# Supplementary material for: The human thalamus orchestrates neocortical oscillations during NREM sleep
Source: Nat Commun. 2022 Sep 5;13:5231. doi: 10.1038/s41467-022-32840-w (PMC9445182; doi:10.1038/s41467-022-32840-w)
Supplement: Supplementary file 4 — Source Data [file 41467_2022_32840_MOESM4_ESM.zip]

Archive with 24 entries (24 files):
- source_data_fig2.xlsx
- source_data_fig3.xlsx
- source_data_fig4.xlsx
- source_data_fig5.xlsx
- source_data_fig6.xlsx
- source_data_fig7.xlsx
- source_data_suppl_fig1.xlsx
- source_data_suppl_fig10.xlsx
- source_data_suppl_fig11.xlsx
- source_data_suppl_fig12.xlsx
- source_data_suppl_fig2.xlsx
- source_data_suppl_fig3.xlsx
- source_data_suppl_fig4.xlsx
- source_data_suppl_fig5.xlsx
- source_data_suppl_fig6.xlsx
- source_data_suppl_fig7.xlsx
- source_data_suppl_fig8.xlsx
- source_data_suppl_fig9.xlsx
- Suppl_table_1.xlsx
- Suppl_table_3.xlsx
- Suppl_table_4.xlsx
- Suppl_table_5.xlsx
- Suppl_table_6.xlsx
- Suppl_table_9.xlsx
