# Supplementary material for: The human thalamus orchestrates neocortical oscillations during NREM sleep
Source: Nat Commun. 2022 Sep 5;13:5231. doi: 10.1038/s41467-022-32840-w (PMC9445182; doi:10.1038/s41467-022-32840-w)
Supplement: Supplementary file 4 — Source Data [file 41467_2022_32840_MOESM4_ESM.zip › source_data_fig2.xlsx]

## Sheet: Figure_2a
Occurrence probabilities of ANT SO down state peaks relative to neocortical SO down state peak
	time
contact pair	-1.5	-1.45	-1.4	-1.35	-1.3	-1.25	-1.2	-1.15	-1.1	-1.05	-1	-0.95	-0.9	-0.85	-0.8	-0.75	-0.7	-0.65	-0.6	-0.55	-0.5	-0.45	-0.4	-0.35	-0.3	-0.25	-0.2	-0.15	-0.1	-0.05	0	0.05	0.1	0.15	0.2	0.25	0.3	0.35	0.4	0.45	0.5	0.55	0.6	0.65	0.7	0.75	0.8	0.85	0.9
1	1.21317	1.55979	2.16638	1.38648	1.12652	1.38648	0.779896	0.606586	1.03986	0.953206	0.866551	0.606586	0.866551	0.259965	0.0866551	0.17331	0.17331	0.259965	0.0866551	0.34662	0.34662	0.259965	0.693241	0.519931	0.779896	1.47314	1.12652	4.15945	8.92548	19.6707	15.338	5.45927	1.99307	1.12652	0.606586	0.259965	0.0866551	0	0.259965	0.17331	0.17331	0.0866551	0.17331	0.259965	0.259965	0.17331	0.519931	0.693241	0.779896
2	1.84758	0.692841	0	1.15473	2.07852	2.07852	1.15473	2.07852	1.38568	0.230947	1.38568	2.54042	2.07852	2.07852	1.15473	1.61663	1.15473	0.923788	1.15473	1.38568	1.38568	1.84758	1.15473	2.30947	1.38568	2.30947	3.69515	3.4642	3.69515	4.15704	2.54042	2.30947	2.07852	2.30947	2.30947	1.84758	2.07852	0.923788	0.692841	0.230947	0.461894	1.38568	1.61663	2.30947	0.692841	1.38568	1.15473	1.61663	1.15473
3	2.14067	0.917431	1.52905	1.22324	2.44648	3.0581	2.75229	1.22324	1.22324	1.83486	3.36391	1.22324	1.83486	0.917431	2.44648	2.44648	1.22324	0.30581	1.22324	2.44648	1.83486	1.52905	1.83486	1.52905	1.52905	3.36391	1.83486	2.44648	1.83486	1.83486	1.22324	0.30581	1.22324	1.83486	2.75229	2.44648	2.75229	1.83486	1.52905	0.917431	2.14067	2.75229	0.611621	0.30581	0.917431	1.83486	1.22324	1.83486	1.52905
4	1.55709	2.50865	1.81661	1.55709	1.98962	1.55709	1.7301	1.7301	1.12457	1.03806	1.98962	1.21107	0.951557	0.951557	1.21107	1.47059	1.12457	0.605536	1.03806	0.692042	0.865052	0.692042	0.259516	0.259516	0.519031	1.47059	1.38408	3.2872	7.17993	10.0346	7.09343	5.19031	2.33564	2.42215	1.55709	0.519031	0.432526	0.519031	0.259516	0.778547	0.432526	0.432526	0.519031	0.519031	0.951557	0.778547	1.12457	1.47059	1.03806
5	1.36816	2.23881	2.23881	1.61692	1.24378	2.61194	1.86567	0.621891	0.746269	1.49254	2.11443	2.73632	1.36816	1.86567	1.24378	1.36816	0.995025	1.24378	1.36816	1.49254	0.995025	0.497512	0.373134	0.870647	0.248756	0.373134	0.995025	1.1194	4.10448	3.9801	5.34826	4.60199	2.8607	3.10945	2.98507	1.86567	1.99005	2.36318	1.36816	1.1194	0.746269	0.995025	1.1194	1.24378	1.36816	1.24378	1.74129	0.870647	1.36816
6	0.671141	1.566	0.671141	1.566	1.78971	1.11857	2.01342	1.78971	2.01342	1.566	1.566	1.566	1.566	2.46085	0.894855	0.894855	0.671141	0.447427	0.447427	0.447427	0.223714	0	0.223714	0.223714	0.223714	0.671141	0.671141	0.671141	3.80313	4.47427	8.50112	13.1991	8.72483	7.38255	4.47427	0.894855	0.223714	0.223714	0.671141	0.447427	0.447427	0	0.223714	0.223714	0.894855	0.894855	1.11857	0.671141	1.11857
7	1.27551	1.65816	1.53061	1.53061	0.892857	2.42347	2.16837	2.16837	2.04082	2.29592	1.53061	2.04082	2.04082	0.637755	1.40306	0.892857	0.765306	0.510204	0.382653	0.765306	0.255102	0.892857	0.510204	0.382653	0.127551	0.765306	1.78571	3.69898	4.97449	9.43878	7.90816	5.9949	3.06122	2.29592	1.40306	0.637755	0.255102	0.127551	0.382653	0.510204	0.765306	0.382653	0.510204	0.892857	0.765306	1.53061	0.892857	0.765306	1.53061
8	1.52027	1.18243	1.09797	1.26689	1.26689	1.09797	1.77365	1.85811	2.02703	1.85811	1.52027	1.60473	1.94257	1.52027	1.60473	1.09797	1.26689	1.09797	1.52027	1.09797	1.09797	0.760135	0.675676	1.01351	1.09797	1.68919	2.44932	2.87162	5.06757	5.32095	5.74324	3.96959	1.85811	2.95608	1.35135	2.61824	0.760135	0.844595	1.09797	1.01351	1.01351	0.844595	0.760135	0.760135	1.77365	1.26689	1.35135	1.35135	1.77365
9	1.51976	2.12766	1.36778	1.06383	0.911854	2.27964	1.21581	1.06383	1.21581	0.759878	1.06383	0.607903	0.607903	0.759878	0.455927	0.607903	0.607903	0.303951	0.759878	0.607903	1.21581	1.82371	2.27964	3.34347	2.73556	4.25532	4.40729	7.44681	7.59878	6.83891	5.47112	2.43161	1.21581	1.21581	0.759878	0.303951	0.607903	0.151976	0.607903	0.455927	0	1.51976	0.455927	1.06383	1.82371	0.759878	1.06383	1.06383	1.67173
10	1.89432	1.89432	1.39581	2.19342	1.89432	1.59521	1.89432	0.697906	0.997009	2.29312	1.09671	1.69492	1.19641	1.29611	1.89432	1.49551	0.697906	0.997009	0.797607	1.19641	1.09671	1.09671	0.498504	0.897308	1.39581	1.39581	3.68893	3.58923	5.38385	4.68594	6.28116	2.99103	2.59222	2.09372	0.598205	0.997009	1.09671	0.897308	0.897308	0.997009	0.697906	1.29611	0.697906	0.797607	0.897308	1.79462	1.39581	1.39581	1.29611
11	1.31579	1.21457	0.809717	1.82186	2.32794	1.82186	1.92308	1.31579	1.31579	2.42915	1.11336	1.72065	0.910931	1.61943	1.11336	1.11336	1.92308	1.82186	1.417	1.31579	1.417	1.72065	1.21457	0.809717	1.31579	1.51822	1.11336	1.61943	2.42915	3.64372	4.35223	4.25101	2.73279	3.94737	2.83401	2.22672	1.92308	1.417	1.21457	1.31579	1.82186	1.01215	1.51822	0.910931	1.01215	1.417	1.51822	1.31579	1.01215
12	1.43149	0.817996	1.43149	1.56783	1.09066	1.63599	1.29516	1.29516	1.43149	2.04499	1.77232	1.63599	1.63599	1.02249	1.22699	1.56783	1.02249	0.74983	0.954329	0.613497	1.36333	0.886162	0.613497	1.63599	1.36333	1.84049	3.27198	5.45331	6.54397	7.43013	4.36264	2.79482	1.56783	1.49966	1.29516	1.09066	1.02249	0.954329	1.09066	1.02249	0.817996	0.954329	1.15883	1.29516	2.18132	1.15883	1.29516	1.63599	1.02249
SO-free control events
	time
contact pair	-1.5	-1.45	-1.4	-1.35	-1.3	-1.25	-1.2	-1.15	-1.1	-1.05	-1	-0.95	-0.9	-0.85	-0.8	-0.75	-0.7	-0.65	-0.6	-0.55	-0.5	-0.45	-0.4	-0.35	-0.3	-0.25	-0.2	-0.15	-0.1	-0.05	0	0.05	0.1	0.15	0.2	0.25	0.3	0.35	0.4	0.45	0.5	0.55	0.6	0.65	0.7	0.75	0.8	0.85	0.9
1	1.3468	1.17845	1.17845	1.0101	1.0101	1.3468	1.0101	1.6835	1.6835	2.3569	1.51515	2.18855	1.0101	1.6835	2.0202	0.841751	1.85185	1.85185	2.3569	1.17845	2.0202	2.52525	2.86195	1.6835	1.51515	1.85185	1.6835	1.3468	1.3468	2.18855	2.18855	2.6936	2.3569	1.6835	1.85185	1.3468	1.17845	1.0101	1.17845	0.673401	2.3569	1.85185	1.51515	2.18855	2.52525	1.17845	1.85185	1.51515	1.3468
2	1.55039	1.55039	2.58398	2.84238	1.55039	2.32558	1.80879	1.29199	1.03359	0.258398	0.775194	2.06718	1.03359	2.32558	2.84238	1.55039	0.775194	0.775194	1.55039	2.32558	1.55039	1.55039	2.58398	2.58398	2.06718	0.775194	2.06718	1.29199	1.03359	1.29199	1.80879	1.29199	1.80879	1.55039	2.32558	1.29199	0.775194	2.32558	1.80879	2.32558	2.06718	2.06718	1.03359	1.80879	1.80879	1.55039	1.29199	2.58398	3.35917
3	0.406504	2.03252	1.21951	0.813008	1.62602	1.62602	2.03252	1.21951	0.813008	2.03252	3.25203	2.03252	1.21951	2.03252	2.84553	2.03252	2.03252	1.21951	2.03252	3.25203	1.62602	0.813008	2.03252	1.21951	0.813008	2.03252	2.43902	1.21951	2.43902	1.62602	2.03252	1.21951	1.62602	2.03252	1.21951	1.21951	2.03252	0.406504	2.43902	1.21951	1.62602	1.62602	1.62602	1.21951	0.406504	1.21951	1.21951	0.813008	3.25203
4	1.77839	2.05198	1.23119	2.32558	2.18878	2.05198	1.36799	1.36799	1.77839	1.77839	1.64159	1.09439	1.36799	1.36799	1.36799	2.05198	2.05198	1.23119	1.64159	1.23119	1.64159	1.77839	1.23119	2.05198	1.77839	2.05198	0.820793	1.09439	1.36799	1.91518	2.73598	1.36799	1.09439	1.64159	1.64159	1.91518	2.46238	1.36799	1.91518	2.73598	1.64159	1.64159	0.957592	2.18878	1.50479	1.77839	2.05198	1.09439	1.77839
5	2.02492	1.09034	1.55763	1.24611	2.80374	1.09034	1.55763	1.24611	1.09034	1.24611	2.64798	1.24611	2.33645	1.7134	2.18069	1.7134	2.33645	1.40187	1.7134	2.02492	3.11526	1.86916	1.24611	1.55763	1.40187	0.934579	2.02492	1.09034	2.02492	2.18069	1.24611	2.49221	1.86916	1.86916	2.02492	1.40187	3.42679	1.7134	1.40187	0.934579	1.55763	0.623053	1.55763	1.55763	1.55763	1.86916	1.40187	1.24611	1.86916
6	1.99203	1.59363	0.398406	0.796813	1.59363	1.59363	2.39044	0.398406	1.59363	1.99203	2.39044	0.796813	2.39044	0.398406	1.59363	0.398406	0	1.99203	0.796813	0.796813	1.19522	2.39044	3.18725	2.39044	2.39044	3.18725	0.796813	2.39044	2.39044	1.19522	2.78884	1.99203	1.59363	1.19522	1.19522	3.58566	3.58566	1.99203	1.99203	1.19522	2.78884	3.18725	1.59363	1.99203	1.19522	1.59363	1.59363	2.39044	1.19522
7	1.48423	1.48423	1.48423	2.04082	1.66976	1.66976	0.742115	1.2987	1.66976	1.66976	1.66976	1.48423	1.2987	1.11317	1.48423	2.22635	1.66976	1.66976	1.66976	1.11317	0.927644	0.927644	1.85529	2.5974	2.5974	2.04082	2.96846	1.2987	1.66976	2.22635	1.48423	3.15399	1.2987	0.927644	2.04082	2.41187	1.66976	1.11317	2.96846	0.556586	2.5974	1.85529	2.04082	2.22635	0.927644	2.22635	2.22635	1.66976	2.04082
8	1.3285	2.05314	1.3285	1.20773	1.57005	1.3285	1.69082	2.29469	2.17391	1.81159	1.57005	1.20773	1.08696	1.3285	1.57005	1.93237	2.17391	0.845411	2.77778	1.44928	1.20773	2.29469	1.08696	2.17391	2.05314	1.44928	2.05314	1.44928	1.44928	2.29469	2.77778	1.69082	1.57005	1.81159	2.53623	1.44928	1.57005	1.93237	2.05314	2.05314	1.93237	1.3285	1.69082	2.05314	1.20773	1.81159	1.20773	1.93237	1.81159
9	1.44928	1.44928	2.31884	1.15942	1.73913	1.73913	1.15942	1.44928	1.73913	0.869565	1.44928	1.15942	1.44928	2.02899	2.31884	1.44928	2.31884	2.6087	0.869565	1.15942	1.73913	1.44928	2.89855	2.31884	2.02899	1.44928	3.18841	2.6087	1.73913	1.15942	1.15942	1.15942	3.18841	1.44928	2.89855	2.31884	1.73913	0.289855	0.57971	0.57971	1.44928	0.57971	1.73913	2.02899	1.73913	0.869565	2.6087	1.15942	1.15942
10	2.27618	1.36571	1.06222	2.42792	1.6692	1.97269	1.06222	2.42792	1.36571	1.51745	1.36571	1.06222	1.06222	1.97269	0.91047	1.82094	1.06222	1.97269	1.6692	2.12443	1.97269	1.06222	0.455235	2.57967	1.51745	1.6692	1.6692	2.27618	1.51745	1.97269	2.73141	1.21396	2.27618	1.51745	1.82094	2.57967	2.57967	1.51745	1.82094	1.82094	1.36571	0.91047	1.6692	1.36571	1.97269	1.6692	1.51745	1.21396	1.82094
11	1.94805	1.68831	1.03896	1.55844	1.94805	0.779221	1.81818	1.68831	1.55844	1.42857	1.68831	1.2987	2.46753	1.2987	1.42857	1.16883	1.42857	1.68831	1.55844	2.07792	2.33766	2.46753	1.68831	1.81818	1.81818	2.72727	2.20779	1.55844	2.07792	0.909091	0.909091	1.94805	2.07792	2.72727	2.20779	1.81818	1.2987	1.16883	2.07792	1.2987	0.779221	1.94805	1.2987	1.55844	1.16883	2.07792	0.909091	1.55844	1.81818
12	2.17628	2.06746	1.08814	1.52339	2.06746	0.979325	1.19695	1.19695	1.41458	1.95865	1.95865	1.30577	1.63221	1.41458	2.28509	1.19695	1.41458	0.435256	1.19695	2.28509	1.74102	0.761697	0.979325	1.63221	2.93798	1.63221	1.52339	1.63221	2.39391	2.17628	2.39391	3.1556	2.06746	1.08814	1.84984	1.74102	2.50272	1.74102	0.870511	1.84984	2.28509	2.50272	1.30577	1.74102	1.52339	1.30577	1.63221	1.41458	0.108814
[truncated: 11 more columns]

## Sheet: Figure_2b
Phase of ANT SOs at the time of neocortical SO downstate
contact pair	phase
1	-3.0535
2	-2.63042
3	-2.77455
4	-3.10581
5	-3.07712
6	-3.04355
7	2.64359
8	2.82521
9	2.81361
10	-3.06378
11	-2.98348
12	-2.65983

## Sheet: Figure_2c
Time–frequency representation of neocortical SOs
surface electrode 1
	time
frequency	-1.5	-1.45	-1.4	-1.35	-1.3	-1.25	-1.2	-1.15	-1.1	-1.05	-1	-0.95	-0.9	-0.85	-0.8	-0.75	-0.7	-0.65	-0.6	-0.55	-0.5	-0.45	-0.4	-0.35	-0.3	-0.25	-0.2	-0.15	-0.1	-0.05	0	0.05	0.1	0.15	0.2	0.25	0.3	0.35	0.4	0.45	0.5	0.55	0.6	0.65	0.7	0.75	0.8	0.85	0.9
1	-0.183581	-0.175744	-0.167139	-0.157777	-0.147678	-0.136872	-0.125397	-0.113308	-0.100673	-0.0875724	-0.0740977	-0.0603502	-0.0464389	-0.0324812	-0.0185995	-0.00491475	0.00845751	0.0214082	0.0338363	0.0456503	0.0567678	0.0671159	0.076628	0.0852406	0.0928927	0.0995289	0.105103	0.109582	0.112942	0.115177	0.116292	0.116306	0.115246	0.113148	0.110052	0.105999	0.101029	0.095191	0.0885352	0.0811171	0.0729962	0.0642358	0.0549048	0.04508	0.0348454	0.0242915	0.013513	0.002605	-0.00833761
2	-0.0740129	-0.0763025	-0.078639	-0.0808929	-0.0827401	-0.0837321	-0.0833821	-0.0812728	-0.0771792	-0.0710492	-0.0628273	-0.0522678	-0.0389487	-0.0224231	-0.00252078	0.0204495	0.0457546	0.0724107	0.0994946	0.126445	0.153009	0.178987	0.203927	0.226955	0.246834	0.262246	0.272109	0.275834	0.273418	0.265293	0.252028	0.234116	0.212006	0.186259	0.157751	0.12778	0.0979269	0.0696862	0.0441455	0.0218511	0.00287247	-0.0129525	-0.0257815	-0.0356266	-0.0423756	-0.0459003	-0.0461761	-0.0434005	-0.0380164
3	-0.0303003	-0.0326771	-0.0347897	-0.0366029	-0.0378162	-0.0381159	-0.0375945	-0.0368542	-0.0364974	-0.0370542	-0.0387724	-0.0414791	-0.0442777	-0.0455799	-0.0437251	-0.0375956	-0.026567	-0.0101069	0.0125734	0.0420644	0.0773232	0.115327	0.152433	0.185911	0.214234	0.235974	0.249092	0.251849	0.243881	0.226285	0.201041	0.17053	0.137306	0.103791	0.0721673	0.0442439	0.0210838	0.0028012	-0.0113091	-0.0221012	-0.0300988	-0.0355931	-0.0390897	-0.041333	-0.0427805	-0.043466	-0.0429884	-0.0404932	-0.0353824
4	-0.0161059	-0.0203845	-0.0238231	-0.0260236	-0.0270899	-0.0272872	-0.026694	-0.0253622	-0.0237469	-0.0226401	-0.0230912	-0.0257166	-0.0302202	-0.0356611	-0.0410133	-0.0451082	-0.0461487	-0.042193	-0.0323895	-0.0166171	0.00619953	0.0381778	0.078788	0.121792	0.158948	0.185784	0.200909	0.202111	0.187078	0.157501	0.118927	0.0774786	0.0382959	0.00523353	-0.019073	-0.0325321	-0.034431	-0.0275811	-0.0170791	-0.00743356	-0.000967292	0.00213989	0.00190154	-0.00225377	-0.0100822	-0.0201494	-0.0307531	-0.0397785	-0.0445524
5	-0.0233027	-0.0282876	-0.0329119	-0.0367691	-0.037886	-0.0358186	-0.0316688	-0.0254619	-0.0192316	-0.0153651	-0.0139691	-0.0162412	-0.0237581	-0.0339844	-0.0425019	-0.046518	-0.0433351	-0.0318581	-0.0129113	0.0120438	0.0419322	0.0765987	0.116853	0.163057	0.207763	0.23746	0.247558	0.238277	0.207517	0.159482	0.106786	0.0601006	0.0226018	-0.00518749	-0.022039	-0.0275712	-0.0227806	-0.00999237	0.00328337	0.0109794	0.0151343	0.019359	0.0214375	0.0186346	0.0147138	0.0112463	0.00597492	0.00115362	0.000569385
6	-0.0093557	-0.00617774	-0.0070241	-0.0139944	-0.0177684	-0.0175657	-0.0184902	-0.0138575	-0.00558101	-0.000676119	0.00730955	0.0154799	0.0155223	0.015665	0.0156929	0.0105224	0.00645963	0.0081435	0.0169613	0.0303493	0.0529068	0.0821101	0.104694	0.129756	0.16052	0.181058	0.190021	0.192453	0.178346	0.144408	0.102124	0.0594083	0.0197921	-0.00963435	-0.0257808	-0.0313845	-0.0313754	-0.024805	-0.0108687	0.00124546	0.0132331	0.0309368	0.0455245	0.0522938	0.0565092	0.0573626	0.0473016	0.0331286	0.0216771
7	0.0114273	0.015916	0.0139794	0.00695318	0.00538834	0.00576057	0.00851265	0.0208967	0.036464	0.0439525	0.0560863	0.0690253	0.0762878	0.0810348	0.0778531	0.0631283	0.0463449	0.0335931	0.029152	0.0330162	0.046088	0.0622215	0.0722084	0.084287	0.108148	0.125885	0.141219	0.154511	0.149663	0.131582	0.105301	0.0726587	0.0337958	0.00217971	-0.0183902	-0.0243894	-0.0299563	-0.0304003	-0.0252801	-0.026002	-0.0195342	-0.00361424	0.0106346	0.0181964	0.0247295	0.02934	0.0264994	0.0213517	0.0182469
8	0.00156353	0.00775997	0.00433382	0.000479562	0.00828514	0.0216874	0.0416162	0.0575498	0.0623811	0.0564174	0.0559868	0.0603326	0.0727867	0.0843527	0.088535	0.0774773	0.0606336	0.0508613	0.0448331	0.0437829	0.0434878	0.0431497	0.0422433	0.0453037	0.0588316	0.0735142	0.0879603	0.110947	0.113338	0.111338	0.100881	0.086083	0.0676635	0.0543905	0.0376373	0.035675	0.0246161	0.0209602	0.0129466	-0.00658042	-0.01578	-0.0144022	-0.00686272	0.00584729	0.0211079	0.0353296	0.038785	0.0381416	0.0353389
9	0.00390739	0.00984686	-0.00315991	-0.0119226	-0.00362643	0.0177378	0.0467521	0.0634129	0.0614492	0.04069	0.0236938	0.0215568	0.0393017	0.057399	0.0716893	0.0736526	0.0627954	0.0534311	0.0440166	0.0476515	0.055442	0.0607146	0.054387	0.0452125	0.0348087	0.0388986	0.0388505	0.0575975	0.0571312	0.0600203	0.0582674	0.0610028	0.0675336	0.0785175	0.0797273	0.0907974	0.0846599	0.0828455	0.0731541	0.0552582	0.0465124	0.045067	0.0441323	0.0483744	0.0536469	0.0608663	0.059512	0.0613887	0.0635674
10	0.000785967	0.00489689	-0.00276107	-0.00240857	0.00088368	0.00793806	0.0209978	0.0332908	0.0417832	0.0348037	0.0168573	0.0148187	0.0360858	0.0536931	0.0579642	0.0541888	0.0478169	0.0525019	0.0560625	0.0665206	0.0756122	0.0780086	0.0667882	0.0549304	0.0358376	0.0280852	0.0050497	0.00799884	0.000738795	0.00403138	0.00827663	0.0242363	0.0523614	0.0872461	0.102757	0.112985	0.107461	0.109486	0.110955	0.11749	0.121835	0.118787	0.104892	0.0997142	0.0918211	0.085566	0.0752776	0.0770881	0.0855853
11	-0.0107993	0.00045837	0.00654456	0.0134447	0.0168594	0.0120505	0.00875064	0.00954326	0.0228891	0.0339278	0.0330255	0.0333771	0.0521445	0.0682963	0.0662926	0.0523407	0.0453512	0.067226	0.090103	0.0995947	0.0936685	0.0783796	0.0601735	0.0596584	0.041373	0.0195779	-0.0227607	-0.0315512	-0.0380316	-0.0343003	-0.0323272	-0.0140358	0.0227799	0.0696585	0.0961274	0.104796	0.103242	0.1111	0.131211	0.160055	0.179244	0.173193	0.14713	0.136437	0.125508	0.118154	0.108385	0.104275	0.103902
12	-0.00709862	0.00323048	0.0135273	0.0251769	0.0358965	0.0273192	0.0154931	0.0101725	0.0162168	0.0261224	0.035433	0.0471587	0.0673337	0.0838491	0.0812805	0.0640137	0.0616947	0.0947133	0.126178	0.127653	0.100504	0.0647364	0.044923	0.0524792	0.0327497	0.00206422	-0.045563	-0.0620491	-0.0682877	-0.0663722	-0.0655018	-0.047244	-0.0138908	0.0229839	0.0565379	0.0770406	0.0886755	0.11175	0.150392	0.186345	0.20461	0.199412	0.169407	0.153175	0.144338	0.149892	0.145876	0.130927	0.113933
13	0.00790438	0.0098581	0.0138303	0.0321938	0.0483802	0.0386777	0.0271169	0.0218482	0.0184975	0.0179461	0.0295075	0.0524747	0.073491	0.0907037	0.0899878	0.0791813	0.0829802	0.114528	0.14616	0.142838	0.0994711	0.0494653	0.0287607	0.0328177	0.012583	-0.0178539	-0.0611481	-0.0812	-0.0876393	-0.0874017	-0.0862904	-0.0691773	-0.0458725	-0.0214729	0.0137999	0.0505776	0.079846	0.119057	0.173118	0.200167	0.202337	0.198797	0.176379	0.162375	0.153665	0.166171	0.165968	0.140246	0.110781
14	0.0128698	0.0125603	0.00959848	0.0268673	0.0464664	0.0403409	0.0368344	0.0355144	0.0239778	0.0191936	0.0294796	0.0502117	0.0746099	0.0910662	0.0953667	0.0891622	0.0941296	0.115947	0.147905	0.148131	0.0991538	0.0429194	0.0158557	0.0128078	-0.00593344	-0.0329486	-0.0719636	-0.0904761	-0.0954898	-0.0945341	-0.0915982	-0.0821558	-0.063444	-0.0404485	-0.00409977	0.0405227	0.0838244	0.132349	0.190959	0.202412	0.186939	0.182434	0.172305	0.164114	0.152132	0.159518	0.162999	0.130475	0.0948606
15	0.00728302	0.00982185	0.00483169	0.0125649	0.0346229	0.0382321	0.0475092	0.0502494	0.0360124	0.0340825	0.0397852	0.0481418	0.0743624	0.0948142	0.103447	0.0972824	0.0997074	0.110667	0.137632	0.149078	0.105364	0.0464136	0.0110577	-0.000185247	-0.0154209	-0.0420077	-0.0774673	-0.09732	-0.0966701	-0.0929728	-0.0874274	-0.0883636	-0.0685425	-0.0362797	0.000665422	0.044303	0.0969892	0.149741	0.199714	0.197764	0.170099	0.162524	0.161967	0.159627	0.141335	0.141837	0.148494	0.113082	0.0760136
16	-0.00269756	0.00170193	-0.000456857	-0.00570541	0.0183596	0.0365811	0.0559564	0.065187	0.0565228	0.0603005	0.0586747	0.0498867	0.0711951	0.10342	0.113126	0.102296	0.101479	0.102974	0.119334	0.146429	0.115453	0.0520529	0.0124328	-0.00469684	-0.0156286	-0.0429339	-0.077649	-0.101909	-0.0943568	-0.0862102	-0.0779746	-0.0865798	-0.0610014	-0.0145494	0.0223015	0.0584631	0.107806	0.1609	0.199488	0.18636	0.151565	0.140266	0.143343	0.143691	0.119631	0.121742	0.131062	0.0928814	0.0577132
17	-0.0124261	-0.00722494	-0.00624073	-0.0212009	0.00377398	0.036761	0.0564287	0.0804121	0.0828247	0.08923	0.0790573	0.0566266	0.0637852	0.110524	0.119159	0.103091	0.098633	0.093243	0.098062	0.137144	0.121463	0.0524383	0.0146364	-0.00570017	-0.0115228	-0.0365575	-0.0735565	-0.100287	-0.0879605	-0.0764191	-0.0664951	-0.0760304	-0.0424872	0.0185059	0.0496295	0.0734988	0.104916	0.15572	0.190848	0.165953	0.128212	0.11107	0.115602	0.117256	0.0912274	0.104486	0.113787	0.0739647	0.0416836
18	-0.0209576	-0.0141353	-0.015009	-0.0315117	-0.00238194	0.0350733	0.0473	0.0926091	0.110912	0.109622	0.0913337	0.0616977	0.057448	0.112988	0.116704	0.0992655	0.0883257	0.0795199	0.0819342	0.121864	0.112593	0.0451503	0.0121077	-0.00919763	-0.00829633	-0.0301876	-0.0731068	-0.0933364	-0.0775558	-0.0655638	-0.0568785	-0.0590849	-0.0147499	0.0533771	0.0710862	0.0776996	0.0879674	0.137627	0.172698	0.135287	0.0984174	0.0747581	0.0845122	0.0852164	0.0645941	0.0905681	0.0923632	0.05531	0.0262776
19	-0.0237507	-0.0193472	-0.021651	-0.0356425	-0.0075704	0.0256863	0.0299395	0.0948828	0.134608	0.117061	0.0955254	0.0658523	0.0530001	0.109239	0.110873	0.0956016	0.075783	0.0649421	0.0695723	0.103491	0.0980461	0.0403151	0.0107805	-0.011112	-0.00635988	-0.0201231	-0.0642702	-0.0816329	-0.071901	-0.0612599	-0.0522258	-0.0423871	0.00460124	0.0738123	0.0805965	0.0713118	0.0661491	0.112299	0.152417	0.10842	0.0714275	0.0427597	0.0590654	0.06045	0.0443576	0.076909	0.0743255	0.0462008	0.0179299
20	-0.0270957	-0.0206473	-0.0289667	-0.0362418	-0.00298437	0.0110128	0.0160676	0.0988728	0.155616	0.110467	0.0915008	0.0634924	0.0590936	0.11514	0.100274	0.0901727	0.0633589	0.0521144	0.0653336	0.0902186	0.0747015	0.0359619	0.00839805	-0.0142497	-0.00371245	-0.0150448	-0.0620563	-0.073246	-0.0697171	-0.0606194	-0.0491594	-0.0305434	0.0239783	0.0816025	0.0736761	0.0563813	0.0505358	0.0964297	0.133313	0.0853441	0.0532132	0.0203824	0.0463373	0.0438185	0.034481	0.0669992	0.0573051	0.0361762	0.0119567
21	-0.0266643	-0.023269	-0.0340825	-0.0327784	-0.00206786	-0.00430266	0.00377388	0.095529	0.169962	0.102482	0.0842957	0.0594509	0.0702045	0.121474	0.0906711	0.08498	0.058186	0.0407473	0.0637024	0.0799718	0.0545305	0.0391403	0.0115191	-0.0152674	-0.00409184	-0.0125921	-0.0599272	-0.0692926	-0.0704535	-0.0619688	-0.0471316	-0.0235624	0.0332696	0.074229	0.0618163	0.0433089	0.0455216	0.0851156	0.113314	0.0735966	0.0433791	0.00886995	0.0365837	0.0354854	0.0293192	0.0554992	0.0452896	0.0301893	0.0130901
22	-0.0253305	-0.0267676	-0.0354595	-0.0296298	-0.00653905	-0.0152146	-0.00502244	0.0874539	0.180761	0.0968245	0.0762654	0.0528815	0.0777295	0.128406	0.083618	0.0794721	0.0585541	0.030215	0.0599669	0.0749083	0.0447122	0.045593	0.0219491	-0.0128723	-0.00461393	-0.0092822	-0.0553257	-0.0677207	-0.0713831	-0.0659752	-0.0476588	-0.0249856	0.0324789	0.0599148	0.0490624	0.0383027	0.0497358	0.077538	0.0982804	0.0677996	0.0438139	0.00657066	0.03075	0.0339412	0.0272398	0.045082	0.0380097	0.0239925	0.0181435
23	-0.0275536	-0.0285967	-0.0365518	-0.0267197	-0.00974619	-0.0230964	-0.00814745	0.0862358	0.187083	0.091554	0.0643699	0.0472168	0.0812738	0.133504	0.0786347	0.0733747	0.0588781	0.025331	0.0595124	0.0709532	0.0464154	0.0539164	0.0320497	-0.00834945	-0.00685524	-0.0101568	-0.0573224	-0.0680753	-0.0749681	-0.0662783	-0.0443103	-0.0269822	0.031399	0.0422278	0.0313832	0.0339018	0.0523402	0.0712769	0.0831919	0.0636731	0.0467224	0.00965308	0.0256999	0.0345612	0.0277498	0.0380452	0.0309591	0.0202435	0.0183057
24	-0.0311167	-0.0306798	-0.0363339	-0.023806	-0.0149896	-0.0262521	-0.00676724	0.0942672	0.185583	0.0874528	0.0492655	0.0415442	0.0851561	0.134083	0.0747221	0.0706437	0.0588716	0.0249924	0.0617864	0.0710389	0.0608325	0.0655229	0.0405792	-0.00489663	-0.008859	-0.0154583	-0.0648068	-0.0713787	-0.0797987	-0.061353	-0.0377777	-0.0250997	0.0280711	0.021596	0.0116242	0.0309707	0.0500382	0.0665721	0.0684501	0.064205	0.0483786	0.0192124	0.0234076	0.0370121	0.0279464	0.0352269	0.0271726	0.0192011	0.0144722
25	-0.0320493	-0.031901	-0.0352865	-0.0261581	-0.0215273	-0.0249797	-0.00440666	0.100559	0.185312	0.0857861	0.0358523	0.0345903	0.0798784	0.12771	0.0768865	0.0732417	0.0606623	0.0259604	0.0633824	0.0784528	0.0828172	0.0788689	0.049506	-0.00030889	-0.0104617	-0.0174057	-0.0690083	-0.0772855	-0.0811418	-0.0600052	-0.0386843	-0.0270347	0.0212873	0.00580117	-0.00339848	0.030339	0.0462909	0.0606787	0.0613536	0.0604196	0.0508721	0.0307046	0.0264735	0.0363437	0.0310249	0.0379733	0.0255311	0.0189275	0.011699
26	-0.0308495	-0.0322622	-0.0338959	-0.0295459	-0.0270239	-0.0219634	0.000461884	0.1079	0.180478	0.0818342	0.0236132	0.0275773	0.0748074	0.11666	0.0838571	0.082284	0.0642127	0.0302775	0.0694897	0.0951287	0.108119	0.0948668	0.0535227	0.00185708	-0.011611	-0.0186129	-0.0745014	-0.0862026	-0.0796736	-0.0615483	-0.0462592	-0.0276473	0.0148591	-0.00611796	-0.0143518	0.0304913	0.040622	0.0558744	0.0579699	0.0536269	0.0513694	0.0443269	0.034352	0.0325743	0.0353752	0.0448668	0.0259833	0.0209765	0.0107805
27	-0.0295467	-0.0287288	-0.0334392	-0.0350501	-0.0294148	-0.020868	0.00128269	0.105378	0.172798	0.0816666	0.0114471	0.0198137	0.0617774	0.109601	0.0944136	0.091619	0.0721904	0.0421105	0.0761991	0.112163	0.13969	0.112812	0.0606572	0.00508365	-0.0211084	-0.0214708	-0.0818665	-0.0940502	-0.0828934	-0.0581058	-0.0502682	-0.0270182	0.00097188	-0.00997031	-0.0256379	0.0268809	0.0325184	0.0468217	0.0619317	0.043953	0.0532505	0.0541686	0.0450865	0.0304395	0.0391784	0.0526421	0.0337437	0.0238579	0.0146217
28	-0.0260145	-0.0242896	-0.0301906	-0.0428667	-0.0252818	-0.021807	0.010289	0.109462	0.160172	0.0720118	-0.00208188	0.0166591	0.0547336	0.101094	0.102079	0.104274	0.0784321	0.0594223	0.0919064	0.137703	0.162874	0.12602	0.0608093	0.0047725	-0.0291002	-0.0312635	-0.0905691	-0.101641	-0.0835207	-0.0525767	-0.0488573	-0.0247307	-0.015548	-0.0166461	-0.0322963	0.0240779	0.0146457	0.0420944	0.0645115	0.0417572	0.0528984	0.0678506	0.0525491	0.0259307	0.04821	0.0620028	0.0425767	0.0289725	0.01194
29	-0.0224536	-0.0123931	-0.0291873	-0.0503878	-0.0206074	-0.0253245	0.0157684	0.105821	0.153062	0.0613787	-0.0108901	0.0152423	0.043124	0.0964251	0.104742	0.111882	0.0944653	0.0780143	0.108303	0.158356	0.170261	0.135594	0.0621334	0.00830194	-0.0422585	-0.0311384	-0.0940457	-0.105929	-0.0851956	-0.0483825	-0.0497572	-0.0359231	-0.0374524	-0.0191814	-0.0408835	0.0118419	-0.00183081	0.032959	0.0749088	0.0388296	0.0550581	0.0737723	0.0537138	0.024754	0.0640128	0.0707788	0.053674	0.0303975	0.0130567
30	-0.0197297	-0.00509064	-0.0281402	-0.0510517	-0.0243131	-0.0199234	0.0185221	0.0878352	0.136702	0.05481	-0.0192442	0.0128176	0.0334649	0.0845883	0.111824	0.122255	0.11362	0.0996621	0.130446	0.176304	0.178379	0.141638	0.0574351	0.0138127	-0.0505744	-0.0332005	-0.0962371	-0.107167	-0.0866812	-0.046427	-0.0500083	-0.0345006	-0.0550262	-0.0195046	-0.0413052	-0.000580536	-0.00960306	0.0209011	0.075685	0.0321325	0.060254	0.0764212	0.0541316	0.0213584	0.0711117	0.0721018	0.0627683	0.0318294	0.018737
surface electrode 2
	time
frequency	-1.5	-1.45	-1.4	-1.35	-1.3	-1.25	-1.2	-1.15	-1.1	-1.05	-1	-0.95	-0.9	-0.85	-0.8	-0.75	-0.7	-0.65	-0.6	-0.55	-0.5	-0.45	-0.4	-0.35	-0.3	-0.25	-0.2	-0.15	-0.1	-0.05	0	0.05	0.1	0.15	0.2	0.25	0.3	0.35	0.4	0.45	0.5	0.55	0.6	0.65	0.7	0.75	0.8	0.85	0.9
1	-0.217794	-0.209048	-0.199583	-0.189389	-0.178472	-0.166848	-0.154543	-0.141593	-0.12804	-0.113937	-0.0993502	-0.0843624	-0.0690643	-0.0535529	-0.0379256	-0.0222827	-0.00673218	0.00861333	0.0236391	0.038234	0.0522896	0.0656988	0.0783641	0.090191	0.10109	0.110974	0.119767	0.127399	0.133807	0.13894	0.142755	0.145216	0.146292	0.145967	0.144243	0.141137	0.136681	0.130923	0.123911	0.115703	0.10637	0.0959909	0.0846483	0.0724387	0.0594717	0.0458674	0.0317524	0.0172555	0.00250363
2	-0.0211598	-0.0166725	-0.0126289	-0.00911192	-0.00611775	-0.00349008	-0.000971756	0.00164562	0.0045133	0.0077664	0.0116134	0.0163017	0.0221304	0.0293608	0.0380983	0.0482123	0.0593825	0.0712048	0.0833106	0.0955386	0.107867	0.120265	0.132529	0.14427	0.155033	0.164377	0.171929	0.177464	0.180915	0.182254	0.181431	0.178331	0.172837	0.164946	0.154819	0.142831	0.129566	0.115711	0.101896	0.0884658	0.075537	0.0631462	0.0512958	0.0399028	0.0288708	0.0181152	0.00759869	-0.00259613	-0.0123748
3	-0.0017254	0.000384514	0.00190655	0.00306327	0.00409856	0.00513103	0.00602583	0.00639072	0.00578778	0.00405856	0.00138175	-0.00193974	-0.00563627	-0.0090197	-0.0111521	-0.0111955	-0.00855324	-0.0026481	0.0071913	0.0214184	0.0399626	0.0622312	0.0870626	0.112977	0.138274	0.16107	0.179415	0.191784	0.197531	0.19654	0.188931	0.175416	0.157553	0.137103	0.115705	0.0949512	0.0764665	0.0613671	0.0499269	0.0418575	0.0366709	0.0337282	0.0320802	0.0306568	0.0282869	0.024035	0.0177865	0.0100844	0.00162837
4	-0.00602073	0.00232802	0.00913655	0.0130436	0.0141441	0.013331	0.0112077	0.00832454	0.00583681	0.00466751	0.00447783	0.00406783	0.00312754	0.0026785	0.00304435	0.00384185	0.00492715	0.00746915	0.0139029	0.0258241	0.0434105	0.0672135	0.0975891	0.132499	0.167866	0.199203	0.222334	0.233859	0.23217	0.219087	0.19805	0.172055	0.143697	0.116144	0.0920244	0.0725704	0.0576158	0.046224	0.0376004	0.0312744	0.0266604	0.0230348	0.020396	0.0193188	0.0197855	0.0207582	0.0212186	0.0213531	0.0207831
5	-0.0151849	-0.0196196	-0.0230162	-0.0248208	-0.0254405	-0.0258194	-0.0263087	-0.0256391	-0.0225959	-0.0163076	-0.00794942	-0.000183778	0.0047225	0.0072315	0.00850778	0.00734297	0.00229972	-0.00412278	-0.00714075	-0.00569268	0.00109818	0.0192543	0.0537707	0.101658	0.15484	0.204468	0.240845	0.256628	0.252078	0.230902	0.199481	0.167013	0.139774	0.119001	0.104321	0.0940088	0.0833936	0.0699192	0.0551609	0.042486	0.0335003	0.0288807	0.0281586	0.029826	0.0315271	0.0313797	0.0307026	0.0305055	0.0308949
6	-0.012839	-0.0218694	-0.0292408	-0.0309294	-0.0260081	-0.0185774	-0.0120389	-0.00922779	-0.0111688	-0.0175845	-0.0233708	-0.0238607	-0.0205139	-0.0145912	-0.00753405	-0.00202531	0.000766275	0.00211462	0.00341038	0.00630194	0.0134554	0.0329045	0.0688954	0.115478	0.167744	0.218702	0.256359	0.273088	0.269233	0.2486	0.217988	0.18598	0.160054	0.139797	0.121901	0.105073	0.0882432	0.0730904	0.0637327	0.0604477	0.054703	0.0441257	0.0303616	0.0176894	0.0107617	0.0101595	0.0164789	0.029244	0.0409956
7	0.0385077	0.0419683	0.0368629	0.0302413	0.0242446	0.0200294	0.0154299	0.0106163	0.00478129	-0.0054796	-0.0152304	-0.0198846	-0.0173957	-0.00564499	0.0119357	0.0277928	0.0355208	0.0334358	0.0238816	0.0120662	0.00269134	0.00181348	0.0133439	0.0405592	0.0880683	0.150452	0.211066	0.257995	0.280925	0.27572	0.249938	0.211293	0.171133	0.136241	0.108505	0.0894597	0.0756522	0.0655145	0.0541936	0.0433602	0.030988	0.0182694	0.00915184	0.005819	0.0121371	0.0233136	0.0326554	0.0371918	0.0341822
8	0.0591121	0.0662327	0.0661301	0.062362	0.0513253	0.0388292	0.0252247	0.0190593	0.0186249	0.0143918	0.00711076	0.00143755	0.00284181	0.0138848	0.0308524	0.0504832	0.0653473	0.0640634	0.0445791	0.0155277	-0.0100981	-0.0200793	-0.0104306	0.0188495	0.0667088	0.127525	0.195195	0.262916	0.310018	0.320151	0.29712	0.252147	0.202275	0.155715	0.118197	0.0891152	0.0665767	0.0537788	0.0380472	0.0240709	0.0111386	-0.00208826	-0.0109664	-0.0150636	-0.00386769	0.0161468	0.0360694	0.0493376	0.050168
9	0.0435868	0.0466415	0.0515177	0.0536433	0.0479073	0.0443514	0.0362017	0.0340335	0.0330177	0.0290286	0.0227036	0.00950053	0.00248341	0.0116677	0.027644	0.0457688	0.0618173	0.0642635	0.0519445	0.0227089	-0.0056689	-0.013448	-0.000196681	0.0233257	0.0573175	0.104679	0.164265	0.228567	0.278517	0.296949	0.291664	0.266334	0.22364	0.174042	0.136549	0.101158	0.0649436	0.0453312	0.0313896	0.0250243	0.0183545	0.00295278	-0.0127486	-0.0256606	-0.0174751	0.00250264	0.0263565	0.0457049	0.0518155
10	0.0223714	0.0211203	0.0214597	0.0262036	0.0337624	0.0460264	0.0461578	0.0453141	0.0394804	0.0257345	0.0121487	-0.00336978	-0.00651079	0.0113645	0.0319863	0.0482646	0.0583642	0.0477535	0.032365	0.0108135	-0.00550392	-0.00525087	0.00785387	0.0136683	0.0255009	0.0678735	0.126843	0.177424	0.204006	0.215526	0.224414	0.217041	0.191073	0.162678	0.147271	0.125245	0.0879915	0.0525283	0.035208	0.0403562	0.0415133	0.0249882	0.00892871	0.00100973	0.00766563	0.013067	0.0221737	0.030384	0.0319787
11	0.0103227	0.00361023	-0.00640321	-0.00290709	0.0195159	0.0434808	0.0386895	0.0296899	0.0203973	0.0048848	-0.00925038	-0.0206149	-0.0156757	0.0077175	0.0237242	0.0357464	0.0474978	0.024453	0.000717458	-0.0114388	-0.0077392	0.000110689	0.00440086	-0.000136102	9.15093e-05	0.0372988	0.0876902	0.120298	0.129193	0.117621	0.110055	0.113204	0.122091	0.133209	0.146477	0.153266	0.128902	0.088944	0.0688733	0.0762206	0.0846141	0.0712418	0.0592333	0.0554464	0.0505128	0.0375378	0.0315631	0.0259772	0.0124724
12	-0.00337599	-0.0142784	-0.0234383	-0.0169994	0.00480534	0.0284526	0.0192836	0.00117746	-0.00979624	-0.0177384	-0.025526	-0.026349	-0.0126434	0.00724021	0.0190589	0.0255757	0.0308921	0.00234397	-0.0213385	-0.0266064	-0.0105575	0.00454123	0.00485603	-0.000609804	-0.00480356	0.0182004	0.048261	0.0683757	0.0699283	0.0394741	0.0136836	0.0300625	0.070184	0.107169	0.136989	0.160439	0.155454	0.134262	0.116198	0.110652	0.114633	0.106715	0.0958466	0.080598	0.0633753	0.0437536	0.0353516	0.01787	-0.0092017
13	-0.0155236	-0.0285365	-0.0323225	-0.0218986	-0.00703999	0.0099291	0.0046932	-0.00959703	-0.0221969	-0.0272371	-0.0313565	-0.0228919	-0.00165112	0.0133564	0.030129	0.0363452	0.0246243	-0.00948639	-0.0280856	-0.0303348	-0.0134811	0.00378168	0.00774714	0.00691304	-0.00228893	0.00225565	0.0161533	0.034789	0.0375009	0.00177525	-0.0257369	0.00416789	0.0586525	0.108533	0.141919	0.161806	0.168863	0.160463	0.143139	0.122521	0.116271	0.109525	0.0955325	0.0699013	0.0503846	0.0348799	0.0279744	0.00645215	-0.027295
14	-0.0223473	-0.0383798	-0.039957	-0.0271677	-0.0183286	-0.00807666	-0.00408294	-0.00551818	-0.0174638	-0.0275889	-0.0328311	-0.017066	0.00832242	0.0214634	0.0436185	0.0505481	0.0254842	-0.0158646	-0.0305283	-0.0290994	-0.0139457	0.00140454	0.00800809	0.0140078	0.00330585	-0.00886093	-0.000604418	0.0231046	0.0286048	-0.0123788	-0.0303346	0.00895532	0.0679032	0.124876	0.158559	0.17286	0.174782	0.164362	0.146586	0.116559	0.100757	0.0898484	0.0762195	0.0465924	0.0297192	0.0230382	0.0191121	-0.00154188	-0.0366477
15	-0.0241706	-0.0466718	-0.0467649	-0.0321467	-0.0295658	-0.0283133	-0.0112726	0.00435261	-0.00454567	-0.023562	-0.0280833	-0.00926607	0.0149252	0.0275636	0.0455798	0.0525045	0.0232863	-0.0199524	-0.0322813	-0.0227357	-0.0104211	0.000849746	0.00600895	0.0186012	0.0130232	-0.0097129	-0.00109297	0.0292537	0.0293256	-0.0152547	-0.0181259	0.0251029	0.0818794	0.138842	0.170057	0.184397	0.171354	0.149416	0.131577	0.100102	0.0755371	0.057851	0.0507462	0.020224	0.00995421	0.0128304	0.0138664	-0.00704606	-0.0384832
16	-0.0245581	-0.0524451	-0.0504975	-0.0331442	-0.0398351	-0.0464604	-0.0157585	0.0109475	0.00598979	-0.0128211	-0.01799	-0.002183	0.0168837	0.0246113	0.0291452	0.036566	0.0154001	-0.0229301	-0.0328341	-0.0133788	-0.00384828	0.00325019	0.00342278	0.0185551	0.0235605	0.0013417	0.0133174	0.0488264	0.0359709	-0.0113609	-0.0017641	0.0442103	0.0952578	0.136128	0.163105	0.180526	0.154627	0.118611	0.101051	0.0753525	0.0470562	0.0231069	0.0227382	-0.00191837	-0.00305614	0.00677953	0.0148484	-0.00972749	-0.0352442
17	-0.0261891	-0.0552023	-0.0488977	-0.0286431	-0.0478815	-0.056061	-0.0166614	0.0102759	0.00777488	0.000546778	-0.00671807	-0.000549561	0.0148009	0.0130265	0.00325909	0.0135019	0.00513888	-0.0229639	-0.0292695	-0.00388638	0.000919612	0.00563801	0.00153741	0.0133493	0.0282977	0.0159369	0.0307264	0.0696634	0.0427637	-0.00621267	0.0090894	0.0606778	0.10399	0.118533	0.136888	0.155362	0.129871	0.0854967	0.0677561	0.0521508	0.02609	-0.00135137	-0.00188992	-0.0140168	-0.00577666	0.00806374	0.0183372	-0.0104199	-0.0303158
18	-0.031632	-0.055559	-0.0437592	-0.0262158	-0.0540987	-0.0525033	-0.0125646	0.00419038	0.00411139	0.008696	0.000224225	-0.00409124	0.0084393	-0.00100115	-0.0181814	-0.00463485	-0.00364358	-0.0208988	-0.0197898	0.00523145	0.000784728	0.0047258	1.65348e-05	0.00450107	0.0231442	0.0235902	0.0445344	0.0846645	0.0445321	-0.00375653	0.0135194	0.0748644	0.106242	0.097207	0.102961	0.118635	0.10073	0.056863	0.0393363	0.0366878	0.0138175	-0.013619	-0.0211246	-0.0150961	9.86846e-05	0.0165207	0.0194249	-0.0140611	-0.0247901
19	-0.0376735	-0.0496577	-0.0410204	-0.0270268	-0.0528741	-0.0434107	-0.00729969	-0.00467279	-0.00237918	0.00729346	0.00268207	-0.00934551	-0.000445514	-0.0081033	-0.0263832	-0.0125994	-0.00508414	-0.0176312	-0.0115406	0.00838634	-0.0022882	-0.00122753	0.00263	-0.00954515	0.00785205	0.0235389	0.0415584	0.0887387	0.0529182	-0.00295616	0.00438513	0.0741341	0.0971848	0.0759398	0.0651176	0.079953	0.0783403	0.0379492	0.0212904	0.0313102	0.0137223	-0.0110485	-0.0315523	-0.00651231	0.0100138	0.0261395	0.0213359	-0.0135623	-0.0221473
20	-0.0415421	-0.0435906	-0.0362263	-0.0302835	-0.0493126	-0.0280265	-0.00126268	-0.0108466	-0.00794038	0.00146043	-0.00292266	-0.0119702	-0.00988127	-0.00917524	-0.0208159	-0.012223	-0.00450777	-0.0158628	-0.00272122	0.0101315	-0.0104023	-0.00484095	0.000783529	-0.0179334	-0.00797492	0.015336	0.0320687	0.0850515	0.0524914	-0.00863371	-0.00135141	0.0640485	0.0764748	0.0546402	0.036665	0.0511722	0.0550372	0.0227736	0.0101491	0.0285547	0.0150264	-0.00934195	-0.0274605	0.00582545	0.0204273	0.0343293	0.0159623	-0.0153696	-0.0152682
21	-0.0444014	-0.0341839	-0.0320768	-0.0333175	-0.0397406	-0.0176197	0.00348736	-0.0161819	-0.0144604	-0.00860632	-0.00747541	-0.01296	-0.015626	-0.00883988	-0.01285	-0.0106233	-0.00459946	-0.0135112	0.00150388	0.00684363	-0.0143064	-0.0110112	0.000989505	-0.0205701	-0.0203986	0.0047217	0.0182174	0.0718978	0.0481882	-0.0102908	-0.00765202	0.0418632	0.0512572	0.0352868	0.018872	0.0278472	0.0369871	0.0127104	0.00585481	0.0261945	0.0156102	-0.00438185	-0.0207346	0.0156877	0.0273639	0.0327664	0.0125041	-0.0133599	-0.0110869
22	-0.0453701	-0.0272964	-0.0294512	-0.0339573	-0.0327826	-0.0174975	0.00674818	-0.0190368	-0.0189673	-0.0166168	-0.00905095	-0.0133617	-0.0168365	-0.00979687	-0.00809599	-0.00956925	-0.00687386	-0.0132875	-0.00184946	-0.0011389	-0.0158683	-0.0181563	-0.0016006	-0.017358	-0.0250183	-0.00457832	0.00601935	0.0575392	0.041513	-0.0106205	-0.013958	0.0195165	0.0281781	0.0211756	0.0111052	0.0143733	0.0271902	0.0076913	0.00336708	0.0219229	0.01222	-0.00252209	-0.0172	0.0155709	0.0273823	0.0234947	0.0096453	-0.0116719	-0.0100536
23	-0.0430268	-0.0253536	-0.0266617	-0.0317799	-0.0281921	-0.0183401	0.00527976	-0.0176005	-0.0241165	-0.0185758	-0.0129407	-0.0137226	-0.0171923	-0.0131876	-0.00820553	-0.0116726	-0.00890114	-0.0121097	-0.00583929	-0.00793894	-0.0182991	-0.0193991	-0.00852147	-0.0127328	-0.025753	-0.00934813	-0.00070764	0.0456217	0.0311866	-0.0128508	-0.0149772	0.00313917	0.012554	0.0111308	0.00653122	0.00782842	0.0170538	0.00525533	0.00320279	0.0167755	0.00598598	-0.00651758	-0.0110152	0.00709283	0.0229612	0.0165051	0.00062004	-0.0116017	-0.00899216
24	-0.0393874	-0.0234018	-0.0253691	-0.0271404	-0.0251325	-0.0196782	0.00353455	-0.0175744	-0.0261795	-0.0178774	-0.0161214	-0.01476	-0.0172577	-0.0175877	-0.0110692	-0.0137624	-0.0104411	-0.0111104	-0.00981141	-0.0136605	-0.0202114	-0.018991	-0.0142443	-0.00997625	-0.0231823	-0.0126416	-0.00249804	0.0362064	0.019764	-0.0143771	-0.0151626	-0.00637674	0.00300153	0.00462128	0.0032613	0.00436832	0.00872905	0.00290724	0.00452138	0.010666	-0.001569	-0.0105819	-0.00798253	-0.00209666	0.0173086	0.00780999	-0.0072873	-0.0125066	-0.00826814
25	-0.0352659	-0.0218959	-0.023739	-0.0241478	-0.0238903	-0.0215686	0.00269292	-0.0165511	-0.0241845	-0.0170988	-0.0158238	-0.0165848	-0.0161254	-0.0193112	-0.0135321	-0.0154796	-0.0113803	-0.0120599	-0.0137356	-0.0198673	-0.0198783	-0.0205106	-0.0171664	-0.00814187	-0.0199161	-0.015253	-0.00312629	0.0304128	0.0141484	-0.0148039	-0.0167399	-0.0111984	-0.00197732	0.0010236	0.000654366	0.00128328	0.00481374	0.00115556	0.00229979	0.00651513	-0.00809734	-0.0129091	-0.0108107	-0.00992474	0.0101906	0.000809511	-0.0105138	-0.0139959	-0.00929637
26	-0.0305899	-0.0201935	-0.0223231	-0.0221449	-0.0237415	-0.0223146	0.00171156	-0.0164715	-0.0201825	-0.0165104	-0.0142448	-0.0184341	-0.0148908	-0.018767	-0.014073	-0.0163124	-0.0123145	-0.0135711	-0.016158	-0.0248302	-0.0186929	-0.0218562	-0.0174742	-0.00682402	-0.0169305	-0.0179038	-0.00312908	0.0273017	0.0114264	-0.0141741	-0.0177895	-0.0137833	-0.00511094	-0.00149265	-0.00168304	-0.00116178	0.00251231	-0.000373096	-0.000652253	0.00377913	-0.0126125	-0.0142679	-0.0157212	-0.0142391	0.00318792	-0.00535147	-0.010368	-0.0149564	-0.0114285
27	-0.0262226	-0.0192119	-0.0200634	-0.0203763	-0.0221771	-0.0235977	0.000402674	-0.015756	-0.0177291	-0.0153006	-0.0136015	-0.0180108	-0.0128952	-0.0185036	-0.0154629	-0.0161117	-0.0124639	-0.0143041	-0.0171522	-0.0259976	-0.0187133	-0.0207832	-0.0180883	-0.00694648	-0.0132556	-0.0183178	-0.00499933	0.0225763	0.0105672	-0.0130934	-0.0179113	-0.0151758	-0.0074736	-0.00342407	-0.0043071	-0.00371292	-8.32693e-05	-0.00175145	-0.00283067	0.000719222	-0.0138434	-0.0153401	-0.0176165	-0.0189143	-0.00253218	-0.0086479	-0.0107017	-0.0143981	-0.0118504
28	-0.0225141	-0.0177878	-0.0188327	-0.0173814	-0.0211366	-0.0211822	0.000324582	-0.0149151	-0.0161841	-0.014692	-0.0147016	-0.0167018	-0.0113623	-0.0183529	-0.0177608	-0.0171456	-0.0124651	-0.0151262	-0.0187885	-0.0270122	-0.0178848	-0.0203036	-0.0167105	-0.00782324	-0.012927	-0.0157957	-0.00419647	0.0198758	0.00695884	-0.0132422	-0.0189757	-0.0152562	-0.00745293	-0.00470448	-0.00587072	-0.00514287	-0.00286235	-0.00375283	-0.00495885	-0.00209137	-0.0174221	-0.0151118	-0.0181418	-0.0207445	-0.00661885	-0.00931057	-0.0118834	-0.0155222	-0.012524
29	-0.0211497	-0.0179504	-0.017224	-0.0151116	-0.0194775	-0.0203974	0.00114119	-0.0136068	-0.0157362	-0.0151518	-0.0163176	-0.0148564	-0.0102503	-0.0187323	-0.0205317	-0.0183125	-0.0115123	-0.0156616	-0.0201755	-0.0266917	-0.0183091	-0.0205684	-0.0158146	-0.00891993	-0.0121069	-0.0134039	-0.00653689	0.0181188	0.00351852	-0.0150315	-0.0210775	-0.0151972	-0.00703623	-0.00543851	-0.00745018	-0.00619906	-0.00526613	-0.00690433	-0.00787795	-0.00544908	-0.0184188	-0.0136889	-0.0172456	-0.0225233	-0.00754821	-0.00925202	-0.0136775	-0.0165066	-0.0117925
30	-0.019922	-0.0176367	-0.0154964	-0.0139811	-0.0176404	-0.0195763	0.000225281	-0.0115405	-0.0139857	-0.0152386	-0.0174222	-0.0138404	-0.00886407	-0.0169793	-0.021591	-0.0198852	-0.0128411	-0.0167651	-0.0210039	-0.0264939	-0.0190814	-0.0197214	-0.0138351	-0.0101129	-0.0135021	-0.0136666	-0.00786527	0.0157986	0.00276867	-0.0148884	-0.0214333	-0.0154134	-0.00856993	-0.00705336	-0.0101644	-0.00698973	-0.00736426	-0.00930857	-0.00997257	-0.007728	-0.0177988	-0.0140027	-0.0168684	-0.0212522	-0.0117159	-0.00977356	-0.0131745	-0.0171302	-0.0138199
surface electrode 3
	time
frequency	-1.5	-1.45	-1.4	-1.35	-1.3	-1.25	-1.2	-1.15	-1.1	-1.05	-1	-0.95	-0.9	-0.85	-0.8	-0.75	-0.7	-0.65	-0.6	-0.55	-0.5	-0.45	-0.4	-0.35	-0.3	-0.25	-0.2	-0.15	-0.1	-0.05	0	0.05	0.1	0.15	0.2	0.25	0.3	0.35	0.4	0.45	0.5	0.55	0.6	0.65	0.7	0.75	0.8	0.85	0.9
1	-0.284214	-0.273192	-0.261045	-0.24777	-0.233377	-0.217882	-0.201312	-0.183717	-0.165169	-0.145767	-0.125627	-0.104875	-0.0836482	-0.0620934	-0.040363	-0.0186084	0.00301832	0.0243639	0.0452727	0.0655857	0.0851352	0.103748	0.121255	0.137493	0.152317	0.165594	0.177206	0.187048	0.195033	0.20109	0.205158	0.207191	0.207163	0.205078	0.200962	0.194863	0.186847	0.176992	0.165396	0.152172	0.137451	0.121373	0.104086	0.0857481	0.0665216	0.0465702	0.0260614	0.00516302	-0.0159601
2	-0.0360946	-0.0287925	-0.0221272	-0.0160478	-0.0102932	-0.00445147	0.00186354	0.00889843	0.016741	0.0253605	0.0347622	0.0451336	0.0567304	0.0695959	0.0834547	0.0977628	0.111833	0.125114	0.137398	0.148717	0.159306	0.169429	0.179099	0.188008	0.195662	0.201601	0.205622	0.207674	0.207824	0.206176	0.202732	0.197382	0.190033	0.18074	0.169775	0.157574	0.144754	0.132003	0.119817	0.108373	0.0975218	0.0869125	0.0761923	0.0651673	0.0539086	0.0427593	0.0321329	0.0223181	0.0134277
3	-0.0222806	-0.00929257	0.00376817	0.0158864	0.0263132	0.0345005	0.0401604	0.0429555	0.0427192	0.0400354	0.0359888	0.0318196	0.0284263	0.0261102	0.0249795	0.0253143	0.0276006	0.0323251	0.0394134	0.0484318	0.0589577	0.0702806	0.081369	0.0907184	0.0967458	0.0984792	0.0961391	0.0906376	0.0832622	0.0752608	0.0674002	0.0603305	0.0550272	0.0523649	0.0526483	0.0555257	0.0605146	0.0671504	0.0745898	0.0809645	0.0841405	0.0832827	0.0785972	0.0704545	0.0595794	0.0477524	0.0372508	0.0294886	0.0244148
4	-0.0323002	-0.0222699	-0.0135024	-0.00583236	0.001991	0.010664	0.0191455	0.0261069	0.031215	0.0344557	0.0359169	0.0356453	0.0340598	0.0322941	0.0319598	0.033711	0.0374601	0.0454453	0.060682	0.0820442	0.10452	0.124639	0.141284	0.152324	0.155445	0.150192	0.138667	0.124906	0.112401	0.102956	0.0967889	0.0936591	0.0933494	0.0944865	0.0945414	0.0910401	0.0845472	0.0776515	0.0711013	0.0641716	0.0580554	0.0550697	0.0549625	0.0544119	0.0501272	0.0418796	0.0311826	0.0192343	0.00709836
5	0.0185561	0.025541	0.0315404	0.0361767	0.0380677	0.0333403	0.021656	0.00629941	-0.0092352	-0.02354	-0.0349284	-0.0421914	-0.0459405	-0.0451835	-0.038969	-0.0277766	-0.0129066	0.00326106	0.0217405	0.0462328	0.074813	0.104312	0.135608	0.16637	0.186866	0.189615	0.174873	0.144953	0.103307	0.0573771	0.0163927	-0.0121912	-0.0269804	-0.0319344	-0.0318263	-0.0296405	-0.0270425	-0.0227107	-0.0157274	-0.00922174	-0.00513438	9.02855e-05	0.00816162	0.0141748	0.0178658	0.0233597	0.0306674	0.036196	0.0392463
6	0.0489702	0.0522618	0.0498219	0.0409531	0.029529	0.0148619	-0.00396287	-0.0212815	-0.0348269	-0.0436391	-0.0447896	-0.0397055	-0.0343241	-0.0294625	-0.0256226	-0.024504	-0.0227127	-0.0185037	-0.0092628	0.0101747	0.0378935	0.071607	0.108391	0.138226	0.152579	0.144725	0.113817	0.0640934	0.00262137	-0.0559882	-0.102941	-0.133867	-0.144721	-0.139981	-0.126582	-0.111137	-0.0971235	-0.0860193	-0.0818264	-0.078158	-0.0732804	-0.0680518	-0.0563606	-0.042165	-0.0284795	-0.00960475	0.0120374	0.0283416	0.0366876
7	0.00972482	0.00564223	-0.000777272	-0.0117486	-0.0222042	-0.0297322	-0.0355585	-0.0356027	-0.0307815	-0.0258717	-0.0191615	-0.00909886	0.000778028	0.00492698	0.00478431	-0.00150676	-0.00764266	-0.0109474	-0.00985567	0.00278163	0.0237317	0.0550186	0.0877727	0.107172	0.107393	0.0830553	0.0363198	-0.0186702	-0.0719546	-0.108141	-0.126646	-0.134558	-0.132569	-0.125888	-0.113261	-0.102559	-0.0911818	-0.0752362	-0.0674981	-0.0574014	-0.0460022	-0.040127	-0.0298589	-0.016708	-0.0072046	-0.00109798	0.00166558	-0.00232365	-0.00853117
8	-0.0200587	-0.0330715	-0.0441464	-0.0483067	-0.0448018	-0.0383258	-0.0347726	-0.0302976	-0.0189236	-0.00740077	0.00240874	0.00796969	0.0126613	0.00852422	0.00125982	-0.00704827	-0.00540231	0.00414743	0.0148264	0.0245725	0.0252449	0.0310905	0.0471974	0.0623741	0.0676065	0.0447214	-0.000611933	-0.0478693	-0.0883065	-0.106657	-0.107382	-0.0996041	-0.0902765	-0.087407	-0.077771	-0.0651125	-0.0494357	-0.0242577	-0.0165608	-0.00608199	0.00616185	0.0129066	0.0171156	0.0191227	0.0186917	0.0093534	-0.00532238	-0.0319469	-0.0578406
9	-0.0339956	-0.0479727	-0.0514422	-0.0409132	-0.0239792	-0.0060918	0.0088355	0.0128776	0.0172388	0.0195808	0.0220073	0.0149628	0.0094213	-0.000843739	-0.00817303	-0.00678806	0.00661281	0.0233449	0.0330748	0.0280146	0.00917683	-0.0029673	0.00369454	0.02422	0.0531846	0.0483333	0.0161841	-0.0247334	-0.0570492	-0.0702569	-0.0752167	-0.0739819	-0.0646849	-0.0599441	-0.0423982	-0.0157124	0.00667359	0.0363631	0.0353497	0.0297913	0.0292114	0.0343967	0.0324278	0.0265066	0.0280993	0.0199269	0.00541093	-0.0330979	-0.0666863
10	-0.0434497	-0.0520378	-0.0349774	-0.00112179	0.0162337	0.0222669	0.0283718	0.0335163	0.0360096	0.0302153	0.0338086	0.0246616	0.00798948	-0.00148288	-0.00231955	0.0100343	0.0200755	0.0143022	-0.0117057	-0.0391918	-0.0463426	-0.0299635	-0.00614914	0.00656343	0.0320323	0.0346125	0.0289009	0.00649467	-0.018542	-0.0373507	-0.0558221	-0.0705794	-0.0606952	-0.0421648	-0.0044574	0.0282598	0.0542682	0.0653108	0.0491988	0.0406387	0.0325818	0.0291036	0.0251121	0.0250244	0.0455264	0.0409006	0.016281	-0.0218174	-0.04111
11	-0.0561412	-0.0526475	-0.0106551	0.0316412	0.0303887	0.0119226	0.00581718	0.0132328	0.0309171	0.036032	0.0429638	0.0301407	0.0077965	-0.00886722	-0.0107711	0.00760697	0.00864571	-0.00945418	-0.0542311	-0.0999226	-0.104013	-0.0606082	-0.0159514	-0.0158729	-0.0148507	-0.0209878	2.70338e-05	0.0120965	0.0018137	-0.0195789	-0.0514114	-0.0655319	-0.0414057	-0.016722	0.00907499	0.0257862	0.0508668	0.0618037	0.0549331	0.0472694	0.0378479	0.0456249	0.0531887	0.0508996	0.0654688	0.0499011	0.0258728	-0.00506453	-0.0222957
12	-0.0547858	-0.0436861	0.0109539	0.0434016	0.0220724	-0.00521945	-0.011405	0.0100552	0.0376801	0.0415907	0.0457726	0.0414405	0.0240947	-0.00542531	-0.0150863	0.00310074	0.00220689	-0.00902435	-0.0562575	-0.109004	-0.117009	-0.08418	-0.0404287	-0.0458578	-0.0572701	-0.0719513	-0.0346718	-0.00778925	-0.0159622	-0.0384578	-0.073861	-0.0713378	-0.0203023	0.0100633	0.0213604	0.0127876	0.0411163	0.0745806	0.091014	0.0786231	0.0724121	0.0899005	0.100821	0.086413	0.084814	0.0553889	0.0331882	0.00796267	-0.0252878
13	-0.0356288	-0.0304351	0.00577764	0.0310813	0.0122186	-0.00659359	-0.00454662	0.0267704	0.0444181	0.0377084	0.0456377	0.0626427	0.0566904	0.0206027	0.00476817	0.015067	0.0212206	0.0143204	-0.038585	-0.0878149	-0.0987113	-0.0840823	-0.0573215	-0.062367	-0.0774403	-0.0935244	-0.0577299	-0.0362655	-0.0524743	-0.0731867	-0.0973837	-0.0791715	-0.0199161	0.021939	0.0373258	0.028141	0.0682613	0.116721	0.138845	0.118166	0.107991	0.123326	0.12417	0.103504	0.0984292	0.0608364	0.0311113	0.00538888	-0.028833
14	-0.0150196	-0.0244026	-0.0133088	0.0116677	0.00886339	0.00099525	0.0128234	0.0377287	0.0339232	0.0269389	0.0485686	0.0801667	0.0778481	0.0466939	0.0291872	0.0375641	0.0503121	0.0388848	-0.0198972	-0.0633818	-0.0743441	-0.0690977	-0.0544059	-0.058584	-0.0758072	-0.0944172	-0.0699051	-0.0586417	-0.078354	-0.0916569	-0.0997585	-0.078404	-0.0287079	0.0226456	0.0558561	0.0650857	0.110502	0.153822	0.16658	0.139546	0.117765	0.120444	0.116749	0.103095	0.100682	0.0555949	0.0120206	-0.0114405	-0.0242546
15	-0.00202177	-0.0201571	-0.0294955	-0.00491295	0.00625816	0.0109898	0.0291049	0.0378813	0.0132003	0.0155761	0.0483365	0.0825846	0.0768291	0.057221	0.0493128	0.0612145	0.0694752	0.0512916	-0.00346912	-0.038208	-0.0511618	-0.0532626	-0.0479418	-0.0478941	-0.0648857	-0.0841611	-0.0780119	-0.0760448	-0.0883202	-0.0913282	-0.0842433	-0.0730213	-0.0407762	0.0145877	0.0688344	0.102156	0.136418	0.161095	0.166658	0.138802	0.109378	0.0921743	0.0936481	0.0958137	0.0907388	0.0376957	-0.0144758	-0.0304828	-0.0178842
16	0.00336462	-0.0162812	-0.0362688	-0.0172206	0.000804473	0.0211114	0.0385598	0.033747	-0.00311827	0.00203378	0.0340801	0.0655713	0.0586566	0.0507661	0.0587455	0.0751876	0.0723872	0.0505391	0.00628058	-0.018418	-0.0317913	-0.0443566	-0.0455302	-0.0390542	-0.0500831	-0.0652508	-0.0778891	-0.0828828	-0.0850136	-0.0769273	-0.0648126	-0.070148	-0.056136	-0.00280265	0.071221	0.121441	0.133211	0.138175	0.138683	0.118162	0.0943926	0.0568465	0.0647542	0.0782694	0.069771	0.0151128	-0.0376698	-0.0448761	-0.0102091
17	0.00474339	-0.010134	-0.0355202	-0.0259566	-0.00715748	0.0319457	0.0437396	0.0342342	-0.0056338	-0.00952533	0.00530813	0.0358703	0.0355812	0.0322189	0.0540728	0.0713944	0.0616125	0.0413868	0.0056413	-0.0096214	-0.0219514	-0.0409041	-0.0500765	-0.0345395	-0.0369824	-0.0402531	-0.0611328	-0.0749716	-0.073091	-0.0609957	-0.0531739	-0.0695916	-0.0735144	-0.0239541	0.0626282	0.116711	0.103354	0.0970679	0.0958151	0.089796	0.0818895	0.0328775	0.0386782	0.0496111	0.0413665	-0.00171395	-0.0462522	-0.0498238	-4.21209e-05
18	0.00231097	-0.00513256	-0.0308396	-0.0298808	-0.0131852	0.0421394	0.0452256	0.0404937	0.00404489	-0.019018	-0.0276173	0.00584205	0.0139379	0.00817705	0.0344176	0.0531899	0.0455899	0.0259946	-0.00647118	-0.0128848	-0.0224429	-0.0400088	-0.0576905	-0.0324468	-0.0247007	-0.0164383	-0.0363991	-0.053937	-0.053244	-0.0485572	-0.0489852	-0.0684491	-0.0849462	-0.0388407	0.047391	0.0916291	0.0596123	0.0515284	0.0499103	0.0596172	0.0682807	0.0209328	0.0159866	0.0109067	0.0109915	-0.00931177	-0.0451389	-0.0458417	0.0106102
19	-0.00380613	-0.00308722	-0.0178818	-0.0291269	-0.0161578	0.0493476	0.0436307	0.0511215	0.0258706	-0.0186834	-0.0468601	-0.0138779	-0.00556424	-0.00873017	0.00151454	0.0245881	0.034758	0.0132995	-0.0170037	-0.0234721	-0.0278941	-0.0349256	-0.0640669	-0.0359937	-0.0235834	-0.00101645	-0.013566	-0.0245387	-0.0341643	-0.0418131	-0.0479292	-0.0599534	-0.0875137	-0.0469985	0.0226921	0.0510582	0.0220736	0.0115959	0.0155632	0.0259781	0.0564126	0.0238807	-0.000988354	-0.0234102	-0.0118716	-0.00794712	-0.0339955	-0.0392349	0.00737778
20	-0.00450228	0.00259291	-0.0113023	-0.0214608	-0.00782639	0.0547836	0.0374	0.0587766	0.0331224	-0.0183696	-0.0469606	-0.0202777	-0.0101928	-0.0264584	-0.0238954	0.00344239	0.0295447	0.00810117	-0.0338692	-0.0304829	-0.0322864	-0.0355541	-0.0630108	-0.0335852	-0.0208904	-0.000682376	0.0127882	-0.00253995	-0.01361	-0.0401221	-0.0456107	-0.0449024	-0.0799613	-0.0420301	0.011161	0.0187872	-0.0203101	-0.00911608	-0.0146761	0.00368154	0.0432677	0.0161892	-0.016657	-0.0482097	-0.0195137	-0.00948086	-0.0269827	-0.0299809	0.00143846
21	0.000874987	0.00413849	-0.00309116	-0.014875	0.00609408	0.0539157	0.0270498	0.0565863	0.0413931	-0.0118304	-0.0326784	-0.0151512	-0.0120307	-0.0279635	-0.0465526	-0.0118528	0.0308459	0.0010665	-0.0421728	-0.0383045	-0.0349365	-0.0327621	-0.0606228	-0.0324088	-0.0235824	0.000409981	0.0216634	0.0195713	0.000944108	-0.0320268	-0.0348462	-0.0342865	-0.0650212	-0.0328236	-0.00314654	-0.0161381	-0.0419122	-0.0244104	-0.0356917	-0.0158247	0.0315795	0.00798858	-0.0251842	-0.0577008	-0.0257671	-0.00934604	-0.0239688	-0.0245693	-0.00983527
22	0.00717567	0.00393468	0.00563409	-0.014082	0.0210943	0.0534585	0.0131844	0.0447734	0.0446403	-0.00245268	-0.011051	-0.00392203	-0.00870986	-0.0168764	-0.0595645	-0.015069	0.0369629	-0.0062488	-0.0425587	-0.0422221	-0.0368362	-0.0312009	-0.0620068	-0.0271359	-0.0331012	0.00339901	0.0156104	0.0346156	0.00365488	-0.0229496	-0.0203122	-0.0351239	-0.0485547	-0.018347	-0.00628601	-0.0368394	-0.0418642	-0.0342546	-0.050014	-0.0285646	0.0308335	-0.00465064	-0.0267765	-0.0502382	-0.0290868	-0.00828544	-0.0251167	-0.0173158	-0.012781
23	0.0147906	0.00485116	0.00212325	-0.015153	0.0295129	0.0523286	0.00243064	0.0346881	0.0409716	0.0062984	0.000529604	0.000187823	0.0090467	-0.0205908	-0.0549426	-0.0173602	0.0360776	-0.00025581	-0.0483287	-0.0422839	-0.0362477	-0.0341805	-0.0533897	-0.0263077	-0.0295231	0.000681889	0.0252378	0.0307193	0.0142194	-0.0142444	-0.0105734	-0.0288579	-0.0368968	-0.0107283	-0.00650618	-0.0426068	-0.0474355	-0.0286441	-0.0626604	-0.0242696	0.0286785	-0.0151809	-0.0246452	-0.04166	-0.0304309	-0.00672644	-0.0305828	-0.0143941	-0.0148459
24	0.0205608	0.000567272	-0.00571734	-0.023733	0.0342622	0.0471669	-0.00602169	0.0293763	0.0312047	0.0101054	0.000430103	0.0043835	0.0224832	-0.024175	-0.0492611	-0.0139041	0.0347769	0.00625241	-0.0527525	-0.0382275	-0.032353	-0.0339018	-0.0427749	-0.0240363	-0.0189742	0.00547251	0.0337311	0.0241428	0.0197226	-0.0052107	0.00125885	-0.0238165	-0.0276311	-0.00482993	-0.00734328	-0.0451725	-0.044931	-0.0205907	-0.0640655	-0.010208	0.0273291	-0.021998	-0.0196357	-0.0352218	-0.0281651	-0.0072211	-0.0389829	-0.0163506	-0.0139099
25	0.0188442	-0.00471011	-0.00917595	-0.0348572	0.0303838	0.0374583	-0.01105	0.0201637	0.0236709	0.00958262	-0.00134471	0.00399349	0.0272638	-0.0220782	-0.0423047	-0.00585777	0.0334012	0.00400606	-0.0468894	-0.0301537	-0.029823	-0.0334353	-0.0402018	-0.0173126	-0.0163104	0.0160146	0.0326067	0.0181122	0.0106077	0.00229369	0.00808979	-0.031201	-0.020567	0.00272297	-0.00455128	-0.0436919	-0.028963	-0.018674	-0.0575825	0.00418415	0.0335874	-0.0237311	-0.0157634	-0.0238634	-0.0290831	-0.00547099	-0.0477448	-0.0117508	-0.0032091
26	0.0160965	-0.00397908	-0.00732215	-0.0413987	0.0213135	0.0183257	-0.0155568	0.00712039	0.0119285	0.00522106	0.00259087	0.00253721	0.0215512	-0.0185282	-0.0381997	0.0078321	0.0284458	-0.00795886	-0.0348836	-0.0170274	-0.0234419	-0.0322534	-0.0442757	-0.00891376	-0.018216	0.0266732	0.0251687	0.0135064	-0.00884573	0.0136271	0.0158597	-0.0442679	-0.0117278	0.0117459	-0.00636906	-0.0464211	-0.00509415	-0.0192581	-0.0403628	0.0230519	0.0429737	-0.0223395	-0.014318	-0.00852665	-0.0294386	-0.00523849	-0.0519964	-0.000731082	0.013863
27	0.0134384	-0.0103573	-0.00765991	-0.0410769	0.00454159	0.0100969	-0.0206026	0.000105206	0.000237325	-0.00492215	0.00367543	0.00249637	0.0205449	-0.0110333	-0.0322952	0.00561527	0.023351	-0.00386964	-0.0318432	-0.0113449	-0.0156662	-0.026199	-0.0494634	-0.0104628	-0.0153202	0.0210705	0.024094	0.00349755	-0.0190767	0.00932656	0.0233791	-0.040286	-0.0123705	0.0120517	-0.00728323	-0.0399138	-0.00342333	-0.00780941	-0.0231095	0.0311279	0.048777	-0.0121374	-0.0146843	-0.0101783	-0.0223579	-0.0038051	-0.0521364	0.000732334	0.0199023
28	0.00725286	-0.0213677	-0.0209476	-0.0409581	-0.0129767	-0.000782582	-0.0194	-0.000222757	-0.00530494	-0.00835323	-0.00710066	0.00104796	0.02881	-0.00807185	-0.0171399	0.00610563	0.0139235	0.0168804	-0.0253381	-0.00824957	-0.0131696	-0.0210115	-0.0425998	-0.00920202	-0.00381495	0.0153864	0.0189893	-0.00541128	-0.0242326	0.00749067	0.00804742	-0.0267294	-0.0125916	0.00391972	-0.00846288	-0.0299655	-0.00659477	-0.00177515	-0.00519258	0.0347683	0.0426687	-0.00318136	-0.0126242	-0.0212173	-0.0270378	-0.00287085	-0.0550874	-0.000552547	0.0209828
29	-0.00746639	-0.0417025	-0.0311708	-0.030011	-0.0250045	0.00214897	-0.0161841	0.00422059	0.000803898	-0.012096	-0.0194	0.0028081	0.0343803	-0.000487973	-0.00187295	-0.00143984	0.0110443	0.0422935	-0.0216299	-0.0145791	-0.0181035	-0.0131232	-0.031192	-0.00674321	0.00595717	0.00438644	0.0213687	-0.0100249	-0.0225148	-0.0267661	-0.0064129	-0.00823909	-0.0227098	-0.0071131	0.000418785	-0.0180592	-0.0170154	0.00334956	-0.00719801	0.0118632	0.0305295	0.00358493	-0.0174698	-0.0395032	-0.0267895	-0.00318126	-0.0559911	-0.0156255	0.00413719
30	-0.0104735	-0.0435331	-0.0301423	-0.0248917	-0.0360466	-0.00449151	-0.0132942	0.000304068	0.00388503	-0.00939498	-0.0165275	0.000893534	0.0314658	0.0136207	0.00724695	0.000272546	0.000768258	0.0468564	-0.00225825	-0.0142139	-0.0161988	-0.00589498	-0.019868	-0.00249609	0.0136126	-0.000458167	0.0153132	-0.010927	-0.0283906	-0.0319131	-0.00796311	-0.00129781	-0.0202149	-0.0166698	-0.00645551	-0.0106955	-0.0160538	0.000211056	0.000836633	0.00419871	0.0258953	0.00646654	-0.016104	-0.0378567	-0.0316663	-0.00502636	-0.0488375	-0.020757	-0.00249931
surface electrode 4
	time
frequency	-1.5	-1.45	-1.4	-1.35	-1.3	-1.25	-1.2	-1.15	-1.1	-1.05	-1	-0.95	-0.9	-0.85	-0.8	-0.75	-0.7	-0.65	-0.6	-0.55	-0.5	-0.45	-0.4	-0.35	-0.3	-0.25	-0.2	-0.15	-0.1	-0.05	0	0.05	0.1	0.15	0.2	0.25	0.3	0.35	0.4	0.45	0.5	0.55	0.6	0.65	0.7	0.75	0.8	0.85	0.9
1	-0.213329	-0.207105	-0.200127	-0.19235	-0.183738	-0.174269	-0.163934	-0.152741	-0.140715	-0.127898	-0.114349	-0.100145	-0.0853702	-0.0701206	-0.0544984	-0.0386113	-0.0225735	-0.00650688	0.00945608	0.0251758	0.0405061	0.0552976	0.0694059	0.0826959	0.0950438	0.106335	0.116467	0.125348	0.132903	0.139072	0.143811	0.147094	0.148908	0.149255	0.148146	0.145601	0.141655	0.136353	0.129756	0.121936	0.112982	0.102989	0.0920608	0.0803043	0.0678319	0.0547581	0.0411993	0.0272724	0.0130951
2	-0.0152045	-0.0197526	-0.0249538	-0.0307587	-0.037014	-0.0434875	-0.0498833	-0.0558777	-0.0611362	-0.0652689	-0.0677723	-0.0679924	-0.0651424	-0.0584878	-0.0475805	-0.0323659	-0.0131777	0.00942205	0.0348407	0.0625883	0.0922893	0.123544	0.155715	0.187799	0.218434	0.246072	0.269274	0.286937	0.298359	0.303267	0.301699	0.293831	0.279899	0.260262	0.23554	0.206686	0.174964	0.141816	0.10864	0.0766466	0.0467905	0.0197474	-0.00409067	-0.0245303	-0.0414701	-0.0548516	-0.0646742	-0.0710781	-0.0743737
3	0.00857462	0.00809051	0.00618969	0.00320336	-0.000691002	-0.00548602	-0.0113516	-0.0184617	-0.026678	-0.0355465	-0.0445675	-0.0532564	-0.0608828	-0.0661915	-0.067545	-0.0637463	-0.0543117	-0.039042	-0.0177668	0.00918061	0.040222	0.0727638	0.104613	0.135058	0.164043	0.19047	0.211637	0.224521	0.227618	0.221433	0.20767	0.188123	0.164044	0.136578	0.107257	0.0779287	0.0503935	0.0259795	0.00557736	-0.0101682	-0.0211306	-0.0278324	-0.0311682	-0.0318929	-0.0304862	-0.0275383	-0.0239152	-0.020346	-0.016975
4	0.0251628	0.023448	0.0194545	0.0143273	0.00912842	0.00395342	-0.00186973	-0.00892214	-0.017026	-0.0256865	-0.0349235	-0.0450081	-0.0555705	-0.0657296	-0.0741033	-0.0792255	-0.0799325	-0.0749385	-0.0628232	-0.0422233	-0.0124173	0.026626	0.073869	0.125726	0.176752	0.222744	0.260681	0.286277	0.294862	0.285085	0.259811	0.223644	0.180739	0.135023	0.090506	0.0505386	0.0172662	-0.00844016	-0.0268021	-0.0390737	-0.0465829	-0.04989	-0.0496188	-0.0470611	-0.0429115	-0.0370324	-0.0293509	-0.0204433	-0.011364
5	0.023433	0.0192953	0.0145514	0.00948207	0.00408181	-0.00180233	-0.00745168	-0.0115901	-0.0146932	-0.0176812	-0.020264	-0.0228047	-0.0263207	-0.0306251	-0.0353582	-0.0400746	-0.0433448	-0.044432	-0.0422022	-0.034229	-0.0190102	0.00437035	0.0365249	0.0757085	0.11777	0.157366	0.18948	0.20959	0.212735	0.197388	0.167817	0.130428	0.0906868	0.05306	0.0209726	-0.00337418	-0.0193855	-0.0289839	-0.0357397	-0.0413798	-0.0442451	-0.0432892	-0.0397607	-0.0348251	-0.0286538	-0.0217825	-0.0155622	-0.0104701	-0.00606859
6	0.0141861	0.0134717	0.0128456	0.011285	0.00852105	0.00417365	-0.000929126	-0.00547686	-0.00922356	-0.0120387	-0.013171	-0.0137064	-0.0146469	-0.0157207	-0.0181713	-0.0217	-0.0240486	-0.0244187	-0.0232693	-0.0208873	-0.0164325	-0.00764679	0.00715231	0.0294661	0.057356	0.0874062	0.114645	0.13209	0.135757	0.125227	0.10421	0.0780347	0.0508603	0.0271352	0.00907645	-0.00425431	-0.0129794	-0.0170682	-0.0196923	-0.0228723	-0.0251772	-0.026118	-0.0257632	-0.0241455	-0.0219515	-0.0190189	-0.0163613	-0.0143037	-0.0120576
7	0.00927246	0.0124764	0.0163278	0.0183486	0.0184254	0.0167121	0.0126722	0.00676569	2.26474e-05	-0.00568989	-0.00854115	-0.0100598	-0.0114373	-0.0128051	-0.0146977	-0.0178633	-0.0209527	-0.023035	-0.0236658	-0.0222257	-0.0187369	-0.0116152	-0.000615957	0.0160473	0.0384588	0.0630089	0.0894079	0.108934	0.115673	0.108799	0.0913976	0.0690347	0.0469863	0.0298289	0.0176853	0.00732017	-0.00138038	-0.00630003	-0.00981133	-0.0140334	-0.0168598	-0.0187161	-0.0192606	-0.0187222	-0.0184889	-0.0184277	-0.0191868	-0.0202013	-0.0196451
8	0.0057391	0.0095256	0.0139799	0.0170226	0.0189571	0.0193352	0.0167463	0.0122756	0.00622552	0.000106062	-0.00359414	-0.00688742	-0.0101298	-0.0138354	-0.0169074	-0.0207249	-0.0245183	-0.0268758	-0.0273449	-0.0252069	-0.0209037	-0.0136297	-0.00390332	0.00908597	0.0299358	0.0544759	0.0855617	0.111692	0.123403	0.117669	0.0958039	0.0680503	0.0441551	0.0288801	0.0194287	0.0115052	0.00332219	-0.00313101	-0.0079672	-0.0125631	-0.0141415	-0.0147434	-0.0143045	-0.0146202	-0.0160183	-0.0175656	-0.0190225	-0.0197262	-0.0192545
9	0.000789312	0.00333541	0.00710065	0.00908125	0.00999552	0.0103749	0.0104544	0.0102852	0.00930786	0.00515942	0.000440506	-0.00543301	-0.00942507	-0.0129877	-0.0159235	-0.0203007	-0.0252443	-0.0283199	-0.027807	-0.0229478	-0.0160158	-0.00869987	-0.00115487	0.00933345	0.0293032	0.0539269	0.0844213	0.109503	0.118316	0.108443	0.0827851	0.0535735	0.0292408	0.0145041	0.00693363	0.00195934	-0.00265615	-0.00588366	-0.00715145	-0.00920866	-0.00989927	-0.0104485	-0.00946033	-0.00811485	-0.00736611	-0.00804751	-0.00981679	-0.0110878	-0.0115764
10	-0.00228617	-0.000281864	0.00338523	0.00579897	0.00739714	0.00759712	0.00740247	0.00735083	0.00783088	0.00532	0.00219075	-0.00356397	-0.00752822	-0.0106643	-0.0121506	-0.0151581	-0.0196941	-0.0226727	-0.0206939	-0.0142185	-0.0058824	0.000979774	0.00717095	0.0157598	0.031155	0.048818	0.0679312	0.0794488	0.0779623	0.0649406	0.0445356	0.0249425	0.00979907	0.00013937	-0.00448896	-0.00483185	-0.00363785	-0.00202365	3.18662e-06	0.000141201	-0.00084556	-0.00167145	0.000211178	0.00413046	0.00718189	0.00650493	0.00331963	0.000723872	-0.000613737
11	1.83738e-05	0.000757451	0.00404348	0.00732315	0.00987265	0.0110175	0.0105315	0.0085822	0.0082569	0.00624581	0.00451227	0.000764295	-0.0019894	-0.00422181	-0.00505254	-0.0067152	-0.00996114	-0.0115419	-0.00898118	-0.00278901	0.00412772	0.00904567	0.0139741	0.0188856	0.0254966	0.0317646	0.0371194	0.0369877	0.0293457	0.0167344	0.00370628	-0.00539982	-0.0103479	-0.0123484	-0.011891	-0.00656286	0.00231989	0.0100916	0.0157129	0.0182631	0.0191156	0.0196334	0.0210143	0.022647	0.0224752	0.0194352	0.0149427	0.0102538	0.00536711
12	0.00438973	0.00510119	0.00783862	0.010556	0.012712	0.0143678	0.0148287	0.0130573	0.0118806	0.00931205	0.00789631	0.00618224	0.00578183	0.00496771	0.00386238	0.00193297	-0.000218335	0.000283774	0.00389932	0.00929962	0.0137796	0.0158858	0.0184453	0.0194688	0.0186213	0.0160227	0.0117217	0.00424129	-0.00648155	-0.018204	-0.0268456	-0.0295375	-0.0276525	-0.0225235	-0.0154738	-0.00345689	0.0130705	0.0278156	0.03813	0.0435135	0.0457951	0.0455484	0.0433547	0.0394523	0.0335407	0.027264	0.0209396	0.0133396	0.0045184
13	0.00694893	0.00870441	0.0104519	0.0113086	0.0123613	0.014021	0.0160833	0.015925	0.0142862	0.0112847	0.0100868	0.00999816	0.0112324	0.0118371	0.0103883	0.00770821	0.00575751	0.0082462	0.0128208	0.0173978	0.0201678	0.0192851	0.0183612	0.0163392	0.0115786	0.00417841	-0.00558416	-0.0169463	-0.0279504	-0.0373278	-0.0425402	-0.0415687	-0.0358219	-0.0261735	-0.0133587	0.00405025	0.0249178	0.0440691	0.0577423	0.0639768	0.0645103	0.060759	0.0540376	0.0450758	0.0349382	0.0268173	0.019364	0.00995252	-5.56675e-05
14	0.00725401	0.010011	0.0106969	0.0097669	0.00980635	0.0117508	0.0151306	0.0166252	0.0150553	0.0119583	0.010729	0.0108687	0.0127216	0.0147543	0.0133182	0.00955187	0.00716626	0.0107971	0.0156198	0.0201696	0.022829	0.0195339	0.0148366	0.011861	0.007149	-0.00168765	-0.013958	-0.0264135	-0.0366425	-0.0430417	-0.0455176	-0.0426391	-0.0354538	-0.0237988	-0.00666849	0.0136913	0.0344672	0.0546655	0.0692013	0.0736393	0.0699996	0.0619993	0.0520423	0.0410467	0.0295325	0.0210598	0.0131352	0.00381384	-0.00451129
15	0.0065833	0.00997851	0.0094636	0.00778745	0.00685231	0.00942938	0.0136803	0.0166458	0.0157475	0.0129531	0.0112843	0.0106594	0.0124088	0.0162651	0.0148594	0.00949063	0.00767744	0.0111044	0.0153882	0.0203143	0.0232341	0.0186204	0.0101683	0.0075694	0.00472692	-0.00445978	-0.0180956	-0.0300218	-0.0395382	-0.0430765	-0.0427373	-0.0389298	-0.0319468	-0.0189726	0.00196353	0.0237834	0.0416234	0.0611977	0.0750056	0.0759372	0.0681401	0.0559044	0.0438908	0.0331701	0.0223024	0.0138359	0.00569135	-0.00223427	-0.00758622
16	0.00570476	0.00909329	0.00740724	0.00573793	0.00450902	0.00708676	0.0122911	0.016365	0.0165839	0.0144927	0.0122645	0.0107136	0.0119211	0.0177919	0.0162244	0.00898675	0.00902493	0.0112518	0.0140716	0.0195364	0.0222129	0.0168628	0.00580556	0.0040863	0.00338671	-0.00571132	-0.0195473	-0.029939	-0.0388767	-0.0403768	-0.0371962	-0.0330638	-0.027549	-0.0138493	0.0102575	0.0321268	0.0458268	0.0634299	0.0756321	0.0721049	0.0614497	0.0451194	0.0326156	0.0239309	0.0144619	0.00673818	-0.00130963	-0.00670559	-0.00877772
17	0.00453106	0.0073988	0.00444504	0.00290617	0.00279199	0.00392918	0.01062	0.0151915	0.0151243	0.0142846	0.0126443	0.0111262	0.011229	0.0191233	0.0169825	0.00866109	0.010966	0.0118326	0.0124074	0.0188626	0.0201226	0.0134143	0.00253121	0.000903092	0.00151911	-0.00692129	-0.0192112	-0.0274193	-0.0357055	-0.0360042	-0.0303753	-0.0264318	-0.0232017	-0.0104984	0.0145466	0.0352104	0.0451352	0.0586046	0.0690092	0.0622618	0.0502272	0.0310348	0.0196948	0.0146566	0.00684597	0.000206788	-0.00685996	-0.00877826	-0.0084269
18	0.00329769	0.00517093	0.000203124	-0.00100713	0.000914078	0.000301382	0.00921721	0.0124185	0.00980601	0.0103385	0.0110293	0.0102421	0.00974853	0.0191414	0.0151026	0.00817764	0.0119898	0.0115167	0.0113466	0.0187998	0.0165454	0.0073162	0.000969023	-0.00181692	-0.00125036	-0.00901875	-0.0174918	-0.0227939	-0.0306882	-0.0298506	-0.0220683	-0.0190526	-0.0186153	-0.00836471	0.0135258	0.0311317	0.0385176	0.0467861	0.0540661	0.047397	0.0338941	0.0147632	0.00732629	0.00650658	0.000311622	-0.00570006	-0.0103406	-0.00782768	-0.00707349
19	0.000109562	0.00359083	-0.00409968	-0.0056914	-0.00171441	-0.00322316	0.00648081	0.00663663	0.0016053	0.00231019	0.00501804	0.00602931	0.00551833	0.0149578	0.0103185	0.00622343	0.00798656	0.00859296	0.00842591	0.0173541	0.0120234	0.000648235	0.00111455	-0.00309513	-0.00392062	-0.00905887	-0.0139427	-0.0162444	-0.0237009	-0.0228747	-0.0148873	-0.0122943	-0.0151166	-0.00965505	0.00490665	0.018597	0.0237916	0.0276539	0.032843	0.0310517	0.0184752	0.00198923	0.000201574	0.00210384	-0.00324137	-0.00823334	-0.00954211	-0.00568446	-0.00532869
20	-0.00312743	0.00112718	-0.00666508	-0.0101683	-0.0036193	-0.00483438	0.00398526	0.0010562	-0.00568649	-0.00802148	-0.000149374	-0.00159539	0.000141763	0.00888883	0.00391649	0.00247832	0.00117586	0.0032733	0.00589504	0.0138813	0.0076773	-0.00511379	0.00038027	-0.00403897	-0.00526209	-0.00915759	-0.0112818	-0.0122111	-0.0194624	-0.0173654	-0.0107505	-0.00927959	-0.0119758	-0.0108301	-0.00145584	0.00679073	0.00967156	0.0110982	0.0162281	0.0181343	0.00485517	-0.00489841	-0.00200353	0.0010269	-0.00584904	-0.00809772	-0.00721332	-0.00362691	-0.00691382
21	-0.00691634	-0.000147941	-0.00834566	-0.0125701	-0.00545427	-0.00594095	0.000640163	-0.0044535	-0.0108602	-0.0145744	-0.00580565	-0.00895213	-0.004768	0.00221463	-0.00140517	-0.00107165	-0.00581133	-0.00180815	0.00343041	0.00983013	0.0038706	-0.00853822	-0.00150859	-0.0039415	-0.00614658	-0.00844575	-0.0105826	-0.0102124	-0.0170349	-0.015128	-0.0104369	-0.00827147	-0.0112009	-0.011383	-0.00599473	-0.00226797	-0.00179459	-1.74416e-05	0.0049995	0.00853048	-0.0023849	-0.00854534	-0.00139616	3.35506e-06	-0.00807878	-0.00717884	-0.00474702	-0.00390222	-0.00836606
22	-0.010193	-0.000613658	-0.00856689	-0.0120638	-0.00647296	-0.00658486	-0.00302518	-0.00845888	-0.0126603	-0.0163714	-0.00990266	-0.013165	-0.0083876	-0.00297053	-0.00473441	-0.00375643	-0.0105375	-0.00620923	0.000367027	0.00513026	0.00107374	-0.00910702	-0.00432787	-0.00342619	-0.00622438	-0.00695731	-0.0112275	-0.00886039	-0.0156091	-0.0148164	-0.0123297	-0.00907734	-0.0116735	-0.00997649	-0.0069814	-0.0054307	-0.00738547	-0.0045873	-0.000482142	0.00227375	-0.00400283	-0.010733	-0.00112129	-0.00169261	-0.00958599	-0.00719125	-0.00334254	-0.00571476	-0.00928551
23	-0.0114831	-0.00166082	-0.00654083	-0.0125708	-0.00755242	-0.00649552	-0.00562486	-0.0117536	-0.0140829	-0.0166781	-0.0103333	-0.0160513	-0.0104011	-0.00701746	-0.00650899	-0.00631629	-0.0133642	-0.00876188	-0.00133581	0.000713499	-0.00069243	-0.00970679	-0.00608095	-0.00307025	-0.00689952	-0.00627828	-0.0108446	-0.00941713	-0.0143781	-0.0144135	-0.0143021	-0.0110715	-0.0106494	-0.00977151	-0.00623632	-0.00697201	-0.0103127	-0.0065789	-0.00350494	-0.000591329	-0.00620699	-0.0106491	-0.00169537	-0.00391253	-0.0108195	-0.00632374	-0.00328602	-0.00645005	-0.0112695
24	-0.0107853	-0.00187769	-0.00536897	-0.012633	-0.00874787	-0.00551996	-0.00757445	-0.0146276	-0.014918	-0.0146891	-0.0106151	-0.0169545	-0.0111585	-0.00971704	-0.00746933	-0.00847883	-0.0150119	-0.00908825	-0.00224424	-0.00202285	-0.00262509	-0.00930548	-0.00673671	-0.00285447	-0.00750431	-0.00547156	-0.011121	-0.00986796	-0.0134535	-0.0138724	-0.0159852	-0.0118042	-0.00965668	-0.00911501	-0.00536583	-0.00750136	-0.0115244	-0.00679207	-0.00497368	-0.00140005	-0.00836351	-0.0100692	-0.0022623	-0.0065739	-0.0109202	-0.00497648	-0.00391706	-0.00686567	-0.0130046
25	-0.0106089	-0.00208142	-0.00497989	-0.0116387	-0.00968238	-0.00592071	-0.00887722	-0.0157011	-0.0149006	-0.0121511	-0.0108831	-0.0160904	-0.0113112	-0.0111321	-0.00840282	-0.0101263	-0.0146758	-0.0087083	-0.00363831	-0.00402843	-0.00355388	-0.00826689	-0.00727648	-0.00263166	-0.00702051	-0.00615297	-0.0114488	-0.00970805	-0.0132226	-0.0137239	-0.0167486	-0.0124826	-0.00968733	-0.00808869	-0.00569853	-0.00592336	-0.0115859	-0.00586659	-0.0052378	-0.00219502	-0.00787754	-0.0109149	-0.00310054	-0.0077985	-0.010377	-0.00479323	-0.00446544	-0.007765	-0.0131859
26	-0.0112353	-0.00317427	-0.0057333	-0.0100107	-0.0104076	-0.00793612	-0.0112255	-0.0160079	-0.0148063	-0.0104613	-0.0119164	-0.0147341	-0.0116111	-0.0124929	-0.00940038	-0.0115963	-0.0132794	-0.00758085	-0.00545929	-0.00613888	-0.00484517	-0.00708737	-0.00814442	-0.00274344	-0.00602803	-0.00850184	-0.0130397	-0.00974102	-0.0143317	-0.0140966	-0.0168418	-0.0128509	-0.0102836	-0.00736344	-0.00785441	-0.00431155	-0.01195	-0.00552122	-0.00521664	-0.00296362	-0.00583936	-0.011468	-0.0034152	-0.00747059	-0.00979878	-0.00561155	-0.00527003	-0.00902353	-0.0130253
27	-0.0118362	-0.00408715	-0.00609157	-0.01055	-0.0114482	-0.00888886	-0.0127418	-0.0174676	-0.0150482	-0.00878024	-0.0117501	-0.0142201	-0.0120096	-0.0134054	-0.0107226	-0.0129558	-0.0128714	-0.00648587	-0.00640569	-0.00737368	-0.0066261	-0.00681459	-0.007749	-0.00303514	-0.0054817	-0.00916876	-0.0136522	-0.0106017	-0.0153184	-0.0146336	-0.0174447	-0.0137851	-0.0105615	-0.00756898	-0.00905872	-0.00472412	-0.0118582	-0.00560884	-0.0054684	-0.00338431	-0.00548211	-0.0114634	-0.00474046	-0.00746866	-0.00880683	-0.00522651	-0.00528067	-0.008931	-0.0130568
28	-0.0118319	-0.00372405	-0.00638957	-0.0124405	-0.0142373	-0.0094106	-0.0121321	-0.0180266	-0.0146427	-0.00783891	-0.0114	-0.0143104	-0.0135144	-0.0137628	-0.0121314	-0.0158155	-0.0126447	-0.00635265	-0.00700182	-0.00710197	-0.00771022	-0.00836687	-0.00723247	-0.00285665	-0.00709537	-0.0108598	-0.0126777	-0.0111686	-0.0159689	-0.01507	-0.0184323	-0.0152785	-0.0097865	-0.00804932	-0.00830323	-0.00484414	-0.0120838	-0.00493518	-0.00654257	-0.00334582	-0.00812107	-0.0125819	-0.00651694	-0.00918011	-0.00995873	-0.00380049	-0.00602016	-0.00862761	-0.014382
29	-0.0114817	-0.00303331	-0.00677332	-0.016763	-0.0177044	-0.00829047	-0.00802226	-0.0181066	-0.0134455	-0.00596284	-0.00929956	-0.0166888	-0.0155111	-0.0127324	-0.014297	-0.0199255	-0.0149568	-0.00771047	-0.00671659	-0.00447129	-0.00711558	-0.0103419	-0.00596644	-0.00235601	-0.00814951	-0.00886223	-0.00935747	-0.0112891	-0.0159451	-0.0169149	-0.0226302	-0.0191806	-0.0107911	-0.00794787	-0.00540037	-0.00455481	-0.0100321	-0.00313338	-0.0079141	-0.00576297	-0.01454	-0.0168269	-0.0114148	-0.0124461	-0.0103765	0.000217408	-0.00510406	-0.00769067	-0.0161352
30	-0.012563	-0.00411446	-0.00591114	-0.0172358	-0.0202075	-0.0104372	-0.00449132	-0.0150927	-0.0125881	-0.00611179	-0.0094008	-0.0180779	-0.0174182	-0.0126226	-0.0157146	-0.0222032	-0.016441	-0.00790768	-0.00690956	-0.00325546	-0.00664741	-0.0118954	-0.00749073	-0.00246498	-0.00851768	-0.0114099	-0.00868564	-0.0112002	-0.0165755	-0.0178679	-0.024173	-0.0219287	-0.0115543	-0.00771286	-0.0038078	-0.00372904	-0.00925554	-0.00278433	-0.00958736	-0.0088518	-0.0164327	-0.0202189	-0.0137773	-0.0132206	-0.0125934	-0.000184837	-0.00517341	-0.00761838	-0.0165719
surface electrode 5
	time
frequency	-1.5	-1.45	-1.4	-1.35	-1.3	-1.25	-1.2	-1.15	-1.1	-1.05	-1	-0.95	-0.9	-0.85	-0.8	-0.75	-0.7	-0.65	-0.6	-0.55	-0.5	-0.45	-0.4	-0.35	-0.3	-0.25	-0.2	-0.15	-0.1	-0.05	0	0.05	0.1	0.15	0.2	0.25	0.3	0.35	0.4	0.45	0.5	0.55	0.6	0.65	0.7	0.75	0.8	0.85	0.9
1	-0.188367	-0.181503	-0.173823	-0.165317	-0.155985	-0.145844	-0.134919	-0.123245	-0.110869	-0.0978455	-0.0842431	-0.0701382	-0.0556141	-0.0407613	-0.0256788	-0.0104725	0.00474597	0.0198572	0.0347313	0.0492323	0.0632215	0.0765598	0.0891106	0.100746	0.111349	0.120818	0.129063	0.136005	0.141575	0.145719	0.148402	0.149608	0.149331	0.147579	0.144372	0.13974	0.133726	0.126383	0.117771	0.107961	0.097036	0.0850908	0.0722246	0.0585427	0.0441585	0.0291926	0.0137685	-0.00199093	-0.0179635
2	-0.0629426	-0.0615655	-0.0602999	-0.0591733	-0.0580969	-0.0568517	-0.0551272	-0.0525765	-0.0488652	-0.0437385	-0.0369431	-0.0281382	-0.0169115	-0.00289434	0.0140175	0.0335417	0.0551631	0.0782778	0.102316	0.126863	0.15155	0.175964	0.199564	0.22171	0.241657	0.258557	0.271601	0.280188	0.284013	0.283054	0.277533	0.267894	0.254661	0.238374	0.219605	0.198989	0.177185	0.15493	0.133023	0.11219	0.0929857	0.0757934	0.0607943	0.0480096	0.0373565	0.0286803	0.0218037	0.0165058	0.0124746
3	-0.0188158	-0.0167932	-0.014911	-0.013713	-0.0134395	-0.0139557	-0.0152443	-0.0174261	-0.0205676	-0.0245885	-0.0291151	-0.0339168	-0.0389705	-0.0438522	-0.0470102	-0.0459505	-0.0380917	-0.0216524	0.0041975	0.0394663	0.0828137	0.131449	0.182178	0.232302	0.279147	0.319251	0.348579	0.363571	0.362402	0.345826	0.316598	0.278192	0.233979	0.187266	0.14164	0.100827	0.0677806	0.0438608	0.0288531	0.0217388	0.0209939	0.0245827	0.029941	0.0346811	0.0376804	0.0387529	0.037707	0.0346957	0.0304198
4	-0.0356906	-0.0432679	-0.0491026	-0.0524784	-0.0529432	-0.0508382	-0.0474079	-0.0438455	-0.040337	-0.0371842	-0.0350226	-0.0339202	-0.0332991	-0.0326144	-0.0320162	-0.0309211	-0.0273463	-0.0180239	-0.000401883	0.0264073	0.06231	0.107756	0.162617	0.223163	0.282815	0.334621	0.371783	0.38757	0.378528	0.347171	0.299759	0.242531	0.181384	0.123052	0.0742589	0.0394759	0.0195343	0.0121045	0.0132968	0.0191209	0.0257494	0.0307236	0.0331066	0.0319605	0.027155	0.0203668	0.0140358	0.0100916	0.00973977
5	-0.0510927	-0.0546568	-0.0568256	-0.0566817	-0.0546228	-0.0522826	-0.050439	-0.0497477	-0.0500559	-0.050002	-0.0492849	-0.0477091	-0.0449043	-0.0412449	-0.036116	-0.0300048	-0.023707	-0.016117	-0.00355988	0.0164162	0.0441475	0.082976	0.13605	0.199779	0.265989	0.325745	0.368291	0.383207	0.366424	0.322411	0.260178	0.189656	0.121981	0.0669416	0.0310219	0.0153799	0.015034	0.0236763	0.0369291	0.0484746	0.0537235	0.0545418	0.0532394	0.0493305	0.042427	0.0343347	0.0275914	0.0242192	0.0249777
6	-0.0341463	-0.0318964	-0.0295328	-0.025754	-0.0223072	-0.0208175	-0.0208425	-0.0212496	-0.0223398	-0.021578	-0.0209417	-0.0225192	-0.0243145	-0.0261794	-0.0259074	-0.0192985	-0.00924234	0.00266054	0.0194383	0.0399347	0.0620494	0.0915089	0.1361	0.19148	0.248798	0.30214	0.337518	0.341365	0.312434	0.259969	0.19624	0.133357	0.0805707	0.0430381	0.022488	0.0165782	0.0181297	0.0229208	0.0287086	0.0296488	0.0235143	0.0155894	0.0105384	0.0096065	0.0125296	0.0180182	0.0236904	0.0278825	0.0310086
7	-0.011682	-0.00860063	-0.00394037	0.00142772	0.00382953	0.00575032	0.0104524	0.0207302	0.0319682	0.0404351	0.0392341	0.0249601	0.00566894	-0.00835615	-0.0138368	-0.00681342	0.00801498	0.0222116	0.0353739	0.0479732	0.06375	0.0895532	0.131233	0.184615	0.235678	0.28036	0.309759	0.311032	0.281293	0.227031	0.159988	0.0986945	0.0559268	0.0329323	0.0242808	0.024989	0.0285043	0.0314575	0.0349653	0.0334939	0.027318	0.0215729	0.0166644	0.0144457	0.0169469	0.0229337	0.0284528	0.0339781	0.0407022
8	-0.0236781	-0.0147777	0.000170577	0.0132116	0.0179205	0.0227982	0.0285993	0.0393883	0.047365	0.0480501	0.0365111	0.0153932	-0.00587986	-0.0159229	-0.0120079	0.00400253	0.0252185	0.0416433	0.0556662	0.0704807	0.0891948	0.115934	0.151831	0.199249	0.245595	0.282709	0.302919	0.296816	0.267948	0.218261	0.157789	0.10138	0.0589038	0.0357017	0.0272486	0.0293794	0.0342385	0.0386008	0.046113	0.048675	0.0454804	0.0472943	0.0497553	0.0535865	0.0575525	0.0577833	0.0541077	0.0537088	0.0574361
9	-0.0444698	-0.0324658	-0.0121191	0.00374164	0.00748174	0.0138422	0.0213459	0.0317314	0.0298543	0.0190462	0.00273637	-0.0117521	-0.0178815	-0.0100835	0.00919107	0.0258382	0.0336165	0.0375955	0.0504515	0.0718372	0.0978346	0.127556	0.15849	0.199797	0.240036	0.26384	0.266031	0.246793	0.217862	0.177479	0.135838	0.10011	0.0683706	0.044662	0.0301955	0.032826	0.0437243	0.0590767	0.0728446	0.0756624	0.0709076	0.0774161	0.0835039	0.0879249	0.0880746	0.0809796	0.0725899	0.0751435	0.0784745
10	-0.0503318	-0.0391046	-0.0208203	-0.00951775	-0.00769454	-0.00481126	-0.00380783	0.00218377	-0.00010855	-0.00525434	-0.0132145	-0.00908891	0.00485879	0.0248567	0.0404148	0.0404049	0.0287656	0.0216706	0.0304995	0.0518937	0.0763652	0.102559	0.131565	0.17054	0.206205	0.219066	0.205757	0.172894	0.142103	0.118047	0.107392	0.0968317	0.0754702	0.0555708	0.0491966	0.0604939	0.0680796	0.0831855	0.0946359	0.0933176	0.0863621	0.0995191	0.111965	0.115757	0.109307	0.0980505	0.0903942	0.0997983	0.106605
11	-0.0448903	-0.0313315	-0.0166705	-0.0141203	-0.0144709	-0.0142158	-0.0199548	-0.0223131	-0.0261263	-0.0203765	-0.00848044	0.015097	0.037726	0.0561958	0.0579801	0.0396465	0.0236048	0.0213386	0.0285485	0.0447093	0.0662445	0.0843534	0.104628	0.137475	0.170171	0.177989	0.162704	0.123588	0.0856837	0.0703259	0.0808598	0.0837713	0.0639249	0.0501533	0.0649206	0.0985222	0.0986333	0.0975922	0.10214	0.108117	0.107094	0.122745	0.138783	0.141741	0.130975	0.117535	0.10694	0.117972	0.123564
12	-0.0387352	-0.0217898	-0.00918586	-0.013091	-0.01604	-0.0169553	-0.0214285	-0.0294322	-0.0386316	-0.0265533	0.000789488	0.0332901	0.0552226	0.0726637	0.0639181	0.036413	0.0226377	0.0309484	0.0426204	0.0524263	0.0738913	0.0884013	0.0990361	0.124677	0.147535	0.148087	0.13272	0.0901971	0.0469023	0.030385	0.043796	0.0518368	0.0377295	0.0369317	0.0715079	0.123987	0.123976	0.109108	0.104773	0.119186	0.130293	0.147034	0.160344	0.159561	0.144335	0.12384	0.111891	0.119144	0.118142
13	-0.0310501	-0.0145026	-0.00782101	-0.0159274	-0.0186514	-0.0165979	-0.0150391	-0.0262884	-0.0377195	-0.0188937	0.0122721	0.0405956	0.0575318	0.0756348	0.068234	0.0399108	0.0267007	0.0424692	0.0559538	0.0629998	0.0836129	0.10167	0.110826	0.129653	0.137826	0.130447	0.109338	0.0625827	0.0234938	0.00586992	0.0142905	0.0183506	0.0183676	0.0381141	0.0805204	0.137808	0.143162	0.124468	0.108427	0.119626	0.143106	0.157389	0.165545	0.162906	0.141929	0.116334	0.105568	0.106945	0.101647
14	-0.0264686	-0.0134182	-0.0136532	-0.0271359	-0.0260273	-0.0147679	-0.00747693	-0.0201239	-0.0283077	-0.00495291	0.0225072	0.0403826	0.0523573	0.0696939	0.0695921	0.043177	0.0300186	0.0502185	0.0627656	0.0688153	0.0909716	0.116972	0.129067	0.139429	0.137247	0.121851	0.0914355	0.0421541	0.010802	-0.000830533	0.00317603	0.00191028	0.014117	0.053289	0.0937076	0.143906	0.15618	0.140501	0.110972	0.108214	0.139903	0.146256	0.154697	0.152882	0.124432	0.0971705	0.0921332	0.0902816	0.0826628
15	-0.0223721	-0.0174218	-0.0237349	-0.0371261	-0.0314431	-0.00967855	0.00214847	-0.00748987	-0.0110515	0.00893069	0.0306169	0.0392762	0.0484001	0.063319	0.066053	0.0427843	0.0311553	0.0562191	0.0679827	0.0760573	0.100623	0.130365	0.144137	0.146387	0.137212	0.116447	0.0789263	0.0314002	0.00666281	0.00329271	0.0065595	0.00570717	0.0271144	0.0778388	0.106728	0.141061	0.162492	0.155313	0.115927	0.094328	0.123508	0.123661	0.137373	0.137702	0.102745	0.0758279	0.0782611	0.0781013	0.0659005
16	-0.0206854	-0.022871	-0.0331362	-0.0416288	-0.0312094	-0.00276192	0.0139766	0.0123773	0.00694172	0.017073	0.0341191	0.0392268	0.0465284	0.0630496	0.0606304	0.0353931	0.027429	0.0593871	0.0744667	0.0861681	0.110385	0.136435	0.147342	0.146525	0.131826	0.110615	0.0711491	0.0287228	0.00612496	0.00890607	0.0158538	0.0233445	0.0504207	0.100727	0.11315	0.129266	0.157567	0.161701	0.115859	0.0804669	0.0956834	0.0956794	0.116508	0.12022	0.0836886	0.0567537	0.0644804	0.0694346	0.0521075
17	-0.017156	-0.0239447	-0.0377582	-0.0404093	-0.025098	0.00240501	0.0262152	0.0347454	0.0208751	0.0210907	0.0342089	0.0401264	0.0467096	0.0689282	0.0577085	0.0279673	0.024917	0.0598112	0.084052	0.0970034	0.115991	0.134145	0.1406	0.1439	0.119286	0.105391	0.06656	0.0268007	0.00721807	0.0111202	0.0218432	0.0393397	0.0695455	0.112397	0.11186	0.111494	0.140971	0.153384	0.10443	0.0647119	0.0634361	0.0682685	0.0948737	0.101764	0.0696376	0.0452694	0.0513167	0.0587699	0.040051
18	-0.0125806	-0.0227558	-0.0402046	-0.0375346	-0.0181759	0.00392139	0.0346511	0.049022	0.027867	0.0222551	0.0301032	0.0384089	0.0452543	0.072063	0.0526326	0.0227222	0.0284466	0.0596391	0.0929126	0.101378	0.114144	0.123047	0.127837	0.135738	0.0999342	0.0981815	0.0594197	0.017928	0.0064484	0.00800851	0.0213564	0.0455701	0.0756874	0.10793	0.0997598	0.0879576	0.117217	0.126567	0.0773989	0.0424816	0.0305411	0.0424019	0.0719563	0.0802538	0.0548891	0.0375268	0.0365538	0.0415629	0.0246315
19	-0.00597961	-0.0206343	-0.0402413	-0.0362169	-0.0158287	-0.00291889	0.0326064	0.0513894	0.0294615	0.0244634	0.0242954	0.0325878	0.039048	0.0699497	0.0539766	0.0257169	0.0352691	0.0579949	0.0972905	0.0986621	0.10361	0.107955	0.116159	0.127429	0.086965	0.0903641	0.0593367	0.00827467	0.0078759	0.00125448	0.0126605	0.0377441	0.0634144	0.0920635	0.0860506	0.0649223	0.0876935	0.0954587	0.0504701	0.0201965	0.00600982	0.0183914	0.0492097	0.0615012	0.0433992	0.0328155	0.0218161	0.0254878	0.0111675
20	0.00164413	-0.0188593	-0.0382324	-0.0336706	-0.01478	-0.00770501	0.0274242	0.0429128	0.0275922	0.0274073	0.0188498	0.0261406	0.0313917	0.0631807	0.0497107	0.0285414	0.045068	0.0651236	0.0991792	0.09292	0.0922962	0.0947895	0.107826	0.11163	0.0744792	0.0836486	0.0559187	-0.00254638	0.00654432	-0.0079886	0.0011908	0.0256371	0.045219	0.0741653	0.0669866	0.0441533	0.0650364	0.0647934	0.021339	-0.00048027	-0.0084232	0.00055558	0.0309579	0.0456438	0.030845	0.0264518	0.00951302	0.0121392	-0.0026476
21	0.0110553	-0.0166079	-0.0330108	-0.0306318	-0.016888	-0.0130235	0.0157829	0.0279835	0.0229263	0.0296283	0.0152783	0.0186295	0.0221358	0.0511596	0.0459439	0.0318386	0.0532386	0.0726506	0.0966439	0.0867134	0.0789505	0.0830765	0.0990227	0.091925	0.0669018	0.0748624	0.0547376	-0.0106724	0.00160943	-0.0146349	-0.0106526	0.0115333	0.0263004	0.0553099	0.0497987	0.0251795	0.0430304	0.039209	0.00187221	-0.0144442	-0.0160655	-0.0130938	0.0134728	0.0304459	0.0192298	0.0183466	-0.000249753	0.0015987	-0.0129575
22	0.0242631	-0.0102425	-0.0246423	-0.0265533	-0.0197152	-0.0168246	-0.00161772	0.0118568	0.0146562	0.0302765	0.0140434	0.0140305	0.014169	0.0354878	0.0408829	0.0319225	0.0574777	0.0781849	0.0911154	0.0819231	0.0662022	0.075066	0.0897414	0.0744942	0.0593881	0.0669794	0.0559691	-0.0143692	-0.00635007	-0.0189267	-0.0256503	-0.00304204	0.00949333	0.0400439	0.039911	0.0118543	0.0262252	0.0243491	-0.00716698	-0.0206375	-0.0197862	-0.0235872	-0.000466547	0.0181125	0.00967969	0.0104239	-0.00476217	-0.00367673	-0.0178834
23	0.0371827	-0.00205944	-0.0128576	-0.0204582	-0.0218372	-0.0167871	-0.0145931	-0.00408471	0.007961	0.0284261	0.0126639	0.0114113	0.00965698	0.0192119	0.0315236	0.0302355	0.0587387	0.0836905	0.0859674	0.0750326	0.0542339	0.06769	0.0776775	0.054223	0.0493205	0.0588306	0.0510366	-0.016612	-0.0156169	-0.0222042	-0.0358067	-0.0148416	-0.00237239	0.0274432	0.0309819	-0.000466985	0.0127185	0.0107874	-0.013347	-0.0225815	-0.0202151	-0.0336296	-0.0116062	0.00633916	0.00185761	0.00105457	-0.00758818	-0.00946742	-0.0221609
24	0.0487475	0.00666945	0.00178802	-0.0146867	-0.0230376	-0.0153285	-0.0225805	-0.0167108	0.00464798	0.0257868	0.0103322	0.0109857	0.00730142	0.00428143	0.0197135	0.0269566	0.057277	0.0860187	0.082072	0.0647795	0.0445103	0.0602181	0.0611398	0.0343655	0.0385488	0.049537	0.0397572	-0.0193111	-0.0237512	-0.025421	-0.040873	-0.0234108	-0.0100767	0.0183473	0.0225906	-0.0134993	0.00207338	-0.00209564	-0.0159386	-0.021128	-0.0184533	-0.0419723	-0.0216837	-0.00263015	-0.00449068	-0.00906425	-0.00936604	-0.0166711	-0.025862
25	0.0598535	0.0180337	0.0181588	-0.00861598	-0.022449	-0.0130566	-0.0268996	-0.0204244	0.00382842	0.0223681	0.0101116	0.0131017	0.00965853	-0.00643537	0.00717871	0.0213846	0.0515771	0.0814841	0.0780093	0.0545864	0.0372407	0.0534405	0.044655	0.0216958	0.0295887	0.0404615	0.0295694	-0.0206185	-0.0300359	-0.0272316	-0.0468899	-0.030814	-0.0178867	0.0125542	0.0191819	-0.0184978	-0.00339401	-0.00925683	-0.0168571	-0.0195819	-0.0176848	-0.0494532	-0.0262661	-0.00644759	-0.00993679	-0.0161103	-0.0104476	-0.0216508	-0.0268956
26	0.068158	0.0278834	0.035364	-0.00304943	-0.0199582	-0.0108834	-0.0253127	-0.0167037	0.00756232	0.018847	0.0111039	0.0160718	0.0136326	-0.0110278	-0.0047662	0.0149299	0.0445263	0.0719127	0.0736913	0.0441155	0.032729	0.0471879	0.0293638	0.0132646	0.0233414	0.0316859	0.0182172	-0.0221942	-0.035177	-0.0290361	-0.0510716	-0.0367681	-0.0258403	0.00684664	0.0147357	-0.0194884	-0.00598968	-0.0140562	-0.0185937	-0.0199069	-0.0175917	-0.0544862	-0.0258562	-0.00603173	-0.0153528	-0.0207667	-0.0130417	-0.0251721	-0.0273548
27	0.0706797	0.0371339	0.0528243	0.00521896	-0.0150427	-0.00784187	-0.0205163	-0.00888884	0.0109576	0.0151989	0.0121802	0.0179373	0.0205126	-0.0111863	-0.0161851	0.00629646	0.03357	0.0587014	0.0664722	0.0342873	0.0290776	0.0413418	0.01583	0.00822011	0.0176281	0.0200435	0.00597879	-0.0229006	-0.0433383	-0.0269611	-0.0519158	-0.0368925	-0.0348604	-0.000785123	0.00734311	-0.0179558	-0.0108549	-0.0137491	-0.0202795	-0.0205126	-0.0168024	-0.0548537	-0.0267196	-0.00346242	-0.0185199	-0.0231302	-0.0199122	-0.0286122	-0.0255516
28	0.0714747	0.0399742	0.0653963	0.0072619	-0.00827884	-0.0077852	-0.00970304	0.00351207	0.0200639	0.0121953	0.0104954	0.0237285	0.0194504	-0.00481483	-0.0239316	9.724e-05	0.0281487	0.0410354	0.0602793	0.0234875	0.030099	0.0319925	0.00652854	0.00613629	0.0128247	0.0102665	-0.00806299	-0.0292385	-0.0482836	-0.0275653	-0.0523861	-0.0407045	-0.0425766	-0.00808411	-0.00224193	-0.0188953	-0.01163	-0.0157694	-0.0225386	-0.0207484	-0.0196729	-0.0503265	-0.0207453	0.0017142	-0.0214991	-0.026852	-0.0250899	-0.0296882	-0.0236085
29	0.0703007	0.0428566	0.0736869	0.00908063	-0.00291929	-0.00788253	0.000546892	0.0131367	0.0287441	0.00685281	0.00848909	0.0253756	0.0182701	0.00279307	-0.024406	-0.00337013	0.0243158	0.0255718	0.0528559	0.0185578	0.0281923	0.0253202	0.00509419	0.00506617	0.00943612	0.00428416	-0.015949	-0.0305622	-0.0546278	-0.0320308	-0.0556159	-0.0502614	-0.0522607	-0.0187479	-0.0103788	-0.0149049	-0.010994	-0.01262	-0.0263532	-0.0209392	-0.0225038	-0.0457744	-0.00999972	0.00508697	-0.0253522	-0.0265998	-0.0289289	-0.0258548	-0.0237657
30	0.064884	0.0447762	0.078701	0.013977	0.00426672	-0.00663229	0.00866037	0.0240041	0.0334093	0.00398686	0.00373529	0.025666	0.0158874	0.0111469	-0.0217927	-0.00537454	0.0171877	0.0126084	0.0426341	0.0168533	0.024726	0.020091	0.00487012	0.00539498	0.00565043	-0.00349775	-0.0249194	-0.034028	-0.061848	-0.032661	-0.0547632	-0.0510573	-0.0622423	-0.0291831	-0.0198532	-0.0138329	-0.0125802	-0.00535672	-0.0276541	-0.0206312	-0.0246026	-0.0373538	-0.00466433	0.00952475	-0.0269452	-0.0266762	-0.0325255	-0.0236994	-0.0230599
surface electrode 6
	time
frequency	-1.5	-1.45	-1.4	-1.35	-1.3	-1.25	-1.2	-1.15	-1.1	-1.05	-1	-0.95	-0.9	-0.85	-0.8	-0.75	-0.7	-0.65	-0.6	-0.55	-0.5	-0.45	-0.4	-0.35	-0.3	-0.25	-0.2	-0.15	-0.1	-0.05	0	0.05	0.1	0.15	0.2	0.25	0.3	0.35	0.4	0.45	0.5	0.55	0.6	0.65	0.7	0.75	0.8	0.85	0.9
1	-0.150301	-0.145221	-0.139611	-0.133455	-0.126749	-0.119499	-0.11172	-0.103435	-0.0946748	-0.0854726	-0.0758643	-0.0658887	-0.0555909	-0.045026	-0.0342601	-0.0233675	-0.0124269	-0.0015197	0.00927021	0.0198593	0.0301672	0.0401176	0.0496341	0.0586369	0.0670448	0.0747796	0.0817662	0.0879343	0.0932223	0.0975807	0.100974	0.103381	0.104796	0.105224	0.104675	0.103155	0.100679	0.0972615	0.0929257	0.0877009	0.081621	0.0747313	0.0670871	0.0587545	0.0498043	0.0403127	0.0303617	0.0200317	0.00939951
2	-0.0860037	-0.0819272	-0.0789772	-0.0774195	-0.0773662	-0.0786151	-0.080665	-0.0827609	-0.0839423	-0.083232	-0.07964	-0.0720287	-0.0590686	-0.0394205	-0.0123927	0.0216291	0.0613394	0.104925	0.150694	0.197427	0.244202	0.290032	0.33362	0.373266	0.407242	0.434244	0.453442	0.464411	0.466981	0.461141	0.447149	0.425717	0.397964	0.36513	0.328342	0.28859	0.246769	0.203922	0.161392	0.120616	0.0828271	0.0488565	0.0191813	-0.00598013	-0.0265274	-0.0424622	-0.0539153	-0.0611698	-0.0648029
3	-0.0365028	-0.0342603	-0.0298868	-0.024141	-0.0187735	-0.0151325	-0.0138663	-0.0159015	-0.0225712	-0.0345598	-0.0510771	-0.0701498	-0.0895126	-0.106697	-0.119195	-0.124045	-0.117622	-0.096547	-0.0582827	-0.00151238	0.0721367	0.157427	0.248447	0.342046	0.436516	0.526585	0.602255	0.652128	0.668945	0.652336	0.606365	0.536108	0.447577	0.348626	0.248495	0.155344	0.07447	0.00896925	-0.0394286	-0.0700594	-0.0836857	-0.0833059	-0.0737168	-0.0599895	-0.0462492	-0.0352897	-0.0286571	-0.0262947	-0.0276799
4	0.000367619	0.00453771	0.01248	0.0232348	0.0340197	0.0431765	0.0497365	0.0526983	0.051324	0.0449821	0.0336055	0.0186655	0.00132338	-0.0189305	-0.0427258	-0.0684593	-0.0936942	-0.115941	-0.129122	-0.123944	-0.0930475	-0.0318074	0.063176	0.188275	0.33176	0.481087	0.621836	0.730879	0.783148	0.769033	0.697265	0.582969	0.441339	0.289317	0.145045	0.0227576	-0.068614	-0.124941	-0.147331	-0.143433	-0.12346	-0.0943734	-0.0599515	-0.0254759	0.00220754	0.019312	0.0256179	0.0221801	0.0109638
5	0.0253696	0.0300178	0.036167	0.0441185	0.0549481	0.0692688	0.0840724	0.0945211	0.0964596	0.0869921	0.0669337	0.0404255	0.0121048	-0.0150629	-0.0399405	-0.0628867	-0.0845954	-0.103788	-0.117525	-0.123087	-0.113779	-0.0733293	0.0102058	0.137093	0.30195	0.484877	0.655791	0.783417	0.832763	0.786038	0.662965	0.496558	0.31374	0.139433	-0.00217844	-0.0970873	-0.147425	-0.16331	-0.154058	-0.127397	-0.092358	-0.0530105	-0.0120791	0.0228058	0.0470074	0.0620606	0.0672516	0.0624439	0.0504617
6	0.0107625	0.0132772	0.0151811	0.0165642	0.0202854	0.0277757	0.0406631	0.0571129	0.0746412	0.0872343	0.092567	0.08619	0.0620524	0.0240755	-0.0180467	-0.0566887	-0.0899659	-0.113523	-0.124808	-0.127673	-0.123748	-0.100853	-0.0260937	0.111464	0.298551	0.51823	0.720963	0.849389	0.870112	0.772456	0.586729	0.367037	0.157802	-0.00582579	-0.106257	-0.152589	-0.167567	-0.164486	-0.13949	-0.10311	-0.0667261	-0.0319802	-0.00182606	0.0193894	0.0300018	0.0334829	0.0305571	0.0237978	0.0199089
7	0.00934341	0.00818704	0.0116598	0.0156207	0.0160874	0.0154366	0.0166216	0.0227507	0.0344763	0.0421496	0.0402405	0.0264889	0.00332372	-0.0230418	-0.0512651	-0.0812134	-0.111029	-0.13349	-0.141237	-0.135187	-0.113184	-0.07756	-0.00586206	0.120779	0.312539	0.560558	0.791406	0.911845	0.873956	0.691284	0.428187	0.170672	-0.0274962	-0.145183	-0.200452	-0.212276	-0.2067	-0.19939	-0.171815	-0.135282	-0.0935804	-0.047363	-0.0110071	0.0140545	0.0287531	0.0402769	0.04927	0.0547399	0.0531249
8	0.0220311	0.0314323	0.040326	0.0441446	0.0415915	0.0379627	0.0314647	0.0257018	0.0176985	0.00568697	-0.00431459	-0.0162419	-0.0322565	-0.0518659	-0.0736076	-0.0922224	-0.111258	-0.127768	-0.134491	-0.12928	-0.106018	-0.0641742	0.0146797	0.149863	0.345541	0.569893	0.7464	0.805531	0.718918	0.522198	0.282289	0.0637293	-0.0960078	-0.18682	-0.235554	-0.255426	-0.260268	-0.254608	-0.222283	-0.172937	-0.117082	-0.0625726	-0.0233503	0.00805224	0.0354946	0.0628814	0.0840042	0.0939105	0.0886546
9	0.0139452	0.0276455	0.0412285	0.0475997	0.0461368	0.0426895	0.0388285	0.0388022	0.0340222	0.0216382	0.012016	-7.29668e-05	-0.017228	-0.0430741	-0.0773345	-0.10415	-0.118579	-0.121159	-0.115772	-0.103996	-0.0799269	-0.0380617	0.0382196	0.166249	0.336474	0.505654	0.605197	0.604325	0.505603	0.34647	0.169228	0.0066316	-0.119569	-0.198362	-0.244998	-0.267534	-0.277137	-0.271214	-0.234586	-0.176072	-0.11114	-0.0494634	-0.008617	0.0168699	0.0358597	0.0608035	0.0865093	0.100853	0.0958919
10	-0.00943941	-0.00286915	0.0155917	0.0383343	0.0516449	0.0539461	0.0533905	0.0567222	0.0566418	0.0515818	0.0525379	0.0442938	0.0190676	-0.0252364	-0.0739705	-0.102598	-0.107135	-0.0945965	-0.0773074	-0.0612705	-0.0413545	-0.00681941	0.0556656	0.154035	0.277878	0.392982	0.443703	0.410773	0.300949	0.17329	0.061041	-0.0360615	-0.122552	-0.183718	-0.218924	-0.234825	-0.23644	-0.222178	-0.180325	-0.117595	-0.049749	0.0118991	0.0469236	0.0608757	0.0580889	0.0597991	0.0752053	0.0936121	0.0904623
11	-0.0369913	-0.045666	-0.0132408	0.0348427	0.0676002	0.0750787	0.0680329	0.0680474	0.0761522	0.079764	0.0895379	0.100779	0.0878514	0.0323449	-0.0230976	-0.0407506	-0.0347551	-0.0216782	-0.00763224	0.00366302	0.0115082	0.0278946	0.0590785	0.106011	0.154923	0.20999	0.255295	0.249389	0.146018	0.0208245	-0.045344	-0.0690381	-0.105285	-0.145203	-0.166858	-0.157253	-0.122933	-0.0770522	-0.0209089	0.0326883	0.0789658	0.122711	0.137738	0.130206	0.106096	0.0764284	0.0549794	0.0566105	0.0554304
12	-0.0530212	-0.0623323	-0.0313993	0.0298682	0.0767672	0.0895269	0.0810929	0.0792896	0.0890649	0.0932065	0.106299	0.124882	0.130152	0.103484	0.0804456	0.0744632	0.0793546	0.0755778	0.064276	0.0620288	0.0545417	0.0497215	0.051299	0.0508948	0.036542	0.041643	0.0782422	0.105691	0.0349379	-0.08169	-0.133287	-0.111457	-0.0985753	-0.108463	-0.0967265	-0.0413995	0.0489955	0.142713	0.203053	0.207674	0.2038	0.209365	0.190257	0.163085	0.125571	0.081076	0.0285617	-0.00151436	-0.0126224
13	-0.0439256	-0.0514537	-0.0402371	0.0104687	0.0643629	0.0912042	0.0930953	0.0910937	0.0923428	0.0962223	0.106089	0.110418	0.115301	0.136198	0.1678	0.171654	0.157381	0.132078	0.0963978	0.0769875	0.0608468	0.0500614	0.0416432	0.0144478	-0.0291911	-0.0406316	-0.0188241	0.0124253	-0.0254084	-0.109243	-0.159773	-0.136934	-0.0980505	-0.0794324	-0.026968	0.0680554	0.193435	0.309331	0.346337	0.292482	0.240148	0.211214	0.173806	0.144386	0.103958	0.0561336	0.0026265	-0.0431664	-0.0704809
14	-0.0194318	-0.0336434	-0.0366994	-0.010162	0.0391283	0.0792859	0.0915754	0.0898021	0.084088	0.0955887	0.096669	0.0784053	0.072307	0.119509	0.189175	0.202282	0.170591	0.129649	0.0852273	0.053477	0.0403728	0.0384112	0.0364845	0.00327914	-0.0484287	-0.0557933	-0.0347801	-0.0182553	-0.0410346	-0.0913354	-0.134568	-0.127752	-0.0855566	-0.0558438	0.0134238	0.123329	0.252927	0.347665	0.353542	0.279419	0.209255	0.163267	0.131437	0.105117	0.0692936	0.0264908	-0.0148566	-0.0605203	-0.0943295
15	0.00206954	-0.0209864	-0.0229588	-0.0161827	0.016917	0.0643401	0.0814828	0.0788726	0.0692979	0.0891469	0.0853481	0.0470928	0.033166	0.0793029	0.158202	0.177826	0.144219	0.094511	0.0503359	0.0169272	0.0148525	0.0275967	0.029486	0.00184202	-0.0423991	-0.040073	-0.0131554	-0.0133634	-0.0278718	-0.0579731	-0.0860935	-0.0951264	-0.0641813	-0.0349136	0.0232436	0.126344	0.239706	0.290966	0.269376	0.218301	0.165076	0.118519	0.0975648	0.0688039	0.0382279	0.00932424	-0.0231132	-0.0622774	-0.0887365
16	0.0096894	-0.0158244	-0.0138583	-0.00836342	0.0131616	0.054468	0.0705778	0.0660311	0.0559804	0.0753047	0.0768098	0.0295503	0.00749142	0.0389337	0.106951	0.128454	0.102285	0.0547918	0.00802035	-0.0166229	-0.00212066	0.0207386	0.0192628	0.00269768	-0.0226867	-0.0148176	0.0106256	0.0110655	0.00238964	-0.0294652	-0.0450405	-0.0610169	-0.0441894	-0.0213604	0.0126878	0.0951722	0.18332	0.201816	0.160311	0.145793	0.134936	0.098105	0.0804236	0.0464516	0.0168842	0.00407324	-0.0226985	-0.0527527	-0.0695637
17	0.00679532	-0.0169899	-0.0115501	0.00348917	0.020101	0.0514158	0.0620221	0.053826	0.0418296	0.0611851	0.0744564	0.0253304	-0.00409833	0.0134055	0.0552961	0.0863475	0.0704513	0.0216789	-0.0274231	-0.0377447	-0.012659	0.0162427	0.0114948	0.00327676	-0.00258224	0.00606842	0.0203549	0.0343908	0.0332244	-0.00731048	-0.0241343	-0.0446834	-0.0286369	-0.0145902	-0.00334998	0.0580333	0.124653	0.121168	0.0777802	0.0929344	0.117695	0.0929072	0.0756671	0.0300082	0.00201802	0.00665548	-0.0175766	-0.0406537	-0.0456804
18	0.00459503	-0.0156865	-0.0178341	0.0131103	0.0311686	0.046842	0.05312	0.0411145	0.0247383	0.0476576	0.0686245	0.0232519	-0.00560763	0.000645132	0.0177083	0.0532812	0.0454165	-0.00435948	-0.0518126	-0.0477155	-0.0153753	0.0107146	0.00219734	0.00457465	0.0172995	0.0176798	0.0181724	0.0501462	0.0533632	0.00690369	-0.0197023	-0.037002	-0.0183076	-0.0150234	-0.0125063	0.024812	0.0770752	0.0588155	0.0245944	0.0600597	0.102522	0.0881947	0.0635406	0.01509	-0.00305186	0.00909171	-0.011928	-0.0292474	-0.0246525
19	0.00750836	-0.00395034	-0.0254076	0.00739664	0.0443288	0.0328252	0.0432282	0.0269687	0.00789216	0.0328472	0.0554448	0.0237196	-0.00280044	-0.00996663	-0.00110523	0.0315759	0.023475	-0.00826578	-0.054409	-0.0531585	-0.015516	0.00853522	-0.00735054	0.000710818	0.0328399	0.0203915	0.00587175	0.0511951	0.0643946	0.0186866	-0.0232448	-0.0255095	-0.0173803	-0.0253106	-0.0127997	-0.00356491	0.0339878	0.0333686	-0.00381742	0.0346814	0.0831825	0.0847331	0.0386761	0.0073769	0.00221056	0.0050707	-0.0074829	-0.0166941	-0.0118525
20	0.0101284	-0.00450969	-0.0205862	0.0134222	0.0260969	0.0298354	0.0271548	0.00871308	-0.00991032	0.0210805	0.045662	0.0101038	0.00124761	-0.0093525	-0.0172274	0.0171315	0.0183332	-0.0191126	-0.0486681	-0.0397153	-0.0133765	0.00294769	-0.010012	0.00565789	0.0272437	0.0174282	-0.00269863	0.0426487	0.0581616	0.0229377	-0.0186247	-0.0328383	-0.0110186	-0.0317259	-0.0168058	-0.0230776	0.022117	0.00092368	-0.00886205	0.0270044	0.0650693	0.0583549	0.024646	-0.00497317	-0.000633519	0.00683469	-0.00963344	-0.0207703	0.00466217
21	0.0100022	0.00235226	-0.0140652	0.00661631	0.0158736	0.0165978	0.0133025	-0.00562912	-0.0189701	0.0107392	0.0295451	0.00308126	0.00319438	-0.0172295	-0.0167508	0.00878352	0.00804226	-0.0143916	-0.0318516	-0.0297781	-0.0068482	0.00279906	-0.0108417	0.000768237	0.0246057	0.00820294	-0.013228	0.0289626	0.049415	0.0231208	-0.017197	-0.0252656	-0.0175045	-0.0414932	-0.0169034	-0.0314325	0.00487596	-0.00489209	-0.0134937	0.0199763	0.0471617	0.0412258	0.00341823	-0.01086	0.000695905	0.000542681	-0.0163778	-0.0205987	0.00581061
22	0.00807325	0.00399742	-0.00333604	-0.0025949	0.0136162	-0.000539281	0.0102001	-0.0143906	-0.0244403	0.00160423	0.0166867	0.00245153	0.000420316	-0.0217643	-0.0145804	0.00338828	0.00188217	-0.0106603	-0.0140123	-0.0208057	0.000499406	0.00573648	-0.00502007	-0.0109027	0.0242711	-0.00276461	-0.025595	0.0163012	0.0449622	0.0192998	-0.0194837	-0.0134777	-0.0297408	-0.0518021	-0.0159358	-0.0329661	-0.00831122	0.00157529	-0.021142	0.0162391	0.0333709	0.0294948	-0.0135208	-0.0135852	-0.00039654	-0.0084293	-0.0235299	-0.0211275	-0.000785548
23	0.00194142	-0.00233433	0.00266548	0.00574824	-0.00823237	0.00104468	-0.0091252	-0.0178965	-0.0219196	0.00013707	0.00464853	0.000670721	-0.00528656	-0.0270539	-0.0168032	0.00240687	0.00442085	-0.0109544	-0.00668835	-0.00696338	0.00793591	0.00666865	0.00213078	-0.0123872	0.0106079	-0.00837896	-0.0252721	0.00514954	0.0245542	0.0164714	-0.00648813	-0.026633	-0.0305818	-0.0578144	-0.0193972	-0.0342323	-0.00166776	-0.0118498	-0.0177714	0.0151342	0.0314182	0.00563364	-0.0146939	-0.0202637	-0.00747188	-0.0117064	-0.0269988	-0.0290332	0.000320555
24	0.00142202	-0.0110972	0.00612248	0.0110296	-0.0245089	-0.00442944	-0.0267426	-0.0156726	-0.0109037	0.00182418	-0.00742372	0.00295205	-0.0180708	-0.0327588	-0.0106148	-0.000243647	0.00981332	-0.0103975	-0.00338834	0.00746888	0.0166583	0.0081832	0.00830825	-0.0149556	-0.000966078	-0.0146704	-0.021971	-0.00685121	0.00486656	0.0154475	0.00442608	-0.0344173	-0.0314464	-0.0595699	-0.0181726	-0.0358078	0.00558058	-0.025244	-0.0117402	0.0162478	0.0343286	-0.0179498	-0.0169219	-0.0238732	-0.0124305	-0.0169722	-0.0248095	-0.032734	0.00204213
25	-0.00328021	-0.0116638	0.00913664	0.0098928	-0.0228515	-0.0120901	-0.0272725	-0.0163993	-0.011564	0.00320939	-0.0137184	0.00769452	-0.0204293	-0.0330336	-0.0149693	0.00270444	0.00682096	-0.0154416	0.00249392	0.0134915	0.0201944	0.00874556	0.0157284	-0.0208286	-0.00063293	-0.0216863	-0.0261483	-0.0040164	0.00337924	0.00856418	0.000606157	-0.0327533	-0.0410558	-0.0612939	-0.0179005	-0.028094	9.85298e-05	-0.0206724	-0.0104727	0.0183268	0.0303978	-0.0240257	-0.0259101	-0.0270431	-0.0164375	-0.0216248	-0.0253788	-0.0307755	0.000516971
26	-0.0102427	-0.00285164	0.0196599	0.00635538	-0.00666042	-0.0145976	-0.00988556	-0.0262546	-0.0316761	-0.00444342	-0.0118996	0.0166587	-0.00451543	-0.0165261	-0.0268218	0.00409526	-0.00753714	-0.0299623	0.0124565	0.0157693	0.0102635	0.00158144	0.0195047	-0.0247203	0.00967572	-0.027609	-0.0284283	0.0248758	0.028851	-0.00500419	-0.0218129	-0.0287462	-0.0652578	-0.0660979	-0.0214962	-0.0134536	-0.00865307	-0.000878715	-0.00624099	0.0200234	0.0192832	-0.0180717	-0.0354076	-0.0299211	-0.0220784	-0.0263636	-0.0308969	-0.0280245	-0.00265156
27	-0.0123223	-0.000262915	0.0255015	0.0105365	-0.00372553	-0.0157595	-0.00483806	-0.0210157	-0.0349152	-0.0110293	-0.014747	0.0213176	-0.00235657	-0.00385707	-0.0252343	2.96196e-05	-0.00538327	-0.0422708	0.0107731	0.0261139	0.00403026	-0.00748563	0.0213974	-0.0242557	0.0079017	-0.0212423	-0.0267753	0.0292057	0.0444996	0.000470765	-0.0268327	-0.0297793	-0.0614335	-0.0686445	-0.0188826	-0.00886907	-0.00650499	0.00134918	0.00591508	0.021168	0.0225925	-0.0211456	-0.0404338	-0.038761	-0.0282026	-0.0285838	-0.0278729	-0.0272123	-0.00117327
28	-0.0128594	0.00507679	0.0109787	0.0103468	-0.0116975	-0.0178231	-0.0211438	-0.0188966	-0.0196674	-0.00400541	-0.016302	0.0148818	-0.0175348	-0.0217935	-0.0311908	0.00566797	-0.00611078	-0.0346871	0.00353193	0.0343542	0.0100336	-0.000320264	0.021332	-0.0246041	-0.00635523	-0.028159	-0.0233076	0.0186253	0.0173779	-0.0126234	-0.0165809	-0.0369111	-0.0517533	-0.0563605	-0.00516	-0.00788449	-0.00557274	-0.0047877	0.00648419	0.014503	0.0268598	-0.0287777	-0.0473966	-0.0387342	-0.030765	-0.0306865	-0.0202399	-0.0230121	0.00280831
29	-0.00266789	-0.00546621	-0.0196006	-0.00561473	-0.0321295	-0.0255615	-0.0371326	0.00655767	0.0262079	0.0172459	-0.0190473	-0.00687235	-0.0539277	-0.0572438	-0.0257968	0.0139679	0.0232463	-0.00598932	-0.0188493	0.0286745	0.0370577	0.0239535	0.0206968	-0.0240296	-0.0241605	-0.0288791	-0.0330481	-0.0401696	-0.0347569	-0.00713712	0.0186551	-0.0158993	-0.00175953	-0.0208478	0.0181772	-0.0149804	-0.0107039	-0.0221103	0.00212063	0.00593609	0.0251373	-0.0463783	-0.0424794	-0.0224645	-0.0226456	-0.019618	0.00660704	0.00208096	0.00680694
30	-0.000100092	-0.00828023	-0.0311777	-0.0124029	-0.0273315	-0.0216095	-0.0356907	-0.000300376	0.029046	0.0212631	-0.015267	-0.0158752	-0.0567499	-0.0636748	-0.0330835	0.0136329	0.028022	0.0033757	-0.0290584	0.020531	0.047324	0.0300763	0.0145277	-0.0200985	-0.0297793	-0.0337837	-0.0325752	-0.0470708	-0.0509829	-0.0248272	0.0195288	-0.0106465	-0.00163825	-0.00829411	0.0216613	-0.0124938	-0.0146186	-0.0168524	-0.00560676	-0.00520296	0.0160836	-0.0402538	-0.0287748	-0.00943366	-0.0200449	-0.0153523	0.0126386	0.00840483	-0.00445895
surface electrode 7
	time
frequency	-1.5	-1.45	-1.4	-1.35	-1.3	-1.25	-1.2	-1.15	-1.1	-1.05	-1	-0.95	-0.9	-0.85	-0.8	-0.75	-0.7	-0.65	-0.6	-0.55	-0.5	-0.45	-0.4	-0.35	-0.3	-0.25	-0.2	-0.15	-0.1	-0.05	0	0.05	0.1	0.15	0.2	0.25	0.3	0.35	0.4	0.45	0.5	0.55	0.6	0.65	0.7	0.75	0.8	0.85	0.9
1	-0.183038	-0.17545	-0.167063	-0.157881	-0.147913	-0.137182	-0.12572	-0.113565	-0.100767	-0.087379	-0.0734684	-0.0591083	-0.0443818	-0.0293836	-0.0142187	0.00100001	0.0161534	0.0311154	0.0457547	0.0599374	0.0735286	0.0863955	0.098408	0.109442	0.119381	0.128119	0.135559	0.14162	0.146235	0.149351	0.150932	0.150964	0.149446	0.146388	0.141818	0.135776	0.12832	0.119523	0.109474	0.0982727	0.0860283	0.0728586	0.0588913	0.0442597	0.0291005	0.0135528	-0.00224308	-0.0181491	-0.0340307
2	-0.0616038	-0.0625045	-0.0642624	-0.0668496	-0.0701431	-0.073859	-0.0775399	-0.0806136	-0.0824625	-0.0824711	-0.0800197	-0.0744406	-0.0650022	-0.051066	-0.0323632	-0.0092041	0.0175792	0.046953	0.0779861	0.110016	0.142574	0.175147	0.207007	0.237124	0.264306	0.287404	0.305461	0.317819	0.324115	0.324303	0.31861	0.307499	0.291571	0.271491	0.247928	0.22155	0.193068	0.163319	0.133248	0.103805	0.0758537	0.0500991	0.0270224	0.00693874	-0.00997303	-0.0236726	-0.0342637	-0.0420105	-0.047371
3	0.0101475	0.012248	0.0120603	0.00996946	0.00600133	-0.000274142	-0.00927733	-0.0209412	-0.0347707	-0.0502764	-0.0669104	-0.0839382	-0.100169	-0.113662	-0.121946	-0.12265	-0.113957	-0.0945931	-0.0633719	-0.0194541	0.0360993	0.0997921	0.167474	0.236243	0.303872	0.366419	0.417006	0.447959	0.454941	0.438846	0.404112	0.35545	0.296805	0.232569	0.168149	0.108619	0.0571653	0.0152488	-0.0166839	-0.038842	-0.0520878	-0.058007	-0.0586362	-0.0558863	-0.0512982	-0.0460076	-0.0408709	-0.0368777	-0.034916
4	0.0103382	0.00959097	0.00808335	0.00667745	0.004572	0.000535685	-0.00608388	-0.0149232	-0.0247801	-0.035164	-0.047101	-0.0612938	-0.0767815	-0.0916771	-0.104417	-0.113652	-0.118121	-0.116142	-0.103955	-0.0776829	-0.036347	0.0197651	0.0904747	0.172159	0.257901	0.341245	0.41407	0.463284	0.477206	0.454601	0.403311	0.331792	0.246911	0.157182	0.0732198	0.00372307	-0.0470677	-0.0787079	-0.0929341	-0.093334	-0.0842337	-0.0699725	-0.0543101	-0.0387109	-0.023296	-0.00915637	0.00178144	0.00815029	0.0096027
5	-0.03078	-0.0300723	-0.0285815	-0.0258175	-0.0223036	-0.0193388	-0.0180897	-0.0187488	-0.0207079	-0.0246656	-0.032119	-0.043394	-0.0578329	-0.0740605	-0.0898716	-0.103518	-0.114667	-0.1218	-0.122065	-0.110518	-0.0836476	-0.0401098	0.0227584	0.10639	0.204755	0.304509	0.39104	0.449287	0.466538	0.439188	0.373664	0.28151	0.177348	0.0767588	-0.00714658	-0.0660527	-0.0992685	-0.112433	-0.113214	-0.1059	-0.0920379	-0.0738722	-0.0553207	-0.0381865	-0.0209728	-0.00407827	0.0103691	0.0188599	0.0179403
6	-0.0289885	-0.0256839	-0.021908	-0.0185839	-0.0152829	-0.0133898	-0.0133101	-0.0135716	-0.0137351	-0.0151696	-0.0211822	-0.0314162	-0.0475175	-0.0706807	-0.0947319	-0.116509	-0.135115	-0.147186	-0.148576	-0.139172	-0.118131	-0.0817469	-0.0211444	0.0756711	0.206267	0.351512	0.480296	0.55875	0.569731	0.510251	0.395713	0.257697	0.126829	0.0250185	-0.0437796	-0.0858829	-0.108975	-0.120053	-0.120783	-0.110839	-0.0947677	-0.0752376	-0.0552926	-0.0364584	-0.017909	-0.00233437	0.00832331	0.0127641	0.0082111
7	-0.00864947	-0.00787138	-0.00776832	-0.00790962	-0.00661834	-0.00451121	-0.000185187	0.00955635	0.0161843	0.0140874	-0.000244747	-0.0220181	-0.0471874	-0.0749131	-0.0990956	-0.117608	-0.131941	-0.141736	-0.146667	-0.143768	-0.128585	-0.0914195	-0.0227003	0.0926073	0.251724	0.42678	0.570567	0.627427	0.579556	0.444426	0.269034	0.108265	-0.00911596	-0.0726934	-0.102581	-0.118709	-0.125234	-0.12851	-0.124023	-0.106347	-0.0829701	-0.0542358	-0.0267864	-0.00752123	0.00160391	0.00259464	0.000755296	-0.00201955	-0.00927889
8	-0.0305897	-0.0255832	-0.0175853	-0.00869316	0.000492131	0.0110868	0.0228932	0.0380622	0.0456097	0.0404575	0.0188043	-0.0157971	-0.0542255	-0.0913844	-0.118051	-0.134142	-0.144043	-0.149039	-0.147589	-0.132692	-0.100256	-0.0441307	0.0390884	0.161829	0.319344	0.47899	0.595951	0.623936	0.548734	0.394233	0.213079	0.0521857	-0.0667773	-0.1342	-0.169059	-0.189064	-0.195583	-0.193564	-0.179159	-0.14689	-0.106341	-0.0623723	-0.0266246	-0.00283372	0.0113939	0.0179386	0.0187393	0.0174591	0.011382
9	-0.0504585	-0.0445237	-0.0320332	-0.0159912	0.00245687	0.0202903	0.0345751	0.050856	0.059863	0.0551535	0.0371742	0.00733031	-0.0270058	-0.0637608	-0.0908439	-0.106151	-0.115178	-0.122082	-0.123209	-0.109548	-0.0796915	-0.0304441	0.0387701	0.139563	0.265214	0.387104	0.472276	0.493794	0.440665	0.325961	0.184103	0.0457117	-0.0674605	-0.140098	-0.184133	-0.213193	-0.229063	-0.225597	-0.202044	-0.158304	-0.110379	-0.0641547	-0.0265278	0.000959548	0.0185349	0.0298765	0.0375449	0.0419112	0.0373742
10	-0.0569071	-0.0522788	-0.0392229	-0.0232705	-0.00817878	0.00666766	0.0224652	0.0415458	0.0572651	0.0648273	0.061771	0.0464108	0.0267797	0.00253439	-0.0142462	-0.0274489	-0.0449713	-0.0627453	-0.0689346	-0.0554319	-0.0317817	-0.00613338	0.0249157	0.0843468	0.169105	0.253995	0.30565	0.307938	0.265401	0.196892	0.118399	0.0289963	-0.0579949	-0.125303	-0.173823	-0.200203	-0.208598	-0.189965	-0.151931	-0.102382	-0.0562273	-0.0154727	0.0157736	0.0372811	0.0508496	0.058766	0.0595464	0.0528493	0.038877
11	-0.0440815	-0.0437957	-0.0389504	-0.0305089	-0.0237625	-0.0198374	-0.00418057	0.0252205	0.0515663	0.0732917	0.0932554	0.10084	0.0985614	0.095507	0.0979978	0.0897086	0.0618394	0.034557	0.0267496	0.0349172	0.0365388	0.0220381	0.00648399	0.0171199	0.0576283	0.105465	0.123474	0.104903	0.0625362	0.0206072	-0.00300608	-0.021113	-0.0560343	-0.102563	-0.141297	-0.146413	-0.124035	-0.0689183	-0.0141757	0.0283566	0.0573804	0.0799986	0.0899665	0.087935	0.0822607	0.0748925	0.0569751	0.0294099	0.00552667
12	-0.0234523	-0.0254218	-0.0273795	-0.0306375	-0.0318623	-0.0313149	-0.0185701	0.0136654	0.0484857	0.0772443	0.108885	0.13495	0.14863	0.161238	0.175652	0.17118	0.141072	0.116371	0.109461	0.100141	0.0715761	0.0246421	-0.0187676	-0.034758	-0.0229327	-0.00713255	-0.0165643	-0.0412277	-0.0775305	-0.110674	-0.111643	-0.0881588	-0.0761773	-0.0834906	-0.086785	-0.0542096	0.00760359	0.0926953	0.150936	0.166339	0.156434	0.142794	0.12481	0.0989734	0.0690631	0.0431295	0.0159455	-0.0150833	-0.0377151
13	-0.0116571	-0.0118927	-0.0159143	-0.0278125	-0.0329474	-0.0286763	-0.0177175	0.00473655	0.0384357	0.070899	0.100306	0.133485	0.160717	0.177714	0.189769	0.182586	0.156187	0.141008	0.131732	0.105123	0.0617832	0.00810275	-0.0382307	-0.0591917	-0.0580732	-0.061799	-0.0814962	-0.0984023	-0.121113	-0.145062	-0.145183	-0.119399	-0.0882273	-0.0618745	-0.0318771	0.0299145	0.110943	0.195288	0.236487	0.223701	0.18015	0.136587	0.103695	0.0694102	0.030874	0.000728311	-0.0218557	-0.0416456	-0.0581104
14	-0.00881263	-0.00777787	-0.0109905	-0.0256457	-0.0284308	-0.0221761	-0.0135906	-0.00191038	0.0219313	0.0514916	0.0739941	0.105441	0.136103	0.153561	0.158729	0.145051	0.122698	0.115705	0.104489	0.0756817	0.0351575	-0.00851067	-0.0424148	-0.0591629	-0.0595286	-0.0676515	-0.0868394	-0.0963582	-0.107476	-0.119854	-0.12463	-0.111806	-0.0797055	-0.0394017	0.00652017	0.0742409	0.14901	0.209108	0.226669	0.200734	0.145611	0.0937346	0.0619071	0.03228	-0.000659184	-0.0227289	-0.0361342	-0.0443988	-0.0572531
15	-0.0100561	-0.00900403	-0.0104388	-0.0229689	-0.0220384	-0.0155762	-0.0104307	-0.00535006	0.00705093	0.0264848	0.0426004	0.0663494	0.0904574	0.110501	0.111398	0.0934135	0.0749837	0.0716017	0.0602779	0.0413551	0.0132055	-0.0166336	-0.0344108	-0.0460672	-0.0480466	-0.0497749	-0.0635919	-0.07225	-0.0764634	-0.0788157	-0.0858444	-0.0850474	-0.0607497	-0.0204564	0.0261985	0.0817274	0.135744	0.165154	0.163883	0.140107	0.0931027	0.0492192	0.0264691	0.00624524	-0.014832	-0.028212	-0.0328289	-0.0354819	-0.0468853
16	-0.01245	-0.0113388	-0.0116108	-0.0200339	-0.0178487	-0.0111909	-0.00876977	-0.00681654	-0.000432229	0.00647244	0.0167979	0.0309484	0.0443796	0.0667678	0.0715116	0.0527925	0.0358877	0.0317509	0.022808	0.0168372	0.00290696	-0.0158463	-0.0224843	-0.0313814	-0.0352309	-0.0259387	-0.0342116	-0.0452148	-0.0488074	-0.0463219	-0.051231	-0.0560624	-0.041203	-0.0097886	0.0265273	0.0640547	0.0961012	0.10281	0.0932958	0.0789062	0.0484343	0.0193491	0.00644139	-0.00522015	-0.0145614	-0.0236141	-0.0234764	-0.0247381	-0.0354619
17	-0.0142527	-0.0132886	-0.0124637	-0.0180114	-0.0163807	-0.0101489	-0.00851941	-0.00773106	-0.00206638	-0.00332134	0.00144115	0.00767106	0.0124993	0.0342759	0.0486349	0.0313343	0.0132087	0.00778786	0.000574374	0.00383347	-0.000286673	-0.0117214	-0.0130886	-0.0217354	-0.02636	-0.00967044	-0.0132577	-0.0268059	-0.0331702	-0.0288632	-0.0295991	-0.0356499	-0.02748	-0.00608565	0.0179406	0.0425298	0.0590058	0.0548585	0.0451165	0.038041	0.0218014	0.00486679	-0.00271834	-0.0085188	-0.0102703	-0.0189741	-0.0179445	-0.0180177	-0.0273688
18	-0.0146872	-0.0146805	-0.013807	-0.0172371	-0.0157371	-0.0107641	-0.00919783	-0.00795017	-0.00266677	-0.00709633	-0.00583245	-0.00636999	-0.0070387	0.0129472	0.0372228	0.0202651	0.00114794	-0.0055788	-0.0111131	-0.00293451	-0.00206726	-0.00780585	-0.00741245	-0.017058	-0.0191746	-0.00135731	-0.00230537	-0.0165455	-0.0253605	-0.0201606	-0.0173684	-0.0228093	-0.0174397	-0.0048978	0.00854252	0.0252267	0.0308042	0.0234475	0.0171726	0.0130914	0.00680868	-0.00153285	-0.00780706	-0.00936912	-0.00788666	-0.0166491	-0.0158704	-0.0151549	-0.0228056
19	-0.0129812	-0.0147717	-0.0149847	-0.0166593	-0.0161854	-0.0124625	-0.0100337	-0.0080361	-0.00367361	-0.00707847	-0.00904044	-0.012895	-0.01797	-0.00287844	0.0325133	0.0186888	-0.00311672	-0.0104655	-0.0159187	-0.00722132	-0.00298139	-0.00503214	-0.00445452	-0.0131503	-0.0151868	-0.000675725	0.00219132	-0.00901825	-0.0228823	-0.0175313	-0.0109182	-0.0164571	-0.012507	-0.00650251	-0.000820022	0.0110116	0.0129875	0.00675996	0.0035046	0.000549863	0.000890633	-0.00291646	-0.00971667	-0.0100639	-0.00651616	-0.0153318	-0.0154509	-0.0139428	-0.0191921
20	-0.0109545	-0.0150665	-0.0157482	-0.0164357	-0.0150223	-0.0139292	-0.0104274	-0.00846793	-0.00453916	-0.00662399	-0.00987804	-0.0169444	-0.0232026	-0.00763013	0.0319298	0.01687	-0.00678463	-0.0130566	-0.0166085	-0.0102919	-0.00337327	-0.00321786	-0.00292553	-0.0117084	-0.0111086	-0.00177407	0.0029372	-0.0064241	-0.0225907	-0.0145532	-0.0080516	-0.0121112	-0.0103767	-0.00741841	-0.00659358	0.00209898	0.0010505	-0.00288078	-0.00357953	-0.0054839	-0.00140612	-0.00318027	-0.0119049	-0.00886713	-0.00675409	-0.0142307	-0.0157011	-0.0134432	-0.0189718
21	-0.00900071	-0.014107	-0.0171869	-0.0152932	-0.0146241	-0.0142924	-0.0107459	-0.00852913	-0.00604292	-0.00589794	-0.00962014	-0.0181009	-0.0258715	-0.00918045	0.0319558	0.0176921	-0.00833508	-0.0137113	-0.0163004	-0.0127504	-0.0034695	-0.00139566	-0.00212608	-0.010384	-0.00948132	-0.00457912	0.000766031	-0.00456115	-0.0221177	-0.0128444	-0.00663536	-0.0104558	-0.0104638	-0.0097545	-0.0107232	-0.00545801	-0.00693569	-0.00900053	-0.00788198	-0.00911468	-0.00204404	-0.00229301	-0.012379	-0.00830696	-0.00705104	-0.0123831	-0.0143444	-0.0139941	-0.0185093
22	-0.00729303	-0.0120712	-0.0183386	-0.0134662	-0.014656	-0.0129691	-0.0107702	-0.00884213	-0.00789299	-0.00529701	-0.00887277	-0.0172216	-0.0265895	-0.00958208	0.0320152	0.0199432	-0.00971837	-0.0136189	-0.0156322	-0.0140869	-0.00304202	-0.000111119	-0.00114982	-0.009759	-0.0108664	-0.00675707	-0.00283766	-0.002929	-0.0221085	-0.0126108	-0.00522668	-0.0100465	-0.0112064	-0.01202	-0.0120012	-0.0100854	-0.0106244	-0.0124733	-0.0101137	-0.0109457	-0.00274341	-0.00114805	-0.0119133	-0.00799873	-0.0059876	-0.0107305	-0.0113794	-0.0148131	-0.0171388
23	-0.00616096	-0.0112447	-0.0183676	-0.0128245	-0.0128734	-0.0123801	-0.00904415	-0.010689	-0.00698546	-0.00734316	-0.0079815	-0.0162825	-0.0261349	-0.00928701	0.0333304	0.0214655	-0.0111438	-0.0140399	-0.0159397	-0.0137586	-0.00304872	0.000750899	-0.00117732	-0.0104442	-0.0109224	-0.0102306	-0.00531589	-0.00447195	-0.0207007	-0.0118757	-0.00573593	-0.00783351	-0.0124971	-0.0139791	-0.0134588	-0.0116739	-0.0129916	-0.0148177	-0.0114749	-0.0127714	-0.0045531	-0.000330908	-0.0118689	-0.00544375	-0.00759298	-0.00737378	-0.00937262	-0.0146414	-0.0175089
24	-0.00506891	-0.0110983	-0.0183652	-0.0113046	-0.0114404	-0.0107807	-0.00742974	-0.0115765	-0.00583902	-0.0105192	-0.00670614	-0.0153654	-0.0251929	-0.00848925	0.0370475	0.0208264	-0.012081	-0.0147445	-0.0165573	-0.0125645	-0.00349472	0.0005967	-0.00171226	-0.0115081	-0.0114159	-0.0139876	-0.00746868	-0.00692855	-0.0189292	-0.0119695	-0.00584425	-0.00565721	-0.013015	-0.016289	-0.014654	-0.0117	-0.0145143	-0.0163548	-0.0127787	-0.0152293	-0.00612648	-0.000589717	-0.0103857	-0.00358173	-0.0088092	-0.00420915	-0.00744992	-0.0147428	-0.0181591
25	-0.00511548	-0.0107755	-0.0176816	-0.00898867	-0.0109791	-0.0089912	-0.00440468	-0.0125099	-0.00406361	-0.0124878	-0.00574003	-0.0144534	-0.0231811	-0.0104289	0.0398689	0.0200448	-0.0127478	-0.0144644	-0.0176062	-0.0106739	-0.00528092	-0.00145807	-0.00172219	-0.0128154	-0.012164	-0.0142835	-0.00867147	-0.00848092	-0.0183298	-0.0126301	-0.00469814	-0.005218	-0.0124417	-0.0171045	-0.0136179	-0.0123917	-0.013199	-0.0162657	-0.0130323	-0.0157324	-0.00848651	-0.000562502	-0.00948798	-0.00130334	-0.0084387	-0.0029006	-0.00525	-0.0143504	-0.0174479
26	-0.00694899	-0.0122969	-0.0168344	-0.00604022	-0.0111753	-0.00683537	-0.000895285	-0.0131758	-0.00171984	-0.0117367	-0.00480208	-0.0150041	-0.0202749	-0.0114892	0.0417412	0.0169673	-0.0136814	-0.0134888	-0.0191044	-0.00955538	-0.00747435	-0.00457185	-0.00085461	-0.0143941	-0.0127051	-0.0111169	-0.00782703	-0.00986154	-0.0186707	-0.0119223	-0.00224675	-0.00660415	-0.0120919	-0.0167132	-0.0111246	-0.0143645	-0.0111878	-0.0147071	-0.0121332	-0.0135315	-0.00936062	-0.00022256	-0.00931497	0.000722619	-0.00673776	-0.00366239	-0.00345989	-0.0139341	-0.0168632
27	-0.00707414	-0.0132394	-0.0155104	-0.00434316	-0.0103814	-0.00630468	0.00262068	-0.0133318	-0.000397676	-0.0135869	-0.00440362	-0.0146368	-0.0192173	-0.0132685	0.0411878	0.019598	-0.0134943	-0.0136653	-0.0183956	-0.00842428	-0.00816484	-0.00805656	-0.0002793	-0.0141849	-0.0137888	-0.0106955	-0.00826041	-0.0103879	-0.0179114	-0.0119117	-0.0017548	-0.0066786	-0.0118396	-0.0158286	-0.0113271	-0.0151741	-0.011208	-0.0143542	-0.01219	-0.0124786	-0.0100649	0.000146393	-0.0076612	0.00138258	-0.00473712	-0.00376923	-0.00238202	-0.0120032	-0.0163923
28	-0.00722826	-0.0134725	-0.0132822	-0.00424953	-0.0105329	-0.00491822	0.00568522	-0.0134094	0.00123006	-0.0170249	-0.00493562	-0.0153278	-0.0185542	-0.0143638	0.0446196	0.0158137	-0.0114855	-0.0155191	-0.0196694	-0.00664023	-0.010252	-0.00994381	-0.000562671	-0.015291	-0.0114748	-0.0128605	-0.0102907	-0.0124516	-0.0153601	-0.0107563	-0.00441603	-0.0074195	-0.0111231	-0.0135982	-0.0129073	-0.0145338	-0.0108079	-0.0140178	-0.0127416	-0.0143958	-0.0121612	-0.00096369	-0.00910286	0.00128716	-0.00582448	-0.00251892	-0.00329575	-0.0117305	-0.017285
29	-0.00364663	-0.00999056	-0.0113092	-0.00597006	-0.0113522	-0.00704153	0.0092831	-0.0144352	-0.00131749	-0.0235359	-0.00639884	-0.0155767	-0.0190161	-0.0146224	0.0444468	0.0154635	-0.00684763	-0.0164712	-0.0186575	-0.00462538	-0.0108363	-0.0126199	-0.00156735	-0.0153519	-0.0105871	-0.0186732	-0.0153814	-0.0137249	-0.0123569	-0.0120716	-0.00951522	-0.00835018	-0.0110108	-0.0112946	-0.015262	-0.0138856	-0.01312	-0.0154289	-0.0150419	-0.0184783	-0.0167436	-0.00313587	-0.0108688	-0.00161071	-0.0067519	0.00024996	-0.0042291	-0.0126349	-0.0157068
30	-0.00269651	-0.00926222	-0.0100707	-0.00721203	-0.0105243	-0.00853929	0.0154034	-0.0146951	-0.00134756	-0.0221758	-0.0079543	-0.0156442	-0.0169133	-0.0153823	0.037791	0.0168099	-0.00414583	-0.016343	-0.0212884	-0.00651116	-0.0105076	-0.014522	-0.00123225	-0.0140527	-0.00923986	-0.0178856	-0.0179327	-0.0149424	-0.01093	-0.0107184	-0.0111277	-0.0119664	-0.00911777	-0.00791352	-0.0158817	-0.0148197	-0.0127637	-0.014107	-0.0134209	-0.0198011	-0.0195544	-0.00604862	-0.0136383	-0.00521528	-0.00689466	-0.000793824	-0.00507976	-0.0142364	-0.0147555
surface electrode 8
	time
frequency	-1.5	-1.45	-1.4	-1.35	-1.3	-1.25	-1.2	-1.15	-1.1	-1.05	-1	-0.95	-0.9	-0.85	-0.8	-0.75	-0.7	-0.65	-0.6	-0.55	-0.5	-0.45	-0.4	-0.35	-0.3	-0.25	-0.2	-0.15	-0.1	-0.05	0	0.05	0.1	0.15	0.2	0.25	0.3	0.35	0.4	0.45	0.5	0.55	0.6	0.65	0.7	0.75	0.8	0.85	0.9
1	-0.198049	-0.190479	-0.182171	-0.173101	-0.163263	-0.152661	-0.141313	-0.129247	-0.116501	-0.103116	-0.0891462	-0.0746514	-0.0597015	-0.0443789	-0.0287755	-0.0129948	0.00284698	0.0186256	0.0342099	0.0494642	0.0642473	0.0784156	0.0918284	0.10435	0.115852	0.126216	0.135338	0.143127	0.149507	0.154416	0.157803	0.159629	0.159871	0.158516	0.155568	0.151046	0.144987	0.137442	0.128474	0.118159	0.10658	0.093834	0.0800292	0.0652822	0.0497154	0.0334576	0.016645	-0.000581653	-0.0180804
2	-0.05367	-0.0557982	-0.0581812	-0.0607874	-0.0635403	-0.0663364	-0.0690081	-0.0712913	-0.0727826	-0.0729575	-0.0711457	-0.0665054	-0.0580992	-0.0451346	-0.0272483	-0.00468563	0.0218064	0.0512931	0.0829468	0.116213	0.15067	0.185715	0.220379	0.253338	0.283087	0.308198	0.327534	0.340311	0.346053	0.344609	0.336212	0.321471	0.301204	0.276292	0.247609	0.21605	0.182623	0.148414	0.114567	0.0821407	0.0519707	0.024677	0.000664933	-0.0198609	-0.0368444	-0.0503713	-0.0606139	-0.0678605	-0.0725192
3	0.0051767	0.00763596	0.00843097	0.00765628	0.00527593	0.00111545	-0.00474113	-0.0118934	-0.019838	-0.0281386	-0.0363773	-0.0438612	-0.0497363	-0.0532431	-0.0536687	-0.0502492	-0.0420707	-0.0279975	-0.00674009	0.0223994	0.0584125	0.0988729	0.141506	0.185396	0.229783	0.272207	0.308234	0.33297	0.343433	0.339189	0.32147	0.291961	0.252578	0.206092	0.156395	0.107598	0.0631453	0.0252974	-0.00471484	-0.0265949	-0.0408821	-0.0487564	-0.0516353	-0.0507809	-0.0474167	-0.04282	-0.0380407	-0.0337008	-0.0299035
4	0.00888747	0.00805208	0.00444664	-0.000455445	-0.005366	-0.00972913	-0.013867	-0.0181207	-0.0217748	-0.0243059	-0.0266108	-0.0293681	-0.0326244	-0.0370808	-0.0430951	-0.0490621	-0.052815	-0.052999	-0.0466438	-0.0284705	0.00501548	0.0533595	0.114486	0.185226	0.25953	0.329195	0.385814	0.421243	0.428898	0.407486	0.362327	0.301407	0.231757	0.159903	0.092599	0.0356088	-0.00782906	-0.0376443	-0.0563313	-0.0668534	-0.0713226	-0.0712611	-0.0676568	-0.061477	-0.0541568	-0.0472699	-0.0414544	-0.0368158	-0.0335244
5	0.00763823	0.0109085	0.0121755	0.0100883	0.00691978	0.005872	0.00592702	0.00492596	0.00291712	-0.00118363	-0.0086319	-0.0194743	-0.0317363	-0.0422887	-0.0497669	-0.0536914	-0.0546807	-0.0535872	-0.048917	-0.0371427	-0.0116393	0.0346525	0.0995952	0.178788	0.271081	0.365118	0.442327	0.488551	0.493202	0.454058	0.382955	0.295239	0.201897	0.113158	0.0390136	-0.0157136	-0.0519743	-0.0741307	-0.0853672	-0.0881969	-0.086038	-0.0800759	-0.0711178	-0.061573	-0.0527961	-0.0444088	-0.0377532	-0.0352401	-0.036612
6	0.0361189	0.042896	0.0453702	0.0428263	0.0368574	0.0312695	0.0274064	0.0232297	0.017805	0.0115806	0.00278452	-0.0108597	-0.0280405	-0.0452576	-0.0607614	-0.0728259	-0.0806735	-0.0824736	-0.0761444	-0.0609883	-0.031262	0.0222563	0.0981503	0.19119	0.300433	0.414828	0.509794	0.56429	0.566548	0.514726	0.423945	0.312208	0.195471	0.0915304	0.0101684	-0.0452095	-0.0780811	-0.0968063	-0.101206	-0.0942298	-0.0839915	-0.0717488	-0.0586394	-0.0493937	-0.0447003	-0.0424106	-0.0419977	-0.0439822	-0.0452298
7	0.02144	0.0299995	0.0338767	0.0346823	0.0343439	0.0357209	0.0348985	0.0301564	0.0186272	0.00668373	-0.00372191	-0.0167994	-0.0307757	-0.0480779	-0.0683967	-0.0876239	-0.0996059	-0.1015	-0.0938449	-0.0795696	-0.0534115	-0.00672873	0.0694269	0.183334	0.326643	0.476577	0.599153	0.664856	0.655692	0.575089	0.449052	0.300175	0.157442	0.043158	-0.0402296	-0.0900823	-0.115101	-0.129192	-0.129228	-0.11547	-0.096476	-0.0751003	-0.0554098	-0.0417309	-0.0334595	-0.0309202	-0.0340932	-0.0413741	-0.046383
8	0.00267132	0.00883794	0.0168113	0.0229405	0.0238611	0.022539	0.0167668	0.0144445	0.0112485	0.0073366	0.00166981	-0.0151656	-0.0335749	-0.0512233	-0.0618311	-0.0684775	-0.0712395	-0.0751344	-0.0798279	-0.0848036	-0.078391	-0.0464582	0.0232346	0.1445	0.305594	0.487877	0.638038	0.715803	0.695188	0.590853	0.438471	0.267901	0.121649	0.0171753	-0.0539583	-0.0951198	-0.115832	-0.121716	-0.115427	-0.0965797	-0.0763757	-0.056246	-0.0393766	-0.0288489	-0.0239889	-0.0223269	-0.0200802	-0.0168784	-0.0159436
9	-0.0109843	-0.0091495	-0.00280513	0.00586041	0.0121223	0.0128329	0.00359611	-0.00151771	-0.00297281	-0.00407727	-0.0086222	-0.0278134	-0.0439092	-0.0560011	-0.0568561	-0.0512569	-0.0467918	-0.056711	-0.077351	-0.0993814	-0.10481	-0.0757981	-0.00440665	0.117547	0.272208	0.44832	0.593631	0.6792	0.670761	0.577149	0.429886	0.26563	0.126013	0.0269421	-0.0424407	-0.0811955	-0.103087	-0.105138	-0.0961152	-0.0755937	-0.0551938	-0.0361476	-0.0191362	-0.00503163	0.00489869	0.0126503	0.0178599	0.0246518	0.0243473
10	-0.0245326	-0.0239467	-0.0217886	-0.0157936	-0.00668147	0.000467916	-0.00120603	-0.00115426	-0.00143888	-0.00565169	-0.0152821	-0.0328518	-0.0434631	-0.0520654	-0.0513343	-0.0469958	-0.0474793	-0.0635592	-0.0865035	-0.105438	-0.10722	-0.0781875	-0.0128635	0.0921384	0.215699	0.351926	0.463531	0.536633	0.54268	0.484772	0.376728	0.246696	0.127848	0.0400968	-0.0223326	-0.0554181	-0.0759565	-0.0793533	-0.0724975	-0.0539243	-0.0334843	-0.0158837	-0.000792604	0.0134668	0.0251778	0.0390622	0.0491485	0.0549701	0.05128
11	-0.0312095	-0.0271454	-0.0260691	-0.0251769	-0.0213795	-0.0144058	-0.00940542	-0.00227128	-0.0012347	-0.00837276	-0.0187944	-0.0299855	-0.0330201	-0.038562	-0.0408346	-0.0429796	-0.049967	-0.0661813	-0.083374	-0.0936186	-0.0891272	-0.0631421	-0.0129498	0.0639121	0.148111	0.238626	0.310881	0.367783	0.388397	0.370608	0.314386	0.231155	0.141729	0.072991	0.0186229	-0.00690463	-0.0223297	-0.0269244	-0.028053	-0.0149465	0.00630854	0.0223013	0.0290693	0.0353792	0.0439386	0.0566925	0.0645032	0.0687061	0.0642223
12	-0.0346626	-0.02391	-0.0190563	-0.0257082	-0.0319607	-0.0270925	-0.0169065	-0.00421602	-0.00478749	-0.0134642	-0.0207008	-0.0224959	-0.0160631	-0.0165979	-0.0218094	-0.0314971	-0.0430889	-0.0573935	-0.0654114	-0.0673441	-0.0575716	-0.0367266	-0.00491479	0.0410582	0.0862898	0.133341	0.164791	0.19819	0.225243	0.238017	0.225095	0.192804	0.146441	0.108759	0.0781577	0.0752228	0.0791031	0.0831924	0.0788751	0.0895196	0.112754	0.12165	0.104143	0.0848447	0.0777174	0.0770165	0.0707769	0.0682962	0.0617388
13	-0.0348944	-0.0197792	-0.00853983	-0.0221476	-0.0378264	-0.0337643	-0.0168822	-0.0019491	-0.00544316	-0.0108363	-0.0110729	-0.00467096	0.00775341	0.0113463	0.00407398	-0.00866771	-0.0206031	-0.0298633	-0.0300947	-0.0281112	-0.0204475	-0.0114277	-0.0040328	0.00526324	0.0132745	0.0256393	0.022068	0.0285208	0.0578524	0.0935945	0.110917	0.128098	0.135189	0.14146	0.160745	0.210195	0.257599	0.285423	0.288774	0.296149	0.305361	0.285819	0.223825	0.159132	0.119091	0.0905581	0.0609173	0.0451214	0.0343333
14	-0.0310303	-0.0174979	-0.00437405	-0.0173705	-0.0357312	-0.0317141	-0.011193	0.00175411	-0.00293425	3.78958e-05	0.00772021	0.0142985	0.0272752	0.0307395	0.0245477	0.0147443	0.00934194	0.00452533	0.00618057	0.00479682	0.00461611	0.000808986	-0.0131164	-0.0329169	-0.0496065	-0.05202	-0.0739595	-0.0873845	-0.0599949	-0.0181552	0.0112713	0.0584797	0.105153	0.156164	0.236035	0.354084	0.454511	0.509352	0.520348	0.514718	0.486525	0.418326	0.309704	0.207398	0.135219	0.0778221	0.0287638	0.00133535	-0.0126735
15	-0.0249028	-0.016487	-0.00786034	-0.0126915	-0.0257146	-0.0235068	-0.00456452	0.00207116	-0.00155972	0.0130232	0.0243851	0.0274827	0.0350553	0.0370617	0.034635	0.0299602	0.0331679	0.0302838	0.0287911	0.0203315	0.0138278	0.00286859	-0.0206431	-0.0546645	-0.0806513	-0.0851125	-0.10983	-0.129685	-0.108821	-0.0757003	-0.0406592	0.0141477	0.0774974	0.161436	0.288744	0.460427	0.596057	0.664232	0.673499	0.64557	0.574241	0.457279	0.323556	0.210509	0.122206	0.047641	-0.00866673	-0.0393033	-0.0546263
16	-0.0222031	-0.0183864	-0.0147207	-0.00984768	-0.0135671	-0.0149957	-0.000800865	-0.000638114	-0.00288482	0.0219339	0.0332717	0.0328485	0.0321064	0.0335554	0.0347263	0.035367	0.0438992	0.0399984	0.0327803	0.0192011	0.00892003	9.7684e-05	-0.0198966	-0.054456	-0.0775357	-0.0772339	-0.0962291	-0.113149	-0.0992447	-0.0798481	-0.0432503	0.00714698	0.0684694	0.168409	0.320848	0.515377	0.662078	0.725403	0.721358	0.671289	0.569076	0.417663	0.281867	0.180046	0.0940678	0.0173055	-0.03701	-0.0614312	-0.0768532
17	-0.0234061	-0.0236333	-0.0204286	-0.00826506	-0.00117312	-0.00843501	-0.000538399	-0.00303614	-0.00426618	0.026615	0.03662	0.0339064	0.0246357	0.0272695	0.029543	0.0346496	0.0433956	0.0371642	0.0237888	0.010189	-0.00124435	-0.00125368	-0.00988751	-0.0362828	-0.0522071	-0.0455486	-0.0544965	-0.0648699	-0.0582237	-0.0519952	-0.0177133	0.0261688	0.0766785	0.178273	0.33644	0.522336	0.661527	0.708518	0.685427	0.623688	0.507556	0.338101	0.216483	0.137233	0.0642645	-0.00255842	-0.0494446	-0.0631775	-0.0790012
18	-0.0281275	-0.0334423	-0.0243484	-0.00943784	0.00755903	-0.00613156	-0.00528655	-0.00613625	-0.00376921	0.0276697	0.0336463	0.0278041	0.0130955	0.0189151	0.0184351	0.0260611	0.0308773	0.0208558	0.00321524	-0.00465302	-0.0123772	-0.00105166	0.00316946	-0.00647568	-0.0147283	-0.0018385	0.00381279	0.0030317	-0.00400672	-0.00625478	0.021942	0.0581219	0.0937415	0.186028	0.330924	0.476966	0.588333	0.610532	0.568569	0.508478	0.390975	0.225471	0.134558	0.0855617	0.0318015	-0.013823	-0.0459292	-0.0499083	-0.0671641
19	-0.0319026	-0.0428172	-0.0270166	-0.0143067	0.00979467	-0.00911029	-0.0148406	-0.00439782	-0.00234726	0.0216381	0.0241699	0.0178865	0.00374127	0.0112083	0.0035268	0.00912234	0.00865908	-0.0022871	-0.0202269	-0.0177394	-0.0157109	-0.000512423	0.0145458	0.0281009	0.0226525	0.0407851	0.0617656	0.0694972	0.0497533	0.0413845	0.0551443	0.0846401	0.0998029	0.163153	0.270286	0.360791	0.439496	0.452085	0.403783	0.363491	0.267887	0.130501	0.064194	0.0458462	0.0139057	-0.00664725	-0.0238363	-0.0266717	-0.0430792
20	-0.0305805	-0.0499036	-0.0253516	-0.016816	0.00513841	-0.0166738	-0.0220878	-0.00305828	0.00302852	0.0166716	0.0111728	0.00230561	-0.000779378	0.00491933	-0.0111493	-0.00811555	-0.0126034	-0.0275153	-0.0363263	-0.0219211	-0.0108323	0.0016849	0.0196986	0.0549884	0.0463495	0.0721795	0.10278	0.110747	0.0792019	0.0717912	0.0726863	0.0971084	0.094811	0.135663	0.199534	0.233962	0.280255	0.283622	0.241102	0.223351	0.148077	0.0525481	0.0137912	0.0188037	0.00653488	0.00499048	0.000852384	-0.00501672	-0.0222474
21	-0.026348	-0.0539237	-0.0246365	-0.0187684	-0.00469775	-0.0256791	-0.0274235	-0.00476694	0.00591339	0.00960218	-0.00304544	-0.0113761	-0.00134647	-0.000958454	-0.0241015	-0.0227826	-0.0290184	-0.0452392	-0.0431608	-0.0197444	-0.00101628	0.00184134	0.0187022	0.0678461	0.0589646	0.0872981	0.11955	0.122483	0.0888393	0.0812476	0.0749964	0.092566	0.0798137	0.09673	0.125122	0.117237	0.141673	0.145516	0.116556	0.116092	0.0658237	0.0103435	-0.0114865	0.00340953	0.00978254	0.0146935	0.0198379	0.00961209	-0.00573072
22	-0.0194873	-0.0552176	-0.0243959	-0.0187561	-0.0123164	-0.0335359	-0.0298489	-0.00864303	0.00493482	0.00448088	-0.0152246	-0.0189822	-0.000969134	-0.00408003	-0.0292051	-0.0313838	-0.0335562	-0.052749	-0.0431372	-0.0134899	0.00598659	0.00203155	0.0128671	0.0651757	0.0593822	0.0859752	0.111266	0.109857	0.0828784	0.0720998	0.064227	0.074367	0.0622456	0.0658514	0.0801504	0.0507294	0.068121	0.0740719	0.0545242	0.0635488	0.0339714	-0.00441804	-0.0158715	-0.0048088	0.0136135	0.0129586	0.0248018	0.0124369	0.00233743
23	-0.0127691	-0.0533872	-0.0246463	-0.0180707	-0.0184686	-0.0372727	-0.0308239	-0.0139101	0.00282316	-0.00165732	-0.0234039	-0.0271553	0.000929884	-0.00799866	-0.0303852	-0.0370312	-0.0320712	-0.0536796	-0.0383717	-0.00452559	0.00965811	0.00209922	0.00965508	0.0583072	0.0535873	0.0782511	0.0938835	0.0857797	0.0660477	0.0547	0.0487442	0.0535009	0.0440666	0.0415421	0.0476147	0.0094886	0.0230471	0.0263153	0.0175438	0.0327179	0.0173311	-0.00950412	-0.0120519	-0.00845238	0.01544	0.0093057	0.0198603	0.0133009	0.0060026
24	-0.00978047	-0.0482305	-0.0255358	-0.018461	-0.0229912	-0.0366434	-0.0318055	-0.0184928	-0.00110321	-0.00836204	-0.0289059	-0.0316475	0.00227504	-0.012372	-0.0292893	-0.0393009	-0.0280273	-0.0492175	-0.0290132	0.00395741	0.00964787	0.000493872	0.0102895	0.0473632	0.0456249	0.0646239	0.0713693	0.0581323	0.0432161	0.0339775	0.0330304	0.032219	0.0276372	0.0224613	0.0223807	-0.0107642	-0.00113363	-0.000512984	0.00275078	0.019568	0.0135341	-0.00610226	-0.00413022	-0.00757534	0.0141618	0.00489045	0.00991535	0.0128732	0.00538049
25	-0.00775208	-0.0403432	-0.0268919	-0.0197586	-0.022555	-0.0322955	-0.0323508	-0.0197804	-0.0052843	-0.0122064	-0.0301867	-0.0317106	-0.000575009	-0.0142381	-0.0242213	-0.0406288	-0.0229691	-0.0420329	-0.0230201	0.00800276	0.00631916	0.00122209	0.00992698	0.0342306	0.0356666	0.0499851	0.0491356	0.0368459	0.0248862	0.0170879	0.019368	0.0147256	0.0157372	0.0107662	0.0107627	-0.0120736	-0.00620756	-0.00777014	0.00226749	0.0215931	0.0178009	0.000759485	0.00338662	-0.00836768	0.00805176	-0.00164847	0.000891538	0.00725163	0.00630465
26	-0.00887727	-0.0319604	-0.0283165	-0.022306	-0.0225163	-0.0257411	-0.0333842	-0.0191025	-0.00979048	-0.0148693	-0.0275412	-0.0287782	-0.00615222	-0.0158655	-0.0192317	-0.0404734	-0.019919	-0.0331908	-0.0168175	0.00932922	0.0016743	0.00248188	0.0102477	0.0204353	0.024988	0.0358348	0.0296788	0.0191384	0.0104301	0.0045902	0.00922862	0.00160164	0.00662993	0.0018015	0.00255984	-0.00548428	-0.0045976	-0.0069699	0.00813686	0.0302766	0.0227987	0.00919715	0.00976839	-0.0101218	-8.26983e-05	-0.00691881	-0.00576806	-0.00129604	0.00595006
27	-0.0102402	-0.0252893	-0.0313223	-0.0236305	-0.0234998	-0.0175684	-0.0344133	-0.0209328	-0.012703	-0.0167809	-0.0199074	-0.0272649	-0.0100367	-0.0174251	-0.0126087	-0.0383725	-0.0188977	-0.0253527	-0.0116633	0.00964109	-0.00111921	0.0025448	0.00947274	0.0108027	0.0126703	0.0248622	0.0131424	0.00492428	-0.00428486	-0.00504219	-0.00136498	-0.00682225	-0.00399623	-0.00238183	-0.00580737	0.00302035	-4.68968e-05	-0.00280563	0.0166832	0.037834	0.0271824	0.0192107	0.0170474	-0.0105637	-0.00483402	-0.00854828	-0.00941396	-0.0096761	0.00345267
28	-0.0102022	-0.022786	-0.0335186	-0.0267915	-0.0225355	-0.0100428	-0.0353723	-0.021022	-0.0147082	-0.0172436	-0.0163613	-0.0212619	-0.0136723	-0.0153515	-0.00908003	-0.0352545	-0.0187865	-0.0196984	-0.00571148	0.0100349	-0.003954	0.00199565	0.00610371	0.00082715	0.00452713	0.012744	0.00225885	-0.00534392	-0.0176734	-0.0107812	-0.00905384	-0.0146564	-0.0110078	-0.00650994	-0.0102084	0.0134743	0.00221391	0.00628371	0.0283721	0.0441064	0.0293505	0.0263136	0.0186518	-0.0118047	-0.00663296	-0.00390079	-0.012973	-0.0107263	-0.000944465
29	-0.0101277	-0.0214482	-0.0355171	-0.0273226	-0.0218441	-0.0030954	-0.0368559	-0.0217315	-0.0146119	-0.0170407	-0.0110398	-0.0180508	-0.0116399	-0.0112848	-0.00600719	-0.0290637	-0.0205066	-0.0191714	-0.00495977	0.0109728	-0.00392415	0.000648262	-0.000306561	-0.00651046	-0.00339066	0.00703369	-0.00218199	-0.0123793	-0.0289624	-0.0171072	-0.0199162	-0.0262581	-0.0157282	-0.00633124	-0.010016	0.020945	0.00470464	0.0144551	0.0358809	0.0452726	0.0265041	0.02844	0.0205903	-0.0123235	-0.00302125	0.00330809	-0.0117592	-0.00969458	-0.00445192
30	-0.012754	-0.0177949	-0.0343178	-0.0291298	-0.023736	0.000795425	-0.0337649	-0.0206271	-0.0170473	-0.0153992	-0.00325104	-0.0164467	-0.0114425	-0.00967491	-0.00511391	-0.0246416	-0.0233969	-0.01549	-0.00334805	0.0101285	-0.00331826	0.00245228	-0.00786238	-0.0145727	-0.00847511	0.000630814	-0.00899519	-0.0172068	-0.0365259	-0.0184428	-0.028975	-0.031474	-0.0204214	-0.00672765	-0.0125277	0.0258022	0.00724209	0.018011	0.0408958	0.0434823	0.0263149	0.0293818	0.0226733	-0.0105381	-0.00601161	0.00992607	-0.00812138	-0.0120674	-0.00419169
Time–frequency representation of non events
surface electrode 1
	time
frequency	-1.5	-1.45	-1.4	-1.35	-1.3	-1.25	-1.2	-1.15	-1.1	-1.05	-1	-0.95	-0.9	-0.85	-0.8	-0.75	-0.7	-0.65	-0.6	-0.55	-0.5	-0.45	-0.4	-0.35	-0.3	-0.25	-0.2	-0.15	-0.1	-0.05	0	0.05	0.1	0.15	0.2	0.25	0.3	0.35	0.4	0.45	0.5	0.55	0.6	0.65	0.7	0.75	0.8	0.85	0.9
1	0.0577371	0.0527071	0.047543	0.0422506	0.0368412	0.0313295	0.0257343	0.0200777	0.0143842	0.00868389	0.00301446	-0.0025806	-0.00805595	-0.0133652	-0.0184655	-0.0233179	-0.0278848	-0.03213	-0.0360185	-0.0395213	-0.042616	-0.0452812	-0.0474969	-0.0492455	-0.0505135	-0.0512918	-0.0515788	-0.051378	-0.0506973	-0.0495475	-0.0479399	-0.045884	-0.0433912	-0.0404774	-0.0371637	-0.0334787	-0.0294579	-0.0251409	-0.0205686	-0.0157837	-0.0108283	-0.00574303	-0.000564484	0.00467296	0.00993384	0.0151802	0.0203729	0.0254713	0.0304339
2	-0.00714739	-0.0100852	-0.0129814	-0.0157457	-0.0183072	-0.0206015	-0.0225896	-0.0242716	-0.0256022	-0.0264612	-0.0267422	-0.0264092	-0.0255107	-0.0241408	-0.0223783	-0.0203198	-0.0181121	-0.0158882	-0.0137524	-0.0118233	-0.0102428	-0.00913259	-0.00858815	-0.00866538	-0.00937523	-0.0106813	-0.0125078	-0.0147663	-0.0174027	-0.0203704	-0.0235853	-0.026952	-0.0303519	-0.0336244	-0.0365886	-0.0390536	-0.040807	-0.04164	-0.041395	-0.0400175	-0.0375443	-0.034087	-0.0298384	-0.0250564	-0.0200097	-0.0149295	-0.0100076	-0.00537905	-0.00110371
3	-0.0208757	-0.028304	-0.0341325	-0.0379559	-0.0403972	-0.0424677	-0.0447558	-0.0472316	-0.0495819	-0.0514817	-0.0525706	-0.0524578	-0.050883	-0.0477981	-0.0432478	-0.0374346	-0.030702	-0.0234876	-0.0163325	-0.00999412	-0.00528621	-0.00265483	-0.00217469	-0.00389002	-0.00768005	-0.0131888	-0.0199714	-0.0276093	-0.0358589	-0.0445079	-0.0531304	-0.0611502	-0.0680565	-0.0735826	-0.077676	-0.0804093	-0.0819308	-0.0823721	-0.0814667	-0.0788491	-0.0746476	-0.0695221	-0.0640336	-0.058474	-0.0530798	-0.0480794	-0.0437413	-0.0401048	-0.0368719
4	0.0191089	0.0134315	0.00767709	0.00255011	-0.00267691	-0.00826464	-0.0142986	-0.0196053	-0.0226569	-0.0238285	-0.0245205	-0.0248752	-0.0240901	-0.0216566	-0.0180262	-0.0139044	-0.00966824	-0.00627732	-0.00430273	-0.00294731	-0.00134938	-0.000161847	-0.000562107	-0.00272292	-0.00630842	-0.011107	-0.0171824	-0.0246138	-0.0328237	-0.0405066	-0.046833	-0.0519094	-0.0560361	-0.058586	-0.0588709	-0.0573276	-0.0553965	-0.0541378	-0.0535099	-0.0523958	-0.0499844	-0.0468747	-0.044292	-0.0424387	-0.0400349	-0.0352978	-0.027873	-0.0194879	-0.0118508
5	0.0110907	0.00607541	0.00244296	0.000477934	0.000138347	-0.00203286	-0.00723522	-0.0144199	-0.0227004	-0.0313001	-0.0405619	-0.0493616	-0.0544014	-0.0547842	-0.0509934	-0.0417254	-0.0278452	-0.01354	-0.00172821	0.00846781	0.0158871	0.0172035	0.0127531	0.0046462	-0.00488861	-0.0150992	-0.0255774	-0.0344583	-0.0406291	-0.0439855	-0.0447284	-0.0442056	-0.0440804	-0.0434591	-0.0393049	-0.033105	-0.0296588	-0.0305596	-0.0349631	-0.0407362	-0.0449741	-0.0455698	-0.0434688	-0.0394291	-0.0314442	-0.0181631	-0.00231925	0.0117045	0.0195184
6	-0.00504502	-0.0112275	-0.0178649	-0.0222479	-0.0208187	-0.0173615	-0.011816	-0.00540581	-0.00295659	-0.00556557	-0.0145563	-0.0269034	-0.0364822	-0.041829	-0.0446164	-0.0436474	-0.0367161	-0.0241537	-0.00891389	0.00620812	0.0177172	0.0204689	0.0149818	0.00898679	0.0041231	-0.00135712	-0.0104573	-0.0244439	-0.0383858	-0.0513457	-0.0617554	-0.0642376	-0.0627623	-0.0605921	-0.0550378	-0.0474864	-0.0429939	-0.0399192	-0.0365735	-0.0352922	-0.0349531	-0.0314302	-0.0262893	-0.0230145	-0.0178024	-0.00823345	0.00180606	0.00993623	0.0161606
7	0.000879591	-0.012943	-0.0231591	-0.0273089	-0.0225071	-0.0147736	-0.00542061	0.00505036	0.0103053	0.0159216	0.018769	0.0139105	0.00135178	-0.015686	-0.0302774	-0.0388041	-0.0393779	-0.0341806	-0.0285549	-0.0259499	-0.0234264	-0.0249146	-0.0257378	-0.0192169	-0.0116738	-0.000772327	0.00671171	0.00495909	-0.00275218	-0.0158592	-0.0318495	-0.041143	-0.0457403	-0.0468852	-0.0424007	-0.0390489	-0.0384758	-0.0375156	-0.0336715	-0.0314732	-0.0285598	-0.0207094	-0.0137431	-0.00957139	-0.00958068	-0.00756228	-0.00496009	-0.00215719	0.00522681
8	0.00305767	9.8596e-05	-0.00376999	-0.00931629	-0.0163641	-0.0228208	-0.0316452	-0.0371941	-0.0383175	-0.0270814	-0.0115811	0.000287133	0.00319288	-0.0046892	-0.0206875	-0.0404873	-0.0585193	-0.0614486	-0.0534537	-0.0460189	-0.0405501	-0.042438	-0.0417321	-0.0366204	-0.0365128	-0.0295962	-0.0143204	0.00412251	0.0151686	0.01318	-0.000486034	-0.0140449	-0.0205199	-0.0187631	-0.0115835	-0.00880599	-0.014964	-0.0255163	-0.0315459	-0.0345126	-0.0339687	-0.0292541	-0.0301456	-0.03002	-0.0256661	-0.0162052	-0.0119202	-0.0122206	-0.00680304
9	-0.0158899	-0.00953135	-0.00595185	-0.00269591	-0.0127443	-0.0333836	-0.0570999	-0.0709499	-0.0648961	-0.0469789	-0.0283782	-0.0146443	-0.0091569	-0.016401	-0.0361359	-0.0553038	-0.0688975	-0.0682404	-0.0617868	-0.0559992	-0.0465351	-0.0414676	-0.0368091	-0.0376676	-0.0431803	-0.041539	-0.0307245	-0.0138095	-0.00180382	-0.000529338	-0.00899806	-0.0132424	-0.00637635	0.00821737	0.0146673	0.00407858	-0.0139914	-0.0263212	-0.0294118	-0.0306294	-0.0346233	-0.0376327	-0.0445846	-0.040824	-0.0277835	-0.0102752	-0.00428876	-0.016889	-0.0318139
10	-0.0276887	-0.0210877	-0.0207309	-0.0132861	-0.0175235	-0.029836	-0.0454352	-0.0609272	-0.0570188	-0.044686	-0.0296059	-0.0132911	-0.00556311	-0.0194251	-0.0419007	-0.0498448	-0.0506332	-0.0513629	-0.0597175	-0.0641711	-0.0519917	-0.0392257	-0.0318188	-0.0369453	-0.0433907	-0.0425441	-0.032854	-0.0233294	-0.024269	-0.028446	-0.0326537	-0.0212488	-0.000503347	0.0192693	0.0178001	-0.000659206	-0.0167051	-0.0242355	-0.0261511	-0.025506	-0.0306492	-0.0405656	-0.0515118	-0.0425802	-0.0200919	0.000949739	0.00367707	-0.0169003	-0.0369917
11	-0.0246936	-0.016551	-0.0190112	-0.0126165	-0.00871102	-0.0138215	-0.0293543	-0.051232	-0.0495307	-0.043037	-0.0313962	-0.0151326	-0.00441793	-0.0133062	-0.0275793	-0.0283329	-0.0284727	-0.0387544	-0.0560885	-0.0659501	-0.0601099	-0.0488051	-0.0339068	-0.0339114	-0.0429171	-0.0430984	-0.0316256	-0.0234755	-0.0276082	-0.0315876	-0.0331335	-0.0126027	0.00724335	0.013424	0.00356076	-0.0092346	-0.0125125	-0.0115579	-0.0138155	-0.0179538	-0.0271152	-0.0339979	-0.0421682	-0.041919	-0.0275769	-0.00786997	-0.00163162	-0.0140965	-0.0247423
12	-0.0202585	-0.0143943	-0.0109529	-0.00171912	0.00216965	-0.00765067	-0.0329801	-0.0567257	-0.0489586	-0.037782	-0.0309728	-0.0211968	-0.0124653	-0.012697	-0.0144795	-0.0154852	-0.0220647	-0.0351047	-0.0510803	-0.0609596	-0.0631013	-0.054739	-0.0332509	-0.0238998	-0.0342002	-0.0372958	-0.0236443	-0.0125032	-0.0174026	-0.0215817	-0.0155006	0.00423952	0.0120994	0.00607047	-0.0100389	-0.0167133	-0.00812175	0.00569368	0.00751227	-0.00165117	-0.0112969	-0.013526	-0.0229903	-0.0369315	-0.0342819	-0.0172179	-0.00777876	-0.011736	-0.0124305
13	-0.0193103	-0.0202237	-0.0112124	0.00175642	0.00540182	-0.0110981	-0.0393915	-0.0585132	-0.0509615	-0.0357191	-0.0295743	-0.0243797	-0.0197174	-0.0150471	-0.0075584	-0.0111602	-0.0258283	-0.0363771	-0.0456986	-0.0539925	-0.0559424	-0.0461968	-0.0267045	-0.015029	-0.0244955	-0.0277625	-0.0154653	-0.00454126	-0.010252	-0.0158737	-0.00591345	0.0096352	0.0117334	0.0026446	-0.0149513	-0.0205068	-0.00595071	0.0161128	0.0217593	0.0116802	0.00959085	0.0128823	-0.00337023	-0.0272679	-0.0322912	-0.017973	-0.00782568	-0.00811604	-0.00510784
14	-0.0198363	-0.0267613	-0.0160422	0.000340815	0.00504903	-0.0138906	-0.0391363	-0.0524939	-0.0485198	-0.0353626	-0.0266393	-0.0212638	-0.0231506	-0.0158993	-0.003401	-0.00745418	-0.0277385	-0.0401617	-0.042862	-0.0466476	-0.0425152	-0.0307061	-0.018497	-0.00944608	-0.0194068	-0.0216876	-0.0121819	-0.00598711	-0.00731819	-0.0153456	-0.00903997	0.00615256	0.0126519	0.0021467	-0.0155988	-0.0215568	-0.00932438	0.0153885	0.0263646	0.0176212	0.0234331	0.0336841	0.0130693	-0.0188365	-0.0299686	-0.0162458	-0.00473554	-0.00195839	0.000408243
15	-0.0212992	-0.0337798	-0.0182831	0.00148553	0.00615942	-0.0143696	-0.0361959	-0.0422573	-0.0410961	-0.0338048	-0.0226607	-0.0173929	-0.0255004	-0.0178296	-0.0032489	-0.00488822	-0.0292298	-0.0446475	-0.0436746	-0.04033	-0.0293446	-0.0208406	-0.0158485	-0.0068295	-0.0176021	-0.0213133	-0.0172491	-0.0131053	-0.00369721	-0.0171642	-0.0179021	0.00148793	0.0149587	-0.00138348	-0.0169945	-0.0243513	-0.0182354	0.00313533	0.0217961	0.0181922	0.0274218	0.0428128	0.0233277	-0.0159316	-0.0332308	-0.0185943	-0.00220901	0.00516249	0.00570426
16	-0.0251385	-0.0409896	-0.0151712	0.00995037	0.0133465	-0.0131714	-0.0328909	-0.0323413	-0.0292106	-0.0304335	-0.0205059	-0.0131851	-0.0257055	-0.0220165	-0.00898476	-0.00826274	-0.0312021	-0.0505717	-0.0475103	-0.0348093	-0.0215757	-0.0230699	-0.020316	-0.00596087	-0.0181512	-0.0273626	-0.0289761	-0.0186746	0.00221704	-0.0181394	-0.0279587	-0.0012213	0.0180517	-0.00621705	-0.0206262	-0.0305784	-0.0329413	-0.0175848	0.010223	0.0111731	0.0199477	0.0417146	0.0247341	-0.0217219	-0.0406909	-0.022646	0.000725817	0.0107356	0.00777251
17	-0.0324977	-0.0462805	-0.00925467	0.0246347	0.0231226	-0.0121717	-0.0301385	-0.0257448	-0.0177125	-0.0289596	-0.0227015	-0.00820753	-0.021037	-0.0257515	-0.0204501	-0.0204441	-0.0342136	-0.0567669	-0.0531812	-0.02992	-0.0198452	-0.0335918	-0.0291134	-0.00697917	-0.0208755	-0.0368697	-0.041784	-0.0199644	0.00861021	-0.0164077	-0.033983	-0.00306987	0.0197329	-0.00977263	-0.0236365	-0.0374703	-0.0489851	-0.0429719	-0.00723338	-0.0013967	0.00275896	0.0321622	0.0154004	-0.0328721	-0.0461014	-0.0240219	0.00401746	0.0128396	0.00584089
18	-0.0403361	-0.0449131	-0.000200269	0.0414811	0.0287586	-0.0100096	-0.0262984	-0.0211955	-0.0103098	-0.0304085	-0.0254284	-0.00229226	-0.0120296	-0.0267338	-0.0334597	-0.0366368	-0.0367083	-0.0597286	-0.0535659	-0.0232556	-0.0204303	-0.0412324	-0.0329218	-0.0075707	-0.0243463	-0.0455271	-0.0487573	-0.0156494	0.0132112	-0.0132243	-0.0319344	-0.00143118	0.0184564	-0.0104479	-0.0231781	-0.0415055	-0.0596355	-0.0645519	-0.0258909	-0.0130826	-0.0149187	0.018364	-0.00382347	-0.0426991	-0.042705	-0.0174642	0.00972933	0.0148675	0.00209176
19	-0.0416715	-0.041842	0.00183423	0.052958	0.0350872	-0.00452385	-0.0235623	-0.0255609	-0.00861612	-0.0310663	-0.0302693	0.000213583	-0.00218359	-0.0261334	-0.0456891	-0.0498664	-0.0346817	-0.0550604	-0.0535163	-0.0187268	-0.0172852	-0.0384224	-0.032997	-0.00564048	-0.0243078	-0.0496216	-0.0497093	-0.0177465	0.0138681	-0.00891496	-0.0247507	-0.00192271	0.015756	-0.00840782	-0.0176559	-0.0402128	-0.0619948	-0.0796294	-0.0445101	-0.0204887	-0.0310903	-0.00169868	-0.0166922	-0.0439343	-0.0357366	-0.013091	0.0141851	0.0138146	0.00244299
20	-0.0414537	-0.0340385	0.0100546	0.0583355	0.0301961	-0.000662161	-0.0212686	-0.0295472	-0.0128999	-0.0331199	-0.0293625	-0.00221948	-0.00241551	-0.0315464	-0.0578044	-0.0562698	-0.0280194	-0.0496386	-0.0462117	-0.0136745	-0.0111992	-0.0276191	-0.0281453	-0.000814798	-0.0252936	-0.051409	-0.0444151	-0.0211651	0.00872901	-0.0124469	-0.019721	-0.000241816	0.00746134	-0.00894525	-0.0185537	-0.0377428	-0.0605119	-0.0818899	-0.0501491	-0.0245276	-0.0375528	-0.0192315	-0.0271658	-0.0396179	-0.0242014	-0.00643815	0.0178075	0.0130346	0.00260228
21	-0.0374531	-0.0230953	0.0181241	0.0584293	0.0293213	0.00187133	-0.0139809	-0.0336545	-0.0222391	-0.0311234	-0.0277084	-0.00780305	-0.00937125	-0.0402576	-0.0677973	-0.0560966	-0.0190147	-0.0368812	-0.0369882	-0.0102067	-0.00403514	-0.0138678	-0.0228284	0.00297552	-0.0240194	-0.0505112	-0.0391102	-0.0304407	0.00086813	-0.0179446	-0.0171442	0.00196389	-0.00204739	-0.012461	-0.0224863	-0.0360425	-0.0530619	-0.0733472	-0.0517872	-0.0265804	-0.0405881	-0.0359167	-0.0303575	-0.0324963	-0.0161723	-0.00554897	0.0195463	0.0109367	0.00340088
22	-0.0348441	-0.0110514	0.0264752	0.0574898	0.0368597	0.00190088	-0.00435333	-0.0350269	-0.0303566	-0.0250203	-0.0266418	-0.0129719	-0.0202274	-0.0478292	-0.0692073	-0.0523601	-0.0106807	-0.0253523	-0.0286837	-0.00631459	0.000806185	-0.00223645	-0.0203236	0.00432845	-0.0202924	-0.0468532	-0.0363258	-0.0425747	-0.00590674	-0.0248757	-0.0198323	0.00492676	-0.00704795	-0.0212374	-0.0301406	-0.0401042	-0.041422	-0.0562602	-0.047373	-0.0264308	-0.0423538	-0.0442942	-0.0283835	-0.0265194	-0.0117657	-0.0113737	0.019516	0.00618484	0.00108018
23	-0.0304797	0.000373183	0.0400748	0.0565462	0.0413485	0.00316465	0.00333665	-0.0320011	-0.0343181	-0.0207513	-0.0251388	-0.0162142	-0.0312702	-0.0585044	-0.0659422	-0.043955	-0.0021592	-0.0174215	-0.0175387	-0.00224156	0.00433296	0.00247373	-0.0186446	0.00336476	-0.020287	-0.0420521	-0.0355281	-0.0507637	-0.0131823	-0.0299552	-0.0205158	0.00833164	-0.0121821	-0.029706	-0.042465	-0.044535	-0.0320072	-0.0351833	-0.0339653	-0.0286308	-0.0419791	-0.0493513	-0.0245086	-0.0221551	-0.0120688	-0.0147281	0.0189528	0.00279256	-0.00265418
24	-0.023498	0.0123629	0.051295	0.0541299	0.0443918	0.00322252	0.00900656	-0.029226	-0.0330416	-0.0186731	-0.0257198	-0.0146651	-0.0440156	-0.0686418	-0.0581942	-0.0301229	0.00445379	-0.0125516	-0.00700645	0.0039475	0.00468362	0.000690416	-0.0182871	-0.000897397	-0.0227775	-0.0358968	-0.0396152	-0.0543429	-0.0185731	-0.0325793	-0.020792	0.0109914	-0.016576	-0.0395127	-0.0554005	-0.0478717	-0.0240974	-0.0112519	-0.0182087	-0.0300637	-0.0431158	-0.0485559	-0.0209809	-0.0203434	-0.0166942	-0.0145375	0.017145	0.00101912	-0.00760827
25	-0.0172971	0.0169828	0.0554597	0.0545125	0.0524084	0.00475832	0.0085072	-0.0274568	-0.0273402	-0.0172146	-0.0268297	-0.00785093	-0.0456522	-0.0715182	-0.0460885	-0.0201712	0.00497611	-0.0116696	-0.000663792	0.0107776	0.00215318	-0.00310623	-0.0225287	-0.00818428	-0.0219275	-0.0276699	-0.0432797	-0.0553389	-0.0180124	-0.0296144	-0.0231787	0.013757	-0.0136365	-0.048892	-0.0640778	-0.05245	-0.0209892	0.00598314	-0.00703592	-0.0283591	-0.0467035	-0.0437526	-0.0201564	-0.0235002	-0.0170642	-0.0177429	0.0157877	-0.00171669	-0.0138069
26	-0.00934635	0.0183146	0.0516279	0.0571823	0.0595774	0.00653058	0.00417293	-0.0301657	-0.0222345	-0.0178506	-0.0263439	0.000987347	-0.0405336	-0.0707592	-0.0358032	-0.0126332	0.0012641	-0.0135018	0.00328007	0.0160593	-0.002804	-0.00888816	-0.0296493	-0.016492	-0.0182749	-0.0187226	-0.0455981	-0.0529482	-0.0158311	-0.0255042	-0.0291511	0.0142636	-0.00746999	-0.0562387	-0.0678884	-0.0546008	-0.0227299	0.0131363	-0.00227391	-0.0240125	-0.0515524	-0.0382821	-0.021913	-0.0300965	-0.0145058	-0.0223727	0.0142434	-0.00285906	-0.0178955
27	-0.00379856	0.0206028	0.0424047	0.0600617	0.0626788	0.00925667	-0.00520432	-0.0285812	-0.0204626	-0.0217671	-0.0270712	0.00885654	-0.0243008	-0.0688575	-0.0301154	-0.00748044	0.0019641	-0.0159272	0.0047945	0.0192375	-0.00448087	-0.0162749	-0.0360532	-0.0236542	-0.0160292	-0.0100359	-0.0442928	-0.0483059	-0.0185636	-0.0163913	-0.0323962	0.00699222	0.00235349	-0.0594799	-0.0713599	-0.0568139	-0.0287915	0.0170214	0.00836593	-0.0218426	-0.0518481	-0.0386447	-0.0210001	-0.0398063	-0.0118424	-0.0258084	0.0108372	-0.000313265	-0.0213087
28	0.00167501	0.0167406	0.0337115	0.0619741	0.0580659	0.00667533	-0.0203313	-0.029622	-0.0207864	-0.0256334	-0.0242377	0.0135086	-0.0127691	-0.0677121	-0.0246409	0.00177984	0.00201474	-0.0151278	0.0025975	0.0190183	-0.00541331	-0.0223859	-0.039369	-0.0282582	-0.0146985	-0.00869292	-0.0429648	-0.0395116	-0.0209973	-0.0120425	-0.0255414	0.00154668	0.0035891	-0.0616976	-0.0761527	-0.0587853	-0.0333046	0.0205234	0.0154742	-0.0168645	-0.050343	-0.0350279	-0.0186397	-0.0419445	-0.0151053	-0.0228382	0.00540226	0.00124381	-0.0229268
29	-0.00571336	0.0106276	0.0228937	0.0605302	0.0498868	0.00105529	-0.0323493	-0.0343333	-0.0199273	-0.0284634	-0.0220362	0.00951388	0.00687379	-0.0662904	-0.0250908	0.00985886	0.00870845	-0.0138781	-0.00173698	0.016223	-0.00325138	-0.0228038	-0.0417151	-0.0277217	-0.016815	-0.0132392	-0.0369957	-0.0338284	-0.0284003	-0.00310446	-0.015331	-0.00482104	0.0038277	-0.0614999	-0.0837898	-0.0607402	-0.0326478	0.0254039	0.0277914	-0.014057	-0.0439269	-0.0358878	-0.00994791	-0.0414601	-0.0157453	-0.0210339	-0.000358423	0.00244205	-0.0221983
30	-0.0101313	0.00809108	0.00891458	0.0614931	0.0430936	0.000485974	-0.0417213	-0.0394849	-0.0192515	-0.0333341	-0.0196213	0.00624647	0.0203632	-0.0614301	-0.0333101	0.015034	0.0147551	-0.0127578	-0.00482772	0.00971276	-0.00449495	-0.022197	-0.0437179	-0.024561	-0.0151401	-0.0168322	-0.0280093	-0.0243549	-0.0358808	-0.00372851	-0.00823127	-0.0105405	0.00856948	-0.0561831	-0.0824711	-0.0605423	-0.0360995	0.0183104	0.033392	-0.0133093	-0.0347228	-0.0359511	-0.0037243	-0.0389964	-0.0169671	-0.0236234	-0.000688972	0.00134207	-0.0170526
surface electrode 2
	time
frequency	-1.5	-1.45	-1.4	-1.35	-1.3	-1.25	-1.2	-1.15	-1.1	-1.05	-1	-0.95	-0.9	-0.85	-0.8	-0.75	-0.7	-0.65	-0.6	-0.55	-0.5	-0.45	-0.4	-0.35	-0.3	-0.25	-0.2	-0.15	-0.1	-0.05	0	0.05	0.1	0.15	0.2	0.25	0.3	0.35	0.4	0.45	0.5	0.55	0.6	0.65	0.7	0.75	0.8	0.85	0.9
1	0.125702	0.118158	0.11028	0.102093	0.0936232	0.0849034	0.0759682	0.0668525	0.0575931	0.0482314	0.0388137	0.0293922	0.0200209	0.0107611	0.00167105	-0.00719512	-0.0157787	-0.0240149	-0.0318363	-0.0391759	-0.0459704	-0.0521596	-0.0576936	-0.062531	-0.0666389	-0.0699936	-0.0725891	-0.0744429	-0.0755832	-0.076044	-0.0758548	-0.0750387	-0.0736083	-0.0715706	-0.0689374	-0.0657317	-0.0619855	-0.0577292	-0.0529987	-0.0478377	-0.0422909	-0.0364086	-0.0302362	-0.0238131	-0.017177	-0.0103677	-0.00342225	0.00362962	0.0107635
2	-0.00878832	-0.0104851	-0.0117645	-0.0127259	-0.0134767	-0.0140849	-0.0146018	-0.0150786	-0.0155354	-0.0160053	-0.0165346	-0.0172166	-0.0182235	-0.0197008	-0.0217456	-0.0244342	-0.0278014	-0.0317829	-0.0362076	-0.0408628	-0.0455937	-0.0503645	-0.0551655	-0.0599358	-0.0645087	-0.0686468	-0.0721438	-0.074849	-0.0766663	-0.0775199	-0.0773311	-0.0760457	-0.0736945	-0.0703919	-0.0663182	-0.0616589	-0.0565445	-0.0510543	-0.0453111	-0.0394157	-0.0333712	-0.0271634	-0.020816	-0.0144165	-0.00812373	-0.00205309	0.00376236	0.00930828	0.0145737
3	0.0324177	0.0266438	0.0210887	0.0158834	0.0108619	0.00588422	0.000805725	-0.00448081	-0.00985815	-0.0151174	-0.0201294	-0.0249941	-0.0297759	-0.0342839	-0.0380585	-0.040714	-0.0421408	-0.0425062	-0.0421096	-0.0410788	-0.0395577	-0.0374689	-0.0346401	-0.031461	-0.0287747	-0.0270242	-0.0260829	-0.0254964	-0.02479	-0.0237743	-0.0224994	-0.0210132	-0.0192668	-0.0170721	-0.0141831	-0.0104869	-0.00621647	-0.00187644	0.00181839	0.00425778	0.00510416	0.00433879	0.00233685	-0.000326456	-0.00319098	-0.00598301	-0.0087155	-0.011574	-0.0146515
4	-0.012201	-0.0265485	-0.0362451	-0.0392271	-0.035296	-0.0257839	-0.0131799	-0.000213909	0.0108242	0.0185461	0.0222791	0.0218112	0.0172783	0.0101843	0.00274392	-0.00433416	-0.0109669	-0.0165449	-0.0207534	-0.0236992	-0.0257189	-0.0272789	-0.0292572	-0.0324689	-0.037141	-0.0429011	-0.0488747	-0.0544821	-0.0587879	-0.0604615	-0.0589246	-0.0552894	-0.0507443	-0.0453692	-0.0388444	-0.0313161	-0.0238604	-0.0175133	-0.012508	-0.00863645	-0.00557375	-0.00314615	-0.00134483	-0.000423366	-0.000376936	-0.000743764	-0.00108448	-0.00126046	-0.0015725
5	-0.037897	-0.0417732	-0.042796	-0.0420248	-0.0389115	-0.0329836	-0.0231524	-0.00872116	0.00611071	0.017161	0.0231925	0.0230938	0.0153872	0.00173952	-0.0131753	-0.025392	-0.0339259	-0.037562	-0.0359757	-0.031716	-0.028225	-0.027954	-0.0311842	-0.0371012	-0.0432514	-0.0473978	-0.0494409	-0.0494153	-0.0466123	-0.041143	-0.0329426	-0.0235296	-0.0150711	-0.00841867	-0.0032106	0.00133773	0.00481537	0.00527749	0.00453185	0.00537611	0.0066881	0.00789581	0.0099231	0.0117902	0.0126118	0.0133116	0.0130179	0.0103556	0.00738303
6	-0.037127	-0.0385764	-0.0367701	-0.0331998	-0.027211	-0.0219898	-0.016949	-0.0095883	-0.00358551	-0.00145138	-0.00105531	-0.00222827	-0.00705497	-0.0148727	-0.0213963	-0.0232343	-0.0190646	-0.0107041	-0.000409146	0.00827356	0.0104423	0.00444203	-0.00989059	-0.0283863	-0.0452589	-0.0542371	-0.053202	-0.0471711	-0.0403597	-0.0334109	-0.0273792	-0.021418	-0.0140664	-0.00544733	0.00314365	0.0111035	0.0182421	0.0227021	0.0259844	0.0293296	0.0288774	0.0247928	0.0211213	0.0178525	0.0133976	0.00847657	0.0036443	-0.0057072	-0.0174921
7	-0.0290835	-0.0264479	-0.0197599	-0.00881429	0.00137904	0.0044657	0.000685981	-0.00594082	-0.0151135	-0.0239132	-0.0316715	-0.0370992	-0.0394515	-0.0410555	-0.0419819	-0.0431907	-0.0451789	-0.04661	-0.0425938	-0.0321594	-0.022031	-0.0145038	-0.0134403	-0.0177994	-0.0263974	-0.0356768	-0.0373848	-0.0342139	-0.0299553	-0.0250839	-0.0230221	-0.0241401	-0.0233647	-0.017143	-0.00894572	0.00119049	0.0142448	0.0259468	0.0335564	0.0350938	0.0278285	0.0169265	0.0089529	0.00619365	0.00931095	0.0137364	0.0150455	0.0106571	0.0031287
8	-0.0442599	-0.0283645	-0.00905281	0.0126288	0.0233268	0.0201258	0.00557553	-0.0113928	-0.0271361	-0.0380842	-0.0455751	-0.0515018	-0.0541234	-0.0543034	-0.0544647	-0.0548049	-0.0536212	-0.0483624	-0.0426158	-0.0346826	-0.0288837	-0.0219806	-0.0212097	-0.0247501	-0.0314481	-0.0385075	-0.0417364	-0.0454522	-0.0497867	-0.0488092	-0.0487989	-0.0547177	-0.0609633	-0.0571082	-0.0426412	-0.0209045	0.000857767	0.0103404	0.0108689	0.00962188	0.00814657	0.00532141	-0.00109509	-0.0047552	0.000610642	0.0150066	0.0294999	0.0391066	0.0402759
9	-0.0505716	-0.0335762	-0.0171195	0.00686994	0.0232404	0.0267581	0.0142114	-0.00230396	-0.0146219	-0.025032	-0.0357684	-0.0417351	-0.0366665	-0.0303038	-0.0307076	-0.0335892	-0.0299487	-0.0197141	-0.0137456	-0.0117774	-0.018797	-0.0219736	-0.0259549	-0.0294653	-0.0358477	-0.0435979	-0.0494883	-0.0531859	-0.0599945	-0.0640255	-0.0661029	-0.0702517	-0.0770675	-0.0774383	-0.0635368	-0.0411795	-0.0224739	-0.0205655	-0.0236462	-0.0213794	-0.0142677	-0.00741579	-0.0113509	-0.0169328	-0.0177481	-0.00709204	0.00691218	0.0212977	0.0281896
10	-0.0468068	-0.0362616	-0.0231827	-0.000567003	0.0133585	0.0182456	0.00905404	-0.000970498	-0.00996214	-0.0165093	-0.0207025	-0.0211978	-0.0124546	-0.00917936	-0.0159788	-0.0235494	-0.0164529	-0.00306716	-0.00247791	-0.0127532	-0.0335459	-0.0427666	-0.0413963	-0.0338985	-0.0283975	-0.029012	-0.0317654	-0.0366443	-0.0530458	-0.0686185	-0.0756857	-0.0726671	-0.0690387	-0.0639319	-0.0582301	-0.0519653	-0.0444608	-0.0419481	-0.0388742	-0.0320581	-0.026769	-0.0197696	-0.0207053	-0.0240236	-0.0323776	-0.0318918	-0.0278076	-0.0212082	-0.0133985
11	-0.0327915	-0.0222387	-0.0045419	0.0157364	0.0161588	1.7725e-05	-0.0181284	-0.0234671	-0.025268	-0.0244143	-0.019183	-0.0127186	-0.0132982	-0.0223622	-0.0274519	-0.0317494	-0.0268142	-0.0143399	-0.0122289	-0.0299952	-0.057501	-0.0625491	-0.0516183	-0.0383722	-0.0189807	-0.000714304	0.00548043	-0.0125491	-0.0424486	-0.0622468	-0.0724842	-0.0716732	-0.0602997	-0.0492036	-0.0509361	-0.0570188	-0.0498877	-0.0381145	-0.0372248	-0.0368516	-0.0345969	-0.0287557	-0.0306559	-0.0336033	-0.0457682	-0.0550548	-0.057474	-0.0593314	-0.0506607
12	-0.0147711	-0.00978862	0.0107311	0.0290017	0.0222971	-0.00675191	-0.0369186	-0.043261	-0.035615	-0.0254365	-0.0154494	-0.0132439	-0.0224507	-0.0361645	-0.038995	-0.0392855	-0.0396508	-0.0367485	-0.0339985	-0.0430548	-0.056063	-0.0551592	-0.0447716	-0.0368469	-0.00973503	0.0188429	0.0280489	0.0025289	-0.0277159	-0.0391647	-0.0460083	-0.0516211	-0.0457786	-0.0396666	-0.047863	-0.0538191	-0.0429337	-0.0219296	-0.0199378	-0.0241787	-0.0225606	-0.0155398	-0.0208008	-0.0323284	-0.0447342	-0.0569713	-0.0642496	-0.0651908	-0.0528963
13	-0.00362347	-0.00654992	0.0093776	0.0271377	0.0246393	-0.00281841	-0.0360914	-0.0434675	-0.0317666	-0.0152241	-0.00501748	-0.0100641	-0.0222508	-0.0340052	-0.0390639	-0.0421148	-0.0461	-0.0532531	-0.0555207	-0.0521186	-0.0441989	-0.0405782	-0.0425045	-0.0398223	-0.00917554	0.0203241	0.0295774	0.0058758	-0.0172995	-0.0231922	-0.0238491	-0.0263051	-0.0290483	-0.0317726	-0.0468298	-0.0507585	-0.036104	-0.00971433	-0.00138314	-0.00416255	-0.00255642	0.00189509	-0.00674351	-0.023952	-0.0330344	-0.0451629	-0.0558651	-0.0540782	-0.0362727
14	-0.000374024	-0.00763612	0.00202915	0.0202598	0.026862	0.00477377	-0.026971	-0.0347451	-0.0206023	-0.00204315	0.0060956	-0.00133715	-0.0157978	-0.0271331	-0.0344604	-0.0433281	-0.0506404	-0.0646671	-0.0717335	-0.0603864	-0.0387284	-0.0332515	-0.0485132	-0.0507512	-0.0203991	0.00962444	0.0199008	0.000844724	-0.0183346	-0.0224153	-0.0145231	-0.00708158	-0.0135711	-0.0239901	-0.0469873	-0.0512375	-0.0344745	-0.00454699	0.00862636	0.00978032	0.0132356	0.0132738	-0.000795086	-0.017795	-0.0194117	-0.0311459	-0.0436826	-0.0417986	-0.0201027
15	-0.000793093	-0.00886927	-0.00559658	0.0117261	0.0280644	0.0120899	-0.0141446	-0.024468	-0.00674255	0.0112758	0.0159016	0.0121934	-0.00982459	-0.0220254	-0.0306767	-0.0441246	-0.0555939	-0.0727699	-0.0820149	-0.0677432	-0.0406175	-0.0333263	-0.0556522	-0.0635791	-0.0406445	-0.00885301	0.00231778	-0.00964629	-0.0276696	-0.0331856	-0.0149555	0.00420522	-0.00238739	-0.0171286	-0.0454307	-0.0518512	-0.034969	-0.00662242	0.0076727	0.0162837	0.0220242	0.0167463	-0.00205338	-0.014432	-0.0099115	-0.0166541	-0.0291221	-0.0303526	-0.0115488
16	-0.00122843	-0.0099176	-0.0106129	0.00416648	0.0240047	0.0176323	-0.00303451	-0.0177788	0.00566538	0.0238828	0.0237623	0.0264378	-0.00743294	-0.0233602	-0.0282084	-0.0440227	-0.0591755	-0.0742397	-0.0854735	-0.0729604	-0.0468242	-0.0370755	-0.0583805	-0.0750229	-0.0628485	-0.0307525	-0.017605	-0.0249067	-0.043579	-0.0513257	-0.0249764	0.00316538	0.000710245	-0.0117402	-0.0423755	-0.0517896	-0.0356838	-0.0134707	-0.000688327	0.0147952	0.0207667	0.0110944	-0.00825902	-0.0160532	-0.00662	-0.00137026	-0.0143325	-0.0213189	-0.0127526
17	7.92689e-05	-0.00955733	-0.0107895	-0.00187253	0.013637	0.0181617	0.0024365	-0.0171256	0.012345	0.0351406	0.0276798	0.0330002	-0.0100505	-0.0304239	-0.0269921	-0.0412345	-0.0581035	-0.0677205	-0.0822571	-0.0747743	-0.050629	-0.0382156	-0.0547678	-0.0806928	-0.0792011	-0.0479237	-0.0352556	-0.0413613	-0.0594236	-0.0686039	-0.0410774	-0.00880922	-0.00580716	-0.00886549	-0.0415287	-0.0518503	-0.0357626	-0.0198493	-0.00758355	0.00787439	0.0107785	-0.00196571	-0.0155343	-0.0213554	-0.00830315	0.0119277	-0.00168832	-0.0145346	-0.01987
18	0.00252335	-0.00473434	-0.00667402	-0.00461342	0.00430343	0.0110894	0.00217912	-0.0178052	0.0152461	0.0432935	0.0289997	0.0270288	-0.0178101	-0.0379071	-0.0266392	-0.0363553	-0.0519882	-0.0580209	-0.0721327	-0.0703925	-0.0486432	-0.0351835	-0.0479364	-0.080805	-0.0850134	-0.0569162	-0.0490261	-0.0549028	-0.0704689	-0.0773981	-0.0549397	-0.0257282	-0.0174645	-0.0112093	-0.0439186	-0.0494628	-0.0363366	-0.0216506	-0.00872624	-0.000676121	-0.00381665	-0.0167039	-0.0209424	-0.0263874	-0.00989156	0.0204625	0.00803536	-0.00943788	-0.0273909
19	0.00630993	0.00250106	-0.000686338	-0.00360226	0.000391289	-0.0040363	0.000651768	-0.0197085	0.00651362	0.0471618	0.0286687	0.0155476	-0.0216761	-0.0453921	-0.0269409	-0.0274641	-0.0469651	-0.0503691	-0.0594336	-0.0651513	-0.0460648	-0.030757	-0.0389314	-0.0753785	-0.0825919	-0.0626527	-0.0573004	-0.0603331	-0.0731875	-0.0786599	-0.0676271	-0.0413978	-0.0291479	-0.017217	-0.0460307	-0.0472162	-0.0403435	-0.0217564	-0.00714929	-0.00955254	-0.0168983	-0.0279369	-0.0215052	-0.0309346	-0.014128	0.0197851	0.015808	-0.00499506	-0.0298084
20	0.0116432	0.00839139	0.00882233	0.00161639	-0.00239831	-0.0162543	-0.00240871	-0.0228792	0.000248301	0.045128	0.0225462	0.000371741	-0.0274131	-0.0460573	-0.0276562	-0.0209183	-0.0483987	-0.0527033	-0.0445588	-0.0608863	-0.0406135	-0.0248785	-0.0394034	-0.0712435	-0.0761029	-0.0602926	-0.0594424	-0.065253	-0.0724004	-0.0743852	-0.0707645	-0.0513505	-0.0353012	-0.0279049	-0.0494289	-0.0458088	-0.0454634	-0.0227023	-0.0035735	-0.0226181	-0.0324823	-0.0294122	-0.0233846	-0.0385586	-0.0130403	0.0131016	0.018345	-0.00416299	-0.0295684
21	0.0186814	0.0158235	0.0145931	0.00836411	-0.00344042	-0.0277715	-0.00591632	-0.0198991	-0.0103038	0.0356003	0.0192739	-0.0149837	-0.0286957	-0.0437916	-0.0270156	-0.014785	-0.0537129	-0.0542679	-0.0336443	-0.0555373	-0.0380754	-0.023222	-0.0404675	-0.0653818	-0.0662647	-0.0565546	-0.0569363	-0.0641257	-0.0675668	-0.0669308	-0.0703952	-0.0557691	-0.0392351	-0.0407204	-0.04918	-0.0455645	-0.051058	-0.0257225	-0.00747166	-0.0364305	-0.0455343	-0.0274976	-0.0246952	-0.0445891	-0.017325	0.00310175	0.0189239	-0.00377981	-0.0270337
22	0.0230744	0.0212672	0.0150559	0.0147297	-0.00571275	-0.0333036	-0.00889452	-0.0154058	-0.0196627	0.024469	0.0210614	-0.0245067	-0.0292549	-0.0402495	-0.0246195	-0.0114916	-0.0584561	-0.0577706	-0.0303361	-0.0501177	-0.0389405	-0.0262925	-0.0412375	-0.0616507	-0.0573606	-0.0479868	-0.0463239	-0.0583176	-0.0627811	-0.0586524	-0.0662034	-0.0552522	-0.0415688	-0.0473893	-0.0470428	-0.0469303	-0.0537101	-0.0279415	-0.0178954	-0.0449462	-0.0559998	-0.0245963	-0.0216	-0.0477544	-0.0257362	-0.00287986	0.0152907	-0.00241385	-0.0236934
23	0.0223491	0.018194	0.015339	0.016416	-0.0107838	-0.0316417	-0.0136364	-0.00881042	-0.0218601	0.017263	0.0176884	-0.0303122	-0.0307904	-0.0337049	-0.0212794	-0.0122662	-0.0573047	-0.0575476	-0.0272799	-0.0468052	-0.0347253	-0.0297317	-0.0438085	-0.0559615	-0.0528113	-0.0322702	-0.0382729	-0.048895	-0.0554565	-0.0509894	-0.0580552	-0.0551974	-0.0405116	-0.0506122	-0.0448298	-0.0481068	-0.0502994	-0.0306733	-0.0258593	-0.0541202	-0.0611197	-0.0174949	-0.0224329	-0.0479577	-0.0289986	-0.00896321	0.00797181	-0.00333197	-0.0216796
24	0.0157514	0.0122784	0.011958	0.0147583	-0.0178906	-0.0292913	-0.0140907	-0.00304928	-0.0218209	0.0138213	0.0115078	-0.033631	-0.0306787	-0.026516	-0.0153041	-0.0173822	-0.0539	-0.0525022	-0.0277567	-0.0414215	-0.0304891	-0.0312834	-0.0457515	-0.0515404	-0.0472641	-0.0194715	-0.0299271	-0.0391791	-0.0468333	-0.0424169	-0.0504548	-0.0519836	-0.0383997	-0.0503404	-0.042373	-0.0483327	-0.0441775	-0.031521	-0.0344299	-0.0597255	-0.0601473	-0.0109097	-0.0264742	-0.0447731	-0.0318075	-0.0121136	-0.000845861	-0.00472138	-0.0215234
25	0.00784321	0.00563891	0.0051976	0.0105524	-0.0230606	-0.0255424	-0.0152784	-0.00186056	-0.0212056	0.0125493	0.0107195	-0.0327591	-0.0312487	-0.0252067	-0.0112584	-0.0204321	-0.0496535	-0.0487749	-0.0297603	-0.0352466	-0.0277135	-0.0321935	-0.043575	-0.0496312	-0.0432221	-0.00918201	-0.0222021	-0.0340741	-0.0408758	-0.035607	-0.0433455	-0.0498338	-0.0382396	-0.0447101	-0.0404643	-0.0483549	-0.0393059	-0.0302798	-0.0394349	-0.0579203	-0.056532	-0.00957081	-0.0245586	-0.0423629	-0.0329045	-0.00929983	-0.00809897	-0.00368191	-0.024065
26	0.00392316	0.000718167	-0.00253916	0.00369147	-0.0291097	-0.0210025	-0.0155505	-0.00480912	-0.0212191	0.01234	0.0111206	-0.03019	-0.0310822	-0.025871	-0.00898703	-0.0233312	-0.0472739	-0.0442798	-0.0287495	-0.0268835	-0.0242699	-0.0299695	-0.0409986	-0.0486149	-0.0405652	-0.00292027	-0.015281	-0.0338883	-0.0376096	-0.031039	-0.0387506	-0.0482292	-0.0415693	-0.0388614	-0.0395164	-0.0492334	-0.0363392	-0.029276	-0.0427688	-0.0553203	-0.0515584	-0.00942524	-0.019028	-0.0418276	-0.0324585	-0.0027414	-0.012563	-0.00306487	-0.0297069
27	-0.00212954	-0.00624578	-0.00829948	0.00222422	-0.0325117	-0.0221177	-0.0142452	-0.00494179	-0.0213229	0.0101482	0.00999533	-0.0252137	-0.0304944	-0.025956	-0.00738384	-0.0244302	-0.0429297	-0.0418523	-0.0297733	-0.0225048	-0.0211823	-0.0250271	-0.0371218	-0.0469444	-0.0393999	-0.00248269	-0.00947034	-0.0304833	-0.0348483	-0.0269092	-0.0328152	-0.0443674	-0.0422755	-0.0356637	-0.0378787	-0.0477971	-0.0348055	-0.0274913	-0.043244	-0.051499	-0.0483632	-0.0104643	-0.015325	-0.0377176	-0.0318923	-0.000821864	-0.0154724	-0.00226769	-0.0301446
28	-0.00735159	-0.0171026	-0.0114516	-0.000186515	-0.0315118	-0.0186124	-0.013926	-0.00252827	-0.0172388	0.0122157	0.00381702	-0.0242617	-0.0315743	-0.021966	-0.00914885	-0.0250078	-0.0389499	-0.0398797	-0.0334537	-0.0244493	-0.0217246	-0.0224624	-0.0357376	-0.0444047	-0.0355457	-0.00212284	-0.0121688	-0.0241313	-0.0298721	-0.0237547	-0.0277124	-0.0418791	-0.0387713	-0.0310552	-0.0404099	-0.0430217	-0.031107	-0.0290163	-0.0391069	-0.0477517	-0.0419055	-0.0128405	-0.0191852	-0.0381914	-0.0252372	-0.00433343	-0.0194277	-0.00666392	-0.0283055
29	-0.0163083	-0.0270252	-0.012789	-0.000300329	-0.0243127	-0.0189236	-0.0126168	0.00286592	-0.0127973	0.01294	-7.75365e-05	-0.0264935	-0.0322971	-0.0198855	-0.0088904	-0.0212617	-0.0349841	-0.0419752	-0.0421983	-0.0339762	-0.0262477	-0.0221896	-0.0325908	-0.0412685	-0.0311976	-0.00691736	-0.015466	-0.0150525	-0.0230035	-0.0172392	-0.0223339	-0.0339656	-0.0300619	-0.0273126	-0.0408829	-0.0344568	-0.0311419	-0.0264055	-0.0338488	-0.0396424	-0.035224	-0.0191679	-0.0261516	-0.0387178	-0.0233253	-0.0118521	-0.0232533	-0.00682213	-0.0209843
30	-0.0152004	-0.0313265	-0.017156	-0.0022679	-0.0164011	-0.0155515	-0.00798621	0.00542932	-0.00637647	0.0161083	0.00134468	-0.0287485	-0.0308395	-0.0191917	-0.00669601	-0.0198607	-0.0319289	-0.0377855	-0.0434104	-0.0390373	-0.0281239	-0.0217459	-0.0286147	-0.0383557	-0.0288785	-0.00969509	-0.0148168	-0.0110124	-0.0168974	-0.0168466	-0.0193964	-0.0284182	-0.0264532	-0.0249967	-0.0380176	-0.0316061	-0.0293416	-0.0250101	-0.0285618	-0.0310672	-0.0296774	-0.0251249	-0.0257729	-0.0391556	-0.020271	-0.0120929	-0.0228887	-0.010629	-0.0188995
surface electrode 3
	time
frequency	-1.5	-1.45	-1.4	-1.35	-1.3	-1.25	-1.2	-1.15	-1.1	-1.05	-1	-0.95	-0.9	-0.85	-0.8	-0.75	-0.7	-0.65	-0.6	-0.55	-0.5	-0.45	-0.4	-0.35	-0.3	-0.25	-0.2	-0.15	-0.1	-0.05	0	0.05	0.1	0.15	0.2	0.25	0.3	0.35	0.4	0.45	0.5	0.55	0.6	0.65	0.7	0.75	0.8	0.85	0.9
1	0.11311	0.105647	0.0979193	0.0899132	0.0816303	0.0730852	0.0643037	0.0553177	0.0461703	0.036911	0.0275912	0.0182661	0.00898992	-0.000184723	-0.0092019	-0.0180067	-0.0265452	-0.0347673	-0.0426263	-0.0500742	-0.0570581	-0.0635236	-0.0694198	-0.0747015	-0.0793293	-0.0832697	-0.0864931	-0.0889684	-0.090663	-0.0915448	-0.0915889	-0.0907806	-0.0891139	-0.0865907	-0.0832244	-0.0790376	-0.074054	-0.0683037	-0.0618246	-0.0546584	-0.0468502	-0.0384518	-0.0295255	-0.0201374	-0.0103574	-0.000256633	0.0100953	0.0206243	0.0312524
2	-0.00954811	-0.00957562	-0.00959428	-0.00964849	-0.00980795	-0.010088	-0.0103634	-0.0105289	-0.0105624	-0.0105516	-0.0105968	-0.0108172	-0.0113489	-0.0122679	-0.0135548	-0.0151195	-0.0168905	-0.0188065	-0.0208398	-0.0230465	-0.0254481	-0.0279959	-0.0305748	-0.0330467	-0.0353349	-0.0375123	-0.039741	-0.0420818	-0.044368	-0.0462558	-0.0474642	-0.0478113	-0.047209	-0.0457207	-0.0435363	-0.040785	-0.0374679	-0.0335331	-0.0289643	-0.0238245	-0.0182983	-0.0125764	-0.00679099	-0.00112215	0.00425489	0.00935887	0.0143561	0.0193557	0.0242921
3	0.0338522	0.0370612	0.0369469	0.0337175	0.0280363	0.0205119	0.0120601	0.00371479	-0.00396164	-0.0108466	-0.017042	-0.0225137	-0.0268028	-0.0291996	-0.0295213	-0.0285245	-0.0275175	-0.0272921	-0.0276624	-0.0278602	-0.0274782	-0.0265315	-0.0249572	-0.022699	-0.0203471	-0.0187378	-0.0181222	-0.0181796	-0.0182987	-0.0178006	-0.0164468	-0.0145829	-0.0126807	-0.0106859	-0.00829388	-0.00527921	-0.00173141	0.00181068	0.00469832	0.00643566	0.00695923	0.00660711	0.00587442	0.00498094	0.00427961	0.00415004	0.00475427	0.00585506	0.00739998
4	0.0123013	0.0119378	0.0123122	0.0128765	0.011983	0.00874367	0.00391405	-0.00176583	-0.0085914	-0.0166568	-0.0253421	-0.0336545	-0.0400548	-0.0433106	-0.0430036	-0.0390077	-0.0310544	-0.0190303	-0.00474651	0.00935502	0.0210466	0.0292265	0.0337188	0.0341462	0.029367	0.0202565	0.0102063	0.00124943	-0.00647569	-0.0129585	-0.0172433	-0.0184019	-0.0172047	-0.0153527	-0.013235	-0.0106639	-0.00793373	-0.00491665	-0.00124272	0.00347667	0.00953843	0.0168622	0.0240208	0.0294358	0.0324939	0.033425	0.0312996	0.0255443	0.0183961
5	0.002663	-0.00059568	-0.00383503	-0.00584784	-0.00665069	-0.00577721	-0.0031341	-0.000214511	-4.01027e-05	-0.00510414	-0.0141824	-0.0226162	-0.0272929	-0.0271734	-0.0218571	-0.012367	0.00109132	0.0173922	0.0318359	0.0407109	0.0438423	0.0421112	0.0372772	0.0313709	0.0244232	0.0178351	0.0133618	0.0105718	0.00624255	-0.00128974	-0.00922601	-0.0141712	-0.0178179	-0.0219621	-0.0241684	-0.0228601	-0.0194195	-0.0121648	-0.000762641	0.0100684	0.0171496	0.0211098	0.0222663	0.0173179	0.00662247	-0.00513042	-0.0138909	-0.0181472	-0.015603
6	0.0035503	0.0145065	0.0233193	0.0295832	0.0303921	0.0263233	0.0188403	0.00973912	0.00188845	-0.0052616	-0.0135901	-0.0199885	-0.0217964	-0.0187357	-0.0107541	-0.000914419	0.00847602	0.0153153	0.0169736	0.0114923	0.00233218	-0.00637105	-0.0139533	-0.0204899	-0.029052	-0.0385684	-0.0451464	-0.0470163	-0.0426716	-0.035562	-0.029025	-0.0208921	-0.0129524	-0.00874995	-0.00625578	-0.00389174	-0.00226098	-0.000397173	0.00389386	0.00892768	0.0111195	0.0102019	0.00719335	-0.000561284	-0.0116595	-0.0194677	-0.0194509	-0.00931357	0.00815518
7	0.0253218	0.0373273	0.0463017	0.0523172	0.0509749	0.0416963	0.0278018	0.0112242	-0.00252649	-0.00987885	-0.0128677	-0.0109268	-0.00751608	-0.00527271	-0.00446698	-0.00714626	-0.0082152	-0.00792548	-0.0123788	-0.0231465	-0.0363255	-0.0445363	-0.0432095	-0.0345709	-0.0282796	-0.0275793	-0.0316756	-0.0417848	-0.0484333	-0.0490133	-0.0447873	-0.0368513	-0.0291061	-0.0237633	-0.0200438	-0.0147877	-0.00506318	0.00725048	0.0214362	0.0344962	0.0380399	0.0310043	0.0174894	0.0020037	-0.0113824	-0.0174575	-0.0161944	-0.006401	0.00910113
8	0.0225293	0.0328708	0.0385994	0.03588	0.0290653	0.0166819	0.0111137	0.00763024	0.00582218	-0.000917735	-0.0162927	-0.0215558	-0.0216461	-0.0208499	-0.0219928	-0.0316031	-0.0361109	-0.0262389	-0.019019	-0.0225005	-0.0339117	-0.0417798	-0.0344002	-0.0171747	-0.00223473	0.00433891	-0.00039055	-0.0172231	-0.034017	-0.0471547	-0.0536618	-0.0520149	-0.0452058	-0.0323702	-0.0233689	-0.0168717	-0.00541719	0.0117073	0.0294391	0.0454164	0.0509473	0.0433741	0.0245624	0.00304954	-0.0147772	-0.0252223	-0.0290002	-0.0219597	-0.00458088
9	-0.00369317	0.0081962	0.0230207	0.0173379	0.0096208	-0.00350792	0.00851436	0.0284833	0.0396635	0.0309353	0.00574932	-0.00842191	-0.0198031	-0.0280728	-0.0364364	-0.0493753	-0.053762	-0.0382918	-0.0222207	-0.02123	-0.0390517	-0.0512251	-0.0377887	-0.0125736	0.00919612	0.0171555	0.00898552	-0.0151414	-0.0340956	-0.0332666	-0.0296683	-0.0247764	-0.0203927	-0.0103627	-0.00750715	-0.00375231	0.00538055	0.0172486	0.0190592	0.017811	0.0211467	0.0298825	0.0284462	0.0114264	-0.0143626	-0.0333013	-0.0351523	-0.0130295	0.018548
10	-0.0220719	-0.0136956	-0.00174947	-0.00492683	0.00851545	0.0118106	0.0238844	0.0338489	0.0407484	0.0367191	0.0180763	0.0113714	-0.00134943	-0.0193171	-0.0315514	-0.0407004	-0.0413675	-0.0276457	-0.0247865	-0.0440036	-0.0684897	-0.071096	-0.0534893	-0.0266028	0.0068285	0.0254728	0.0220445	-0.00327337	-0.0222195	-0.0189955	-0.0072297	0.0112876	0.0210792	0.0216277	0.0084972	0.00419779	0.0132584	0.0206087	0.00452252	-0.0117207	-0.010358	0.00673814	0.0111869	-0.000741149	-0.0243693	-0.0373271	-0.0397042	-0.00971168	0.0348606
11	-0.0250259	-0.0255037	-0.0185622	-0.0128402	0.017041	0.0220041	0.0201489	0.0125279	0.0139091	0.0247079	0.019304	0.0171235	0.0183438	-0.00335212	-0.0291916	-0.0271572	-0.0187175	-0.0122776	-0.0222693	-0.0537289	-0.0795455	-0.0677279	-0.0476529	-0.0307226	0.00372418	0.0370737	0.0500314	0.0251456	-0.00307828	-0.0107334	-0.012541	0.00649606	0.0339145	0.04265	0.0217099	0.00585944	0.00733339	0.0104748	-0.00853494	-0.0236977	-0.0325729	-0.0269619	-0.0258149	-0.0287669	-0.0360886	-0.0375067	-0.0473002	-0.0190002	0.0274752
12	-0.0296357	-0.0251927	-0.00691669	0.0101435	0.0333253	0.0225674	0.00716878	-0.00671139	-0.00865638	0.00331525	0.00889468	0.011712	0.0220355	0.00586844	-0.0164139	-0.00924733	-0.00169106	-0.00161194	-0.0189673	-0.0544854	-0.0741876	-0.0584204	-0.0286316	-0.0110744	0.00533318	0.0378381	0.0598159	0.0358623	0.0014613	-0.00184107	-0.00986751	-0.00478739	0.0213596	0.0402033	0.026462	0.00477923	-0.00727602	-0.00302185	-0.0183046	-0.0317384	-0.0469457	-0.0466152	-0.0478839	-0.0494381	-0.0486324	-0.0420113	-0.0463055	-0.015967	0.0135635
13	-0.0290228	-0.0135413	0.0140067	0.0361621	0.049813	0.0270383	-0.00414312	-0.0202142	-0.0231904	-0.0208576	-0.0144354	-0.00235048	0.00848884	0.000887582	0.00547446	0.0144114	0.0108573	0.00750541	-0.0104815	-0.0412887	-0.0596837	-0.0536439	-0.0232387	-0.000834729	0.00749519	0.0267108	0.0457799	0.0310452	0.00208175	0.00585594	0.00788995	0.00177911	0.0103349	0.0216983	0.0161819	-0.00458404	-0.0137947	-0.0077622	-0.0268765	-0.0412044	-0.060119	-0.0584213	-0.0529393	-0.0512233	-0.0556884	-0.048494	-0.0389126	-0.0153047	0.00205432
14	-0.017829	0.00255357	0.0262159	0.0455363	0.0607327	0.0323344	-0.015759	-0.035983	-0.0326075	-0.0368131	-0.0373692	-0.0222619	-0.00828228	-0.00808214	0.019342	0.0338525	0.0213969	0.0132959	0.00318625	-0.0172325	-0.035877	-0.0422689	-0.0320746	-0.0109685	0.00149199	0.0154745	0.0283161	0.022289	0.0033193	0.00549895	0.0158534	0.0124797	0.0114351	0.00790441	-0.00542054	-0.0198279	-0.0103584	0.00144106	-0.0288638	-0.0501569	-0.0671836	-0.0643669	-0.0457692	-0.0411453	-0.0557328	-0.0494623	-0.0303484	-0.0194038	0.00163521
15	-0.00154648	0.0182586	0.0277945	0.0434473	0.0611004	0.0332338	-0.0295473	-0.0509818	-0.0360657	-0.0453338	-0.0547233	-0.0393863	-0.0217144	-0.0118905	0.028154	0.0437485	0.029384	0.0166268	0.0138796	0.00258444	-0.00989227	-0.026194	-0.041458	-0.0294731	-0.01345	0.00917815	0.0145279	0.00951322	0.00400951	-0.00258945	0.00402235	0.0154821	0.0195529	0.0029921	-0.0240118	-0.033378	0.000810866	0.015061	-0.0231874	-0.05261	-0.0670151	-0.0612671	-0.0311738	-0.0278329	-0.0506562	-0.0438457	-0.0257991	-0.0235528	0.00653098
16	0.0110692	0.0264177	0.0244717	0.0327469	0.0522981	0.0300021	-0.0406552	-0.0574485	-0.0337767	-0.048477	-0.0617192	-0.0492194	-0.028461	-0.00543481	0.0350676	0.0446016	0.0333015	0.01758	0.0180054	0.00917454	0.00302148	-0.0161616	-0.0469385	-0.0459993	-0.0291282	0.00799472	0.00735808	-0.00565997	-0.00138615	-0.0143575	-0.018076	0.00832534	0.0268588	0.00791668	-0.0323686	-0.035834	0.0135056	0.0248336	-0.0129874	-0.0479658	-0.0627428	-0.050539	-0.0153876	-0.0132163	-0.0417503	-0.0360766	-0.0295516	-0.0249912	0.0111747
17	0.0170365	0.0259258	0.0170081	0.0178753	0.0381597	0.0240313	-0.040622	-0.052451	-0.0307245	-0.0477994	-0.0580658	-0.0508657	-0.0295177	0.00627573	0.0404742	0.0408898	0.0297108	0.0176336	0.0155552	0.00309777	-0.00127212	-0.0183589	-0.0480576	-0.0578812	-0.0375305	0.00967294	0.00538824	-0.0176718	-0.0143864	-0.026166	-0.0335482	-0.00289598	0.0268192	0.0154198	-0.0307456	-0.0287779	0.0195992	0.0255259	-0.00355901	-0.0395991	-0.0582187	-0.0420904	-0.00671428	-0.00149583	-0.0340616	-0.0317488	-0.0357173	-0.0238173	0.0143815
18	0.0198323	0.0210591	0.00873602	0.00657648	0.0283332	0.0175632	-0.0307636	-0.0385265	-0.0284177	-0.0429074	-0.0464509	-0.0465602	-0.0266705	0.0173621	0.0429717	0.0418311	0.0244315	0.0211333	0.0101015	-0.00688558	-0.0125566	-0.0277415	-0.0465558	-0.0600103	-0.0331536	0.0119937	0.00435922	-0.0230115	-0.0259059	-0.032983	-0.0379305	-0.0123966	0.0224552	0.0181449	-0.0250635	-0.0149957	0.0200571	0.0219714	0.00456162	-0.02799	-0.0529696	-0.0380362	-0.00614687	0.00343365	-0.02325	-0.028556	-0.0367356	-0.014053	0.0206349
19	0.0129251	0.0146007	0.00411198	-0.000346393	0.022707	0.0164753	-0.014552	-0.0239448	-0.0233091	-0.0332002	-0.0313107	-0.0425209	-0.0295271	0.0126211	0.0436713	0.0483737	0.0244631	0.0238515	0.00293735	-0.0148783	-0.0226279	-0.032991	-0.0494407	-0.0561849	-0.031131	0.00932465	0.00568659	-0.0223009	-0.0318495	-0.0312056	-0.0345191	-0.0260825	0.0136687	0.0207598	-0.0187339	-0.0119014	0.016668	0.0192411	0.0159874	-0.0146528	-0.0476884	-0.0394754	-0.015589	0.000855759	-0.00822255	-0.0212481	-0.0359083	-0.002362	0.0205855
20	0.0107968	0.010047	-0.00123953	0.00321356	0.0215216	0.0159673	-0.00658236	-0.0118125	-0.0204774	-0.0241953	-0.0192136	-0.0378109	-0.0341477	0.00457418	0.0366864	0.0583256	0.0243788	0.0210517	0.00122919	-0.0299985	-0.0239445	-0.0363805	-0.0502554	-0.0519168	-0.0230969	0.00786367	0.0050177	-0.0156617	-0.0298235	-0.0349407	-0.0250992	-0.0335945	0.00311712	0.0158299	-0.0221294	-0.00243704	0.00850086	0.0208015	0.0235102	-0.00403676	-0.0396446	-0.0346371	-0.0295789	-0.00543643	0.00141591	-0.0153743	-0.022979	0.00609514	0.0198435
21	0.000331491	0.00403146	-0.00459798	0.00142214	0.0191887	0.0164418	-0.00157147	-0.00186437	-0.0131482	-0.0155966	-0.0124044	-0.0320386	-0.0396255	-0.0098562	0.0346459	0.0628578	0.0317047	0.015226	-0.00492862	-0.0425762	-0.0229398	-0.0318696	-0.0548801	-0.0477143	-0.0193402	0.00483432	0.00582668	-0.0109465	-0.0244573	-0.0336359	-0.02193	-0.0433724	-0.00551324	0.00883897	-0.0232602	-0.00129984	0.00243277	0.0201984	0.0315317	0.00398346	-0.0268212	-0.0277176	-0.0449096	-0.0173735	0.0125643	-0.00460144	-0.0169645	0.0135	0.0162633
22	-0.0151307	0.00269312	-0.00466938	-0.0080307	0.0203377	0.0190218	-0.0024203	0.00262508	-0.00734279	-0.00545838	-0.00970612	-0.0284909	-0.0429645	-0.0224516	0.0330687	0.0574435	0.0396768	0.00760445	-0.0125076	-0.052376	-0.0225224	-0.0194538	-0.0573827	-0.0458525	-0.0178674	0.00170406	0.0119307	-0.00800094	-0.015487	-0.0324596	-0.0244488	-0.0515041	-0.0112505	0.00367928	-0.0231864	-0.00452302	-0.00450302	0.0118162	0.038514	0.00790972	-0.016166	-0.0160842	-0.0542671	-0.034283	0.0177165	0.00416164	-0.0166771	0.0198261	0.012412
23	-0.0198935	-0.000503636	-0.00928193	-0.0115255	0.0104923	0.0240109	0.000169638	0.00559156	-0.00218738	-0.0104292	-0.0117446	-0.0220754	-0.0424531	-0.0164927	0.0220573	0.0560641	0.0427135	-0.00775057	-0.0138135	-0.0618431	-0.0152543	-0.0153168	-0.053223	-0.0447298	-0.0163912	0.00186543	0.0110782	-0.00398496	-0.00644614	-0.046645	-0.0278598	-0.0511697	-0.0228573	-0.00254343	-0.0247734	0.00145569	-0.0191876	0.00904825	0.0306138	0.0136644	-0.00838512	-0.0102583	-0.0630415	-0.0387648	0.019371	4.73539e-07	-0.00995513	0.0174778	0.0140943
24	-0.0244474	-0.00196962	-0.0140515	-0.0158472	-0.00106317	0.0276257	0.0039906	0.0095442	-0.00397168	-0.024251	-0.0116775	-0.01621	-0.0358767	-0.00315307	0.0122256	0.0516441	0.0384657	-0.0226801	-0.0140926	-0.0659224	-0.00248531	-0.0200393	-0.0480517	-0.041421	-0.0136436	0.00215597	0.00375881	-0.0010447	-0.00436349	-0.0623724	-0.0352144	-0.0517425	-0.0327509	-0.00964333	-0.0226584	0.00211907	-0.0326421	0.00251997	0.016735	0.0170175	-0.00616749	-0.0082938	-0.067731	-0.0350468	0.0155277	-0.0123912	-0.000786316	0.013158	0.0172779
25	-0.0310292	0.00527171	-0.0151743	-0.0184275	-0.00498186	0.0260212	0.00830039	0.00386714	-0.00279331	-0.0259119	-0.012942	-0.0228055	-0.0277504	0.00691079	0.00660788	0.0398104	0.0330657	-0.0256755	-0.0223157	-0.0632847	0.000154708	-0.0180511	-0.0442467	-0.0326541	-0.0160091	-0.000868918	0.00275735	-0.0025791	-0.000461665	-0.0667412	-0.0482464	-0.0524434	-0.033506	-0.0104582	-0.0229012	-0.00299398	-0.0449633	-0.00876559	0.0075056	0.0144541	-0.00870492	-0.00559864	-0.0642019	-0.0347707	0.00619126	-0.0200965	0.00219526	0.0152261	0.0171469
26	-0.04342	0.0164979	-0.0141423	-0.0166488	-0.000630046	0.0144503	0.0111975	-0.00754434	0.000181266	-0.0127973	-0.0155602	-0.0431315	-0.0272677	0.00653267	0.00540489	0.0217197	0.0258818	-0.0183939	-0.0403906	-0.0621106	-0.00466537	-0.0129242	-0.037987	-0.0194095	-0.020121	-0.00620961	0.0054602	-0.00453111	0.00715248	-0.052565	-0.0594024	-0.050627	-0.0203891	-0.00574335	-0.0272528	-0.0145918	-0.0540359	-0.0177066	0.00446336	0.00449924	-0.00969603	-6.14893e-05	-0.0553624	-0.0357038	-0.00668605	-0.0182355	0.00540384	0.019203	0.0093491
27	-0.0425777	0.014703	-0.00705918	-0.0144398	-0.00526028	0.00634905	0.0115213	-0.00885795	-0.00429973	-0.00970031	-0.0106247	-0.0449203	-0.023956	0.00174853	-0.00394047	0.00985779	0.0177623	-0.0128405	-0.0399053	-0.0577577	-0.0079126	-0.0157204	-0.0337008	-0.0130629	-0.023685	-0.00810634	0.000377843	-0.00708758	0.00583712	-0.0412757	-0.057877	-0.0454172	-0.0205894	0.003095	-0.0234819	-0.0205297	-0.0568094	-0.0284635	-0.00324837	0.00326923	-0.0129972	-0.00163211	-0.0409091	-0.0294029	-0.019034	-0.0265131	0.00618719	0.0199205	0.00496008
28	-0.0334216	0.0123775	-0.00442348	-0.00897145	-0.0138517	0.00154954	0.0143727	-0.00478053	0.00252778	-0.0175188	-0.00910729	-0.0340785	-0.00782446	0.00918743	-0.0150877	0.000105024	0.00940251	-0.0167437	-0.0379367	-0.0444446	-0.000904617	-0.0195319	-0.0294107	-0.0142622	-0.0239852	-0.000414893	-0.00510826	-0.00672234	0.0019196	-0.0515246	-0.056691	-0.0345402	-0.020527	0.00821268	-0.0205078	-0.022548	-0.0605242	-0.0324571	-0.0210003	0.00247491	-0.0135213	-0.0142262	-0.0344789	-0.0176093	-0.0228921	-0.0345601	0.00443243	0.0138444	-0.000523458
29	-0.0198185	0.00394351	-0.00167666	-0.0152564	-0.0232457	0.00119718	0.00943587	0.00344517	0.00361355	-0.0275443	0.00283186	-0.0107013	0.0198396	0.0179431	-0.0228442	-0.00574202	0.000958761	-0.0154745	-0.0146069	-0.0273296	0.00347269	-0.0248391	-0.0314882	-0.0242616	-0.0226696	0.00444998	-0.0146869	-0.00942269	-0.0103754	-0.0662768	-0.0508586	-0.0324491	-0.0262292	0.0118311	-0.00675271	-0.0117959	-0.0586718	-0.0356753	-0.0368538	0.00226109	-0.0165581	-0.0333218	-0.0260024	-0.00503539	-0.0295236	-0.0494357	-0.00409696	0.00817819	0.00491663
30	-0.0173954	-0.00248256	0.000189465	-0.0150714	-0.0204756	-0.00365569	0.00866644	0.011206	0.0129644	-0.0216293	-0.00324516	-0.00418007	0.029961	0.0238039	-0.0188263	-0.0173235	-0.00377246	-0.0126322	-0.0171415	-0.0207763	0.00242367	-0.0165978	-0.0269597	-0.0272368	-0.0221748	0.00496171	-0.0104352	-0.00861615	-0.00442728	-0.0655235	-0.0499954	-0.0247238	-0.0168288	0.0131068	-0.00176889	-0.0106832	-0.0541636	-0.0362171	-0.0445142	-0.00556449	-0.0119902	-0.039489	-0.0237387	-0.00161921	-0.0250751	-0.0421319	-0.00537922	0.00511845	-0.000619913
surface electrode 4
	time
frequency	-1.5	-1.45	-1.4	-1.35	-1.3	-1.25	-1.2	-1.15	-1.1	-1.05	-1	-0.95	-0.9	-0.85	-0.8	-0.75	-0.7	-0.65	-0.6	-0.55	-0.5	-0.45	-0.4	-0.35	-0.3	-0.25	-0.2	-0.15	-0.1	-0.05	0	0.05	0.1	0.15	0.2	0.25	0.3	0.35	0.4	0.45	0.5	0.55	0.6	0.65	0.7	0.75	0.8	0.85	0.9
1	0.104171	0.093668	0.0831449	0.0726004	0.0620385	0.0514707	0.0409147	0.0303946	0.0199399	0.00958093	-0.000650714	-0.0107218	-0.0205932	-0.0302193	-0.0395492	-0.048525	-0.0570894	-0.0651863	-0.0727622	-0.0797641	-0.0861384	-0.0918312	-0.0967911	-0.10097	-0.104326	-0.106821	-0.108425	-0.109113	-0.108865	-0.107671	-0.105527	-0.102435	-0.098406	-0.0934543	-0.0875983	-0.0808623	-0.0732779	-0.0648841	-0.0557291	-0.0458724	-0.0353781	-0.02431	-0.0127315	-0.000707907	0.0116955	0.024416	0.037393	0.0505677	0.0638825
2	-0.0279742	-0.030589	-0.0331394	-0.0355717	-0.0378817	-0.0400934	-0.0422428	-0.0443508	-0.0464066	-0.0483544	-0.0501128	-0.0516056	-0.0527949	-0.0537039	-0.0543967	-0.0549357	-0.0553605	-0.0556812	-0.0558839	-0.0559501	-0.0558816	-0.0557181	-0.0555307	-0.0553821	-0.0552944	-0.0552472	-0.0551974	-0.0551246	-0.0550491	-0.0550058	-0.0549952	-0.0549752	-0.0548676	-0.0545723	-0.053982	-0.0529979	-0.0515289	-0.0494977	-0.0468527	-0.0435642	-0.0396174	-0.0350185	-0.0297975	-0.0240179	-0.0177723	-0.0111621	-0.00428681	0.00274932	0.00983002
3	-0.00735518	-0.00838479	-0.00949099	-0.0105985	-0.0116189	-0.012485	-0.0131854	-0.0137684	-0.0143189	-0.0149026	-0.0155492	-0.0162539	-0.0169822	-0.0177178	-0.0184408	-0.0191172	-0.0197386	-0.0203049	-0.0207939	-0.021182	-0.0214494	-0.0215674	-0.0215242	-0.02135	-0.0210996	-0.0208302	-0.0206016	-0.0204997	-0.0205867	-0.0208497	-0.0212424	-0.0217213	-0.0222352	-0.0227022	-0.0230339	-0.0231639	-0.0230502	-0.0226491	-0.0219473	-0.0209986	-0.019883	-0.0186287	-0.0172186	-0.0156594	-0.0139976	-0.0122596	-0.0104648	-0.00867407	-0.00699387
4	-0.0137132	-0.0146852	-0.0156669	-0.0165016	-0.0170402	-0.0172689	-0.0171773	-0.0167598	-0.0161473	-0.0155348	-0.0150918	-0.0148836	-0.0149152	-0.0151604	-0.0154968	-0.0157846	-0.0159884	-0.0161884	-0.0165019	-0.0170004	-0.0176599	-0.0183773	-0.0190371	-0.0195989	-0.0200855	-0.02053	-0.0208932	-0.0211449	-0.0212729	-0.0212956	-0.0211743	-0.0207923	-0.020173	-0.0195477	-0.0190781	-0.0187555	-0.0185806	-0.0184808	-0.0182991	-0.0178628	-0.0170622	-0.0160054	-0.0148197	-0.0134154	-0.0116153	-0.00954126	-0.00754819	-0.00597115	-0.00493312
5	-0.0120967	-0.0128509	-0.0136415	-0.0141423	-0.0141103	-0.0137188	-0.013228	-0.0125929	-0.0119966	-0.0118813	-0.0122194	-0.012741	-0.0132448	-0.0136205	-0.013894	-0.0140763	-0.0140795	-0.0140351	-0.0140523	-0.014095	-0.0143053	-0.0148555	-0.0155518	-0.0162763	-0.0171223	-0.0180009	-0.0187022	-0.0189925	-0.018746	-0.0180826	-0.0171303	-0.0160121	-0.0150395	-0.0145068	-0.01433	-0.0143713	-0.0145334	-0.014721	-0.0149461	-0.0151362	-0.015161	-0.0148741	-0.0142797	-0.0134592	-0.0121722	-0.0102041	-0.00775944	-0.00540224	-0.00363277
6	-0.0117694	-0.0122753	-0.0125971	-0.0128795	-0.013083	-0.0131885	-0.0133357	-0.0133303	-0.0130209	-0.0128414	-0.0131353	-0.0136787	-0.0142892	-0.0149323	-0.015422	-0.0154922	-0.0151832	-0.0148606	-0.0146486	-0.0144042	-0.014378	-0.0149008	-0.0155992	-0.0159629	-0.0159425	-0.0155989	-0.014902	-0.0139847	-0.0132001	-0.0128478	-0.0129825	-0.0133528	-0.0139872	-0.0149821	-0.0158811	-0.0164658	-0.0168431	-0.0167164	-0.0161151	-0.0153973	-0.0146353	-0.0140063	-0.0136024	-0.0132699	-0.0127454	-0.0116795	-0.0101802	-0.00859252	-0.00704132
7	-0.011648	-0.0116574	-0.0117743	-0.0118905	-0.0118267	-0.0114483	-0.0110273	-0.0107963	-0.0106635	-0.010743	-0.0111407	-0.0115486	-0.0117394	-0.0118906	-0.0120849	-0.0119634	-0.0115611	-0.0112684	-0.0111513	-0.0112379	-0.0116773	-0.0125242	-0.0133576	-0.0136041	-0.013065	-0.0119602	-0.0107287	-0.00976428	-0.00946244	-0.00970102	-0.00998608	-0.0102092	-0.0105633	-0.0112037	-0.0117442	-0.0120593	-0.012421	-0.0125174	-0.0122588	-0.0120298	-0.0117288	-0.0113632	-0.0112012	-0.0111235	-0.0110092	-0.0107478	-0.0103392	-0.00982745	-0.00917755
8	-0.0122496	-0.012253	-0.0125349	-0.0125111	-0.0123	-0.0118819	-0.0114578	-0.0113312	-0.0113945	-0.0115567	-0.011867	-0.0122617	-0.0125292	-0.012472	-0.0122953	-0.0117976	-0.0113792	-0.0112782	-0.0111431	-0.0110024	-0.011181	-0.0114407	-0.0117646	-0.012007	-0.0120409	-0.011626	-0.0110517	-0.0105164	-0.0102584	-0.0103249	-0.0102951	-0.0103021	-0.0106441	-0.0113065	-0.0116402	-0.0115356	-0.0116795	-0.0119873	-0.0122162	-0.0122835	-0.0119093	-0.0111502	-0.0107406	-0.010492	-0.0103656	-0.0102974	-0.0102156	-0.0100285	-0.00975127
9	-0.013718	-0.0138021	-0.0140454	-0.0136377	-0.0128844	-0.0117025	-0.0114388	-0.0117853	-0.0121269	-0.0119289	-0.0116468	-0.012012	-0.0130095	-0.0134171	-0.0132028	-0.0125313	-0.0124399	-0.012612	-0.0124534	-0.0117094	-0.0112572	-0.0108085	-0.0110767	-0.011594	-0.0124309	-0.0132387	-0.0138206	-0.0139258	-0.013659	-0.0131728	-0.0123723	-0.0121276	-0.0124376	-0.0130496	-0.0133762	-0.0134845	-0.0137326	-0.0139478	-0.0139317	-0.013796	-0.0134041	-0.0125885	-0.0120463	-0.0114265	-0.0109523	-0.0105749	-0.0105254	-0.0104552	-0.0103035
10	-0.0130148	-0.0132751	-0.0133549	-0.012339	-0.0108918	-0.00870734	-0.00772229	-0.00732729	-0.00740258	-0.00698467	-0.00690317	-0.00833884	-0.0106687	-0.0122002	-0.012113	-0.0109121	-0.0107499	-0.0113707	-0.0118636	-0.0108428	-0.00946096	-0.00899364	-0.0108627	-0.012493	-0.0126191	-0.0125725	-0.013574	-0.0147957	-0.0149584	-0.014518	-0.0139454	-0.0136404	-0.0134823	-0.0140129	-0.0142581	-0.0143256	-0.0145009	-0.0148397	-0.0146735	-0.0143213	-0.0139124	-0.0138304	-0.0140832	-0.0133543	-0.0124713	-0.0120471	-0.0116457	-0.0106475	-0.00990948
11	-0.0123585	-0.012851	-0.0126364	-0.011022	-0.00914699	-0.00642257	-0.00457634	-0.00307316	-0.00276253	-0.00255161	-0.00354954	-0.00645837	-0.00964517	-0.011553	-0.0113725	-0.0101386	-0.0103429	-0.0117912	-0.0132457	-0.0119641	-0.0103926	-0.0104385	-0.0131334	-0.0150863	-0.0145529	-0.0130108	-0.0128825	-0.0141832	-0.0149378	-0.0151274	-0.0150298	-0.0145783	-0.0138513	-0.0140266	-0.014137	-0.014102	-0.0145312	-0.0153188	-0.0150686	-0.014675	-0.0149622	-0.0158805	-0.0164556	-0.015457	-0.0142516	-0.0138664	-0.0130179	-0.0112979	-0.0105354
12	-0.012175	-0.012835	-0.0124186	-0.00990181	-0.00703301	-0.00405013	-0.00224382	-0.000421502	-0.000231729	-0.000951313	-0.00344465	-0.0073386	-0.0105341	-0.0121458	-0.0119941	-0.0113825	-0.0123614	-0.0144942	-0.0166368	-0.0151568	-0.0140505	-0.0149321	-0.0174512	-0.0185061	-0.0176953	-0.0162326	-0.015229	-0.015563	-0.0162956	-0.0167463	-0.0164942	-0.0154615	-0.0144663	-0.0143432	-0.0139101	-0.013967	-0.0148447	-0.0156392	-0.015049	-0.0150496	-0.0164613	-0.0181926	-0.0185157	-0.0169971	-0.0152958	-0.0145649	-0.0132928	-0.0113658	-0.0111564
13	-0.0106617	-0.012233	-0.0123165	-0.00826201	-0.00399276	-0.00138714	-0.000430051	0.00107248	0.00103723	-0.00134786	-0.00563062	-0.00943492	-0.0116686	-0.0132773	-0.0139121	-0.0144671	-0.015625	-0.0169004	-0.0193398	-0.0187433	-0.019096	-0.0207115	-0.0222643	-0.0217639	-0.0209437	-0.0209018	-0.020089	-0.0189513	-0.0186324	-0.0187062	-0.0177627	-0.0161803	-0.0155585	-0.0149391	-0.0135768	-0.0134379	-0.0143559	-0.0148041	-0.0142622	-0.0150517	-0.0174658	-0.0197596	-0.0198535	-0.0179368	-0.0152355	-0.0139008	-0.0130304	-0.0116559	-0.0117319
14	-0.00701984	-0.0103292	-0.0117468	-0.00633464	-0.00163315	6.29398e-05	-0.000304536	-0.00010538	0.000171188	-0.00288157	-0.0083923	-0.0109541	-0.0112978	-0.0135413	-0.0159124	-0.0175804	-0.0178696	-0.0158286	-0.0177163	-0.0198386	-0.0219687	-0.0234506	-0.0238515	-0.0219805	-0.0210368	-0.0232297	-0.0243097	-0.021776	-0.0192767	-0.0183897	-0.0168169	-0.0152766	-0.0155346	-0.0147851	-0.0123447	-0.0114085	-0.0115951	-0.0119731	-0.0121673	-0.01353	-0.0162536	-0.0189418	-0.0189648	-0.016758	-0.0133261	-0.011443	-0.0126609	-0.0132541	-0.0125797
15	-0.00377096	-0.00761485	-0.00970791	-0.00512217	-0.00168176	-0.000806401	-0.00194425	-0.00370381	-0.00274357	-0.00458436	-0.0100983	-0.011328	-0.00977293	-0.0124979	-0.0163244	-0.0184546	-0.0177067	-0.0124507	-0.0130048	-0.0175765	-0.020658	-0.0211559	-0.0206619	-0.0186572	-0.0174732	-0.0214069	-0.0246155	-0.021713	-0.0173873	-0.015301	-0.0138305	-0.0127599	-0.013487	-0.01347	-0.0106821	-0.00854027	-0.00817795	-0.0088164	-0.00972249	-0.0111596	-0.013524	-0.0162242	-0.0160374	-0.0138786	-0.0109538	-0.00883587	-0.0122746	-0.0156768	-0.0139732
16	-0.00360504	-0.00574501	-0.00704643	-0.0042109	-0.00302455	-0.00325833	-0.00434135	-0.00722588	-0.00587876	-0.00606583	-0.0111613	-0.0117664	-0.00870034	-0.0113518	-0.0155869	-0.017098	-0.0159039	-0.0105586	-0.00982282	-0.0144368	-0.0171574	-0.0166303	-0.0160101	-0.0148371	-0.0136716	-0.017862	-0.0220176	-0.0199918	-0.0153471	-0.012523	-0.0113818	-0.0104545	-0.0111611	-0.0124659	-0.00983915	-0.00692948	-0.00687173	-0.00774182	-0.00854133	-0.00981845	-0.0117815	-0.0139546	-0.0133526	-0.0118134	-0.00985852	-0.00800402	-0.0120229	-0.0174118	-0.0154511
17	-0.00495927	-0.00488284	-0.00367627	-0.00162577	-0.00313951	-0.00536752	-0.00622878	-0.00859155	-0.007376	-0.00712324	-0.0111748	-0.0115704	-0.0078737	-0.0100816	-0.0136679	-0.0142383	-0.0133155	-0.00977194	-0.00857778	-0.0115502	-0.0133214	-0.0121708	-0.0117387	-0.01157	-0.0108845	-0.0141732	-0.0178482	-0.0173749	-0.0137599	-0.0108771	-0.00970073	-0.00862449	-0.00905874	-0.0115136	-0.00927272	-0.00648328	-0.00695864	-0.00753097	-0.00769472	-0.00919058	-0.0106092	-0.01177	-0.0110129	-0.0103564	-0.00899781	-0.00778493	-0.0109799	-0.0165159	-0.0151945
18	-0.00571375	-0.00463652	-8.59498e-05	0.00219755	-0.00253784	-0.00647112	-0.00728858	-0.00795485	-0.0070349	-0.00740281	-0.0100317	-0.00990256	-0.00689274	-0.00869216	-0.0109824	-0.0110089	-0.0105293	-0.00876847	-0.00783308	-0.00892795	-0.00992431	-0.00858687	-0.00831772	-0.00888634	-0.0089181	-0.0109555	-0.0132895	-0.0139542	-0.0119024	-0.009579	-0.00827796	-0.00712088	-0.00725632	-0.00991886	-0.00847411	-0.00656184	-0.00713482	-0.00696979	-0.0067868	-0.00839267	-0.00929864	-0.00947063	-0.00892739	-0.00879959	-0.00757653	-0.0072811	-0.00965024	-0.0136996	-0.012579
19	-0.00579774	-0.00495944	0.0018448	0.00668039	-0.00096209	-0.0068266	-0.00748083	-0.0066758	-0.00609888	-0.00681452	-0.00832494	-0.00842196	-0.00635004	-0.00755701	-0.00870678	-0.00906585	-0.00858824	-0.00805947	-0.00718585	-0.0069611	-0.00795992	-0.00678786	-0.00614622	-0.00714659	-0.00778435	-0.00866314	-0.0098747	-0.0112969	-0.010525	-0.0088796	-0.00740517	-0.00653354	-0.00594792	-0.00844098	-0.00796911	-0.00708489	-0.00722265	-0.00623964	-0.00610194	-0.00742821	-0.00827381	-0.00821273	-0.00783492	-0.00758124	-0.00646165	-0.00657333	-0.00829933	-0.0109637	-0.0101201
20	-0.00575742	-0.00491292	0.00356582	0.010566	0.000403239	-0.00706342	-0.00737643	-0.00567521	-0.00545971	-0.00648626	-0.00746416	-0.00698532	-0.00635927	-0.00733417	-0.00737022	-0.00809627	-0.00786445	-0.00732272	-0.00676123	-0.00598818	-0.0073153	-0.0058437	-0.00525408	-0.00629071	-0.00723286	-0.0078558	-0.00783147	-0.00970197	-0.00971856	-0.00791188	-0.00712345	-0.00631522	-0.00567978	-0.00739249	-0.00764123	-0.00759108	-0.00728442	-0.00596558	-0.0055201	-0.00734099	-0.00760746	-0.00798621	-0.00741374	-0.00676347	-0.00572674	-0.00649418	-0.00783326	-0.00942395	-0.00817308
21	-0.00604227	-0.00500738	0.00386452	0.0152767	0.00312132	-0.00678939	-0.00721408	-0.00512561	-0.00525385	-0.00641662	-0.00707993	-0.00631931	-0.00693268	-0.00736458	-0.00685293	-0.00800428	-0.00734801	-0.0074767	-0.00674587	-0.00566747	-0.00710644	-0.00574033	-0.00489687	-0.00593719	-0.00744045	-0.00760313	-0.00686596	-0.00888595	-0.00925837	-0.00757243	-0.00713227	-0.00667367	-0.00604707	-0.00681904	-0.00750296	-0.00839292	-0.00773895	-0.00590636	-0.00550994	-0.00722675	-0.00765591	-0.00849662	-0.00751817	-0.0064089	-0.00552188	-0.00661801	-0.00799969	-0.0084223	-0.00708617
22	-0.00679419	-0.00532399	0.0022145	0.021095	0.00832179	-0.00546179	-0.00722452	-0.00514705	-0.0055872	-0.00690189	-0.00724775	-0.00629218	-0.0077635	-0.00783195	-0.00726536	-0.00856317	-0.00701878	-0.00838443	-0.00742556	-0.00594997	-0.00725489	-0.00633492	-0.00505952	-0.00585729	-0.0082705	-0.00782975	-0.00693225	-0.00879065	-0.00926377	-0.00778582	-0.00727923	-0.00739255	-0.00726761	-0.0069761	-0.0072193	-0.00898529	-0.00858519	-0.006113	-0.00585856	-0.00713096	-0.0084228	-0.00960051	-0.00822175	-0.00669668	-0.00584522	-0.0068794	-0.00904155	-0.00790223	-0.00673071
23	-0.00821454	-0.0056414	0.00128345	0.027562	0.0158223	-0.00408009	-0.00694228	-0.00530906	-0.00642031	-0.00772456	-0.0081602	-0.00659479	-0.0087862	-0.00793213	-0.00809427	-0.00909108	-0.00784105	-0.00923215	-0.00847235	-0.00635704	-0.00788055	-0.00710221	-0.0056569	-0.00654267	-0.00933724	-0.00896272	-0.00693817	-0.00893371	-0.00998593	-0.00824883	-0.00765965	-0.00825298	-0.00878199	-0.00694874	-0.00716215	-0.00968105	-0.00891173	-0.00716114	-0.00558722	-0.00784025	-0.00923315	-0.0113112	-0.00911996	-0.00677529	-0.00643079	-0.00784607	-0.00992645	-0.00817199	-0.00700239
24	-0.010059	-0.00591426	0.00185752	0.0355439	0.0236406	-0.00195598	-0.00639284	-0.00574822	-0.00745359	-0.00904397	-0.00926162	-0.0074116	-0.00942529	-0.00729993	-0.00945076	-0.00953277	-0.0091938	-0.0100591	-0.00941824	-0.00675933	-0.00879057	-0.00808663	-0.00645221	-0.00800497	-0.0105978	-0.0102796	-0.00671877	-0.00911042	-0.0110829	-0.00893157	-0.00804086	-0.00914702	-0.0101321	-0.00673952	-0.00700233	-0.0100883	-0.00869315	-0.00856282	-0.00505837	-0.00872836	-0.0103676	-0.0131415	-0.00988175	-0.00649765	-0.00746082	-0.00893951	-0.0111813	-0.00866405	-0.00766473
25	-0.0111893	-0.00572039	0.00130187	0.0381266	0.0295061	0.00173348	-0.00572362	-0.00634062	-0.00815234	-0.00954654	-0.00946126	-0.00786191	-0.00890645	-0.00648334	-0.0105144	-0.00930815	-0.00934357	-0.010381	-0.0100599	-0.0068883	-0.00873404	-0.00897385	-0.00688348	-0.00880349	-0.011363	-0.0105802	-0.00665885	-0.00888275	-0.0107272	-0.00991628	-0.0074609	-0.00927066	-0.011099	-0.00653631	-0.00566774	-0.0086988	-0.00810483	-0.00858191	-0.0044968	-0.00795224	-0.0111887	-0.0135765	-0.0103094	-0.0068431	-0.00789247	-0.00927386	-0.0116262	-0.00819737	-0.00811039
26	-0.0108977	-0.00480056	0.00114736	0.0330225	0.0289372	0.00556543	-0.00499751	-0.00656431	-0.00777981	-0.00852948	-0.00775234	-0.00752187	-0.00775678	-0.00616548	-0.0108298	-0.00787418	-0.00777896	-0.0101999	-0.0102845	-0.00684334	-0.00762066	-0.00904181	-0.0067919	-0.00865059	-0.0112843	-0.00977179	-0.00680325	-0.00840503	-0.00833755	-0.0103114	-0.00644351	-0.00910117	-0.0117548	-0.00659095	-0.00313181	-0.00574816	-0.00730062	-0.00692483	-0.00380754	-0.00554566	-0.0108882	-0.012366	-0.0100576	-0.00778221	-0.00738218	-0.00876614	-0.0105903	-0.00523011	-0.00773794
27	-0.0108378	-0.00455233	0.00109479	0.0250295	0.0265038	0.00795675	-0.00403858	-0.00722111	-0.00693678	-0.00834482	-0.00737713	-0.0076203	-0.00624352	-0.00577884	-0.011145	-0.007502	-0.00760093	-0.00889181	-0.00995122	-0.00731836	-0.00755897	-0.00892134	-0.00728657	-0.00858824	-0.0109416	-0.00949116	-0.00649146	-0.00791136	-0.00732286	-0.0100929	-0.00649868	-0.00796597	-0.0111702	-0.00733524	-0.00229825	-0.00390563	-0.00651134	-0.00628425	-0.00310174	-0.00391854	-0.00967601	-0.0109585	-0.00948933	-0.00819628	-0.00760994	-0.00836638	-0.00953572	-0.00503806	-0.00667223
28	-0.0105291	-0.00471765	0.00248786	0.017264	0.0212341	0.00550172	-0.00443207	-0.0076038	-0.00605529	-0.0083161	-0.00783414	-0.00819288	-0.00532032	-0.00526149	-0.0104132	-0.00613231	-0.00823189	-0.00725663	-0.00832932	-0.00603416	-0.00826654	-0.00878815	-0.00772866	-0.00884295	-0.010285	-0.00929788	-0.00595294	-0.00714825	-0.00712285	-0.00998492	-0.00656267	-0.00732739	-0.00863706	-0.00564976	-0.00241745	-0.00421906	-0.00563111	-0.00559477	-0.00274149	-0.00446713	-0.009469	-0.00977719	-0.00857918	-0.00741548	-0.00715239	-0.00837016	-0.00778722	-0.00638805	-0.00794881
29	-0.0103482	-0.00528398	0.00232453	0.0110142	0.0156101	0.00140288	-0.00476648	-0.00804327	-0.00620994	-0.00974373	-0.00912345	-0.00766915	-0.00509696	-0.005281	-0.0095661	-0.00623767	-0.00866626	-0.00510754	-0.00578865	-0.00472369	-0.00907851	-0.00864631	-0.00758502	-0.0085896	-0.00945245	-0.0084115	-0.00504226	-0.0072403	-0.00784569	-0.00886902	-0.00633069	-0.00571906	-0.00497196	-0.00432057	-0.00465833	-0.00620764	-0.00514834	-0.00518844	-0.00266023	-0.00611501	-0.00915804	-0.00840765	-0.00634686	-0.00631136	-0.00723387	-0.00801885	-0.00761481	-0.0102171	-0.00898775
30	-0.00953316	-0.00607422	0.00114103	0.00477336	0.0106978	-0.000271719	-0.00469478	-0.00798021	-0.00554038	-0.00893948	-0.00837567	-0.00735759	-0.00620662	-0.00560635	-0.00750684	-0.00510805	-0.00727909	-0.0045819	-0.00415913	-0.00362517	-0.00830485	-0.00830088	-0.00734776	-0.00804881	-0.00894587	-0.00798789	-0.00525623	-0.00694147	-0.00691463	-0.00789536	-0.00651667	-0.00582035	-0.00361167	-0.0034752	-0.00444919	-0.00637341	-0.00479152	-0.00417715	-0.00294718	-0.0061815	-0.00861265	-0.00735542	-0.00535593	-0.00633156	-0.00623398	-0.00730551	-0.00646553	-0.0101001	-0.00955887
surface electrode 5
	time
frequency	-1.5	-1.45	-1.4	-1.35	-1.3	-1.25	-1.2	-1.15	-1.1	-1.05	-1	-0.95	-0.9	-0.85	-0.8	-0.75	-0.7	-0.65	-0.6	-0.55	-0.5	-0.45	-0.4	-0.35	-0.3	-0.25	-0.2	-0.15	-0.1	-0.05	0	0.05	0.1	0.15	0.2	0.25	0.3	0.35	0.4	0.45	0.5	0.55	0.6	0.65	0.7	0.75	0.8	0.85	0.9
1	0.127692	0.118349	0.108593	0.0984536	0.0879685	0.0771895	0.066178	0.0550054	0.0437456	0.0324724	0.0212571	0.0101655	-0.000741612	-0.0114026	-0.0217554	-0.0317346	-0.0412717	-0.050304	-0.0587719	-0.0666195	-0.0737972	-0.0802602	-0.0859659	-0.0908733	-0.0949483	-0.0981636	-0.100499	-0.10194	-0.102478	-0.102114	-0.10085	-0.0986971	-0.0956679	-0.0917799	-0.087052	-0.0815066	-0.0751742	-0.068093	-0.0603092	-0.0518796	-0.0428667	-0.0333329	-0.0233396	-0.0129483	-0.00222493	0.00876249	0.0199467	0.0312605	0.0426394
2	0.0209116	0.0165677	0.0120644	0.0073652	0.00250131	-0.00246204	-0.00749938	-0.0126274	-0.0178742	-0.0232496	-0.0287252	-0.0342192	-0.0396568	-0.0449679	-0.05007	-0.0548802	-0.0593122	-0.06328	-0.0667252	-0.0696092	-0.0719629	-0.0738661	-0.0753775	-0.0765067	-0.0772459	-0.077605	-0.0776502	-0.0774889	-0.0772022	-0.0768498	-0.0764526	-0.0759608	-0.0752977	-0.0744136	-0.0733142	-0.0720232	-0.0705226	-0.0687863	-0.0667794	-0.0645031	-0.0619931	-0.0592308	-0.0561419	-0.0526327	-0.0486546	-0.0442143	-0.0393758	-0.0342182	-0.028846
3	0.00349683	-0.000699341	-0.00496184	-0.00939814	-0.0141153	-0.0191692	-0.0247682	-0.0309676	-0.0375957	-0.0442207	-0.0504495	-0.0561363	-0.0613148	-0.0658968	-0.0696955	-0.0725146	-0.0741757	-0.0746238	-0.0740306	-0.0724716	-0.0698395	-0.0662729	-0.0622754	-0.0584293	-0.0551495	-0.0524101	-0.0498736	-0.047283	-0.0444864	-0.0415664	-0.0387915	-0.0364662	-0.0349597	-0.0345678	-0.0355034	-0.0377233	-0.0409157	-0.0445294	-0.0480506	-0.0510082	-0.0530213	-0.0538621	-0.0534532	-0.0518432	-0.0489904	-0.0448615	-0.0396242	-0.0336418	-0.0275135
4	-0.00254217	-0.00975435	-0.0159458	-0.0211691	-0.0253756	-0.0289226	-0.0318469	-0.0340835	-0.0362191	-0.0387127	-0.0415309	-0.0441821	-0.0463249	-0.0480967	-0.0496022	-0.0509861	-0.0519111	-0.0521967	-0.0520227	-0.0516531	-0.0502229	-0.0468422	-0.0419488	-0.0362882	-0.0305759	-0.0255872	-0.0224509	-0.0217428	-0.0235361	-0.0277203	-0.0339125	-0.0415898	-0.0497431	-0.0571187	-0.0632236	-0.0682696	-0.072035	-0.0737435	-0.0728152	-0.068875	-0.0620593	-0.053153	-0.0430132	-0.0321302	-0.0206581	-0.00904847	0.00168076	0.0110388	0.0181506
5	-0.0031051	-0.00625571	-0.00782961	-0.0084244	-0.00822861	-0.00732649	-0.00671973	-0.00691031	-0.00810461	-0.0112737	-0.0164273	-0.0216619	-0.0258473	-0.0296934	-0.0336334	-0.0372601	-0.040512	-0.0431421	-0.0446411	-0.0456608	-0.0465513	-0.0469972	-0.0471478	-0.0475206	-0.0473411	-0.0468016	-0.0473986	-0.0491127	-0.0509622	-0.0532167	-0.0563671	-0.0599147	-0.0634321	-0.0659534	-0.0677793	-0.0687389	-0.0682947	-0.0665377	-0.063326	-0.0577282	-0.0500679	-0.0413745	-0.0328083	-0.0240941	-0.0147325	-0.00685899	-0.0017355	0.0016973	0.00498572
6	-0.0285616	-0.0274829	-0.025143	-0.0235643	-0.023968	-0.0267985	-0.0329344	-0.0407085	-0.0471231	-0.0499833	-0.047032	-0.0387998	-0.0282763	-0.019552	-0.0142305	-0.0113517	-0.0107453	-0.01226	-0.0136215	-0.0146155	-0.0172349	-0.0216542	-0.0275878	-0.0349298	-0.04178	-0.0467362	-0.0503119	-0.0510647	-0.0485799	-0.0448995	-0.041593	-0.0404173	-0.0411928	-0.044326	-0.0484506	-0.0506061	-0.0485735	-0.042636	-0.0351048	-0.0271951	-0.0184749	-0.0102787	-0.00379491	0.00218933	0.00776044	0.0109094	0.0113106	0.011898	0.0153717
7	-0.0356305	-0.0336363	-0.0308529	-0.0302549	-0.0353852	-0.0421131	-0.0491952	-0.0546972	-0.0562416	-0.0524705	-0.0435602	-0.0317848	-0.0194822	-0.00861838	-0.000501929	0.00384845	0.00658851	0.00815637	0.00873583	0.00745321	-0.000326601	-0.0156298	-0.0333979	-0.04779	-0.0547805	-0.0556505	-0.0530964	-0.0471328	-0.0407563	-0.0357559	-0.0297452	-0.0235583	-0.0153386	-0.00777691	-0.00265731	-0.000121966	-0.0017141	-0.00451631	-0.00477965	-0.000793305	0.00752857	0.016239	0.0223852	0.0285949	0.0326459	0.0324395	0.0290617	0.02382	0.0192126
8	-0.021438	-0.0220131	-0.0196424	-0.0187141	-0.0242142	-0.0299094	-0.0344605	-0.0387521	-0.0418411	-0.0417636	-0.0393856	-0.0343537	-0.0277874	-0.0222498	-0.0191708	-0.0164523	-0.00890407	-0.0025538	-0.00099269	-0.00456615	-0.0162213	-0.036111	-0.0559269	-0.0673897	-0.0674142	-0.0593413	-0.0493115	-0.0418431	-0.0393926	-0.0393894	-0.0359187	-0.0273784	-0.0112494	0.00554963	0.0149762	0.0174212	0.0119236	0.00307559	-0.00579954	-0.00991738	-0.00355871	0.0100417	0.0207515	0.026343	0.0238914	0.0168062	0.00956396	0.000678496	-0.00417407
9	-0.00341938	-0.00422749	-0.00590678	-0.00869361	-0.0143484	-0.0188345	-0.0194494	-0.0179414	-0.0200537	-0.0246766	-0.0284444	-0.0293529	-0.0336844	-0.0389012	-0.040408	-0.0357993	-0.0233672	-0.0151256	-0.0157181	-0.0232829	-0.031653	-0.0424903	-0.0555947	-0.0670519	-0.0715134	-0.0638912	-0.0475047	-0.0362443	-0.0347388	-0.039752	-0.0421208	-0.0380016	-0.0255304	-0.0129221	-0.00909638	-0.00493576	-0.0050287	-0.009803	-0.0187624	-0.0274954	-0.0290619	-0.0193212	-0.00620982	0.00115539	-0.00601157	-0.016551	-0.0199829	-0.0247616	-0.0234235
10	0.00491461	0.00741132	0.00500997	-0.00297322	-0.0157359	-0.0248243	-0.0235384	-0.0159036	-0.00969195	-0.006471	-0.00766358	-0.0130655	-0.0273437	-0.0429029	-0.0505263	-0.0419075	-0.0286675	-0.0264457	-0.0266091	-0.0285685	-0.0307103	-0.0352245	-0.0422	-0.0539793	-0.0656102	-0.0626038	-0.046178	-0.0346388	-0.0353176	-0.0438087	-0.0491834	-0.0462972	-0.04075	-0.0401372	-0.0441136	-0.0361986	-0.0320248	-0.0325866	-0.0352342	-0.0338572	-0.035562	-0.0349812	-0.0289829	-0.0180649	-0.0188359	-0.0256514	-0.0260242	-0.0291609	-0.0214598
11	0.00302941	0.0179276	0.0205059	0.0107228	-0.00735792	-0.0270897	-0.0374956	-0.033019	-0.0203299	-0.00938556	-0.00858373	-0.0128961	-0.0213201	-0.035505	-0.0483971	-0.0451935	-0.034345	-0.0339364	-0.0328154	-0.0299658	-0.0278382	-0.0342108	-0.0381892	-0.0471533	-0.0577628	-0.0577215	-0.0450425	-0.0356245	-0.0413419	-0.0507256	-0.0560915	-0.0529426	-0.052449	-0.054154	-0.0562033	-0.0451875	-0.0409814	-0.0421544	-0.0453592	-0.0373674	-0.0296651	-0.0296194	-0.0299447	-0.0194453	-0.00951309	-0.0139712	-0.0212702	-0.0287638	-0.0149148
12	0.00669475	0.0278361	0.0294942	0.0167276	0.0037398	-0.0153498	-0.0340625	-0.0391848	-0.0345883	-0.032064	-0.0350931	-0.0356666	-0.0303941	-0.030555	-0.0376573	-0.038749	-0.0357635	-0.0384144	-0.0376146	-0.0339128	-0.0310312	-0.0354131	-0.0374684	-0.0453343	-0.051051	-0.0465236	-0.0362725	-0.030691	-0.0388412	-0.046281	-0.0508888	-0.0485754	-0.0483795	-0.043328	-0.0396305	-0.0319396	-0.0338412	-0.041238	-0.0482807	-0.0408154	-0.0283364	-0.022964	-0.0246726	-0.0166052	-0.00298821	-0.00733546	-0.017007	-0.0243853	-0.0121474
13	0.0152413	0.0255891	0.0215231	0.00632598	0.00304123	-0.00469918	-0.0185663	-0.0280478	-0.0389265	-0.0528741	-0.0622601	-0.0609139	-0.0470737	-0.0306767	-0.0263427	-0.0280393	-0.0315635	-0.042793	-0.0471962	-0.0444906	-0.0361343	-0.0319746	-0.0334628	-0.0449112	-0.046811	-0.0358873	-0.0245467	-0.0225546	-0.0281533	-0.0305716	-0.0356311	-0.0375939	-0.0305987	-0.0178235	-0.0143203	-0.0188786	-0.0289247	-0.0365213	-0.0450171	-0.0419667	-0.0332901	-0.0267196	-0.0249889	-0.016667	-0.00314054	-0.0102417	-0.0160682	-0.0183243	-0.0115234
14	0.0194712	0.0150752	0.00595927	-0.00690616	-0.00292733	-0.00176922	-0.00618008	-0.0119377	-0.03205	-0.0587287	-0.0725505	-0.0776774	-0.0644333	-0.0332965	-0.0163783	-0.0166126	-0.0264488	-0.0449519	-0.0566016	-0.0542644	-0.0365735	-0.0239527	-0.0226949	-0.0392165	-0.0469341	-0.0320613	-0.0186158	-0.0199836	-0.0212271	-0.0183102	-0.0235695	-0.0302424	-0.0145909	0.00251067	0.00139644	-0.0156219	-0.0289867	-0.0294096	-0.0345567	-0.0379017	-0.0377709	-0.036568	-0.0306246	-0.0178295	-0.00471757	-0.015039	-0.0179385	-0.0145145	-0.00751464
15	0.0149426	0.00432821	-0.00447175	-0.0113861	-0.00667685	-0.00236146	-0.00313183	-0.00208833	-0.0247336	-0.0525315	-0.0686246	-0.0859343	-0.0755183	-0.0338134	-0.00660436	-0.00720727	-0.0232202	-0.0426568	-0.0576037	-0.05723	-0.0330698	-0.0131039	-0.01047	-0.0299698	-0.0447694	-0.0330458	-0.0229164	-0.0244925	-0.0257566	-0.0184183	-0.0206389	-0.0304404	-0.010241	0.00688168	0.00180795	-0.0220468	-0.0312087	-0.0207863	-0.0222499	-0.0310855	-0.0403891	-0.0450669	-0.040799	-0.0233833	-0.0116092	-0.0206963	-0.0210496	-0.0112935	-0.000138511
16	0.00430364	0.000624042	-0.00260367	-0.00511791	-0.00498127	-0.00421357	-0.0101915	-0.0054764	-0.022358	-0.0403215	-0.0564944	-0.0832528	-0.0709917	-0.0254461	0.00338492	-0.000506621	-0.0179294	-0.0349162	-0.0483588	-0.0510922	-0.0243709	-0.000810221	-0.00277445	-0.0218946	-0.0359362	-0.0334808	-0.0325626	-0.031585	-0.0384226	-0.0281865	-0.0227763	-0.036295	-0.0191334	-0.00511962	-0.0117497	-0.0330941	-0.0321644	-0.0104975	-0.0126178	-0.0277863	-0.0401289	-0.0468642	-0.0513364	-0.0334005	-0.0225578	-0.0268058	-0.0240988	-0.00691311	0.00905543
17	-0.00422426	0.00268461	0.00527205	0.0045785	-0.00121206	-0.00762156	-0.021651	-0.0187105	-0.0238621	-0.0282866	-0.0427113	-0.0700291	-0.0503833	-0.00966266	0.0112409	0.00547218	-0.00722042	-0.0252188	-0.036857	-0.0377278	-0.0121777	0.00915399	-0.00201212	-0.0173953	-0.0232048	-0.0303254	-0.0372649	-0.0339935	-0.0449859	-0.0348948	-0.022368	-0.0390346	-0.0307934	-0.0216122	-0.0255308	-0.0386226	-0.0302197	-0.00222138	-0.00794218	-0.0310621	-0.0385118	-0.0413587	-0.0522835	-0.0395283	-0.0314506	-0.0300411	-0.0243408	-0.00180919	0.0127227
18	-0.00662964	0.00490505	0.00979184	0.0103603	0.00115087	-0.0121558	-0.0297796	-0.0306784	-0.0235561	-0.017005	-0.0310967	-0.0500886	-0.0247815	0.0060119	0.0154127	0.0108987	0.00383312	-0.0174152	-0.0295005	-0.0215194	-0.000491017	0.0128329	-0.00357678	-0.014333	-0.0133789	-0.0264937	-0.0331697	-0.0312479	-0.0404358	-0.0320489	-0.0202394	-0.0339847	-0.0345602	-0.0297948	-0.0291666	-0.0353061	-0.0247952	0.00228693	-0.00748011	-0.0353121	-0.0348811	-0.0332505	-0.0420611	-0.0360666	-0.0336313	-0.0275583	-0.0193593	0.00384579	0.0085589
19	-0.00731462	0.00431916	0.00789552	0.0126748	0.00389073	-0.0153155	-0.0318452	-0.0372322	-0.0223514	-0.00771972	-0.0183211	-0.0322741	-0.00917787	0.0141396	0.017126	0.0152742	0.011775	-0.0110423	-0.0264499	-0.0116411	0.00264302	0.0102297	-0.00235105	-0.0119685	-0.00871851	-0.0209089	-0.0268623	-0.0255845	-0.0319649	-0.0274107	-0.0183353	-0.0246463	-0.0321339	-0.0299028	-0.0241971	-0.028595	-0.0234372	0.00287449	-0.00529385	-0.0350066	-0.0321202	-0.0239247	-0.0293664	-0.0273408	-0.0313891	-0.022888	-0.0140138	0.00473523	0.00332266
20	-0.00614873	0.00143459	0.0038961	0.0131501	0.00524952	-0.0179356	-0.0320162	-0.0392769	-0.0183299	-5.77332e-05	-0.0101111	-0.018363	0.000782972	0.018036	0.0171542	0.0165021	0.0129096	-0.00982467	-0.0241538	-0.00517587	0.00210726	0.00478966	-0.00250078	-0.0108482	-0.00820622	-0.0183192	-0.0199013	-0.0211074	-0.0259018	-0.0226742	-0.0170445	-0.0171044	-0.0272889	-0.0253894	-0.0170091	-0.0223687	-0.0195285	0.00499219	-0.00639308	-0.0337999	-0.0276468	-0.018283	-0.0184148	-0.0172522	-0.0260339	-0.0178561	-0.00716353	0.0053265	-0.00115358
21	-0.00520209	-0.00211282	-0.000479609	0.0128521	0.00799562	-0.0181306	-0.0303392	-0.0392835	-0.0154425	0.0047059	-0.00316412	-0.00854209	0.0045883	0.018577	0.0163815	0.0159345	0.011299	-0.00936773	-0.0221797	-0.00293818	-0.00155739	-0.000915918	-0.00322936	-0.0106714	-0.00912009	-0.0152212	-0.0140689	-0.0174937	-0.0223307	-0.0203971	-0.0161935	-0.0112326	-0.0225085	-0.0211291	-0.0117867	-0.0175952	-0.0166046	0.00616998	-0.00654075	-0.0305874	-0.0241957	-0.0140884	-0.0105911	-0.00872425	-0.0201783	-0.0146976	-0.00152894	0.00477192	-0.00280802
22	-0.0042738	-0.00523218	-0.00573521	0.0113639	0.0135024	-0.0158816	-0.0275256	-0.0385251	-0.0145869	0.00714054	0.00184438	-0.00347193	0.00341615	0.0179864	0.0155137	0.0143182	0.00883964	-0.00895326	-0.0205616	-0.00304366	-0.00539591	-0.00481176	-0.00528075	-0.0116772	-0.0100016	-0.0120814	-0.00918577	-0.0146145	-0.0216024	-0.0205149	-0.015017	-0.00754773	-0.0183507	-0.0190304	-0.00891078	-0.0146283	-0.0148962	0.00808183	-0.00484937	-0.0270708	-0.0220511	-0.0114036	-0.00666067	-0.00225698	-0.0140149	-0.013463	0.00347911	0.00404248	-0.00121934
23	-0.00323112	-0.00882962	-0.0109848	0.0096222	0.01711	-0.0131841	-0.024358	-0.0370703	-0.0122207	0.00768905	0.00433765	0.000253345	0.00146135	0.0169936	0.0138847	0.0111331	0.00523996	-0.0103383	-0.0176465	-0.00317223	-0.00881124	-0.00596046	-0.00847191	-0.0134435	-0.0108035	-0.0087309	-0.00458588	-0.0134739	-0.0211742	-0.021208	-0.0130831	-0.00539369	-0.0157217	-0.0176011	-0.00746236	-0.0131058	-0.0113415	0.00989727	-0.00499612	-0.0230205	-0.0196864	-0.00993829	-0.00419306	0.00175437	-0.00945056	-0.0112684	0.00806615	0.00322862	0.00147312
24	-0.00305188	-0.0132167	-0.016494	0.00905324	0.0175808	-0.0099641	-0.0215153	-0.0342236	-0.00861793	0.0059754	0.00532781	0.00179423	-0.000385236	0.0155907	0.0114725	0.00578534	0.000929668	-0.0128068	-0.013647	-0.00404651	-0.0112789	-0.00465746	-0.0125029	-0.015536	-0.0113095	-0.00434613	-0.00118002	-0.0140589	-0.0206637	-0.0212378	-0.0106248	-0.00476279	-0.0152981	-0.0168272	-0.00669603	-0.0128049	-0.00616096	0.0102821	-0.00587284	-0.0180427	-0.0177307	-0.00920539	-0.00252369	0.00372719	-0.00720504	-0.00684432	0.0113368	0.00227134	0.00477649
25	-0.00365617	-0.0160128	-0.0222246	0.00755633	0.0186059	-0.00750416	-0.0181566	-0.0313831	-0.0070215	0.00268321	0.00483046	0.00160411	-0.0023344	0.0148997	0.00973353	0.00102125	0.000114981	-0.0129799	-0.0103226	-0.00322225	-0.0113782	0.000244176	-0.0166352	-0.0170071	-0.0107679	0.000174962	0.00183745	-0.0151247	-0.0184043	-0.0212683	-0.00870925	-0.00470871	-0.0168757	-0.0181966	-0.00620075	-0.0130937	-0.00362184	0.0092564	-0.00418833	-0.0120812	-0.0172137	-0.00913797	-0.00256827	0.00238521	-0.00753147	-0.002145	0.0139451	0.00186345	0.00793554
26	-0.00485073	-0.0182164	-0.0273517	0.006409	0.0172138	-0.00698355	-0.0161487	-0.0277698	-0.00619338	-0.00194804	0.00355299	0.00122163	-0.00278163	0.0147289	0.00848093	-0.00370803	0.000966893	-0.0123487	-0.00826792	-0.000977715	-0.0107697	0.00646165	-0.021164	-0.0180558	-0.0106586	0.00448986	0.00430493	-0.0172008	-0.0144251	-0.0210309	-0.00783276	-0.00517334	-0.0207736	-0.0199913	-0.00556991	-0.0139158	-0.00276054	0.00664901	-0.00157069	-0.00582708	-0.0175131	-0.00951698	-0.00289749	-0.00141123	-0.0110824	0.0032791	0.0158651	0.00180728	0.00901979
27	-0.00465005	-0.0191588	-0.0312049	0.00343956	0.0134377	-0.00547369	-0.0141944	-0.0221449	-0.0065255	-0.00729713	0.0010618	0.00224679	-0.00206992	0.0142754	0.00855413	-0.00819634	0.0020832	-0.0110707	-0.00794909	0.00200234	-0.00959379	0.0129372	-0.0239495	-0.0197279	-0.0110828	0.0076458	0.00757432	-0.0194477	-0.0092191	-0.0207083	-0.00755787	-0.00695985	-0.0245939	-0.0233427	-0.00540554	-0.0137468	-0.00453834	0.00281581	0.00260683	0.00220259	-0.017124	-0.0105842	-0.00325369	-0.00658225	-0.0172934	0.00776447	0.0182866	0.00177283	0.00843056
28	-0.00496048	-0.0206741	-0.0324023	0.00356755	0.00490545	-0.00520842	-0.0159547	-0.0129369	-0.00636127	-0.0135002	-0.000304842	0.00296872	0.0019809	0.0153392	0.00795127	-0.0135875	0.00505045	-0.0109488	-0.00909096	0.00468715	-0.00724392	0.017319	-0.0283316	-0.0207168	-0.012358	0.0118258	0.00673911	-0.0219151	-0.00330256	-0.0185358	-0.00753283	-0.00927172	-0.0310655	-0.0248438	-0.00318928	-0.0141331	-0.00605578	-0.000782371	0.00717806	0.00787001	-0.0179917	-0.0121694	-0.0022175	-0.0137768	-0.0234288	0.0157408	0.0178576	0.001421	0.00716091
29	-0.00397744	-0.0207558	-0.0319107	0.00263317	-0.00379111	-0.00614998	-0.0179112	-0.00237506	-0.00513411	-0.0178613	-0.00156229	0.00696181	0.00532325	0.0158319	0.00821338	-0.0173131	0.00799968	-0.0112625	-0.0126639	0.00675141	-0.00745023	0.0186925	-0.0309359	-0.0235614	-0.0159044	0.0124035	0.00554452	-0.0256603	0.00338797	-0.0176832	-0.00799337	-0.0112273	-0.0353976	-0.0262581	-0.00070491	-0.0141896	-0.00929805	-0.00384588	0.0117394	0.0120621	-0.0185609	-0.0143459	-0.00116131	-0.0176336	-0.0301857	0.020974	0.0177471	0.000447522	0.00294097
30	-0.000662841	-0.0200438	-0.0302056	0.00167664	-0.0133065	-0.0062285	-0.0194364	0.00925856	-0.00249509	-0.0210665	-0.00245698	0.0109103	0.00936299	0.0154393	0.00793279	-0.0197827	0.00834901	-0.00967493	-0.0165542	0.0076513	-0.00750794	0.0163079	-0.0287445	-0.0293144	-0.0193193	0.00999287	0.00320532	-0.0300064	0.00805975	-0.0150211	-0.00927307	-0.0127039	-0.0375914	-0.0293377	0.000902871	-0.0136388	-0.013723	-0.00559487	0.01599	0.0155368	-0.0173196	-0.0180289	7.20737e-05	-0.0185756	-0.0376872	0.021414	0.018849	-0.00308909	-0.000739761
surface electrode 6
	time
frequency	-1.5	-1.45	-1.4	-1.35	-1.3	-1.25	-1.2	-1.15	-1.1	-1.05	-1	-0.95	-0.9	-0.85	-0.8	-0.75	-0.7	-0.65	-0.6	-0.55	-0.5	-0.45	-0.4	-0.35	-0.3	-0.25	-0.2	-0.15	-0.1	-0.05	0	0.05	0.1	0.15	0.2	0.25	0.3	0.35	0.4	0.45	0.5	0.55	0.6	0.65	0.7	0.75	0.8	0.85	0.9
1	0.0111451	0.00664588	0.00215678	-0.00231698	-0.00676634	-0.0111781	-0.0155338	-0.0198081	-0.0239754	-0.0280099	-0.0318892	-0.0355946	-0.0391127	-0.0424305	-0.0455318	-0.0483959	-0.0509972	-0.0533033	-0.055281	-0.0568976	-0.0581277	-0.0589545	-0.0593665	-0.0593563	-0.0589148	-0.0580352	-0.0567103	-0.0549344	-0.0527069	-0.0500314	-0.0469146	-0.0433683	-0.0394093	-0.0350589	-0.0303442	-0.0252902	-0.0199192	-0.0142538	-0.00831665	-0.00213198	0.00427483	0.0108783	0.0176487	0.0245496	0.0315418	0.0385882	0.0456565	0.0527192	0.0597517
2	-0.049268	-0.0573638	-0.0652568	-0.072659	-0.0793342	-0.0851593	-0.090033	-0.0938798	-0.0966369	-0.0982327	-0.0986103	-0.0978335	-0.0961097	-0.0938139	-0.091262	-0.0886366	-0.0860346	-0.083519	-0.0811609	-0.0790657	-0.077356	-0.0760773	-0.0752324	-0.0748029	-0.0748333	-0.0753197	-0.076216	-0.0773779	-0.0785456	-0.0793634	-0.0795621	-0.0789766	-0.0773974	-0.0745697	-0.0703442	-0.0647043	-0.0577077	-0.0495683	-0.0405469	-0.03088	-0.0208046	-0.0106076	-0.000530658	0.00915692	0.018164	0.0262044	0.0329951	0.0382907	0.0418722
3	-0.062726	-0.0690607	-0.0766294	-0.0848997	-0.0930631	-0.100284	-0.106186	-0.111248	-0.115669	-0.118858	-0.120084	-0.118846	-0.115396	-0.110164	-0.103388	-0.0953067	-0.0860513	-0.0751758	-0.0628511	-0.050163	-0.0385897	-0.0293663	-0.0230263	-0.0193329	-0.0177447	-0.0178997	-0.0195037	-0.022442	-0.0263587	-0.0304452	-0.0342259	-0.0379444	-0.0416732	-0.044657	-0.0456023	-0.0434543	-0.0382488	-0.0311922	-0.0236451	-0.0163349	-0.00907966	-0.0011673	0.00747033	0.0161754	0.0239639	0.0300439	0.0343029	0.0371405	0.0390145
4	-0.0342319	-0.0204962	-0.0137422	-0.0136416	-0.0170074	-0.0220962	-0.0298481	-0.0418029	-0.0566565	-0.0704589	-0.0806915	-0.087405	-0.0914162	-0.0938677	-0.0955515	-0.0959386	-0.093911	-0.0905298	-0.0874299	-0.0838176	-0.0786435	-0.0725775	-0.0660595	-0.0589001	-0.0514275	-0.044933	-0.0403076	-0.0371077	-0.035026	-0.0344022	-0.0351295	-0.036719	-0.039561	-0.0438091	-0.0486126	-0.0528892	-0.0553003	-0.0546809	-0.0507195	-0.043451	-0.0327399	-0.0177033	0.0018257	0.0236602	0.0439704	0.0608362	0.0740701	0.0823626	0.0845123
5	-0.0291837	-0.0324496	-0.0344319	-0.0351071	-0.0360585	-0.038686	-0.044023	-0.0529198	-0.0644837	-0.0763105	-0.0862175	-0.0923766	-0.09268	-0.088817	-0.0841597	-0.078472	-0.0703853	-0.0610708	-0.0531313	-0.0474857	-0.0450895	-0.04826	-0.0559441	-0.0641143	-0.07038	-0.0741256	-0.0745424	-0.0697645	-0.0617388	-0.0538577	-0.0479962	-0.0465787	-0.0496273	-0.0555362	-0.064398	-0.0758325	-0.0858861	-0.0887957	-0.0831973	-0.072529	-0.058109	-0.0383525	-0.0148478	0.00790528	0.0273913	0.0421779	0.0515268	0.0559832	0.0566288
6	-0.0216252	-0.0387936	-0.0493183	-0.0504794	-0.0471911	-0.0414605	-0.0394216	-0.0474654	-0.0594712	-0.0721911	-0.0847864	-0.0918084	-0.092805	-0.0909501	-0.0897825	-0.0885268	-0.0838175	-0.0754769	-0.0646457	-0.0525598	-0.0425229	-0.0380437	-0.0368402	-0.0386857	-0.0417207	-0.0450667	-0.0453312	-0.0392891	-0.0311147	-0.0243899	-0.0230859	-0.0296878	-0.039718	-0.051332	-0.063105	-0.0708514	-0.0728991	-0.0697058	-0.0620812	-0.0514746	-0.0384711	-0.0215681	-0.00507335	0.00666341	0.0106918	0.0100121	0.00832419	0.0065527	0.00719055
7	-0.00228679	-0.00303295	-0.00752208	-0.0137484	-0.0227954	-0.0247107	-0.0251101	-0.0283087	-0.030234	-0.0329025	-0.0379104	-0.0409362	-0.0400094	-0.0420609	-0.0494217	-0.0613097	-0.0692713	-0.0678701	-0.0611646	-0.0505914	-0.0454407	-0.0519015	-0.0654212	-0.0804618	-0.082554	-0.0680494	-0.04287	-0.0131204	0.0054389	0.00548599	-0.00972218	-0.0317523	-0.0464361	-0.0518859	-0.0487028	-0.0378581	-0.0278998	-0.020252	-0.0151817	-0.0108122	-0.00582443	0.000798521	0.0104121	0.022966	0.0330228	0.0378907	0.0334178	0.0174362	-0.00432674
8	0.0377157	0.0357801	0.0205778	-0.000777578	-0.0241486	-0.0363929	-0.0418424	-0.0425406	-0.0369308	-0.0314507	-0.0268931	-0.0237625	-0.0176331	-0.0122472	-0.00534649	-0.00438954	-0.00820263	-0.00932966	-0.0106816	-0.00800854	-0.00983715	-0.0218218	-0.0405218	-0.0615766	-0.0688272	-0.0576878	-0.032827	-0.00197298	0.0171682	0.0159577	-0.00142463	-0.0257603	-0.0400545	-0.0384317	-0.0281075	-0.0143897	-0.00632265	0.00113951	0.010401	0.0206023	0.0284641	0.0338577	0.0383532	0.0413219	0.0421243	0.0413667	0.0372163	0.0260985	0.00891604
9	0.0641731	0.0508267	0.0308573	0.00848621	-0.0159292	-0.0289499	-0.0331078	-0.0313945	-0.021384	-0.0153775	-0.0126137	-0.0107954	-0.00147732	0.0118252	0.0289817	0.0380163	0.0383572	0.0362339	0.0269353	0.0170047	0.00268973	-0.0113384	-0.020283	-0.0288251	-0.0309385	-0.0246143	-0.00988689	0.0104815	0.022262	0.0209754	0.0130381	0.00251982	-0.00550183	-0.0121533	-0.0179448	-0.0142496	-0.00778043	0.000311752	0.00787695	0.0162176	0.0276219	0.0403767	0.0484549	0.0462727	0.0397303	0.0385574	0.0425384	0.0412187	0.0339818
10	0.0629648	0.0488328	0.0337318	0.0129635	-0.0130417	-0.028867	-0.0335831	-0.0255236	-0.00362372	0.00554727	0.00278694	0.00257404	0.0170883	0.0315251	0.0421692	0.0413009	0.0415011	0.0429192	0.0285209	0.0026044	-0.0238287	-0.0291478	-0.0145028	-0.00648279	-0.00602502	-0.00244173	0.0108848	0.0268934	0.0271513	0.0164673	0.00963131	0.0104884	0.0128034	0.00547794	-0.0160985	-0.0281747	-0.0235807	-0.00830596	0.00105926	0.00103984	0.00405399	0.0187531	0.0330002	0.033004	0.0294818	0.0356137	0.0518749	0.0627362	0.0608648
11	0.0396945	0.0253024	0.0155365	0.0050977	-0.0126892	-0.0349762	-0.0477685	-0.0368219	-0.00277622	0.00858177	0.00128042	0.0012022	0.0110457	0.0183913	0.020933	0.0142429	0.0106493	0.0100426	0.000682166	-0.0262404	-0.0613037	-0.0626027	-0.0243895	-0.00165276	-0.0093132	-0.0121034	0.00407764	0.0232285	0.0183744	1.03158e-05	-0.00114367	0.00735199	0.0123536	0.00762408	-0.0123006	-0.0348325	-0.038352	-0.0130749	0.00691947	0.00264772	-0.012199	-0.0166031	-0.00842645	-0.00182121	0.0066759	0.0170709	0.0429451	0.0760826	0.0815611
12	0.0082211	-0.00914254	-0.0147196	-0.0106832	-0.014383	-0.0294757	-0.0481071	-0.0512375	-0.0296994	-0.0229911	-0.0254659	-0.0152049	-0.00915708	-0.0233779	-0.0181823	-0.0062047	-0.0170011	-0.0311806	-0.0333147	-0.0459003	-0.0722683	-0.0756494	-0.0397396	-0.0177398	-0.0303763	-0.0422707	-0.0305188	-0.0132351	-0.00871022	-0.0100488	0.000817099	0.0117119	0.00943525	0.000925783	-0.018725	-0.0318508	-0.0344708	-0.00787395	0.0184867	0.0161981	-0.00482525	-0.0338018	-0.0400485	-0.0219742	-0.00903146	-0.00702321	0.0217358	0.0628805	0.0702686
13	-0.0216533	-0.0338743	-0.0276259	-0.017396	-0.0175188	-0.0299508	-0.0426374	-0.0597802	-0.0698731	-0.0711752	-0.0504987	-0.0194981	-0.0197813	-0.0580402	-0.044788	-0.00771976	-0.0177823	-0.0506	-0.0560885	-0.0559818	-0.0561067	-0.0536575	-0.04538	-0.0411922	-0.0496233	-0.057726	-0.0539996	-0.0509657	-0.0384833	-0.0127513	0.010426	0.0161603	0.0101089	-0.0045568	-0.0277353	-0.0335496	-0.0258423	-0.00174574	0.01978	0.022827	0.00145788	-0.0358507	-0.037686	-0.00533297	0.00477613	-0.0134936	0.00718323	0.0380593	0.034224
14	-0.0534204	-0.0519166	-0.0280438	-0.0196173	-0.0278463	-0.0477391	-0.0501604	-0.0666645	-0.103199	-0.107599	-0.0563092	-0.00142889	-0.012727	-0.0643632	-0.0544783	-0.00405541	-0.00549743	-0.0562985	-0.0711775	-0.0604503	-0.0399596	-0.0288131	-0.0425792	-0.057558	-0.0629226	-0.0541671	-0.0515806	-0.0650049	-0.0570153	-0.0241013	0.00937813	0.0153644	0.0110072	-0.00825684	-0.0303212	-0.0405423	-0.0306045	-0.00455778	0.013432	0.016279	-0.0118999	-0.0379148	-0.0188093	0.0264594	0.0374003	0.00158611	0.00749072	0.015791	-0.00432597
15	-0.0804083	-0.062784	-0.0262819	-0.0229829	-0.0395072	-0.0658864	-0.0643339	-0.0694273	-0.116637	-0.122067	-0.0449017	0.0199882	0.00558058	-0.0461035	-0.0502309	-0.00539742	0.000411199	-0.0587047	-0.0787528	-0.0581667	-0.0328323	-0.0230204	-0.0423493	-0.0648292	-0.0613826	-0.0388562	-0.0308027	-0.0504054	-0.0567332	-0.0350171	-0.0023922	0.0151813	0.0119558	-0.00669384	-0.0271535	-0.042084	-0.0404864	-0.0150929	0.00057331	0.00154051	-0.0326429	-0.0422179	0.00181903	0.0485532	0.0631183	0.0333426	0.0186392	-0.00320703	-0.030661
16	-0.0884651	-0.0653223	-0.0279864	-0.0252461	-0.0425345	-0.0760104	-0.0771545	-0.0668655	-0.108392	-0.119163	-0.0317949	0.033383	0.0242922	-0.0254061	-0.037585	-0.00623759	-0.00663912	-0.0630752	-0.0775166	-0.050766	-0.0356911	-0.0353152	-0.0499	-0.0639909	-0.0452269	-0.0209224	-0.00311874	-0.0177062	-0.0410657	-0.0372236	-0.013575	0.0173704	0.0117379	-0.000280648	-0.0216578	-0.0410953	-0.0468265	-0.0234898	-0.0155246	-0.0165823	-0.0437522	-0.042823	0.0125645	0.0526751	0.0723863	0.0655673	0.0283045	-0.0155067	-0.0381649
17	-0.0757749	-0.0659907	-0.0326019	-0.023088	-0.0372536	-0.0810071	-0.0812452	-0.0614417	-0.0905354	-0.107455	-0.0298847	0.0347515	0.032889	-0.0165989	-0.0269334	-0.00549265	-0.0190666	-0.0686887	-0.0714695	-0.0398266	-0.037139	-0.0500079	-0.062098	-0.0593159	-0.0250402	-0.00698354	0.0180649	0.0140202	-0.0152184	-0.0315417	-0.018862	0.0193177	0.0109653	0.00540536	-0.0135787	-0.0429262	-0.0492013	-0.0245835	-0.0279366	-0.0298812	-0.0446991	-0.0379605	0.0149314	0.0400784	0.0703249	0.0899274	0.0268713	-0.0218348	-0.0324143
18	-0.0516776	-0.0646546	-0.039421	-0.0134769	-0.0261042	-0.085306	-0.0776241	-0.0480675	-0.0677541	-0.0924806	-0.0314972	0.0316982	0.0254071	-0.0239761	-0.0176836	-0.00320345	-0.0334204	-0.0697887	-0.0600772	-0.0275511	-0.0356048	-0.05776	-0.0663177	-0.0531345	-0.00950903	0.00159019	0.0307206	0.0382274	0.0111582	-0.0228838	-0.0135561	0.0212912	0.00592146	0.00863422	-0.0061584	-0.0491036	-0.0445585	-0.0204137	-0.0324918	-0.0369496	-0.0438369	-0.0242175	0.0123171	0.0204053	0.0669568	0.0968624	0.0185479	-0.0226409	-0.0206579
19	-0.0277312	-0.0596556	-0.0532524	-0.000744396	-0.00518077	-0.0787699	-0.0817324	-0.0270954	-0.0351242	-0.0826615	-0.0429692	0.0292121	0.0120871	-0.0400781	-0.012345	0.00472319	-0.0387925	-0.0642741	-0.0473738	-0.0162845	-0.0253474	-0.0542572	-0.0577133	-0.0535554	-0.00985627	0.00349157	0.0275601	0.0606736	0.0307675	-0.0156576	-0.00692789	0.0226001	-0.0027697	0.0100072	0.00526427	-0.0553608	-0.0408899	-0.0131698	-0.0282698	-0.0320915	-0.0490899	-0.0108148	0.000626162	-0.0028973	0.0563482	0.0837453	0.0251552	-0.0183955	-0.00738695
20	-0.0179338	-0.0593925	-0.051802	0.0190395	0.00478162	-0.0778041	-0.0612654	-0.0149701	-0.0137563	-0.0618916	-0.0363291	0.0206289	-0.00050887	-0.048842	-0.00966282	0.00842752	-0.0330667	-0.0642421	-0.0374942	0.000897888	-0.0133567	-0.0484533	-0.0481957	-0.0475395	-0.0151651	-0.00237522	0.0359274	0.0557723	0.0420305	-0.00851495	-0.000301045	0.0211954	-0.0075023	0.0113132	0.00760034	-0.0559684	-0.038297	-0.0215118	-0.00609664	-0.027984	-0.0528586	-0.0064672	-0.00336805	-0.0243234	0.0467478	0.0728876	0.0156931	-0.00245288	0.0040999
21	-0.0169938	-0.0490776	-0.0512908	0.031358	0.0142576	-0.0639722	-0.0611085	-0.00248947	0.0096036	-0.0443953	-0.0267563	0.018542	-0.00923497	-0.0537269	-0.00134426	0.0188169	-0.0278677	-0.0634678	-0.0264379	0.00936889	-0.0018628	-0.0409175	-0.0352393	-0.0459884	-0.0286697	-0.00218603	0.0284583	0.056385	0.0368989	-0.00266366	0.00647086	0.0178763	-0.0140567	0.0105228	0.0138717	-0.0577022	-0.0382467	-0.0189332	0.00817977	-0.01872	-0.0595597	-0.00148675	-0.0110946	-0.035599	0.0343494	0.0519502	0.0215268	0.00887749	0.00963121
22	-0.0124555	-0.0379353	-0.0489448	0.030587	0.0201594	-0.0399959	-0.0711166	0.00236737	0.0236793	-0.0258483	-0.0123133	0.0154856	-0.0120433	-0.0466679	0.00780926	0.030449	-0.0167951	-0.0643685	-0.0218002	0.0119843	0.00478832	-0.0268484	-0.0230063	-0.0483852	-0.0378889	-0.00202492	0.00932116	0.0528326	0.0221195	-0.00547165	0.0108607	0.0132908	-0.0195043	0.0121613	0.0222278	-0.0561465	-0.0385844	-0.00379855	0.00230574	-0.00431446	-0.0612686	-0.00476665	-0.0107132	-0.0340792	0.0166836	0.0396681	0.0290216	0.00915969	0.0168394
23	-0.0143645	-0.0370683	-0.0400848	0.0378113	0.0230549	-0.0371295	-0.0483519	-0.00796674	0.0217899	-0.00477257	0.00219897	0.0131817	-0.0141258	-0.0388341	0.0171827	0.032316	-0.00731548	-0.059947	-0.0172665	0.00946449	0.0151358	-0.0263258	-0.0242501	-0.0359441	-0.0476475	-0.0173939	0.0185495	0.0361299	0.00901032	0.00153866	0.00699066	0.00446772	-0.0155352	0.00796522	0.0235517	-0.0451528	-0.0310093	-0.0109066	0.0194602	-0.0096477	-0.0538905	-0.0062328	-0.0136999	-0.0340935	0.0103118	0.0424763	0.0250261	0.0129201	0.00514918
24	-0.0124776	-0.0422735	-0.0261628	0.0411164	0.0211148	-0.0359125	-0.0216278	-0.0196984	0.0122816	0.00850614	0.0187901	0.015597	-0.0237107	-0.0264544	0.0232773	0.0284022	-0.00676613	-0.0393558	-0.0150795	0.00959327	0.0143458	-0.0283497	-0.0219915	-0.0233043	-0.0514387	-0.0315921	0.0368677	0.0132587	-0.00134699	0.0064901	0.0016864	-0.00536585	-0.0195604	0.00534677	0.0152462	-0.0284877	-0.0255263	-0.0111215	0.0316354	-0.0220654	-0.0361669	-0.0029757	-0.0326795	-0.0183166	0.00442195	0.0478844	0.0220207	0.00524297	-0.0111504
25	-0.00599064	-0.0433029	-0.0225074	0.0291223	0.0213651	-0.0194832	-0.0141825	-0.025576	0.00789858	0.0199088	0.0267699	0.00563987	-0.0258907	-0.0229204	0.0211417	0.0357128	2.14888e-05	-0.0325017	-0.00473116	0.00736735	0.0122299	-0.0124376	-0.0263641	-0.0204133	-0.0547421	-0.0333132	0.0204467	0.00513111	-0.0141462	0.00243551	0.00252436	-0.0171858	-0.0215727	0.00730696	0.0250317	-0.0215592	-0.00975855	0.00343699	0.019263	-0.0206666	-0.0297418	-0.00643463	-0.037987	-0.0158509	0.0057269	0.053151	0.0210757	0.000745403	-0.0172704
26	0.00679477	-0.0318222	-0.0144348	0.00498353	0.02223	0.00877774	-0.0168294	-0.0165388	0.0168564	0.0337041	0.024862	-0.0218986	-0.022536	-0.0091135	0.0209849	0.0524713	0.01409	-0.0335465	0.00947994	0.00556324	0.00668763	0.0221281	-0.0315189	-0.0275277	-0.0519095	-0.028001	-0.0340151	-0.00618658	-0.0281804	-0.00922127	0.0103105	-0.0260007	-0.0140334	0.017411	0.0478808	-0.00473866	0.027235	0.0376731	-0.0092984	-0.0126111	-0.0329413	-0.0163457	-0.0224801	-0.0153602	0.00384969	0.0466327	0.00728015	0.00441433	-0.00809793
27	0.0113206	-0.0294979	-0.00542676	-0.00741202	0.0119088	0.0154004	-0.0108193	-0.0228631	0.0167332	0.0412385	0.0296867	-0.0303176	-0.0308126	-0.0048821	0.0131202	0.0488772	0.0256389	-0.0202813	0.00877306	0.011869	-0.00347518	0.031883	-0.0200515	-0.0216142	-0.0434005	-0.0261037	-0.0357887	-0.0247465	-0.0304655	-0.0223505	0.000401005	-0.0322302	-0.0267819	0.0147438	0.051814	0.0169497	0.0369654	0.0501852	-0.00520684	-0.017852	-0.0276779	-0.0207751	-0.0235315	-0.00139264	-0.0072508	0.038771	-0.00337013	-0.00402988	-0.00654564
28	-0.00108645	-0.0294663	-0.00978715	-0.00925273	0.0209386	0.0107932	0.00841553	-0.0218069	0.0100675	0.0352244	0.0255869	-0.0285253	-0.0378084	-0.0187534	0.00715259	0.0388759	0.0134614	-0.00962874	0.0165656	0.00777091	0.00637073	0.021722	-0.0314643	-0.00851328	-0.0421828	-0.0397045	-0.025744	-0.0215863	-0.0233558	-0.0112352	-0.0014614	-0.0303573	-0.0264141	0.0070084	0.039907	0.00776838	0.0346141	0.029258	0.000321066	-0.0258546	-0.0284973	-0.0116827	-0.0365112	-0.0054842	0.00273875	0.0465358	0.00423741	-0.000976243	-0.0225703
29	-0.0130344	-0.026202	-0.0143527	-0.0141636	-0.00734136	-0.00355691	0.0302614	-0.0252467	-0.0140575	0.00854575	0.0185267	-0.00149888	-0.0368784	-0.0432066	-0.0167974	-0.00503476	-0.00199373	0.0107432	-0.000848345	0.00121577	0.0154801	-0.000584035	-0.0203953	0.0211867	-0.0109521	-0.0231945	0.0198683	0.00196898	-0.00332841	-0.0064285	-0.0209879	-0.0257348	-0.0214318	-0.00791329	-0.00468994	-0.0370317	-0.0247853	-0.0205367	0.0170102	-0.0211705	-0.00596843	0.0135308	-0.0558382	-0.021631	-0.00130755	0.0493672	0.0265056	0.00148904	-0.0311153
30	-0.00847195	-0.0201628	-0.0171757	-0.0151031	-0.00492061	0.0106925	0.0386113	-0.00841259	-0.0174227	-0.00105771	0.00721455	0.00415923	-0.0260062	-0.0458096	-0.0202715	-0.0149516	-0.00509544	0.00748118	-0.00551685	0.00365255	0.0234608	-0.00161913	-0.0301895	0.0156367	0.00129847	-0.0294851	0.00553708	0.0179558	0.00260745	0.00478369	-0.0108132	-0.0092442	0.00264813	-0.00783574	-0.0187249	-0.0476295	-0.0339252	-0.0309329	0.0144997	-0.0116833	-0.0030823	0.0182255	-0.0520161	-0.0317351	0.00585733	0.0537083	0.0338453	0.0115715	-0.0306478
surface electrode 7
	time
frequency	-1.5	-1.45	-1.4	-1.35	-1.3	-1.25	-1.2	-1.15	-1.1	-1.05	-1	-0.95	-0.9	-0.85	-0.8	-0.75	-0.7	-0.65	-0.6	-0.55	-0.5	-0.45	-0.4	-0.35	-0.3	-0.25	-0.2	-0.15	-0.1	-0.05	0	0.05	0.1	0.15	0.2	0.25	0.3	0.35	0.4	0.45	0.5	0.55	0.6	0.65	0.7	0.75	0.8	0.85	0.9
1	0.161736	0.148409	0.134857	0.121116	0.107231	0.0932502	0.0792277	0.0652298	0.0513291	0.0376009	0.0241158	0.0109398	-0.00186727	-0.0142488	-0.0261497	-0.0375156	-0.0482927	-0.0584305	-0.0678819	-0.0766046	-0.0845595	-0.0917077	-0.0980122	-0.10344	-0.107961	-0.111557	-0.114211	-0.115914	-0.116662	-0.116458	-0.115309	-0.113225	-0.110216	-0.106296	-0.101476	-0.0957704	-0.0891947	-0.0817694	-0.0735223	-0.0644904	-0.0547152	-0.0442437	-0.0331289	-0.0214268	-0.00919743	0.00349276	0.0165736	0.0299708	0.0436054
2	-0.0207683	-0.0241712	-0.027262	-0.0300964	-0.0327661	-0.0353693	-0.0379712	-0.0406185	-0.0433818	-0.0463622	-0.0496533	-0.0533133	-0.057356	-0.0617453	-0.0663924	-0.0711869	-0.0759946	-0.0806832	-0.0851388	-0.0892793	-0.0930286	-0.0963136	-0.0990602	-0.101201	-0.102709	-0.103571	-0.103764	-0.103287	-0.10216	-0.100432	-0.0981641	-0.0954083	-0.092213	-0.0886112	-0.0846021	-0.0801536	-0.0752606	-0.0699532	-0.0643051	-0.0583928	-0.0522545	-0.0458817	-0.0392443	-0.0323028	-0.0250601	-0.0176007	-0.0100718	-0.00265766	0.00449081
3	-0.028286	-0.0397725	-0.0508859	-0.0612553	-0.070569	-0.07879	-0.0860557	-0.0923321	-0.0973063	-0.100753	-0.102842	-0.103922	-0.104248	-0.103929	-0.102916	-0.101226	-0.0991161	-0.0970002	-0.0951331	-0.0936999	-0.0927342	-0.092176	-0.0917829	-0.091304	-0.0906624	-0.089796	-0.0886361	-0.0872015	-0.0856895	-0.0844598	-0.0840022	-0.0845691	-0.0859237	-0.0876771	-0.0895621	-0.0913878	-0.0927727	-0.0932349	-0.0924343	-0.0901921	-0.0865369	-0.0816012	-0.0754009	-0.0678775	-0.0589012	-0.0486265	-0.0375294	-0.0262098	-0.0151225
4	-0.060686	-0.0700773	-0.0790433	-0.0869695	-0.0928001	-0.0955159	-0.0954706	-0.0943358	-0.0930221	-0.0910805	-0.0885168	-0.0867371	-0.0864659	-0.087506	-0.0893984	-0.0917532	-0.094468	-0.0974645	-0.0997672	-0.100316	-0.0990511	-0.0963341	-0.0925663	-0.0881764	-0.0836361	-0.079097	-0.0750321	-0.0718743	-0.0695567	-0.0683871	-0.0687967	-0.0704752	-0.0726183	-0.074501	-0.0760295	-0.0774269	-0.0787402	-0.0800023	-0.0812206	-0.0814961	-0.0800572	-0.0766573	-0.0707307	-0.0620711	-0.051878	-0.0414044	-0.030962	-0.0206309	-0.0113098
5	-0.0450837	-0.0549959	-0.0626738	-0.069409	-0.0748965	-0.0784959	-0.0801308	-0.0800396	-0.0784504	-0.0754803	-0.0719133	-0.0687406	-0.0660466	-0.0635531	-0.0614503	-0.0602228	-0.060388	-0.0616385	-0.0632914	-0.0650225	-0.0658585	-0.0646676	-0.0618553	-0.0580652	-0.053453	-0.0492681	-0.0463885	-0.0446233	-0.0445191	-0.046613	-0.0506111	-0.0559299	-0.0618066	-0.06776	-0.0734554	-0.076508	-0.0747749	-0.0695605	-0.0633562	-0.0575257	-0.052584	-0.0488037	-0.0454051	-0.0401485	-0.032798	-0.0249134	-0.0172798	-0.0104869	-0.00466718
6	-0.0374413	-0.0470584	-0.0542855	-0.0599049	-0.0621595	-0.061524	-0.0596138	-0.0575344	-0.0567609	-0.0572048	-0.0571076	-0.0556267	-0.0524756	-0.047371	-0.0424036	-0.0386451	-0.0362593	-0.0353117	-0.0350626	-0.035767	-0.0378165	-0.0408131	-0.0441769	-0.0465797	-0.0477472	-0.0492249	-0.0501067	-0.0483998	-0.0454645	-0.0419341	-0.0372315	-0.0341723	-0.033732	-0.0347259	-0.0372947	-0.0400593	-0.0408086	-0.0393125	-0.0369736	-0.0346991	-0.0326872	-0.0318102	-0.031138	-0.0297557	-0.0287639	-0.027561	-0.0248777	-0.0214003	-0.0181457
7	-0.041042	-0.0510669	-0.05784	-0.059733	-0.0564572	-0.0512322	-0.0472093	-0.043745	-0.0402365	-0.0387549	-0.03935	-0.043512	-0.048485	-0.0517906	-0.0527148	-0.0499225	-0.0451384	-0.0397829	-0.0349257	-0.0343587	-0.0380068	-0.0423456	-0.0454705	-0.0461257	-0.0451487	-0.0470726	-0.0505736	-0.0521064	-0.0505131	-0.0438106	-0.0322264	-0.0224084	-0.0189734	-0.0205427	-0.0255899	-0.031964	-0.0362803	-0.0381041	-0.0379109	-0.0359047	-0.0323961	-0.0300495	-0.0289938	-0.0285031	-0.0305001	-0.0308611	-0.0255719	-0.0169007	-0.0102438
8	-0.0293918	-0.0290744	-0.0271197	-0.0241917	-0.0205604	-0.0178326	-0.0173018	-0.0173053	-0.016439	-0.0148949	-0.0134398	-0.017943	-0.0281198	-0.0425009	-0.0540173	-0.0573087	-0.0551841	-0.0502579	-0.0426304	-0.038389	-0.0364486	-0.035269	-0.0315876	-0.0240513	-0.0136633	-0.0099669	-0.0145613	-0.021957	-0.0278918	-0.0291196	-0.0272727	-0.0243381	-0.0223971	-0.0223288	-0.0261656	-0.0335155	-0.03986	-0.0444749	-0.0461818	-0.0464456	-0.0440313	-0.0389673	-0.0328743	-0.0254812	-0.0196338	-0.0120417	0.000482928	0.0134975	0.0176199
9	-0.0112574	0.00146527	0.0110851	0.0123162	0.00880126	0.00358382	0.00130218	0.00351545	0.00510565	0.00371553	0.000351086	-0.00640211	-0.0147715	-0.0259366	-0.036025	-0.0423416	-0.0466958	-0.0499876	-0.0486433	-0.0466413	-0.0411839	-0.0323453	-0.0194192	-0.00512926	0.0085581	0.015214	0.0126497	0.00111106	-0.0138529	-0.0213677	-0.0202415	-0.0150462	-0.0097945	-0.00782377	-0.0120344	-0.0220273	-0.0324498	-0.0429036	-0.0484332	-0.0513357	-0.0505966	-0.0455904	-0.0399617	-0.031088	-0.0196825	-0.00416448	0.0148625	0.0290617	0.0286347
10	-0.00905945	0.00989101	0.0222306	0.0220146	0.0144605	0.00436976	0.00212674	0.00913738	0.0138711	0.0101581	0.00126734	-0.00872311	-0.0165239	-0.0221562	-0.0244225	-0.0280395	-0.0361487	-0.0447516	-0.0482784	-0.052344	-0.0518446	-0.0434373	-0.0259666	-0.00721962	0.00807965	0.0125658	0.00692543	-0.00372079	-0.0149448	-0.0213208	-0.0202218	-0.0122925	-0.00119721	0.00459601	0.00111579	-0.0097653	-0.0225684	-0.0365838	-0.044621	-0.0478787	-0.0451035	-0.0382254	-0.0326016	-0.0276458	-0.0220154	-0.0114619	0.00447186	0.0199548	0.0241873
11	-0.0205631	-0.0065617	0.0074546	0.00873336	0.00471505	0.000731235	0.00283029	0.0072596	0.00831529	0.0040825	-0.00378223	-0.011971	-0.0193008	-0.0239074	-0.0246791	-0.0283189	-0.0357252	-0.0439101	-0.0481332	-0.0534935	-0.0586704	-0.0574249	-0.046144	-0.0280219	-0.0150669	-0.0172355	-0.0244127	-0.0267916	-0.0258418	-0.0268115	-0.0269676	-0.0204243	-0.00830601	0.000646537	0.00231451	-0.00218358	-0.013682	-0.0302077	-0.0390487	-0.0399259	-0.0335494	-0.02412	-0.0184144	-0.0199127	-0.0237518	-0.0212588	-0.0134671	-0.000768446	0.00920346
12	-0.0277745	-0.0225812	-0.0090638	-0.00521741	-0.00438337	-0.0012254	0.00607477	0.00631922	-0.00044266	-0.00599181	-0.00899431	-0.0129591	-0.0185024	-0.0232507	-0.0287869	-0.0359279	-0.041643	-0.0492664	-0.0518885	-0.0512871	-0.0541723	-0.0601581	-0.0581685	-0.0451641	-0.0389696	-0.0459175	-0.0508971	-0.0484402	-0.0425273	-0.0363146	-0.0298064	-0.023201	-0.0164275	-0.0091886	-0.00385469	-0.00222926	-0.0106581	-0.0260466	-0.0334457	-0.0327469	-0.0242208	-0.0138002	-0.0114332	-0.0179453	-0.0230546	-0.0210037	-0.0171311	-0.012397	-0.00809432
13	-0.0286276	-0.0259284	-0.0143786	-0.0095105	-0.00719645	-0.00472046	0.00234391	0.00489637	-0.00442137	-0.011794	-0.0118724	-0.0137648	-0.0175624	-0.0211357	-0.0306922	-0.0404093	-0.0456498	-0.05238	-0.0532869	-0.0469096	-0.0462162	-0.055076	-0.058276	-0.0511247	-0.0501334	-0.0559885	-0.0584803	-0.058128	-0.0537815	-0.0422268	-0.0280698	-0.0198553	-0.0178691	-0.0137629	-0.00838099	-0.00766732	-0.014084	-0.0225313	-0.0279504	-0.0283058	-0.0200357	-0.0117865	-0.013727	-0.020444	-0.0208092	-0.0157579	-0.012708	-0.0162417	-0.0197841
14	-0.0245632	-0.0198096	-0.0115468	-0.00721449	-0.0074901	-0.0113914	-0.00551386	0.00312135	-0.00362715	-0.013368	-0.0150788	-0.0152332	-0.0167885	-0.0194644	-0.0291281	-0.0385102	-0.0441488	-0.0484514	-0.0477764	-0.0395795	-0.0396495	-0.047189	-0.0507921	-0.0480884	-0.0482428	-0.051271	-0.0542071	-0.0573385	-0.0540829	-0.0411577	-0.0245581	-0.0161801	-0.0164408	-0.0142528	-0.0103782	-0.0149653	-0.0208735	-0.0188963	-0.0226474	-0.0259021	-0.0194236	-0.0137788	-0.0178193	-0.0215203	-0.0176494	-0.0100727	-0.00826848	-0.0171394	-0.0246686
15	-0.0174668	-0.012157	-0.0083639	-0.00374472	-0.00682725	-0.0177266	-0.0118043	0.00102339	-0.000906441	-0.0131313	-0.0189546	-0.01693	-0.0157237	-0.0189424	-0.0253407	-0.0330872	-0.0383485	-0.0403782	-0.0381031	-0.0319677	-0.0339386	-0.0383416	-0.0413359	-0.0412025	-0.0409414	-0.0408668	-0.0467881	-0.0518016	-0.0466201	-0.0352634	-0.0208928	-0.0143871	-0.0163738	-0.0148895	-0.0120447	-0.0212415	-0.0266539	-0.0158413	-0.0174192	-0.0238228	-0.0202646	-0.0166502	-0.0198503	-0.0192947	-0.0134517	-0.00622807	-0.00689399	-0.0174781	-0.0259119
16	-0.0102378	-0.00674835	-0.0080393	-0.00122277	-0.00326139	-0.0203763	-0.0138221	-0.000911355	0.000662179	-0.0115761	-0.0218405	-0.0188271	-0.0146129	-0.0191223	-0.0210528	-0.0277094	-0.0313153	-0.0321974	-0.0294639	-0.0264163	-0.0285995	-0.0302775	-0.032971	-0.033404	-0.0324722	-0.0312375	-0.0404305	-0.044411	-0.0368559	-0.0278859	-0.0174083	-0.0141552	-0.0177694	-0.0169094	-0.0144187	-0.0240214	-0.028369	-0.0151349	-0.013638	-0.0225786	-0.0212321	-0.0183024	-0.0190536	-0.0153311	-0.00984114	-0.00583839	-0.00895491	-0.0177051	-0.026518
17	-0.00572776	-0.00386075	-0.0106489	0.00200424	0.00405623	-0.0188486	-0.0121767	-0.00280555	-0.000754002	-0.00998958	-0.0229967	-0.0209755	-0.0147282	-0.019224	-0.0182129	-0.0245632	-0.0278527	-0.027506	-0.0251167	-0.0243876	-0.0245538	-0.0243632	-0.0267643	-0.0267095	-0.0257848	-0.0259646	-0.0371148	-0.0377984	-0.0289829	-0.0227519	-0.0153354	-0.0150053	-0.0187819	-0.0196035	-0.0176919	-0.0246991	-0.0266887	-0.0163445	-0.0132202	-0.0229543	-0.0223582	-0.0184807	-0.0172583	-0.0119235	-0.00831665	-0.00903267	-0.0132442	-0.0186209	-0.0282422
18	-0.00316	-0.00260777	-0.011966	0.00971322	0.0119728	-0.0150549	-0.00794007	-0.00460199	-0.00497892	-0.0103666	-0.0225821	-0.0220214	-0.0155659	-0.0184557	-0.0173151	-0.0226123	-0.0278068	-0.025094	-0.0238049	-0.0241011	-0.0219482	-0.0212518	-0.0212913	-0.0201867	-0.0203706	-0.0238527	-0.0341809	-0.0307199	-0.0236981	-0.0195937	-0.0149523	-0.0167315	-0.0179469	-0.0218436	-0.021784	-0.0243367	-0.0223807	-0.0181532	-0.0165661	-0.0248106	-0.0227899	-0.0170473	-0.0155416	-0.00902403	-0.00821389	-0.0148562	-0.017374	-0.0201131	-0.0301525
19	-0.00453635	-0.000105902	-0.0106769	0.0180199	0.0222722	-0.00958504	-0.00446409	-0.004517	-0.0111272	-0.0124107	-0.0187955	-0.0228058	-0.0160771	-0.0162512	-0.0178244	-0.0203323	-0.0306165	-0.0241364	-0.0248818	-0.0247379	-0.0218783	-0.0215377	-0.0175063	-0.0135417	-0.0170218	-0.0219881	-0.0303757	-0.0250567	-0.0227825	-0.0195804	-0.0163716	-0.0187554	-0.0151322	-0.0227453	-0.0260819	-0.0236085	-0.0181495	-0.0206883	-0.0222712	-0.0281211	-0.0236923	-0.0151037	-0.0161373	-0.00803747	-0.00728506	-0.0196162	-0.0197697	-0.0203771	-0.0294419
20	-0.00459449	0.000693924	-0.00441916	0.0317556	0.026786	-0.00679751	-0.00171264	-0.00394113	-0.0177698	-0.0162417	-0.0153509	-0.0199489	-0.0176624	-0.0155992	-0.0163084	-0.0195432	-0.0311351	-0.0242672	-0.0261301	-0.0257137	-0.0229803	-0.0223564	-0.015845	-0.00867489	-0.0142221	-0.0207735	-0.0258373	-0.0213804	-0.0222398	-0.0206508	-0.0204839	-0.0197194	-0.0121438	-0.0220937	-0.0296882	-0.0218682	-0.0147056	-0.0242515	-0.0285095	-0.0314123	-0.0241821	-0.0147367	-0.0166054	-0.00806783	-0.00855106	-0.0211299	-0.0199849	-0.0218352	-0.0283876
21	-0.00474404	0.00146488	0.00539822	0.0403781	0.0309678	-0.00417692	-0.000401179	-0.00351169	-0.0223491	-0.0196549	-0.010541	-0.0169116	-0.0176699	-0.0148076	-0.0141498	-0.0174171	-0.0298102	-0.0238254	-0.028437	-0.0257316	-0.0245473	-0.0248023	-0.0147553	-0.00590646	-0.0123475	-0.0187934	-0.0220894	-0.0179672	-0.0248357	-0.0229319	-0.0230019	-0.0210131	-0.00989717	-0.021174	-0.0312245	-0.0190656	-0.0138524	-0.0274145	-0.0334891	-0.0346821	-0.0238945	-0.0161546	-0.0182196	-0.00851798	-0.00824018	-0.0201571	-0.0185002	-0.0221825	-0.028474
22	-0.0041338	0.00196239	0.0120434	0.0422111	0.0358038	-0.0027046	0.000984967	-0.00274852	-0.0226423	-0.020916	-0.0062885	-0.0146136	-0.0158705	-0.0149999	-0.0107714	-0.0129142	-0.0279822	-0.0212147	-0.0310437	-0.0255847	-0.0243381	-0.0268576	-0.0143632	-0.00483815	-0.0108124	-0.0151545	-0.0207651	-0.0149011	-0.0275307	-0.0252583	-0.0215611	-0.0225613	-0.0091128	-0.0198657	-0.0308105	-0.0163838	-0.0145445	-0.0282106	-0.0343964	-0.037403	-0.0221661	-0.0186525	-0.0213983	-0.00910821	-0.00674364	-0.0193213	-0.0149215	-0.0201595	-0.0311933
23	-0.00377502	0.00158488	0.0165029	0.0467962	0.0351092	-0.00282348	4.94135e-05	-0.00298597	-0.0214561	-0.0199526	-0.00393415	-0.00997416	-0.0170757	-0.0140331	-0.00706478	-0.0125487	-0.0215747	-0.0204683	-0.0301164	-0.0268524	-0.0241307	-0.0240643	-0.016074	-0.00603762	-0.00848363	-0.0122648	-0.0185407	-0.0155437	-0.0280491	-0.0249738	-0.0210791	-0.0216961	-0.0107109	-0.018629	-0.0285081	-0.0151493	-0.0157987	-0.0292156	-0.0345045	-0.0348546	-0.022358	-0.0230956	-0.0222256	-0.00992184	-0.00845503	-0.0156009	-0.0122831	-0.0201437	-0.031524
24	-0.0035672	0.00232687	0.0196429	0.0513431	0.0297615	-0.00478114	-0.00137099	-0.00461625	-0.0197424	-0.0165099	-0.00188755	-0.00732829	-0.0177423	-0.0121553	-0.00546684	-0.0123786	-0.0149752	-0.0184958	-0.0273506	-0.0284013	-0.0227875	-0.0197237	-0.0172887	-0.00814179	-0.0062083	-0.0103739	-0.0166603	-0.0183955	-0.0278414	-0.0227227	-0.020284	-0.0197481	-0.0133451	-0.0175425	-0.0251093	-0.0143806	-0.0183219	-0.0291401	-0.0330813	-0.0312654	-0.0225298	-0.0274577	-0.0216839	-0.0103132	-0.0101365	-0.0129878	-0.0104057	-0.0208229	-0.0315983
25	-0.00405346	0.00367635	0.0144653	0.0494107	0.0253656	-0.00589264	-0.00269965	-0.00677645	-0.0164477	-0.0136219	-0.00123728	-0.00789109	-0.0167622	-0.0127957	-0.00415786	-0.0118376	-0.0140629	-0.0138681	-0.0256653	-0.0300234	-0.0199068	-0.016988	-0.0169107	-0.00828731	-0.00609159	-0.00852586	-0.0179656	-0.0185028	-0.0278057	-0.0204836	-0.0154322	-0.0195533	-0.0158899	-0.0176788	-0.0238341	-0.0146664	-0.0200716	-0.0263017	-0.0315618	-0.0280259	-0.0207435	-0.0293574	-0.0224021	-0.0107023	-0.0121153	-0.0151606	-0.00872843	-0.0189154	-0.0316253
26	-0.00401515	0.00599409	0.00459564	0.0404628	0.0196858	-0.00505189	-0.00259479	-0.00961368	-0.0140923	-0.0118577	-0.00264696	-0.0112623	-0.0149977	-0.0152745	-0.00355223	-0.0118559	-0.0186667	-0.00990177	-0.0267676	-0.0324462	-0.0180138	-0.0161397	-0.0141232	-0.00658299	-0.00726164	-0.00796881	-0.0205381	-0.0161544	-0.0276296	-0.0184679	-0.00935972	-0.019791	-0.0183625	-0.0190423	-0.0254556	-0.0155175	-0.0226696	-0.0235437	-0.0327383	-0.0263869	-0.0162669	-0.0293684	-0.0242837	-0.0118225	-0.0160351	-0.0215893	-0.00736247	-0.0159358	-0.0313413
27	-0.00748941	0.00755127	-0.00260995	0.0315351	0.0130419	-0.00621836	-0.00192984	-0.00931776	-0.0118684	-0.0117977	-0.00240431	-0.0135672	-0.013602	-0.0164376	-0.0063325	-0.0102283	-0.0202998	-0.00801907	-0.0234113	-0.0351426	-0.0179691	-0.0142328	-0.0151845	-0.00606341	-0.00688599	-0.00751528	-0.0206011	-0.0175414	-0.0247136	-0.0172218	-0.00784958	-0.0179388	-0.020621	-0.0186946	-0.0268406	-0.0171361	-0.0223091	-0.0218551	-0.0298306	-0.0269284	-0.0167121	-0.0273402	-0.0242681	-0.0121562	-0.0163714	-0.024638	-0.0103878	-0.0126365	-0.0307222
28	-0.00958532	0.00757363	-0.0046617	0.0319001	0.00617347	-0.00977184	-0.00499724	-0.0109616	-0.0115417	-0.0118938	-0.00294645	-0.0128242	-0.014684	-0.017022	-0.0100749	-0.0131534	-0.0197587	-0.00615096	-0.0191911	-0.0344664	-0.0150101	-0.0129792	-0.0180487	-0.0105929	-0.00791029	-0.0096951	-0.0210315	-0.0199858	-0.0255412	-0.0134549	-0.0103203	-0.017351	-0.0234595	-0.0177275	-0.0265976	-0.0157416	-0.0210575	-0.0208626	-0.0282598	-0.0212569	-0.0184255	-0.027802	-0.0226778	-0.0122262	-0.0176335	-0.0223177	-0.0108698	-0.0124631	-0.0263314
29	-0.0183418	0.00635323	0.00188309	0.0391512	0.00365736	-0.0141735	-0.00728085	-0.0112272	-0.0120529	-0.0120207	0.00151334	-0.00961742	-0.0168905	-0.0145781	-0.0144835	-0.0129042	-0.0156658	-0.0040851	-0.0104512	-0.0288158	-0.00966781	-0.0122616	-0.0263563	-0.0158956	-0.00705076	-0.0121396	-0.0211129	-0.0235858	-0.0259228	-0.0146028	-0.0155715	-0.0145928	-0.0242067	-0.0146454	-0.0240578	-0.0100221	-0.0136135	-0.0180361	-0.0235207	-0.0185636	-0.0215103	-0.0248782	-0.0173277	-0.00851859	-0.0135752	-0.0153808	-0.0171455	-0.0125089	-0.0197799
30	-0.0219747	0.00612684	0.00473015	0.0381896	0.00439878	-0.0157377	-0.0107171	-0.0140938	-0.0140037	-0.0124762	0.00117934	-0.00701248	-0.0178698	-0.0151698	-0.0204093	-0.0153698	-0.017779	-0.00554457	-0.00658631	-0.0246977	-0.0081892	-0.013468	-0.0293525	-0.0227005	-0.0107823	-0.0153386	-0.0215128	-0.0236074	-0.027472	-0.0170954	-0.0163286	-0.0144222	-0.0248635	-0.014461	-0.0239758	-0.0075929	-0.0103355	-0.017907	-0.0231909	-0.0158502	-0.0189297	-0.0233001	-0.0175634	-0.00839887	-0.0151532	-0.0135784	-0.0185287	-0.00816525	-0.0123603
surface electrode 8
	time
frequency	-1.5	-1.45	-1.4	-1.35	-1.3	-1.25	-1.2	-1.15	-1.1	-1.05	-1	-0.95	-0.9	-0.85	-0.8	-0.75	-0.7	-0.65	-0.6	-0.55	-0.5	-0.45	-0.4	-0.35	-0.3	-0.25	-0.2	-0.15	-0.1	-0.05	0	0.05	0.1	0.15	0.2	0.25	0.3	0.35	0.4	0.45	0.5	0.55	0.6	0.65	0.7	0.75	0.8	0.85	0.9
1	0.0849487	0.0758474	0.0665901	0.0571884	0.0476637	0.0380452	0.02837	0.0186812	0.00902542	-0.000552271	-0.0100123	-0.019319	-0.0284366	-0.0373271	-0.0459482	-0.0542505	-0.06218	-0.0696794	-0.0766876	-0.0831438	-0.088989	-0.094169	-0.0986348	-0.102341	-0.105248	-0.107318	-0.108522	-0.108831	-0.108224	-0.106686	-0.104208	-0.100789	-0.0964337	-0.091152	-0.0849587	-0.0778725	-0.0699194	-0.0611348	-0.0515649	-0.0412606	-0.0302784	-0.0186804	-0.00653579	0.0060821	0.0190959	0.0324276	0.046001	0.05974	0.0735729
2	-0.016504	-0.0206005	-0.0249798	-0.0295985	-0.0343365	-0.0390459	-0.0435977	-0.0478982	-0.0518871	-0.0555313	-0.0588413	-0.0618664	-0.0646553	-0.0672194	-0.0695484	-0.0716395	-0.0735065	-0.0751783	-0.0766707	-0.0779491	-0.0789293	-0.0795175	-0.0796285	-0.0792677	-0.0785297	-0.0775367	-0.0763669	-0.0750394	-0.0735606	-0.0719333	-0.0701546	-0.0681886	-0.0659805	-0.0634946	-0.060707	-0.0575896	-0.0540902	-0.0501821	-0.0458793	-0.0412483	-0.0363609	-0.0312587	-0.0259618	-0.0204763	-0.014814	-0.00897785	-0.00297068	0.00320134	0.00948813
3	-0.0211283	-0.0280696	-0.0362068	-0.0447774	-0.0530245	-0.0605287	-0.0670885	-0.0725931	-0.0767095	-0.0791284	-0.079904	-0.0794643	-0.0781546	-0.0759827	-0.0726688	-0.0681108	-0.0628927	-0.0579475	-0.0536971	-0.0502239	-0.0477087	-0.04647	-0.0468372	-0.0485762	-0.0509281	-0.053182	-0.0549795	-0.056388	-0.0574692	-0.0581456	-0.0583591	-0.0579608	-0.0568342	-0.0550264	-0.0528048	-0.050487	-0.0481262	-0.0457471	-0.0435138	-0.0414392	-0.0392188	-0.0364138	-0.0327656	-0.0283967	-0.0235314	-0.0183368	-0.0130885	-0.00803493	-0.0034752
4	-0.000630146	-0.00523234	-0.0113529	-0.0179646	-0.0242356	-0.0300691	-0.0352214	-0.039176	-0.0419179	-0.0435996	-0.0441396	-0.0437076	-0.0429527	-0.0424874	-0.0425205	-0.0430682	-0.0444217	-0.0467025	-0.0496076	-0.0530565	-0.056869	-0.0606111	-0.0635736	-0.0651893	-0.0652465	-0.0637699	-0.0608726	-0.0571197	-0.0533492	-0.0501632	-0.0474651	-0.0451052	-0.0434209	-0.042507	-0.0422554	-0.0425185	-0.0427713	-0.0423458	-0.0408961	-0.0381569	-0.0341582	-0.0295212	-0.0251274	-0.0213493	-0.0178923	-0.0145268	-0.0112799	-0.00792181	-0.00428269
5	-0.01948	-0.0269394	-0.0344126	-0.040164	-0.0437835	-0.048498	-0.0555971	-0.0620132	-0.0655582	-0.0666847	-0.0649429	-0.0602866	-0.0544624	-0.0495765	-0.0470155	-0.0475735	-0.0510019	-0.0574668	-0.0662199	-0.0744931	-0.0802791	-0.0835974	-0.0850792	-0.0854417	-0.084721	-0.0821614	-0.0776872	-0.0718464	-0.0650436	-0.0574322	-0.0497742	-0.0442543	-0.0424623	-0.0440591	-0.0470511	-0.0502828	-0.0532291	-0.0546055	-0.0535632	-0.0504477	-0.045484	-0.0392501	-0.0337294	-0.0301685	-0.0271465	-0.0231369	-0.0182314	-0.0118409	-0.00231382
6	-0.0286875	-0.0379382	-0.0485454	-0.0561479	-0.0590066	-0.0607482	-0.0631442	-0.0657445	-0.0669997	-0.0686088	-0.0697703	-0.0677056	-0.065153	-0.063398	-0.0618111	-0.0629873	-0.0669627	-0.0727441	-0.0825167	-0.0931887	-0.10085	-0.107078	-0.110791	-0.110063	-0.106275	-0.0987912	-0.0872821	-0.0740234	-0.0622899	-0.0523866	-0.0431412	-0.0348877	-0.0318325	-0.0345562	-0.0404309	-0.0489399	-0.0572381	-0.0606219	-0.0586513	-0.054036	-0.0467314	-0.0371918	-0.0284453	-0.0201819	-0.0120091	-0.00345712	0.00484457	0.0108144	0.0155767
7	-0.0470546	-0.0613584	-0.0709643	-0.0712687	-0.066384	-0.0629042	-0.0614652	-0.0593589	-0.0603278	-0.0647994	-0.069192	-0.0691687	-0.0645733	-0.0581299	-0.0529199	-0.0556422	-0.0626949	-0.0675458	-0.0721567	-0.0763563	-0.0796287	-0.0843117	-0.0867478	-0.0865642	-0.0868142	-0.0845675	-0.0798166	-0.0722491	-0.061339	-0.0475254	-0.0346683	-0.0249649	-0.0203917	-0.0211547	-0.0276585	-0.0390994	-0.0516339	-0.0591511	-0.0584242	-0.0521953	-0.0420101	-0.0316704	-0.0225792	-0.00973203	0.00523351	0.0150911	0.0196493	0.0222203	0.0236192
8	-0.0531786	-0.0569191	-0.0668217	-0.0743831	-0.0762692	-0.0720902	-0.0654039	-0.0570551	-0.0568637	-0.0618364	-0.0649166	-0.0644542	-0.0576872	-0.0475251	-0.0400976	-0.0410352	-0.0489333	-0.0573979	-0.0639851	-0.06572	-0.0632549	-0.0617643	-0.0599729	-0.0586204	-0.0594401	-0.0594383	-0.0598179	-0.0593313	-0.0603166	-0.0573166	-0.0498185	-0.0409455	-0.0374631	-0.03989	-0.048958	-0.0596266	-0.0700135	-0.0755238	-0.0728565	-0.0653196	-0.0566633	-0.0485662	-0.0403738	-0.0273718	-0.0126696	0.00100913	0.0108256	0.0183089	0.0240832
9	-0.0230029	-0.0176665	-0.0281712	-0.043323	-0.0528069	-0.0576351	-0.0605071	-0.0582048	-0.0555783	-0.0573479	-0.0560038	-0.0534247	-0.0455566	-0.0360106	-0.0292562	-0.0274115	-0.0312364	-0.0367451	-0.0423406	-0.0462747	-0.0484046	-0.046186	-0.0402165	-0.0397704	-0.0429938	-0.040811	-0.0390155	-0.040008	-0.0464249	-0.0476818	-0.0411392	-0.0316864	-0.0281518	-0.0352135	-0.0504185	-0.0622661	-0.066961	-0.0705924	-0.0740952	-0.0773677	-0.0759614	-0.0699755	-0.0620533	-0.0456231	-0.0263549	-0.00992645	-0.000767753	0.00488279	0.00362267
10	-0.00390235	0.0065071	0.00505426	-0.00503391	-0.0172938	-0.0305238	-0.0409393	-0.0459391	-0.0449512	-0.042245	-0.0352932	-0.0281029	-0.0179109	-0.0125905	-0.0139221	-0.0190837	-0.02642	-0.0294385	-0.0297705	-0.0296036	-0.0290539	-0.027037	-0.0240259	-0.024518	-0.0249593	-0.0241813	-0.0263061	-0.027865	-0.0313813	-0.0312754	-0.0271449	-0.0201258	-0.0164268	-0.0200555	-0.0290426	-0.0395094	-0.0466162	-0.0530835	-0.0601444	-0.0676421	-0.0702483	-0.0687624	-0.0641867	-0.0505165	-0.0309758	-0.0139749	-0.00759039	-0.00881985	-0.017788
11	0.00198336	0.0153937	0.0218992	0.0156451	0.00118852	-0.01572	-0.0282557	-0.0354544	-0.035575	-0.0327918	-0.0243091	-0.0160023	-0.00719656	-0.00369055	-0.00762242	-0.0185136	-0.02979	-0.03332	-0.030435	-0.0231315	-0.0179673	-0.0172126	-0.0182968	-0.0188067	-0.0176916	-0.0187374	-0.0249374	-0.0269426	-0.0296274	-0.032777	-0.0319159	-0.0242133	-0.0180113	-0.0165968	-0.0176085	-0.0223188	-0.029762	-0.039513	-0.046083	-0.0484054	-0.0506009	-0.0558586	-0.0589517	-0.0508967	-0.0336341	-0.0167308	-0.0102733	-0.0146845	-0.0242753
12	0.00485449	0.0155236	0.0254692	0.0226444	0.00659962	-0.0137028	-0.0259767	-0.0307315	-0.0295582	-0.0283586	-0.0213328	-0.0167312	-0.0143069	-0.0122971	-0.0133415	-0.0232899	-0.0365151	-0.0419933	-0.0379226	-0.02664	-0.0198791	-0.0192666	-0.0205433	-0.0215672	-0.0232731	-0.0271526	-0.0329498	-0.0324657	-0.0350583	-0.0441883	-0.0484274	-0.0385273	-0.028935	-0.0257473	-0.0200825	-0.0161647	-0.0215686	-0.0342965	-0.0400382	-0.0350983	-0.0326478	-0.0413804	-0.0510554	-0.0479138	-0.0322409	-0.0155738	-0.0111724	-0.0177182	-0.0253059
13	0.00371644	0.00739547	0.017783	0.020035	0.00536225	-0.0191921	-0.0299676	-0.0270017	-0.0240357	-0.024262	-0.0196354	-0.022939	-0.0302534	-0.0313454	-0.0272033	-0.0325607	-0.0465447	-0.051628	-0.0481779	-0.0404484	-0.0357385	-0.0308945	-0.0299168	-0.0323824	-0.0405774	-0.0475015	-0.0488017	-0.0423597	-0.0449097	-0.0588693	-0.0690013	-0.0604715	-0.0492294	-0.0439032	-0.0301922	-0.0183171	-0.0218269	-0.0354638	-0.04012	-0.0321346	-0.027714	-0.0333386	-0.042523	-0.0431878	-0.031465	-0.017999	-0.0135819	-0.0208525	-0.0294283
14	-0.00035408	-0.0016411	0.0062956	0.0130399	0.00140006	-0.0254131	-0.0349917	-0.0232092	-0.0173833	-0.0171495	-0.0160458	-0.0276386	-0.0435048	-0.0470213	-0.0381565	-0.042443	-0.0554546	-0.057691	-0.0557477	-0.0547735	-0.0538864	-0.0434246	-0.0398331	-0.0444932	-0.0569409	-0.0660454	-0.062863	-0.0514378	-0.0512248	-0.0675792	-0.0824149	-0.0788832	-0.0685021	-0.0592778	-0.038518	-0.0221808	-0.0245489	-0.037452	-0.0407829	-0.0353959	-0.0361336	-0.0347593	-0.035059	-0.037771	-0.0337569	-0.0259773	-0.017429	-0.023647	-0.0374555
15	-0.00449832	-0.00696263	-0.00307202	0.00626938	-0.00366809	-0.0291629	-0.0383944	-0.0218049	-0.0127935	-0.00975324	-0.0148528	-0.031229	-0.0515157	-0.0548256	-0.0441194	-0.0501746	-0.0602456	-0.0598293	-0.060419	-0.0624348	-0.064136	-0.0525753	-0.0462061	-0.0524203	-0.0645067	-0.0733347	-0.0704786	-0.0562831	-0.0525982	-0.0676304	-0.0855244	-0.088611	-0.0796358	-0.0654597	-0.0417768	-0.0241887	-0.0260228	-0.0373144	-0.0388958	-0.0376373	-0.0471594	-0.0400435	-0.0284111	-0.0334333	-0.0398055	-0.035395	-0.0235334	-0.0278027	-0.043757
16	-0.00759535	-0.00983427	-0.0086935	0.00179916	-0.0076732	-0.0333531	-0.0430466	-0.0227575	-0.0113674	-0.00831268	-0.0179189	-0.0365309	-0.0561389	-0.0580059	-0.0471716	-0.0542198	-0.0621721	-0.0612003	-0.0629777	-0.0636875	-0.066372	-0.0584994	-0.0507584	-0.0553989	-0.0640496	-0.0697832	-0.0726842	-0.0563609	-0.0489765	-0.0618226	-0.0823457	-0.0909323	-0.0826689	-0.0636428	-0.0412742	-0.0230963	-0.0256939	-0.0373041	-0.035341	-0.0356493	-0.0529411	-0.0446032	-0.0230492	-0.0324592	-0.0483162	-0.042233	-0.0297872	-0.0333878	-0.0472384
17	-0.0122559	-0.013765	-0.0145491	-0.00282501	-0.0100918	-0.0418209	-0.049792	-0.0236743	-0.0122288	-0.0142569	-0.0245337	-0.0449488	-0.0597085	-0.0597012	-0.0506582	-0.0537912	-0.0615842	-0.0633321	-0.0630624	-0.0610126	-0.0643921	-0.0634173	-0.0565963	-0.0556222	-0.0583112	-0.0595543	-0.0686961	-0.0528201	-0.04145	-0.0526734	-0.0749767	-0.0885008	-0.0810018	-0.0571271	-0.0388032	-0.020287	-0.0253801	-0.038479	-0.0318778	-0.0300337	-0.0511938	-0.046718	-0.0190491	-0.0341315	-0.0560082	-0.0442397	-0.0341471	-0.0387093	-0.0478844
18	-0.0196797	-0.0194669	-0.0203997	-0.0082382	-0.0101251	-0.0556135	-0.0529356	-0.0213196	-0.0127249	-0.0256261	-0.0327944	-0.0542832	-0.0610771	-0.0575264	-0.0536024	-0.0484406	-0.0575354	-0.0643167	-0.0584131	-0.0541405	-0.0589629	-0.0668962	-0.0616283	-0.0535121	-0.0455637	-0.0457936	-0.0538385	-0.0443318	-0.0303745	-0.0406995	-0.0626229	-0.0806469	-0.0715648	-0.0459852	-0.0328129	-0.0152822	-0.0270302	-0.0395426	-0.0279014	-0.0236259	-0.0431847	-0.0436946	-0.0168225	-0.0387313	-0.0583189	-0.0385365	-0.0352064	-0.0414095	-0.0425554
19	-0.0267271	-0.0285016	-0.0243042	-0.0159433	-0.00260406	-0.0655846	-0.0551668	-0.0185451	-0.0132019	-0.0344676	-0.039135	-0.0590331	-0.0623505	-0.0520054	-0.052878	-0.0400315	-0.0493294	-0.0613227	-0.0492242	-0.0443566	-0.0496244	-0.0660129	-0.0648752	-0.0514652	-0.028291	-0.0322252	-0.0281048	-0.0341434	-0.0217599	-0.0247	-0.0455425	-0.0677809	-0.056994	-0.0350685	-0.0275206	-0.010429	-0.0274908	-0.039562	-0.0269578	-0.0175312	-0.0331612	-0.0424827	-0.0198965	-0.0399461	-0.0550515	-0.0294787	-0.0322742	-0.0383121	-0.0311961
20	-0.0306968	-0.0353822	-0.0259816	-0.0172366	0.00259163	-0.0747338	-0.0513802	-0.013525	-0.0166755	-0.0430562	-0.0438464	-0.0631583	-0.0627077	-0.0412428	-0.0436381	-0.0313698	-0.042933	-0.052551	-0.0384189	-0.0347389	-0.0417962	-0.061791	-0.0631126	-0.0468047	-0.0129235	-0.0219888	0.000246455	-0.0227435	-0.0182738	-0.0112123	-0.0308391	-0.0560487	-0.0342171	-0.0240516	-0.022828	-0.00668918	-0.0319038	-0.040062	-0.0272696	-0.0173526	-0.0298575	-0.0379351	-0.0236077	-0.0451471	-0.046935	-0.0206444	-0.0281894	-0.0297822	-0.019124
21	-0.0281599	-0.0405862	-0.027041	-0.0156253	0.00469015	-0.0714129	-0.0501179	-0.00796692	-0.0217047	-0.045206	-0.0470751	-0.0636203	-0.0638023	-0.0293562	-0.0289383	-0.0232631	-0.0372711	-0.0407258	-0.0310533	-0.0270675	-0.0332039	-0.053339	-0.0595384	-0.0419647	-0.00440571	-0.0145454	0.0248421	-0.0131696	-0.0213783	0.000671659	-0.0184298	-0.0458271	-0.0101333	-0.0131338	-0.0191119	-0.00639932	-0.0339687	-0.0389081	-0.0294174	-0.0223006	-0.0324156	-0.0346976	-0.0277605	-0.0478053	-0.0386005	-0.020134	-0.0240604	-0.0187736	-0.00785829
22	-0.0187366	-0.042444	-0.0286942	-0.0130606	0.00411339	-0.0600608	-0.0543924	-0.00175622	-0.0236566	-0.0436849	-0.0453459	-0.0624655	-0.0659405	-0.0217253	-0.0129648	-0.0144789	-0.0320733	-0.0312454	-0.0288902	-0.0232257	-0.0239218	-0.042909	-0.0544586	-0.0410856	-0.00333239	-0.0128119	0.038611	-0.00974736	-0.0289386	0.00719051	-0.0108867	-0.0409395	0.00947916	-0.00180941	-0.0179597	-0.00855919	-0.036702	-0.0374996	-0.0326785	-0.0287186	-0.0399442	-0.0358185	-0.0261543	-0.0477957	-0.0318678	-0.0263621	-0.0237425	-0.0107723	-0.00242624
23	-0.0110699	-0.0404719	-0.0337798	-0.00645688	-0.00441714	-0.047652	-0.0517651	0.0040863	-0.0244109	-0.0418391	-0.0422504	-0.0577823	-0.0611697	-0.00983834	-0.00212274	-0.0053773	-0.0279105	-0.0247888	-0.0316549	-0.0190954	-0.0163412	-0.0342683	-0.0481238	-0.0372339	-0.00627052	-0.00730849	0.041538	-0.0110755	-0.0326928	0.00805558	-0.00552565	-0.0320796	0.0264389	0.00925453	-0.0151631	-0.0135925	-0.0390447	-0.0378919	-0.0343202	-0.0358627	-0.0453595	-0.034641	-0.0249512	-0.0436712	-0.0260019	-0.0318005	-0.0266562	-0.00392799	-0.0012264
24	-0.00636882	-0.0362721	-0.0382505	0.000393785	-0.0184676	-0.0353564	-0.0440397	0.00999355	-0.0257996	-0.0379994	-0.0401896	-0.0481634	-0.047113	0.00505659	0.00404836	0.00108395	-0.0253778	-0.022088	-0.0373562	-0.0139816	-0.0119393	-0.0278884	-0.039464	-0.031657	-0.00959901	0.000452577	0.0351015	-0.0168045	-0.0334384	0.00547518	-0.00373501	-0.0178916	0.0407364	0.0150931	-0.0119853	-0.018206	-0.0410593	-0.040603	-0.0344376	-0.0425392	-0.0457743	-0.031975	-0.0243654	-0.036896	-0.022189	-0.0351556	-0.0294601	0.000737529	-0.00274376
25	-0.00155656	-0.0316085	-0.0393066	0.00441402	-0.0271666	-0.0252551	-0.0379422	0.012714	-0.0231933	-0.0327553	-0.0349602	-0.0346098	-0.0301349	0.0147237	0.00574131	0.00628694	-0.0220189	-0.0231124	-0.0426861	-0.0115151	-0.00616377	-0.0221911	-0.0281604	-0.0321573	-0.0076064	0.00327234	0.0263104	-0.0219615	-0.0320939	-0.00148364	-0.00330676	-0.00594651	0.0505441	0.0172881	-0.0108042	-0.0216649	-0.0451751	-0.042345	-0.0327108	-0.0430275	-0.0410251	-0.0326016	-0.0214085	-0.0314886	-0.0170901	-0.0311346	-0.031734	-0.0014363	-0.0026879
26	0.00114526	-0.0267441	-0.0361089	0.00654344	-0.0310323	-0.0189462	-0.0329199	0.0141137	-0.0206959	-0.0243402	-0.0289512	-0.0189908	-0.0126179	0.0198402	0.00601488	0.00762867	-0.0185314	-0.0242982	-0.045115	-0.0109977	-0.0015365	-0.0150761	-0.0159714	-0.03391	-0.00273946	0.00634576	0.0196009	-0.0240188	-0.0279331	-0.00691219	-0.00643198	0.00646513	0.0573627	0.0140558	-0.00858989	-0.0235741	-0.0485724	-0.0426966	-0.0298467	-0.0398427	-0.0338576	-0.0337436	-0.0179475	-0.0284522	-0.010479	-0.0220837	-0.0282981	-0.00576801	-0.00210808
27	0.00292223	-0.0225557	-0.0309899	0.0068299	-0.0303637	-0.0129887	-0.0282165	0.0140862	-0.0145784	-0.0144696	-0.0214628	-0.0050494	0.00233565	0.0227077	0.00707794	0.00683818	-0.0138649	-0.0257939	-0.0430462	-0.0102004	0.00109611	-0.0109301	-0.0059528	-0.0362981	-0.000625275	0.0100417	0.00953885	-0.0207742	-0.0279544	-0.0115743	-0.0114378	0.017013	0.0611929	0.0110093	-0.00994716	-0.0215061	-0.0491144	-0.0438532	-0.0299132	-0.0330258	-0.0207205	-0.0330422	-0.0180428	-0.0265847	-0.00809161	-0.0103028	-0.0219097	-0.00938717	-0.00347283
28	-0.000781907	-0.0197848	-0.0198466	0.00465626	-0.0277179	-0.0101072	-0.0259836	0.0142681	-0.0138808	-0.00644485	-0.0140334	0.00521337	0.0143131	0.0263268	0.00554039	0.00582653	-0.00858501	-0.0277168	-0.0389343	-0.00370836	0.00264501	-0.00692595	-0.00658826	-0.0413596	0.00125487	0.0137915	-0.00393564	-0.0183634	-0.0305764	-0.017498	-0.0153002	0.0285232	0.0598978	0.00688533	-0.0157212	-0.0212657	-0.0481297	-0.0459222	-0.0360061	-0.0260492	-0.00816729	-0.0250383	-0.0166227	-0.0276524	-0.00227558	-0.00775867	-0.0123988	-0.0140152	-0.00702019
29	-0.00461087	-0.0158526	-0.00829276	0.00402318	-0.0203405	-0.00894296	-0.0303131	0.0129781	-0.0118722	-0.000528159	-0.00795184	0.00967525	0.017543	0.0275521	0.00836949	0.00616331	-0.000795723	-0.0252953	-0.0340538	0.00357525	0.002741	-0.0096064	-0.0137365	-0.0494867	0.00161884	0.0105951	-0.018926	-0.0157914	-0.0368843	-0.0200065	-0.022676	0.0314079	0.0586316	0.00586217	-0.0214754	-0.0204862	-0.048527	-0.0491749	-0.0442114	-0.020192	0.00627515	-0.0150826	-0.0164406	-0.0281173	-0.00225458	-0.00757661	-0.00378929	-0.0168553	-0.00858397
30	-0.00860424	-0.0118369	-0.000246428	0.00203611	-0.0167088	-0.00730224	-0.0358272	0.0108524	-0.00615264	0.00363128	-4.07695e-05	0.0147527	0.0160901	0.022768	0.0140088	0.00263122	0.00817321	-0.0170662	-0.0302531	0.00628345	0.00432622	-0.00977438	-0.014748	-0.0546786	-0.00146649	0.0128099	-0.0271517	-0.0129506	-0.0313428	-0.018846	-0.0305118	0.0345277	0.0562089	0.00529775	-0.0242872	-0.0209607	-0.0485586	-0.0487797	-0.0515946	-0.0185636	0.0128252	-0.00704515	-0.0164098	-0.0218442	-0.00136996	-0.00474642	0.00522464	-0.0178196	-0.0122012
[truncated: 12 more columns]

## Sheet: Figure_2d
ERPs neocortical SOs
	time
surface electrode	-1.5	-1.495	-1.49	-1.485	-1.48	-1.475	-1.47	-1.465	-1.46	-1.455	-1.45	-1.445	-1.44	-1.435	-1.43	-1.425	-1.42	-1.415	-1.41	-1.405	-1.4	-1.395	-1.39	-1.385	-1.38	-1.375	-1.37	-1.365	-1.36	-1.355	-1.35	-1.345	-1.34	-1.335	-1.33	-1.325	-1.32	-1.315	-1.31	-1.305	-1.3	-1.295	-1.29	-1.285	-1.28	-1.275	-1.27	-1.265	-1.26
1	-0.91048	-0.889874	-0.85868	-0.813175	-0.753829	-0.686889	-0.621653	-0.565385	-0.520045	-0.482759	-0.44866	-0.413841	-0.377139	-0.340086	-0.305125	-0.273525	-0.244654	-0.21668	-0.187566	-0.15584	-0.121363	-0.0857026	-0.0515437	-0.0216291	0.0018137	0.0173684	0.0253604	0.0290807	0.0347773	0.049714	0.0791493	0.123636	0.177997	0.233113	0.280179	0.314957	0.339264	0.35938	0.383035	0.416407	0.461886	0.517647	0.579643	0.64466	0.71203	0.783052	0.859103	0.939661	1.02096
2	0.853961	0.882164	0.926892	0.976941	1.02098	1.05169	1.07357	1.09846	1.12877	1.15164	1.15686	1.14657	1.13026	1.11653	1.11543	1.1347	1.16821	1.20104	1.22487	1.24732	1.27813	1.31998	1.37077	1.42577	1.47407	1.50135	1.50504	1.49522	1.48274	1.46959	1.45804	1.45553	1.46665	1.48999	1.524	1.57109	1.62518	1.67259	1.7024	1.71422	1.71001	1.68904	1.65819	1.62989	1.61232	1.60274	1.59962	1.6058	1.62001
3	1.93313	1.8969	1.84997	1.80599	1.77179	1.74452	1.71517	1.682	1.65953	1.66823	1.72103	1.81299	1.92752	2.04133	2.13388	2.19613	2.23139	2.24993	2.25591	2.25066	2.23886	2.23246	2.24375	2.2799	2.34141	2.41647	2.48588	2.53393	2.56289	2.58599	2.61612	2.65967	2.71724	2.78414	2.84913	2.90527	2.95049	2.98707	3.01417	3.03297	3.05063	3.07262	3.09691	3.10982	3.09884	3.05772	2.99359	2.92556	2.87546
4	-1.4362	-1.47009	-1.49764	-1.5156	-1.52753	-1.54065	-1.55909	-1.58067	-1.59866	-1.60503	-1.5988	-1.58495	-1.57349	-1.572	-1.58355	-1.60577	-1.63074	-1.65026	-1.65686	-1.64909	-1.62931	-1.60395	-1.58001	-1.56136	-1.54608	-1.5263	-1.4949	-1.4488	-1.39311	-1.33752	-1.29245	-1.26236	-1.24427	-1.23137	-1.21602	-1.19486	-1.16732	-1.13679	-1.10666	-1.08076	-1.06183	-1.04895	-1.03943	-1.02934	-1.01768	-1.00533	-0.995629	-0.991637	-0.993263
5	-0.330665	-0.323062	-0.313965	-0.3093	-0.312297	-0.321033	-0.328209	-0.324905	-0.305617	-0.270525	-0.225858	-0.180076	-0.140583	-0.109384	-0.0839173	-0.0605417	-0.0378065	-0.017834	-0.00347641	0.00409706	0.00782338	0.0119548	0.018594	0.0265517	0.033756	0.0404465	0.0496758	0.0655462	0.0886722	0.114387	0.1347	0.143556	0.140358	0.129082	0.114899	0.100794	0.0879173	0.0773293	0.0723495	0.0772756	0.0941597	0.120556	0.150662	0.178816	0.202489	0.223675	0.247293	0.278015	0.317656
6	0.0458445	0.0339306	0.032164	0.0398202	0.0582061	0.0891793	0.13023	0.172934	0.206965	0.225327	0.226838	0.215495	0.197884	0.180535	0.16822	0.164833	0.174418	0.198871	0.233575	0.268081	0.292287	0.3023	0.301258	0.296521	0.295759	0.302672	0.315107	0.327593	0.335882	0.338261	0.334229	0.324206	0.310887	0.29877	0.290763	0.286327	0.282695	0.277426	0.269462	0.260084	0.252849	0.250425	0.250305	0.245401	0.22954	0.201923	0.167424	0.133918	0.108605
7	0.0382732	0.0422217	0.052483	0.07081	0.0962311	0.124797	0.150515	0.16869	0.178386	0.180701	0.175738	0.163067	0.144082	0.122142	0.100746	0.0826992	0.0699646	0.0630051	0.0608309	0.0635483	0.0730706	0.0901459	0.111417	0.131279	0.146147	0.155661	0.161355	0.16572	0.17163	0.180149	0.189921	0.199863	0.210828	0.223383	0.235211	0.243001	0.245494	0.244276	0.242106	0.24206	0.246599	0.255062	0.262709	0.263416	0.254053	0.235522	0.211952	0.18983	0.176363
8	-0.316368	-0.296365	-0.274812	-0.255502	-0.241657	-0.23562	-0.237857	-0.246845	-0.260236	-0.275461	-0.290701	-0.3037	-0.312081	-0.313412	-0.307387	-0.297197	-0.288443	-0.286678	-0.292939	-0.303427	-0.311999	-0.315202	-0.314224	-0.313509	-0.31763	-0.327841	-0.341748	-0.354593	-0.363173	-0.367029	-0.368127	-0.369146	-0.372194	-0.378448	-0.387604	-0.399665	-0.414743	-0.433628	-0.4559	-0.479342	-0.500434	-0.515844	-0.525463	-0.531589	-0.53835	-0.548373	-0.561196	-0.572828	-0.578313
[truncated: 552 more columns]

## Sheet: Figure_2e
Time–frequency representation of ANT SOs
contact 1
	time
frequency	-1.5	-1.45	-1.4	-1.35	-1.3	-1.25	-1.2	-1.15	-1.1	-1.05	-1	-0.95	-0.9	-0.85	-0.8	-0.75	-0.7	-0.65	-0.6	-0.55	-0.5	-0.45	-0.4	-0.35	-0.3	-0.25	-0.2	-0.15	-0.1	-0.05	0	0.05	0.1	0.15	0.2	0.25	0.3	0.35	0.4	0.45	0.5	0.55	0.6	0.65	0.7	0.75	0.8	0.85	0.9
1	-0.176781	-0.167832	-0.158007	-0.147312	-0.135758	-0.123371	-0.110195	-0.0962909	-0.0817451	-0.0666647	-0.0511768	-0.0354227	-0.0195558	-0.00373682	0.0118707	0.0271066	0.0418174	0.0558617	0.0691147	0.0814686	0.0928315	0.103124	0.112271	0.120203	0.126854	0.132166	0.136089	0.138596	0.139678	0.139354	0.137652	0.134616	0.1303	0.12477	0.118097	0.110358	0.101631	0.0919985	0.0815467	0.0703629	0.0585354	0.0461532	0.0333051	0.0200822	0.00657977	-0.00710285	-0.0208639	-0.0346009	-0.048211
2	-0.0213212	-0.0291652	-0.037079	-0.0446181	-0.0512736	-0.0565216	-0.0598671	-0.0609103	-0.0593928	-0.0551211	-0.0479228	-0.0375974	-0.0239386	-0.00681248	0.0136781	0.037047	0.0624635	0.088879	0.11526	0.140706	0.164629	0.18663	0.206286	0.223073	0.23631	0.245284	0.249375	0.248208	0.241753	0.230213	0.213978	0.193606	0.169787	0.143323	0.115178	0.0864554	0.0583153	0.0318198	0.00777795	-0.0133635	-0.0314919	-0.0466779	-0.0590588	-0.0687346	-0.0757679	-0.0802426	-0.0823497	-0.0824188	-0.0808951
3	0.0153974	0.000849415	-0.0126088	-0.0247323	-0.0354662	-0.0444966	-0.0512903	-0.0556997	-0.0581533	-0.0591597	-0.0587698	-0.0565396	-0.0519398	-0.0447177	-0.0348146	-0.0222592	-0.00689535	0.0118918	0.0348059	0.0620715	0.0928666	0.125325	0.157151	0.186227	0.210687	0.228777	0.23863	0.238431	0.227192	0.205344	0.174729	0.137949	0.0978662	0.0573429	0.0189259	-0.0153601	-0.0440132	-0.0660138	-0.080772	-0.088459	-0.0901682	-0.0876811	-0.0828622	-0.0772475	-0.0719538	-0.067776	-0.064942	-0.0628206	-0.0604838
4	0.0213918	0.00561132	-0.00824823	-0.0192491	-0.0271457	-0.0322682	-0.0350323	-0.0361715	-0.0361424	-0.0352479	-0.0340967	-0.0330104	-0.0316422	-0.0297787	-0.0278132	-0.0260967	-0.0239911	-0.0199556	-0.012732	-0.00156005	0.0140517	0.0352209	0.0630456	0.0958471	0.128906	0.157652	0.179082	0.19031	0.188347	0.172566	0.145975	0.112894	0.076678	0.0397274	0.00498962	-0.0239658	-0.044928	-0.0581117	-0.0650026	-0.0670114	-0.065623	-0.0624175	-0.0583977	-0.0535123	-0.0476959	-0.0416585	-0.0360795	-0.0309085	-0.0258415
5	-0.002812	-0.0133718	-0.0187697	-0.020106	-0.0193897	-0.0182496	-0.0172446	-0.0168802	-0.0169804	-0.0169938	-0.0168125	-0.0166883	-0.0163446	-0.015462	-0.0149448	-0.0156069	-0.0170974	-0.0185751	-0.0178352	-0.0127367	-0.0025553	0.013562	0.0380893	0.0714573	0.10873	0.143009	0.169096	0.182668	0.178478	0.154763	0.117876	0.0770818	0.0375046	0.00233478	-0.024596	-0.0412478	-0.0490156	-0.051608	-0.0521161	-0.0511343	-0.0483642	-0.0455678	-0.0441239	-0.0431725	-0.0419452	-0.0405157	-0.0389057	-0.0364264	-0.0322037
6	-0.00558075	-0.00893044	-0.0099749	-0.00951796	-0.00826311	-0.00754897	-0.00763694	-0.00830202	-0.00990094	-0.0120649	-0.0135475	-0.01384	-0.0133849	-0.0121251	-0.00988472	-0.00776852	-0.00602287	-0.005427	-0.00683704	-0.00857383	-0.0104658	-0.00909733	0.00167606	0.0231375	0.0544224	0.0912194	0.123849	0.146691	0.15448	0.141003	0.111933	0.0788619	0.0460753	0.0166457	-0.00602247	-0.0218865	-0.0314958	-0.0360779	-0.0382096	-0.0385	-0.0364352	-0.0342556	-0.0332767	-0.0333331	-0.03452	-0.0356684	-0.0365862	-0.0375621	-0.0370286
7	-0.0108521	-0.0119987	-0.00875684	-0.00490557	-0.00291338	-0.00462955	-0.00760519	-0.00941745	-0.0105185	-0.0110104	-0.0106423	-0.00910051	-0.00695469	-0.00467292	-0.00186941	0.000294013	0.000932864	-0.000245986	-0.0041509	-0.0086281	-0.0136349	-0.0157225	-0.00794771	0.00733965	0.0297528	0.0592224	0.0846534	0.103197	0.113986	0.11041	0.0942843	0.0722424	0.046945	0.0236269	0.00520015	-0.00889127	-0.019173	-0.0243033	-0.0275867	-0.0290329	-0.0275836	-0.0254755	-0.0230048	-0.0216296	-0.0215964	-0.0223092	-0.0231564	-0.0248375	-0.0262551
8	-0.0187192	-0.0144867	-0.00959815	-0.00558137	-0.00143496	-0.000938703	-0.00356723	-0.00621511	-0.00870358	-0.00983208	-0.00812778	-0.00570493	-0.0023685	0.00217252	0.00595493	0.0074401	0.00668841	0.00534696	0.00129755	-0.00416351	-0.0090882	-0.00848591	-0.000510624	0.00881007	0.0160099	0.0268927	0.0378741	0.0531913	0.0691152	0.074683	0.0685616	0.0552153	0.0382495	0.0229972	0.0118414	0.00616235	0.00230846	0.00137	-0.00102873	-0.00388256	-0.00422962	-0.00200933	0.00480826	0.00894113	0.00937765	0.00570804	0.000994987	-0.00210459	-0.00427609
9	-0.025149	-0.0212068	-0.0223168	-0.0235002	-0.0184902	-0.00745986	0.00354091	0.0101172	0.0118775	0.0113077	0.0113956	0.00863994	0.00430624	0.00396545	0.00965484	0.0180142	0.0201368	0.0181726	0.0149107	0.0116812	0.00539965	-0.000530389	-0.00276359	-0.00468956	-0.013721	-0.0184938	-0.0161213	-0.0055113	0.00644391	0.0130899	0.013246	0.00867336	0.0035269	0.000621485	-0.00077777	0.00476601	0.0129392	0.0235623	0.0309182	0.0411223	0.0555647	0.0725138	0.0871919	0.0883893	0.0833615	0.0746877	0.0631283	0.053502	0.0465416
10	-0.0410073	-0.0388654	-0.0412171	-0.0384141	-0.027954	-0.0102066	0.00905236	0.0247651	0.0356705	0.039097	0.0394357	0.036	0.0298122	0.0294559	0.0346152	0.0414613	0.0432056	0.0416892	0.0389589	0.0341535	0.0259424	0.0146472	0.00168961	-0.0143634	-0.0331976	-0.0501917	-0.0650373	-0.073326	-0.0763813	-0.0777467	-0.0763262	-0.0730953	-0.0674007	-0.0581457	-0.0454465	-0.023328	0.00362612	0.0351219	0.0676818	0.106562	0.149776	0.189191	0.209079	0.19915	0.176646	0.154007	0.14102	0.134055	0.126025
11	-0.0490025	-0.0475158	-0.0465775	-0.0359908	-0.0226555	-0.00754605	0.00841138	0.0236261	0.0374634	0.0456791	0.0512944	0.0546597	0.0565236	0.062055	0.0665897	0.0701367	0.0732521	0.0759661	0.0756579	0.0695642	0.0622991	0.0485433	0.0248953	-0.00552012	-0.0361386	-0.0649237	-0.0935756	-0.116076	-0.129983	-0.13611	-0.135555	-0.130547	-0.118759	-0.100194	-0.0747069	-0.0391329	0.00287295	0.0531419	0.111483	0.174169	0.232149	0.277461	0.292612	0.268772	0.228819	0.195241	0.180901	0.174933	0.163774
12	-0.048288	-0.0472343	-0.0428324	-0.0274293	-0.0131055	-0.00142706	0.00997687	0.0194209	0.0285039	0.0383148	0.0494558	0.0566693	0.0641572	0.076861	0.0871864	0.0942252	0.102243	0.112016	0.115036	0.107272	0.0966946	0.0768304	0.0415525	-0.00335615	-0.0448081	-0.0791891	-0.110894	-0.137109	-0.15297	-0.158049	-0.156103	-0.150288	-0.133504	-0.105551	-0.0699938	-0.0250058	0.0289038	0.0919338	0.164052	0.236614	0.296049	0.331101	0.326056	0.286412	0.239644	0.201543	0.182741	0.171744	0.153668
13	-0.0439893	-0.0408518	-0.032513	-0.0149853	-0.00417498	0.00362623	0.0113639	0.0150848	0.0186461	0.0264407	0.0373916	0.0465909	0.0549806	0.0695138	0.0897778	0.106341	0.120235	0.136349	0.142665	0.131585	0.113114	0.0846619	0.0412182	-0.0114667	-0.0561352	-0.0878139	-0.116011	-0.139424	-0.150759	-0.150932	-0.145182	-0.135749	-0.116007	-0.0819779	-0.0396355	0.00941611	0.0689558	0.138219	0.206861	0.268048	0.318379	0.336371	0.30715	0.258626	0.218868	0.181863	0.156092	0.138582	0.114121
14	-0.0386382	-0.0323654	-0.0194674	-0.00373653	0.00161774	0.00560297	0.00916132	0.00978119	0.0115245	0.0144711	0.0190808	0.0287902	0.0357145	0.0463136	0.0730672	0.0981608	0.115104	0.134242	0.141087	0.126529	0.102805	0.0678451	0.0231357	-0.0229979	-0.0608184	-0.0848025	-0.106136	-0.122668	-0.126011	-0.120634	-0.109723	-0.0957408	-0.0765826	-0.0442201	0.000343713	0.0471034	0.101348	0.164055	0.213142	0.247966	0.280604	0.282531	0.242042	0.197861	0.171737	0.139348	0.111558	0.0910884	0.0655454
15	-0.032983	-0.0244517	-0.0083001	0.00217566	0.0041994	0.00661796	0.00662953	0.00528937	0.00683087	0.00509498	0.00455178	0.0132628	0.0183984	0.0250278	0.0504438	0.0777412	0.0962659	0.114002	0.117189	0.102387	0.0778322	0.0415356	0.00197823	-0.0294879	-0.05548	-0.0734296	-0.0882143	-0.0969231	-0.093785	-0.0850867	-0.0707858	-0.0526297	-0.0374922	-0.0115187	0.0314055	0.0736136	0.115876	0.161395	0.187504	0.198646	0.212002	0.203444	0.167534	0.138258	0.120646	0.0943241	0.0695089	0.0502845	0.0286349
16	-0.0278452	-0.0183908	-0.00255	0.0030234	0.00442282	0.00734229	0.00591632	0.0034047	0.0026434	-0.00111098	-0.00147699	0.00510405	0.00822134	0.0123812	0.0313736	0.0545496	0.0739008	0.0872665	0.0858261	0.0732603	0.050804	0.0193318	-0.0104355	-0.0290444	-0.0442771	-0.0584428	-0.0687695	-0.0719298	-0.0665405	-0.0575604	-0.0426555	-0.0234897	-0.013373	0.005661	0.043763	0.0803899	0.108913	0.134571	0.144875	0.142925	0.143345	0.133017	0.109131	0.0938902	0.0801778	0.059973	0.0401282	0.024842	0.00990979
17	-0.0232253	-0.0142533	-0.000696729	0.00224447	0.00393525	0.00856712	0.00715997	0.00376031	-0.000435791	-0.00375634	-0.00134708	0.00298853	0.0040595	0.00643119	0.0182859	0.0363323	0.0558363	0.064334	0.0600984	0.0502165	0.0310324	0.00646157	-0.0126092	-0.0242557	-0.0335208	-0.0445466	-0.051875	-0.0528288	-0.0483942	-0.0409924	-0.0275503	-0.0103517	-0.00377392	0.0104664	0.0423894	0.0728313	0.0898246	0.0998291	0.104135	0.097279	0.0927432	0.0858686	0.0720233	0.064054	0.0538414	0.0392387	0.023741	0.0119875	0.00359597
18	-0.0196337	-0.0120721	-0.00122328	0.000559504	0.00317438	0.00932886	0.00831883	0.00385496	-0.00270306	-0.00394678	0.000416126	0.00251605	0.00212715	0.0026317	0.00937308	0.0241099	0.0420822	0.0458953	0.0407618	0.0327126	0.0166739	-0.000728802	-0.010937	-0.0192677	-0.0264165	-0.0341884	-0.0385116	-0.0395257	-0.0370577	-0.0318338	-0.0202155	-0.00704301	-0.00240682	0.00986035	0.0356822	0.0587601	0.0670601	0.0665606	0.0698815	0.0623968	0.058137	0.0554004	0.0477296	0.042612	0.036099	0.0261933	0.0140424	0.00593068	0.0021646
19	-0.0172064	-0.0123044	-0.00347574	-0.00123714	0.00172011	0.00944455	0.00942583	0.00427702	-0.00280917	-0.00275547	0.00140476	0.00251534	0.00164069	-0.000482987	0.00294136	0.0151114	0.0302833	0.0326204	0.0288645	0.022609	0.00993045	-0.00208904	-0.00727853	-0.0145324	-0.0211418	-0.0262576	-0.0290532	-0.0310251	-0.0305599	-0.0279216	-0.0192847	-0.00952015	-0.00567241	0.00465606	0.0245721	0.0420385	0.0457638	0.0407393	0.0447848	0.0403091	0.0376505	0.0388031	0.033737	0.0291531	0.026269	0.02001	0.0109228	0.00505478	0.004207
20	-0.0152714	-0.0119866	-0.00528593	-0.00239658	0.00113089	0.00949692	0.00949592	0.00364662	-0.00256798	-0.00145688	0.00196295	0.00240774	0.00173244	-0.00283924	0.000681685	0.0114237	0.0225796	0.0230762	0.0216693	0.0154248	0.00544632	-0.00203932	-0.00479931	-0.0116774	-0.0180979	-0.0211553	-0.0225766	-0.0260573	-0.0265234	-0.0257577	-0.0194007	-0.012917	-0.00936007	0.00091494	0.0164191	0.0294808	0.0295692	0.023858	0.028024	0.0270859	0.0268343	0.0294407	0.0250004	0.0210133	0.0200596	0.0162537	0.00948457	0.00639437	0.00655389
21	-0.013576	-0.0116745	-0.00700097	-0.00287147	0.000304359	0.00876552	0.00921785	0.00298586	-0.00180972	-0.00114981	0.0018251	0.00263397	0.0021352	-0.00359736	0.000162338	0.00930425	0.0166049	0.016792	0.0173573	0.01105	0.00399545	-0.000739422	-0.00276462	-0.009457	-0.0160526	-0.0179514	-0.0187514	-0.0233258	-0.024426	-0.0247715	-0.020437	-0.0162061	-0.0124216	-0.00281867	0.00891084	0.0195556	0.0188987	0.0141689	0.0175858	0.0204543	0.0217011	0.0240353	0.0202032	0.0165997	0.0161835	0.014279	0.00969361	0.00834021	0.0087545
22	-0.011883	-0.0105274	-0.00767215	-0.00234963	-0.000720931	0.00727439	0.00867603	0.00213645	-0.00100511	-0.00203268	0.00106294	0.00288713	0.00231692	-0.00311898	0.000662734	0.00781267	0.0128926	0.0128618	0.01506	0.00844824	0.00417318	0.000596203	-0.00142706	-0.00738254	-0.0146018	-0.0163075	-0.0164935	-0.0216061	-0.0230732	-0.0239801	-0.0210042	-0.0182162	-0.014074	-0.00563672	0.00306525	0.0126735	0.0140161	0.010205	0.0130661	0.0180089	0.0200754	0.0207013	0.0179072	0.0144985	0.0136485	0.0126297	0.00969355	0.00925685	0.0095666
23	-0.00988848	-0.00945882	-0.00732792	-0.00143014	-0.00104826	0.00592264	0.00775643	0.0011223	-0.000624264	-0.00297702	0.000401437	0.00318872	0.00212975	-0.00244504	0.00210988	0.00721511	0.0104935	0.0109245	0.0133902	0.00651169	0.00446049	0.00157334	-0.000885308	-0.00610418	-0.0139017	-0.0153732	-0.0154434	-0.0205531	-0.0223487	-0.023003	-0.0207934	-0.0187404	-0.0142622	-0.0067514	-0.000853935	0.00807083	0.011277	0.00921566	0.0116117	0.0172378	0.019437	0.0180945	0.0160163	0.0133465	0.0116592	0.0105727	0.00908813	0.00924082	0.00894921
24	-0.00772552	-0.00878173	-0.0061311	-0.000418457	-0.000926405	0.00502011	0.00645015	0.000302237	-0.000714123	-0.00389687	0.000185269	0.00341638	0.00156431	-0.00151658	0.00387124	0.00697426	0.00884497	0.0106095	0.0122236	0.00528568	0.00499233	0.00200273	-0.0009396	-0.00569474	-0.0136759	-0.0148323	-0.0151656	-0.0200868	-0.0220221	-0.0218479	-0.0201168	-0.0179943	-0.0134468	-0.00663702	-0.00336779	0.00521203	0.0102772	0.0099142	0.0121699	0.017549	0.0188764	0.0158181	0.0145294	0.0126465	0.0100059	0.00834199	0.00820927	0.00860035	0.00725183
25	-0.00602573	-0.00809226	-0.00483704	0.00032055	-0.00108423	0.00391599	0.00531938	-0.000225278	-0.00091446	-0.00458295	-0.000304276	0.00335336	0.000651332	-0.0010677	0.00479535	0.00571319	0.00792796	0.0104583	0.011675	0.00498957	0.00505663	0.00201769	-0.00156773	-0.00518559	-0.0131958	-0.0142025	-0.0144875	-0.0188985	-0.021151	-0.0206832	-0.0188282	-0.016476	-0.0121599	-0.00601677	-0.00481461	0.00309697	0.0105054	0.0109526	0.0131851	0.0171513	0.0175077	0.0134376	0.0133999	0.0118795	0.00835907	0.00601254	0.00625253	0.00694594	0.00492377
26	-0.00469911	-0.00778006	-0.00366806	0.000747638	-0.0013761	0.00315931	0.00426109	-0.000422368	-0.00130752	-0.00490349	-0.000739347	0.00318643	-0.00034536	-0.00103587	0.00522159	0.0042369	0.00735154	0.0105166	0.0116268	0.00521004	0.00484078	0.00177687	-0.00233873	-0.00491239	-0.01261	-0.0133226	-0.0135633	-0.0175209	-0.0200322	-0.0196974	-0.0174347	-0.0148182	-0.0108902	-0.00515857	-0.00542642	0.00179686	0.0109571	0.01161	0.0137636	0.0162173	0.0155671	0.0111742	0.0125724	0.0109352	0.00682024	0.00404408	0.00414467	0.00518708	0.00284648
27	-0.00384441	-0.00752587	-0.00323172	0.00100237	-0.00178421	0.00210528	0.00349383	-0.000337437	-0.00185297	-0.00491384	-0.00153468	0.00281344	-0.00105512	-0.00140913	0.00485479	0.00301402	0.00656521	0.0104819	0.0120293	0.00585725	0.0043464	0.00185552	-0.00320158	-0.00455671	-0.0117771	-0.0125365	-0.0126471	-0.0159403	-0.018715	-0.0187391	-0.016222	-0.0131862	-0.0101084	-0.00473306	-0.00546293	0.000351458	0.0109521	0.012025	0.0135425	0.0146889	0.0134205	0.00890373	0.0117001	0.00988348	0.00545439	0.00248051	0.002098	0.0033412	0.00150038
28	-0.00320891	-0.00794449	-0.00232466	0.000894838	-0.00244859	0.00210262	0.00251647	-0.000330511	-0.00288961	-0.00494186	-0.00159098	0.00240664	-0.00216946	-0.00166748	0.00449909	0.00164699	0.00644679	0.0107434	0.0124144	0.00618403	0.00385434	0.00102656	-0.00393087	-0.00514884	-0.0113135	-0.0115662	-0.0116298	-0.015034	-0.0172821	-0.0177785	-0.014765	-0.0118816	-0.00914887	-0.00411134	-0.0051445	0.000528371	0.0116238	0.0114134	0.0128271	0.0128532	0.0105308	0.00689406	0.0111692	0.00806363	0.00382512	0.00118582	9.24731e-05	0.00173706	5.37571e-05
29	-0.00283136	-0.00850419	-0.00195902	0.000845086	-0.00336996	0.00193093	0.00202218	-0.000168546	-0.00357049	-0.00481192	-0.00211841	0.0021508	-0.00286432	-0.00230879	0.00361945	0.000646741	0.00624276	0.0103845	0.0129508	0.00637672	0.00333902	0.000219687	-0.00419143	-0.00527901	-0.0105398	-0.0105453	-0.0104418	-0.0135854	-0.0157188	-0.0171383	-0.0138473	-0.0113845	-0.00894411	-0.00408343	-0.0045802	0.000694451	0.0115811	0.0100093	0.0111014	0.0104099	0.00821643	0.00489616	0.0108271	0.00628468	0.00259513	0.000324348	-0.00150229	0.000376381	-0.000321677
30	-0.00260252	-0.00882451	-0.00226085	0.00102612	-0.00415149	0.00132884	0.00173518	0.000143037	-0.00404155	-0.0044323	-0.00288596	0.00176171	-0.00296735	-0.00326678	0.00232793	0.000446979	0.00539365	0.00986426	0.0135821	0.00665393	0.00314896	-0.000201812	-0.00420281	-0.00514132	-0.00953335	-0.00975791	-0.0094701	-0.0123105	-0.0139917	-0.0159916	-0.0130292	-0.0107574	-0.0090916	-0.00433491	-0.00388432	0.000462876	0.0112217	0.00858557	0.00912726	0.00818424	0.00625321	0.00275668	0.0100915	0.00494025	0.00157499	-0.000268865	-0.00281642	-0.00103889	-0.00019238
contact 2
	time
frequency	-1.5	-1.45	-1.4	-1.35	-1.3	-1.25	-1.2	-1.15	-1.1	-1.05	-1	-0.95	-0.9	-0.85	-0.8	-0.75	-0.7	-0.65	-0.6	-0.55	-0.5	-0.45	-0.4	-0.35	-0.3	-0.25	-0.2	-0.15	-0.1	-0.05	0	0.05	0.1	0.15	0.2	0.25	0.3	0.35	0.4	0.45	0.5	0.55	0.6	0.65	0.7	0.75	0.8	0.85	0.9
1	-0.123662	-0.118405	-0.112292	-0.105368	-0.0977006	-0.0893778	-0.0804916	-0.0711308	-0.0613809	-0.0513205	-0.0410207	-0.0305461	-0.0199659	-0.0093505	0.00122734	0.0116958	0.0219809	0.0320034	0.0416768	0.0509017	0.0595666	0.0675568	0.0747606	0.0810762	0.0864182	0.0907257	0.0939655	0.0961219	0.0971941	0.0972002	0.0961685	0.0941393	0.0911557	0.0872649	0.0825158	0.0769688	0.0706912	0.0637598	0.0562605	0.0482804	0.0399127	0.0312542	0.0224001	0.01345	0.00450232	-0.00435925	-0.013072	-0.0215905	-0.0298877
2	-0.0128714	-0.0152599	-0.017729	-0.0200934	-0.0222687	-0.0242929	-0.0262314	-0.028069	-0.0296917	-0.0307948	-0.0308825	-0.0292959	-0.0254117	-0.0189224	-0.00989807	0.00124546	0.0138807	0.0273588	0.041188	0.0550664	0.0688017	0.0821505	0.0947502	0.106079	0.115532	0.122547	0.126743	0.127906	0.125935	0.12076	0.112294	0.100468	0.0854754	0.0679283	0.0488916	0.0297459	0.0118424	-0.00382933	-0.0168099	-0.0271703	-0.0352431	-0.041362	-0.0457093	-0.0482217	-0.0486542	-0.0468151	-0.0427992	-0.0370535	-0.0302579
3	-0.018611	-0.0233643	-0.027823	-0.0310158	-0.0327017	-0.033434	-0.0338661	-0.0343552	-0.0349423	-0.0354927	-0.0359156	-0.0360495	-0.035812	-0.0350753	-0.0335668	-0.0308867	-0.0264486	-0.0196338	-0.00992541	0.00293487	0.0191107	0.0386143	0.0606352	0.0834449	0.104854	0.122718	0.135633	0.143182	0.14536	0.141582	0.130873	0.112749	0.0883828	0.0608182	0.033717	0.0097605	-0.0103101	-0.0269851	-0.040462	-0.0502455	-0.0558179	-0.0573464	-0.055831	-0.0524115	-0.0478867	-0.0426498	-0.036799	-0.0306642	-0.0247298
4	-0.0449093	-0.0478596	-0.0462896	-0.0408265	-0.032711	-0.0238532	-0.0156234	-0.00849939	-0.00303093	-0.000233842	0.000427404	0.000950428	0.00220968	0.00405707	0.00563701	0.00605556	0.00547682	0.00587672	0.00965456	0.0168533	0.026106	0.0382087	0.0554957	0.0777815	0.10093	0.119982	0.132105	0.136705	0.134134	0.124066	0.10561	0.079672	0.0507897	0.024676	0.0040444	-0.0112723	-0.021763	-0.0274598	-0.0288179	-0.0269017	-0.0227806	-0.017413	-0.012752	-0.010445	-0.0097244	-0.00878352	-0.00731279	-0.00579307	-0.00393113
5	-0.0177143	-0.0177704	-0.0201985	-0.0217772	-0.0222723	-0.0229694	-0.019917	-0.010358	0.00273358	0.0151269	0.0248875	0.0317071	0.0352164	0.0350536	0.0313413	0.0242114	0.0139429	0.00298314	-0.00546511	-0.0111358	-0.0148735	-0.0146779	-0.00640759	0.011189	0.0356512	0.0622655	0.0859107	0.103318	0.112328	0.111769	0.100272	0.078357	0.0506938	0.0241138	0.0023041	-0.0149727	-0.0262767	-0.0292904	-0.0260352	-0.0226169	-0.0207618	-0.0187899	-0.0192644	-0.0246323	-0.0321166	-0.0382073	-0.0429717	-0.0452914	-0.0430454
6	-0.0245365	-0.0249791	-0.0320445	-0.0376464	-0.0397783	-0.038364	-0.0304433	-0.0163504	-8.01844e-05	0.015651	0.0277345	0.0348322	0.0367145	0.0351385	0.0324271	0.0288717	0.0235498	0.0166495	0.00984279	0.00343954	-0.00211203	-0.00240691	0.00291552	0.0094384	0.0173233	0.0279541	0.0391967	0.0509473	0.0614132	0.0688293	0.0731507	0.0685367	0.050753	0.0238094	-0.00810726	-0.0405164	-0.0651589	-0.0745116	-0.0697024	-0.0603204	-0.052306	-0.0465214	-0.0426706	-0.0411154	-0.0417448	-0.0415728	-0.0395424	-0.0373927	-0.0322594
7	-0.0292169	-0.0295403	-0.0307685	-0.0293329	-0.0300952	-0.028399	-0.0239129	-0.0179061	-0.0139674	-0.0106622	-0.00298853	0.0117567	0.0283907	0.0393948	0.0466563	0.0504785	0.050241	0.0472086	0.0413271	0.032681	0.0234723	0.0192415	0.0199005	0.0194867	0.0201518	0.0240268	0.0262139	0.0285956	0.0298008	0.0286859	0.0286565	0.0267305	0.0213788	0.0110851	-0.00312603	-0.0232844	-0.0406714	-0.0487851	-0.0506647	-0.0492308	-0.0471124	-0.0411296	-0.0330276	-0.0243262	-0.0213289	-0.0229576	-0.0240276	-0.0223137	-0.0152804
8	-0.0276417	-0.0217987	-0.0148077	-0.00912503	-0.00777162	-0.00524174	-0.00376829	-0.00660571	-0.0134558	-0.0159691	-0.0125085	0.00195923	0.0206069	0.0390977	0.0510717	0.0586483	0.0594862	0.0531215	0.0377899	0.0257899	0.0189438	0.0172593	0.0182421	0.0235554	0.0321888	0.0432578	0.0426686	0.0296392	0.0082366	-0.0122507	-0.0258245	-0.0274704	-0.0238844	-0.0230153	-0.0229296	-0.0286846	-0.0324034	-0.0301277	-0.0264578	-0.0205923	-0.0140737	-0.00279621	0.00883857	0.0224428	0.0295795	0.0284386	0.0216668	0.018696	0.0195462
9	-0.0239123	0.00386973	0.0251433	0.0230731	0.00483377	-0.00771728	-0.00107364	0.0157763	0.0230966	0.0212454	0.00988491	0.00985933	0.0152756	0.0217864	0.0189055	0.0126442	0.00460109	0.00887373	0.0148509	0.0136446	0.00332788	8.3102e-06	0.00678667	0.0226951	0.0378485	0.0516739	0.0484112	0.0206129	-0.0255585	-0.06686	-0.0873024	-0.0844131	-0.0737608	-0.0690082	-0.0728577	-0.0810507	-0.0789668	-0.063486	-0.0431872	-0.0149863	0.0143442	0.04293	0.0643544	0.079943	0.0853031	0.0827201	0.0755896	0.0750344	0.0704419
10	-0.00437724	0.0158936	0.0331533	0.0339198	0.0216738	0.00687541	0.00511394	0.0154241	0.0176925	0.0135936	0.00260196	0.000320348	0.00228598	0.00583282	0.00162158	-0.00313879	-0.0024423	0.00841043	0.0219209	0.0280485	0.025396	0.0203613	0.0193879	0.0264959	0.0330424	0.0366344	0.0269422	6.98862e-05	-0.0368794	-0.0703106	-0.089957	-0.0931688	-0.0883601	-0.0863755	-0.0887583	-0.0910354	-0.0856693	-0.0734355	-0.056254	-0.0309764	-0.0042348	0.0210647	0.0392287	0.0484316	0.0501558	0.0483581	0.0444087	0.0468172	0.048182
11	-0.00105733	0.00967385	0.0229287	0.0268237	0.0245928	0.0162684	0.00996919	0.0101523	0.00758535	0.00394822	-0.00351519	-0.00606876	-0.00437468	0.00284888	0.00677896	0.0114022	0.0208994	0.0357095	0.0504241	0.0609585	0.0649247	0.060108	0.050321	0.044444	0.0417332	0.0385053	0.0256619	-0.000616118	-0.0341041	-0.064543	-0.084646	-0.0914789	-0.089564	-0.0873594	-0.0856869	-0.0817051	-0.0733895	-0.0629227	-0.050806	-0.0332724	-0.015915	-7.73961e-05	0.0118443	0.0190432	0.0207475	0.0201031	0.0168501	0.019127	0.0234643
12	-0.00206636	0.00154337	0.0107763	0.0140904	0.0169882	0.0170715	0.0128108	0.00644617	-0.000537783	-0.0032619	-0.00851948	-0.0106611	-0.00896653	0.0019968	0.0152398	0.0295734	0.0454568	0.0642789	0.0829909	0.0992559	0.110141	0.10544	0.0859551	0.0662656	0.054704	0.0484547	0.0357348	0.0059848	-0.0340438	-0.0677214	-0.086559	-0.0928696	-0.0920515	-0.0900017	-0.0855449	-0.0762595	-0.0632257	-0.0512759	-0.0396609	-0.0271514	-0.0170786	-0.00969652	-0.00199323	0.00552061	0.00980225	0.0108484	0.00818689	0.0102593	0.0158617
13	-0.00419256	-0.00480759	-0.000726761	-0.00149565	0.00383696	0.0130335	0.0158401	0.00410593	-0.00880089	-0.0128224	-0.0135375	-0.0139253	-0.0119171	0.00199431	0.0234536	0.0472134	0.0683394	0.0886269	0.114053	0.13804	0.157642	0.155243	0.127344	0.0930707	0.0732733	0.0671793	0.0540852	0.0186529	-0.0340606	-0.0755303	-0.0930971	-0.0965283	-0.0968716	-0.0965292	-0.0898854	-0.0753838	-0.0560891	-0.0410548	-0.0273793	-0.0166385	-0.0125247	-0.0125843	-0.00694492	0.00304467	0.0101162	0.011301	0.0106835	0.0147344	0.0194963
14	-0.00863387	-0.00892755	-0.00806771	-0.0168058	-0.0134119	0.00487024	0.0178369	0.0073863	-0.0143861	-0.0240795	-0.0174029	-0.0148094	-0.0124552	0.00334073	0.0275849	0.0596105	0.0838156	0.101977	0.133662	0.169448	0.195197	0.198903	0.167718	0.121988	0.0992656	0.0954555	0.0802981	0.0348775	-0.0327381	-0.0860955	-0.103813	-0.102223	-0.103435	-0.106908	-0.098196	-0.0783243	-0.0517771	-0.0314973	-0.0151199	-0.000857284	-0.00172613	-0.00827928	-0.00184787	0.0143994	0.0208134	0.0187172	0.0203602	0.0278555	0.0321051
15	-0.0145739	-0.0166263	-0.0114897	-0.0266345	-0.0307423	-0.00767367	0.0183143	0.0183495	-0.0102549	-0.0304657	-0.0174349	-0.0124013	-0.00942358	0.00548769	0.0267495	0.062234	0.0886843	0.0970275	0.13364	0.18406	0.207783	0.215056	0.190891	0.145355	0.127066	0.126956	0.105666	0.0479141	-0.0299674	-0.090901	-0.112917	-0.104841	-0.106411	-0.114297	-0.103479	-0.0781558	-0.0471992	-0.0206388	0.002613	0.0198374	0.0156155	0.00085785	0.0149386	0.0384367	0.0399171	0.0310862	0.0325105	0.0421719	0.0476368
16	-0.0193856	-0.0299124	-0.0139193	-0.0257169	-0.0375791	-0.0187904	0.016643	0.0335734	0.00723273	-0.025626	-0.0130847	-0.00758405	-0.00427579	0.00442427	0.021315	0.0549756	0.0795563	0.0740894	0.112019	0.175258	0.185947	0.185236	0.17833	0.14693	0.136949	0.145209	0.117292	0.0455521	-0.0325618	-0.0879238	-0.114484	-0.100127	-0.100807	-0.111325	-0.0971495	-0.074834	-0.0422825	-0.00942619	0.0221155	0.0405212	0.0325181	0.00830763	0.0344614	0.0647918	0.0588731	0.0423079	0.0406844	0.0468624	0.0550678
17	-0.0214213	-0.0425255	-0.0213639	-0.0204038	-0.0318815	-0.0259355	0.0123995	0.0447416	0.0296911	-0.014219	-0.00855924	-0.00212777	0.00144638	-0.000544508	0.014579	0.0452867	0.0641071	0.049945	0.0861812	0.155727	0.151037	0.132714	0.143952	0.129604	0.123011	0.145306	0.115703	0.0268456	-0.0431136	-0.0837636	-0.109537	-0.08958	-0.0887124	-0.0987299	-0.0836331	-0.0735745	-0.0396201	0.00132604	0.0356445	0.0559193	0.0420677	0.00993335	0.0432979	0.0822447	0.0684038	0.0477079	0.0435378	0.0438123	0.0505909
18	-0.024235	-0.0473626	-0.0327658	-0.0163864	-0.0189543	-0.0282948	0.00950548	0.0505787	0.0457192	-0.000953012	-0.00418674	0.0069813	0.00832179	-0.00536222	0.00924724	0.0363145	0.0462632	0.0324229	0.0682918	0.132949	0.117419	0.0837145	0.104561	0.101922	0.095691	0.133597	0.10561	-0.00152942	-0.0547771	-0.0815868	-0.0978343	-0.0746159	-0.0749964	-0.0795355	-0.0733444	-0.0724285	-0.0357792	0.0133291	0.041628	0.0621473	0.0420813	0.0096894	0.0446852	0.0916498	0.067765	0.048234	0.0431175	0.0413411	0.0386577
19	-0.0187738	-0.0403986	-0.038581	-0.0183731	-0.00636992	-0.0242014	0.0054891	0.0465541	0.0531985	0.0130192	-0.00222096	0.0199553	0.0181902	-0.00621158	0.000574197	0.0244807	0.028106	0.0208093	0.050067	0.105938	0.0959561	0.0516588	0.0655237	0.0721849	0.0598227	0.107765	0.10203	-0.011556	-0.0573324	-0.0792689	-0.0848464	-0.0633922	-0.0650999	-0.0663956	-0.0700354	-0.0745171	-0.0375769	0.0159451	0.03361	0.0535927	0.0419991	0.0114653	0.0321075	0.0926708	0.0623493	0.0443063	0.0419837	0.0447592	0.0283061
20	-0.012624	-0.0309345	-0.0343343	-0.0212004	0.000456846	-0.0159971	0.00855801	0.0378541	0.0460168	0.0188877	0.00266587	0.0343115	0.0244569	-0.00705065	-0.00616691	0.0132082	0.0118625	0.0116882	0.0437705	0.0857524	0.0777257	0.036264	0.0414019	0.0426614	0.0314363	0.0885147	0.0955334	-0.0186236	-0.0550734	-0.0777446	-0.0739547	-0.0515586	-0.0617491	-0.0590614	-0.0729242	-0.0736794	-0.0304937	0.0164958	0.019532	0.0348106	0.0353577	0.0118496	0.0250275	0.0874138	0.0529795	0.0386124	0.0451087	0.0496546	0.0213517
21	-0.00217077	-0.0221711	-0.0228491	-0.0215516	0.00215312	-0.00527789	0.0112444	0.0237875	0.031893	0.0232923	0.00711362	0.0427379	0.0282072	-0.00461634	-0.0108415	0.00600217	0.00171176	0.00676561	0.0430133	0.0720792	0.0665428	0.0344401	0.0285335	0.0255124	0.0155226	0.0740227	0.0952174	-0.0121897	-0.046338	-0.0734793	-0.0685884	-0.0453528	-0.0612684	-0.0582056	-0.0723745	-0.0680486	-0.0208885	0.0154623	0.00624777	0.0140772	0.0287083	0.0151185	0.0205921	0.0786114	0.0477848	0.0347762	0.047758	0.0526646	0.0201769
22	0.0102063	-0.0151113	-0.00799653	-0.0180221	-0.00326195	0.00111938	0.0123364	0.0106956	0.0186417	0.0228099	0.00657675	0.0414283	0.0284922	-0.00386277	-0.0142049	0.00121335	-0.000976032	0.0023229	0.0470421	0.0712813	0.063454	0.0421596	0.0297413	0.0195344	0.00919505	0.0646086	0.105947	-0.00420399	-0.0392544	-0.0699449	-0.0732452	-0.0448392	-0.0624196	-0.0642943	-0.0712959	-0.0662147	-0.0163383	0.0128441	-0.00384606	-0.000931279	0.0230695	0.0157545	0.0177773	0.0680709	0.0490513	0.0367932	0.0531198	0.0570955	0.0273897
23	0.0163721	-0.0108644	0.0052949	-0.0121113	-0.00890811	0.00461291	0.0100409	-0.00260304	0.00561278	0.0197036	0.0075414	0.0379084	0.0247977	-0.00471452	-0.0159535	3.32508e-05	0.000183209	0.00272154	0.0558695	0.0741848	0.0615555	0.0505156	0.0400254	0.0203191	0.0126839	0.068604	0.115294	-0.000585821	-0.0339953	-0.0649295	-0.0769173	-0.0449398	-0.063309	-0.0672932	-0.0684291	-0.0600525	-0.00457192	0.0130966	-0.00778656	-0.010228	0.0173091	0.0141644	0.0212391	0.0588282	0.0499497	0.0411188	0.0573178	0.0562297	0.0308883
24	0.0132021	-0.00592178	0.0177571	-0.00812531	-0.0141067	0.00797967	0.00242477	-0.0164693	-0.00616706	0.0149975	0.012572	0.03311	0.0201011	-0.00660644	-0.0159447	0.00220444	0.00518963	0.0081674	0.0690111	0.0780325	0.0595094	0.0601986	0.0550601	0.0287025	0.0235305	0.0868848	0.121617	-0.00030904	-0.0304704	-0.059147	-0.0777456	-0.0441386	-0.0641376	-0.0659278	-0.0622726	-0.0500022	0.0130381	0.0161983	-0.00742781	-0.0138594	0.0120975	0.0121673	0.0289184	0.0528658	0.0501029	0.0467332	0.0595147	0.0509024	0.0316226
25	0.0101703	-0.00382045	0.0249747	-0.00159822	-0.0211022	0.00619699	-0.00635674	-0.0262143	-0.0107927	0.00897092	0.0123154	0.0245217	0.015313	-0.0108033	-0.0159309	0.00342472	0.00919938	0.0112689	0.0774148	0.0801548	0.0624095	0.0701983	0.0686341	0.0348841	0.0309153	0.100507	0.136268	-0.00434139	-0.0311595	-0.0542004	-0.078816	-0.0471843	-0.0634362	-0.0668273	-0.0591132	-0.0439072	0.0222625	0.0156986	-0.00554487	-0.0143088	0.00979166	0.00672639	0.0335385	0.0473273	0.0515813	0.0529063	0.0595165	0.0458099	0.0326651
26	0.00448696	-0.00368321	0.0287085	0.00477385	-0.0270496	0.0021504	-0.0150942	-0.0334439	-0.0113072	0.00308949	0.0116514	0.0158141	0.0110268	-0.0158206	-0.0150425	0.00528673	0.0109607	0.0145866	0.0821174	0.0779217	0.0663059	0.0784593	0.0787458	0.0399656	0.0370777	0.113675	0.153423	-0.011	-0.0334358	-0.0491448	-0.0766579	-0.0507586	-0.061002	-0.0672414	-0.0564247	-0.0373761	0.029493	0.0136024	-0.00227908	-0.0126452	0.00971631	0.000692338	0.0365468	0.0439544	0.0512919	0.0570214	0.0568827	0.0381284	0.0319549
27	-0.00245523	-0.0086182	0.033378	0.0123023	-0.0326273	-0.00192648	-0.0216018	-0.0387623	-0.0157365	-0.00404028	0.0131918	0.00892351	0.0104585	-0.0180055	-0.0133806	0.00531078	0.0138553	0.0198614	0.0808273	0.0764839	0.0691377	0.0812771	0.0897551	0.0487399	0.0478699	0.120281	0.176371	-0.00881132	-0.0347368	-0.0411147	-0.0687567	-0.0547417	-0.0547222	-0.0651501	-0.0500336	-0.0326688	0.0346538	0.0160386	0.00460104	-0.00845464	0.0107791	-0.00582847	0.0398704	0.0406733	0.0518841	0.0559139	0.0515821	0.0281783	0.0298654
28	-0.0171224	-0.00865311	0.0375369	0.0097411	-0.0360219	-0.00604685	-0.0305081	-0.0447028	-0.0127896	-0.00774897	0.0161799	0.00378536	0.00684229	-0.0242261	-0.00952268	0.00701972	0.0133049	0.0280758	0.0811471	0.0669491	0.0707695	0.0850171	0.092401	0.059552	0.0542779	0.139642	0.186897	-0.0153309	-0.0355509	-0.0345732	-0.0590869	-0.052754	-0.0505439	-0.0580158	-0.0441378	-0.0232371	0.0425389	0.0154636	0.0086925	-0.00291222	0.0119248	-0.00662518	0.0403965	0.0401919	0.0481864	0.0503923	0.0410252	0.017329	0.0274585
29	-0.0220463	-0.0118075	0.0394011	0.0119534	-0.0378427	-0.0131593	-0.0345086	-0.0460385	-0.00956156	-0.0109595	0.0133943	-0.00266485	0.00216214	-0.0299428	-0.0110907	0.00545326	0.00430628	0.0283549	0.0721686	0.0545439	0.0713503	0.0821089	0.0867739	0.058998	0.05327	0.138751	0.205412	-0.0199408	-0.0387989	-0.035146	-0.0502979	-0.0558673	-0.0450422	-0.0586211	-0.0435718	-0.021868	0.0416995	0.00904052	0.00940409	0.00171424	0.0139633	-0.00831003	0.0389822	0.0386082	0.0411514	0.0440381	0.0347218	0.00910509	0.0271781
30	-0.0260044	-0.0177312	0.0429282	0.0137985	-0.0385594	-0.0163373	-0.0381648	-0.0445164	-0.0136052	-0.0114323	0.0125542	-0.00611729	0.000370186	-0.0307532	-0.0126978	0.00278763	-0.000899973	0.0289001	0.0627846	0.0470813	0.0687863	0.077812	0.0832038	0.0630495	0.0581151	0.130413	0.231773	-0.013584	-0.0387686	-0.0343616	-0.0363487	-0.0559025	-0.0385955	-0.0527295	-0.0387048	-0.0239365	0.0405849	0.00765461	0.0102897	0.00691052	0.015326	-0.008884	0.0391081	0.0347323	0.0362761	0.0330973	0.0287	0.00185722	0.0267042
contact 3
	time
frequency	-1.5	-1.45	-1.4	-1.35	-1.3	-1.25	-1.2	-1.15	-1.1	-1.05	-1	-0.95	-0.9	-0.85	-0.8	-0.75	-0.7	-0.65	-0.6	-0.55	-0.5	-0.45	-0.4	-0.35	-0.3	-0.25	-0.2	-0.15	-0.1	-0.05	0	0.05	0.1	0.15	0.2	0.25	0.3	0.35	0.4	0.45	0.5	0.55	0.6	0.65	0.7	0.75	0.8	0.85	0.9
1	-0.315151	-0.30385	-0.291401	-0.27779	-0.263011	-0.247072	-0.230001	-0.211837	-0.192641	-0.172491	-0.151485	-0.12973	-0.107351	-0.084478	-0.0612551	-0.0378358	-0.0143822	0.00893731	0.0319521	0.0544907	0.0763817	0.0974591	0.117559	0.136525	0.154205	0.170445	0.185093	0.198004	0.209042	0.218087	0.225034	0.229805	0.232344	0.232614	0.230604	0.226324	0.219802	0.21108	0.200218	0.187301	0.172439	0.155767	0.137436	0.117612	0.0964689	0.0741868	0.0509523	0.0269489	0.00235691
2	-0.0519126	-0.046769	-0.0420849	-0.0380864	-0.0347958	-0.0319592	-0.0290765	-0.02554	-0.0208871	-0.014843	-0.0071645	0.0024391	0.014324	0.0287652	0.0455342	0.0636558	0.0815986	0.0978475	0.11152	0.122777	0.132594	0.142001	0.151466	0.160668	0.168644	0.174247	0.176621	0.175458	0.170996	0.163833	0.15466	0.143977	0.132107	0.119337	0.105998	0.0925485	0.0796538	0.068113	0.0585866	0.0513434	0.0462194	0.042828	0.0406758	0.039291	0.0383581	0.0377939	0.0375798	0.0376224	0.0377287
3	-0.0191794	-0.0135004	-0.00798827	-0.00344783	-0.000220374	0.00158578	0.00219258	0.00188895	0.000992485	0.000105385	5.86018e-05	0.00154268	0.0049307	0.0106093	0.0189574	0.0302209	0.0440896	0.0598861	0.0770452	0.0951831	0.113294	0.129513	0.141982	0.14971	0.152722	0.151311	0.145451	0.134735	0.119208	0.0995593	0.0769305	0.0526084	0.0281376	0.00547783	-0.0135988	-0.0281524	-0.038218	-0.0444444	-0.0477123	-0.0486689	-0.0474539	-0.0438259	-0.037675	-0.0294549	-0.0198655	-0.00915724	0.00264863	0.0150281	0.0272098
4	0.0040654	0.0103933	0.0151631	0.0192528	0.0231445	0.0263409	0.0286099	0.0292002	0.0279481	0.0251667	0.0201294	0.0119548	0.000666031	-0.0119104	-0.0226754	-0.0300333	-0.0341687	-0.0337541	-0.0250868	-0.00678075	0.0188469	0.0486745	0.08002	0.108994	0.131859	0.147554	0.155971	0.154797	0.141716	0.118052	0.0884516	0.0581837	0.0314973	0.0104945	-0.00413197	-0.0128824	-0.0171943	-0.0178587	-0.015394	-0.0101934	-0.00347566	0.00339135	0.0101247	0.0178828	0.0266754	0.0342274	0.0389693	0.0407583	0.0406306
5	-0.0138901	-0.00470035	0.00195736	0.00777543	0.0155152	0.0239447	0.030027	0.0335895	0.0343574	0.0299368	0.0217153	0.0122575	0.00163012	-0.0119809	-0.0277116	-0.0422471	-0.0549973	-0.0646241	-0.067047	-0.0617211	-0.0517772	-0.0348011	-0.0072732	0.0292867	0.0720339	0.117942	0.161457	0.197241	0.218687	0.222246	0.210864	0.189512	0.161218	0.131698	0.10701	0.0878529	0.0712779	0.0556287	0.0410156	0.0264654	0.0133025	0.0034498	-0.00337054	-0.00726503	-0.00727984	-0.0046812	-0.000659804	0.00443677	0.00817453
6	-0.0367609	-0.0333121	-0.0279766	-0.0188614	-0.00708793	0.00864372	0.0253579	0.0386546	0.0470814	0.044881	0.0321878	0.017167	-0.00182738	-0.0228967	-0.0422573	-0.0582136	-0.0695275	-0.0817382	-0.0919726	-0.0959506	-0.0925073	-0.0773862	-0.0500805	-0.012924	0.0363741	0.098118	0.165464	0.228439	0.280817	0.316197	0.33123	0.326442	0.297353	0.252412	0.209484	0.167487	0.129555	0.103599	0.0779206	0.0519237	0.0343974	0.0236465	0.0184779	0.0202467	0.0243339	0.0208181	0.00830746	-0.00420724	-0.0155153
7	-0.00900683	-0.00111733	0.00703577	0.0139206	0.0136653	0.015738	0.0223141	0.0288798	0.0391193	0.0419197	0.0316937	0.0167314	-0.000415659	-0.0127053	-0.0229813	-0.0379475	-0.0548478	-0.0778404	-0.0971841	-0.105953	-0.105487	-0.0917521	-0.0669169	-0.03085	0.0138541	0.0651722	0.122281	0.183015	0.240293	0.288773	0.319278	0.334402	0.329506	0.306708	0.277522	0.232697	0.187362	0.15947	0.123409	0.0862057	0.0597992	0.0358266	0.0203143	0.0133068	0.00827769	-0.00355619	-0.0219184	-0.0336024	-0.0401709
8	0.0111347	0.0208946	0.0245714	0.0251753	0.0188823	0.0134571	0.00350046	-0.00687938	-0.00356451	0.00370435	0.00573043	0.00210538	-0.00852589	-0.0169571	-0.0287636	-0.0437377	-0.0560025	-0.0735438	-0.0906442	-0.0970703	-0.0926345	-0.0737515	-0.0519692	-0.0206958	0.0189109	0.0697301	0.124256	0.179177	0.233418	0.286158	0.330206	0.355259	0.348479	0.31022	0.263924	0.211897	0.158471	0.118926	0.0708524	0.0386942	0.0229746	0.00394023	-0.0127485	-0.0319814	-0.0455009	-0.0553063	-0.0632899	-0.0672408	-0.0704345
9	0.00636919	0.0154313	0.013691	0.0153501	0.0161898	0.0183074	0.00525677	-0.0135494	-0.0249388	-0.0290763	-0.0316955	-0.0359356	-0.0463047	-0.0489047	-0.0566866	-0.0710437	-0.0846594	-0.0924501	-0.0932625	-0.0890526	-0.0817854	-0.0597914	-0.0384288	-0.0149387	0.00549798	0.0416327	0.0976525	0.169403	0.240447	0.299858	0.347183	0.367127	0.356152	0.309717	0.241936	0.162765	0.0923211	0.0459985	0.00727507	-0.0112164	-0.0135937	-0.0122204	-0.0223412	-0.0482423	-0.0628225	-0.0581843	-0.0482968	-0.0484698	-0.0575029
10	-0.00326856	0.00869775	0.00250389	0.00576487	0.0235532	0.0474696	0.0428495	0.0224252	-0.00183615	-0.0165368	-0.0279175	-0.0415885	-0.0610093	-0.0659576	-0.0750036	-0.0922675	-0.108777	-0.108651	-0.0948516	-0.0820692	-0.0792478	-0.068593	-0.0613339	-0.0517042	-0.0516306	-0.0313163	0.0216323	0.103685	0.191215	0.266531	0.331075	0.363708	0.357561	0.309321	0.247675	0.172416	0.103606	0.0507215	0.0178903	0.00681312	0.00210221	0.00697459	0.00659612	0.00121242	-0.00203387	0.00166314	0.00289832	0.00197573	0.000217575
11	-0.00872775	0.00889981	0.015074	0.0227721	0.0402202	0.0632925	0.072946	0.0673598	0.0412173	0.017058	0.00206441	-0.0185979	-0.0481122	-0.0654903	-0.0811855	-0.103878	-0.128837	-0.133538	-0.119849	-0.10597	-0.10942	-0.114562	-0.127522	-0.137082	-0.14381	-0.129014	-0.0811192	0.00204493	0.0964614	0.17704	0.257539	0.325446	0.357822	0.340126	0.312708	0.288688	0.257491	0.200554	0.153345	0.123945	0.0972143	0.0822942	0.0721549	0.0725385	0.0669663	0.0463214	0.0227346	0.013112	0.0139203
12	-0.00804497	0.00974138	0.0288995	0.0451414	0.0529667	0.0627584	0.0751108	0.0780526	0.0598497	0.0399081	0.0215954	-0.00325151	-0.037377	-0.0659142	-0.087784	-0.113081	-0.140232	-0.153028	-0.151798	-0.146125	-0.15632	-0.174187	-0.196304	-0.208933	-0.212345	-0.201365	-0.160499	-0.0822554	0.014989	0.106658	0.19702	0.286472	0.3655	0.414006	0.443062	0.463474	0.463889	0.416912	0.349799	0.284667	0.224484	0.174538	0.133733	0.101922	0.0674077	0.0247853	-0.0157055	-0.0385196	-0.0480871
13	-0.00646932	0.0124222	0.0376234	0.0554038	0.0572842	0.0603446	0.067283	0.0700143	0.0638325	0.0483725	0.0258531	0.000446781	-0.0325819	-0.0631244	-0.0877976	-0.114369	-0.141429	-0.158806	-0.166598	-0.16841	-0.182767	-0.207358	-0.230492	-0.237965	-0.235585	-0.225854	-0.192876	-0.124279	-0.0284541	0.077712	0.182377	0.284604	0.391039	0.485708	0.549644	0.586317	0.59609	0.552851	0.467616	0.374789	0.290399	0.214136	0.14688	0.0867942	0.0321161	-0.0183271	-0.0610582	-0.0904551	-0.109666
14	-0.00702767	0.0150567	0.0417765	0.0574563	0.05865	0.059111	0.0604123	0.0635889	0.0641945	0.0483074	0.0216002	-0.00351603	-0.0311163	-0.05956	-0.0856266	-0.113863	-0.141431	-0.16142	-0.171643	-0.175478	-0.191626	-0.219145	-0.241432	-0.243895	-0.236984	-0.226544	-0.197803	-0.136138	-0.0411097	0.077937	0.202438	0.31914	0.435925	0.548117	0.619838	0.654801	0.655964	0.602303	0.502983	0.396107	0.297957	0.2055	0.123903	0.0538642	-0.00495535	-0.0549783	-0.0927138	-0.121291	-0.145096
15	-0.00838034	0.0170179	0.0413318	0.055282	0.0597827	0.0589291	0.0561689	0.0616255	0.062535	0.0443226	0.0136295	-0.0112216	-0.0298638	-0.0573121	-0.0865025	-0.114401	-0.141543	-0.163576	-0.173124	-0.176576	-0.192252	-0.220673	-0.241009	-0.240653	-0.230957	-0.218373	-0.190098	-0.131646	-0.0361896	0.0950888	0.240164	0.373527	0.493894	0.604756	0.667712	0.689114	0.668204	0.597066	0.49066	0.379484	0.273583	0.17259	0.0862564	0.0178315	-0.0361857	-0.0817079	-0.112572	-0.136284	-0.160569
16	-0.0102504	0.0161294	0.0354042	0.0506817	0.0610437	0.0584569	0.0538876	0.0612364	0.0590264	0.0365858	0.00211928	-0.0196752	-0.0295505	-0.0580288	-0.0915769	-0.116187	-0.140985	-0.164535	-0.172533	-0.17408	-0.187956	-0.215332	-0.233886	-0.231569	-0.220367	-0.205134	-0.174576	-0.116899	-0.0191055	0.124753	0.287548	0.436477	0.56011	0.654377	0.69272	0.689624	0.641215	0.548804	0.443043	0.333608	0.226023	0.126137	0.0417831	-0.0176061	-0.0613881	-0.0996988	-0.123445	-0.13966	-0.161503
17	-0.0109756	0.0104345	0.0243559	0.0455579	0.0619564	0.0573529	0.0522242	0.0580836	0.0543684	0.0264526	-0.0120553	-0.0269496	-0.0306121	-0.0603977	-0.099252	-0.1177	-0.137178	-0.161567	-0.169119	-0.168701	-0.179972	-0.204985	-0.221711	-0.218005	-0.205713	-0.187127	-0.153641	-0.0963285	0.00398598	0.160277	0.334239	0.493072	0.619939	0.686973	0.686749	0.651915	0.581761	0.471175	0.373399	0.268558	0.166005	0.0780082	-0.000469479	-0.048125	-0.0779201	-0.108787	-0.12636	-0.134602	-0.152731
18	-0.00938991	-0.00111272	0.0100571	0.0419124	0.0606551	0.0545884	0.0494442	0.0495603	0.0471194	0.0120257	-0.0287192	-0.0340529	-0.0348599	-0.065623	-0.10924	-0.119539	-0.132487	-0.155622	-0.164038	-0.162311	-0.171833	-0.194176	-0.207689	-0.20239	-0.188517	-0.164601	-0.12885	-0.0716475	0.034186	0.205104	0.381964	0.54339	0.666457	0.695973	0.646927	0.576829	0.493902	0.376299	0.29074	0.189413	0.0998007	0.0299093	-0.0390041	-0.0735412	-0.0878831	-0.112382	-0.12454	-0.127466	-0.141142
19	-0.00740322	-0.0152076	-0.00707018	0.0355556	0.0559345	0.0539675	0.0451604	0.0390466	0.0413739	0.00437348	-0.0394185	-0.039424	-0.039705	-0.0661543	-0.113301	-0.11873	-0.123628	-0.144996	-0.157862	-0.155399	-0.161065	-0.181587	-0.19363	-0.188845	-0.173705	-0.146556	-0.112156	-0.059263	0.044141	0.220156	0.396373	0.555873	0.674202	0.678526	0.593522	0.489719	0.413673	0.303956	0.226733	0.129759	0.0538637	0.00206491	-0.0590267	-0.0866087	-0.0880965	-0.108669	-0.119151	-0.120037	-0.128746
20	-0.00236304	-0.0275658	-0.0167496	0.0325578	0.0489695	0.0557542	0.0379328	0.0298611	0.0344706	-0.00554619	-0.0433044	-0.0419133	-0.0446578	-0.0704396	-0.115388	-0.115473	-0.117734	-0.135584	-0.150862	-0.147829	-0.1534	-0.172644	-0.181242	-0.176036	-0.159173	-0.130879	-0.0981836	-0.0472655	0.0602355	0.239589	0.406182	0.564171	0.658472	0.633195	0.523361	0.397886	0.336194	0.247868	0.174651	0.0789335	0.0225172	-0.0172051	-0.0710323	-0.090743	-0.0845043	-0.104267	-0.112256	-0.116721	-0.120667
21	0.00377638	-0.0333452	-0.0221627	0.0259142	0.0401186	0.0611131	0.0304534	0.0235894	0.0272346	-0.00895672	-0.0373929	-0.0414253	-0.0487881	-0.0731048	-0.111125	-0.110544	-0.111917	-0.126019	-0.142279	-0.140721	-0.145615	-0.16354	-0.168549	-0.165164	-0.14851	-0.123139	-0.0922771	-0.0443042	0.0644345	0.236151	0.390678	0.548303	0.615288	0.57136	0.46065	0.32047	0.274918	0.217678	0.140186	0.0521	0.00949297	-0.0217484	-0.0717705	-0.0877873	-0.0781006	-0.0971349	-0.106243	-0.114987	-0.114627
22	0.012537	-0.0285587	-0.0228351	0.0191429	0.0312908	0.0675312	0.0261386	0.0203022	0.0233068	-0.00776685	-0.0226618	-0.0361747	-0.0502313	-0.0733444	-0.103018	-0.102832	-0.106226	-0.118013	-0.133222	-0.134785	-0.137194	-0.154615	-0.156912	-0.157074	-0.143619	-0.124706	-0.0948331	-0.052791	0.0523228	0.210689	0.350253	0.512072	0.562016	0.503802	0.418772	0.275773	0.243903	0.214415	0.13058	0.0512412	0.0155647	-0.0104157	-0.0630448	-0.0806638	-0.0702415	-0.0884744	-0.101501	-0.112615	-0.112719
23	0.0191654	-0.0217311	-0.0157647	0.0145933	0.025734	0.0705005	0.0221348	0.0198143	0.0183624	-0.00693387	-0.00622294	-0.0294705	-0.0514422	-0.07435	-0.094946	-0.0942831	-0.101539	-0.112644	-0.124526	-0.128622	-0.130083	-0.146932	-0.146041	-0.150848	-0.140396	-0.128177	-0.0992836	-0.0608636	0.044138	0.190357	0.31026	0.47331	0.499944	0.430008	0.370829	0.241947	0.225367	0.216039	0.123183	0.0591322	0.0290726	0.0053216	-0.0516161	-0.0705518	-0.0611309	-0.0792665	-0.0975468	-0.110138	-0.111958
24	0.0236607	-0.0143772	-0.00297955	0.0114987	0.0266657	0.0668124	0.0204666	0.0224596	0.0127281	-0.00254611	0.00843954	-0.0234894	-0.0527704	-0.074067	-0.0869188	-0.0859947	-0.0980956	-0.109023	-0.117393	-0.122317	-0.12407	-0.14038	-0.137467	-0.147323	-0.13958	-0.132674	-0.105445	-0.0677087	0.0411593	0.174046	0.276969	0.433587	0.431457	0.361802	0.321361	0.222701	0.22515	0.220243	0.118679	0.0757091	0.0494733	0.0222921	-0.0381394	-0.0584301	-0.0520504	-0.0701041	-0.094784	-0.107759	-0.112292
25	0.0257292	-0.00665991	0.00383764	0.0117349	0.0272471	0.0566241	0.0216747	0.0234277	0.0119887	0.000528043	0.017376	-0.0190965	-0.0526482	-0.0702879	-0.0810556	-0.0778819	-0.0944036	-0.106204	-0.112345	-0.117291	-0.11844	-0.13456	-0.131941	-0.146863	-0.140109	-0.137305	-0.112638	-0.078863	0.0271998	0.152891	0.242096	0.389571	0.379966	0.313498	0.289276	0.223037	0.239196	0.229026	0.124675	0.0954589	0.0702472	0.0380213	-0.0259063	-0.0485547	-0.0467234	-0.0617801	-0.0918383	-0.104223	-0.114824
26	0.0260152	-0.00116811	0.00823025	0.0137969	0.0285555	0.0425273	0.023595	0.0243243	0.0132891	0.00357218	0.0204805	-0.0174911	-0.0514535	-0.0646525	-0.0769232	-0.0711666	-0.0911493	-0.103825	-0.108966	-0.112192	-0.114179	-0.12949	-0.128638	-0.147629	-0.139828	-0.139783	-0.118062	-0.0873443	0.0151381	0.136887	0.21624	0.352106	0.342311	0.282712	0.266373	0.23254	0.256755	0.235848	0.132516	0.112648	0.0873907	0.0482151	-0.0171337	-0.0401983	-0.0448146	-0.0553325	-0.0889755	-0.101115	-0.117197
27	0.0224822	0.00558804	0.0093351	0.0183612	0.0257321	0.0283305	0.0247146	0.0249214	0.0167198	0.00674384	0.0198435	-0.0162691	-0.0495505	-0.0584999	-0.0727138	-0.0665711	-0.0867196	-0.102689	-0.106572	-0.108434	-0.110039	-0.125167	-0.127029	-0.148779	-0.13893	-0.141049	-0.124064	-0.0955116	-0.00102014	0.121045	0.191843	0.310194	0.316779	0.262108	0.250104	0.246464	0.272385	0.241549	0.145558	0.124962	0.103558	0.0580135	-0.0085975	-0.0315944	-0.0450205	-0.0501546	-0.0855399	-0.0975778	-0.119252
28	0.023737	0.00623622	0.0134978	0.0187299	0.0281434	0.00927181	0.0272093	0.0258647	0.0187046	0.00945195	0.013906	-0.0205758	-0.0478644	-0.0512824	-0.072837	-0.063583	-0.0853684	-0.100052	-0.10672	-0.103255	-0.108578	-0.12157	-0.128047	-0.148555	-0.138246	-0.140757	-0.125518	-0.0951614	0.000919817	0.115305	0.183211	0.28885	0.298741	0.251515	0.239008	0.261496	0.283011	0.235981	0.147952	0.132623	0.109687	0.0557872	-0.00704016	-0.027609	-0.0461925	-0.0492696	-0.0842345	-0.0970006	-0.119466
29	0.0248874	0.00722543	0.0155066	0.0193023	0.0258002	-0.00245985	0.0267452	0.0241306	0.0204042	0.0104666	0.00836828	-0.0230754	-0.0449987	-0.0438293	-0.0741917	-0.0602959	-0.0812885	-0.0976115	-0.106217	-0.0985469	-0.106107	-0.118011	-0.126475	-0.145825	-0.134752	-0.137691	-0.124759	-0.0936792	-0.00386669	0.109848	0.172202	0.273052	0.295004	0.247968	0.235193	0.271229	0.283313	0.229916	0.149115	0.133333	0.108293	0.0531493	-0.00734727	-0.0253157	-0.0488212	-0.0482979	-0.0826686	-0.0954143	-0.117582
30	0.0236581	0.0112882	0.0155067	0.020672	0.0215251	-0.00957596	0.0234229	0.0222114	0.0222986	0.0126502	0.00483283	-0.0241841	-0.0429503	-0.0373435	-0.0733086	-0.0588965	-0.0748164	-0.0951271	-0.104589	-0.0957147	-0.100715	-0.116363	-0.123553	-0.141798	-0.13141	-0.133183	-0.125562	-0.0908662	-0.0133637	0.102799	0.159643	0.251179	0.295704	0.246472	0.22992	0.274367	0.28094	0.223559	0.151834	0.130448	0.109221	0.0547306	-0.00597424	-0.0215852	-0.0495359	-0.0472389	-0.0795075	-0.0921014	-0.11438
contact 4
	time
frequency	-1.5	-1.45	-1.4	-1.35	-1.3	-1.25	-1.2	-1.15	-1.1	-1.05	-1	-0.95	-0.9	-0.85	-0.8	-0.75	-0.7	-0.65	-0.6	-0.55	-0.5	-0.45	-0.4	-0.35	-0.3	-0.25	-0.2	-0.15	-0.1	-0.05	0	0.05	0.1	0.15	0.2	0.25	0.3	0.35	0.4	0.45	0.5	0.55	0.6	0.65	0.7	0.75	0.8	0.85	0.9
1	-0.253143	-0.240091	-0.226187	-0.211504	-0.196109	-0.180073	-0.163467	-0.146367	-0.128847	-0.110986	-0.0928758	-0.0746156	-0.0563168	-0.0381001	-0.0200923	-0.00242269	0.0147808	0.0313997	0.0473286	0.0624725	0.0767452	0.0900688	0.102372	0.113587	0.123642	0.132469	0.140007	0.146206	0.151028	0.154451	0.156463	0.157074	0.156307	0.154186	0.150739	0.146001	0.140004	0.132786	0.12439	0.114865	0.10427	0.0926725	0.0801458	0.0667819	0.0526882	0.0379825	0.0227846	0.00721157	-0.00862518
2	-0.112953	-0.103984	-0.0945083	-0.0844702	-0.0736724	-0.0617795	-0.0484584	-0.0335732	-0.0173184	-0.000117378	0.0175839	0.0354637	0.0533169	0.0709644	0.0881245	0.104333	0.118962	0.131432	0.141416	0.148866	0.153968	0.156956	0.157807	0.156226	0.151861	0.14456	0.134642	0.122889	0.110297	0.0977323	0.0857342	0.0745361	0.0641667	0.0546829	0.0462279	0.0390583	0.0335118	0.0299577	0.0286817	0.0297586	0.0329954	0.0379349	0.0440573	0.050902	0.0581139	0.0654941	0.0728926	0.0801498	0.0870055
3	-0.0146159	-0.00724651	-0.000760195	0.00592369	0.0136191	0.0226575	0.0326711	0.0428652	0.0523584	0.0602539	0.0660239	0.0702452	0.0741042	0.0785329	0.0837775	0.0895694	0.0950164	0.099464	0.103343	0.107283	0.111179	0.114208	0.115414	0.11449	0.111278	0.105126	0.0948944	0.079644	0.0595829	0.0369188	0.0145638	-0.00558987	-0.0225419	-0.0354652	-0.0432474	-0.0450681	-0.0411447	-0.0321657	-0.0191055	-0.00294765	0.0154833	0.0352557	0.0552515	0.0748	0.0938382	0.111971	0.1278	0.139688	0.146767
4	-0.0465872	-0.0321888	-0.0177988	-0.00404964	0.0078995	0.016878	0.0224618	0.0271273	0.0339127	0.0414999	0.0477577	0.0536425	0.0608573	0.069172	0.077337	0.0851818	0.0935106	0.102275	0.114097	0.132254	0.155671	0.179741	0.20115	0.217312	0.224838	0.219955	0.199758	0.164627	0.119174	0.0684912	0.0168983	-0.0317719	-0.0742969	-0.108494	-0.132037	-0.142991	-0.14062	-0.125985	-0.101568	-0.0697862	-0.0328892	0.00667915	0.0460349	0.080898	0.108203	0.129021	0.146764	0.162839	0.17669
5	-0.0532132	-0.0320398	-0.0081867	0.0175448	0.0412666	0.0593648	0.0705229	0.0751533	0.0752513	0.0728039	0.0695806	0.070862	0.0806674	0.0953351	0.113108	0.135717	0.157933	0.17271	0.181185	0.192067	0.208245	0.221998	0.231997	0.246179	0.261832	0.262999	0.241181	0.200106	0.142877	0.0684339	-0.0187965	-0.103428	-0.169494	-0.211361	-0.232211	-0.23092	-0.20819	-0.17488	-0.138378	-0.097833	-0.0539739	-0.012263	0.0284175	0.0712298	0.110373	0.140545	0.16481	0.19093	0.218884
6	-0.0589335	-0.042027	-0.0234839	-0.00114994	0.0222811	0.0447046	0.0665549	0.0834891	0.0930802	0.098107	0.0980133	0.098222	0.101821	0.105055	0.115322	0.134145	0.156628	0.175535	0.18648	0.193247	0.199571	0.212836	0.230463	0.249161	0.273937	0.279409	0.246372	0.190448	0.119089	0.0312067	-0.060998	-0.140348	-0.187316	-0.202902	-0.199064	-0.180352	-0.150078	-0.119009	-0.0940774	-0.0681276	-0.0354408	-0.00421436	0.0259539	0.0636832	0.10409	0.135293	0.154669	0.168111	0.18018
7	-0.0176283	0.0142661	0.0408316	0.0612869	0.0744026	0.0854952	0.0971503	0.112689	0.126817	0.131284	0.122467	0.11425	0.111264	0.113241	0.128133	0.147653	0.16924	0.189978	0.198816	0.202821	0.203014	0.215701	0.234167	0.236273	0.248417	0.250034	0.218622	0.174173	0.107072	0.0211469	-0.0669608	-0.137383	-0.174732	-0.181286	-0.169502	-0.144481	-0.113038	-0.0744148	-0.0407069	-0.0150809	0.00770261	0.0172933	0.0234616	0.0387422	0.056546	0.0739365	0.0869861	0.0978247	0.107075
8	0.0260838	0.048164	0.0733487	0.0942433	0.111019	0.127748	0.147371	0.163118	0.168982	0.157281	0.138126	0.128297	0.124208	0.128573	0.138514	0.146275	0.161829	0.190827	0.220066	0.236715	0.230219	0.213748	0.19322	0.164789	0.148167	0.132556	0.0973437	0.0702915	0.0335368	-0.00718876	-0.0527031	-0.0974862	-0.131631	-0.150155	-0.154726	-0.144306	-0.126606	-0.0788331	-0.0290795	0.00620651	0.0230441	0.0271852	0.0314298	0.0414421	0.0556547	0.0669262	0.072304	0.0640933	0.0596766
9	0.0261814	0.0384905	0.0548079	0.0698515	0.0909057	0.116574	0.146478	0.171349	0.177177	0.163348	0.157029	0.162326	0.163022	0.165541	0.170539	0.170545	0.168306	0.175786	0.191192	0.203574	0.195638	0.15974	0.107856	0.061764	0.0250679	0.00143568	-0.035598	-0.0631404	-0.0832776	-0.0858057	-0.0806924	-0.0760067	-0.0743127	-0.0824078	-0.0998439	-0.108692	-0.110965	-0.0829767	-0.0491836	-0.0185543	-0.000529267	0.0103114	0.0233949	0.03991	0.0586784	0.0589391	0.0533491	0.0406713	0.0429743
10	0.020969	0.0204977	0.026231	0.0318286	0.0399858	0.0572696	0.0862101	0.115897	0.134378	0.134699	0.137556	0.143445	0.15145	0.159305	0.167338	0.16616	0.148819	0.133642	0.127997	0.125446	0.114564	0.0827472	0.0384201	-0.00260078	-0.0375604	-0.0503558	-0.071643	-0.0870604	-0.0945285	-0.0810468	-0.056739	-0.0299794	-0.00816588	0.00244754	-0.00463117	-0.0079654	-0.00917348	0.00361981	0.0189152	0.0360575	0.0446864	0.0477647	0.0465989	0.0403109	0.0302018	0.0117241	-0.000392074	-0.00111318	0.0148113
11	0.0166652	0.00383685	-0.00321808	-0.00680058	-0.00812356	0.00393173	0.0288592	0.0609044	0.0859114	0.0956006	0.102087	0.102643	0.108481	0.127973	0.142762	0.135999	0.104183	0.0742872	0.0604011	0.0533745	0.0423881	0.022411	-0.00398512	-0.0337082	-0.0656086	-0.0760655	-0.0851422	-0.0812272	-0.071361	-0.0432141	-0.000530299	0.0458636	0.0833089	0.112522	0.127378	0.143186	0.15174	0.154854	0.148513	0.14261	0.136092	0.115132	0.0834375	0.0455851	0.0110119	-0.0188871	-0.035684	-0.03611	-0.0171759
12	0.00555273	-0.00834832	-0.0249303	-0.0405796	-0.0446563	-0.032292	-0.00803646	0.0240905	0.0475315	0.0575115	0.0647239	0.062593	0.0677174	0.0936561	0.115882	0.104359	0.0566919	0.0165031	0.000587755	-0.00751901	-0.0142771	-0.0253926	-0.0381948	-0.058505	-0.0897117	-0.102845	-0.102506	-0.0764353	-0.0454535	-0.00436253	0.0518611	0.124704	0.186375	0.231378	0.266697	0.302623	0.317881	0.306885	0.271853	0.242184	0.224817	0.179739	0.114628	0.0537814	0.00443896	-0.0308638	-0.0561056	-0.0647046	-0.0483713
13	-0.00507171	-0.0149558	-0.0357403	-0.0588661	-0.065724	-0.0484406	-0.0227946	0.00520565	0.0255162	0.0379118	0.0403257	0.0435536	0.0536722	0.0694067	0.0919394	0.0815017	0.0234987	-0.0174784	-0.0325048	-0.0464259	-0.0478938	-0.0573981	-0.0676759	-0.0805209	-0.108051	-0.12418	-0.118874	-0.0689164	-0.0163497	0.0286706	0.089293	0.187245	0.274458	0.332525	0.374275	0.415024	0.432201	0.400012	0.336652	0.296706	0.27743	0.219216	0.135749	0.0648534	0.0101561	-0.0281657	-0.0600342	-0.0848361	-0.0790049
14	-0.00544307	-0.0142476	-0.0396727	-0.0549497	-0.0623112	-0.0423142	-0.014593	0.00559803	0.0287636	0.0446637	0.0452762	0.0609684	0.0705526	0.0650762	0.0750575	0.0689863	0.0120724	-0.0136666	-0.0247735	-0.0494789	-0.0529858	-0.0722497	-0.0897887	-0.0938232	-0.113916	-0.133539	-0.127782	-0.0628267	0.00980614	0.0515536	0.109415	0.21542	0.319665	0.384555	0.408366	0.4324	0.448323	0.39585	0.317556	0.280155	0.274121	0.220789	0.136715	0.0689753	0.0221949	-0.0107928	-0.0481135	-0.0886589	-0.0994664
15	0.00522634	-0.00394136	-0.0399624	-0.0358217	-0.0343202	-0.0158128	0.0136623	0.0260874	0.0566466	0.0690137	0.0733688	0.101288	0.104937	0.0758404	0.0636894	0.0596154	0.0249948	0.0178643	0.0161123	-0.0126649	-0.0328863	-0.0696051	-0.0965539	-0.0949151	-0.103756	-0.125621	-0.126605	-0.0643575	0.0221948	0.0628277	0.117021	0.202225	0.303953	0.3729	0.362519	0.359426	0.363858	0.310527	0.233508	0.20831	0.222716	0.191013	0.113358	0.0557096	0.0351596	0.0181626	-0.0235569	-0.0724918	-0.092627
16	0.0170467	0.0119282	-0.0336958	-0.0174854	0.00231067	0.0236885	0.0499888	0.0626824	0.0986118	0.101357	0.10029	0.135945	0.133814	0.0924848	0.061714	0.0594894	0.0600398	0.0565141	0.0681861	0.0479228	0.00540874	-0.0483718	-0.0831782	-0.0812203	-0.0805067	-0.106427	-0.11946	-0.0783524	0.00492961	0.0569399	0.0976693	0.14694	0.229451	0.293265	0.261999	0.234721	0.225781	0.190108	0.130208	0.123076	0.154304	0.14742	0.0778571	0.0287172	0.0439137	0.044314	0.00157435	-0.0424688	-0.0580777
17	0.0226549	0.0216324	-0.0253833	-0.00745217	0.0307258	0.0595682	0.0789567	0.0985764	0.139103	0.13031	0.111779	0.150584	0.14981	0.106749	0.0637825	0.071409	0.105906	0.0902997	0.109086	0.100171	0.0419249	-0.0237296	-0.065918	-0.0667977	-0.0601856	-0.0921097	-0.117906	-0.100827	-0.0351753	0.0316081	0.0607247	0.084135	0.14216	0.200642	0.173236	0.13332	0.116149	0.0958078	0.0587932	0.0713752	0.10824	0.110797	0.0575626	0.0161176	0.0539756	0.0569748	0.0173027	-0.0168297	-0.0221115
18	0.0240423	0.0209773	-0.0201796	0.00255071	0.0525552	0.0857265	0.0978597	0.128886	0.168677	0.147412	0.114945	0.152955	0.156719	0.113909	0.0652429	0.0959373	0.150368	0.12002	0.1377	0.132023	0.0625426	-0.0087627	-0.0583047	-0.0588412	-0.0508536	-0.0869683	-0.122598	-0.122022	-0.0733593	-0.0027674	0.0276185	0.0403051	0.0756439	0.127198	0.115118	0.0704902	0.0525323	0.0368346	0.0206377	0.0521971	0.0860025	0.0847806	0.055924	0.033893	0.0676623	0.0601718	0.0222706	-0.00237725	-0.000193361
19	0.0278475	0.0226303	-0.0162171	0.00478948	0.0633446	0.0940037	0.102078	0.139781	0.178277	0.159115	0.114658	0.144742	0.154734	0.12107	0.0651801	0.114216	0.176437	0.143879	0.151304	0.14827	0.0806105	0.0030978	-0.0558274	-0.0540512	-0.0464053	-0.08642	-0.129893	-0.138024	-0.101678	-0.0376226	0.00831624	0.0175731	0.0368752	0.0813622	0.0939457	0.0452304	0.0316645	0.00852426	0.00448545	0.044725	0.0732644	0.065294	0.0705682	0.0639242	0.0770803	0.0599373	0.0227383	-0.000194399	0.0079096
20	0.0348442	0.0195515	-0.0144706	0.0107592	0.0710667	0.0931971	0.0996118	0.143848	0.176875	0.160213	0.114326	0.132008	0.142261	0.117046	0.0648804	0.135448	0.183615	0.15055	0.153968	0.143371	0.081586	-0.00131274	-0.0621157	-0.0458701	-0.0425976	-0.0902401	-0.137902	-0.142964	-0.102828	-0.0498947	0.00656823	0.0153347	0.0248279	0.0648651	0.0873554	0.0346561	0.0319703	0.00277393	0.00217167	0.0457092	0.0639546	0.0566321	0.0822971	0.0939144	0.0815676	0.0562449	0.0150049	-0.00335826	0.00459177
21	0.0451389	0.0188472	-0.00935491	0.0116982	0.070691	0.0845524	0.0905278	0.138335	0.169907	0.159561	0.115025	0.114034	0.12501	0.11133	0.0651819	0.144795	0.174456	0.148502	0.14596	0.130969	0.0830401	-0.00600992	-0.0673496	-0.038348	-0.0372842	-0.0931251	-0.143533	-0.138273	-0.0905059	-0.0477257	0.0183837	0.0254303	0.027798	0.0616634	0.0914751	0.0357289	0.0432684	0.0120069	0.00606041	0.0449869	0.0540261	0.0511367	0.0863285	0.107459	0.0819252	0.0513531	0.00710179	-0.0116545	-0.00362971
22	0.0606959	0.0219165	-0.00233139	0.00946057	0.0625855	0.0706961	0.069601	0.119774	0.163143	0.156605	0.119565	0.0954209	0.105818	0.105524	0.0610006	0.13707	0.155496	0.13301	0.133931	0.11288	0.0827852	-0.00634211	-0.0722693	-0.0284796	-0.0276011	-0.0917985	-0.149228	-0.132147	-0.0738258	-0.0394239	0.03241	0.0372283	0.0436395	0.0711657	0.102283	0.0456373	0.0623012	0.0345045	0.0129544	0.0413214	0.0427708	0.0445156	0.0754863	0.0975485	0.0783121	0.0437076	0.000147194	-0.0238238	-0.0164166
23	0.0721105	0.0215679	0.00462831	0.0105265	0.0531755	0.054708	0.0484197	0.100635	0.157356	0.144989	0.120378	0.0777525	0.0925316	0.0931825	0.0569479	0.12885	0.129751	0.110998	0.1195	0.0869717	0.07522	-0.0122301	-0.0767046	-0.0205117	-0.0214685	-0.092949	-0.15216	-0.120456	-0.0521202	-0.0238791	0.0505419	0.0500032	0.0637192	0.0900576	0.112031	0.05677	0.0848326	0.0575949	0.0245436	0.0402874	0.0308748	0.0409588	0.0620909	0.0788739	0.0725745	0.0326303	-0.00738086	-0.0372523	-0.029987
24	0.0782347	0.0181424	0.0124626	0.0108615	0.0450534	0.035211	0.0304262	0.0820568	0.150623	0.129024	0.114717	0.0623075	0.0860631	0.076435	0.0532628	0.118422	0.100553	0.0848419	0.100194	0.0584485	0.0612508	-0.0216187	-0.0791482	-0.0164712	-0.0206372	-0.097891	-0.153204	-0.0982358	-0.0293877	-0.00347853	0.0721233	0.0650094	0.0867686	0.112632	0.119725	0.0690024	0.110051	0.0741661	0.0367119	0.0384592	0.0207787	0.0372805	0.0479456	0.0561977	0.0672421	0.0174723	-0.0148935	-0.0515922	-0.0405847
25	0.0853537	0.0162083	0.0193042	0.0146644	0.0369413	0.0182624	0.0109202	0.0617166	0.139826	0.115297	0.109739	0.0520055	0.0833653	0.0645387	0.0482302	0.0976411	0.0746931	0.0583108	0.086657	0.0362091	0.0473441	-0.0232445	-0.0819954	-0.0155074	-0.0251638	-0.0991935	-0.152717	-0.0868225	-0.0187836	-6.48478e-05	0.0787082	0.0728799	0.105551	0.132622	0.12643	0.0812789	0.133941	0.0859807	0.0401099	0.0342727	0.013452	0.0292865	0.033064	0.0300085	0.0624156	0.00159483	-0.0152642	-0.0642733	-0.0490892
26	0.0913446	0.0137377	0.0248749	0.0220188	0.0325538	0.00544114	-0.00156157	0.047938	0.124622	0.105634	0.103754	0.0440085	0.0843206	0.055784	0.0466889	0.0784649	0.0532324	0.035068	0.0759173	0.0209633	0.0345046	-0.0233569	-0.0846378	-0.0169796	-0.0351694	-0.101016	-0.149216	-0.0792852	-0.0150908	-0.00465725	0.0769167	0.0795224	0.116697	0.147631	0.130694	0.0923055	0.154139	0.0908906	0.0363898	0.0296481	0.0108052	0.021657	0.0238045	0.00935597	0.0579702	-0.0142466	-0.0101466	-0.0738712	-0.0522774
27	0.0960395	0.0134672	0.0249412	0.0329718	0.0292005	0.00130474	-0.00929977	0.0366495	0.102785	0.104309	0.0963565	0.0386606	0.0842486	0.0518816	0.0431402	0.0610268	0.0400979	0.0120694	0.0616158	0.0139851	0.0227742	-0.0188725	-0.0870836	-0.0260728	-0.04773	-0.102751	-0.146224	-0.0760618	-0.0119823	-0.0160396	0.0727389	0.0887589	0.122718	0.154765	0.133529	0.101552	0.168934	0.0993301	0.0273158	0.0278478	0.00849246	0.0171378	0.0162106	-0.00590597	0.0531429	-0.0247262	-0.00458657	-0.0776912	-0.0549682
28	0.0936343	0.00795859	0.0303712	0.0381297	0.0332504	-0.0056157	-0.00574316	0.0380533	0.0835377	0.1041	0.0818978	0.0357284	0.0858463	0.0461033	0.0459186	0.053548	0.0279633	-0.000992269	0.0481485	0.0083201	0.0144022	-0.0213269	-0.0910705	-0.0328809	-0.061143	-0.109047	-0.138563	-0.0641895	-0.0175782	-0.02321	0.0731856	0.0957464	0.123784	0.156203	0.133424	0.112255	0.180746	0.0905451	0.0140536	0.023898	0.0128944	0.0111254	0.0171664	-0.0119353	0.0489508	-0.0369668	-0.000701652	-0.0800054	-0.0489221
29	0.0947426	0.00341722	0.031222	0.0479542	0.0346878	-0.00338577	-0.00217695	0.0447424	0.0668332	0.104985	0.0763372	0.0264093	0.0840077	0.0466326	0.0525691	0.0510479	0.022451	-0.00795071	0.04289	0.0091302	0.0131101	-0.0250232	-0.0963053	-0.0322543	-0.0705096	-0.109151	-0.12796	-0.0668295	-0.0263879	-0.0364503	0.0588557	0.09695	0.111476	0.149063	0.132917	0.118062	0.183621	0.0891011	0.00381193	0.0223672	0.0179494	0.00536532	0.0211945	-0.0138285	0.0424123	-0.0475904	0.0072583	-0.0790537	-0.043322
30	0.0914938	0.00307572	0.0276612	0.0538848	0.036782	0.00327649	0.00192862	0.0491258	0.0535908	0.109106	0.0725623	0.0194625	0.0777001	0.0498029	0.0561936	0.0500582	0.0252482	-0.015811	0.0361282	0.0122709	0.0122003	-0.0262308	-0.103142	-0.0359004	-0.0774314	-0.108493	-0.120924	-0.0696731	-0.0329554	-0.0471753	0.0469159	0.0972053	0.102809	0.133108	0.138011	0.121167	0.180507	0.0934004	-0.000330882	0.0222035	0.0206771	0.00278746	0.0206857	-0.0100719	0.0353189	-0.0535053	0.0105575	-0.0736132	-0.0384773
contact 5
	time
frequency	-1.5	-1.45	-1.4	-1.35	-1.3	-1.25	-1.2	-1.15	-1.1	-1.05	-1	-0.95	-0.9	-0.85	-0.8	-0.75	-0.7	-0.65	-0.6	-0.55	-0.5	-0.45	-0.4	-0.35	-0.3	-0.25	-0.2	-0.15	-0.1	-0.05	0	0.05	0.1	0.15	0.2	0.25	0.3	0.35	0.4	0.45	0.5	0.55	0.6	0.65	0.7	0.75	0.8	0.85	0.9
1	-0.160948	-0.152568	-0.14358	-0.134012	-0.123889	-0.113236	-0.102079	-0.0904511	-0.0783929	-0.0659575	-0.0532097	-0.040223	-0.0270799	-0.01387	-0.000688147	0.0123642	0.0251823	0.0376598	0.049688	0.0611566	0.0719546	0.0819736	0.0911081	0.0992604	0.106342	0.112279	0.11701	0.120493	0.1227	0.123624	0.123273	0.121676	0.118869	0.114898	0.109817	0.103685	0.0965704	0.08855	0.0797041	0.0701144	0.0598643	0.0490403	0.0377333	0.0260389	0.0140565	0.00188796	-0.0103664	-0.0226084	-0.0347435
2	-0.047571	-0.048218	-0.049945	-0.052915	-0.0570735	-0.0620251	-0.0670238	-0.071183	-0.0737369	-0.0740761	-0.0716212	-0.0657165	-0.0556073	-0.0407012	-0.0208859	0.00331686	0.0308812	0.0605785	0.091257	0.1221	0.152651	0.182641	0.21165	0.238845	0.262869	0.282129	0.295168	0.301092	0.299676	0.291256	0.276472	0.256069	0.230766	0.201352	0.168786	0.134273	0.0991919	0.064937	0.0327546	0.00362792	-0.0217941	-0.0432452	-0.0607427	-0.074449	-0.0845856	-0.0913516	-0.0949413	-0.0956182	-0.0937546
3	-0.00644223	-0.016381	-0.0274757	-0.0396741	-0.0528892	-0.0663463	-0.0787113	-0.0890362	-0.0972633	-0.103629	-0.107535	-0.107432	-0.102142	-0.0920811	-0.0783225	-0.0610339	-0.0389945	-0.0101778	0.0267498	0.0708228	0.118506	0.16529	0.208234	0.246324	0.278351	0.301084	0.31005	0.302123	0.277729	0.240351	0.19439	0.143478	0.0902028	0.0374602	-0.0114064	-0.0535171	-0.0870904	-0.111517	-0.126944	-0.133989	-0.133495	-0.126712	-0.115434	-0.102049	-0.0887167	-0.0763372	-0.0644252	-0.051879	-0.0385077
4	0.0157001	0.0124394	0.00820147	0.000987112	-0.0104304	-0.0247362	-0.0393262	-0.0530142	-0.0658141	-0.0780491	-0.0884393	-0.0935218	-0.0916914	-0.0845441	-0.0746889	-0.0642255	-0.0537455	-0.0409919	-0.0225457	0.00268019	0.0331304	0.0689338	0.113287	0.166706	0.224364	0.279089	0.323906	0.352068	0.357782	0.338129	0.295332	0.234433	0.161186	0.0834102	0.00975814	-0.0532672	-0.102304	-0.136164	-0.15495	-0.160952	-0.158543	-0.150577	-0.138082	-0.122891	-0.107335	-0.0924499	-0.0773708	-0.0602951	-0.0392506
5	0.0297078	0.033993	0.0350723	0.0315301	0.0222035	0.00759425	-0.00980678	-0.0259105	-0.0392058	-0.0494726	-0.0567176	-0.0603263	-0.0594862	-0.0554634	-0.0497348	-0.0427233	-0.0362882	-0.0301466	-0.0212254	-0.00962153	0.00451492	0.0244653	0.0557785	0.103565	0.166212	0.232223	0.289166	0.331745	0.354862	0.348867	0.309691	0.247771	0.174244	0.0916945	0.00866444	-0.062969	-0.117806	-0.155705	-0.171452	-0.165821	-0.151929	-0.136385	-0.118099	-0.100107	-0.0863943	-0.0743586	-0.0623962	-0.0514724	-0.0386509
6	0.035072	0.041425	0.0436137	0.0395654	0.0262764	0.007079	-0.0138709	-0.033719	-0.0472151	-0.0569089	-0.0678495	-0.0744669	-0.0775117	-0.0792446	-0.0774251	-0.0715122	-0.061142	-0.0466755	-0.0281529	-0.0107383	0.00309728	0.0183086	0.0393143	0.0733131	0.135918	0.222209	0.306686	0.375306	0.415551	0.410461	0.353438	0.265627	0.171166	0.0767347	-0.00648338	-0.0657641	-0.106834	-0.139836	-0.156472	-0.155802	-0.150146	-0.139069	-0.120631	-0.102348	-0.0864959	-0.0679602	-0.050202	-0.041535	-0.0348135
7	0.0319551	0.0428006	0.0466234	0.0422174	0.0291035	0.0122359	-0.000936979	-0.0177484	-0.0287768	-0.0352354	-0.0431813	-0.0417887	-0.0407288	-0.0504623	-0.0672415	-0.0852574	-0.0909486	-0.0876065	-0.0784872	-0.0567623	-0.0343413	-0.0155279	0.0041782	0.0291118	0.0801168	0.162607	0.254911	0.344555	0.40795	0.428885	0.400368	0.333131	0.245439	0.144804	0.044126	-0.0343501	-0.0877429	-0.130617	-0.147986	-0.145849	-0.136847	-0.118726	-0.0986626	-0.0808475	-0.0653643	-0.0463556	-0.0288458	-0.0226417	-0.0201116
8	0.0210245	0.0359495	0.0446754	0.0425147	0.0401271	0.0373851	0.0303232	0.00965072	0.00105512	0.0128109	0.0258065	0.0292643	0.0105467	-0.0210663	-0.0511821	-0.0781516	-0.0945969	-0.0889038	-0.0679297	-0.0382711	-0.0320292	-0.0430171	-0.0416309	-0.0205718	0.0217	0.088452	0.156715	0.227224	0.283287	0.320053	0.320277	0.280866	0.221038	0.144083	0.0512613	-0.0279311	-0.0760759	-0.109465	-0.106138	-0.0842837	-0.0585791	-0.0331476	-0.0213545	-0.0156958	-0.0126995	-0.00778961	-0.0078391	-0.00820369	-0.00965094
9	0.0308606	0.0248268	0.0302594	0.0535734	0.0706884	0.0622617	0.0357786	0.0179932	0.0320222	0.0630159	0.0839459	0.0840756	0.0679924	0.0427721	0.0104078	-0.0101706	-0.0147408	-0.00598536	0.00348125	0.0103299	0.000655069	-0.016965	-0.0261986	-0.0273708	-0.0280931	-0.021334	-0.0137565	0.00686477	0.0245907	0.0391542	0.0435586	0.0360622	0.0162555	-0.00597812	-0.0365237	-0.0652635	-0.0738714	-0.0607507	-0.0209305	0.0226037	0.058566	0.0838133	0.0967471	0.100556	0.0936685	0.0765248	0.0550657	0.0478213	0.0567326
10	0.0396572	0.0276883	0.0285007	0.0445322	0.048986	0.0377824	0.0251117	0.0280947	0.0482783	0.0681791	0.0794784	0.0814237	0.0734857	0.0564092	0.0371031	0.0293699	0.0325301	0.0352251	0.031247	0.023485	0.0160927	0.0114039	0.00513003	-0.00741228	-0.0247893	-0.0436182	-0.0643111	-0.0787673	-0.0892255	-0.0938547	-0.0948499	-0.088412	-0.0807946	-0.0743222	-0.0658308	-0.0467302	-0.0173854	0.021019	0.0644023	0.106358	0.139593	0.15946	0.165562	0.160285	0.147716	0.132128	0.116459	0.111324	0.114941
11	0.0411638	0.0259523	0.0213016	0.0262682	0.0239668	0.0177068	0.0174689	0.0293704	0.0487848	0.0620316	0.0670536	0.0636568	0.0528282	0.0374464	0.0278156	0.0294431	0.0369432	0.0369841	0.0251146	0.0104418	0.00247932	0.00171099	-8.85704e-05	-0.010581	-0.0310844	-0.0606058	-0.0949492	-0.12659	-0.150014	-0.162448	-0.165246	-0.153381	-0.132464	-0.105952	-0.0668523	-0.0103536	0.0601116	0.133444	0.193983	0.244371	0.278457	0.290965	0.282939	0.261881	0.233812	0.202924	0.174772	0.156012	0.146124
12	0.0368027	0.020349	0.0118633	0.00936261	0.00608901	0.00692766	0.0167178	0.0340649	0.0508816	0.0591623	0.0587034	0.0493418	0.0362119	0.0233982	0.0209929	0.0274402	0.0353781	0.0325523	0.0159571	-0.00464036	-0.0181281	-0.0223008	-0.0244456	-0.0339493	-0.0548322	-0.0889148	-0.129334	-0.16723	-0.194657	-0.209431	-0.211774	-0.196319	-0.165537	-0.12026	-0.0523715	0.0409932	0.152401	0.263621	0.346373	0.401229	0.423771	0.414596	0.384352	0.34489	0.298223	0.248871	0.205586	0.173706	0.151906
13	0.034985	0.0175319	0.00543065	-0.000935064	-0.00290872	0.00537646	0.0236597	0.0426355	0.0555397	0.0606879	0.055956	0.0418583	0.0292752	0.0231327	0.0256733	0.0323637	0.0364684	0.0301771	0.0122089	-0.011068	-0.0314867	-0.0411437	-0.0461533	-0.057083	-0.0763763	-0.110604	-0.151932	-0.190668	-0.217274	-0.231219	-0.232586	-0.21471	-0.176701	-0.115597	-0.0208125	0.104848	0.245568	0.37914	0.470331	0.516217	0.514676	0.478523	0.428405	0.376777	0.319943	0.259767	0.208849	0.172891	0.14337
14	0.0364174	0.0170182	0.00173566	-0.00716004	-0.00777246	0.00810692	0.033051	0.0519295	0.0594001	0.0624052	0.0566131	0.0366672	0.0264129	0.0290921	0.0337997	0.0373028	0.0373789	0.0286486	0.0103568	-0.0144393	-0.0387739	-0.0534288	-0.0615782	-0.0728194	-0.0912595	-0.124078	-0.16342	-0.200934	-0.22438	-0.235723	-0.235767	-0.215991	-0.173291	-0.0988284	0.0218366	0.175109	0.330394	0.466931	0.551956	0.578772	0.549158	0.487499	0.424068	0.370844	0.311133	0.246719	0.195639	0.160642	0.127909
15	0.0417435	0.0225293	0.000519841	-0.0107408	-0.00897318	0.0132016	0.045106	0.0606117	0.0623766	0.0632041	0.0576225	0.0333952	0.0253125	0.0374467	0.0428976	0.0386341	0.0364172	0.0290911	0.00754277	-0.0165629	-0.0407785	-0.0605161	-0.0725213	-0.0814002	-0.0994578	-0.133246	-0.166651	-0.2009	-0.220659	-0.227324	-0.22447	-0.203443	-0.15884	-0.0694921	0.0775491	0.252064	0.408669	0.529387	0.596176	0.602335	0.545347	0.460527	0.393736	0.344251	0.285655	0.222299	0.174484	0.140762	0.1084
16	0.0516703	0.037156	0.00285622	-0.0122548	-0.006721	0.0196424	0.0562783	0.0661828	0.0629466	0.0627122	0.0554932	0.0320861	0.0267015	0.0452126	0.0491054	0.0350186	0.0322045	0.0310936	0.00530162	-0.0175474	-0.0367963	-0.0620198	-0.0792422	-0.0825053	-0.101046	-0.137364	-0.162668	-0.190972	-0.20625	-0.206589	-0.197245	-0.176259	-0.134128	-0.0309388	0.140696	0.32562	0.467775	0.55304	0.591599	0.583203	0.506007	0.403258	0.345111	0.303781	0.245597	0.191048	0.147622	0.111067	0.0862702
17	0.0667035	0.0631302	0.0109537	-0.00881439	-0.00222676	0.026111	0.0616919	0.0637757	0.0599107	0.0610774	0.0466502	0.0337142	0.0329805	0.0517287	0.0483723	0.0265186	0.0227169	0.0334403	0.00791261	-0.0136247	-0.026176	-0.0576627	-0.0815406	-0.0800845	-0.0994048	-0.134741	-0.151604	-0.173005	-0.180165	-0.173793	-0.15286	-0.132132	-0.0996622	0.00873396	0.198234	0.37575	0.489569	0.524424	0.527891	0.520498	0.43612	0.326928	0.28755	0.256791	0.194523	0.159412	0.117126	0.0725683	0.0635198
18	0.0858326	0.0906356	0.0257932	0.00310676	0.00317279	0.0295825	0.0538681	0.0473753	0.0509596	0.0546896	0.0278218	0.0362693	0.0460681	0.0536927	0.0347073	0.00828026	0.00579625	0.0332029	0.015044	-0.00239892	-0.0137786	-0.0505301	-0.079747	-0.0794546	-0.0995446	-0.122059	-0.131209	-0.148289	-0.139892	-0.125638	-0.0885746	-0.0689087	-0.0519548	0.0488171	0.233375	0.374097	0.447875	0.42031	0.392642	0.401968	0.32509	0.233588	0.218094	0.195591	0.132381	0.126047	0.0741872	0.0293121	0.0358334
19	0.0871494	0.109748	0.0500797	0.0211032	0.00139581	0.0228898	0.0292647	0.0256083	0.0360847	0.0466427	0.0111327	0.0330075	0.0628545	0.0522825	0.0130096	-0.0136717	-0.0150359	0.0275696	0.0265786	0.0137393	-0.00589031	-0.0367093	-0.0694464	-0.080841	-0.0961847	-0.101216	-0.0986393	-0.122304	-0.0998921	-0.0818006	-0.0353475	-0.0137083	-0.015525	0.0440145	0.184543	0.276013	0.335723	0.27849	0.233534	0.27171	0.230542	0.166145	0.155791	0.147101	0.0903775	0.106174	0.0426811	0.00778579	0.0170491
20	0.0836822	0.0975289	0.06105	0.0288328	-0.00302505	0.016466	0.00838427	0.0124231	0.0277884	0.0348002	0.00356195	0.0274106	0.07156	0.0410532	-0.0118901	-0.0343859	-0.0222087	0.0218686	0.0288042	0.0226359	-0.0119742	-0.0321819	-0.0559071	-0.079594	-0.0917776	-0.0806451	-0.0712638	-0.100899	-0.0754702	-0.0552237	-0.0108062	0.00785392	1.60345e-05	0.0272676	0.111319	0.163365	0.229644	0.166646	0.142732	0.193271	0.177	0.140033	0.122284	0.114065	0.0809	0.0982356	0.0236103	0.0142842	0.0118587
21	0.0684333	0.0782413	0.0630846	0.0267093	-0.00901193	0.0120415	-0.00279117	0.0100096	0.0243559	0.0249873	0.00102759	0.0173395	0.0689567	0.0330566	-0.0236662	-0.0475927	-0.0191841	0.013619	0.0244236	0.0272983	-0.0186748	-0.0289929	-0.0397036	-0.0727992	-0.0863496	-0.0693313	-0.0550628	-0.0854981	-0.0672539	-0.0452075	-0.0105356	0.00582579	0.000915373	0.00841959	0.0430307	0.0810145	0.162916	0.123223	0.118006	0.170774	0.172456	0.14781	0.116008	0.104584	0.0898519	0.0944728	0.0215931	0.0351263	0.0185053
22	0.0544157	0.0589965	0.0528744	0.0186178	-0.0175887	0.0103919	-0.0024492	0.0126098	0.0266738	0.0216724	-0.00420452	0.00657547	0.0564319	0.0276107	-0.0278563	-0.0582672	-0.0167114	0.00575686	0.0139725	0.0259678	-0.0246178	-0.027273	-0.0253536	-0.0589744	-0.0837089	-0.0681522	-0.0478803	-0.0785487	-0.0714124	-0.050413	-0.0240867	-0.0099159	-0.0086269	-0.00680708	0.00612758	0.046152	0.145536	0.137948	0.132974	0.182411	0.192901	0.171812	0.129201	0.107963	0.100506	0.0978233	0.0289219	0.0510016	0.0293887
23	0.0494337	0.0446883	0.0413263	0.00503659	-0.0230594	0.00761905	-0.00013982	0.0163761	0.0327473	0.0188566	-0.0104619	0.000579522	0.0421933	0.0226756	-0.0324137	-0.0641124	-0.0125386	3.42261e-05	0.00732598	0.0232708	-0.0285275	-0.0261397	-0.0148376	-0.0483551	-0.0814512	-0.0681629	-0.0490447	-0.0747573	-0.0746212	-0.0526022	-0.0352603	-0.0211915	-0.0177206	-0.0122542	-0.00962833	0.0385589	0.146277	0.162647	0.163176	0.201917	0.217036	0.195919	0.149774	0.115061	0.108409	0.0936835	0.0353549	0.060581	0.03815
24	0.0502233	0.037839	0.02934	-0.0127642	-0.0246242	0.00497988	0.00234565	0.0217778	0.04031	0.0147247	-0.0170002	-0.000191287	0.0302706	0.0194017	-0.0382136	-0.0656638	-0.00674854	-0.00281058	0.00580737	0.0204629	-0.0281449	-0.025737	-0.00699273	-0.0422628	-0.080301	-0.0687956	-0.0545744	-0.0724468	-0.0738175	-0.0481831	-0.0431639	-0.0241035	-0.0227904	-0.00961427	-0.00836915	0.0521721	0.159425	0.192208	0.195846	0.223235	0.238805	0.214031	0.169062	0.123591	0.109497	0.0838523	0.0424935	0.062385	0.0436585
25	0.0531162	0.0335132	0.0165351	-0.0229361	-0.0269664	0.00193018	0.00485233	0.0238389	0.0461809	0.0148148	-0.0254394	-0.00482251	0.0188759	0.017383	-0.0430202	-0.0675876	-0.00771603	-0.00625718	0.00663294	0.017731	-0.0278296	-0.0254228	-0.00157169	-0.0356555	-0.0819264	-0.071116	-0.0589342	-0.0719105	-0.075085	-0.0469318	-0.0479297	-0.0247255	-0.0246962	-0.00959786	4.21754e-06	0.0624895	0.172395	0.215207	0.210793	0.224413	0.250819	0.224767	0.18098	0.125432	0.102919	0.0788567	0.0478029	0.0530503	0.0413521
26	0.057354	0.0316864	0.00526963	-0.0280643	-0.0276601	0.000582497	0.00704328	0.0247373	0.0506831	0.0151215	-0.0324036	-0.0100688	0.00992016	0.016296	-0.0474273	-0.0664047	-0.00925729	-0.0089215	0.0104094	0.0153488	-0.0254301	-0.0255132	0.00295279	-0.0317176	-0.084069	-0.0741738	-0.0622494	-0.0706828	-0.074839	-0.0446141	-0.0491029	-0.0217343	-0.0208858	-0.00773583	0.0122129	0.0708034	0.182337	0.227741	0.214347	0.214513	0.25448	0.227041	0.184008	0.121543	0.0927464	0.0733666	0.05262	0.0375545	0.0336846
27	0.059318	0.0345092	-0.00226503	-0.0311314	-0.0268199	-0.000209832	0.00683535	0.0227544	0.0533002	0.0174081	-0.0396829	-0.0165276	0.00240151	0.0191689	-0.0467641	-0.0596585	-0.0146017	-0.00854838	0.0115088	0.0147146	-0.0149083	-0.0262572	0.00291789	-0.024565	-0.0826548	-0.0804533	-0.0695888	-0.0659168	-0.0730897	-0.0380055	-0.0461588	-0.0144213	-0.00935038	-0.00328865	0.0257357	0.0737211	0.181062	0.229665	0.208636	0.198596	0.249775	0.222817	0.182	0.117841	0.0817846	0.0652185	0.0570476	0.0190692	0.0223447
28	0.0592852	0.0342923	-0.00958238	-0.0330825	-0.0198963	-0.00191568	0.00835039	0.0195524	0.0555076	0.0102126	-0.0446101	-0.0190998	-0.000314834	0.0151621	-0.0482049	-0.0538181	-0.0102752	-0.0111707	0.0169333	0.0145832	-0.00895588	-0.0231237	0.0025367	-0.0237554	-0.0836529	-0.0833108	-0.0708735	-0.0586975	-0.0680428	-0.0268303	-0.0420721	-0.000780317	0.00173504	0.00767361	0.0418374	0.0814308	0.180231	0.220174	0.190882	0.182323	0.232886	0.205614	0.166147	0.103415	0.0662475	0.055334	0.057977	-0.00288761	0.00982299
29	0.0562069	0.0299114	-0.0123614	-0.0249178	-0.0175942	-0.00168981	0.00720508	0.0137153	0.0521873	0.00989354	-0.0458144	-0.0270254	-0.00489063	0.0111887	-0.04847	-0.0445352	-0.0133806	-0.0132047	0.0155998	0.0122944	-0.00571525	-0.018967	0.00343666	-0.0247653	-0.0766754	-0.0883855	-0.0655172	-0.053605	-0.0659126	-0.0309304	-0.0388631	0.00239857	0.00989401	0.0124513	0.0485144	0.0769598	0.169422	0.199226	0.168158	0.155874	0.212972	0.181344	0.145429	0.0836016	0.0580206	0.0463342	0.0535407	-0.0190565	-0.00497212
30	0.0492373	0.028773	-0.0126474	-0.0158711	-0.0155713	-0.00171313	0.00132844	0.00805294	0.0457423	0.013334	-0.043566	-0.0340955	-0.00760706	0.0104423	-0.0449017	-0.0324695	-0.0200446	-0.00969527	0.0106472	0.0129638	0.00307116	-0.014115	0.00285475	-0.0210423	-0.0608799	-0.0919109	-0.0614935	-0.0451705	-0.0604694	-0.0279621	-0.0320684	0.00868336	0.0218281	0.0201974	0.051321	0.071217	0.14887	0.174246	0.145166	0.132744	0.186504	0.153679	0.125288	0.0713053	0.0533308	0.0359553	0.0463867	-0.0269126	-0.0170469
contact 6
	time
frequency	-1.5	-1.45	-1.4	-1.35	-1.3	-1.25	-1.2	-1.15	-1.1	-1.05	-1	-0.95	-0.9	-0.85	-0.8	-0.75	-0.7	-0.65	-0.6	-0.55	-0.5	-0.45	-0.4	-0.35	-0.3	-0.25	-0.2	-0.15	-0.1	-0.05	0	0.05	0.1	0.15	0.2	0.25	0.3	0.35	0.4	0.45	0.5	0.55	0.6	0.65	0.7	0.75	0.8	0.85	0.9
1	-0.190287	-0.182516	-0.173976	-0.164675	-0.154629	-0.143853	-0.132367	-0.120201	-0.107386	-0.0939702	-0.0800208	-0.0656231	-0.0508758	-0.0358836	-0.0207568	-0.00560812	0.00944816	0.02429	0.0387845	0.0527903	0.066161	0.07875	0.0904181	0.101039	0.1105	0.118704	0.125571	0.131036	0.13506	0.137629	0.138751	0.13845	0.136759	0.133714	0.129354	0.12373	0.116908	0.108975	0.100034	0.0901945	0.0795731	0.0682858	0.056448	0.0441676	0.0315467	0.018684	0.00567723	-0.00737693	-0.0203805
2	-0.0323588	-0.0343012	-0.0371802	-0.0409993	-0.0454596	-0.0499769	-0.0538456	-0.0565161	-0.0577165	-0.0574597	-0.0558252	-0.0528071	-0.0481906	-0.0416093	-0.0327274	-0.0214345	-0.00797849	0.00709755	0.0231368	0.0396109	0.0562796	0.0731726	0.0903388	0.107591	0.124306	0.139498	0.15218	0.161624	0.167451	0.169553	0.167958	0.16268	0.153716	0.141173	0.125484	0.107538	0.0885742	0.0699504	0.0528234	0.0379186	0.0254848	0.0154313	0.00751111	0.00150123	-0.00270455	-0.00509526	-0.00560461	-0.00425527	-0.00123518
3	0.00675884	0.0129826	0.0164228	0.0152113	0.00979135	0.00248483	-0.00463142	-0.011111	-0.0176591	-0.024576	-0.0310009	-0.03584	-0.0385969	-0.0391737	-0.0372614	-0.0323609	-0.0239287	-0.0110948	0.00725822	0.0313763	0.0600356	0.0908009	0.12085	0.148076	0.171004	0.188278	0.198303	0.199278	0.190021	0.170677	0.142971	0.109865	0.0744765	0.0392791	0.00607516	-0.0238176	-0.0495462	-0.0703288	-0.0854521	-0.0942232	-0.0962781	-0.0921486	-0.0832539	-0.0714957	-0.0584219	-0.0448818	-0.0310678	-0.0170863	-0.00332041
4	-0.00152839	0.00385646	0.00788287	0.00795541	0.00458687	0.000137197	-0.00419568	-0.00900201	-0.0149498	-0.0210332	-0.0257405	-0.028732	-0.0293254	-0.0270905	-0.0229001	-0.0186079	-0.0148389	-0.0102314	-0.00307147	0.0073732	0.0227224	0.04577	0.0784164	0.120296	0.167553	0.214023	0.253717	0.28138	0.292188	0.282567	0.252111	0.205137	0.147975	0.085705	0.0219581	-0.0379466	-0.0875921	-0.123387	-0.146042	-0.158291	-0.162233	-0.158329	-0.147525	-0.132367	-0.115351	-0.0971469	-0.0770863	-0.0551535	-0.0332912
5	-0.0196978	-0.0224811	-0.0198754	-0.0160652	-0.0151118	-0.0169341	-0.0208551	-0.0264403	-0.0318203	-0.0352587	-0.0365741	-0.0380176	-0.0394283	-0.0384482	-0.035311	-0.0333363	-0.0336105	-0.0339303	-0.0339224	-0.0332183	-0.0292726	-0.0176507	0.00523262	0.0433609	0.0974334	0.161458	0.226841	0.286167	0.330728	0.349316	0.334576	0.288403	0.22014	0.139016	0.0533827	-0.0251799	-0.0841509	-0.118644	-0.135088	-0.140888	-0.136706	-0.124653	-0.110801	-0.0994191	-0.0915687	-0.0851861	-0.0761912	-0.0623524	-0.0447041
6	0.000255496	-0.0077306	-0.0161039	-0.0252775	-0.0329713	-0.0319495	-0.0256736	-0.019223	-0.0157876	-0.0166725	-0.0180213	-0.0181405	-0.0196096	-0.0213538	-0.0187271	-0.0166375	-0.0190804	-0.025011	-0.0358396	-0.0481897	-0.0552906	-0.0508826	-0.0315902	0.000845615	0.0452223	0.0995883	0.161541	0.230629	0.296367	0.342506	0.359029	0.339711	0.287826	0.213279	0.128011	0.0454783	-0.0252763	-0.0715125	-0.100729	-0.12183	-0.12452	-0.11488	-0.101449	-0.0825786	-0.0660119	-0.0542371	-0.0440393	-0.0382628	-0.0375075
7	-0.00146547	-0.00584822	-0.0154791	-0.0288962	-0.041013	-0.0454081	-0.0442083	-0.0382271	-0.0273244	-0.0158155	-0.011298	-0.00881651	-0.0126834	-0.0183558	-0.0194588	-0.0218953	-0.0265379	-0.0328132	-0.0412929	-0.0502398	-0.05466	-0.0521395	-0.0374632	-0.00574577	0.0401231	0.0945507	0.150011	0.210369	0.278425	0.334757	0.368651	0.364476	0.315107	0.231003	0.135082	0.0468179	-0.0250585	-0.068648	-0.0931017	-0.108655	-0.108698	-0.102073	-0.0970686	-0.082442	-0.0628708	-0.0388108	-0.0141808	0.00251288	0.0057183
8	0.0209188	0.0150986	0.00212325	-0.0186013	-0.0342046	-0.0401168	-0.0383085	-0.0312853	-0.026014	-0.0238033	-0.0212979	-0.0131501	-0.0134907	-0.021658	-0.028415	-0.0301451	-0.023641	-0.0206305	-0.0199014	-0.0241345	-0.0356891	-0.0453599	-0.0362403	-0.0102869	0.022391	0.0652926	0.115306	0.176224	0.24587	0.297686	0.325553	0.316418	0.269741	0.195741	0.11795	0.0429153	-0.011827	-0.0345883	-0.0405023	-0.0409007	-0.0403969	-0.0364303	-0.0327251	-0.0204449	-0.00929224	0.00568024	0.0212717	0.0306628	0.0216851
9	0.0141197	0.0137626	0.0111418	0.00400047	-0.00455831	-0.0138824	-0.0156573	-0.0132027	-0.0134849	-0.0154674	-0.0186154	-0.0165361	-0.0136818	-0.0163014	-0.0192031	-0.0200903	-0.0138339	-0.0114531	-0.0168407	-0.0327987	-0.0501693	-0.0559315	-0.0489288	-0.0384289	-0.030335	-0.0172861	0.00588647	0.0393246	0.0781989	0.100058	0.108993	0.108292	0.0928956	0.0572777	0.0289747	0.0176144	0.0271974	0.0479868	0.0667775	0.0848474	0.0894966	0.0861453	0.0794153	0.0822483	0.0880962	0.0928937	0.0876528	0.0797049	0.0676785
10	-0.00108558	0.00660394	0.00755996	0.000342183	-0.00632813	-0.0105262	-0.011312	-0.0100649	-0.00926928	-0.0128802	-0.0235903	-0.0343057	-0.0386642	-0.0340982	-0.0276959	-0.0264828	-0.0240146	-0.0218994	-0.025404	-0.0365828	-0.0512708	-0.0607571	-0.0625399	-0.0631773	-0.0626647	-0.0614107	-0.0634648	-0.0723478	-0.0807691	-0.0903598	-0.0911141	-0.0819916	-0.0689264	-0.0574247	-0.0314419	0.010126	0.0694231	0.132011	0.176615	0.204443	0.206407	0.189778	0.166127	0.153232	0.14854	0.142089	0.131965	0.129084	0.133988
11	0.0252259	0.0270982	0.0202787	0.00815973	-0.00218531	-0.00764103	-0.00796351	-0.0039296	0.000545285	-0.00289647	-0.0140214	-0.0263155	-0.0336104	-0.0334017	-0.0309116	-0.0314511	-0.0308941	-0.0321668	-0.036513	-0.0453932	-0.0568305	-0.0662265	-0.07213	-0.0749126	-0.075415	-0.0802639	-0.0941595	-0.116772	-0.139915	-0.155538	-0.156178	-0.145465	-0.125501	-0.094765	-0.0451707	0.0211534	0.107767	0.197608	0.263711	0.300809	0.306985	0.2893	0.258209	0.229616	0.206313	0.186215	0.170292	0.160714	0.15425
12	0.0448286	0.0414221	0.0299413	0.0167868	0.00549787	-0.000220775	0.000128906	0.00459925	0.0097383	0.00911528	0.00146321	-0.00821514	-0.0157006	-0.0200387	-0.0228575	-0.0263019	-0.0295462	-0.0349591	-0.0441809	-0.0548108	-0.0634299	-0.0703591	-0.0757494	-0.0801888	-0.0838023	-0.0922742	-0.109585	-0.134834	-0.159017	-0.173544	-0.173272	-0.161492	-0.137189	-0.0972029	-0.0331896	0.0526297	0.158038	0.262673	0.337442	0.372888	0.371966	0.346857	0.309866	0.273421	0.240122	0.21036	0.18493	0.163251	0.142214
13	0.0528284	0.0462762	0.0338767	0.0218082	0.0111591	0.00654117	0.0094042	0.0138698	0.0178791	0.0192473	0.0149212	0.00886347	0.00145451	-0.00632945	-0.0122511	-0.0181897	-0.0239478	-0.0325357	-0.045772	-0.0581687	-0.0656035	-0.0699561	-0.0744633	-0.0812159	-0.0890559	-0.0993794	-0.117056	-0.142584	-0.166454	-0.178815	-0.178108	-0.165535	-0.13627	-0.0867261	-0.00761525	0.097099	0.21742	0.327832	0.400246	0.422437	0.405193	0.36798	0.325331	0.285756	0.250203	0.217563	0.184364	0.152209	0.122189
14	0.0532123	0.0433962	0.0342789	0.0239211	0.013216	0.0110318	0.0169059	0.022831	0.0251432	0.0264274	0.0254334	0.0223761	0.0146303	0.00377912	-0.00425452	-0.0109654	-0.0176648	-0.0273277	-0.042526	-0.0572571	-0.0648544	-0.0661652	-0.0704446	-0.0814511	-0.0929978	-0.103833	-0.120591	-0.145808	-0.168946	-0.18007	-0.178302	-0.165593	-0.130783	-0.069661	0.026535	0.150906	0.281975	0.391751	0.454046	0.454371	0.415655	0.365249	0.31747	0.276187	0.242595	0.212736	0.174788	0.135206	0.101037
15	0.0490711	0.0357318	0.0328518	0.0254305	0.0144834	0.0152226	0.0227801	0.0312619	0.0330267	0.0313253	0.0348534	0.0338624	0.0241559	0.0108806	0.00127432	-0.00460571	-0.0102685	-0.019909	-0.0361559	-0.0531212	-0.0615036	-0.0588151	-0.0633344	-0.0812033	-0.0956303	-0.105809	-0.121746	-0.144895	-0.166398	-0.176155	-0.173368	-0.160389	-0.118061	-0.0428688	0.0704123	0.213517	0.34927	0.448772	0.495592	0.46957	0.406565	0.344963	0.2933	0.251368	0.221474	0.196664	0.158543	0.114235	0.0792842
16	0.0435423	0.0248203	0.0295598	0.0275219	0.0159368	0.019422	0.0258767	0.0357729	0.0409444	0.034369	0.0415618	0.0422396	0.0269834	0.0146725	0.00374779	0.000854914	-0.00175168	-0.0116843	-0.0290174	-0.0484442	-0.054786	-0.0463131	-0.0520718	-0.0780128	-0.0948373	-0.102838	-0.119795	-0.137771	-0.156473	-0.164191	-0.160951	-0.145824	-0.0937716	-0.00464396	0.118374	0.274618	0.404941	0.480721	0.511777	0.458044	0.368952	0.304616	0.251201	0.210949	0.187151	0.165935	0.133746	0.0904798	0.0580044
17	0.0403492	0.0143675	0.0235755	0.029216	0.0181987	0.0227723	0.0261511	0.0346692	0.0465772	0.0369412	0.0419833	0.0457729	0.0215035	0.0172817	0.00502362	0.00554383	0.00790219	-0.00564142	-0.0255154	-0.0454699	-0.0424299	-0.0263861	-0.0348691	-0.0662785	-0.085339	-0.0934029	-0.113544	-0.121242	-0.135519	-0.140771	-0.13693	-0.116049	-0.054805	0.0416701	0.156326	0.313336	0.421891	0.46159	0.481237	0.404169	0.295701	0.241468	0.193228	0.158836	0.143553	0.122658	0.0986165	0.0663499	0.0390718
18	0.0346683	0.00642447	0.0108932	0.0229436	0.0186795	0.0204694	0.0244465	0.0308476	0.0449191	0.0361539	0.0321015	0.0370215	0.0087389	0.0184742	0.00562338	0.00916684	0.0154679	-0.00539632	-0.0293538	-0.0422147	-0.0220657	-0.00232289	-0.0134413	-0.0437611	-0.0633104	-0.0817744	-0.100509	-0.0955132	-0.101833	-0.104345	-0.0977425	-0.0679164	-0.00168258	0.0838783	0.172904	0.309342	0.371611	0.374174	0.379536	0.286154	0.186232	0.152707	0.121016	0.0976143	0.0923596	0.0716808	0.0528718	0.0416348	0.0230192
19	0.0276504	0.00494008	-0.00679358	0.00514917	0.0158753	0.0111758	0.0247422	0.0318434	0.0322961	0.0311416	0.0132287	0.0188177	-0.00313348	0.013083	0.00673206	0.0080101	0.0181325	-0.00938324	-0.0317417	-0.0339262	-0.00534256	0.0100533	0.00553953	-0.0175261	-0.0352053	-0.0699327	-0.0855575	-0.0724203	-0.0682093	-0.0674395	-0.059132	-0.030251	0.0250577	0.0807476	0.141817	0.241512	0.268778	0.251901	0.250406	0.167555	0.100075	0.0859463	0.074937	0.0552178	0.059598	0.042846	0.0212484	0.0320808	0.0210302
20	0.0131715	0.00705922	-0.0188921	-0.0113714	0.0125602	0.00440445	0.0295081	0.0378653	0.0211305	0.0184513	-0.00379079	-0.00146036	-0.0112827	0.00279511	0.00456045	0.00860369	0.0126355	-0.0163588	-0.0282822	-0.0184558	0.00271549	0.00426722	0.00699209	-0.00491877	-0.018505	-0.0678762	-0.0765911	-0.0595842	-0.0500718	-0.0435718	-0.0366563	-0.0112222	0.0252929	0.0483957	0.111714	0.175355	0.183336	0.162121	0.15273	0.0825518	0.062932	0.0654501	0.0607415	0.038863	0.0530811	0.0348526	0.0142634	0.033258	0.0296723
21	0.00314039	0.0128638	-0.0200477	-0.0227657	0.00972786	0.00253134	0.0338883	0.045044	0.0135237	0.00317087	-0.0167029	-0.0152541	-0.015998	-0.0118546	0.000236281	0.00787797	0.002354	-0.0198032	-0.0186097	-0.00373381	0.00122445	-0.0100207	-0.0033597	-0.00209723	-0.0121022	-0.0655214	-0.0737915	-0.0548543	-0.0464457	-0.0318443	-0.0278274	-0.00828581	0.0075518	0.0055098	0.0872196	0.12259	0.13482	0.114737	0.0988711	0.0497572	0.0614806	0.0740198	0.0682355	0.0406282	0.0591304	0.0396013	0.0203484	0.0376197	0.0437699
22	-0.00107332	0.0210784	-0.00960185	-0.024992	0.00496709	0.00736797	0.0365857	0.0507871	0.0129272	-0.0099943	-0.021596	-0.0220187	-0.0197543	-0.0250382	-0.00750172	0.00497191	-0.00599971	-0.0217093	-0.0095766	0.00604077	-0.00224156	-0.0224867	-0.0242314	-0.00600176	-0.0104519	-0.0614084	-0.076343	-0.0548306	-0.0523507	-0.0313421	-0.0283533	-0.0138653	-0.0137268	-0.0307591	0.0725197	0.101537	0.124776	0.106576	0.095537	0.0492022	0.0760395	0.090848	0.0826217	0.0471793	0.0651254	0.0464486	0.0270403	0.0363184	0.0555997
23	0.0021686	0.0303381	0.0059683	-0.0212567	0.00289226	0.015131	0.0395678	0.0525242	0.0119301	-0.0196942	-0.0238703	-0.02534	-0.0212933	-0.0329588	-0.0133516	0.00039933	-0.0127776	-0.0240744	-0.00199799	0.0113829	-0.00518026	-0.028682	-0.0454092	-0.00969911	-0.0105841	-0.0574007	-0.0778859	-0.0571811	-0.0605171	-0.0353311	-0.0280055	-0.0155538	-0.033454	-0.051558	0.0629672	0.0919564	0.123872	0.109944	0.103821	0.060129	0.0918062	0.101616	0.0916191	0.0504554	0.0657089	0.0495122	0.0304653	0.0309737	0.0578587
24	0.0110905	0.0403284	0.0232671	-0.0151529	0.00465027	0.0250502	0.0425894	0.0511964	0.00735013	-0.0231582	-0.0246779	-0.0262393	-0.0195249	-0.0362909	-0.0177671	-0.00509136	-0.0170549	-0.0270625	0.00633285	0.0129305	-0.00776211	-0.0298163	-0.0623112	-0.0112541	-0.0106546	-0.0528945	-0.078001	-0.061704	-0.0685641	-0.0396101	-0.0230862	-0.0162048	-0.0508857	-0.0546642	0.0587601	0.0890025	0.127498	0.118636	0.113526	0.0793579	0.105421	0.103789	0.0937377	0.0487433	0.061021	0.050117	0.0289131	0.0236168	0.0513271
25	0.0190202	0.0486128	0.0387123	-0.0113709	0.00503252	0.0332967	0.0430624	0.0495602	0.00298201	-0.0264719	-0.021467	-0.02683	-0.0168153	-0.0372148	-0.0225124	-0.0109536	-0.0153979	-0.0345684	0.00623198	0.0114114	-0.00608291	-0.0228968	-0.0744234	-0.00890128	-0.00795724	-0.0476038	-0.0789849	-0.0651189	-0.073534	-0.0464263	-0.0151599	-0.0165226	-0.0601262	-0.0482631	0.0506194	0.0866611	0.128286	0.124198	0.12711	0.092241	0.109207	0.100449	0.0885171	0.04066	0.0513431	0.0497646	0.0239221	0.0101516	0.0363925
26	0.0258376	0.0518022	0.0495901	-0.0107342	0.00715899	0.0385044	0.0407904	0.046847	-0.00217631	-0.0296036	-0.0180937	-0.0265124	-0.0135258	-0.0368225	-0.0254604	-0.0146992	-0.0126501	-0.0433344	0.00312282	0.008301	-0.0036158	-0.0126485	-0.0795607	-0.00239769	-0.00474131	-0.0422888	-0.080011	-0.0655074	-0.0749883	-0.0499331	-0.00418891	-0.016451	-0.065299	-0.0361426	0.0428585	0.0802937	0.125181	0.1243	0.132906	0.101441	0.106828	0.0951954	0.0787223	0.0316031	0.0419631	0.0498607	0.0188776	-0.00382454	0.0172566
27	0.0337745	0.0442725	0.0591236	-0.00885311	0.00857516	0.0395561	0.034216	0.0423914	-0.00431039	-0.0344855	-0.012184	-0.0263554	-0.0122357	-0.0323309	-0.0292256	-0.016266	-0.0119113	-0.0475637	-0.00508054	0.00517088	-0.00293625	0.00133132	-0.0742588	-0.00143665	0.00125291	-0.0346146	-0.0797748	-0.0636946	-0.0740334	-0.0524659	0.00847964	-0.0138819	-0.0670338	-0.0229809	0.0290438	0.0706209	0.115292	0.119372	0.1295	0.10578	0.102571	0.089498	0.0667647	0.0255894	0.0314725	0.0500122	0.0165024	-0.0168833	-0.00452753
28	0.0358402	0.0407574	0.0595117	-0.0137575	0.016945	0.0333009	0.0270757	0.0349147	-0.0132305	-0.0322112	-0.0104762	-0.0283634	-0.00710439	-0.0326205	-0.0251322	-0.0168061	-0.012011	-0.0545921	-0.00731358	-0.00225551	0.000156912	0.011468	-0.0689947	0.00910289	0.00577774	-0.0316912	-0.0781113	-0.0581021	-0.0698554	-0.0440689	0.0248435	-0.0198652	-0.0642295	-0.00937397	0.0281587	0.0583777	0.109208	0.108079	0.117456	0.10599	0.095295	0.0792638	0.0501678	0.0203541	0.0244875	0.0487978	0.00618319	-0.0280574	-0.0183844
29	0.0371822	0.0300403	0.0568814	-0.0181536	0.0230149	0.0232253	0.0177875	0.0270146	-0.0168164	-0.0333578	-0.00829768	-0.0300068	-0.00569344	-0.0351206	-0.0180881	-0.0140904	-0.0139849	-0.0570192	-0.0110577	-0.0110587	0.00533639	0.0182503	-0.0609083	0.0178529	0.0123346	-0.0269151	-0.0769178	-0.0473354	-0.0659708	-0.0327838	0.0328092	-0.0233225	-0.0621759	-0.000683071	0.0267764	0.0458578	0.100741	0.0947272	0.0984677	0.0991634	0.0858223	0.0729404	0.0385188	0.0172828	0.0214472	0.0453421	-0.000655085	-0.0329423	-0.0271866
30	0.0405273	0.015011	0.0538276	-0.0161566	0.0268688	0.011851	0.00661354	0.0176295	-0.0160964	-0.0343238	-0.00238345	-0.0332831	-0.00776721	-0.0323731	-0.0127868	-0.00843227	-0.017445	-0.0543823	-0.017791	-0.0170053	0.0086249	0.0244712	-0.0472617	0.0150618	0.0250862	-0.0210478	-0.0744662	-0.0380766	-0.0613177	-0.0229649	0.0405555	-0.0225794	-0.0617929	0.00867791	0.0234415	0.0350939	0.088394	0.0819414	0.076463	0.0876641	0.080672	0.0666285	0.0314582	0.0133225	0.0195784	0.0390256	-0.0061103	-0.0346098	-0.0339801
contact 7
	time
frequency	-1.5	-1.45	-1.4	-1.35	-1.3	-1.25	-1.2	-1.15	-1.1	-1.05	-1	-0.95	-0.9	-0.85	-0.8	-0.75	-0.7	-0.65	-0.6	-0.55	-0.5	-0.45	-0.4	-0.35	-0.3	-0.25	-0.2	-0.15	-0.1	-0.05	0	0.05	0.1	0.15	0.2	0.25	0.3	0.35	0.4	0.45	0.5	0.55	0.6	0.65	0.7	0.75	0.8	0.85	0.9
1	-0.33706	-0.324945	-0.311134	-0.295619	-0.278462	-0.259787	-0.239745	-0.218485	-0.196134	-0.172786	-0.148521	-0.123437	-0.0976742	-0.0714357	-0.0449817	-0.0186037	0.00741133	0.0328223	0.0574598	0.0812222	0.104035	0.125802	0.146373	0.165535	0.183045	0.198671	0.212234	0.223633	0.232841	0.239873	0.244743	0.247429	0.247864	0.245958	0.241629	0.234847	0.225667	0.214226	0.200712	0.185315	0.168193	0.149453	0.129159	0.107377	0.0842112	0.0598339	0.034484	0.00844807	-0.0179835
2	-0.0398668	-0.0294289	-0.0183236	-0.00717317	0.00313776	0.0112345	0.0156226	0.015524	0.0113666	0.004527	-0.00331725	-0.0106461	-0.0161138	-0.0184317	-0.0163355	-0.00888601	0.0041017	0.0218789	0.0429428	0.0655349	0.0881237	0.109552	0.128766	0.144434	0.155154	0.160049	0.159097	0.152996	0.142706	0.129175	0.113447	0.0966721	0.0800914	0.0650601	0.0526954	0.0435684	0.0377172	0.0347769	0.0342107	0.0353802	0.0375069	0.0394984	0.0398638	0.0371957	0.0308435	0.0212826	0.00987406	-0.0017942	-0.0124547
3	0.0369888	0.0265092	0.0155564	0.00555212	-0.00214428	-0.0064871	-0.00681326	-0.0029357	0.00476798	0.0154126	0.0277913	0.0408611	0.0543241	0.068064	0.0806767	0.0896932	0.0936497	0.0934185	0.0915094	0.0899183	0.0891901	0.0891238	0.0896594	0.0908101	0.0919343	0.0916511	0.0885447	0.0819132	0.0718004	0.0581498	0.0409145	0.0204964	-0.00246797	-0.0271065	-0.0522768	-0.076252	-0.0967825	-0.11162	-0.119328	-0.119338	-0.111719	-0.0974419	-0.0779631	-0.0547215	-0.0289443	-0.00158927	0.0260859	0.0521255	0.0744095
4	-0.0103806	-0.0180698	-0.0250368	-0.0302283	-0.0336002	-0.0355277	-0.0360142	-0.0347617	-0.0319609	-0.0283676	-0.0242431	-0.0191075	-0.0126031	-0.00448084	0.00507773	0.014653	0.0235305	0.0334967	0.0467831	0.0639539	0.08411	0.106751	0.131358	0.155432	0.17479	0.184763	0.181046	0.161761	0.128895	0.0863894	0.0385113	-0.0103843	-0.0559792	-0.0946378	-0.123286	-0.139338	-0.141877	-0.132104	-0.112425	-0.0856442	-0.0543805	-0.0212493	0.0111789	0.0409115	0.0663291	0.0866767	0.101939	0.112661	0.11903
5	-0.0356605	-0.0429157	-0.045696	-0.0430887	-0.0356916	-0.0255623	-0.0146159	-0.00361197	0.00700377	0.0161439	0.0229578	0.0265278	0.0262478	0.0230813	0.0181863	0.0120232	0.00547528	0.00150396	0.00441294	0.0168943	0.0391527	0.0702228	0.108658	0.150834	0.188923	0.213548	0.217694	0.196882	0.150435	0.084441	0.00911594	-0.0649286	-0.127952	-0.17355	-0.199703	-0.20726	-0.198293	-0.175762	-0.143585	-0.104712	-0.0619959	-0.018251	0.0236655	0.0612069	0.0925142	0.115738	0.130899	0.13969	0.142362
6	-0.0392662	-0.0499507	-0.0567646	-0.0591281	-0.0563277	-0.0489865	-0.0387213	-0.0256933	-0.0122241	-0.00151848	0.00446387	0.00433649	-0.00115806	-0.0101305	-0.0203897	-0.0289735	-0.0344428	-0.0356675	-0.0305371	-0.0176246	0.00472325	0.0384497	0.0839634	0.13926	0.196031	0.241127	0.264784	0.261166	0.22735	0.168478	0.0959543	0.0198969	-0.0490886	-0.102854	-0.139051	-0.160701	-0.170176	-0.166124	-0.148842	-0.122502	-0.0893879	-0.0527187	-0.0184251	0.0115302	0.0366857	0.0545013	0.064952	0.0711888	0.074171
7	-0.0278978	-0.0322175	-0.0346135	-0.0372832	-0.0392136	-0.04046	-0.0404233	-0.0362299	-0.0294928	-0.0236352	-0.020804	-0.023966	-0.0312115	-0.0428976	-0.0575847	-0.0710635	-0.0818382	-0.0875796	-0.0837105	-0.0670415	-0.0374311	0.0035638	0.054729	0.116995	0.186675	0.255821	0.312468	0.346137	0.346128	0.311928	0.254149	0.181248	0.102978	0.0299892	-0.0311198	-0.0781089	-0.112967	-0.134129	-0.139586	-0.132611	-0.113347	-0.0829326	-0.0514028	-0.0255898	-0.00706952	0.00296477	0.00688969	0.0122002	0.0176881
8	-0.0192643	-0.0227293	-0.0185611	-0.0115304	-0.00556767	-0.00404852	-0.00715788	-0.0118426	-0.0197721	-0.0274783	-0.0306857	-0.0360182	-0.0414273	-0.0527746	-0.0694126	-0.0894734	-0.111561	-0.124385	-0.118347	-0.096819	-0.0665097	-0.0292539	0.0183164	0.081521	0.154541	0.236593	0.317997	0.393622	0.439585	0.438196	0.391968	0.312243	0.215487	0.121438	0.0450753	-0.0107666	-0.0539468	-0.0897495	-0.111165	-0.116472	-0.104498	-0.0744723	-0.0432972	-0.0250029	-0.0206253	-0.0266454	-0.0367356	-0.0280898	-0.00211264
9	-0.0286998	-0.0395623	-0.0341243	-0.0182409	-0.00821263	-0.00435907	-0.00573151	-0.00936957	-0.02041	-0.0324246	-0.0416021	-0.0500693	-0.0502596	-0.0517424	-0.0618471	-0.0768894	-0.0944631	-0.108488	-0.111906	-0.104418	-0.0841448	-0.0535382	-0.0174603	0.0327365	0.0929755	0.173792	0.261569	0.356282	0.429664	0.457706	0.429155	0.346184	0.235433	0.12949	0.0545259	0.0105386	-0.0154825	-0.0447245	-0.0656869	-0.0699227	-0.0590446	-0.034174	-0.00954488	-0.000654034	-0.0124851	-0.0329225	-0.0497137	-0.0330728	0.0053794
10	-0.0517814	-0.0553267	-0.0494632	-0.034679	-0.0313138	-0.0354051	-0.0441505	-0.0404016	-0.0330454	-0.0316997	-0.0398333	-0.04754	-0.050384	-0.0517069	-0.0491127	-0.0398329	-0.0402036	-0.0544775	-0.070133	-0.0795347	-0.0742604	-0.0599208	-0.0447374	-0.0217414	0.0170342	0.0775358	0.144928	0.214753	0.270256	0.295116	0.286018	0.239905	0.164972	0.0906072	0.044997	0.0222131	0.0122396	0.00798175	0.0153828	0.0185916	0.0216259	0.0294809	0.0345355	0.0243737	0.00370129	-0.0097644	-0.0152898	-0.00365885	0.0224323
11	-0.0590575	-0.0566984	-0.0473679	-0.0330308	-0.0315429	-0.0382813	-0.0466701	-0.044293	-0.0341722	-0.0243006	-0.0223823	-0.0219889	-0.0254043	-0.0292985	-0.0286522	-0.0198692	-0.0202603	-0.0289487	-0.0395685	-0.0483558	-0.0510323	-0.04891	-0.0453522	-0.0380831	-0.0216821	0.0102047	0.0482524	0.0846214	0.120614	0.147948	0.158299	0.146419	0.113366	0.0785509	0.058216	0.0471829	0.0469141	0.0542834	0.0619854	0.0617999	0.0586815	0.0545223	0.0473838	0.0363322	0.0236433	0.0182167	0.0152472	0.0190068	0.0334566
12	-0.0606091	-0.0565831	-0.04556	-0.0293236	-0.0250607	-0.0306753	-0.0387178	-0.0393698	-0.0330635	-0.020816	-0.00812284	-0.000175784	-0.00305525	-0.00903123	-0.0150259	-0.0170424	-0.0236839	-0.0298224	-0.0349502	-0.0406603	-0.0443837	-0.0458766	-0.0468264	-0.04549	-0.0368335	-0.0162896	0.0105421	0.0338291	0.0651666	0.100774	0.125316	0.126236	0.106122	0.0874966	0.0816632	0.0810587	0.0882405	0.0956519	0.0941006	0.0867544	0.0788261	0.0681155	0.0555997	0.043272	0.0306328	0.0240683	0.0233799	0.0280192	0.0367897
13	-0.0575618	-0.0536466	-0.0424248	-0.0251469	-0.0178211	-0.0209233	-0.0286814	-0.0332814	-0.030294	-0.0151796	0.00869573	0.0215121	0.0166595	0.00857814	-0.00764407	-0.0211886	-0.0347464	-0.0415423	-0.043792	-0.0463516	-0.0498394	-0.0530187	-0.0564546	-0.0584152	-0.0512562	-0.0326839	-0.00836725	0.0119474	0.0448486	0.089888	0.127259	0.139834	0.124135	0.111449	0.118035	0.128457	0.140453	0.143699	0.131995	0.115937	0.101177	0.0845231	0.064252	0.0459417	0.0269954	0.0176468	0.0179163	0.0241373	0.0294458
14	-0.0477982	-0.044378	-0.0321604	-0.0154911	-0.010295	-0.0140943	-0.0187261	-0.0254831	-0.0250632	-0.00325308	0.0290646	0.0421098	0.0332588	0.0210964	-0.00719964	-0.0296366	-0.0503738	-0.061223	-0.0609905	-0.0595244	-0.0638401	-0.0676418	-0.0716615	-0.075439	-0.0688086	-0.0453589	-0.0167875	0.00615545	0.0449246	0.0978687	0.146273	0.170204	0.157172	0.146951	0.161798	0.179817	0.191095	0.187435	0.165447	0.138083	0.115834	0.0936322	0.0650934	0.0382377	0.0122737	0.000968132	0.00208103	0.00618842	0.00930464
15	-0.0315873	-0.0283626	-0.0123419	0.000913567	-0.00374239	-0.0136073	-0.0120529	-0.0160305	-0.0167209	0.011886	0.0484785	0.0564007	0.0426482	0.0238939	-0.0123746	-0.039861	-0.065068	-0.0813787	-0.079366	-0.0742166	-0.0811679	-0.0844076	-0.0869514	-0.0913897	-0.084752	-0.0550558	-0.0152991	0.0148302	0.0645549	0.121921	0.174266	0.202067	0.196089	0.185477	0.197925	0.214963	0.219908	0.208614	0.176262	0.140602	0.112486	0.0857715	0.05293	0.0204785	-0.00805507	-0.0199073	-0.0173985	-0.0189945	-0.01751
16	-0.0165211	-0.0115176	0.00995209	0.0205398	8.70677e-05	-0.0203599	-0.0125842	-0.00853037	-0.0100878	0.020514	0.0592476	0.0588984	0.0387228	0.0134516	-0.0226956	-0.0495611	-0.0747764	-0.0949854	-0.0918782	-0.0874889	-0.0969154	-0.0997844	-0.0982354	-0.102255	-0.0945273	-0.0587923	-0.0044581	0.0386951	0.102633	0.162289	0.208525	0.228953	0.230035	0.21323	0.211136	0.217272	0.214511	0.19565	0.155243	0.12077	0.0905451	0.0603585	0.0298122	-0.00159151	-0.0271015	-0.0367653	-0.0324403	-0.0401971	-0.040314
17	-0.00950917	-0.000321515	0.0265075	0.0368284	0.00146396	-0.0288468	-0.0176086	-0.00551417	-0.00838467	0.0193985	0.0580542	0.0505055	0.023748	-0.00412918	-0.0345459	-0.0574385	-0.0797379	-0.100247	-0.0967816	-0.0985974	-0.108322	-0.111605	-0.105114	-0.107194	-0.0979042	-0.0554016	0.0104452	0.0713278	0.148557	0.209974	0.244706	0.252735	0.253558	0.225639	0.202971	0.19704	0.18698	0.159033	0.115209	0.0914034	0.0606904	0.0282922	0.00367501	-0.0213808	-0.040268	-0.0438133	-0.0393627	-0.051564	-0.053187
18	-0.0112295	0.00379734	0.0368445	0.0439956	-0.00253284	-0.03558	-0.0226126	-0.00807221	-0.0105816	0.0173944	0.0460683	0.0326326	0.00162354	-0.0225939	-0.0441383	-0.0637629	-0.0839038	-0.0990162	-0.0973246	-0.107253	-0.115673	-0.117272	-0.107398	-0.108652	-0.0958143	-0.0418462	0.0279929	0.106394	0.189942	0.250711	0.274684	0.275112	0.263384	0.221283	0.182226	0.16873	0.150126	0.110874	0.0698226	0.0593214	0.0277145	-0.00469152	-0.0231777	-0.0378547	-0.0476551	-0.0422544	-0.041412	-0.0572884	-0.0579504
19	-0.018817	-0.00353842	0.0337358	0.0433882	-0.00470269	-0.0397043	-0.028251	-0.0145311	-0.0166837	0.0140118	0.0297837	0.0137953	-0.0149847	-0.0310008	-0.0434986	-0.0626712	-0.0841528	-0.0926602	-0.0947974	-0.108438	-0.116287	-0.113387	-0.104229	-0.108631	-0.0963872	-0.0312083	0.0315382	0.117543	0.202471	0.262389	0.286366	0.292209	0.265825	0.210481	0.164323	0.146335	0.121213	0.078899	0.0365998	0.0323897	0.00537662	-0.0277918	-0.0443012	-0.0454134	-0.0476498	-0.0369842	-0.037576	-0.0564739	-0.0590965
20	-0.0268074	-0.0139818	0.0274906	0.0330273	-0.0159319	-0.045359	-0.0312384	-0.0237026	-0.0206915	0.0197342	0.0155103	-0.00469478	-0.0293431	-0.0327606	-0.0359233	-0.0590729	-0.0843904	-0.0841412	-0.0915099	-0.103666	-0.109012	-0.100441	-0.0947429	-0.10912	-0.0904706	-0.015789	0.0350742	0.119927	0.19389	0.251576	0.276663	0.295179	0.254084	0.186572	0.149738	0.12788	0.0977503	0.0579676	0.0187467	0.0144595	-0.0103147	-0.0437152	-0.057815	-0.0450058	-0.0396331	-0.0299183	-0.0327095	-0.0545261	-0.0563187
21	-0.0318247	-0.0259352	0.0136253	0.0215702	-0.0242307	-0.049234	-0.0346953	-0.032591	-0.0228184	0.0232565	0.00740625	-0.017807	-0.0362611	-0.0307172	-0.0252394	-0.0529282	-0.0815476	-0.0764179	-0.0860122	-0.0945484	-0.0968836	-0.0843304	-0.0842682	-0.106406	-0.0849961	-0.00913811	0.0300361	0.106398	0.165483	0.225792	0.254861	0.285657	0.242491	0.164334	0.140227	0.111997	0.0807942	0.0500144	0.0139199	0.00690724	-0.0152172	-0.0488153	-0.0628812	-0.0403425	-0.0284042	-0.0236636	-0.0260127	-0.0500861	-0.0524761
22	-0.0324219	-0.0350251	-0.00371844	0.0136704	-0.0285159	-0.0527719	-0.0360357	-0.038376	-0.0262077	0.0229054	0.00707109	-0.022412	-0.0387482	-0.0292436	-0.0153158	-0.0456592	-0.0771336	-0.0723093	-0.0774958	-0.082663	-0.0849869	-0.0706943	-0.0754534	-0.0991335	-0.0824896	-0.0108067	0.0184552	0.084165	0.128106	0.196029	0.226366	0.262095	0.233657	0.149786	0.135246	0.10247	0.0718589	0.0502942	0.0186319	0.00912285	-0.0113101	-0.0442166	-0.0591658	-0.0338886	-0.0181393	-0.0180382	-0.0196637	-0.0438863	-0.0480157
23	-0.029989	-0.0393711	-0.018619	0.0079739	-0.0328218	-0.052287	-0.0353559	-0.0424048	-0.0261388	0.0224319	0.00719437	-0.0239204	-0.0402652	-0.0289989	-0.00983371	-0.0417535	-0.0745937	-0.0702361	-0.0690042	-0.0721381	-0.0742585	-0.0614456	-0.0703644	-0.0914042	-0.0752163	-0.0112681	0.0108308	0.0661199	0.0966398	0.174902	0.205299	0.240186	0.222007	0.138822	0.129136	0.0933999	0.0625611	0.0477074	0.0244583	0.0152497	-0.0061018	-0.0368427	-0.0499046	-0.0265596	-0.0100733	-0.0130907	-0.0164261	-0.0393613	-0.0419598
24	-0.0250615	-0.0414346	-0.0299062	0.00442093	-0.0369188	-0.0478847	-0.0331205	-0.0449063	-0.0221514	0.0227056	0.0078021	-0.0239349	-0.0408376	-0.0283761	-0.00851438	-0.0412007	-0.0739137	-0.0690136	-0.060061	-0.0640792	-0.0647461	-0.0568112	-0.0683343	-0.0839821	-0.0645932	-0.0105949	0.00664907	0.0496932	0.0749741	0.163783	0.192823	0.224073	0.211357	0.130422	0.123131	0.0840769	0.0536419	0.0436755	0.0297806	0.023432	-0.000151229	-0.027722	-0.0367213	-0.018699	-0.00468586	-0.0093858	-0.0166469	-0.0361819	-0.0350346
25	-0.0193522	-0.0396918	-0.0384767	0.00353926	-0.0380815	-0.0443497	-0.028178	-0.0442819	-0.0214096	0.0229234	0.00943423	-0.0202482	-0.0406497	-0.0296091	-0.00852648	-0.040186	-0.0740949	-0.0696439	-0.0520798	-0.0579414	-0.0601356	-0.0573079	-0.067963	-0.0779565	-0.0587586	-0.00980674	0.000960696	0.0346497	0.056816	0.156265	0.184097	0.211005	0.207277	0.127195	0.120546	0.0803991	0.0486128	0.0396979	0.033933	0.0285017	0.00677103	-0.0191746	-0.0238542	-0.0123448	-0.00506257	-0.00550774	-0.01957	-0.0327351	-0.029223
26	-0.0135313	-0.0352993	-0.0422912	0.00249726	-0.0378151	-0.040906	-0.021513	-0.0409161	-0.0202044	0.0245523	0.0101916	-0.0156907	-0.039282	-0.0299013	-0.0093896	-0.0397143	-0.0745503	-0.0701933	-0.045225	-0.0542572	-0.0566621	-0.0602131	-0.0682488	-0.0739032	-0.0537679	-0.00736299	-0.0036516	0.0219471	0.0442795	0.15155	0.178571	0.202525	0.205206	0.123024	0.118354	0.0775348	0.0443776	0.0353305	0.0353566	0.0302767	0.013135	-0.0129535	-0.0131246	-0.00688642	-0.00939797	-0.00214208	-0.024189	-0.0291931	-0.0241579
27	-0.0103631	-0.0272371	-0.0439807	-0.000560371	-0.0340513	-0.0375254	-0.0138338	-0.0348044	-0.0207603	0.0253821	0.0126599	-0.00826655	-0.0350465	-0.0299868	-0.0119564	-0.0363063	-0.0733894	-0.0715376	-0.0396932	-0.0524573	-0.0519149	-0.0634446	-0.0685548	-0.0697957	-0.0518478	-0.00582147	-0.00915652	0.00968828	0.0317275	0.143637	0.173024	0.196727	0.204611	0.121066	0.113814	0.0774886	0.0398301	0.0314262	0.0343243	0.0295544	0.0213923	-0.00672564	-0.00531428	-0.00231819	-0.0160379	-5.86068e-05	-0.0280412	-0.0256708	-0.0189731
28	-0.00401957	-0.0237818	-0.0378493	-0.00508725	-0.0309665	-0.0323649	-0.00592607	-0.0285779	-0.0156415	0.0289632	0.0112213	-0.00426028	-0.0314078	-0.0277392	-0.0136232	-0.0386346	-0.0731653	-0.0684623	-0.0343881	-0.0523539	-0.0485685	-0.0681064	-0.0686677	-0.0687641	-0.0448424	-0.00326099	-0.0122062	-0.00049271	0.0342696	0.141945	0.170905	0.19565	0.200228	0.108998	0.108581	0.0696824	0.0331404	0.0279864	0.0286704	0.0270735	0.0265353	-0.00399546	7.04658e-05	-6.97152e-05	-0.024375	-3.72671e-05	-0.0339476	-0.020865	-0.0144789
29	-0.000843007	-0.0181616	-0.0309276	-0.0106988	-0.0266422	-0.0317106	0.00121935	-0.0209751	-0.0131639	0.0315118	0.0104758	0.000737618	-0.0261864	-0.0256966	-0.0123339	-0.037835	-0.0706902	-0.0659015	-0.0309056	-0.0528117	-0.0458381	-0.0707676	-0.0694252	-0.0681807	-0.0426848	-0.00219099	-0.0160293	-0.00526411	0.0313274	0.136271	0.16508	0.191442	0.195088	0.0982695	0.102831	0.0648146	0.0284941	0.0264215	0.0193514	0.0229049	0.0288168	-0.00496255	-0.00277079	0.00196033	-0.0332045	-0.0011339	-0.0347418	-0.0168982	-0.0110159
30	-0.000135759	-0.0122372	-0.0251931	-0.0162522	-0.0223123	-0.031618	0.00811602	-0.0133405	-0.010836	0.0316119	0.0140348	0.00654783	-0.0198197	-0.0234371	-0.0120705	-0.0346945	-0.0668834	-0.0624134	-0.0282779	-0.0536217	-0.0416497	-0.0736742	-0.0684579	-0.0674035	-0.0449772	-0.00247816	-0.021334	-0.00882733	0.0250783	0.12893	0.159131	0.189774	0.19055	0.0915331	0.0947461	0.0616123	0.0232741	0.0274007	0.0086578	0.0181624	0.0325161	-0.00464891	-0.00846748	0.00470627	-0.0401804	-0.0049583	-0.0312956	-0.0149396	-0.00559866
contact 8
	time
frequency	-1.5	-1.45	-1.4	-1.35	-1.3	-1.25	-1.2	-1.15	-1.1	-1.05	-1	-0.95	-0.9	-0.85	-0.8	-0.75	-0.7	-0.65	-0.6	-0.55	-0.5	-0.45	-0.4	-0.35	-0.3	-0.25	-0.2	-0.15	-0.1	-0.05	0	0.05	0.1	0.15	0.2	0.25	0.3	0.35	0.4	0.45	0.5	0.55	0.6	0.65	0.7	0.75	0.8	0.85	0.9
1	-0.242335	-0.234639	-0.225734	-0.215638	-0.204384	-0.192019	-0.178596	-0.164176	-0.14883	-0.132643	-0.115706	-0.0981175	-0.0799912	-0.0614578	-0.0426614	-0.0237576	-0.004909	0.0137239	0.0319885	0.0497383	0.0668302	0.0831242	0.0984823	0.112767	0.125843	0.137585	0.147881	0.156635	0.163775	0.169247	0.173016	0.175059	0.175364	0.173938	0.170799	0.165982	0.159539	0.15154	0.142079	0.131261	0.119202	0.106021	0.0918475	0.0768126	0.0610498	0.0446982	0.0279044	0.0108163	-0.00642403
2	-0.0546076	-0.0571292	-0.0599395	-0.0630729	-0.0664834	-0.0697618	-0.0721519	-0.0727077	-0.0705755	-0.0651887	-0.0562734	-0.0436518	-0.0271231	-0.00656603	0.0176577	0.0444709	0.0722866	0.0994517	0.124818	0.147967	0.168941	0.187738	0.204027	0.217052	0.225786	0.229328	0.227258	0.219741	0.207369	0.191004	0.171593	0.150008	0.127049	0.103476	0.0800689	0.0577093	0.0373302	0.0197301	0.00546642	-0.00521357	-0.0123676	-0.0163405	-0.0175807	-0.0165575	-0.0137414	-0.00959385	-0.00465165	0.000510364	0.00534558
3	-0.0589102	-0.0642263	-0.0678084	-0.0696385	-0.0701168	-0.0699497	-0.0697757	-0.0698242	-0.0700893	-0.0706185	-0.0713011	-0.0716817	-0.0704984	-0.0656255	-0.0547849	-0.0368678	-0.0122803	0.0179534	0.0530684	0.0921596	0.132648	0.170773	0.20322	0.228112	0.243625	0.246795	0.23476	0.206792	0.165364	0.114954	0.0602704	0.00533939	-0.0462404	-0.0908157	-0.125079	-0.14666	-0.154577	-0.149445	-0.133011	-0.107916	-0.0773916	-0.0446257	-0.0123157	0.0175029	0.0435598	0.0650692	0.0819031	0.0943621	0.103174
4	-0.0556215	-0.0541478	-0.0525977	-0.0511712	-0.0496367	-0.0483363	-0.0474088	-0.046474	-0.0451451	-0.0435769	-0.0428056	-0.0432428	-0.0444343	-0.0454442	-0.0458738	-0.0449657	-0.0406947	-0.0291847	-0.00670574	0.0279806	0.0742378	0.130309	0.191186	0.247448	0.289643	0.31085	0.305396	0.270221	0.20861	0.12898	0.0405787	-0.0471931	-0.124246	-0.181685	-0.214678	-0.222632	-0.207854	-0.174545	-0.128327	-0.0758432	-0.0235414	0.0243202	0.0653804	0.0982416	0.122639	0.138736	0.147101	0.149321	0.147912
5	-0.042317	-0.0466238	-0.0511007	-0.0550675	-0.0578748	-0.0602582	-0.0628834	-0.0648325	-0.0654674	-0.0654037	-0.0643655	-0.0621289	-0.059304	-0.0564499	-0.0538304	-0.0516343	-0.0502529	-0.0497091	-0.047225	-0.0372864	-0.0149568	0.0225113	0.0766456	0.145561	0.217494	0.276137	0.309169	0.307833	0.268188	0.196066	0.10333	0.00389523	-0.0867025	-0.156942	-0.201882	-0.220608	-0.215466	-0.1914	-0.153611	-0.107713	-0.0599849	-0.0159187	0.0212027	0.049497	0.0681591	0.0783392	0.0822133	0.0824551	0.0806189
6	-0.0147206	-0.0189694	-0.0265123	-0.0366774	-0.0472633	-0.0570836	-0.0644476	-0.0692641	-0.0729832	-0.0769275	-0.0813712	-0.086325	-0.0910497	-0.0959512	-0.10028	-0.103191	-0.105716	-0.107081	-0.104705	-0.0952758	-0.0749012	-0.0411653	0.00818323	0.0760862	0.158639	0.244037	0.31943	0.372127	0.387758	0.360392	0.296032	0.20647	0.108505	0.0188345	-0.0524704	-0.0995732	-0.122874	-0.128725	-0.120942	-0.103752	-0.0825722	-0.0609108	-0.0418696	-0.0264446	-0.0138647	-0.00374322	0.00470904	0.0140169	0.0252458
7	0.00303955	0.00685026	0.00454585	-0.00373492	-0.0177566	-0.0353862	-0.051551	-0.0632771	-0.070402	-0.07459	-0.0801102	-0.0912616	-0.107868	-0.1266	-0.14297	-0.154587	-0.163109	-0.167019	-0.164579	-0.153109	-0.129624	-0.0945802	-0.0453896	0.0220378	0.1129	0.223373	0.338665	0.442806	0.512051	0.527841	0.488104	0.401518	0.28598	0.166563	0.0604716	-0.0181885	-0.0641516	-0.0872406	-0.0904839	-0.0842036	-0.0775211	-0.0721912	-0.0693564	-0.0649883	-0.0569181	-0.0459192	-0.0357851	-0.0257357	-0.0141911
8	-2.41457e-05	0.00225273	0.00128301	0.000551803	-0.00651301	-0.0234172	-0.0439918	-0.0615501	-0.0687549	-0.0677506	-0.0685796	-0.0807907	-0.10479	-0.131135	-0.151273	-0.164702	-0.175986	-0.18178	-0.179647	-0.16816	-0.146504	-0.118457	-0.0786251	-0.019329	0.0688302	0.188663	0.324785	0.459736	0.560679	0.599601	0.570128	0.478673	0.344478	0.203739	0.0797813	-0.00789644	-0.0488596	-0.0644377	-0.0606788	-0.0545225	-0.0559852	-0.0616362	-0.0701	-0.0733381	-0.0681994	-0.0573982	-0.0492138	-0.0461331	-0.039587
9	-0.0101678	-0.0154031	-0.0177537	-0.012466	-0.0141164	-0.0234577	-0.0314052	-0.0383482	-0.0402268	-0.0421755	-0.0519756	-0.074012	-0.10088	-0.12233	-0.137975	-0.149709	-0.159825	-0.164934	-0.160344	-0.147861	-0.12912	-0.109774	-0.0813833	-0.0337301	0.0343105	0.129451	0.246518	0.38363	0.506162	0.566121	0.542015	0.449238	0.321911	0.192288	0.07408	-0.0108339	-0.0402884	-0.0443466	-0.0379675	-0.0342302	-0.0387843	-0.0457737	-0.0602325	-0.0690894	-0.0655789	-0.0577558	-0.0530225	-0.0563178	-0.0564466
10	-0.0136243	-0.0196989	-0.0281106	-0.0245573	-0.0239382	-0.0200021	-0.00688904	0.00534156	0.00954927	-0.0058055	-0.0395864	-0.0727432	-0.094347	-0.10492	-0.114122	-0.126619	-0.135435	-0.138608	-0.135149	-0.124606	-0.109372	-0.0972736	-0.0775567	-0.0369256	0.0128079	0.0789582	0.16657	0.287896	0.412266	0.485443	0.481842	0.410359	0.307918	0.201657	0.0979875	0.0193467	-0.0102568	-0.0203995	-0.0201351	-0.012397	-0.0144599	-0.0245596	-0.0439909	-0.0549761	-0.0528015	-0.046853	-0.0450698	-0.0580825	-0.0605946
11	-0.00780477	-0.00872275	-0.0237748	-0.0320188	-0.0348175	-0.024502	-0.00358878	0.0158285	0.0259103	0.0103788	-0.0258395	-0.0547427	-0.0697023	-0.0732778	-0.0780433	-0.0899764	-0.0967566	-0.0979385	-0.099176	-0.0988583	-0.0954524	-0.095182	-0.0843305	-0.0533196	-0.0196892	0.0302589	0.0960336	0.193896	0.301991	0.376688	0.410907	0.392653	0.319874	0.22663	0.143738	0.0733267	0.0308013	0.00617584	0.00542538	0.023473	0.0261762	0.0144284	-0.00755139	-0.0200699	-0.0255898	-0.029935	-0.0348543	-0.0517295	-0.0562898
12	0.00320529	0.00445844	-0.0145645	-0.0320475	-0.0369532	-0.0262705	-0.0122125	0.000435286	0.00772357	-0.00220685	-0.0274161	-0.0482919	-0.0592888	-0.0592615	-0.0636202	-0.0715097	-0.0735941	-0.0733061	-0.0766195	-0.0843553	-0.0915516	-0.0980751	-0.0948187	-0.0762281	-0.0525541	-0.00696042	0.0526408	0.141557	0.249599	0.336986	0.392265	0.396898	0.335806	0.247773	0.173522	0.111664	0.0640162	0.0334813	0.0329816	0.0528359	0.0598684	0.0511641	0.0280208	0.0112871	-0.00386122	-0.0217075	-0.0398702	-0.0539485	-0.0557133
13	0.0168005	0.0153747	-0.00860185	-0.0286963	-0.033418	-0.0242427	-0.0178985	-0.0157068	-0.0180026	-0.0258045	-0.0405744	-0.056722	-0.0671862	-0.0668221	-0.0739641	-0.0778327	-0.0745884	-0.0741915	-0.076748	-0.0870923	-0.0996242	-0.108722	-0.110856	-0.102977	-0.082666	-0.0358167	0.0314447	0.129456	0.259744	0.380711	0.445051	0.436791	0.367892	0.280472	0.201475	0.141268	0.094423	0.0631254	0.0551768	0.0663737	0.0744507	0.0676971	0.0436656	0.0232147	0.00126442	-0.0261753	-0.0546657	-0.0630236	-0.0613122
14	0.0279599	0.0198253	-0.00831975	-0.0260304	-0.0296101	-0.0230293	-0.0227708	-0.0285723	-0.0412748	-0.0494942	-0.0595219	-0.073461	-0.0850034	-0.0855194	-0.0947804	-0.0988721	-0.0898902	-0.089212	-0.0903588	-0.0995024	-0.114717	-0.127435	-0.130629	-0.126467	-0.108169	-0.057836	0.0279861	0.152315	0.320008	0.475718	0.534461	0.496762	0.40714	0.313414	0.223795	0.159014	0.11399	0.0824617	0.0607548	0.059488	0.0649712	0.0563466	0.0270571	0.0119376	-0.00845252	-0.0413046	-0.0711468	-0.0729881	-0.0720258
15	0.0334906	0.0184698	-0.0106468	-0.0233284	-0.0240682	-0.0238305	-0.0295614	-0.0393922	-0.0563635	-0.0659911	-0.0772218	-0.0878231	-0.100977	-0.102673	-0.109999	-0.118282	-0.104671	-0.103773	-0.104806	-0.110401	-0.128131	-0.146982	-0.148361	-0.140669	-0.126417	-0.0744633	0.037638	0.194946	0.406528	0.578031	0.615538	0.551462	0.439981	0.334929	0.2329	0.160179	0.117714	0.0827369	0.0462581	0.0364897	0.0369507	0.0223816	-0.0107507	-0.0127521	-0.0259753	-0.0579896	-0.0829645	-0.0809608	-0.0829962
16	0.0353458	0.0163357	-0.0112806	-0.0213484	-0.018308	-0.0262697	-0.0348107	-0.0452437	-0.0581389	-0.0692516	-0.0882435	-0.0943716	-0.108218	-0.110769	-0.112231	-0.124398	-0.109942	-0.110158	-0.112777	-0.114551	-0.134792	-0.159452	-0.159292	-0.14361	-0.135698	-0.0842094	0.0494252	0.235797	0.485418	0.652614	0.662149	0.581221	0.455388	0.337073	0.223665	0.143543	0.105896	0.062646	0.0141558	0.00611819	0.00270834	-0.0198911	-0.0497834	-0.038088	-0.0420669	-0.0708918	-0.0890313	-0.0874155	-0.0909026
17	0.0384087	0.019318	-0.00569551	-0.0183655	-0.0146104	-0.0283734	-0.0336357	-0.0436625	-0.0504482	-0.0625669	-0.0919198	-0.0947054	-0.109166	-0.112079	-0.105425	-0.118133	-0.107493	-0.110879	-0.115547	-0.114094	-0.134932	-0.164233	-0.163869	-0.141526	-0.138076	-0.0903285	0.0545112	0.257609	0.531795	0.694576	0.680827	0.588006	0.455782	0.330165	0.207207	0.123495	0.0909499	0.0358032	-0.0209788	-0.0196936	-0.0252874	-0.0531368	-0.0716648	-0.0534658	-0.0516939	-0.0795496	-0.0931424	-0.0928797	-0.0931033
18	0.0435991	0.0248718	0.00237704	-0.0141606	-0.0156894	-0.0308161	-0.027684	-0.0384896	-0.0409358	-0.0564828	-0.0915325	-0.0943209	-0.109703	-0.110732	-0.0971066	-0.108752	-0.105502	-0.112125	-0.117296	-0.113832	-0.133862	-0.166692	-0.16337	-0.139482	-0.138709	-0.0916857	0.0581863	0.271663	0.554139	0.715348	0.680478	0.575546	0.441398	0.31613	0.187053	0.107889	0.0758742	0.00563145	-0.0513488	-0.0396505	-0.0461525	-0.0747754	-0.0771832	-0.0602914	-0.0595774	-0.0872248	-0.0985542	-0.0973732	-0.0911954
19	0.0516365	0.0338787	0.0138615	-0.00778536	-0.019331	-0.0308373	-0.0179852	-0.0292611	-0.0332927	-0.0485027	-0.0848858	-0.0922457	-0.107901	-0.10799	-0.0909378	-0.102808	-0.104667	-0.111795	-0.117498	-0.114001	-0.129492	-0.164079	-0.161348	-0.137839	-0.141768	-0.105317	0.0332563	0.237339	0.522559	0.713871	0.678214	0.570422	0.437864	0.314202	0.185182	0.103653	0.0679903	-0.0084056	-0.063869	-0.0530305	-0.0552888	-0.0790154	-0.0743021	-0.0635928	-0.0645748	-0.0894085	-0.10185	-0.0966013	-0.0883523
20	0.0614242	0.0378398	0.0185568	-0.00534974	-0.0256913	-0.0306876	-0.00770386	-0.0237438	-0.0285113	-0.0468302	-0.0807941	-0.0878891	-0.103196	-0.101012	-0.087378	-0.100596	-0.104028	-0.110399	-0.115659	-0.113971	-0.126528	-0.161483	-0.15315	-0.13301	-0.147222	-0.110596	0.0207933	0.218836	0.501716	0.706256	0.656176	0.552704	0.42165	0.300688	0.174728	0.0998104	0.0601284	-0.0216709	-0.0671544	-0.0599337	-0.0562904	-0.0761762	-0.0663605	-0.0642303	-0.0705384	-0.0904494	-0.101384	-0.0908956	-0.0870779
21	0.0690383	0.0407589	0.018801	-0.00331925	-0.0311192	-0.0295277	0.000843032	-0.0181825	-0.0258039	-0.0436331	-0.0757906	-0.0821297	-0.093842	-0.0912811	-0.0874597	-0.0996949	-0.102497	-0.106731	-0.112385	-0.115097	-0.124085	-0.154706	-0.144992	-0.128548	-0.153676	-0.119006	-0.00117708	0.184986	0.462223	0.686438	0.637581	0.546816	0.415836	0.291006	0.170036	0.0978033	0.0546268	-0.0235172	-0.0630192	-0.0637127	-0.0526149	-0.0680641	-0.0577921	-0.0660379	-0.0743754	-0.0873807	-0.0970182	-0.0844593	-0.0888462
22	0.0727521	0.0412655	0.0142966	-0.00234005	-0.034646	-0.0300332	0.00786433	-0.0129515	-0.0231212	-0.038037	-0.0712981	-0.0734725	-0.0805154	-0.0786193	-0.0859143	-0.0977229	-0.0983842	-0.0994069	-0.105919	-0.115744	-0.120294	-0.145173	-0.137674	-0.121203	-0.155478	-0.128167	-0.0234095	0.142206	0.406941	0.651898	0.613673	0.540538	0.414991	0.28273	0.164724	0.0946383	0.0549715	-0.014684	-0.054073	-0.0620328	-0.0457787	-0.058638	-0.0504173	-0.0690125	-0.0741877	-0.0812302	-0.0901418	-0.0767314	-0.0915384
23	0.0718192	0.0409561	0.00696922	-0.00332218	-0.0376068	-0.0269786	0.0120832	-0.0100046	-0.0197105	-0.0355725	-0.069815	-0.0651192	-0.0666455	-0.0642077	-0.0837075	-0.0948094	-0.0955624	-0.0915209	-0.100383	-0.115839	-0.116959	-0.135583	-0.130389	-0.11621	-0.153293	-0.129775	-0.0356323	0.119145	0.371948	0.617629	0.588756	0.52687	0.406968	0.267046	0.151261	0.0868553	0.0543957	-0.0087101	-0.0471131	-0.0578961	-0.0393469	-0.0470755	-0.044623	-0.0716802	-0.0724385	-0.0757845	-0.0819863	-0.0738002	-0.0938764
24	0.0669103	0.0384168	0.000139672	-0.00665742	-0.0386247	-0.0208206	0.0145962	-0.00928611	-0.0154597	-0.0369656	-0.0696027	-0.057844	-0.0525178	-0.0512179	-0.0814301	-0.0915448	-0.0939904	-0.0835195	-0.0970552	-0.114896	-0.113882	-0.125766	-0.124473	-0.114151	-0.148528	-0.125716	-0.040598	0.112857	0.358551	0.589422	0.564902	0.508021	0.390338	0.243007	0.130842	0.0749094	0.0538799	-0.00605059	-0.0432848	-0.0511299	-0.0329395	-0.0344354	-0.0433812	-0.0725026	-0.0698555	-0.0708227	-0.0732333	-0.0767215	-0.0956798
25	0.060435	0.0395671	-0.00353573	-0.00700987	-0.0363903	-0.0174237	0.0187975	-0.00652633	-0.0109201	-0.0367433	-0.0693755	-0.0511417	-0.0419581	-0.0407914	-0.0757805	-0.0867928	-0.0916817	-0.0741128	-0.0929405	-0.111722	-0.10966	-0.116759	-0.120817	-0.111259	-0.13866	-0.121922	-0.0444134	0.101984	0.334285	0.557044	0.541007	0.485367	0.376689	0.223045	0.112322	0.0651092	0.0575205	-0.00100713	-0.0367291	-0.0422926	-0.0263861	-0.0247882	-0.0443041	-0.0712698	-0.066678	-0.0674933	-0.0665035	-0.0789932	-0.094254
26	0.0555114	0.0423105	-0.00425523	-0.00625095	-0.0327809	-0.0148838	0.0251357	-0.00269252	-0.00738857	-0.036272	-0.0690161	-0.0464803	-0.0350332	-0.0337129	-0.0695453	-0.081555	-0.0881642	-0.0651321	-0.0897585	-0.106392	-0.105941	-0.108977	-0.11812	-0.108997	-0.128582	-0.116366	-0.0461749	0.0945165	0.314724	0.529764	0.519079	0.463	0.363453	0.205163	0.095116	0.0569852	0.0612348	0.00289121	-0.0295104	-0.0323637	-0.0197888	-0.0188474	-0.0474874	-0.0680691	-0.0634602	-0.0662792	-0.0621062	-0.0815847	-0.0916143
27	0.0501596	0.0473361	-0.00451056	-0.0025841	-0.0296195	-0.0135033	0.0296787	0.00397289	-0.00587043	-0.0321834	-0.0694543	-0.0457288	-0.0325039	-0.02808	-0.0620043	-0.0770506	-0.0835836	-0.0589153	-0.0854253	-0.100418	-0.104195	-0.101522	-0.115625	-0.109445	-0.118011	-0.113967	-0.0531275	0.0785113	0.287695	0.499389	0.50745	0.444375	0.360084	0.19702	0.0824419	0.0480542	0.0641039	0.00988754	-0.0227701	-0.0216783	-0.0145226	-0.0159963	-0.0511201	-0.064743	-0.0597098	-0.068067	-0.0599542	-0.0824178	-0.0904075
28	0.0489511	0.0465507	-0.0010734	-0.00245203	-0.0258122	-0.0097718	0.0377329	0.00762563	-0.00671497	-0.034382	-0.0674133	-0.0455502	-0.0314475	-0.0262141	-0.0578647	-0.0716539	-0.0780077	-0.054284	-0.0844979	-0.0945808	-0.101532	-0.0965588	-0.113859	-0.10722	-0.112644	-0.106699	-0.0505773	0.0805823	0.2894	0.487367	0.48962	0.420911	0.343072	0.178785	0.0654682	0.0421103	0.0634102	0.00950712	-0.0168366	-0.0119459	-0.0089869	-0.0199759	-0.0586379	-0.0583855	-0.0588725	-0.0682817	-0.0627696	-0.0866641	-0.0878381
29	0.049059	0.0499055	0.00225417	-0.000248494	-0.023633	-0.00750838	0.045215	0.0125031	-0.0106027	-0.0339474	-0.0651938	-0.0468327	-0.0333466	-0.0254949	-0.0526858	-0.0647349	-0.0698342	-0.0511791	-0.0822	-0.0873098	-0.0992932	-0.0919541	-0.108505	-0.104589	-0.107474	-0.102325	-0.052098	0.0720062	0.276661	0.467568	0.469337	0.401862	0.332602	0.171791	0.0575175	0.0388442	0.0613427	0.0123692	-0.0113445	-0.00359705	-0.00772496	-0.026575	-0.0624268	-0.0559208	-0.056503	-0.0691393	-0.0661668	-0.0885625	-0.0855788
30	0.0479116	0.0550427	0.00655029	0.00444545	-0.0219631	-0.00445888	0.0484194	0.0193036	-0.0151615	-0.0318714	-0.0635703	-0.0490465	-0.0372774	-0.02459	-0.0462456	-0.0583507	-0.0621411	-0.0510505	-0.0770831	-0.0815456	-0.0980364	-0.0873678	-0.100302	-0.104339	-0.101237	-0.102037	-0.0568237	0.0551292	0.255613	0.44554	0.459664	0.385532	0.331246	0.174875	0.0547636	0.0351589	0.0574111	0.0172851	-0.00663926	0.00508391	-0.0081893	-0.03181	-0.065376	-0.0558987	-0.0525175	-0.0709942	-0.0703806	-0.0882016	-0.0865764
contact 9
	time
frequency	-1.5	-1.45	-1.4	-1.35	-1.3	-1.25	-1.2	-1.15	-1.1	-1.05	-1	-0.95	-0.9	-0.85	-0.8	-0.75	-0.7	-0.65	-0.6	-0.55	-0.5	-0.45	-0.4	-0.35	-0.3	-0.25	-0.2	-0.15	-0.1	-0.05	0	0.05	0.1	0.15	0.2	0.25	0.3	0.35	0.4	0.45	0.5	0.55	0.6	0.65	0.7	0.75	0.8	0.85	0.9
[truncated: 526 more rows]
[truncated: 12 more columns]

## Sheet: Figure_2f
ERPs ANT SOs
	time
[truncated: 13 more rows]
[truncated: 552 more columns]
