# Supplementary material for: The human thalamus orchestrates neocortical oscillations during NREM sleep
Source: Nat Commun. 2022 Sep 5;13:5231. doi: 10.1038/s41467-022-32840-w (PMC9445182; doi:10.1038/s41467-022-32840-w)
Supplement: Supplementary file 4 — Source Data [file 41467_2022_32840_MOESM4_ESM.zip › source_data_fig3.xlsx]

## Sheet: Figure_3a
Occurrence probabilities of MD SO down state peaks relative to neocortical SO down state peak
	time
contact pair	-1.5	-1.45	-1.4	-1.35	-1.3	-1.25	-1.2	-1.15	-1.1	-1.05	-1	-0.95	-0.9	-0.85	-0.8	-0.75	-0.7	-0.65	-0.6	-0.55	-0.5	-0.45	-0.4	-0.35	-0.3	-0.25	-0.2	-0.15	-0.1	-0.05	0	0.05	0.1	0.15	0.2	0.25	0.3	0.35	0.4	0.45	0.5	0.55	0.6	0.65	0.7	0.75	0.8	0.85	0.9
1	1.35501	0.813008	1.44535	1.26468	1.26468	1.71635	1.71635	1.62602	1.98735	2.43902	2.71003	4.15537	3.07136	2.8907	1.17435	0.993677	1.35501	0.63234	0.180668	0.903342	0.903342	1.17435	0.542005	0.813008	0.722674	0.180668	0.180668	0.63234	0.361337	0.542005	0.542005	0.361337	0.451671	0.451671	1.71635	2.52936	5.05872	6.5944	7.76874	5.60072	4.60705	3.79404	2.43902	2.61969	2.07769	2.61969	0.903342	0.993677	0.903342
2	1.60321	0.601202	0.200401	1.2024	1.60321	0.601202	3.00601	2.60521	2.00401	1.80361	1.60321	1.80361	1.2024	1.80361	1.002	1.80361	2.00401	1.40281	2.40481	1.80361	2.40481	0.400802	0.801603	1.40281	0.801603	0.601202	1.002	0.400802	1.2024	3.80762	4.20842	3.80762	2.40481	3.60721	1.40281	2.00401	1.60321	1.002	2.40481	1.60321	1.2024	1.60321	1.2024	1.80361	1.60321	0.801603	2.60521	2.20441	2.00401
3	1.58046	0.574713	1.00575	1.2931	1.2931	2.15517	1.58046	0.574713	2.15517	1.00575	1.14943	0.862069	1.2931	1.58046	0.862069	1.58046	1.43678	1.43678	1.14943	1.2931	2.29885	1.86782	1.86782	0.287356	1.14943	0.574713	0.718391	1.14943	3.01724	2.87356	4.88506	8.62069	4.88506	3.73563	3.01724	1.2931	1.43678	1.00575	1.43678	0.862069	1.58046	1.43678	0.862069	1.72414	0.862069	1.2931	1.00575	0.718391	1.00575
4	2.42494	1.03926	3.00231	2.54042	1.96305	2.42494	2.65589	1.7321	1.50115	1.61663	2.07852	1.7321	1.27021	1.61663	1.27021	1.50115	1.15473	1.50115	1.61663	1.15473	0.577367	0.692841	0.230947	0.461894	0.577367	0.692841	0.808314	0.34642	1.15473	1.50115	2.65589	2.65589	4.38799	3.81062	4.61894	2.65589	3.4642	1.96305	2.30947	3.57968	2.30947	1.27021	1.03926	1.61663	0.923788	1.03926	1.15473	0.923788	1.03926
5	2.58303	0.369004	2.02952	2.02952	2.02952	0.738007	0.738007	0.738007	2.58303	3.50554	2.58303	3.13653	3.50554	2.02952	2.21402	2.39852	2.02952	1.66052	2.95203	2.21402	1.10701	1.84502	1.10701	0.738007	1.29151	1.10701	1.47601	0.922509	1.84502	0.922509	1.66052	2.21402	1.10701	1.10701	1.10701	1.66052	2.39852	1.66052	3.32103	1.10701	2.02952	1.29151	1.10701	0.738007	1.47601	2.21402	2.21402	1.29151	0.922509
6	0.811359	1.21704	1.0142	1.82556	0.811359	1.41988	2.83976	2.0284	3.0426	2.0284	2.0284	2.0284	1.62272	1.41988	0.811359	0.40568	0.608519	0.40568	0.20284	0	0	0	0.20284	1.0142	1.41988	0.811359	1.21704	4.86815	10.7505	8.11359	7.70791	5.27383	1.82556	1.82556	1.41988	1.21704	1.0142	0.811359	0.40568	0	0.40568	1.0142	0.40568	1.41988	1.82556	1.62272	1.62272	0.40568	1.21704
7	1.0989	0.699301	0.999001	1.3986	2.1978	1.8981	2.2977	2.3976	2.1978	1.5984	1.5984	1.6983	1.998	1.4985	0.799201	0.699301	0.699301	1.4985	0.899101	0.2997	0.799201	0.699301	0.2997	0.599401	0.799201	0.799201	2.6973	3.8961	7.49251	7.99201	6.29371	4.995	2.4975	1.4985	0.599401	0.4995	0.2997	0	0.0999001	0.599401	0.1998	0.799201	1.0989	0.899101	0.799201	2.1978	1.2987	1.6983	1.3986
8	1.80348	2.17662	1.80348	1.92786	2.05224	1.92786	1.80348	1.24378	1.61692	1.18159	1.1194	0.870647	0.621891	0.746269	0.497512	0.373134	0.124378	0.248756	0.124378	0.248756	0	0.0621891	0.186567	0.0621891	0.0621891	0.248756	0.310945	0.559701	2.92289	8.5199	22.2015	16.6045	6.96517	2.36318	0.995025	0.559701	0.435323	0.124378	0.0621891	0.0621891	0.186567	0.0621891	0.124378	0.124378	0.186567	0.248756	0.310945	0.310945	0.373134
9	2.18023	2.03488	1.45349	1.16279	2.32558	1.01744	1.88953	1.74419	1.30814	1.59884	1.30814	1.16279	0.436047	0.726744	0.290698	0.290698	0	0.145349	0.145349	0.145349	0	0	0.145349	0	0.290698	0.145349	0	0.436047	3.48837	5.37791	15.2616	16.8605	9.15698	5.08721	3.34302	2.18023	1.30814	0.872093	1.59884	0.726744	0.290698	0.726744	0.581395	1.01744	0.581395	0.145349	0.436047	0.290698	0.726744
10	1.94411	1.8226	0.972053	2.06561	1.57959	1.57959	0.972053	1.70109	1.33657	0.972053	1.70109	1.45808	1.09356	0.36452	0.607533	1.09356	0.850547	0.121507	0.607533	0.243013	0.972053	0.72904	0.486027	1.57959	0.486027	1.33657	2.06561	4.86027	5.71081	5.58931	7.77643	7.77643	4.37424	3.15917	2.06561	1.45808	1.57959	1.21507	1.33657	1.21507	0.972053	1.45808	0.850547	0.850547	1.09356	0.72904	1.09356	0.72904	0.72904
11	1.34831	2.02247	1.01124	1.1236	1.46067	2.80899	1.57303	1.23596	1.91011	1.01124	1.34831	3.14607	2.35955	1.68539	1.57303	2.69663	2.35955	2.47191	2.58427	2.47191	1.1236	0.786517	0.898876	0.561798	1.1236	0.674157	0.786517	0.449438	0.898876	1.01124	1.46067	1.79775	2.47191	2.35955	2.69663	2.80899	2.69663	1.91011	1.68539	2.58427	1.68539	1.68539	1.23596	1.57303	1.57303	1.46067	2.13483	1.01124	1.79775
12	1.23839	1.08359	1.70279	1.23839	1.08359	2.01238	2.01238	1.08359	3.40557	1.08359	2.47678	2.63158	2.78638	2.01238	3.71517	2.47678	2.16718	2.47678	2.47678	2.01238	1.70279	1.08359	0.309598	0.773994	0.773994	0.773994	0.773994	1.08359	1.08359	0.154799	1.85759	1.54799	1.39319	1.85759	4.02477	2.94118	2.94118	2.78638	1.54799	2.16718	0.928793	0.619195	1.70279	1.39319	0.773994	2.47678	1.70279	1.23839	1.70279
13	0.543478	2.44565	2.17391	1.08696	1.3587	2.98913	2.17391	3.26087	2.44565	2.17391	2.71739	2.44565	2.44565	2.44565	2.17391	1.08696	1.08696	1.3587	0.543478	1.3587	1.3587	0.271739	0.815217	2.44565	1.63043	0.815217	1.63043	1.63043	1.63043	2.17391	3.53261	2.44565	2.17391	4.07609	2.44565	1.3587	2.71739	3.53261	2.17391	2.44565	2.44565	1.3587	0.815217	1.3587	1.08696	1.08696	1.63043	0.815217	1.63043
14	1.13636	1.32576	1.13636	1.23106	1.51515	1.98864	1.98864	2.08333	1.89394	1.60985	1.60985	3.0303	2.08333	1.89394	2.17803	2.08333	0.284091	0.757576	0.378788	0.094697	0.189394	0.189394	0	0.094697	0.094697	0.189394	0.284091	0.094697	0.662879	2.46212	7.10227	14.2992	9.56439	7.95455	4.35606	2.27273	1.04167	0.662879	0.568182	0.568182	0.662879	0.662879	0.284091	0.284091	0.473485	1.04167	0.094697	0.473485	1.04167
15	1.33215	0.71048	1.15453	1.15453	1.33215	0.976909	1.15453	1.06572	1.15453	1.7762	1.7762	1.95382	2.22025	1.68739	2.13144	2.75311	3.5524	3.5524	3.64121	2.13144	2.22025	1.68739	0.976909	1.15453	0.976909	0.976909	0.26643	0.79929	0.62167	0.976909	0.976909	0.79929	1.15453	1.68739	2.93073	2.6643	3.73002	4.17407	2.93073	2.75311	3.19716	1.50977	2.30906	1.15453	1.15453	1.59858	1.24334	1.33215	1.33215
SO-free control events
	time
contact pair	-1.5	-1.45	-1.4	-1.35	-1.3	-1.25	-1.2	-1.15	-1.1	-1.05	-1	-0.95	-0.9	-0.85	-0.8	-0.75	-0.7	-0.65	-0.6	-0.55	-0.5	-0.45	-0.4	-0.35	-0.3	-0.25	-0.2	-0.15	-0.1	-0.05	0	0.05	0.1	0.15	0.2	0.25	0.3	0.35	0.4	0.45	0.5	0.55	0.6	0.65	0.7	0.75	0.8	0.85	0.9
1	2.23752	0.860585	1.54905	2.0654	1.37694	1.54905	1.20482	2.58176	1.20482	1.72117	1.54905	1.72117	1.89329	1.54905	1.72117	1.72117	1.89329	1.54905	1.20482	2.58176	1.37694	1.0327	1.54905	1.72117	0.860585	1.72117	1.72117	3.09811	1.37694	1.72117	1.72117	2.23752	1.72117	1.72117	2.23752	1.54905	2.58176	1.54905	3.09811	2.23752	1.20482	1.0327	1.37694	1.37694	0.688468	1.54905	1.20482	1.20482	1.20482
2	1.94986	0.557103	1.67131	1.67131	1.67131	1.39276	1.67131	2.22841	0.278552	0.278552	1.39276	1.67131	1.67131	1.39276	1.67131	1.39276	0.557103	2.22841	2.78552	3.34262	1.94986	1.67131	0.557103	2.50696	1.67131	1.94986	1.67131	0.835655	1.39276	1.67131	1.94986	3.06407	2.78552	1.94986	0.278552	0.278552	2.50696	1.94986	0.835655	1.67131	2.22841	1.39276	1.39276	1.11421	2.22841	2.22841	1.11421	3.06407	2.22841
3	1.47679	1.68776	1.26582	1.26582	1.05485	1.89873	1.68776	1.26582	1.47679	2.1097	2.1097	0.632911	1.26582	1.26582	1.47679	1.89873	3.37553	1.05485	2.1097	1.68776	3.37553	1.89873	1.68776	2.53165	2.1097	1.05485	2.32068	1.47679	1.68776	1.05485	2.53165	1.47679	1.68776	2.1097	2.32068	2.1097	2.1097	1.26582	1.89873	2.1097	1.68776	2.74262	1.47679	1.05485	2.32068	1.26582	1.47679	1.47679	1.05485
4	1.31004	1.89229	2.18341	1.89229	1.74672	1.74672	1.74672	1.60116	1.16448	0.873362	0.873362	1.60116	3.05677	1.01892	1.4556	2.18341	1.89229	2.03785	0.582242	1.01892	2.18341	2.18341	1.89229	1.01892	1.4556	1.4556	1.4556	2.18341	1.74672	2.62009	2.91121	1.4556	1.60116	1.74672	2.32897	1.31004	1.60116	1.4556	1.01892	2.18341	1.89229	1.4556	1.01892	1.4556	1.74672	1.16448	1.89229	1.74672	2.32897
5	2	2.44444	1.11111	2	0.888889	2.44444	2.22222	0.888889	2	2.88889	2	1.33333	1.77778	2	1.11111	2.22222	1.33333	2.66667	2.22222	2.44444	0.888889	1.77778	2	1.55556	0.666667	2.88889	1.55556	1.55556	1.77778	2.22222	2	0.888889	1.55556	2.22222	1.33333	1.55556	1.55556	0.666667	1.33333	0.888889	2	2	1.33333	2	2.22222	1.55556	1.55556	1.11111	1.55556
6	1.12782	1.50376	2.25564	1.12782	1.8797	1.12782	2.25564	0.75188	0.75188	2.25564	1.8797	2.63158	0.37594	0.75188	0.75188	0.37594	0.75188	2.25564	2.25564	1.50376	1.8797	1.12782	2.25564	1.50376	1.8797	0.37594	1.8797	1.50376	1.8797	3.38346	2.25564	4.88722	3.00752	2.25564	1.50376	2.63158	1.8797	1.12782	1.12782	1.8797	1.8797	0.75188	2.63158	2.63158	2.25564	1.50376	1.12782	1.50376	0.75188
7	0.91047	1.21396	1.6692	1.36571	1.82094	1.6692	1.21396	1.36571	1.6692	1.51745	1.51745	2.27618	1.36571	1.21396	2.73141	1.21396	2.42792	1.06222	1.36571	1.36571	1.36571	1.51745	1.97269	1.06222	1.82094	1.06222	1.6692	2.27618	1.51745	1.82094	3.49014	1.6692	1.97269	3.18665	1.6692	2.42792	2.27618	2.12443	1.21396	2.12443	1.82094	1.6692	1.06222	1.36571	1.97269	1.51745	1.6692	1.06222	1.97269
8	1.36364	1.45455	1.18182	1.72727	1.36364	1.18182	1.09091	1.72727	1.27273	1	1.18182	1.54545	1.81818	1.54545	1.27273	2.54545	2	1.27273	2.09091	2.09091	2	2.63636	1.72727	1.63636	1.72727	1.90909	2.90909	2.09091	2.09091	2.18182	2	2.27273	2	1.36364	1.72727	1.36364	1.45455	1.36364	1.54545	2	1.36364	2.45455	1.36364	1	1.45455	1.72727	2.09091	1.36364	1.72727
9	1.14943	2.10728	0.191571	1.91571	2.10728	1.14943	0.574713	1.14943	1.14943	1.91571	1.72414	0.957854	2.10728	2.49042	1.14943	2.87356	2.49042	1.72414	1.14943	1.53257	3.2567	1.53257	0.766284	1.91571	1.53257	1.341	1.53257	1.91571	2.87356	1.72414	1.72414	1.341	1.91571	2.87356	1.341	1.72414	0.957854	0.957854	1.91571	1.72414	1.91571	3.06513	2.68199	2.10728	3.06513	1.341	0.957854	0.766284	1.91571
10	1.68453	1.53139	2.60337	0.765697	0.918836	2.90965	1.37825	1.07198	2.45023	1.37825	1.07198	1.37825	1.22511	1.53139	2.90965	1.37825	1.68453	1.37825	2.14395	1.53139	2.45023	2.29709	1.53139	1.99081	1.68453	1.22511	2.29709	1.83767	1.37825	2.14395	1.37825	2.14395	1.22511	1.53139	1.83767	1.68453	1.83767	1.99081	1.99081	1.22511	1.37825	1.83767	1.68453	2.29709	1.68453	1.37825	1.99081	0.765697	1.83767
11	1.2894	1.2894	2.29226	2.29226	1.2894	1.43266	1.00287	1.86246	2.00573	2.29226	2.00573	1.57593	1.43266	2.5788	1.43266	1.14613	2.43553	1.43266	1.57593	1.43266	1.43266	1.14613	1.2894	1.57593	2.5788	2.00573	1.57593	1.2894	1.7192	1.2894	2.5788	2.00573	1.57593	1.86246	2.29226	1.2894	2.5788	2.43553	1.00287	1.7192	2.00573	1.7192	1.2894	1.43266	1.86246	0.716332	2.43553	1.57593	2.149
12	1.02881	2.26337	1.44033	2.26337	1.23457	1.44033	1.23457	1.44033	1.23457	1.64609	1.02881	1.64609	2.26337	1.02881	1.02881	1.02881	1.02881	1.02881	3.08642	0.617284	2.46914	2.6749	1.85185	1.23457	1.64609	0.617284	2.05761	0.823045	2.6749	1.44033	0.617284	1.23457	1.64609	1.64609	2.26337	0.823045	2.05761	1.64609	2.88066	2.26337	1.85185	1.23457	1.64609	2.05761	3.29218	1.02881	1.44033	1.64609	2.26337
13	1.2987	0.865801	2.5974	1.2987	1.7316	0	1.2987	0.4329	1.2987	3.0303	0.865801	0	2.5974	3.4632	1.7316	1.2987	1.7316	0.4329	0.865801	1.7316	1.7316	2.5974	1.2987	3.4632	1.7316	1.2987	2.1645	1.7316	1.2987	1.2987	1.7316	3.4632	2.1645	2.5974	1.7316	2.1645	2.5974	1.7316	2.1645	0.865801	1.7316	0.865801	2.1645	0.4329	1.2987	0.4329	0.4329	0.865801	0
14	1.51099	0.961538	1.37363	1.78571	1.78571	1.64835	1.37363	1.0989	1.92308	1.51099	0.686813	0.961538	1.78571	0.824176	1.64835	0.961538	1.37363	1.37363	1.23626	1.37363	2.1978	2.74725	1.92308	2.74725	2.47253	1.51099	2.06044	2.47253	2.47253	1.37363	2.47253	1.92308	2.06044	2.33516	2.88462	1.64835	1.64835	2.88462	1.37363	1.92308	1.51099	2.06044	1.37363	0.961538	2.06044	1.23626	1.37363	1.51099	1.92308
15	1.35135	1.48649	1.89189	2.43243	1.89189	2.43243	1.75676	0.675676	1.48649	1.89189	0.810811	1.48649	1.21622	0.675676	2.16216	2.16216	1.75676	1.48649	0.945946	2.02703	1.62162	2.02703	1.89189	1.35135	1.89189	1.62162	1.62162	1.21622	1.89189	2.02703	1.75676	0.945946	2.16216	2.56757	2.02703	1.08108	1.08108	1.48649	2.02703	1.89189	1.62162	2.16216	1.21622	1.35135	2.43243	2.16216	0.810811	1.48649	1.62162
[truncated: 11 more columns]

## Sheet: Figure_3b
Phase of MD SOs at the time of neocortical SO downstate
contact pair	phase
1	0.770883
2	2.24813
3	2.94199
4	1.80752
5	1.49228
6	2.14592
7	1.65333
8	-2.96764
9	2.44542
10	-2.89645
11	2.64325
12	0.940511
13	2.87543
14	2.68556
15	2.91309

## Sheet: Figure_3c
Time–frequency representation of neocortical SOs
surface electrode 1
	time
frequency	-1.5	-1.45	-1.4	-1.35	-1.3	-1.25	-1.2	-1.15	-1.1	-1.05	-1	-0.95	-0.9	-0.85	-0.8	-0.75	-0.7	-0.65	-0.6	-0.55	-0.5	-0.45	-0.4	-0.35	-0.3	-0.25	-0.2	-0.15	-0.1	-0.05	0	0.05	0.1	0.15	0.2	0.25	0.3	0.35	0.4	0.45	0.5	0.55	0.6	0.65	0.7	0.75	0.8	0.85	0.9
1	-0.183581	-0.175744	-0.167139	-0.157777	-0.147678	-0.136872	-0.125397	-0.113308	-0.100673	-0.0875724	-0.0740977	-0.0603502	-0.0464389	-0.0324812	-0.0185995	-0.00491475	0.00845751	0.0214082	0.0338363	0.0456503	0.0567678	0.0671159	0.076628	0.0852406	0.0928927	0.0995289	0.105103	0.109582	0.112942	0.115177	0.116292	0.116306	0.115246	0.113148	0.110052	0.105999	0.101029	0.095191	0.0885352	0.0811171	0.0729962	0.0642358	0.0549048	0.04508	0.0348454	0.0242915	0.013513	0.002605	-0.00833761
2	-0.0740129	-0.0763025	-0.078639	-0.0808929	-0.0827401	-0.0837321	-0.0833821	-0.0812728	-0.0771792	-0.0710492	-0.0628273	-0.0522678	-0.0389487	-0.0224231	-0.00252078	0.0204495	0.0457546	0.0724107	0.0994946	0.126445	0.153009	0.178987	0.203927	0.226955	0.246834	0.262246	0.272109	0.275834	0.273418	0.265293	0.252028	0.234116	0.212006	0.186259	0.157751	0.12778	0.0979269	0.0696862	0.0441455	0.0218511	0.00287247	-0.0129525	-0.0257815	-0.0356266	-0.0423756	-0.0459003	-0.0461761	-0.0434005	-0.0380164
3	-0.0303003	-0.0326771	-0.0347897	-0.0366029	-0.0378162	-0.0381159	-0.0375945	-0.0368542	-0.0364974	-0.0370542	-0.0387724	-0.0414791	-0.0442777	-0.0455799	-0.0437251	-0.0375956	-0.026567	-0.0101069	0.0125734	0.0420644	0.0773232	0.115327	0.152433	0.185911	0.214234	0.235974	0.249092	0.251849	0.243881	0.226285	0.201041	0.17053	0.137306	0.103791	0.0721673	0.0442439	0.0210838	0.0028012	-0.0113091	-0.0221012	-0.0300988	-0.0355931	-0.0390897	-0.041333	-0.0427805	-0.043466	-0.0429884	-0.0404932	-0.0353824
4	-0.0161059	-0.0203845	-0.0238231	-0.0260236	-0.0270899	-0.0272872	-0.026694	-0.0253622	-0.0237469	-0.0226401	-0.0230912	-0.0257166	-0.0302202	-0.0356611	-0.0410133	-0.0451082	-0.0461487	-0.042193	-0.0323895	-0.0166171	0.00619953	0.0381778	0.078788	0.121792	0.158948	0.185784	0.200909	0.202111	0.187078	0.157501	0.118927	0.0774786	0.0382959	0.00523353	-0.019073	-0.0325321	-0.034431	-0.0275811	-0.0170791	-0.00743356	-0.000967292	0.00213989	0.00190154	-0.00225377	-0.0100822	-0.0201494	-0.0307531	-0.0397785	-0.0445524
5	-0.0233027	-0.0282876	-0.0329119	-0.0367691	-0.037886	-0.0358186	-0.0316688	-0.0254619	-0.0192316	-0.0153651	-0.0139691	-0.0162412	-0.0237581	-0.0339844	-0.0425019	-0.046518	-0.0433351	-0.0318581	-0.0129113	0.0120438	0.0419322	0.0765987	0.116853	0.163057	0.207763	0.23746	0.247558	0.238277	0.207517	0.159482	0.106786	0.0601006	0.0226018	-0.00518749	-0.022039	-0.0275712	-0.0227806	-0.00999237	0.00328337	0.0109794	0.0151343	0.019359	0.0214375	0.0186346	0.0147138	0.0112463	0.00597492	0.00115362	0.000569385
6	-0.0093557	-0.00617774	-0.0070241	-0.0139944	-0.0177684	-0.0175657	-0.0184902	-0.0138575	-0.00558101	-0.000676119	0.00730955	0.0154799	0.0155223	0.015665	0.0156929	0.0105224	0.00645963	0.0081435	0.0169613	0.0303493	0.0529068	0.0821101	0.104694	0.129756	0.16052	0.181058	0.190021	0.192453	0.178346	0.144408	0.102124	0.0594083	0.0197921	-0.00963435	-0.0257808	-0.0313845	-0.0313754	-0.024805	-0.0108687	0.00124546	0.0132331	0.0309368	0.0455245	0.0522938	0.0565092	0.0573626	0.0473016	0.0331286	0.0216771
7	0.0114273	0.015916	0.0139794	0.00695318	0.00538834	0.00576057	0.00851265	0.0208967	0.036464	0.0439525	0.0560863	0.0690253	0.0762878	0.0810348	0.0778531	0.0631283	0.0463449	0.0335931	0.029152	0.0330162	0.046088	0.0622215	0.0722084	0.084287	0.108148	0.125885	0.141219	0.154511	0.149663	0.131582	0.105301	0.0726587	0.0337958	0.00217971	-0.0183902	-0.0243894	-0.0299563	-0.0304003	-0.0252801	-0.026002	-0.0195342	-0.00361424	0.0106346	0.0181964	0.0247295	0.02934	0.0264994	0.0213517	0.0182469
8	0.00156353	0.00775997	0.00433382	0.000479562	0.00828514	0.0216874	0.0416162	0.0575498	0.0623811	0.0564174	0.0559868	0.0603326	0.0727867	0.0843527	0.088535	0.0774773	0.0606336	0.0508613	0.0448331	0.0437829	0.0434878	0.0431497	0.0422433	0.0453037	0.0588316	0.0735142	0.0879603	0.110947	0.113338	0.111338	0.100881	0.086083	0.0676635	0.0543905	0.0376373	0.035675	0.0246161	0.0209602	0.0129466	-0.00658042	-0.01578	-0.0144022	-0.00686272	0.00584729	0.0211079	0.0353296	0.038785	0.0381416	0.0353389
9	0.00390739	0.00984686	-0.00315991	-0.0119226	-0.00362643	0.0177378	0.0467521	0.0634129	0.0614492	0.04069	0.0236938	0.0215568	0.0393017	0.057399	0.0716893	0.0736526	0.0627954	0.0534311	0.0440166	0.0476515	0.055442	0.0607146	0.054387	0.0452125	0.0348087	0.0388986	0.0388505	0.0575975	0.0571312	0.0600203	0.0582674	0.0610028	0.0675336	0.0785175	0.0797273	0.0907974	0.0846599	0.0828455	0.0731541	0.0552582	0.0465124	0.045067	0.0441323	0.0483744	0.0536469	0.0608663	0.059512	0.0613887	0.0635674
10	0.000785967	0.00489689	-0.00276107	-0.00240857	0.00088368	0.00793806	0.0209978	0.0332908	0.0417832	0.0348037	0.0168573	0.0148187	0.0360858	0.0536931	0.0579642	0.0541888	0.0478169	0.0525019	0.0560625	0.0665206	0.0756122	0.0780086	0.0667882	0.0549304	0.0358376	0.0280852	0.0050497	0.00799884	0.000738795	0.00403138	0.00827663	0.0242363	0.0523614	0.0872461	0.102757	0.112985	0.107461	0.109486	0.110955	0.11749	0.121835	0.118787	0.104892	0.0997142	0.0918211	0.085566	0.0752776	0.0770881	0.0855853
11	-0.0107993	0.00045837	0.00654456	0.0134447	0.0168594	0.0120505	0.00875064	0.00954326	0.0228891	0.0339278	0.0330255	0.0333771	0.0521445	0.0682963	0.0662926	0.0523407	0.0453512	0.067226	0.090103	0.0995947	0.0936685	0.0783796	0.0601735	0.0596584	0.041373	0.0195779	-0.0227607	-0.0315512	-0.0380316	-0.0343003	-0.0323272	-0.0140358	0.0227799	0.0696585	0.0961274	0.104796	0.103242	0.1111	0.131211	0.160055	0.179244	0.173193	0.14713	0.136437	0.125508	0.118154	0.108385	0.104275	0.103902
12	-0.00709862	0.00323048	0.0135273	0.0251769	0.0358965	0.0273192	0.0154931	0.0101725	0.0162168	0.0261224	0.035433	0.0471587	0.0673337	0.0838491	0.0812805	0.0640137	0.0616947	0.0947133	0.126178	0.127653	0.100504	0.0647364	0.044923	0.0524792	0.0327497	0.00206422	-0.045563	-0.0620491	-0.0682877	-0.0663722	-0.0655018	-0.047244	-0.0138908	0.0229839	0.0565379	0.0770406	0.0886755	0.11175	0.150392	0.186345	0.20461	0.199412	0.169407	0.153175	0.144338	0.149892	0.145876	0.130927	0.113933
13	0.00790438	0.0098581	0.0138303	0.0321938	0.0483802	0.0386777	0.0271169	0.0218482	0.0184975	0.0179461	0.0295075	0.0524747	0.073491	0.0907037	0.0899878	0.0791813	0.0829802	0.114528	0.14616	0.142838	0.0994711	0.0494653	0.0287607	0.0328177	0.012583	-0.0178539	-0.0611481	-0.0812	-0.0876393	-0.0874017	-0.0862904	-0.0691773	-0.0458725	-0.0214729	0.0137999	0.0505776	0.079846	0.119057	0.173118	0.200167	0.202337	0.198797	0.176379	0.162375	0.153665	0.166171	0.165968	0.140246	0.110781
14	0.0128698	0.0125603	0.00959848	0.0268673	0.0464664	0.0403409	0.0368344	0.0355144	0.0239778	0.0191936	0.0294796	0.0502117	0.0746099	0.0910662	0.0953667	0.0891622	0.0941296	0.115947	0.147905	0.148131	0.0991538	0.0429194	0.0158557	0.0128078	-0.00593344	-0.0329486	-0.0719636	-0.0904761	-0.0954898	-0.0945341	-0.0915982	-0.0821558	-0.063444	-0.0404485	-0.00409977	0.0405227	0.0838244	0.132349	0.190959	0.202412	0.186939	0.182434	0.172305	0.164114	0.152132	0.159518	0.162999	0.130475	0.0948606
15	0.00728302	0.00982185	0.00483169	0.0125649	0.0346229	0.0382321	0.0475092	0.0502494	0.0360124	0.0340825	0.0397852	0.0481418	0.0743624	0.0948142	0.103447	0.0972824	0.0997074	0.110667	0.137632	0.149078	0.105364	0.0464136	0.0110577	-0.000185247	-0.0154209	-0.0420077	-0.0774673	-0.09732	-0.0966701	-0.0929728	-0.0874274	-0.0883636	-0.0685425	-0.0362797	0.000665422	0.044303	0.0969892	0.149741	0.199714	0.197764	0.170099	0.162524	0.161967	0.159627	0.141335	0.141837	0.148494	0.113082	0.0760136
16	-0.00269756	0.00170193	-0.000456857	-0.00570541	0.0183596	0.0365811	0.0559564	0.065187	0.0565228	0.0603005	0.0586747	0.0498867	0.0711951	0.10342	0.113126	0.102296	0.101479	0.102974	0.119334	0.146429	0.115453	0.0520529	0.0124328	-0.00469684	-0.0156286	-0.0429339	-0.077649	-0.101909	-0.0943568	-0.0862102	-0.0779746	-0.0865798	-0.0610014	-0.0145494	0.0223015	0.0584631	0.107806	0.1609	0.199488	0.18636	0.151565	0.140266	0.143343	0.143691	0.119631	0.121742	0.131062	0.0928814	0.0577132
17	-0.0124261	-0.00722494	-0.00624073	-0.0212009	0.00377398	0.036761	0.0564287	0.0804121	0.0828247	0.08923	0.0790573	0.0566266	0.0637852	0.110524	0.119159	0.103091	0.098633	0.093243	0.098062	0.137144	0.121463	0.0524383	0.0146364	-0.00570017	-0.0115228	-0.0365575	-0.0735565	-0.100287	-0.0879605	-0.0764191	-0.0664951	-0.0760304	-0.0424872	0.0185059	0.0496295	0.0734988	0.104916	0.15572	0.190848	0.165953	0.128212	0.11107	0.115602	0.117256	0.0912274	0.104486	0.113787	0.0739647	0.0416836
18	-0.0209576	-0.0141353	-0.015009	-0.0315117	-0.00238194	0.0350733	0.0473	0.0926091	0.110912	0.109622	0.0913337	0.0616977	0.057448	0.112988	0.116704	0.0992655	0.0883257	0.0795199	0.0819342	0.121864	0.112593	0.0451503	0.0121077	-0.00919763	-0.00829633	-0.0301876	-0.0731068	-0.0933364	-0.0775558	-0.0655638	-0.0568785	-0.0590849	-0.0147499	0.0533771	0.0710862	0.0776996	0.0879674	0.137627	0.172698	0.135287	0.0984174	0.0747581	0.0845122	0.0852164	0.0645941	0.0905681	0.0923632	0.05531	0.0262776
19	-0.0237507	-0.0193472	-0.021651	-0.0356425	-0.0075704	0.0256863	0.0299395	0.0948828	0.134608	0.117061	0.0955254	0.0658523	0.0530001	0.109239	0.110873	0.0956016	0.075783	0.0649421	0.0695723	0.103491	0.0980461	0.0403151	0.0107805	-0.011112	-0.00635988	-0.0201231	-0.0642702	-0.0816329	-0.071901	-0.0612599	-0.0522258	-0.0423871	0.00460124	0.0738123	0.0805965	0.0713118	0.0661491	0.112299	0.152417	0.10842	0.0714275	0.0427597	0.0590654	0.06045	0.0443576	0.076909	0.0743255	0.0462008	0.0179299
20	-0.0270957	-0.0206473	-0.0289667	-0.0362418	-0.00298437	0.0110128	0.0160676	0.0988728	0.155616	0.110467	0.0915008	0.0634924	0.0590936	0.11514	0.100274	0.0901727	0.0633589	0.0521144	0.0653336	0.0902186	0.0747015	0.0359619	0.00839805	-0.0142497	-0.00371245	-0.0150448	-0.0620563	-0.073246	-0.0697171	-0.0606194	-0.0491594	-0.0305434	0.0239783	0.0816025	0.0736761	0.0563813	0.0505358	0.0964297	0.133313	0.0853441	0.0532132	0.0203824	0.0463373	0.0438185	0.034481	0.0669992	0.0573051	0.0361762	0.0119567
21	-0.0266643	-0.023269	-0.0340825	-0.0327784	-0.00206786	-0.00430266	0.00377388	0.095529	0.169962	0.102482	0.0842957	0.0594509	0.0702045	0.121474	0.0906711	0.08498	0.058186	0.0407473	0.0637024	0.0799718	0.0545305	0.0391403	0.0115191	-0.0152674	-0.00409184	-0.0125921	-0.0599272	-0.0692926	-0.0704535	-0.0619688	-0.0471316	-0.0235624	0.0332696	0.074229	0.0618163	0.0433089	0.0455216	0.0851156	0.113314	0.0735966	0.0433791	0.00886995	0.0365837	0.0354854	0.0293192	0.0554992	0.0452896	0.0301893	0.0130901
22	-0.0253305	-0.0267676	-0.0354595	-0.0296298	-0.00653905	-0.0152146	-0.00502244	0.0874539	0.180761	0.0968245	0.0762654	0.0528815	0.0777295	0.128406	0.083618	0.0794721	0.0585541	0.030215	0.0599669	0.0749083	0.0447122	0.045593	0.0219491	-0.0128723	-0.00461393	-0.0092822	-0.0553257	-0.0677207	-0.0713831	-0.0659752	-0.0476588	-0.0249856	0.0324789	0.0599148	0.0490624	0.0383027	0.0497358	0.077538	0.0982804	0.0677996	0.0438139	0.00657066	0.03075	0.0339412	0.0272398	0.045082	0.0380097	0.0239925	0.0181435
23	-0.0275536	-0.0285967	-0.0365518	-0.0267197	-0.00974619	-0.0230964	-0.00814745	0.0862358	0.187083	0.091554	0.0643699	0.0472168	0.0812738	0.133504	0.0786347	0.0733747	0.0588781	0.025331	0.0595124	0.0709532	0.0464154	0.0539164	0.0320497	-0.00834945	-0.00685524	-0.0101568	-0.0573224	-0.0680753	-0.0749681	-0.0662783	-0.0443103	-0.0269822	0.031399	0.0422278	0.0313832	0.0339018	0.0523402	0.0712769	0.0831919	0.0636731	0.0467224	0.00965308	0.0256999	0.0345612	0.0277498	0.0380452	0.0309591	0.0202435	0.0183057
24	-0.0311167	-0.0306798	-0.0363339	-0.023806	-0.0149896	-0.0262521	-0.00676724	0.0942672	0.185583	0.0874528	0.0492655	0.0415442	0.0851561	0.134083	0.0747221	0.0706437	0.0588716	0.0249924	0.0617864	0.0710389	0.0608325	0.0655229	0.0405792	-0.00489663	-0.008859	-0.0154583	-0.0648068	-0.0713787	-0.0797987	-0.061353	-0.0377777	-0.0250997	0.0280711	0.021596	0.0116242	0.0309707	0.0500382	0.0665721	0.0684501	0.064205	0.0483786	0.0192124	0.0234076	0.0370121	0.0279464	0.0352269	0.0271726	0.0192011	0.0144722
25	-0.0320493	-0.031901	-0.0352865	-0.0261581	-0.0215273	-0.0249797	-0.00440666	0.100559	0.185312	0.0857861	0.0358523	0.0345903	0.0798784	0.12771	0.0768865	0.0732417	0.0606623	0.0259604	0.0633824	0.0784528	0.0828172	0.0788689	0.049506	-0.00030889	-0.0104617	-0.0174057	-0.0690083	-0.0772855	-0.0811418	-0.0600052	-0.0386843	-0.0270347	0.0212873	0.00580117	-0.00339848	0.030339	0.0462909	0.0606787	0.0613536	0.0604196	0.0508721	0.0307046	0.0264735	0.0363437	0.0310249	0.0379733	0.0255311	0.0189275	0.011699
26	-0.0308495	-0.0322622	-0.0338959	-0.0295459	-0.0270239	-0.0219634	0.000461884	0.1079	0.180478	0.0818342	0.0236132	0.0275773	0.0748074	0.11666	0.0838571	0.082284	0.0642127	0.0302775	0.0694897	0.0951287	0.108119	0.0948668	0.0535227	0.00185708	-0.011611	-0.0186129	-0.0745014	-0.0862026	-0.0796736	-0.0615483	-0.0462592	-0.0276473	0.0148591	-0.00611796	-0.0143518	0.0304913	0.040622	0.0558744	0.0579699	0.0536269	0.0513694	0.0443269	0.034352	0.0325743	0.0353752	0.0448668	0.0259833	0.0209765	0.0107805
27	-0.0295467	-0.0287288	-0.0334392	-0.0350501	-0.0294148	-0.020868	0.00128269	0.105378	0.172798	0.0816666	0.0114471	0.0198137	0.0617774	0.109601	0.0944136	0.091619	0.0721904	0.0421105	0.0761991	0.112163	0.13969	0.112812	0.0606572	0.00508365	-0.0211084	-0.0214708	-0.0818665	-0.0940502	-0.0828934	-0.0581058	-0.0502682	-0.0270182	0.00097188	-0.00997031	-0.0256379	0.0268809	0.0325184	0.0468217	0.0619317	0.043953	0.0532505	0.0541686	0.0450865	0.0304395	0.0391784	0.0526421	0.0337437	0.0238579	0.0146217
28	-0.0260145	-0.0242896	-0.0301906	-0.0428667	-0.0252818	-0.021807	0.010289	0.109462	0.160172	0.0720118	-0.00208188	0.0166591	0.0547336	0.101094	0.102079	0.104274	0.0784321	0.0594223	0.0919064	0.137703	0.162874	0.12602	0.0608093	0.0047725	-0.0291002	-0.0312635	-0.0905691	-0.101641	-0.0835207	-0.0525767	-0.0488573	-0.0247307	-0.015548	-0.0166461	-0.0322963	0.0240779	0.0146457	0.0420944	0.0645115	0.0417572	0.0528984	0.0678506	0.0525491	0.0259307	0.04821	0.0620028	0.0425767	0.0289725	0.01194
29	-0.0224536	-0.0123931	-0.0291873	-0.0503878	-0.0206074	-0.0253245	0.0157684	0.105821	0.153062	0.0613787	-0.0108901	0.0152423	0.043124	0.0964251	0.104742	0.111882	0.0944653	0.0780143	0.108303	0.158356	0.170261	0.135594	0.0621334	0.00830194	-0.0422585	-0.0311384	-0.0940457	-0.105929	-0.0851956	-0.0483825	-0.0497572	-0.0359231	-0.0374524	-0.0191814	-0.0408835	0.0118419	-0.00183081	0.032959	0.0749088	0.0388296	0.0550581	0.0737723	0.0537138	0.024754	0.0640128	0.0707788	0.053674	0.0303975	0.0130567
30	-0.0197297	-0.00509064	-0.0281402	-0.0510517	-0.0243131	-0.0199234	0.0185221	0.0878352	0.136702	0.05481	-0.0192442	0.0128176	0.0334649	0.0845883	0.111824	0.122255	0.11362	0.0996621	0.130446	0.176304	0.178379	0.141638	0.0574351	0.0138127	-0.0505744	-0.0332005	-0.0962371	-0.107167	-0.0866812	-0.046427	-0.0500083	-0.0345006	-0.0550262	-0.0195046	-0.0413052	-0.000580536	-0.00960306	0.0209011	0.075685	0.0321325	0.060254	0.0764212	0.0541316	0.0213584	0.0711117	0.0721018	0.0627683	0.0318294	0.018737
surface electrode 2
	time
frequency	-1.5	-1.45	-1.4	-1.35	-1.3	-1.25	-1.2	-1.15	-1.1	-1.05	-1	-0.95	-0.9	-0.85	-0.8	-0.75	-0.7	-0.65	-0.6	-0.55	-0.5	-0.45	-0.4	-0.35	-0.3	-0.25	-0.2	-0.15	-0.1	-0.05	0	0.05	0.1	0.15	0.2	0.25	0.3	0.35	0.4	0.45	0.5	0.55	0.6	0.65	0.7	0.75	0.8	0.85	0.9
1	-0.275656	-0.265471	-0.254142	-0.24267	-0.229146	-0.214497	-0.198754	-0.181969	-0.16561	-0.147034	-0.127676	-0.107658	-0.0871141	-0.0678079	-0.046662	-0.0254266	-0.00425908	0.0166764	0.0356438	0.0556316	0.0748558	0.0931355	0.1103	0.125016	0.139594	0.152621	0.16397	0.173534	0.180702	0.186613	0.19056	0.192536	0.19255	0.190846	0.187176	0.181659	0.174357	0.165351	0.155605	0.143595	0.130189	0.115515	0.0997098	0.0842406	0.0666672	0.0484016	0.0296146	0.0104862	-0.00731152
2	-0.0650448	-0.0716676	-0.0796932	-0.0881122	-0.098	-0.108315	-0.118502	-0.127747	-0.134585	-0.139108	-0.139515	-0.134774	-0.124008	-0.108231	-0.0847152	-0.0549326	-0.0197465	0.0197451	0.0590172	0.103625	0.149459	0.195581	0.240796	0.280343	0.318963	0.351133	0.375029	0.389488	0.394045	0.389591	0.375905	0.353805	0.324276	0.291412	0.251097	0.207648	0.163156	0.11969	0.0820278	0.0451908	0.0134262	-0.012691	-0.0328954	-0.0462903	-0.0553544	-0.0592191	-0.0585586	-0.0541861	-0.047697
3	-0.0379855	-0.0402278	-0.044715	-0.0511217	-0.0604195	-0.0717616	-0.084562	-0.0980468	-0.110567	-0.123863	-0.136543	-0.147935	-0.156592	-0.160245	-0.157145	-0.144387	-0.120308	-0.0838465	-0.0382005	0.0248135	0.100083	0.183125	0.268605	0.345671	0.42335	0.490313	0.540781	0.569631	0.574681	0.557046	0.518352	0.46305	0.395809	0.327328	0.251063	0.177518	0.111264	0.0557566	0.0154047	-0.0164711	-0.0370952	-0.0482299	-0.0517772	-0.0499757	-0.0446064	-0.0378989	-0.0316347	-0.0261762	-0.0212556
4	-0.0655437	-0.0699537	-0.0738221	-0.0779712	-0.0831202	-0.0877237	-0.0909413	-0.0930306	-0.0947532	-0.0970554	-0.100272	-0.104703	-0.110239	-0.116006	-0.121613	-0.124629	-0.12293	-0.11213	-0.0884687	-0.0434185	0.0235979	0.112605	0.221306	0.331834	0.449559	0.551452	0.626175	0.663856	0.659408	0.612513	0.531017	0.428635	0.31903	0.221633	0.129943	0.0592046	0.0118956	-0.0147872	-0.0271023	-0.0338198	-0.0373441	-0.0386964	-0.0394001	-0.0399476	-0.0392144	-0.0354772	-0.0289348	-0.0214418	-0.0146944
5	-0.0783184	-0.0793374	-0.0755849	-0.0713498	-0.0673647	-0.0616151	-0.0543331	-0.0495251	-0.0480148	-0.0481251	-0.0508741	-0.0578533	-0.0672453	-0.0766863	-0.089268	-0.103401	-0.114568	-0.119698	-0.114268	-0.0871154	-0.030235	0.0579002	0.176922	0.310247	0.46228	0.595094	0.688402	0.730959	0.718505	0.652136	0.547451	0.424377	0.298607	0.192234	0.0977649	0.0295025	-0.0130621	-0.0344296	-0.0421748	-0.0446476	-0.043401	-0.0399156	-0.0358341	-0.0323407	-0.0273318	-0.0192637	-0.00867314	0.00304458	0.0139909
6	-0.0757668	-0.077975	-0.078395	-0.0795522	-0.0830593	-0.0845648	-0.0811585	-0.0769242	-0.0731399	-0.06791	-0.0639743	-0.0651522	-0.0706403	-0.0744403	-0.0777073	-0.0806438	-0.080643	-0.077174	-0.0696462	-0.0519855	-0.0198376	0.0261772	0.0926659	0.177183	0.285007	0.39381	0.487563	0.549782	0.567118	0.540352	0.478013	0.392983	0.296057	0.208181	0.12738	0.0642063	0.0203981	-0.00397992	-0.0188015	-0.027971	-0.0299752	-0.0286886	-0.0236184	-0.0175781	-0.0143395	-0.0148003	-0.017519	-0.0200023	-0.0180822
7	-0.0580692	-0.0638653	-0.0672095	-0.0685653	-0.0706663	-0.0751559	-0.0794234	-0.0858167	-0.0885191	-0.0862792	-0.0803657	-0.0731374	-0.0667643	-0.0592919	-0.0521182	-0.0480323	-0.0450822	-0.0413134	-0.0328803	-0.0171086	0.00547285	0.0282505	0.0553636	0.0945108	0.146369	0.208137	0.271462	0.319604	0.341326	0.338546	0.315947	0.280503	0.235999	0.189082	0.140549	0.0938898	0.058151	0.0387042	0.0261768	0.0209389	0.0230072	0.0244081	0.0248941	0.0238265	0.0174811	0.00748789	-0.00037311	-0.00278539	-6.40359e-05
8	-0.0296064	-0.0345936	-0.039885	-0.0450513	-0.0524485	-0.061993	-0.071691	-0.0857555	-0.0907534	-0.0879796	-0.0766259	-0.0619978	-0.0510674	-0.0434853	-0.0379418	-0.0328952	-0.0243007	-0.0118839	0.00391962	0.0196378	0.0338373	0.041318	0.0506435	0.074272	0.104496	0.145129	0.188523	0.220462	0.238988	0.251184	0.259536	0.263955	0.257263	0.236202	0.202453	0.155622	0.114629	0.0901729	0.0760651	0.0696939	0.0684401	0.0637246	0.0550278	0.045702	0.0334303	0.0209565	0.0102069	0.00148731	-0.00606335
9	-0.00103352	0.000951176	-0.00999371	-0.0270726	-0.0463402	-0.059988	-0.0671071	-0.0807487	-0.0834683	-0.0764113	-0.0585909	-0.0407249	-0.0323159	-0.0314343	-0.030594	-0.0262843	-0.0138008	0.00364266	0.0219891	0.0301286	0.0330169	0.0325993	0.034815	0.0495637	0.0704505	0.102592	0.139248	0.17437	0.208605	0.242086	0.269822	0.294034	0.305163	0.295651	0.258088	0.197688	0.15411	0.13768	0.130014	0.121091	0.111651	0.0957793	0.0757659	0.056869	0.0383526	0.023349	0.00334404	-0.0204613	-0.0383851
10	0.0152258	0.021316	0.00380777	-0.0234352	-0.0506063	-0.0613719	-0.0564239	-0.0590879	-0.0590383	-0.054797	-0.0401418	-0.0252854	-0.0218146	-0.0281524	-0.0293214	-0.0235652	-0.00834662	0.00343196	0.0119709	0.00891588	0.00857923	0.0143949	0.0228783	0.0331664	0.0408518	0.0580234	0.0911148	0.139181	0.19138	0.238026	0.270047	0.295363	0.304393	0.28783	0.237972	0.1828	0.15901	0.166382	0.171632	0.15785	0.136873	0.112028	0.0847302	0.0645799	0.0462565	0.0291203	0.000160948	-0.0335342	-0.0528508
11	0.00815979	0.0131882	0.000142182	-0.0244294	-0.0494596	-0.0532357	-0.0381847	-0.0268242	-0.0287313	-0.0314019	-0.0199989	-0.00867757	-0.0130107	-0.0254812	-0.0213775	-0.0110277	0.000339321	-0.00594293	-0.0118271	-0.0178301	-0.0100751	0.00883175	0.0273696	0.034523	0.026351	0.0220347	0.0452109	0.086411	0.128002	0.174221	0.21516	0.23658	0.228319	0.199529	0.153129	0.124599	0.130698	0.160309	0.180236	0.175713	0.152896	0.125955	0.0972553	0.0843398	0.0725532	0.057936	0.0333058	-0.0057112	-0.0286309
12	-0.0117758	-0.00432921	-0.00624902	-0.0197254	-0.0296015	-0.0234296	-0.00709405	0.00534381	-0.00011276	-0.000485806	0.0095332	0.0128788	0.00574721	-0.00495218	0.000974102	0.0107164	0.0127395	-0.00886109	-0.0213822	-0.0264496	-0.0160123	0.00611636	0.0213141	0.0210189	0.00935162	-0.00312489	0.00469495	0.0226885	0.0377325	0.0686227	0.116703	0.138103	0.110498	0.078108	0.0522118	0.0482919	0.0784835	0.12012	0.145151	0.160087	0.153963	0.134832	0.110189	0.104742	0.093793	0.082265	0.0699105	0.0337533	0.0120252
13	-0.0190261	-0.00633088	-0.00709488	-0.0130811	-0.00835522	0.00739403	0.0229965	0.0321662	0.024797	0.0260309	0.0334903	0.0290393	0.0240195	0.0163128	0.0230915	0.0259357	0.0151498	-0.0086115	-0.0175242	-0.0220105	-0.0140154	0.00139263	0.00341758	-0.00468309	-0.00970772	-0.0154023	-0.0163585	-0.0125225	-0.0121183	0.00909166	0.0554877	0.0729614	0.0359381	0.00381149	-0.010229	-0.000161075	0.0409004	0.0870151	0.105871	0.120692	0.129164	0.12354	0.107849	0.104136	0.087335	0.0730748	0.0676388	0.0454073	0.0364771
14	-0.0155489	-0.00145717	-0.00368331	-0.00778526	0.00399281	0.0203076	0.0377201	0.0509983	0.044627	0.0424622	0.0450955	0.0388559	0.033936	0.0264493	0.031365	0.0279129	0.00470866	-0.0138576	-0.0126377	-0.0165249	-0.0119871	-0.00553428	-0.0123576	-0.0249777	-0.0212783	-0.0196088	-0.0267018	-0.0243252	-0.0244143	-0.00418432	0.0385333	0.0489734	0.0134445	-0.0179309	-0.0273507	-0.0155115	0.0236071	0.0674326	0.0798345	0.0859089	0.0976153	0.106155	0.101204	0.0944163	0.0725076	0.0509631	0.0463522	0.042471	0.0501233
15	-0.00956089	0.0042546	0.00146901	-0.00489166	0.00568842	0.0184376	0.038671	0.0569778	0.0542752	0.0491082	0.0470904	0.0411789	0.0331445	0.0228888	0.0256197	0.0157103	-0.0152617	-0.0260296	-0.0125357	-0.0102905	-0.00933146	-0.0105333	-0.0230633	-0.0365159	-0.0267445	-0.0209718	-0.0290374	-0.0253038	-0.0159354	0.0159791	0.0569468	0.0504672	0.0161644	-0.0085622	-0.0134026	-0.00388491	0.0247804	0.0623419	0.0687967	0.0690111	0.0700933	0.0861825	0.0943067	0.0823846	0.0613393	0.0328111	0.0243099	0.0370382	0.05628
16	-0.00459456	0.0100048	0.00981758	-0.00418835	-0.00266044	0.00811057	0.0288708	0.0481653	0.0515449	0.0457944	0.0406275	0.0350733	0.0233152	0.00861631	0.00721713	-0.00775023	-0.0367234	-0.0376166	-0.0148638	-0.00190265	-0.00345262	-0.0118128	-0.0288486	-0.0402465	-0.0312672	-0.0213949	-0.0273374	-0.0206063	0.00337727	0.0553547	0.0942062	0.0688781	0.0321388	0.0199029	0.0169903	0.0210043	0.0357777	0.0672155	0.0677272	0.0657438	0.0504521	0.0655038	0.0848496	0.0709163	0.0582136	0.0261637	0.010898	0.0361074	0.0520666
17	-0.00114703	0.0165316	0.0210883	-0.00211483	-0.0143935	-0.00777542	0.00719403	0.0243833	0.0356115	0.0340153	0.0308426	0.0209115	0.00772892	-0.00806972	-0.0168759	-0.03122	-0.0481734	-0.0444771	-0.0201702	0.00643747	0.00826792	-0.00783576	-0.0262908	-0.0382675	-0.0378403	-0.0223798	-0.025345	-0.014698	0.0237576	0.0922759	0.136559	0.104391	0.057569	0.0590063	0.0537141	0.0450779	0.050291	0.0779261	0.0722252	0.0708849	0.0418932	0.0428533	0.0738066	0.0607435	0.0613202	0.0355613	0.00822956	0.0331319	0.0330734
18	0.000469516	0.0249059	0.0376982	0.00236057	-0.0247937	-0.0188742	-0.0170533	-0.0059709	0.0112127	0.0122989	0.0126513	3.64221e-05	-0.00751255	-0.0209718	-0.0412697	-0.0528362	-0.0528123	-0.0423599	-0.0238978	0.0109036	0.0217097	-0.0024401	-0.0216063	-0.0327361	-0.0485444	-0.0278783	-0.0244655	-0.0106189	0.0416611	0.122981	0.169517	0.137782	0.0847642	0.0976842	0.0845864	0.0607797	0.0687214	0.092558	0.0787173	0.074234	0.037349	0.0281979	0.0621978	0.0475903	0.0648292	0.0505512	0.012443	0.0248021	0.00635721
19	-0.00174624	0.0328235	0.0552951	0.0107591	-0.0262643	-0.0234484	-0.0347811	-0.0315907	-0.0144508	-0.0140502	-0.00906311	-0.0208006	-0.015845	-0.0249271	-0.0560603	-0.0663288	-0.0524615	-0.0342967	-0.0263892	0.00836643	0.0282559	0.00075715	-0.0186639	-0.0278491	-0.0581923	-0.035726	-0.0267541	-0.0119962	0.0483194	0.134621	0.18318	0.154793	0.106869	0.122765	0.101935	0.0645497	0.0864745	0.105766	0.0820833	0.0724063	0.0325811	0.0240954	0.0528083	0.0323629	0.0630546	0.0611881	0.0173389	0.00984245	-0.0150078
20	-0.00534805	0.0396788	0.0712315	0.0139092	-0.0191103	-0.0193786	-0.0438138	-0.0435713	-0.0391722	-0.0397446	-0.0263398	-0.0370008	-0.0158951	-0.0274506	-0.0619934	-0.074269	-0.0488256	-0.0233681	-0.0258703	0.00400909	0.0259934	-0.00296407	-0.0157376	-0.0314076	-0.0611311	-0.0464022	-0.0302233	-0.0215353	0.0476462	0.131813	0.176216	0.152615	0.120917	0.131161	0.104995	0.0584412	0.104216	0.113498	0.0819089	0.0656155	0.0259303	0.0252682	0.0463631	0.0188159	0.0545655	0.0604648	0.0179991	-0.00685122	-0.0225202
21	-0.014603	0.0384685	0.0785204	0.0167741	-0.0125565	-0.0154696	-0.0368695	-0.0479654	-0.0510404	-0.0559316	-0.0401402	-0.0427899	-0.013356	-0.0221889	-0.0602821	-0.0759053	-0.053142	-0.0132771	-0.0243476	-0.00541598	0.0164815	-0.00308326	-0.0186554	-0.0329759	-0.0613295	-0.0519247	-0.0365148	-0.028892	0.0328292	0.110202	0.15737	0.139702	0.128128	0.127129	0.0997505	0.0567822	0.11093	0.119389	0.0813586	0.0556894	0.0214674	0.0259428	0.0397513	0.00818189	0.0343384	0.0518975	0.0181105	-0.018532	-0.0203199
22	-0.0243985	0.0462025	0.0789841	0.0113178	-0.0104439	-0.0111576	-0.0253106	-0.0444769	-0.0548428	-0.061008	-0.0488733	-0.0390814	-0.00687787	-0.0196671	-0.0607998	-0.0733735	-0.0551806	-0.00165525	-0.0228576	-0.0133031	0.00511822	-0.00541778	-0.0230253	-0.0379832	-0.0625203	-0.0536098	-0.0433653	-0.0304514	0.0205592	0.0928839	0.134303	0.118212	0.124524	0.117027	0.081974	0.0566542	0.111899	0.118778	0.0814203	0.042023	0.0130652	0.0224133	0.0354606	0.00251826	0.0153261	0.0359237	0.0138563	-0.0239233	-0.0117932
23	-0.0301345	0.0494905	0.0746962	-0.0025178	-0.0102701	-0.00494986	-0.0127747	-0.030788	-0.0546927	-0.0601849	-0.0464534	-0.0342177	-0.00691881	-0.0194508	-0.0599088	-0.0725625	-0.0564963	0.00682244	-0.021214	-0.0172102	-0.00545265	-0.00784857	-0.0225719	-0.0456405	-0.0580415	-0.0593085	-0.0444924	-0.0351237	0.0112652	0.0716788	0.109758	0.103901	0.115806	0.0992461	0.0675206	0.0539285	0.110548	0.115886	0.081503	0.0309807	0.00868759	0.0155562	0.0305111	-0.00307232	-0.00350669	0.0184852	0.00924299	-0.021788	-0.00284771
24	-0.0325704	0.0474764	0.0754784	-0.0173811	-0.0169266	-0.00424701	-0.00451729	-0.0091928	-0.0428277	-0.0520913	-0.0373862	-0.0275408	-0.0112105	-0.0184347	-0.0561441	-0.0695712	-0.0599998	0.00808158	-0.0219786	-0.0209626	-0.0129523	-0.0121655	-0.0194536	-0.0487483	-0.0502882	-0.0618408	-0.0369135	-0.0383016	0.00744669	0.0473892	0.0796976	0.0859101	0.0998138	0.0795396	0.0535026	0.0424942	0.102094	0.108087	0.0758223	0.0206833	0.00227045	0.00695961	0.0246567	-0.0114696	-0.0182844	0.00322295	0.0032622	-0.0185531	0.00117005
25	-0.0285759	0.0574518	0.071877	-0.0264487	-0.022317	-0.000877706	0.00305756	0.000815399	-0.029866	-0.0375811	-0.0310904	-0.018554	-0.0172786	-0.0157482	-0.0570209	-0.067185	-0.0585814	0.0130958	-0.021432	-0.0246691	-0.0176885	-0.0109985	-0.0246583	-0.0469622	-0.0473031	-0.0617103	-0.0393112	-0.0365603	0.00170387	0.0291111	0.0636815	0.0669856	0.0808623	0.0623782	0.0343643	0.0399192	0.0880829	0.0980594	0.070593	0.0134754	-0.00625031	0.000822138	0.0176298	-0.0121255	-0.0291465	-0.00912252	-0.00122162	-0.0171836	0.00328452
26	-0.0165936	0.0709114	0.0702789	-0.0289032	-0.0246759	0.000641051	0.00369483	0.00274341	-0.019053	-0.0240694	-0.0276248	-0.0124562	-0.0247058	-0.0123729	-0.0578375	-0.065559	-0.0551179	0.0171891	-0.0206505	-0.029312	-0.0202344	-0.0082054	-0.0330887	-0.0434814	-0.0473104	-0.0610432	-0.0439856	-0.0352286	-0.00386961	0.0128987	0.0527081	0.0447861	0.0591363	0.0472277	0.0170211	0.0375414	0.067832	0.0850777	0.061541	0.00927874	-0.015976	-0.00548229	0.0108191	-0.0094114	-0.0352295	-0.0156021	-0.00559351	-0.0204275	8.53955e-05
27	0.00517663	0.0843056	0.072447	-0.028951	-0.023745	0.000829071	0.00317436	0.0112042	-0.0093435	-0.0163005	-0.0214905	-0.0115116	-0.0333936	-0.0138582	-0.0529857	-0.0649428	-0.0501944	0.0145107	-0.0229341	-0.0307382	-0.0223428	-0.0102672	-0.0342225	-0.0408271	-0.045481	-0.0613013	-0.0421214	-0.0386031	-0.00757816	-0.00307129	0.0385669	0.0260285	0.0369849	0.0322331	0.00533626	0.0283936	0.0506965	0.0713087	0.0474938	0.00543384	-0.0244562	-0.00882225	0.00621728	-0.0112972	-0.0351752	-0.015837	-0.0135575	-0.0245877	-0.00212671
28	0.0341942	0.0995716	0.0715997	-0.029296	-0.0201743	0.00569144	0.00604577	0.0291961	0.000987074	-0.00522717	-0.012524	-0.0129875	-0.0437323	-0.0175082	-0.0453352	-0.0638121	-0.0422927	0.00485795	-0.0305947	-0.0275827	-0.0249397	-0.0167735	-0.0289644	-0.0381382	-0.0412543	-0.0605352	-0.0384947	-0.0427598	-0.0104744	-0.0149103	0.0271607	0.0163027	0.0185858	0.0147081	-0.00639623	0.0157597	0.0405948	0.0593455	0.0278819	-0.000806318	-0.0324209	-0.00551589	0.00161939	-0.0182624	-0.0318295	-0.0136755	-0.0229424	-0.0254611	-0.000116394
29	0.0613145	0.106043	0.0754827	-0.0248115	-0.0151707	0.00776165	0.0113035	0.0411624	0.0105452	0.00278339	-0.00209708	-0.0183427	-0.0510028	-0.022339	-0.0307777	-0.0579423	-0.0406595	-0.0141363	-0.0363925	-0.02814	-0.0296437	-0.0209825	-0.0219622	-0.0315679	-0.0317871	-0.0540182	-0.0278805	-0.0486978	-0.0113841	-0.0326535	0.00756138	0.00230236	0.00648374	0.00150059	-0.0219689	-0.000962735	0.037784	0.0530077	0.0115075	-0.0106233	-0.0350388	-0.00143093	-0.00173415	-0.0278197	-0.0259786	-0.0128975	-0.0306991	-0.0218427	0.00305784
30	0.0902626	0.110739	0.0861067	-0.0189072	-0.0132329	0.0119926	0.00669187	0.045358	0.0235643	0.0120604	0.00449686	-0.0205654	-0.0487981	-0.0253842	-0.0220588	-0.0505587	-0.0387924	-0.0274416	-0.0403033	-0.0332036	-0.0286284	-0.0254981	-0.018236	-0.0236827	-0.0277592	-0.0483825	-0.0250393	-0.0472502	-0.0154554	-0.0371196	0.000609849	-0.0100569	0.00293568	-0.0102927	-0.0311236	-0.00924746	0.0330092	0.0467926	-0.000202755	-0.0177358	-0.0364018	-0.00265944	0.000185634	-0.0259777	-0.0220549	-0.0102799	-0.0321602	-0.0239674	0.00256423
surface electrode 3
	time
frequency	-1.5	-1.45	-1.4	-1.35	-1.3	-1.25	-1.2	-1.15	-1.1	-1.05	-1	-0.95	-0.9	-0.85	-0.8	-0.75	-0.7	-0.65	-0.6	-0.55	-0.5	-0.45	-0.4	-0.35	-0.3	-0.25	-0.2	-0.15	-0.1	-0.05	0	0.05	0.1	0.15	0.2	0.25	0.3	0.35	0.4	0.45	0.5	0.55	0.6	0.65	0.7	0.75	0.8	0.85	0.9
1	-0.31982	-0.308392	-0.295648	-0.282699	-0.267384	-0.250747	-0.232823	-0.213669	-0.194957	-0.173648	-0.15136	-0.128202	-0.104298	-0.0816943	-0.05677	-0.0315566	-0.0062371	0.0189901	0.0420078	0.0664346	0.0901044	0.112792	0.134281	0.152878	0.171504	0.188376	0.203329	0.216212	0.22615	0.234688	0.240815	0.244452	0.245552	0.2443	0.240502	0.23421	0.225494	0.214446	0.202269	0.187052	0.169866	0.150871	0.13025	0.109938	0.0867366	0.0624886	0.0374044	0.0116984	-0.0124001
2	-0.146384	-0.145237	-0.14362	-0.141636	-0.138865	-0.135398	-0.131175	-0.126019	-0.120118	-0.112008	-0.101488	-0.0877782	-0.0699783	-0.0491806	-0.0214225	0.011785	0.0499193	0.0920567	0.133629	0.180779	0.229518	0.279162	0.328715	0.373057	0.417776	0.457074	0.489128	0.512545	0.52574	0.530623	0.525839	0.511859	0.489392	0.461844	0.425493	0.383456	0.337164	0.288318	0.242558	0.193944	0.147868	0.105618	0.0680979	0.0381124	0.010888	-0.0108123	-0.0270912	-0.0382989	-0.0446913
3	-0.0935611	-0.0840726	-0.0749494	-0.0676241	-0.0613709	-0.0574679	-0.0566495	-0.0590003	-0.0632546	-0.0692805	-0.0762757	-0.0838526	-0.0912933	-0.0966546	-0.0979283	-0.0904929	-0.0704677	-0.0350028	0.0130641	0.0825238	0.16784	0.263033	0.360866	0.448701	0.537503	0.614513	0.671903	0.701243	0.699305	0.666882	0.608343	0.530022	0.437695	0.345578	0.245458	0.152588	0.0731327	0.0101998	-0.0325896	-0.062869	-0.0779934	-0.0808069	-0.0751132	-0.0656641	-0.0540259	-0.0434721	-0.0356838	-0.0309529	-0.028603
4	-0.0272193	-0.018542	-0.0134781	-0.0114857	-0.0116403	-0.0133416	-0.0148936	-0.0148659	-0.0130864	-0.0100198	-0.00769692	-0.00825972	-0.0134996	-0.0235115	-0.0394109	-0.0581026	-0.0755949	-0.0851619	-0.0785079	-0.0464517	0.0159236	0.109118	0.228913	0.353905	0.490346	0.612796	0.705855	0.752795	0.744941	0.682342	0.576718	0.445004	0.301389	0.170842	0.0463044	-0.0493739	-0.112193	-0.144619	-0.153656	-0.148186	-0.131938	-0.108157	-0.0815532	-0.0596356	-0.0407157	-0.0246615	-0.0099011	0.00298252	0.0128421
5	0.00672993	0.0019028	-0.00268083	-0.0067521	-0.0107608	-0.0126249	-0.0124605	-0.0129162	-0.0152948	-0.0209844	-0.0297655	-0.0405273	-0.0520069	-0.0620889	-0.0716731	-0.0809361	-0.0900024	-0.0965947	-0.0961313	-0.0804524	-0.0415475	0.0296721	0.137852	0.26717	0.427844	0.582669	0.698894	0.753084	0.733584	0.636577	0.483965	0.307207	0.133014	-0.0066156	-0.119352	-0.188847	-0.222795	-0.230325	-0.222947	-0.207732	-0.188668	-0.1632	-0.132843	-0.1054	-0.0774881	-0.0505417	-0.0274042	-0.0118428	-0.00526476
6	0.0420851	0.0298519	0.0182412	0.00780776	-0.00208861	-0.00891804	-0.0117946	-0.0125476	-0.0163134	-0.0250672	-0.037059	-0.0518751	-0.0639867	-0.0696138	-0.0724026	-0.0720981	-0.0679805	-0.0631971	-0.0607434	-0.0570656	-0.0447739	-0.00826199	0.06977	0.180034	0.331922	0.496527	0.630098	0.692285	0.669273	0.558903	0.390387	0.204851	0.0329879	-0.0914333	-0.177488	-0.222543	-0.243669	-0.252446	-0.25287	-0.24607	-0.230294	-0.20456	-0.172713	-0.142002	-0.108935	-0.0796878	-0.0593125	-0.0463146	-0.0403519
7	0.0511704	0.0563546	0.0558114	0.0501897	0.0443316	0.0378498	0.0325922	0.0287993	0.020672	0.00700886	-0.00554556	-0.0186562	-0.0270734	-0.0315318	-0.0403224	-0.0494046	-0.0536435	-0.0551117	-0.0560715	-0.0551396	-0.0493492	-0.028641	0.0275069	0.122778	0.258835	0.409341	0.532098	0.580305	0.547691	0.439108	0.286883	0.12911	-0.0119543	-0.112657	-0.184266	-0.22611	-0.245385	-0.25408	-0.254163	-0.244968	-0.229293	-0.204334	-0.172677	-0.141997	-0.108205	-0.0784138	-0.0598883	-0.0504621	-0.0458839
8	0.0507998	0.0656984	0.0670452	0.06026	0.0556176	0.0501607	0.043891	0.0398377	0.0342085	0.0240312	0.015731	0.00397406	-0.00489905	-0.0139905	-0.0329328	-0.050045	-0.0585181	-0.0615161	-0.0602029	-0.0543187	-0.0479942	-0.0348218	0.00575877	0.0857697	0.204936	0.335653	0.439386	0.460063	0.399076	0.275619	0.141136	0.0319988	-0.0494673	-0.107155	-0.154134	-0.193307	-0.210467	-0.216293	-0.213466	-0.198513	-0.183237	-0.161829	-0.13667	-0.114836	-0.0878962	-0.0573275	-0.0333141	-0.0239169	-0.0237642
9	0.0299016	0.0397313	0.0484378	0.0456793	0.0368004	0.0252237	0.0188942	0.0263604	0.0337671	0.0256768	0.0128788	-0.00339699	-0.0165321	-0.0293681	-0.0506398	-0.0650297	-0.0677628	-0.0651078	-0.0553556	-0.0382011	-0.0174917	0.00624523	0.0403862	0.0938745	0.181272	0.27991	0.357	0.342365	0.255225	0.127413	0.0161479	-0.0516088	-0.0790652	-0.0964743	-0.109934	-0.141819	-0.159526	-0.168902	-0.16269	-0.144206	-0.130048	-0.111329	-0.0957316	-0.0898335	-0.0699624	-0.0316242	0.00414788	0.0166654	0.0142416
10	0.00948628	0.0170397	0.0294584	0.0226884	0.0131224	0.00362057	-0.00235668	0.00122798	0.00888753	0.00519241	-0.00413463	-0.0164121	-0.0297012	-0.043575	-0.0636559	-0.0735194	-0.068662	-0.0624359	-0.0462005	-0.0229726	0.0129316	0.0525775	0.0886379	0.12256	0.178837	0.232782	0.264534	0.214875	0.123555	0.01942	-0.0557739	-0.0951411	-0.0912162	-0.0803395	-0.0606748	-0.0852504	-0.106976	-0.126068	-0.119451	-0.0948656	-0.0765817	-0.0618346	-0.0580178	-0.0604697	-0.0332701	0.0173789	0.0571216	0.0645264	0.0516656
11	0.00613078	0.00839398	0.0109719	0.00372053	0.0113739	0.015638	0.00472253	-0.018359	-0.0292856	-0.0240281	-0.0179359	-0.0178883	-0.0319805	-0.0507631	-0.0667391	-0.0678312	-0.059592	-0.0549623	-0.0343721	-0.00872578	0.028258	0.0619763	0.100109	0.134787	0.176982	0.191311	0.18186	0.113593	0.0286526	-0.0466201	-0.0868547	-0.103779	-0.0881633	-0.0692052	-0.0384094	-0.0583016	-0.0779857	-0.0949921	-0.0792985	-0.0416695	-0.012571	-0.00873848	-0.0175816	-0.00934879	0.0303184	0.0784473	0.10732	0.101866	0.0773613
12	0.00692784	0.00379102	-0.00737067	-0.00689933	0.0262531	0.0376085	0.0134288	-0.0239027	-0.0456145	-0.0395195	-0.0210225	-0.0137444	-0.0343535	-0.0542644	-0.0594304	-0.0609085	-0.0541848	-0.0512495	-0.0305225	-0.00548534	0.0317037	0.0550362	0.0844581	0.118799	0.159855	0.161299	0.125712	0.0521786	-0.0216691	-0.0726195	-0.0944873	-0.101912	-0.0831471	-0.0655991	-0.0444562	-0.0520319	-0.0596619	-0.0708425	-0.0499805	0.00252548	0.0449567	0.0444631	0.0305491	0.0498234	0.0888471	0.122306	0.12625	0.108718	0.0856165
13	0.00287282	-0.00197042	-0.0199564	-0.0138125	0.0332009	0.0438315	0.00689239	-0.0267144	-0.0385585	-0.0362084	-0.0192858	-0.0160036	-0.0372953	-0.0522718	-0.051248	-0.0608084	-0.0509401	-0.0445946	-0.028887	-0.00756485	0.0324082	0.0481272	0.0684385	0.0989085	0.138807	0.139361	0.0860381	0.0100122	-0.0491388	-0.0772172	-0.0942685	-0.101504	-0.0761643	-0.0617017	-0.0407205	-0.0383496	-0.0329314	-0.0482501	-0.0257952	0.0342419	0.0845988	0.0881766	0.0734924	0.0915557	0.120715	0.137091	0.119131	0.088864	0.0675678
14	-0.00856559	-0.0096973	-0.0251149	-0.0158185	0.0259384	0.0340223	-0.00475955	-0.0209448	-0.0233788	-0.0274821	-0.0171594	-0.0193142	-0.0333915	-0.0433474	-0.0475795	-0.0617335	-0.0414725	-0.0306863	-0.0255362	-0.00550745	0.0304322	0.0388423	0.0509745	0.0780476	0.112965	0.119251	0.0623282	-0.00914503	-0.0583119	-0.0731833	-0.0904667	-0.0968283	-0.0694015	-0.0550925	-0.0292826	-0.00935957	-0.00418309	-0.0266839	-0.00591715	0.0524658	0.102348	0.113624	0.101702	0.109473	0.123096	0.125653	0.102562	0.0655708	0.0345681
15	-0.0230301	-0.0219604	-0.0234944	-0.00810366	0.0196395	0.0165694	-0.0183192	-0.012357	-0.0124805	-0.0203669	-0.0107386	-0.0174784	-0.02723	-0.0355672	-0.0425787	-0.0585321	-0.0279878	-0.0141593	-0.0158635	0.00421393	0.0318074	0.0330956	0.035155	0.0572405	0.085109	0.0941749	0.0484593	-0.0177075	-0.0586482	-0.0702926	-0.0846782	-0.0841938	-0.0579029	-0.0459617	-0.0177589	0.0153822	0.0134947	-0.0141764	0.00865261	0.0673193	0.103958	0.114872	0.110121	0.114728	0.110671	0.0955407	0.0769896	0.0428075	0.00115103
16	-0.0366412	-0.0321642	-0.0174775	0.00117246	0.0176147	0.00165538	-0.0255654	-0.00600772	-0.00957824	-0.0176156	-0.000260354	-0.00891563	-0.0238404	-0.0294519	-0.0300582	-0.0494204	-0.016556	-0.00127394	0.00043298	0.0143466	0.0331788	0.0329731	0.0238796	0.0381092	0.0547965	0.0686437	0.0387451	-0.0216619	-0.0538252	-0.0664945	-0.0754308	-0.064845	-0.0443996	-0.0378866	-0.0122478	0.0238272	0.0144794	-0.014675	0.0147485	0.0750026	0.0946635	0.0990241	0.106317	0.109894	0.0927834	0.0591218	0.0462882	0.0203001	-0.0208666
17	-0.0448199	-0.0387842	-0.01643	0.0039876	0.0174701	-0.00683962	-0.0287466	-0.00521548	-0.0068591	-0.0179855	0.00758204	0.00444867	-0.0227129	-0.0225886	-0.011296	-0.0375007	-0.0124538	0.0047353	0.0176027	0.018454	0.0340601	0.0400061	0.0206639	0.0254699	0.0264287	0.0487814	0.0303603	-0.0210821	-0.0477146	-0.0581949	-0.0604639	-0.0446269	-0.0311763	-0.031352	-0.0167114	0.0147608	0.00675506	-0.020823	0.00748321	0.0649192	0.0809156	0.073232	0.0946472	0.0968753	0.07454	0.0340844	0.0185766	0.00591665	-0.0272716
18	-0.0481255	-0.0408625	-0.0188323	-6.9037e-05	0.0138064	-0.0114376	-0.0290249	-0.00942794	-0.00637674	-0.0174228	0.0115059	0.0161129	-0.0201836	-0.0119243	0.00362725	-0.024076	-0.00936241	0.00666417	0.0315707	0.0202507	0.0301925	0.0452803	0.0270686	0.0224336	0.00494677	0.0317871	0.0216366	-0.0255428	-0.049399	-0.0465373	-0.0419425	-0.0281859	-0.0243924	-0.0255785	-0.0234484	0.000198294	-0.00392924	-0.0283163	-0.0035491	0.0491627	0.0691715	0.0489684	0.0803831	0.0758877	0.0520253	0.0192587	-0.00239953	-0.003024	-0.0266991
19	-0.0479509	-0.0402239	-0.0236361	-0.0076041	0.00624026	-0.0156523	-0.0299782	-0.0153919	-0.00545558	-0.0161802	0.0106859	0.025423	-0.0140628	-0.000522982	0.0108699	-0.0131318	-0.00620991	0.00622818	0.0356775	0.0201844	0.0248623	0.045614	0.0377134	0.0250558	-0.00396658	0.0205861	0.0173165	-0.0326317	-0.0569872	-0.0351315	-0.0247731	-0.0213373	-0.0255173	-0.0213614	-0.0272488	-0.011945	-0.0115052	-0.0312489	-0.0164998	0.0325808	0.0600586	0.0295397	0.0642284	0.0523646	0.0283447	0.012493	-0.0131697	-0.00272548	-0.0224524
20	-0.0456101	-0.0355904	-0.0248914	-0.0119104	-0.00451928	-0.0227053	-0.0286348	-0.0193675	-0.0038354	-0.0149154	0.0124264	0.02922	-0.0017006	0.00881253	0.00762974	-0.00573558	-0.00275494	0.00603369	0.0311904	0.0189297	0.0216526	0.0429968	0.0443111	0.0278393	-0.00279573	0.0174661	0.0146094	-0.0391026	-0.0677113	-0.0290721	-0.00762048	-0.0250961	-0.0319231	-0.0233583	-0.0256957	-0.0218056	-0.0192201	-0.0304555	-0.0262946	0.0221162	0.0552438	0.0183545	0.0491089	0.0239632	0.00889816	0.00637154	-0.0152327	0.00494804	-0.0207859
21	-0.042447	-0.0275046	-0.0241178	-0.0164047	-0.0176562	-0.0281478	-0.0280049	-0.0225302	-0.00154979	-0.0108787	0.0108498	0.0390736	0.00829727	0.0113708	0.00219812	-0.00245309	-0.000344723	0.00581194	0.0224852	0.0194725	0.0169397	0.0329516	0.0472071	0.0273741	0.00970263	0.0182778	0.0185503	-0.0435443	-0.0753027	-0.0304179	-0.00165761	-0.0311855	-0.0404591	-0.0270103	-0.0239969	-0.0277773	-0.0243841	-0.0293492	-0.0358476	0.012996	0.0510563	0.0130313	0.0327938	0.00574021	-0.00949241	-0.000588542	-0.0106336	0.0125325	-0.0180593
22	-0.0405585	-0.0125387	-0.0196188	-0.0178776	-0.0300166	-0.03127	-0.0254756	-0.0208753	-0.000589138	-0.00654117	0.0150919	0.0480935	0.012586	0.0118365	-0.00610202	0.000157843	-0.0010146	0.00521446	0.0171661	0.0216897	0.0136372	0.0230741	0.0422253	0.0201691	0.022529	0.0227262	0.0230197	-0.0495151	-0.0787717	-0.0295269	-0.00450784	-0.0412483	-0.0507583	-0.0306844	-0.0208051	-0.0281576	-0.0277917	-0.0324167	-0.0420309	0.0176313	0.0486509	0.00948482	0.0158157	-0.0103975	-0.0200497	-0.0106481	-0.00314137	0.016057	-0.0198256
23	-0.0333979	-7.91322e-06	-0.0146815	-0.0166664	-0.0365093	-0.0346185	-0.0225059	-0.0173206	0.00130616	-0.00136807	0.0232314	0.0499494	0.0175233	0.0100679	-0.0151381	-0.000187637	3.05401e-05	0.00761757	0.0152569	0.0231955	0.0102993	0.0143311	0.0306181	0.0161185	0.0300991	0.0270279	0.0206423	-0.0465752	-0.0785064	-0.0369804	-0.00516615	-0.0458211	-0.0557299	-0.0387132	-0.0176655	-0.0305912	-0.0348267	-0.0379088	-0.0450511	0.0187898	0.0510564	0.00622556	0.00119969	-0.0220905	-0.026317	-0.0197509	0.00259876	0.0161851	-0.0231602
24	-0.0258038	0.00983968	-0.0111399	-0.0143546	-0.0343135	-0.0349657	-0.0225856	-0.0140426	0.000892407	0.00218525	0.0294066	0.0494612	0.0158813	0.00980854	-0.0225882	0.000122102	0.00225511	0.0120228	0.018656	0.0235604	0.0073203	0.0053663	0.0174739	0.011957	0.0291977	0.02924	0.0153554	-0.0361948	-0.0744841	-0.0472941	-0.00775556	-0.0484741	-0.0566435	-0.0464739	-0.0100838	-0.0287389	-0.0399498	-0.043516	-0.0485654	0.0114632	0.0529764	-0.00187195	-0.00795106	-0.0256468	-0.0262243	-0.0255039	0.0010924	0.0108072	-0.0275636
25	-0.024341	0.0183245	-0.00739179	-0.0140705	-0.0343418	-0.0310042	-0.0211982	-0.00899878	-0.000319308	0.00689582	0.032322	0.0565536	0.00922336	0.00534144	-0.0277904	0.00491313	0.00187562	0.00941026	0.0204472	0.0235264	0.00588754	-0.00322849	0.0109429	0.00587138	0.0234923	0.0262758	0.0133981	-0.0338474	-0.070925	-0.0493245	-0.0134515	-0.0434916	-0.0572324	-0.0481245	-0.0115671	-0.024012	-0.03928	-0.0500903	-0.0552727	0.0130874	0.052842	-0.0103019	-0.0188598	-0.0221217	-0.0267092	-0.0318851	0.00272187	0.000792805	-0.0318539
26	-0.0281125	0.0221895	-0.00524569	-0.014478	-0.0341347	-0.0249502	-0.0173442	-0.00353388	-0.0016898	0.00986718	0.0328726	0.0677822	0.00266	-0.000151515	-0.0279435	0.0147377	0.00133623	0.00104578	0.0175157	0.0206183	0.00607278	-0.0101149	0.00974658	0.00108772	0.0155862	0.0252517	0.0162559	-0.030793	-0.0671037	-0.0471322	-0.0176184	-0.0366076	-0.0554963	-0.0462753	-0.0163248	-0.0168724	-0.0317078	-0.0515207	-0.0586758	0.0148229	0.0515742	-0.0182616	-0.0248181	-0.0129879	-0.0261504	-0.0369491	0.000974091	-0.0113028	-0.0361533
27	-0.0303203	0.0234769	-0.00489896	-0.011881	-0.0278575	-0.019918	-0.0151535	0.000533691	-0.00307455	0.0102029	0.0362868	0.0699563	-0.00305403	-0.00436546	-0.0269373	0.0194089	0.0036735	-0.00437805	0.0144838	0.0166657	0.00535063	-0.013808	0.00935482	-0.000427234	0.00606689	0.021938	0.0144266	-0.0272167	-0.0644399	-0.046372	-0.0183514	-0.0341764	-0.0522198	-0.0446582	-0.0163287	-0.0117295	-0.0279102	-0.0516046	-0.0569763	0.0133664	0.0496284	-0.0266022	-0.025057	-0.0077254	-0.0243041	-0.0349758	-0.00388463	-0.0214417	-0.0379721
28	-0.0268017	0.0278008	-0.00412731	-0.00471419	-0.0152561	-0.0153445	-0.0145791	0.00203698	-0.00325333	0.0121072	0.0468005	0.057395	-0.00989167	-0.0102159	-0.0255115	0.0124035	0.00763814	-0.00197791	0.0163693	0.014989	0.0044936	-0.0129719	0.00893492	-0.0032185	-0.00726535	0.010212	0.00430775	-0.0299774	-0.062955	-0.0456106	-0.0150485	-0.036583	-0.0487716	-0.0404592	-0.013881	-0.0105958	-0.0332317	-0.0574969	-0.0550001	0.0158052	0.0432402	-0.0361923	-0.0248301	-0.00515434	-0.0236481	-0.0261607	-0.00298768	-0.0287277	-0.0331685
29	-0.0161307	0.0335387	-0.000458032	0.00670957	0.00161506	-0.0177131	-0.0187636	-0.00326117	-0.00719197	0.00886447	0.0470531	0.0407385	-0.0173705	-0.0118815	-0.0312725	-0.00114964	0.0138744	0.00489863	0.0190169	0.0124266	0.00587892	-0.00815373	0.00986528	-0.00750741	-0.0264628	-0.00815892	-0.00721529	-0.0289378	-0.0630575	-0.0441514	-0.0166465	-0.0436492	-0.0473589	-0.0343249	-0.00417068	-0.00852208	-0.039078	-0.0591483	-0.0531173	0.00282475	0.0309058	-0.0444879	-0.0280881	-0.00886159	-0.0162573	-0.010092	-0.00409387	-0.0262611	-0.0239003
30	-0.00852445	0.0358855	0.00262935	0.00984806	0.0160793	-0.0140126	-0.0182056	-0.00294904	-0.00437515	0.00933824	0.0489746	0.038768	-0.0271475	-0.0121486	-0.0331928	-0.00950608	0.0132399	0.00931365	0.0190278	0.0129785	0.00837818	-0.0018495	0.0105062	-0.0118317	-0.0365627	-0.017265	-0.0134427	-0.0316578	-0.0591411	-0.042569	-0.0153256	-0.0478937	-0.0425072	-0.0330915	-0.00352526	-0.00353094	-0.0406051	-0.0636788	-0.0496888	-0.00876938	0.0255384	-0.045364	-0.0264237	-0.00466557	-0.00778322	0.000291525	-0.00187101	-0.0209983	-0.0204431
surface electrode 4
	time
frequency	-1.5	-1.45	-1.4	-1.35	-1.3	-1.25	-1.2	-1.15	-1.1	-1.05	-1	-0.95	-0.9	-0.85	-0.8	-0.75	-0.7	-0.65	-0.6	-0.55	-0.5	-0.45	-0.4	-0.35	-0.3	-0.25	-0.2	-0.15	-0.1	-0.05	0	0.05	0.1	0.15	0.2	0.25	0.3	0.35	0.4	0.45	0.5	0.55	0.6	0.65	0.7	0.75	0.8	0.85	0.9
1	-0.213391	-0.207077	-0.199985	-0.192707	-0.183994	-0.174397	-0.163906	-0.152529	-0.141264	-0.128273	-0.114526	-0.1001	-0.0850855	-0.0707897	-0.0549306	-0.0387947	-0.0225012	-0.00617819	0.00879551	0.0247785	0.040364	0.0553958	0.069722	0.0821975	0.0947797	0.106275	0.116574	0.125582	0.132683	0.139	0.143842	0.147181	0.149005	0.149344	0.148266	0.145705	0.141697	0.136291	0.130114	0.122207	0.113126	0.102973	0.0918552	0.0808336	0.0681816	0.0549063	0.0411297	0.0269744	0.0136786
2	-0.0151341	-0.0197511	-0.0250415	-0.0304795	-0.0368212	-0.0433959	-0.0498953	-0.0559812	-0.0609297	-0.0651838	-0.0677755	-0.0680231	-0.0651022	-0.0589244	-0.0480128	-0.0326478	-0.0131703	0.00983142	0.0336515	0.0617746	0.091922	0.123677	0.156375	0.186489	0.217701	0.245866	0.269467	0.287345	0.298126	0.303338	0.301862	0.293879	0.279638	0.261262	0.236293	0.207029	0.174792	0.141093	0.10996	0.0773939	0.047015	0.0195352	-0.00463449	-0.0238314	-0.0411549	-0.0548056	-0.0647821	-0.0712314	-0.0743357
3	0.00854936	0.00804497	0.00608123	0.00327653	-0.000660775	-0.00552415	-0.0114918	-0.0187431	-0.0264472	-0.0354396	-0.0445898	-0.0533837	-0.0610466	-0.0659796	-0.067412	-0.0635699	-0.0539441	-0.0383126	-0.0183861	0.00882932	0.0402766	0.0732469	0.105481	0.133967	0.163409	0.190244	0.211639	0.224444	0.227315	0.221254	0.207399	0.187603	0.163148	0.137463	0.107765	0.078013	0.0500959	0.025403	0.00627628	-0.00983718	-0.0210225	-0.0278183	-0.0311611	-0.0318594	-0.0304895	-0.0275015	-0.0238045	-0.0201704	-0.0170074
4	0.0251842	0.0234493	0.0193626	0.0145425	0.00924916	0.00400473	-0.00189416	-0.00906453	-0.0166488	-0.0254173	-0.0347794	-0.0450224	-0.0557567	-0.0653028	-0.0739057	-0.0791968	-0.0799482	-0.074807	-0.0635441	-0.0429428	-0.012863	0.0267433	0.0748061	0.123458	0.175429	0.222281	0.260848	0.286673	0.294941	0.285617	0.26016	0.223402	0.17973	0.136845	0.0915292	0.0508316	0.0170278	-0.0089601	-0.0262147	-0.0388507	-0.0465491	-0.0499046	-0.0495791	-0.0471908	-0.0430298	-0.0370909	-0.0292936	-0.020234	-0.0117068
5	0.0234739	0.0192789	0.0144492	0.00969328	0.00422774	-0.00173369	-0.00747656	-0.0116642	-0.0145698	-0.0176032	-0.0202263	-0.0228021	-0.0263901	-0.030424	-0.0352169	-0.040018	-0.0433463	-0.0444313	-0.0424252	-0.0345775	-0.019274	0.00442475	0.0371715	0.0738823	0.116619	0.156977	0.189654	0.209908	0.213082	0.198097	0.168225	0.130219	0.0898352	0.054484	0.0216584	-0.00320381	-0.0194636	-0.0291333	-0.0354655	-0.0412564	-0.044233	-0.0432719	-0.0396755	-0.0350626	-0.0288367	-0.0218596	-0.0155343	-0.0103727	-0.00624415
6	0.0141928	0.0134582	0.0128248	0.0113765	0.00864417	0.00423222	-0.00100397	-0.00560364	-0.00911199	-0.0120044	-0.0131574	-0.0137056	-0.0146185	-0.0156083	-0.0180998	-0.0217258	-0.0241025	-0.024452	-0.0233928	-0.0210111	-0.016552	-0.00761493	0.00752572	0.028437	0.0567827	0.0874674	0.115213	0.132668	0.136172	0.125755	0.104234	0.0775252	0.0499557	0.0275992	0.00911293	-0.00436161	-0.0130992	-0.0171058	-0.0195697	-0.0228334	-0.0251778	-0.0261352	-0.0257507	-0.0242032	-0.0219615	-0.0189785	-0.0162725	-0.0141991	-0.0121049
7	0.00927022	0.0125186	0.0164159	0.0183089	0.0184233	0.0167085	0.0125826	0.00655721	0.000218632	-0.00562873	-0.00853513	-0.0100766	-0.0114559	-0.0127393	-0.0146462	-0.0178691	-0.0210019	-0.0230858	-0.0236802	-0.0222569	-0.0187479	-0.0114987	-0.000238434	0.0153423	0.03803	0.062973	0.0897821	0.109374	0.115722	0.109032	0.0913504	0.0686016	0.0462932	0.0302	0.0178119	0.00730171	-0.00151054	-0.00640165	-0.00968095	-0.0139758	-0.0168561	-0.0187412	-0.0192476	-0.0187274	-0.0184716	-0.0184087	-0.0191841	-0.0201905	-0.0196531
8	0.0058732	0.00974281	0.0142449	0.0170198	0.0189615	0.0192652	0.0165188	0.0119008	0.00615283	-1.43429e-05	-0.00372542	-0.00707403	-0.0103699	-0.0138623	-0.0169689	-0.0208954	-0.0246902	-0.0270102	-0.0273539	-0.0251296	-0.0206862	-0.0131452	-0.00318666	0.00917865	0.0304318	0.0555555	0.0872828	0.113073	0.12351	0.117361	0.0947152	0.0664796	0.042692	0.0287077	0.019194	0.011164	0.00283651	-0.00347695	-0.00801786	-0.0126411	-0.0141802	-0.0147498	-0.0142764	-0.014618	-0.0160429	-0.0176102	-0.0190689	-0.0197207	-0.0192324
9	0.000834012	0.00350104	0.00730844	0.00907739	0.0100022	0.0103626	0.0104212	0.0102565	0.00924402	0.00502446	0.000200284	-0.00572671	-0.00966213	-0.0130129	-0.0159623	-0.0204897	-0.0254195	-0.0284377	-0.0277729	-0.0227769	-0.0157055	-0.00827616	-0.000605667	0.00939813	0.0297502	0.0548988	0.0859438	0.110537	0.118163	0.107819	0.0814272	0.0518679	0.0277189	0.0143353	0.00677743	0.00178124	-0.00294263	-0.00593827	-0.00715487	-0.00922034	-0.00992757	-0.0104411	-0.00936202	-0.00808639	-0.00733164	-0.00806913	-0.00989904	-0.0111375	-0.0115518
10	-0.00228833	-0.000257881	0.00346983	0.00573073	0.00738897	0.00761152	0.0074121	0.0073657	0.00787115	0.00538304	0.00225187	-0.00357604	-0.00757088	-0.0105269	-0.012067	-0.0150423	-0.0196559	-0.0226466	-0.0208558	-0.01437	-0.00593054	0.00103202	0.00728984	0.0152168	0.0305922	0.0484707	0.0678039	0.0793424	0.0780602	0.0652168	0.0445775	0.0247188	0.00946681	0.000409089	-0.00442615	-0.004811	-0.00360203	-0.00190634	3.28745e-05	0.000189796	-0.0007748	-0.00161538	0.000333081	0.00401283	0.00717132	0.00655222	0.00330578	0.000698892	-0.000572036
11	2.86982e-05	0.000857503	0.00433919	0.0073064	0.00992314	0.0109774	0.0104175	0.00851268	0.00825974	0.00620394	0.00439456	0.000555408	-0.00210466	-0.00421553	-0.00499054	-0.00675571	-0.0100723	-0.0115366	-0.00892685	-0.00261334	0.00435969	0.00926523	0.0141785	0.0187589	0.0254666	0.0317836	0.0371502	0.0366609	0.0292339	0.0164159	0.00320713	-0.00581584	-0.0105568	-0.01237	-0.0117827	-0.00621618	0.00282972	0.0106686	0.0157963	0.0183603	0.0191721	0.019683	0.0211151	0.022601	0.0223296	0.0191947	0.0145041	0.00982283	0.00521392
12	0.00444169	0.00518192	0.00797742	0.0105722	0.0127286	0.0144543	0.0148865	0.0130991	0.0119976	0.00940263	0.00793541	0.00624822	0.00582973	0.00510178	0.00393078	0.00198091	-0.000135485	0.000442948	0.00384179	0.00932763	0.0138718	0.0160249	0.0186085	0.0195633	0.0186678	0.0159515	0.0114719	0.00369947	-0.00640317	-0.0183525	-0.0271167	-0.0297887	-0.0277256	-0.0228349	-0.0157038	-0.00346429	0.0133737	0.0283406	0.0380669	0.0436856	0.0460636	0.045847	0.043577	0.0398887	0.033872	0.0274226	0.0209875	0.013199	0.00484013
13	0.00697271	0.00868538	0.0105389	0.0112199	0.01238	0.0140503	0.0160841	0.0158389	0.014238	0.0111574	0.0100299	0.00993984	0.0112623	0.0116941	0.0102554	0.00749411	0.00553659	0.00831503	0.0126705	0.0173388	0.0201407	0.0191333	0.0181608	0.0163212	0.0115775	0.00402007	-0.00583949	-0.0172731	-0.0276405	-0.0371521	-0.0423361	-0.041148	-0.0349652	-0.0259543	-0.0129175	0.00478867	0.0260124	0.0451731	0.0576694	0.0637986	0.0641312	0.0600927	0.0531987	0.0447887	0.0345147	0.026436	0.018783	0.00918284	-0.000140796
14	0.00729185	0.0100708	0.0107396	0.00982632	0.00983418	0.0118067	0.0152393	0.0167372	0.0152688	0.012053	0.0107831	0.0109231	0.0128521	0.0148077	0.0134197	0.00958237	0.00717911	0.0109817	0.0154915	0.0201896	0.0229284	0.0195399	0.0147527	0.0120065	0.00728886	-0.00164724	-0.0141614	-0.0267647	-0.0364194	-0.0430713	-0.0456522	-0.0426928	-0.0352272	-0.0243167	-0.00696071	0.0137688	0.0349356	0.0554772	0.0691402	0.0739244	0.0702404	0.0620533	0.0518941	0.0415828	0.0297676	0.0211477	0.0130515	0.00355496	-0.0042955
15	0.00665931	0.00999925	0.00951595	0.00787273	0.00698024	0.00956726	0.0138399	0.0168746	0.0159401	0.0129611	0.0113386	0.0106254	0.0125151	0.016263	0.015031	0.00945219	0.0076083	0.0112204	0.0151617	0.0202667	0.0233607	0.0185851	0.0100607	0.00779207	0.00500237	-0.00421619	-0.0180769	-0.0301494	-0.0391435	-0.0429942	-0.0428939	-0.0390065	-0.0317211	-0.0197226	0.00147289	0.0236537	0.0416759	0.0616776	0.074774	0.076	0.0682073	0.0557797	0.0437754	0.0338669	0.0225352	0.0141455	0.00586642	-0.00222896	-0.00732009
16	0.00608706	0.00917067	0.00747535	0.00581098	0.00468331	0.00734909	0.0127241	0.0167867	0.0166336	0.0144753	0.0122264	0.0106602	0.0122408	0.0179823	0.0162191	0.00874989	0.00910422	0.0113987	0.0142136	0.0197883	0.0224235	0.0164683	0.00536348	0.00435037	0.00342395	-0.00619974	-0.0202446	-0.0305262	-0.0390617	-0.0405369	-0.0374775	-0.0332658	-0.0271559	-0.014038	0.0106262	0.0325795	0.0463999	0.0648772	0.0760401	0.0722039	0.0613517	0.0446283	0.0325887	0.0244644	0.0145071	0.00679049	-0.0013833	-0.00672254	-0.00868671
17	0.0046816	0.00750341	0.00456589	0.00294175	0.00297419	0.00407531	0.0108303	0.0155827	0.0151571	0.0141893	0.0126629	0.0110855	0.0112726	0.0191234	0.017315	0.00858675	0.0109164	0.0117458	0.0121973	0.0190486	0.0204497	0.0134996	0.00238363	0.00100101	0.00166017	-0.00682792	-0.0194125	-0.0277276	-0.0356157	-0.0361989	-0.0308405	-0.0268695	-0.0231991	-0.0115264	0.0140015	0.0352473	0.0452101	0.0592921	0.0695831	0.0630377	0.0508936	0.0313724	0.0201773	0.015541	0.00721057	0.000615924	-0.00658901	-0.00858649	-0.0083993
18	0.00304702	0.00565873	0.000443411	-0.0010975	0.00106804	0.000255696	0.00904044	0.0124354	0.0100755	0.0104978	0.0107645	0.0103412	0.00953939	0.0189372	0.0157983	0.00809351	0.0114974	0.0114036	0.0105183	0.0189028	0.0171484	0.00783208	0.00117262	-0.00154328	-0.00107757	-0.00821208	-0.0173612	-0.0228607	-0.0302735	-0.0302057	-0.022852	-0.019523	-0.0189648	-0.010004	0.0124305	0.0310573	0.0383623	0.0469874	0.054863	0.0488972	0.0358365	0.015903	0.00830755	0.00737949	0.000946371	-0.0050148	-0.00988924	-0.0079339	-0.00688612
19	0.00024978	0.00374711	-0.00398301	-0.00569284	-0.0014422	-0.00302858	0.00682928	0.00683974	0.00211625	0.00232489	0.00508627	0.00587185	0.00537343	0.0151505	0.0105522	0.00586723	0.00763862	0.00815367	0.00793991	0.0172664	0.0123988	0.000938254	0.00103717	-0.00293213	-0.00365667	-0.00883316	-0.0139998	-0.0165117	-0.023623	-0.0229552	-0.0153074	-0.012787	-0.0150893	-0.0100183	0.00541135	0.0194717	0.02417	0.0285195	0.0341235	0.0321554	0.0194698	0.00250136	0.00110203	0.00259539	-0.0030298	-0.0078467	-0.00940686	-0.00577085	-0.00554132
20	-0.00323481	0.00117743	-0.00681238	-0.0104686	-0.00346929	-0.00486637	0.00408045	0.000919528	-0.00561714	-0.0079608	-8.19109e-05	-0.0015916	0.000285474	0.00909561	0.00412284	0.00247536	0.00113868	0.00329659	0.0055518	0.0137263	0.007994	-0.00500908	0.000422965	-0.00378123	-0.00507475	-0.00907361	-0.0112651	-0.0121554	-0.0190502	-0.0174858	-0.0107932	-0.00931458	-0.0120974	-0.0111358	-0.00132746	0.00703005	0.00985853	0.011357	0.0163902	0.0183718	0.00522311	-0.00479428	-0.00172874	0.00113059	-0.00571676	-0.00805245	-0.00723334	-0.00355206	-0.00657276
21	-0.00751721	0.000174165	-0.00814904	-0.0125725	-0.00539729	-0.00618404	0.000605385	-0.0041879	-0.0101176	-0.0141879	-0.00592876	-0.00848603	-0.00486051	0.00270251	-0.0011895	-0.000890279	-0.0055363	-0.00200469	0.00285967	0.0094467	0.00474254	-0.00847412	-0.00152459	-0.00346703	-0.00591664	-0.00821528	-0.0103901	-0.00994986	-0.0163772	-0.0155788	-0.0105266	-0.00850297	-0.011238	-0.011331	-0.00545941	-0.00166718	-0.00117624	0.000591031	0.00506734	0.00876109	-0.00117427	-0.00875958	-0.00144614	-3.23228e-05	-0.00780899	-0.00747233	-0.00477322	-0.00412427	-0.00753517
22	-0.00961219	-0.000796083	-0.008966	-0.012062	-0.00640112	-0.00673823	-0.00276711	-0.00839766	-0.0127905	-0.0162615	-0.00982286	-0.0133995	-0.0081605	-0.00306	-0.00468374	-0.00404124	-0.0107225	-0.00550688	0.000387902	0.00523918	0.000728024	-0.0090675	-0.00421487	-0.00342215	-0.00616078	-0.00736808	-0.0110973	-0.00906042	-0.015625	-0.0146507	-0.0123902	-0.00883431	-0.0116864	-0.00997621	-0.00713169	-0.00518505	-0.00793035	-0.00466734	-0.000505036	0.00213867	-0.00427153	-0.01071	-0.000479537	-0.00166103	-0.00980081	-0.00692037	-0.00335989	-0.00592943	-0.00929067
23	-0.0109633	-0.00177232	-0.00749648	-0.0124617	-0.00757791	-0.00644004	-0.00605113	-0.0120137	-0.0142812	-0.0166104	-0.0109088	-0.016217	-0.0102748	-0.00742745	-0.00649243	-0.00650752	-0.013815	-0.00790084	-0.0013202	0.000780729	-0.00133212	-0.00939983	-0.00609567	-0.00320544	-0.00687709	-0.00636717	-0.0115094	-0.00941781	-0.0145042	-0.0144224	-0.0144929	-0.0104743	-0.0108787	-0.00974317	-0.00668501	-0.00726145	-0.0108292	-0.00694192	-0.00371608	-0.000787874	-0.00665508	-0.0103283	-0.00111124	-0.00380484	-0.010825	-0.00613468	-0.00339698	-0.00667737	-0.0112121
24	-0.011389	-0.00190417	-0.00488685	-0.0125224	-0.00890979	-0.00609352	-0.0069147	-0.0144048	-0.0148084	-0.0149462	-0.00990649	-0.0168237	-0.0110001	-0.00936411	-0.0074823	-0.0083585	-0.0145839	-0.00930472	-0.00263209	-0.00232259	-0.00177142	-0.00958083	-0.00665615	-0.00258146	-0.0074135	-0.00599855	-0.0102857	-0.00967021	-0.0130856	-0.0138964	-0.0157405	-0.0123783	-0.00980281	-0.00940613	-0.00513764	-0.00672409	-0.0112149	-0.00637562	-0.00465145	-0.00182253	-0.00739556	-0.010498	-0.00239613	-0.00600961	-0.0114136	-0.00531796	-0.00377854	-0.00688694	-0.0120076
25	-0.0112776	-0.00240981	-0.00495436	-0.0114969	-0.00988466	-0.0064673	-0.00874716	-0.0156453	-0.0149762	-0.0125087	-0.0107642	-0.0162088	-0.0113699	-0.0111779	-0.00857959	-0.010054	-0.0146377	-0.00892094	-0.00407412	-0.0044483	-0.00339854	-0.00836573	-0.00750969	-0.00277574	-0.00698534	-0.00653329	-0.011277	-0.00973696	-0.013288	-0.0139179	-0.0167273	-0.012942	-0.0100277	-0.00836337	-0.00599685	-0.00566483	-0.0116207	-0.00587731	-0.00509439	-0.00291394	-0.00707743	-0.0113596	-0.00318108	-0.00735502	-0.0106663	-0.00536524	-0.00436804	-0.00799602	-0.0124677
26	-0.0115252	-0.00332727	-0.00571211	-0.0104102	-0.0101626	-0.00759822	-0.0112345	-0.0161584	-0.0148228	-0.0102717	-0.0116357	-0.0148993	-0.0115243	-0.0123311	-0.00960371	-0.0113323	-0.013542	-0.00757231	-0.00531053	-0.00618189	-0.00504147	-0.00691101	-0.00809977	-0.00297656	-0.0056554	-0.00764759	-0.0130445	-0.00977357	-0.0142635	-0.0142801	-0.0170354	-0.0129379	-0.0103911	-0.00747969	-0.00790815	-0.00470451	-0.0117507	-0.00558054	-0.00499885	-0.00346519	-0.00568595	-0.0115048	-0.00353682	-0.00722593	-0.00901391	-0.0056241	-0.00493961	-0.00893781	-0.0125668
27	-0.0120076	-0.00402471	-0.00594608	-0.0109725	-0.0114279	-0.00892211	-0.0125131	-0.0171282	-0.015068	-0.00885597	-0.0114945	-0.0142473	-0.0121576	-0.0131034	-0.0108522	-0.0131685	-0.0125829	-0.00665952	-0.00631477	-0.00724907	-0.00650957	-0.00708248	-0.00790352	-0.00297018	-0.00536006	-0.00913301	-0.0134807	-0.0103816	-0.0153489	-0.0148842	-0.0176968	-0.013874	-0.0104553	-0.00752475	-0.00882355	-0.004634	-0.0118645	-0.00531101	-0.00528195	-0.00359659	-0.00558612	-0.0115713	-0.00445508	-0.00764795	-0.00869611	-0.00505104	-0.00542874	-0.00911561	-0.0130406
28	-0.011901	-0.00359803	-0.00649886	-0.0127469	-0.0143006	-0.00936017	-0.0118444	-0.0181041	-0.0150569	-0.00776423	-0.0111213	-0.0144853	-0.0136198	-0.0137053	-0.0122907	-0.0159654	-0.0126901	-0.00653455	-0.00695006	-0.0069576	-0.00757034	-0.00854617	-0.00706961	-0.00289303	-0.00690205	-0.010536	-0.0124015	-0.0110721	-0.0159625	-0.015345	-0.0189007	-0.0156243	-0.00979869	-0.00800238	-0.00806627	-0.00476974	-0.0119121	-0.0046873	-0.0065391	-0.00373767	-0.00834366	-0.0127978	-0.0066696	-0.00931332	-0.0100304	-0.00355122	-0.00600014	-0.0086495	-0.0140517
29	-0.011616	-0.00299614	-0.00768057	-0.0160216	-0.0178432	-0.00860977	-0.00833837	-0.0186215	-0.0141528	-0.00631096	-0.00947169	-0.0165801	-0.0155644	-0.0130608	-0.0142537	-0.0198304	-0.0148939	-0.00755507	-0.00690493	-0.00464228	-0.00719472	-0.0101825	-0.00559025	-0.00265602	-0.00821095	-0.00936829	-0.00957847	-0.0113267	-0.0159748	-0.0166519	-0.0224064	-0.0190273	-0.010779	-0.00796146	-0.00515598	-0.00448143	-0.010159	-0.00321125	-0.00818875	-0.00598658	-0.0141272	-0.0166822	-0.0116065	-0.0123597	-0.0112536	-0.000178826	-0.00510309	-0.00769332	-0.0156925
30	-0.0124663	-0.00367845	-0.00775228	-0.0162345	-0.0203895	-0.0103282	-0.00490078	-0.0161544	-0.0132734	-0.00636964	-0.0096	-0.0180155	-0.0176312	-0.0131484	-0.0156518	-0.0221032	-0.0166509	-0.00786956	-0.00710054	-0.00335167	-0.00671404	-0.0114738	-0.00643916	-0.00303173	-0.0086353	-0.0114321	-0.00877894	-0.011203	-0.0165455	-0.0174089	-0.0235127	-0.0215319	-0.0114542	-0.00756481	-0.00375961	-0.00393316	-0.00920446	-0.00272641	-0.00990653	-0.00901513	-0.0163371	-0.0202053	-0.0147164	-0.0129617	-0.0131245	-0.000318154	-0.00490648	-0.00740712	-0.0161859
surface electrode 5
	time
frequency	-1.5	-1.45	-1.4	-1.35	-1.3	-1.25	-1.2	-1.15	-1.1	-1.05	-1	-0.95	-0.9	-0.85	-0.8	-0.75	-0.7	-0.65	-0.6	-0.55	-0.5	-0.45	-0.4	-0.35	-0.3	-0.25	-0.2	-0.15	-0.1	-0.05	0	0.05	0.1	0.15	0.2	0.25	0.3	0.35	0.4	0.45	0.5	0.55	0.6	0.65	0.7	0.75	0.8	0.85	0.9
1	-0.168716	-0.161304	-0.153149	-0.144967	-0.135402	-0.125126	-0.11417	-0.102573	-0.0913375	-0.078646	-0.0654843	-0.051936	-0.0380934	-0.0251373	-0.0109998	0.00314417	0.0171869	0.0310156	0.0434899	0.0565764	0.0691001	0.0809408	0.0919807	0.101363	0.110556	0.11865	0.125561	0.131218	0.135275	0.138362	0.140049	0.140308	0.139129	0.136768	0.132852	0.127556	0.120925	0.113017	0.104642	0.0944762	0.0832575	0.0710787	0.0580432	0.0453473	0.0309865	0.0161131	0.000847856	-0.0146938	-0.0291875
2	-0.0176613	-0.0164668	-0.0156911	-0.0153312	-0.0153264	-0.0156864	-0.0162236	-0.0166054	-0.0164762	-0.0154297	-0.0130169	-0.0088477	-0.00252007	0.00555286	0.0167977	0.0304189	0.0459708	0.0629982	0.0797302	0.0987585	0.118565	0.138816	0.158937	0.176806	0.194755	0.210536	0.223369	0.232559	0.237377	0.238397	0.235064	0.227624	0.216488	0.203381	0.186677	0.168005	0.148127	0.127856	0.109487	0.0906481	0.0734982	0.0584504	0.0456696	0.0358364	0.0271567	0.0202782	0.0148581	0.0104712	0.00691544
3	-0.0250017	-0.0201622	-0.0148562	-0.00965771	-0.00394852	0.00177802	0.007331	0.012276	0.0160142	0.0190349	0.0209029	0.0213581	0.0201244	0.0177212	0.0149633	0.0139819	0.0163749	0.0234301	0.0350459	0.053805	0.0785154	0.10748	0.13856	0.167555	0.1976	0.223703	0.242826	0.252404	0.251506	0.240188	0.219799	0.193008	0.162901	0.134866	0.106627	0.0823924	0.0634366	0.050325	0.043175	0.0400719	0.0406035	0.0431987	0.0465016	0.0493042	0.0512383	0.0512093	0.048323	0.0425939	0.0356862
4	-0.031005	-0.0197299	-0.00770688	0.0028487	0.0118274	0.0170474	0.018264	0.0162695	0.0126421	0.00768738	0.00224713	-0.00323294	-0.00790624	-0.0103477	-0.0100046	-0.00689699	-0.00162444	0.00643843	0.0174431	0.0342279	0.0570654	0.0860159	0.120459	0.155	0.191362	0.222461	0.244679	0.255241	0.253397	0.239133	0.21433	0.182728	0.148336	0.117853	0.0901666	0.0702907	0.0587544	0.0546888	0.0563318	0.0618036	0.0684724	0.0738676	0.0775237	0.0800028	0.0812418	0.0797706	0.075542	0.0696192	0.0632966
5	-0.0560098	-0.0529983	-0.0476248	-0.0394493	-0.0294982	-0.0215835	-0.0162739	-0.0126995	-0.0117707	-0.0137285	-0.0170804	-0.020564	-0.0233633	-0.0242949	-0.0223212	-0.0173054	-0.0108497	-0.00343424	0.00580954	0.0197499	0.0390538	0.0671526	0.105268	0.147549	0.195527	0.236961	0.264975	0.275032	0.265944	0.237008	0.194202	0.146712	0.103233	0.0725322	0.0534802	0.0507071	0.0613486	0.0798132	0.0995638	0.119131	0.130853	0.131455	0.122143	0.107084	0.0870874	0.0660846	0.0473519	0.0327075	0.0228827
6	-0.0541966	-0.0438217	-0.0346538	-0.0281041	-0.0242283	-0.025422	-0.0302959	-0.0331351	-0.0334295	-0.0334681	-0.0313163	-0.0292132	-0.0268518	-0.021718	-0.0124384	0.000119223	0.014291	0.0276092	0.0370191	0.0455218	0.0577937	0.0783434	0.110413	0.148007	0.190481	0.226109	0.244654	0.240102	0.215773	0.174572	0.129784	0.091729	0.0692737	0.0626589	0.0646987	0.0729257	0.083795	0.0929209	0.0996627	0.104508	0.10229	0.0957509	0.0864163	0.0735478	0.0557767	0.0372105	0.0223446	0.0151819	0.0164786
7	-0.0522785	-0.0393815	-0.0249403	-0.0122547	-0.00160206	0.00314876	-0.000133652	-0.00418012	-0.00741767	-0.0116808	-0.00950132	-0.004887	0.000100679	0.00651873	0.0133786	0.0209571	0.0293301	0.0384999	0.0455046	0.0503756	0.0582747	0.073244	0.0977308	0.130533	0.169613	0.204312	0.224346	0.219922	0.195977	0.155247	0.112317	0.0772069	0.0594015	0.0570363	0.0603374	0.0669408	0.0743896	0.0806612	0.0863502	0.0925306	0.0927326	0.0864844	0.0750197	0.0608018	0.0447558	0.030681	0.020916	0.0156746	0.0165298
8	-0.0259317	-0.0104129	0.00470098	0.0124501	0.0154259	0.0151069	0.0075142	-0.00118789	-0.00701033	-0.0104875	-0.00382312	0.00333634	0.0106437	0.021808	0.0347079	0.0462968	0.048387	0.0458944	0.04464	0.0436455	0.0487716	0.0646672	0.0952144	0.138169	0.183747	0.217923	0.234945	0.226543	0.201426	0.161295	0.119171	0.0782573	0.0466552	0.0304359	0.025751	0.0374389	0.0534577	0.069194	0.0809028	0.0893091	0.0913282	0.0879154	0.0848065	0.080486	0.0723708	0.0601787	0.0494308	0.0371005	0.0268158
9	0.00188579	0.0158392	0.0293821	0.0296593	0.0195531	0.00823945	-0.00432699	-0.0160144	-0.0185838	-0.0168533	-0.00576481	-0.000315389	0.00131591	0.0083004	0.0221488	0.0387201	0.0416506	0.0403607	0.0426049	0.0453566	0.0586829	0.079103	0.110407	0.151838	0.196979	0.234445	0.247632	0.228768	0.19778	0.161324	0.128208	0.0902597	0.0530179	0.0266446	0.0151263	0.0320783	0.0571167	0.0776862	0.0829186	0.0804837	0.0806403	0.0812297	0.0839413	0.0880297	0.0937677	0.091795	0.0842303	0.0647812	0.0461928
10	-0.00146564	0.00482966	0.0171041	0.0216303	0.0168176	-0.000278511	-0.015411	-0.0265566	-0.0234363	-0.0158013	-0.0022158	0.00133191	0.000127628	-0.000311056	0.000964675	0.0105622	0.016895	0.0272441	0.0436727	0.0592	0.0860194	0.106755	0.130047	0.161703	0.199968	0.229855	0.230395	0.207769	0.179833	0.146165	0.120034	0.0999554	0.0840002	0.0611174	0.0393675	0.0427182	0.0662335	0.0843472	0.085715	0.091173	0.105087	0.102661	0.092953	0.0967959	0.112702	0.117275	0.109551	0.0880596	0.0758472
11	-0.0264682	-0.0241386	-0.0117115	-0.00247113	0.00140196	-0.0102835	-0.0216504	-0.0304281	-0.0259676	-0.0171131	0.0018259	0.0124477	0.0193022	0.0223008	0.0152684	0.00827502	0.0113616	0.0283244	0.0463988	0.0693368	0.106781	0.126922	0.145993	0.16694	0.1925	0.203597	0.1907	0.171297	0.14952	0.11719	0.0962216	0.0912515	0.0973072	0.0879846	0.0701129	0.0624999	0.074962	0.0934524	0.10726	0.124287	0.143299	0.142698	0.124904	0.118409	0.129807	0.133782	0.124239	0.103972	0.102264
12	-0.0534118	-0.0451486	-0.0302725	-0.0257549	-0.020881	-0.0208275	-0.0205713	-0.0282416	-0.0282715	-0.0159708	0.0042881	0.0226963	0.0408647	0.0505463	0.0492608	0.0382522	0.0327996	0.0403354	0.047494	0.0662203	0.102338	0.127758	0.153429	0.167573	0.177326	0.171672	0.151353	0.133302	0.119888	0.093402	0.0767358	0.0699678	0.0805643	0.0888598	0.0870167	0.0819331	0.0854118	0.10207	0.133485	0.15443	0.160419	0.165252	0.152393	0.13813	0.140167	0.140465	0.131257	0.115414	0.113086
13	-0.0627259	-0.0492671	-0.0309102	-0.0343176	-0.0276296	-0.0234212	-0.0181852	-0.0243302	-0.0237104	-0.00268302	0.0154372	0.0309258	0.0475112	0.0601824	0.0692873	0.0697022	0.0554664	0.0429202	0.0434363	0.0569277	0.0867022	0.122574	0.157316	0.169412	0.167858	0.148545	0.12571	0.107695	0.100726	0.0829265	0.0664139	0.0522669	0.0609868	0.0769987	0.0897162	0.0969959	0.103675	0.11766	0.150729	0.172935	0.169054	0.168294	0.155899	0.142661	0.140958	0.138471	0.124898	0.112842	0.114077
14	-0.0582527	-0.0461884	-0.0278181	-0.0296129	-0.0187854	-0.0202945	-0.0235945	-0.0255975	-0.0164497	0.0105917	0.0289007	0.0350564	0.0386108	0.0477109	0.0693882	0.08373	0.0597045	0.0340526	0.0323779	0.0416345	0.0686334	0.117127	0.160699	0.175641	0.167937	0.137354	0.117345	0.0960531	0.0863362	0.0786883	0.0632621	0.0454632	0.0474018	0.0619047	0.0849596	0.10661	0.124608	0.135272	0.158705	0.18248	0.177354	0.163323	0.143907	0.129602	0.1237	0.12332	0.104544	0.0949583	0.104191
15	-0.0462758	-0.0393896	-0.0264616	-0.01819	-0.00148983	-0.0148141	-0.0339412	-0.0311619	-0.0121076	0.0182052	0.0398494	0.0357521	0.0248817	0.0280997	0.0626532	0.0829774	0.0483033	0.0225485	0.0199058	0.0284213	0.0615509	0.119245	0.171545	0.188825	0.178153	0.138044	0.119575	0.0911186	0.0744305	0.0723348	0.062623	0.0473967	0.0439194	0.0521338	0.0793871	0.112839	0.140338	0.151563	0.165327	0.186758	0.180758	0.155752	0.121415	0.102394	0.0951263	0.0960754	0.0770427	0.0728363	0.0834508
16	-0.0344861	-0.0323922	-0.0271661	-0.00582709	0.0117844	-0.0115805	-0.0405064	-0.0348785	-0.0117312	0.0185301	0.0415276	0.0300665	0.0107015	0.0163858	0.0623389	0.0772586	0.033178	0.0122803	0.0084365	0.0217757	0.0674831	0.12958	0.185664	0.204984	0.190353	0.145214	0.122583	0.0854255	0.0649527	0.061233	0.0590677	0.0514185	0.0436942	0.0477613	0.0756681	0.114979	0.146431	0.156223	0.16519	0.178678	0.169601	0.141931	0.0930268	0.0701912	0.0659879	0.06453	0.0512483	0.0545583	0.0576431
17	-0.0262014	-0.0262952	-0.0259282	0.000750018	0.0179001	-0.00537383	-0.0343313	-0.033807	-0.0117705	0.0137867	0.0343406	0.0246463	0.00323539	0.0159016	0.068468	0.0777085	0.0303679	0.00753577	0.0017401	0.0209542	0.0767847	0.139062	0.193257	0.217292	0.201907	0.154032	0.121745	0.0800853	0.0572267	0.0473927	0.0503254	0.0549211	0.0405339	0.0438702	0.0705898	0.109975	0.140741	0.147115	0.153191	0.15422	0.143531	0.124478	0.0702498	0.0462695	0.0448964	0.039748	0.0326757	0.0399211	0.0371421
18	-0.0243451	-0.0215022	-0.0216711	0.00345235	0.0157883	-0.00222809	-0.0216693	-0.025401	-0.00706918	0.00921551	0.0251948	0.0165393	0.00138606	0.0235245	0.0792113	0.0787898	0.0334522	0.00625348	0.000474306	0.0265051	0.0881407	0.148508	0.19196	0.21713	0.199013	0.15133	0.110878	0.0712322	0.0456628	0.0284081	0.0347217	0.0514242	0.0325129	0.0374861	0.0641142	0.0996892	0.125744	0.126934	0.129029	0.118498	0.105808	0.0957047	0.0496572	0.0298846	0.030883	0.0221783	0.014771	0.0252118	0.0219677
19	-0.0257011	-0.0168548	-0.0170393	0.00250647	0.0109725	-0.000725289	-0.00799974	-0.0131295	-0.000684424	0.00468482	0.0184801	0.0104934	0.00582265	0.0315178	0.0874378	0.0806228	0.0403076	0.00866712	0.0046645	0.0348558	0.0948352	0.152145	0.1814	0.203521	0.183646	0.139458	0.0943819	0.0608835	0.0307654	0.00821797	0.0179766	0.0423688	0.0227263	0.0279226	0.0539873	0.0848559	0.105453	0.100655	0.0994286	0.0842516	0.0668005	0.0629005	0.0340194	0.0205408	0.023144	0.0141272	-0.000344905	0.0120215	0.0134253
20	-0.0271705	-0.0107749	-0.0146565	-0.000288407	0.00583033	-0.00098688	0.00172089	8.75497e-05	0.00274348	-0.00119034	0.0146456	0.00702041	0.013161	0.0379305	0.0893889	0.0791389	0.0453663	0.0106675	0.0112579	0.0463659	0.097718	0.151134	0.164621	0.180967	0.158308	0.121596	0.074747	0.0488112	0.0125615	-0.0117609	0.00336866	0.0284183	0.0131428	0.0171696	0.0416035	0.0673983	0.0821109	0.0721264	0.0684885	0.0550547	0.0318896	0.029961	0.0200382	0.0122347	0.0179928	0.0107522	-0.0113342	0.00107957	0.00832957
21	-0.0241237	-0.00556564	-0.0142159	-0.00535534	0.00339915	-0.00214405	0.00610978	0.00924312	0.00210153	-0.00976508	0.0108937	0.0071706	0.0190653	0.0356211	0.0798146	0.0761467	0.0497743	0.0142533	0.0159379	0.0505902	0.0905457	0.139678	0.142523	0.151289	0.131681	0.103961	0.0578914	0.036343	-0.00166873	-0.0301941	-0.0108684	0.0135633	0.00513898	0.00157539	0.025745	0.0455362	0.0582461	0.0437893	0.0417602	0.0360249	0.0041649	0.00254179	0.00647159	0.00157707	0.012633	0.0122805	-0.0154789	-0.00735085	0.00362368
22	-0.0215501	0.000362015	-0.0155839	-0.0092095	0.00133783	-0.00511852	0.00636373	0.0159444	-0.00465429	-0.0203195	0.00930958	0.00668636	0.0215305	0.0332753	0.0657854	0.0678315	0.0470078	0.0135953	0.016158	0.0548865	0.0836887	0.127919	0.118877	0.121477	0.104559	0.0846733	0.0422183	0.0204622	-0.0162104	-0.0447769	-0.0221749	0.000197695	-0.00300649	-0.0115478	0.0101836	0.0239245	0.0345385	0.0184156	0.0169728	0.0189545	-0.0175326	-0.0186002	-0.010655	-0.0121419	0.00719381	0.0116222	-0.0154898	-0.0117829	0.000213118
23	-0.0158769	0.00313552	-0.0144461	-0.0128076	0.00107473	-0.00821548	0.00549494	0.0202222	-0.0115951	-0.0286375	0.00818201	0.008099	0.0196582	0.0270636	0.0459294	0.0575996	0.0422795	0.014656	0.0124664	0.0521664	0.0745653	0.111667	0.0958565	0.0900907	0.0792622	0.0650819	0.029206	0.00254505	-0.0265958	-0.0567067	-0.0324359	-0.0120197	-0.0112818	-0.0252357	-0.00613731	0.000507443	0.0107853	-0.00395609	-0.00503638	0.00369522	-0.0329215	-0.0337937	-0.0281796	-0.0276911	0.000439849	0.0089463	-0.0118322	-0.0143078	-0.0053549
24	-0.0114213	0.00296459	-0.0118339	-0.0154752	0.00256265	-0.0120761	0.0025005	0.0233981	-0.015887	-0.0346607	0.00630673	0.00748667	0.0154254	0.0201956	0.0282449	0.0462601	0.0345204	0.0163157	0.00386862	0.0446104	0.0634942	0.0959343	0.07776	0.0634225	0.0579401	0.0487468	0.0217513	-0.0143057	-0.0309299	-0.0649723	-0.0425853	-0.0223907	-0.0172876	-0.036562	-0.0204792	-0.020727	-0.00804633	-0.019862	-0.0239169	-0.00936344	-0.040712	-0.0430332	-0.0447381	-0.0437791	-0.00869052	0.00372568	-0.00762786	-0.0146252	-0.0138769
25	-0.00898536	0.000376226	-0.00895542	-0.0157844	0.00405669	-0.0148617	0.00191554	0.0267857	-0.0193876	-0.0334816	0.00624139	0.00838891	0.0102763	0.0127846	0.0137899	0.035714	0.026469	0.0172572	-0.00403408	0.0363131	0.0537379	0.082377	0.0613539	0.0387345	0.038401	0.0335826	0.0129311	-0.0322486	-0.0380668	-0.0702661	-0.0496742	-0.0316287	-0.0242567	-0.0461014	-0.0337712	-0.0392768	-0.0245	-0.0333644	-0.0402186	-0.0235588	-0.0463516	-0.0488195	-0.0582401	-0.0568342	-0.0165622	-0.00438085	-0.00592392	-0.0164371	-0.0217322
26	-0.0092824	-0.00406675	-0.00650339	-0.0143545	0.00622708	-0.016548	0.00173682	0.0302473	-0.0199771	-0.0270195	0.00579958	0.00863221	0.00626275	0.00557876	0.00437808	0.0271276	0.0194722	0.0174231	-0.0102731	0.0277685	0.0437307	0.0700009	0.0475512	0.0175767	0.0217703	0.0216849	0.00448907	-0.048076	-0.0457677	-0.0735202	-0.0549833	-0.0404798	-0.0305206	-0.0544497	-0.0450177	-0.0538826	-0.0361558	-0.0434973	-0.0530812	-0.0370183	-0.0492914	-0.0523423	-0.0671745	-0.0667611	-0.0242723	-0.0126094	-0.00698763	-0.0200237	-0.0301263
27	-0.01237	-0.00914373	-0.00554805	-0.0115905	0.00864213	-0.0172655	0.00148728	0.0337698	-0.0171653	-0.0169728	0.00489436	0.00793756	0.00449577	-0.000767831	-0.000431409	0.0208995	0.0139497	0.0161697	-0.013561	0.0203055	0.0336839	0.0579367	0.0354538	-5.95621e-05	0.00817106	0.0130778	-0.00390899	-0.0609893	-0.0547211	-0.0755371	-0.0587981	-0.0494295	-0.0365162	-0.0615042	-0.0541057	-0.0643454	-0.0436574	-0.051269	-0.0623521	-0.049208	-0.0508209	-0.0548729	-0.071155	-0.0734961	-0.0314809	-0.0193701	-0.0105236	-0.0252207	-0.0378857
28	-0.0174168	-0.0152649	-0.0056935	-0.0062097	0.00903928	-0.0177288	0.0044307	0.0361115	-0.0105496	-0.00405184	0.00362067	0.00957491	0.00272857	-0.00752293	-0.00185325	0.0161355	0.01006	0.0123052	-0.0136033	0.012266	0.0269008	0.0445953	0.022771	-0.0158844	-0.00303164	0.00723149	-0.0168859	-0.0735177	-0.0658661	-0.0771538	-0.0593954	-0.0564923	-0.0440488	-0.0689921	-0.0623501	-0.0723279	-0.0493553	-0.0588193	-0.0684603	-0.0600843	-0.0529116	-0.0567261	-0.0730132	-0.0773481	-0.0362468	-0.0264935	-0.0145681	-0.0329942	-0.0440636
29	-0.0239541	-0.019173	-0.00824921	-0.00258824	0.00983899	-0.0177546	0.00382348	0.0395899	-0.000110536	0.00675629	0.00212477	0.00672837	0.00518071	-0.0111173	-0.00118164	0.0142025	0.00573464	0.00810801	-0.0117389	0.006844	0.018552	0.0320341	0.0127297	-0.0256434	-0.0109457	0.00436938	-0.0250561	-0.0799304	-0.0753589	-0.0782253	-0.0618844	-0.0653483	-0.0509602	-0.0721666	-0.0666449	-0.075515	-0.0516406	-0.0631187	-0.0711065	-0.0673853	-0.0526927	-0.0580934	-0.0696868	-0.0781879	-0.0416576	-0.0288914	-0.0202774	-0.0381249	-0.0487075
30	-0.030869	-0.0210792	-0.0113249	0.000850179	0.00849252	-0.0158746	0.00052632	0.0430965	0.0117261	0.0175853	0.00106255	0.0035408	0.00755965	-0.0133533	-0.00126402	0.0140939	0.000952174	0.00450908	-0.00828847	0.00157478	0.00841994	0.0233053	0.00107771	-0.0313297	-0.0194175	0.000441224	-0.0326319	-0.0817965	-0.0851191	-0.0776659	-0.0606098	-0.0704233	-0.057817	-0.0713403	-0.0715814	-0.0746184	-0.0560469	-0.0666778	-0.0698641	-0.0717913	-0.0513862	-0.0572879	-0.0636963	-0.0764956	-0.0480686	-0.0298016	-0.0258519	-0.041302	-0.0523328
surface electrode 6
	time
frequency	-1.5	-1.45	-1.4	-1.35	-1.3	-1.25	-1.2	-1.15	-1.1	-1.05	-1	-0.95	-0.9	-0.85	-0.8	-0.75	-0.7	-0.65	-0.6	-0.55	-0.5	-0.45	-0.4	-0.35	-0.3	-0.25	-0.2	-0.15	-0.1	-0.05	0	0.05	0.1	0.15	0.2	0.25	0.3	0.35	0.4	0.45	0.5	0.55	0.6	0.65	0.7	0.75	0.8	0.85	0.9
1	-0.15041	-0.145254	-0.139549	-0.133784	-0.126992	-0.119638	-0.111737	-0.103315	-0.0951041	-0.0857699	-0.0760153	-0.0658808	-0.0554138	-0.0455066	-0.0345728	-0.0235058	-0.0123881	-0.00130488	0.00881901	0.0195887	0.0300706	0.0401845	0.0498503	0.0583024	0.0668698	0.0747446	0.0818479	0.0881059	0.0930765	0.0975391	0.101006	0.103455	0.10488	0.105292	0.104767	0.10324	0.100726	0.0972405	0.0931816	0.0879018	0.0817385	0.0747389	0.0669611	0.0591506	0.0500753	0.0404393	0.0303284	0.019827	0.00985637
2	-0.0860283	-0.0818797	-0.078894	-0.077412	-0.0773024	-0.0785493	-0.0806357	-0.082773	-0.0839198	-0.0833063	-0.0797534	-0.0720728	-0.0588714	-0.0405629	-0.0133964	0.0210244	0.0613513	0.105685	0.148623	0.196115	0.243677	0.290277	0.334558	0.371834	0.406614	0.43422	0.453771	0.464818	0.467314	0.461661	0.447574	0.425793	0.397489	0.366701	0.329407	0.289033	0.246518	0.202958	0.163041	0.121526	0.0830708	0.048555	0.0184774	-0.00514787	-0.0261599	-0.042408	-0.0540299	-0.0613261	-0.0647438
3	-0.0364634	-0.0342099	-0.0297626	-0.024406	-0.0189691	-0.0152898	-0.0140394	-0.0161901	-0.0224141	-0.0344374	-0.0511528	-0.0704977	-0.0900906	-0.10615	-0.11888	-0.12375	-0.116991	-0.095091	-0.059148	-0.00191033	0.0726571	0.159104	0.251355	0.338907	0.434724	0.526148	0.602689	0.65245	0.668114	0.652	0.605649	0.534354	0.444382	0.351835	0.250325	0.155832	0.073921	0.00781393	-0.0376149	-0.0692654	-0.08339	-0.0830697	-0.0733029	-0.0604887	-0.0465438	-0.0354024	-0.0287095	-0.0264119	-0.0277095
4	0.000281806	0.00451036	0.0126212	0.0227061	0.0337373	0.0431226	0.0498054	0.0527511	0.0515121	0.0452502	0.0337715	0.0185881	0.000917952	-0.0180463	-0.0420954	-0.0681924	-0.0937958	-0.116314	-0.12891	-0.124534	-0.093801	-0.0317994	0.0650522	0.182207	0.327677	0.479514	0.622661	0.733001	0.782891	0.770828	0.698714	0.582447	0.438118	0.295365	0.148215	0.0234613	-0.0694061	-0.126062	-0.147226	-0.143933	-0.12382	-0.0942414	-0.0591688	-0.0267302	0.00171638	0.019296	0.0257512	0.0221522	0.0116698
5	0.0253712	0.0300621	0.0362907	0.0436689	0.0545543	0.0690691	0.0840935	0.0946282	0.0966454	0.0874982	0.0672976	0.0403881	0.0116265	-0.013897	-0.0392757	-0.0626275	-0.084711	-0.104172	-0.117168	-0.123237	-0.114301	-0.0734522	0.0118934	0.130435	0.296862	0.482834	0.656795	0.785816	0.833311	0.789055	0.664852	0.495555	0.309685	0.145891	0.000600211	-0.0966512	-0.147804	-0.163476	-0.154935	-0.128335	-0.0928759	-0.0528633	-0.0112342	0.0216235	0.0465615	0.0619982	0.0673093	0.0623444	0.0511613
6	0.0108303	0.0134784	0.0154472	0.01652	0.020191	0.0278296	0.0407401	0.0575633	0.0743459	0.087481	0.092903	0.0861438	0.0611063	0.0254133	-0.0174632	-0.0568473	-0.0905679	-0.114151	-0.124684	-0.127774	-0.123786	-0.100893	-0.0244298	0.104581	0.293812	0.517758	0.72519	0.854751	0.874641	0.777393	0.587027	0.361974	0.149769	-0.00345905	-0.106492	-0.153539	-0.168358	-0.164443	-0.140746	-0.104041	-0.0671308	-0.0315912	-0.000716443	0.0193123	0.0301815	0.0335547	0.0305893	0.0240616	0.0205258
7	0.0093533	0.00827939	0.0119435	0.0157029	0.0162695	0.0155854	0.0166859	0.023027	0.0340812	0.0420921	0.0402523	0.0261944	0.00254357	-0.022116	-0.0506839	-0.0811146	-0.111403	-0.133918	-0.141196	-0.135399	-0.113115	-0.0768716	-0.00313754	0.115393	0.308474	0.56029	0.794619	0.913755	0.87799	0.694997	0.427672	0.166383	-0.0328457	-0.142823	-0.200056	-0.212341	-0.206776	-0.19902	-0.173053	-0.136	-0.0936254	-0.0467314	-0.0100444	0.0134385	0.0285248	0.0402189	0.0494119	0.0550003	0.0535897
8	0.0222413	0.0319501	0.0408569	0.0442366	0.0415273	0.0377665	0.0310044	0.025349	0.0176511	0.00554139	-0.00460161	-0.0168916	-0.0334133	-0.0519291	-0.0740232	-0.0929092	-0.112354	-0.128632	-0.134576	-0.12897	-0.104718	-0.061077	0.0220402	0.150794	0.35036	0.578132	0.753459	0.804493	0.717936	0.516678	0.272666	0.0528698	-0.104806	-0.187496	-0.236457	-0.255816	-0.260464	-0.253351	-0.221994	-0.171736	-0.114722	-0.05996	-0.020934	0.00827339	0.0360933	0.0638275	0.0848989	0.0941481	0.0886251
9	0.0143092	0.028304	0.0419305	0.047638	0.0460535	0.0425107	0.0387073	0.0389467	0.0340073	0.0214144	0.0117136	-0.000750875	-0.0185758	-0.0432886	-0.0781233	-0.105001	-0.119091	-0.120962	-0.115763	-0.103666	-0.0787246	-0.0352595	0.0451213	0.166875	0.340391	0.511529	0.608743	0.601176	0.50512	0.342572	0.162315	-0.00166898	-0.126898	-0.198969	-0.245786	-0.267971	-0.277325	-0.269674	-0.23417	-0.174544	-0.108306	-0.046386	-0.0062182	0.0171281	0.0363422	0.0618038	0.0877362	0.10129	0.0958736
10	-0.00947181	-0.00287998	0.016112	0.0375767	0.0514332	0.0539252	0.0533355	0.0568196	0.056864	0.0514122	0.0524163	0.0442451	0.0185356	-0.0230327	-0.0728848	-0.102439	-0.107068	-0.0941933	-0.0780126	-0.0617658	-0.041805	-0.00681587	0.057115	0.149027	0.27434	0.392464	0.444582	0.410112	0.306913	0.176744	0.0622461	-0.036513	-0.124236	-0.181728	-0.218421	-0.234683	-0.236375	-0.221596	-0.182488	-0.119363	-0.0502427	0.0123458	0.0475942	0.060732	0.058273	0.0596359	0.0753276	0.0939529	0.0911995
11	-0.037863	-0.044632	-0.00969567	0.0355302	0.0683944	0.074552	0.0673891	0.0684166	0.0762857	0.0791274	0.0895337	0.100539	0.0853414	0.031635	-0.0242562	-0.0411061	-0.0344021	-0.0210141	-0.00810494	0.00316024	0.0112699	0.0280636	0.0619111	0.106556	0.157321	0.214695	0.26015	0.248519	0.147458	0.0196351	-0.0456126	-0.0700458	-0.108549	-0.146282	-0.16754	-0.157098	-0.121332	-0.0741562	-0.0213499	0.0326722	0.0799502	0.123946	0.137044	0.129492	0.104951	0.075044	0.0544602	0.0574407	0.0558682
12	-0.0530217	-0.0622771	-0.0300439	0.0276773	0.0758375	0.0894574	0.0811803	0.0797072	0.088692	0.0934329	0.106361	0.125198	0.130153	0.105313	0.0818327	0.0756653	0.080568	0.076212	0.0654788	0.0627849	0.0552022	0.0500819	0.0516753	0.0506036	0.0354323	0.0396005	0.0766615	0.102226	0.0365517	-0.0808575	-0.134031	-0.111831	-0.0984646	-0.107505	-0.096445	-0.040057	0.0525103	0.147441	0.204281	0.210064	0.205467	0.210642	0.190131	0.164543	0.126681	0.0813617	0.027768	-0.00245101	-0.0130048
13	-0.0446682	-0.0508279	-0.0386265	0.0107703	0.065739	0.091175	0.0928995	0.0907238	0.0925272	0.0962211	0.106914	0.110003	0.115152	0.134998	0.166318	0.169686	0.154691	0.127998	0.0948159	0.0757083	0.0597852	0.049007	0.0415	0.0152315	-0.0288847	-0.0385961	-0.014511	0.0156623	-0.0244394	-0.111084	-0.1598	-0.133632	-0.0954064	-0.0797068	-0.0262289	0.0698519	0.198225	0.313069	0.343714	0.287938	0.237148	0.208588	0.169879	0.14406	0.10281	0.0540806	-0.000136901	-0.0444177	-0.069545
14	-0.0194357	-0.0336285	-0.0368443	-0.0116425	0.0383416	0.0792	0.091665	0.0893736	0.0841461	0.0952388	0.0965807	0.0778798	0.072672	0.11692	0.18831	0.201971	0.16965	0.12787	0.0864568	0.0534242	0.0403531	0.0383614	0.036124	0.00502275	-0.0476082	-0.0555921	-0.0341506	-0.0180435	-0.039961	-0.0903601	-0.134578	-0.127142	-0.0840428	-0.0574326	0.0118322	0.123031	0.254582	0.349113	0.354563	0.280231	0.209094	0.162624	0.13011	0.105913	0.0698557	0.0265205	-0.015594	-0.0616584	-0.0937555
15	0.000925541	-0.0223347	-0.0235913	-0.0165279	0.0170676	0.0651266	0.0816534	0.0776056	0.0694238	0.08948	0.0866008	0.046827	0.0340512	0.0766459	0.156724	0.177351	0.143276	0.0928325	0.0518331	0.0170265	0.0152603	0.0275519	0.0296708	0.00307109	-0.0427211	-0.040079	-0.0129116	-0.0122784	-0.0262294	-0.056966	-0.087057	-0.0960609	-0.0618821	-0.0366661	0.0200108	0.124288	0.23968	0.290262	0.271373	0.219169	0.165841	0.118725	0.0981917	0.0704258	0.0384473	0.0102762	-0.0231391	-0.063334	-0.0880163
16	0.00793404	-0.0151824	-0.0145285	-0.00884802	0.0156258	0.056301	0.0706832	0.0650904	0.0563182	0.0760532	0.0765073	0.026647	0.00895852	0.0397928	0.11044	0.129506	0.0994939	0.0510767	0.00806145	-0.0169463	-0.000238536	0.0223829	0.018048	0.00248344	-0.0232624	-0.0135271	0.0105492	0.011196	0.00242211	-0.0311678	-0.0475203	-0.062736	-0.0407603	-0.0216488	0.013726	0.0976318	0.186678	0.202266	0.161358	0.145676	0.135194	0.0979177	0.0783718	0.0473659	0.0177851	0.0033723	-0.025303	-0.0527324	-0.0703715
17	0.00637735	-0.0185316	-0.0118789	0.00236655	0.0194418	0.0522072	0.0619711	0.0531792	0.0415162	0.0618049	0.0753694	0.0237494	-0.00387706	0.0130525	0.0547219	0.0878222	0.0712858	0.0197025	-0.0253133	-0.0372913	-0.0127988	0.0162832	0.0114412	0.0026507	-0.0039283	0.00585273	0.020017	0.0342156	0.033813	-0.0067667	-0.0249097	-0.0474559	-0.0274354	-0.0153563	-0.00475039	0.0581313	0.127403	0.120433	0.081067	0.0941222	0.117978	0.0911948	0.0758022	0.0307031	0.0012835	0.00726478	-0.0180107	-0.0417489	-0.0452826
18	0.00529698	-0.01391	-0.0187331	0.00851188	0.0328969	0.0457151	0.0526267	0.0414288	0.0251792	0.0467204	0.0679235	0.0238774	-0.00622212	-0.000761349	0.0183289	0.055482	0.0443194	-0.00142477	-0.048212	-0.0495406	-0.0166704	0.0123215	0.00178899	0.00184909	0.0166453	0.0179617	0.0167993	0.0491591	0.0552713	0.00833708	-0.0200661	-0.037002	-0.0189909	-0.0172493	-0.012231	0.0239911	0.0766869	0.0639675	0.0263848	0.0569889	0.102127	0.0887489	0.0620421	0.0182573	-0.00228499	0.00778222	-0.0116943	-0.0280978	-0.0256174
19	0.00786611	-0.00478563	-0.0242005	0.00802996	0.0422189	0.0340101	0.042376	0.0256052	0.00701522	0.0325566	0.0561044	0.0206229	-0.00210665	-0.00712899	-0.00176576	0.0335883	0.0229233	-0.0107366	-0.0538344	-0.0521449	-0.0157133	0.00970557	-0.00737955	0.000338102	0.0305943	0.020644	0.00548006	0.0514864	0.0641482	0.0180029	-0.0226563	-0.0277871	-0.0159044	-0.0254556	-0.012609	-0.00297532	0.0368371	0.0328549	-0.00325565	0.0347667	0.0832673	0.0826041	0.0378298	0.00820245	0.000728295	0.00559522	-0.00961502	-0.016562	-0.01063
20	0.00900182	-0.00527962	-0.0204968	0.0110886	0.0251093	0.0303723	0.0269641	0.0080019	-0.0106577	0.0206751	0.0453011	0.00962241	0.00025382	-0.00959825	-0.0192849	0.017784	0.0185758	-0.0202055	-0.0469174	-0.039912	-0.0140413	0.00283434	-0.0106123	0.00300583	0.0260025	0.0177505	-0.00267941	0.0428605	0.057865	0.0240228	-0.0181006	-0.0333411	-0.0122447	-0.0330773	-0.0175422	-0.0227041	0.0230544	-0.000151076	-0.00912636	0.0262119	0.0639825	0.0570785	0.0236784	-0.00671102	-0.00108268	0.0069212	-0.00978537	-0.0210105	0.00493456
21	0.00757025	0.0042417	-0.0142537	0.00402906	0.0185231	0.0162613	0.0143186	-0.00497103	-0.0193567	0.00883991	0.0299559	0.00292649	0.00323579	-0.0162884	-0.0189826	0.0105323	0.00623823	-0.0134653	-0.0308349	-0.0312961	-0.00747256	0.00376379	-0.0103607	-0.00347311	0.0245763	0.00988052	-0.0148636	0.0283866	0.0498961	0.024451	-0.0167901	-0.024965	-0.0173339	-0.0437582	-0.0161478	-0.0302413	0.00269288	-0.0020946	-0.0173022	0.017849	0.0457999	0.0434584	0.00271918	-0.0117558	0.000488002	0.000263329	-0.0171718	-0.019918	0.00400515
22	0.0056103	0.00640822	-0.00364558	-0.003226	0.0133811	6.32419e-05	0.0076576	-0.0177696	-0.0244382	0.00229737	0.0164485	-0.000884467	0.00593656	-0.0222277	-0.015425	0.00757575	-0.00355104	-0.0106151	-0.0135492	-0.0214207	0.000190157	0.00673737	-0.00673805	-0.0107659	0.0238551	-0.00459813	-0.0253031	0.021442	0.0442573	0.0178547	-0.0211694	-0.0124693	-0.0335522	-0.0511297	-0.0172731	-0.0294202	-0.0111116	0.000753292	-0.020843	0.0162531	0.0310924	0.0303967	-0.0152995	-0.01365	-0.000409274	-0.00746722	-0.0279802	-0.0170952	-0.000869705
23	0.00286596	-0.00251266	0.00453155	0.00324771	-0.00750175	-0.00176093	-0.0084993	-0.0201115	-0.0226105	-0.000583386	0.00458963	-4.07753e-05	-0.00447554	-0.0265034	-0.0155966	0.002184	0.0024513	-0.0110643	-0.00512161	-0.00640727	0.00694436	0.00665803	0.000381375	-0.0129373	0.0114449	-0.0110896	-0.0250345	0.00845693	0.0261016	0.0160395	-0.00962751	-0.0228897	-0.0367995	-0.0576957	-0.0202169	-0.0332691	-0.00330298	-0.0122471	-0.0173915	0.0156297	0.0292088	0.00442357	-0.0163715	-0.0199593	-0.00725661	-0.0123204	-0.0284823	-0.0266325	-0.000811196
24	-0.00279368	-0.00872185	0.00382851	0.0139302	-0.0214899	-0.000363576	-0.0274013	-0.0149777	-0.0137469	0.00486107	-0.00693125	0.00233004	-0.0169754	-0.0359732	-0.0182746	0.00328782	0.0081753	-0.0105421	-0.00298015	0.00304618	0.0172788	0.00824516	0.00828359	-0.0125964	-0.00161769	-0.0133257	-0.0219415	-0.00673847	-0.00121588	0.0100875	0.00657257	-0.0368568	-0.029061	-0.0570908	-0.0189611	-0.032333	0.005152	-0.0252228	-0.018384	0.012891	0.0341446	-0.0149913	-0.0161476	-0.0242866	-0.0123703	-0.0151772	-0.0250842	-0.032401	-0.00146012
25	-0.00533599	-0.0101384	0.00892786	0.0124018	-0.0188956	-0.010976	-0.0250217	-0.0173535	-0.0153088	0.00403835	-0.0137967	0.00846153	-0.0180194	-0.033122	-0.0195244	0.00274164	0.00603613	-0.0163667	0.00164316	0.0109893	0.0201589	0.00794984	0.0157565	-0.0186409	-0.000409556	-0.0204734	-0.0269765	-0.00193915	0.00380986	0.00579315	-0.000519617	-0.0318515	-0.0420617	-0.0623236	-0.0193854	-0.0269789	-0.00115358	-0.0182933	-0.0144673	0.0150575	0.0308213	-0.0207603	-0.026018	-0.0278733	-0.0166696	-0.0209652	-0.0260767	-0.0304461	-0.00434222
26	-0.00913233	-0.0058987	0.0201214	0.00912778	-0.00831429	-0.0167611	-0.00851816	-0.0243427	-0.0277169	-0.00603164	-0.0153161	0.017214	-0.00548106	-0.0129582	-0.0212399	0.000151668	-0.00271097	-0.0312637	0.0071624	0.0184414	0.0110066	-0.000384378	0.0198345	-0.0245225	0.00834027	-0.0230592	-0.0304285	0.0217754	0.0354599	0.00609298	-0.0202916	-0.0264406	-0.062495	-0.069984	-0.0211238	-0.0171058	-0.00810844	-0.0016594	-0.00131728	0.0201181	0.0224318	-0.0193964	-0.0350195	-0.0340357	-0.0227175	-0.0261868	-0.0291306	-0.0282459	-0.00413108
27	-0.0128109	0.000795953	0.0228449	0.0115977	-0.00510761	-0.0157639	-0.0066116	-0.0246304	-0.0316612	-0.00996244	-0.0157223	0.0212674	-0.00230087	-0.004027	-0.0237631	-0.000229871	-0.00790801	-0.0395112	0.00817398	0.0256508	0.00446096	-0.00686489	0.0204002	-0.0244503	0.00747638	-0.0218668	-0.0262152	0.0327051	0.0448822	0.00316531	-0.0257734	-0.031884	-0.0653857	-0.068565	-0.0172379	-0.0102599	-0.00678364	0.00211348	0.00804065	0.0203855	0.0234698	-0.0211763	-0.0398676	-0.0401576	-0.0279346	-0.0291475	-0.0287097	-0.0273471	-0.000688151
28	-0.0126717	0.00412735	0.00866048	0.0111482	-0.0130745	-0.0185618	-0.0231783	-0.0172353	-0.0176491	-0.00180977	-0.0173632	0.0138288	-0.0207752	-0.0238688	-0.0307937	0.00593168	-0.00425551	-0.0321322	0.000797046	0.0336244	0.012457	0.00135331	0.0211276	-0.0238736	-0.0078314	-0.0280689	-0.024242	0.0149454	0.0146019	-0.0105082	-0.0136641	-0.0364923	-0.0491711	-0.0554312	-0.00424519	-0.00907633	-0.00552093	-0.0066776	0.00595074	0.0141702	0.0280504	-0.0307058	-0.0468565	-0.0394644	-0.0305189	-0.0300138	-0.0188689	-0.0221782	0.00159713
29	-0.00316201	-0.00473391	-0.0158039	-0.00225558	-0.0294402	-0.0245341	-0.0360117	0.00860566	0.0206279	0.018736	-0.0188536	-0.00621358	-0.0526901	-0.0599126	-0.0299152	0.0143125	0.022584	-0.00781387	-0.0204171	0.0286211	0.0379298	0.0235215	0.0210521	-0.0221915	-0.0257361	-0.0298402	-0.0328183	-0.0391259	-0.0413827	-0.0149381	0.0178108	-0.0154117	-0.000370102	-0.0225354	0.017796	-0.0138601	-0.0108523	-0.0215742	-0.00335892	0.00310923	0.0259973	-0.0460235	-0.0446807	-0.0210541	-0.0229466	-0.0198214	0.00649627	0.00191885	-0.000226176
30	0.000675826	-0.00847705	-0.0288853	-0.0110706	-0.0249395	-0.02188	-0.0345757	0.00527906	0.0231485	0.0223039	-0.0149643	-0.0161832	-0.0577919	-0.0633136	-0.0357323	0.0144101	0.0289485	0.00434735	-0.0293799	0.0210771	0.0480062	0.0310212	0.0157541	-0.0187941	-0.0309755	-0.0339005	-0.0336573	-0.0518027	-0.0533629	-0.0292129	0.019988	-0.00706368	0.00592517	-0.00959662	0.0214667	-0.0123394	-0.0158196	-0.0185834	-0.00899471	-0.00621666	0.0164259	-0.042596	-0.0339674	-0.00840714	-0.0195283	-0.0151051	0.0139146	0.011156	-0.00949059
surface electrode 7
	time
frequency	-1.5	-1.45	-1.4	-1.35	-1.3	-1.25	-1.2	-1.15	-1.1	-1.05	-1	-0.95	-0.9	-0.85	-0.8	-0.75	-0.7	-0.65	-0.6	-0.55	-0.5	-0.45	-0.4	-0.35	-0.3	-0.25	-0.2	-0.15	-0.1	-0.05	0	0.05	0.1	0.15	0.2	0.25	0.3	0.35	0.4	0.45	0.5	0.55	0.6	0.65	0.7	0.75	0.8	0.85	0.9
1	-0.18312	-0.175419	-0.166895	-0.158297	-0.148204	-0.137322	-0.125685	-0.113333	-0.101341	-0.0877635	-0.0736443	-0.05906	-0.0440977	-0.0300364	-0.0146359	0.000823897	0.0162181	0.0314147	0.045148	0.0595751	0.0733961	0.0864715	0.098665	0.109025	0.119164	0.128066	0.135631	0.141771	0.146115	0.149334	0.150971	0.151008	0.149446	0.146593	0.142	0.135889	0.128316	0.119361	0.109947	0.0986044	0.0861817	0.0728029	0.0586018	0.0448842	0.0294979	0.0137073	-0.0023407	-0.0185013	-0.0333967
2	-0.0615597	-0.0624717	-0.0642688	-0.0666884	-0.0700151	-0.0737896	-0.0775374	-0.0806591	-0.0824242	-0.082522	-0.0801007	-0.0744626	-0.064842	-0.0518442	-0.0330283	-0.00959199	0.0176042	0.047477	0.0765789	0.109104	0.142184	0.175286	0.207647	0.235931	0.263681	0.287246	0.305618	0.318103	0.324071	0.324469	0.318784	0.307498	0.291243	0.272431	0.248584	0.221817	0.192872	0.162628	0.134417	0.104466	0.0760376	0.0498714	0.026473	0.0076172	-0.00966171	-0.0236231	-0.0343733	-0.0421902	-0.0472183
3	0.0101133	0.0122131	0.0119647	0.00999644	0.00600535	-0.000354254	-0.00951839	-0.021414	-0.0343699	-0.0500668	-0.0669332	-0.0841981	-0.100607	-0.113232	-0.121747	-0.122468	-0.113495	-0.0935016	-0.0641908	-0.0198668	0.0364243	0.101031	0.169664	0.234017	0.302656	0.36614	0.417264	0.448045	0.45453	0.43872	0.403693	0.354356	0.294802	0.234712	0.169365	0.108944	0.0568118	0.0144972	-0.015454	-0.0382444	-0.0518543	-0.0579095	-0.0585206	-0.0559826	-0.0513915	-0.0460489	-0.0408535	-0.0368421	-0.0349984
4	0.0103196	0.00955814	0.00802851	0.00672633	0.00464446	0.000588588	-0.00612632	-0.0151128	-0.0243339	-0.0348386	-0.0469228	-0.0613353	-0.0770752	-0.0910777	-0.104131	-0.113596	-0.118156	-0.11607	-0.104843	-0.0787298	-0.0370626	0.019844	0.0918125	0.168395	0.255537	0.340371	0.414458	0.464145	0.47767	0.455874	0.404118	0.331375	0.244946	0.160719	0.0750554	0.00413656	-0.047479	-0.0793112	-0.0927275	-0.093503	-0.0843783	-0.0698935	-0.0539879	-0.0393686	-0.0236909	-0.00927976	0.00184829	0.00826668	0.00968861
5	-0.030763	-0.030045	-0.0285084	-0.0259184	-0.0223569	-0.0193365	-0.0180774	-0.0187668	-0.0205688	-0.0244802	-0.031989	-0.0434368	-0.0581416	-0.0733799	-0.089506	-0.103406	-0.114733	-0.121916	-0.122302	-0.111106	-0.0841496	-0.0399921	0.0241151	0.102344	0.201973	0.303523	0.391599	0.450408	0.467145	0.440838	0.374747	0.281045	0.17512	0.0805794	-0.00543957	-0.0657664	-0.0995197	-0.112627	-0.113399	-0.106194	-0.0922106	-0.0737716	-0.0549583	-0.0389038	-0.0214234	-0.00422371	0.0104812	0.0190146	0.0182522
6	-0.0289197	-0.0255409	-0.0216969	-0.0186403	-0.01531	-0.0133048	-0.0132353	-0.0135423	-0.0136667	-0.0149317	-0.0209442	-0.0313894	-0.0479529	-0.0698367	-0.0943785	-0.116469	-0.135374	-0.147448	-0.148793	-0.139697	-0.118623	-0.0816829	-0.0197024	0.0709669	0.203222	0.351569	0.483165	0.561936	0.572357	0.51295	0.395604	0.254476	0.121923	0.0266333	-0.0437159	-0.0864166	-0.109525	-0.120459	-0.121056	-0.111058	-0.0946879	-0.0747562	-0.054505	-0.0369377	-0.0181583	-0.0022318	0.00863977	0.0130919	0.00869238
7	-0.00872108	-0.00792361	-0.00778632	-0.00790797	-0.00665167	-0.0045063	-7.15415e-05	0.00988782	0.0161635	0.0143227	-0.000146217	-0.0223485	-0.0480412	-0.0741203	-0.098853	-0.117674	-0.132221	-0.142043	-0.146649	-0.143926	-0.128606	-0.0906408	-0.0199901	0.0880614	0.24892	0.42698	0.572835	0.628221	0.583108	0.447237	0.268824	0.105632	-0.0122395	-0.0715972	-0.102393	-0.118842	-0.125388	-0.1287	-0.124532	-0.106798	-0.0830281	-0.0537436	-0.0259708	-0.00789062	0.00157628	0.00264084	0.000778146	-0.00206135	-0.00889523
8	-0.030528	-0.0253078	-0.0169706	-0.00864918	0.00072574	0.0114725	0.0236543	0.0389875	0.0456655	0.0402271	0.0176939	-0.0178073	-0.0568943	-0.0916327	-0.1185	-0.134615	-0.144385	-0.149198	-0.147508	-0.132232	-0.0986626	-0.0405505	0.0459434	0.162531	0.322806	0.484518	0.600224	0.622167	0.547966	0.390041	0.206	0.0441312	-0.0733017	-0.134653	-0.169654	-0.189628	-0.195577	-0.193258	-0.179035	-0.146082	-0.104651	-0.0600646	-0.0245757	-0.00264864	0.0116062	0.0180479	0.0186825	0.0172735	0.0113686
9	-0.0503983	-0.0440858	-0.0309337	-0.0158861	0.00284994	0.0207906	0.0352679	0.0518148	0.0599039	0.0549582	0.0362785	0.00556817	-0.029458	-0.0640084	-0.0912551	-0.10653	-0.115419	-0.122468	-0.123189	-0.109139	-0.0782145	-0.0273728	0.0443591	0.140085	0.267965	0.391398	0.475695	0.492852	0.440188	0.322781	0.178303	0.0383406	-0.0740912	-0.14065	-0.18485	-0.214184	-0.229105	-0.224827	-0.201668	-0.157086	-0.108339	-0.061636	-0.0241728	0.0013192	0.0189224	0.0303181	0.0378385	0.0420156	0.0372666
10	-0.0568918	-0.0522169	-0.0388628	-0.0238852	-0.00854826	0.0064435	0.0224739	0.0419235	0.0567728	0.0648284	0.0619469	0.046356	0.0263985	0.0034899	-0.0139156	-0.0272019	-0.0449365	-0.0630659	-0.0691059	-0.0559689	-0.0319856	-0.00599256	0.0256313	0.081156	0.166714	0.253589	0.306257	0.307862	0.268014	0.19884	0.119175	0.0283787	-0.0597306	-0.122855	-0.172926	-0.199976	-0.208443	-0.189356	-0.1538	-0.103449	-0.0564889	-0.0150726	0.0164327	0.0366367	0.0506878	0.0587226	0.0594919	0.0526084	0.0394717
11	-0.0438048	-0.0438046	-0.0383921	-0.030275	-0.0234314	-0.0193217	-0.00282941	0.0275828	0.0520496	0.0737039	0.093887	0.100553	0.0978084	0.0946038	0.0972795	0.0880436	0.0596208	0.0322008	0.0260004	0.0344526	0.0357331	0.0207413	0.00548098	0.0175105	0.0596271	0.108689	0.125708	0.104563	0.0640459	0.0210911	-0.00286953	-0.0224335	-0.0593167	-0.103377	-0.141883	-0.146589	-0.121598	-0.0654242	-0.0138793	0.0287976	0.0577418	0.0805426	0.0894533	0.08736	0.0814785	0.0740382	0.0551237	0.0275095	0.00526257
12	-0.0233499	-0.0252722	-0.0273661	-0.0305865	-0.0319813	-0.0314142	-0.0183354	0.0147798	0.0472997	0.0769145	0.108995	0.135482	0.149314	0.161485	0.176128	0.171915	0.141453	0.116987	0.110422	0.101161	0.0719959	0.024069	-0.0197264	-0.0350641	-0.0240067	-0.00865091	-0.018438	-0.0441965	-0.077982	-0.111691	-0.112833	-0.0885306	-0.0764274	-0.0828336	-0.0864982	-0.053319	0.010002	0.0963057	0.150775	0.167536	0.157571	0.143388	0.1247	0.100247	0.0696975	0.0430711	0.0152082	-0.016317	-0.0375346
13	-0.0117933	-0.0120412	-0.0169028	-0.0279316	-0.0328251	-0.0282636	-0.0171496	0.00689214	0.0386931	0.0710627	0.101222	0.134618	0.160855	0.176492	0.189043	0.180394	0.153504	0.138635	0.130429	0.103362	0.0594936	0.0054513	-0.040982	-0.0588755	-0.0571051	-0.0606386	-0.0810323	-0.098373	-0.119753	-0.1441	-0.143096	-0.116479	-0.0850688	-0.0616916	-0.0315182	0.0311952	0.114105	0.197844	0.234639	0.220938	0.17634	0.133574	0.100915	0.0688475	0.0300972	0.000254577	-0.0224695	-0.0423405	-0.0577621
14	-0.00882356	-0.00773256	-0.0114709	-0.0252611	-0.0284742	-0.0221512	-0.0135197	-0.00140113	0.0209015	0.0509641	0.0737179	0.105654	0.136152	0.152551	0.158313	0.144619	0.122023	0.115029	0.104652	0.0760477	0.0350507	-0.00907014	-0.0433098	-0.0588876	-0.0593451	-0.0673378	-0.0867884	-0.0964767	-0.1069	-0.119428	-0.124277	-0.111088	-0.0780493	-0.0405823	0.00555139	0.0739067	0.149637	0.209707	0.225994	0.200812	0.145084	0.0927881	0.0608962	0.033297	-0.000164709	-0.0226052	-0.0361481	-0.0445687	-0.056592
15	-0.0100441	-0.0088613	-0.0108005	-0.0227378	-0.0222158	-0.0156383	-0.0105787	-0.00524222	0.00692251	0.0265448	0.042411	0.066684	0.0906935	0.109547	0.111839	0.0936348	0.0745635	0.0713233	0.0611038	0.042242	0.0138148	-0.0166643	-0.0346383	-0.0457252	-0.0479211	-0.0489822	-0.0632821	-0.0720541	-0.0766323	-0.0792123	-0.0858035	-0.0845273	-0.0589516	-0.0221393	0.0242862	0.0802688	0.13514	0.164512	0.163552	0.14078	0.0930697	0.0489765	0.026539	0.00789497	-0.0137231	-0.0276834	-0.0327241	-0.035456	-0.046193
16	-0.0124118	-0.0108652	-0.0120106	-0.0202162	-0.0176806	-0.0109274	-0.00877538	-0.00638535	-8.40097e-05	0.00697618	0.0176576	0.0319916	0.0455728	0.0672378	0.0720472	0.0524167	0.0358205	0.0318822	0.0233764	0.0171997	0.0026393	-0.0162817	-0.0227832	-0.0316318	-0.035225	-0.025443	-0.0352215	-0.0460674	-0.049133	-0.0469234	-0.0520393	-0.0558335	-0.0386867	-0.00979031	0.0265525	0.0648636	0.0972344	0.1029	0.0938161	0.0792004	0.0475483	0.0186574	0.00627424	-0.00494705	-0.0144014	-0.0237833	-0.0235754	-0.0252976	-0.0354926
17	-0.0140642	-0.0131063	-0.0124593	-0.0179985	-0.0164146	-0.0102044	-0.00853819	-0.00766531	-0.0017976	-0.00286691	0.00166284	0.00814507	0.0131911	0.0337687	0.0493152	0.0318076	0.0132911	0.00812762	0.00118229	0.0042687	-1.85873e-05	-0.0119248	-0.0130418	-0.0213475	-0.026841	-0.00972315	-0.013647	-0.0273272	-0.0338384	-0.0294472	-0.0298389	-0.0357297	-0.0266718	-0.00694362	0.0173184	0.0426286	0.0597083	0.0553414	0.0462154	0.039354	0.0223686	0.00491216	-0.00274548	-0.00812296	-0.00998518	-0.0191134	-0.0182466	-0.0182868	-0.0268947
18	-0.0142058	-0.0143162	-0.0135235	-0.017257	-0.0160192	-0.0110254	-0.00903617	-0.00803373	-0.00251243	-0.00655814	-0.00588863	-0.00559071	-0.00663697	0.0106837	0.0375825	0.0220285	0.00178767	-0.00469912	-0.0107874	-0.00281937	-0.00168524	-0.00797425	-0.00731693	-0.0158355	-0.0204027	-0.00240718	-0.00223779	-0.0161287	-0.026114	-0.0212743	-0.0175286	-0.0231468	-0.0175378	-0.00603688	0.00754017	0.0249677	0.0320133	0.0246812	0.0183977	0.0145058	0.00791203	-0.00118807	-0.00753932	-0.00961703	-0.00738363	-0.0165476	-0.0160435	-0.0150023	-0.0217836
19	-0.0126631	-0.0145179	-0.0147137	-0.0167723	-0.0159102	-0.0124474	-0.00984432	-0.00805356	-0.00364418	-0.00690668	-0.00890697	-0.0125621	-0.017463	-0.00342791	0.0329178	0.0187234	-0.00343456	-0.0102708	-0.0155256	-0.0070337	-0.00268195	-0.0052918	-0.00425994	-0.0126351	-0.0157997	-0.000642413	0.00195854	-0.00946729	-0.0235032	-0.0179373	-0.0109303	-0.0164115	-0.0119254	-0.00646135	-0.000728722	0.0117528	0.0140693	0.00750897	0.00437352	0.00153331	0.00137337	-0.00306452	-0.00999435	-0.0102653	-0.00614129	-0.0154722	-0.0155515	-0.0138654	-0.0189438
20	-0.0108468	-0.0149866	-0.0157681	-0.0166791	-0.014855	-0.0139822	-0.0103559	-0.00829974	-0.00430718	-0.00659306	-0.00985905	-0.0169251	-0.0232441	-0.00932463	0.0316857	0.0171677	-0.00690964	-0.0133021	-0.0165571	-0.0103322	-0.00330523	-0.00322489	-0.00286917	-0.011234	-0.0114301	-0.00189251	0.00294908	-0.00656326	-0.0224935	-0.0148462	-0.00806989	-0.0120248	-0.0100558	-0.00726327	-0.00665463	0.00215297	0.00122162	-0.00272383	-0.0034436	-0.00526727	-0.00138847	-0.00324825	-0.0119316	-0.00883597	-0.00663246	-0.0141214	-0.0156938	-0.0135019	-0.0186581
21	-0.00861486	-0.0135936	-0.0170285	-0.0156256	-0.0145686	-0.0141918	-0.0106782	-0.00856408	-0.00607775	-0.00584856	-0.00955881	-0.0175431	-0.0256942	-0.0121076	0.0309445	0.0192226	-0.0080852	-0.0135978	-0.0158592	-0.0129025	-0.00336569	-0.00144799	-0.00196653	-0.00963307	-0.0102647	-0.00474678	0.000638091	-0.00399466	-0.022	-0.0138176	-0.00664008	-0.0106153	-0.0103514	-0.00927331	-0.0106081	-0.00553664	-0.00607632	-0.00876864	-0.00779928	-0.00885674	-0.00234069	-0.00201861	-0.0123352	-0.00865157	-0.00647474	-0.0121599	-0.0141361	-0.013852	-0.0177996
22	-0.00766343	-0.0125241	-0.0182277	-0.0133894	-0.0145519	-0.0129828	-0.0105257	-0.00905625	-0.00778562	-0.00527083	-0.00895355	-0.0180284	-0.0259663	-0.00928102	0.0327019	0.0183528	-0.0103732	-0.0134018	-0.0157066	-0.0138909	-0.00286987	-1.74273e-05	-0.00108763	-0.00978314	-0.0106017	-0.00637555	-0.00232127	-0.00420798	-0.0220324	-0.0122267	-0.00512767	-0.0100497	-0.0107607	-0.0120403	-0.0118409	-0.0100589	-0.0107137	-0.0123477	-0.0100736	-0.0109415	-0.00237724	-0.00156544	-0.0124873	-0.00784829	-0.00624921	-0.010701	-0.0114062	-0.015133	-0.0171649
23	-0.00629729	-0.0119725	-0.0186931	-0.0125865	-0.013019	-0.011986	-0.00954822	-0.0102209	-0.00722056	-0.0070067	-0.00784693	-0.0170871	-0.0257418	-0.00861992	0.0339445	0.0199124	-0.0115143	-0.0138376	-0.0158593	-0.0139626	-0.00285353	0.000876789	-0.00117161	-0.010356	-0.0109681	-0.0100534	-0.00485971	-0.0053691	-0.0206718	-0.0115907	-0.00531665	-0.00810896	-0.0124147	-0.0142506	-0.0134754	-0.0119029	-0.0136671	-0.0147617	-0.0115502	-0.0128292	-0.00379344	-0.000837735	-0.0116919	-0.00566272	-0.00749217	-0.00754346	-0.00932433	-0.0153626	-0.0175637
24	-0.00514623	-0.0104152	-0.0180393	-0.012211	-0.0108205	-0.0114608	-0.00651524	-0.012038	-0.00462708	-0.0106404	-0.00701445	-0.0149532	-0.0252327	-0.0115825	0.0349123	0.0229518	-0.011956	-0.0149581	-0.0173644	-0.0120944	-0.00368262	0.000484803	-0.00167779	-0.0111021	-0.0108174	-0.0133077	-0.00749328	-0.00645926	-0.0188195	-0.0121267	-0.00645458	-0.0054174	-0.0127152	-0.0152212	-0.0143694	-0.0117803	-0.0133572	-0.0159841	-0.0124955	-0.0146363	-0.0073626	-0.000288569	-0.01088	-0.00234871	-0.0092822	-0.004048	-0.00744188	-0.0143069	-0.0175085
25	-0.00518063	-0.01046	-0.0177181	-0.00957184	-0.0106353	-0.00964194	-0.00397449	-0.0127806	-0.00369935	-0.0122661	-0.00598602	-0.0142226	-0.0232085	-0.0124876	0.0368253	0.0225577	-0.0127181	-0.0143748	-0.018063	-0.0108742	-0.00524549	-0.00177516	-0.00164553	-0.0119694	-0.0122894	-0.0134876	-0.00882113	-0.00823065	-0.0186253	-0.0127986	-0.0048885	-0.00536656	-0.0123541	-0.0165899	-0.0135237	-0.0129257	-0.0127201	-0.0160093	-0.0131433	-0.0150618	-0.00940966	-0.000404065	-0.00980974	-0.00106442	-0.00830194	-0.00326834	-0.00505541	-0.0142441	-0.0166815
26	-0.0062023	-0.0119053	-0.0168313	-0.00623505	-0.0108472	-0.00755839	-0.000781532	-0.0130285	-0.00287673	-0.0122464	-0.00471011	-0.0144496	-0.0204122	-0.0124513	0.0390032	0.020795	-0.0135387	-0.0132886	-0.0174932	-0.00975575	-0.0068084	-0.00485571	-0.000673317	-0.0128148	-0.0140421	-0.0112861	-0.00806004	-0.00942291	-0.0189548	-0.0127497	-0.00201276	-0.00630471	-0.0119637	-0.0169923	-0.0115713	-0.0144705	-0.0115878	-0.0147157	-0.0128217	-0.0132467	-0.00958244	0.000108135	-0.00884009	-2.30953e-05	-0.00548502	-0.00382028	-0.00308333	-0.0136132	-0.0156541
27	-0.00702509	-0.01305	-0.0152166	-0.00449595	-0.0103139	-0.0064904	0.0029844	-0.0135136	-0.000663072	-0.0138648	-0.0043251	-0.0147536	-0.0188808	-0.0134331	0.0407979	0.0193905	-0.0131812	-0.0139449	-0.0176938	-0.00809327	-0.00789766	-0.00766115	-0.000110399	-0.0134955	-0.0138201	-0.0106054	-0.00796146	-0.0106342	-0.0177096	-0.0121489	-0.00209234	-0.00668694	-0.0115839	-0.0159192	-0.0110431	-0.014989	-0.0106598	-0.0137167	-0.0126018	-0.012258	-0.0100434	7.65408e-05	-0.00857036	0.00128237	-0.00450587	-0.00367786	-0.00251608	-0.0123397	-0.0156478
28	-0.00680496	-0.0131058	-0.0131582	-0.00443825	-0.010232	-0.00533337	0.00580553	-0.0133938	0.00145228	-0.0174451	-0.00490072	-0.0152977	-0.0186048	-0.0150768	0.0435938	0.0166485	-0.0111347	-0.0156939	-0.0193576	-0.00659755	-0.00987052	-0.00979756	-0.000603608	-0.014583	-0.011687	-0.0130782	-0.0103408	-0.0124625	-0.0153106	-0.0111834	-0.00488244	-0.00729186	-0.011253	-0.0135987	-0.0127803	-0.014427	-0.0107568	-0.0138081	-0.0128081	-0.0143941	-0.0124089	-0.000978746	-0.00942893	0.00138047	-0.00571626	-0.00228636	-0.00330759	-0.0118453	-0.0168199
29	-0.00374205	-0.0101266	-0.0112974	-0.00623053	-0.0107024	-0.00702402	0.00907666	-0.0140384	0.000594713	-0.0225437	-0.00639028	-0.0156461	-0.0191291	-0.0161519	0.0426855	0.0163499	-0.00694976	-0.016252	-0.0204514	-0.00541255	-0.0106335	-0.0125542	-0.00162424	-0.0144815	-0.0101868	-0.0180743	-0.0152155	-0.0135135	-0.0122699	-0.0116485	-0.00935291	-0.00830914	-0.0115019	-0.010764	-0.0150303	-0.0139836	-0.013226	-0.0155968	-0.0140069	-0.018336	-0.0167641	-0.00290449	-0.0103672	-0.00147024	-0.00686253	6.58591e-05	-0.00410552	-0.0125449	-0.016075
30	-0.00260011	-0.00921691	-0.00990892	-0.00724913	-0.0102626	-0.00829572	0.0145314	-0.0141258	0.000286724	-0.0211769	-0.00806697	-0.0160582	-0.0175659	-0.0165748	0.0366318	0.0173131	-0.00422422	-0.0159768	-0.0229471	-0.00739494	-0.0106555	-0.0145771	-0.00166747	-0.0132297	-0.00906102	-0.0179729	-0.018309	-0.0146761	-0.0110241	-0.0101301	-0.01066	-0.0116513	-0.00998744	-0.00730302	-0.0158116	-0.0149678	-0.0137077	-0.0152801	-0.0123415	-0.0198285	-0.0195133	-0.00559002	-0.0127003	-0.00528497	-0.00686539	-0.000782181	-0.00477971	-0.0141732	-0.0151378
surface electrode 8
	time
frequency	-1.5	-1.45	-1.4	-1.35	-1.3	-1.25	-1.2	-1.15	-1.1	-1.05	-1	-0.95	-0.9	-0.85	-0.8	-0.75	-0.7	-0.65	-0.6	-0.55	-0.5	-0.45	-0.4	-0.35	-0.3	-0.25	-0.2	-0.15	-0.1	-0.05	0	0.05	0.1	0.15	0.2	0.25	0.3	0.35	0.4	0.45	0.5	0.55	0.6	0.65	0.7	0.75	0.8	0.85	0.9
1	-0.206209	-0.198136	-0.18929	-0.180422	-0.170046	-0.158875	-0.146931	-0.134243	-0.121902	-0.107895	-0.0932771	-0.0781132	-0.0624806	-0.0477121	-0.0314395	-0.014991	0.00151038	0.0179337	0.0329057	0.0487872	0.0641721	0.07891	0.0928528	0.104894	0.116913	0.127744	0.137277	0.145417	0.151628	0.156882	0.160552	0.162597	0.162987	0.161865	0.159043	0.15457	0.148482	0.14083	0.132436	0.121975	0.110178	0.0971509	0.0830076	0.0690706	0.0531414	0.036482	0.0192362	0.00155089	-0.015036
2	-0.0597473	-0.0597254	-0.0599837	-0.0604973	-0.0613161	-0.0622957	-0.063239	-0.0638743	-0.063867	-0.0627786	-0.059963	-0.0545946	-0.045714	-0.0336736	-0.016109	0.00588896	0.0315414	0.0599261	0.0878871	0.119629	0.152494	0.185879	0.218837	0.247763	0.276088	0.299901	0.318037	0.329707	0.334359	0.33266	0.324179	0.309524	0.289525	0.2671	0.239344	0.208864	0.176644	0.143737	0.11371	0.082536	0.0536323	0.0276871	0.00515185	-0.0124782	-0.0281588	-0.0404625	-0.0496542	-0.0561022	-0.0600232
3	0.0150923	0.0196636	0.0218502	0.0219322	0.0200355	0.0159193	0.00967414	0.00184981	-0.00616007	-0.0151031	-0.0237407	-0.0316518	-0.0383142	-0.0427341	-0.044741	-0.0425523	-0.0348533	-0.0203924	7.93865e-05	0.0305794	0.0684472	0.110664	0.154456	0.195308	0.239583	0.281855	0.317756	0.342083	0.351397	0.346681	0.327712	0.29648	0.25544	0.211452	0.160658	0.11055	0.0646887	0.0255555	-0.00342108	-0.0266595	-0.0419414	-0.0505601	-0.0539727	-0.0536685	-0.0506776	-0.0461899	-0.0415682	-0.0376809	-0.0347194
4	-0.0233057	-0.0150495	-0.00807119	-0.00255302	0.00287715	0.00759749	0.0104358	0.010243	0.00814074	0.00516655	0.00125944	-0.00411345	-0.0108408	-0.0186353	-0.0292451	-0.040789	-0.0504839	-0.0554458	-0.0519132	-0.0343816	0.000144166	0.0514446	0.11764	0.188486	0.269082	0.344908	0.406915	0.445537	0.453975	0.432643	0.385472	0.321095	0.247858	0.179168	0.110205	0.0523967	0.00879673	-0.0205104	-0.0373088	-0.0477674	-0.0526895	-0.0537317	-0.0520255	-0.0487235	-0.0439104	-0.038478	-0.0331952	-0.0285314	-0.0251285
5	0.00455389	0.00749734	0.0064132	0.00252544	-0.00132458	-0.00119457	0.00185878	0.00459439	0.00623766	0.00556102	0.000713744	-0.00812395	-0.019012	-0.0287129	-0.0381659	-0.0471405	-0.0558484	-0.0623547	-0.0642331	-0.0570547	-0.0321347	0.0151078	0.0814547	0.157436	0.254094	0.351871	0.431916	0.480632	0.489023	0.457281	0.393899	0.312251	0.22266	0.142575	0.0675166	0.00853675	-0.0338001	-0.0607489	-0.0731299	-0.0758223	-0.0724921	-0.0642656	-0.0518732	-0.0410617	-0.0331229	-0.0285932	-0.0273534	-0.0292703	-0.0316625
6	0.0425033	0.0463283	0.0431306	0.0351818	0.0245605	0.0156382	0.00973836	0.0049664	0.0016533	-0.000629664	-0.00459048	-0.0126394	-0.0247502	-0.0373709	-0.0507819	-0.0625648	-0.0723116	-0.077615	-0.0760164	-0.0663261	-0.0398038	0.0133229	0.0899162	0.179065	0.293203	0.409815	0.504608	0.55914	0.564012	0.518549	0.433495	0.323827	0.206572	0.108927	0.0232776	-0.0371606	-0.073278	-0.0921213	-0.0943453	-0.0846645	-0.0728672	-0.06062	-0.0476877	-0.0391244	-0.0350337	-0.034192	-0.034645	-0.0377699	-0.0405903
7	0.0143606	0.0206143	0.0241247	0.0268178	0.0302104	0.0320051	0.0285732	0.0182846	0.00526414	-0.004784	-0.00993631	-0.0154695	-0.0231603	-0.0332837	-0.0466391	-0.0613909	-0.0754445	-0.0848104	-0.0860189	-0.0788586	-0.0546375	-0.0028208	0.0800946	0.190668	0.340996	0.491102	0.611297	0.673472	0.663973	0.588251	0.465566	0.314433	0.165898	0.0524324	-0.0407662	-0.0971106	-0.121882	-0.129182	-0.123326	-0.107777	-0.0914506	-0.0774456	-0.0634035	-0.0523775	-0.0426726	-0.0343373	-0.0316084	-0.0306673	-0.028771
8	-0.00602015	0.000605175	0.0161961	0.032176	0.0406603	0.0388335	0.0271322	0.0170551	0.0103734	0.00747178	0.00362126	-0.00894177	-0.0233223	-0.0356889	-0.0418161	-0.0466138	-0.0535419	-0.068039	-0.0803747	-0.086657	-0.0733194	-0.0304806	0.0487642	0.163926	0.327033	0.504367	0.653444	0.728014	0.704477	0.598668	0.442838	0.26994	0.120909	0.0150974	-0.0662912	-0.114009	-0.132427	-0.129677	-0.115518	-0.0914412	-0.0709889	-0.0549598	-0.0421462	-0.0336596	-0.0300776	-0.0243733	-0.0194072	-0.010768	-0.00525203
9	-0.0125994	-0.00590221	0.00955443	0.0274659	0.0364176	0.0299572	0.0122902	0.00256687	0.000704525	0.00115728	-0.00446474	-0.0235869	-0.0393783	-0.0484118	-0.0448986	-0.0386262	-0.0384776	-0.057991	-0.0835226	-0.107302	-0.108125	-0.0715278	0.0078592	0.123664	0.282804	0.459613	0.607717	0.692354	0.680542	0.583461	0.429886	0.260188	0.11413	0.0131838	-0.0609808	-0.10183	-0.115518	-0.110345	-0.0990836	-0.0748104	-0.0512585	-0.0315009	-0.0171066	-0.00503486	0.00239828	0.0100568	0.0127437	0.0188474	0.0190028
10	-0.0223705	-0.0156911	-0.00762237	0.00225103	0.00986299	0.0123189	0.00792236	0.00611955	0.00517806	0.0015826	-0.00750021	-0.0271824	-0.0423903	-0.0502267	-0.0452967	-0.0384582	-0.0403839	-0.0624746	-0.089881	-0.116078	-0.120516	-0.0893683	-0.0196944	0.0796161	0.208488	0.350947	0.468891	0.544778	0.550525	0.493034	0.382583	0.249407	0.125647	0.0366946	-0.0294683	-0.0654313	-0.0810573	-0.0804185	-0.0731564	-0.0513243	-0.0276522	-0.00675856	0.00630603	0.016647	0.0243951	0.0357839	0.0413036	0.0442938	0.0410051
11	-0.0302975	-0.0213699	-0.0151255	-0.0117952	-0.00992791	-0.0053303	0.000870133	0.00897072	0.0109868	0.00423031	-0.00694312	-0.0229642	-0.0322319	-0.0387249	-0.0382659	-0.0363629	-0.0424361	-0.0645505	-0.0867507	-0.105186	-0.104698	-0.0788154	-0.0252924	0.0511923	0.145121	0.244601	0.319856	0.375047	0.391978	0.3761	0.319402	0.232312	0.140588	0.0724831	0.0168061	-0.011694	-0.0225913	-0.0222791	-0.0192673	-0.00268091	0.0189388	0.0366085	0.0414023	0.0429517	0.0443314	0.0533238	0.0591141	0.0624554	0.059209
12	-0.0404616	-0.025561	-0.0146637	-0.0147237	-0.020423	-0.0185436	-0.00767788	0.00830998	0.0135156	0.00608519	-0.00248092	-0.0104121	-0.0116154	-0.0156781	-0.022308	-0.0280574	-0.0379461	-0.0572277	-0.0685058	-0.0754995	-0.071575	-0.0553849	-0.0231084	0.0262119	0.0842867	0.140518	0.170206	0.198219	0.2212	0.242537	0.237517	0.202246	0.151201	0.111428	0.0779501	0.0726686	0.0846799	0.0974682	0.100365	0.112345	0.127491	0.133232	0.115492	0.0946191	0.0777768	0.0707995	0.0668795	0.068004	0.0640084
13	-0.0498549	-0.0296015	-0.0111412	-0.0125679	-0.0212555	-0.0200187	-0.00892349	0.0098933	0.0171852	0.0105404	0.0102027	0.0122121	0.0152879	0.0128789	0.0014967	-0.0111096	-0.0232238	-0.0348759	-0.033188	-0.0310198	-0.0303548	-0.0287203	-0.0206241	0.000504051	0.0222252	0.0417663	0.0320623	0.0340995	0.0592139	0.103634	0.134263	0.146572	0.140855	0.137894	0.153237	0.204739	0.269175	0.312775	0.32372	0.327571	0.318466	0.289494	0.225937	0.16508	0.116071	0.0812753	0.0558009	0.0475861	0.0363799
14	-0.0542718	-0.0352884	-0.0136478	-0.011501	-0.0132401	-0.0121667	-0.00676633	0.00911237	0.019481	0.0179553	0.0256524	0.0326678	0.035016	0.0340018	0.0248204	0.00833879	-0.00183792	-0.00208698	0.00685195	0.00984182	0.0045921	-0.00912244	-0.0240848	-0.0292205	-0.0356637	-0.0392606	-0.0683448	-0.0829138	-0.0611757	-0.0120871	0.0356273	0.0815022	0.111981	0.148028	0.222492	0.34425	0.466861	0.549601	0.568593	0.54999	0.500171	0.4227	0.313592	0.213828	0.133939	0.0718529	0.0255958	0.00423539	-0.0142989
15	-0.050833	-0.0384496	-0.0206826	-0.0122774	-0.00117151	-0.000439306	-0.00188085	0.00729271	0.0175631	0.0251626	0.0360047	0.0406918	0.0401522	0.0416889	0.0358857	0.0190035	0.0159965	0.0238514	0.0329846	0.0303134	0.0212753	-8.7754e-05	-0.0265103	-0.0455526	-0.063847	-0.0766217	-0.105084	-0.121509	-0.104877	-0.0647265	-0.0165178	0.0393515	0.0846482	0.151632	0.276161	0.447422	0.605318	0.708762	0.722046	0.670273	0.582018	0.462733	0.326124	0.211756	0.119682	0.0440959	-0.00946273	-0.0363117	-0.0590696
16	-0.0461015	-0.0423423	-0.0278602	-0.0112474	0.0123356	0.00969928	0.00319266	0.00527929	0.0136562	0.0308005	0.0397169	0.0375858	0.0365931	0.0411842	0.0339671	0.0195083	0.0258427	0.0371034	0.0411447	0.0315592	0.0211073	0.00110373	-0.0260956	-0.0462246	-0.0643645	-0.0770082	-0.0935445	-0.103988	-0.0936984	-0.0659481	-0.0223579	0.0290976	0.0766571	0.166494	0.324758	0.512744	0.678343	0.77696	0.768489	0.68451	0.570856	0.427281	0.282516	0.176004	0.0881142	0.0114253	-0.0385574	-0.0611685	-0.0846334
17	-0.0431111	-0.0483678	-0.0338239	-0.00868572	0.0268207	0.0171678	0.00640921	0.00598242	0.0108577	0.0312288	0.0384182	0.0303552	0.0323269	0.0359596	0.0236721	0.0123168	0.0234882	0.0382979	0.0346387	0.0211544	0.0124412	0.00213066	-0.0192446	-0.0296899	-0.0423114	-0.04876	-0.0486016	-0.0527776	-0.0506319	-0.0360198	-0.00154105	0.0416028	0.0839951	0.178985	0.345146	0.519883	0.676692	0.760067	0.731148	0.631598	0.512329	0.367457	0.225799	0.137269	0.0607811	-0.00751796	-0.0534324	-0.0660588	-0.0867297
18	-0.0410999	-0.0546736	-0.0367233	-0.00371501	0.0377862	0.0173402	0.00471806	0.00895772	0.0110625	0.027138	0.0317563	0.0202757	0.0280129	0.0261089	0.00435285	-0.00337652	0.010478	0.0288072	0.0143279	0.00250758	-0.0025248	-4.2763e-05	-0.0107176	-0.00372558	-0.00954275	-0.00238421	0.0159054	0.0147344	0.00798725	0.0125009	0.037666	0.0701588	0.103397	0.192716	0.345404	0.481517	0.609311	0.660658	0.611986	0.512858	0.404479	0.277228	0.154419	0.0907828	0.031741	-0.021633	-0.0580475	-0.0599498	-0.0740265
19	-0.0380196	-0.057297	-0.0361767	-0.000745725	0.0405392	0.0100387	-0.00432718	0.0125415	0.015208	0.0194647	0.021628	0.0115309	0.0244528	0.0130988	-0.0172302	-0.0223301	-0.00831395	0.0107725	-0.0113837	-0.0166823	-0.0161305	-0.00294279	-0.000212802	0.0228258	0.0223993	0.0492833	0.0818343	0.0777211	0.0609699	0.0603045	0.0762444	0.0996903	0.119835	0.190351	0.306992	0.390769	0.477288	0.496403	0.441453	0.360948	0.277717	0.184143	0.0944791	0.0515168	0.0130095	-0.0261941	-0.0499006	-0.047447	-0.0496597
20	-0.0341431	-0.054791	-0.0318217	-0.0011966	0.0314507	-0.00214883	-0.0166079	0.0144337	0.0202323	0.0126153	0.0105405	0.00414953	0.0195784	-0.00327925	-0.0344265	-0.0381671	-0.0240052	-0.0119971	-0.0344843	-0.0309695	-0.0235778	-0.00647407	0.0103454	0.0404546	0.0451189	0.0953346	0.131394	0.11706	0.090788	0.0930558	0.100956	0.118533	0.126139	0.172217	0.242104	0.273494	0.316801	0.309522	0.261878	0.209129	0.154773	0.102606	0.0533107	0.0243965	0.00511533	-0.0250785	-0.0348296	-0.0359319	-0.0213051
21	-0.0301228	-0.0503707	-0.0312733	-0.0111874	0.0162639	-0.0113423	-0.0293006	0.0085906	0.0238155	0.00820632	0.00284855	-0.0014256	0.0132629	-0.0131473	-0.0428114	-0.0455161	-0.0352417	-0.0292793	-0.0449934	-0.0353761	-0.0235203	-0.00987489	0.0133272	0.0418306	0.0511835	0.115744	0.150231	0.128374	0.0966376	0.101908	0.102951	0.11651	0.117811	0.137932	0.170862	0.16876	0.182581	0.172275	0.136894	0.105936	0.0758848	0.056468	0.0427139	0.0148125	0.0083893	-0.0190019	-0.0196328	-0.0313557	-0.000882536
22	-0.0280386	-0.0453985	-0.0317773	-0.0197757	0.000680747	-0.0179654	-0.0367683	0.00327444	0.0224615	0.00649486	-0.0023208	-0.0079151	0.00663106	-0.0201939	-0.04265	-0.0450593	-0.0379232	-0.0398204	-0.0456684	-0.0314184	-0.0167644	-0.0106651	0.0126611	0.035263	0.050116	0.121606	0.145171	0.113571	0.0853033	0.093495	0.0873984	0.0983927	0.101399	0.104441	0.117853	0.0963732	0.096346	0.0884588	0.0616083	0.0441959	0.0307318	0.0347626	0.0404706	0.014079	0.0109131	-0.0126846	-0.0100522	-0.0290879	0.0092771
23	-0.02663	-0.0416305	-0.0350175	-0.0267125	-0.0125346	-0.0205064	-0.0390293	-0.00345849	0.0185984	0.00449822	-0.00396753	-0.0122742	0.00131635	-0.0209828	-0.0362725	-0.0414352	-0.0371865	-0.0430354	-0.0381623	-0.0217238	-0.0059468	-0.0110642	0.00721137	0.0228253	0.0433112	0.110837	0.126613	0.0918644	0.0690213	0.0769119	0.0668414	0.0734778	0.0826369	0.071584	0.0748641	0.0499094	0.0429622	0.0420057	0.0196723	0.00863457	0.0094574	0.025705	0.0420913	0.0166958	0.0107293	-0.00598102	-0.00373719	-0.026317	0.0107086
24	-0.024153	-0.0398104	-0.0385267	-0.0295631	-0.0182248	-0.0215398	-0.0385837	-0.00834012	0.0132194	0.000498612	-0.00463208	-0.0149493	-1.59765e-05	-0.0169582	-0.0278595	-0.0358787	-0.0334251	-0.0396018	-0.0288057	-0.00921664	0.00688146	-0.0100896	-0.000686912	0.0120406	0.03214	0.0892519	0.105954	0.0740926	0.0565485	0.0595976	0.0451453	0.0453966	0.0633673	0.0475475	0.0491524	0.0304019	0.023247	0.0287287	0.00503611	-0.00490192	0.00612817	0.0213475	0.0403423	0.0188695	0.00659037	-0.00226216	0.000320781	-0.023773	0.00719557
25	-0.0222168	-0.0383935	-0.0405893	-0.0277691	-0.0216088	-0.0224439	-0.0360418	-0.00722964	0.00708148	-0.00461338	-0.00366617	-0.0152519	-0.00111086	-0.0119807	-0.0198942	-0.0301417	-0.0297928	-0.0351149	-0.0185658	0.00408946	0.0176313	-0.00919988	-0.00887164	0.00171225	0.0222743	0.0647063	0.0826986	0.0577087	0.0446284	0.0419034	0.0266449	0.021237	0.0450425	0.0273094	0.0284264	0.018609	0.0147196	0.0232042	-0.000403648	-0.00903794	0.00833269	0.0195858	0.0357642	0.0168399	0.00237584	-8.09125e-05	0.00198962	-0.0207775	0.00215702
26	-0.0200429	-0.0372069	-0.0406712	-0.0237092	-0.0215078	-0.023829	-0.0331535	-0.00248931	0.00116445	-0.00924088	-0.00241774	-0.013381	-0.00034978	-0.00613021	-0.0135755	-0.0244773	-0.026584	-0.0297306	-0.00989648	0.0169695	0.0255203	-0.00914772	-0.0162726	-0.00606937	0.0135309	0.0407947	0.0620221	0.0472302	0.0357707	0.0275865	0.0116525	0.00221714	0.0295165	0.0132814	0.0142245	0.013806	0.0161631	0.0251362	0.00256203	-0.00571687	0.0148162	0.0174293	0.0298812	0.0122371	-0.000129755	0.000752964	0.00312056	-0.0194158	-0.00195691
27	-0.0179005	-0.0354371	-0.0389222	-0.0191076	-0.0187523	-0.0260402	-0.0302732	0.00427861	-0.00466003	-0.0117636	-0.00234711	-0.010297	0.00170969	-0.000497805	-0.00941557	-0.020066	-0.0240216	-0.0240932	-0.00363783	0.0278382	0.0288182	-0.0105234	-0.0221183	-0.0122318	0.0056476	0.0197638	0.0439024	0.0396915	0.0275775	0.0158555	-0.00167679	-0.0114306	0.0158479	0.00346823	0.00388434	0.0115568	0.0224699	0.0297098	0.00976236	0.000527025	0.0222004	0.0142937	0.0232935	0.00554169	-0.00051333	0.000755519	0.0035665	-0.0195226	-0.00511167
28	-0.0160952	-0.033784	-0.0355292	-0.0133486	-0.0156202	-0.0297061	-0.0246168	0.0112815	-0.00941182	-0.0121069	-0.00274799	-0.00648178	0.00480516	0.00465783	-0.0074242	-0.0185024	-0.0226599	-0.0178782	0.00290841	0.0367109	0.0279424	-0.0148099	-0.0263902	-0.0178291	-0.0015424	0.00274708	0.0265588	0.0329229	0.0183914	0.00573475	-0.0123788	-0.0196624	0.00430869	-0.00530084	-0.00513417	0.00970981	0.0311317	0.0319293	0.0185797	0.00657916	0.0302016	0.0104204	0.0163018	-0.00248225	0.000207514	0.00140318	0.00210344	-0.0187791	-0.00867855
29	-0.0140261	-0.0309714	-0.0327904	-0.00971017	-0.0106904	-0.0327316	-0.0215469	0.0174537	-0.0147963	-0.0111296	-0.00395257	-0.00371154	0.00704921	0.00849246	-0.00889759	-0.0189149	-0.0219964	-0.0121664	0.00331504	0.0406511	0.0228569	-0.0172447	-0.0300692	-0.0225609	-0.00610982	-0.00881089	0.0139452	0.0281045	0.0102141	-0.00237862	-0.0238482	-0.0244648	-0.00557846	-0.0106752	-0.0111037	0.00938778	0.0373868	0.0355884	0.0277376	0.0108175	0.0340872	0.00576704	0.0100575	-0.0100514	0.00350162	0.000615471	0.00116366	-0.0191113	-0.0099446
30	-0.0132851	-0.0267714	-0.0312058	-0.00802443	-0.00494614	-0.0331129	-0.0197142	0.0209967	-0.0198561	-0.0107985	-0.00355766	-0.00240666	0.00906577	0.0125243	-0.0109892	-0.0204771	-0.0219938	-0.00640854	0.00223996	0.0412201	0.0169977	-0.0173354	-0.0350648	-0.0269539	-0.0094659	-0.0185551	0.000601693	0.0235857	0.00329015	-0.00814124	-0.0327306	-0.0243225	-0.0146362	-0.0149473	-0.0194482	0.00661644	0.0380853	0.0371033	0.0365221	0.0133622	0.0325112	0.00266503	0.00382338	-0.0148649	0.00623106	-0.000202776	0.00161707	-0.018317	-0.0114069
surface electrode 9
	time
frequency	-1.5	-1.45	-1.4	-1.35	-1.3	-1.25	-1.2	-1.15	-1.1	-1.05	-1	-0.95	-0.9	-0.85	-0.8	-0.75	-0.7	-0.65	-0.6	-0.55	-0.5	-0.45	-0.4	-0.35	-0.3	-0.25	-0.2	-0.15	-0.1	-0.05	0	0.05	0.1	0.15	0.2	0.25	0.3	0.35	0.4	0.45	0.5	0.55	0.6	0.65	0.7	0.75	0.8	0.85	0.9
1	-0.242925	-0.235699	-0.227301	-0.218471	-0.207708	-0.195677	-0.182374	-0.167821	-0.15332	-0.136534	-0.118738	-0.100072	-0.0806978	-0.0623376	-0.042106	-0.0217042	-0.0013174	0.0188764	0.037194	0.0565255	0.0751525	0.0928974	0.109579	0.123881	0.138036	0.150653	0.161603	0.170782	0.177611	0.183171	0.186779	0.188417	0.188088	0.186052	0.182005	0.176094	0.168387	0.158968	0.148841	0.136431	0.122652	0.107647	0.0915654	0.0758986	0.0581817	0.0398433	0.021043	0.00194667	-0.0157985
2	-0.0261719	-0.0370083	-0.0489207	-0.0607401	-0.0742336	-0.0880658	-0.101558	-0.113717	-0.122753	-0.129117	-0.130942	-0.127281	-0.117235	-0.101679	-0.0778246	-0.0472113	-0.0111457	0.0286255	0.0672451	0.110158	0.153754	0.197838	0.241762	0.280787	0.319051	0.350379	0.372369	0.383757	0.384835	0.376494	0.359285	0.334242	0.302269	0.267509	0.225576	0.181194	0.136732	0.0944395	0.0588288	0.0249404	-0.00369036	-0.027036	-0.0451421	-0.0572229	-0.0653537	-0.068551	-0.0673507	-0.0626241	-0.0560907
3	-0.00498901	-0.0172065	-0.029415	-0.0402107	-0.050903	-0.0602689	-0.0686065	-0.0765757	-0.0840277	-0.0923365	-0.10074	-0.109009	-0.117145	-0.124219	-0.129406	-0.128626	-0.118482	-0.0965712	-0.0644085	-0.0155274	0.0473664	0.120598	0.199067	0.272682	0.350522	0.42082	0.474487	0.502097	0.50036	0.471045	0.419255	0.350877	0.270188	0.18882	0.0994431	0.0162158	-0.0551532	-0.111714	-0.149688	-0.17511	-0.184924	-0.181399	-0.167788	-0.148997	-0.12438	-0.0975049	-0.070211	-0.0439963	-0.0215018
4	-0.00441308	-0.00890371	-0.0141887	-0.0196366	-0.0251597	-0.0301344	-0.0350742	-0.0401046	-0.0445077	-0.0488273	-0.0529822	-0.0570587	-0.0606937	-0.0645624	-0.0707741	-0.0785211	-0.0854184	-0.0879841	-0.0815875	-0.0589387	-0.0157859	0.0510149	0.141635	0.239254	0.345162	0.435418	0.496929	0.517168	0.491264	0.417609	0.310871	0.187349	0.0606801	-0.0476514	-0.143118	-0.206915	-0.237677	-0.240488	-0.224689	-0.194553	-0.157087	-0.118246	-0.0820999	-0.0514364	-0.0201842	0.00814037	0.0303808	0.0444138	0.0514544
5	-0.0184973	-0.0157759	-0.0110413	-0.00450133	0.00506756	0.0134606	0.017847	0.0186029	0.016852	0.0124892	0.00634517	0.00026601	-0.005909	-0.0125848	-0.0209276	-0.0306182	-0.0414587	-0.0531984	-0.0642398	-0.066841	-0.0470705	-0.00542216	0.0540068	0.127634	0.221596	0.304053	0.35219	0.359598	0.326026	0.244933	0.133891	0.0162204	-0.0919986	-0.1719	-0.226639	-0.24811	-0.244507	-0.224644	-0.198412	-0.165719	-0.129472	-0.0917919	-0.056197	-0.0248887	0.00885904	0.0409928	0.0687111	0.0885848	0.0990236
6	-0.0211949	-0.0304274	-0.0350484	-0.0309818	-0.0201738	-0.0108469	-0.00375949	-0.00191121	-0.0051099	-0.00634277	-0.00607933	-0.00552126	-0.00541953	-0.00987057	-0.0185786	-0.0274254	-0.0345967	-0.0372365	-0.0365796	-0.0336963	-0.0220369	0.00361977	0.0506196	0.119267	0.214083	0.3011	0.34408	0.329961	0.267884	0.154202	0.020468	-0.0977203	-0.18304	-0.229432	-0.250045	-0.251077	-0.2419	-0.225292	-0.201938	-0.173667	-0.145574	-0.113896	-0.080683	-0.0496526	-0.0137407	0.022807	0.0560401	0.0807355	0.0951561
7	-0.026976	-0.0417589	-0.0508086	-0.0494124	-0.0400168	-0.0334983	-0.0285727	-0.0286294	-0.0337617	-0.0357567	-0.0371859	-0.0383888	-0.0370471	-0.0358235	-0.0331223	-0.0265213	-0.0212819	-0.0185077	-0.0180482	-0.0202477	-0.0170751	0.00793186	0.0731154	0.172057	0.294701	0.395741	0.428074	0.373919	0.262079	0.105991	-0.0410887	-0.148846	-0.217519	-0.255883	-0.281288	-0.29486	-0.29442	-0.281947	-0.25887	-0.224297	-0.188424	-0.149244	-0.10694	-0.0682893	-0.0261264	0.0149468	0.049147	0.0724254	0.0832298
8	-0.00800766	-0.0197504	-0.0301336	-0.0337481	-0.0314904	-0.0302947	-0.0289816	-0.0297707	-0.0335646	-0.0374174	-0.0419209	-0.0439665	-0.0415936	-0.0342669	-0.0240432	-0.0148584	-0.014115	-0.0186524	-0.0211427	-0.0153872	0.00392475	0.0469315	0.128717	0.240345	0.363893	0.450058	0.451739	0.363241	0.227822	0.0666066	-0.0706677	-0.17045	-0.238715	-0.281304	-0.311426	-0.327519	-0.322924	-0.306538	-0.283995	-0.25323	-0.220187	-0.180617	-0.133152	-0.0863513	-0.0340863	0.0175452	0.0609271	0.0958884	0.115434
9	0.0151657	0.00954743	-0.000275698	-0.00878586	-0.0148018	-0.0190739	-0.0198511	-0.0175054	-0.0157131	-0.0172445	-0.0205941	-0.0217861	-0.0191546	-0.0113006	-0.00358155	0.00114953	-0.000970789	-0.00716152	-0.0095767	0.000956568	0.0299494	0.0850287	0.171974	0.277877	0.379398	0.431735	0.399739	0.293572	0.156158	0.00862804	-0.108248	-0.190227	-0.247304	-0.285584	-0.311656	-0.324934	-0.317072	-0.29977	-0.277608	-0.249025	-0.218007	-0.181649	-0.136091	-0.0870297	-0.0296036	0.028561	0.0766075	0.11802	0.142513
10	0.0170222	0.00989983	0.00235263	-0.00296698	-0.00673659	-0.0099346	-0.0079931	-0.00136248	0.00583357	0.00653931	0.00382141	0.00242866	0.00715058	0.0197781	0.0267625	0.0244746	0.0195923	0.014627	0.0120515	0.0229961	0.0481717	0.0988231	0.178769	0.268865	0.337728	0.355813	0.298831	0.187207	0.0575814	-0.0646821	-0.150292	-0.204202	-0.240933	-0.267189	-0.284447	-0.292671	-0.282416	-0.265303	-0.243427	-0.214613	-0.183325	-0.150825	-0.111865	-0.0666606	-0.0119631	0.0439975	0.0887452	0.125937	0.145531
11	0.00846675	-0.00731669	-0.0121212	-0.00911671	-0.000593692	0.00529424	0.0105773	0.0164244	0.0276478	0.0316404	0.0252729	0.019212	0.0256668	0.045491	0.0567164	0.0510078	0.0437059	0.0379107	0.0360094	0.0471068	0.0614761	0.0949611	0.151597	0.2154	0.255413	0.25315	0.18648	0.0762921	-0.0410553	-0.128267	-0.178007	-0.206199	-0.22553	-0.234224	-0.233489	-0.232966	-0.223214	-0.207191	-0.183355	-0.15357	-0.122283	-0.0967773	-0.0688728	-0.0342876	0.0118883	0.0618805	0.0961414	0.114271	0.11782
12	0.00705896	-0.0140432	-0.0161914	-0.00950679	0.00589788	0.0242147	0.0349783	0.0325974	0.042831	0.0541041	0.0448246	0.0315169	0.0392876	0.0597172	0.070151	0.065151	0.0581697	0.0543525	0.0565069	0.0643074	0.0616462	0.0742175	0.0994624	0.131262	0.148805	0.144378	0.0866051	-0.0101112	-0.108535	-0.160091	-0.181602	-0.194505	-0.201258	-0.194492	-0.173455	-0.161801	-0.153752	-0.135709	-0.107749	-0.0785948	-0.0546196	-0.0391584	-0.0222926	-0.00294048	0.0304698	0.0727458	0.0903697	0.0778918	0.0663198
13	0.0106692	0.000191003	0.00176389	0.0048638	0.0149237	0.0347583	0.0513418	0.0445078	0.0506811	0.06702	0.056646	0.0412478	0.0514045	0.0683559	0.0719059	0.0620401	0.0539529	0.0612782	0.0677945	0.0641353	0.047249	0.0472856	0.0532597	0.0598137	0.0629488	0.0607799	0.0195967	-0.0556317	-0.135225	-0.160502	-0.169939	-0.177052	-0.173406	-0.158661	-0.132307	-0.115287	-0.101541	-0.0783264	-0.045921	-0.0205045	-0.00908913	-0.00382743	0.00697744	0.0169851	0.0420269	0.0734817	0.0699452	0.0383943	0.0277594
14	0.0115619	0.0200243	0.0195525	0.0195119	0.0198662	0.030784	0.0519778	0.0520136	0.0524458	0.0640863	0.0585415	0.0479293	0.0563537	0.0708585	0.076113	0.0579659	0.043027	0.0586606	0.0682428	0.0536678	0.0315258	0.0285267	0.02568	0.0156425	0.0143308	0.0124027	-0.00864444	-0.0643559	-0.129585	-0.150682	-0.159228	-0.161312	-0.149098	-0.135383	-0.118127	-0.0994279	-0.076964	-0.0527517	-0.0188251	0.00238472	0.00566239	0.00504265	0.0154959	0.0255392	0.0464011	0.0612153	0.0440406	0.0198266	0.014945
15	0.00406781	0.0309619	0.0242688	0.02138	0.0185112	0.0224418	0.0427202	0.0517188	0.0477964	0.0484638	0.0495898	0.0498303	0.0556469	0.0665503	0.0801041	0.0564134	0.0314713	0.0475955	0.0579963	0.0402226	0.0219873	0.021064	0.0132301	-0.00010817	0.000157966	-0.00304879	-0.0201221	-0.0652721	-0.121352	-0.146982	-0.154989	-0.149983	-0.130922	-0.120243	-0.118516	-0.101498	-0.0720994	-0.0514103	-0.0196715	-0.000684237	-0.000696563	-0.00166311	0.0150014	0.0306441	0.0489018	0.0426687	0.0180694	0.0172717	0.0139257
16	-0.00337891	0.0311363	0.0179231	0.0116945	0.0104593	0.0170123	0.034563	0.0451002	0.036273	0.0294259	0.0383225	0.0498587	0.0516696	0.0588249	0.078487	0.0530636	0.0210072	0.0327419	0.0406277	0.0289329	0.0202699	0.0186901	0.00436683	0.000584936	0.00439306	-0.000474692	-0.0276249	-0.0681387	-0.11899	-0.147996	-0.152378	-0.138588	-0.115135	-0.110325	-0.121848	-0.110611	-0.0769207	-0.0624341	-0.0367673	-0.0156387	-0.0142656	-0.00969871	0.0140966	0.0362837	0.0466506	0.020933	-0.000126017	0.0203554	0.0126909
17	-0.0119823	0.0234895	0.00857459	-0.00217634	-0.00212342	0.0130107	0.032066	0.0359646	0.0261552	0.0156105	0.0293347	0.0476575	0.0461339	0.049302	0.0713549	0.0504664	0.0140938	0.0166349	0.0231256	0.0230952	0.0230854	0.0176403	-0.00395455	0.00631773	0.0137943	0.0104544	-0.0268162	-0.0725152	-0.120445	-0.14524	-0.148599	-0.127689	-0.101882	-0.101982	-0.122851	-0.123058	-0.0873247	-0.0779783	-0.0633641	-0.0359079	-0.0269457	-0.0138574	0.00942441	0.0381949	0.0413303	0.00522118	-0.00782508	0.020909	0.0102002
18	-0.0146371	0.0131462	-0.000899985	-0.0151243	-0.0107847	0.0128224	0.0343991	0.0290759	0.0203254	0.00949609	0.0266912	0.0453891	0.0389611	0.0436134	0.0632636	0.0451596	0.0125875	0.00731966	0.0121755	0.0215987	0.0284138	0.0155162	-0.0122945	0.0138154	0.0233378	0.0160272	-0.0251185	-0.0813282	-0.128531	-0.1414	-0.141788	-0.114609	-0.0915551	-0.094908	-0.119924	-0.130986	-0.0986646	-0.0938623	-0.0845163	-0.0535497	-0.0365154	-0.0139344	0.00686264	0.0370933	0.0373927	-0.00376184	-0.0062739	0.019961	0.00691151
19	-0.0161339	0.00418741	-0.00770077	-0.0236225	-0.0140682	0.0130884	0.0356731	0.0254309	0.018955	0.0085921	0.0281243	0.041337	0.0291721	0.0388274	0.058795	0.0413269	0.0142799	0.00551538	0.0123036	0.0254524	0.0335582	0.0126089	-0.0192879	0.0204979	0.0285203	0.0161663	-0.0193672	-0.0905576	-0.137246	-0.136174	-0.134247	-0.105148	-0.0873482	-0.0885788	-0.115831	-0.134601	-0.108802	-0.106792	-0.0949656	-0.0652099	-0.0403834	-0.0149383	0.00464781	0.0341511	0.0367954	-0.00354748	-0.000101098	0.0188406	0.00472758
20	-0.0170779	-0.00209962	-0.0130305	-0.0265698	-0.0113878	0.0159249	0.0319483	0.0232888	0.0180463	0.00788169	0.0301681	0.0330311	0.0169003	0.0348892	0.0560985	0.0384742	0.0160526	0.00950323	0.0224225	0.0338835	0.0387823	0.00687297	-0.0215221	0.0268861	0.0283653	0.0110329	-0.0168057	-0.101735	-0.142626	-0.131225	-0.12693	-0.0996987	-0.0881183	-0.0863644	-0.115685	-0.134267	-0.118105	-0.115819	-0.0956279	-0.0691663	-0.03671	-0.0177366	0.00421699	0.0341045	0.0368349	0.00361949	0.00907549	0.0187146	0.00569591
21	-0.0195273	-0.00605384	-0.0124969	-0.025216	-0.00974122	0.0141554	0.0251524	0.0234454	0.018918	0.00922226	0.0304635	0.0240878	0.0051576	0.0265232	0.0563088	0.0386879	0.0180254	0.0167768	0.0371915	0.045472	0.0410994	0.00901392	-0.0239129	0.0265939	0.0241989	0.00644945	-0.0105701	-0.101652	-0.141394	-0.127503	-0.121736	-0.102443	-0.0901439	-0.0846248	-0.112856	-0.131852	-0.123246	-0.118571	-0.0926941	-0.0699824	-0.0286139	-0.024155	0.00141075	0.0333262	0.0405912	0.0126311	0.0171175	0.0206561	0.00885911
22	-0.0193795	-0.00975914	-0.0114754	-0.0208221	-0.00439012	0.0153349	0.0176596	0.0249069	0.0183428	0.00936495	0.0301531	0.0113589	-0.00619889	0.0202741	0.0557083	0.0371872	0.0173095	0.0256128	0.0548519	0.054592	0.0424211	0.00675614	-0.0231439	0.0279063	0.0153088	0.000947331	-0.0127059	-0.104229	-0.133301	-0.124199	-0.118028	-0.109012	-0.0941897	-0.0878912	-0.114209	-0.128211	-0.124783	-0.113385	-0.0870534	-0.0621572	-0.0195978	-0.0285368	0.000858586	0.0371557	0.0417329	0.0219441	0.0271197	0.0251587	0.0140321
23	-0.0186345	-0.0118865	-0.00818965	-0.016572	0.000506455	0.0147315	0.0113568	0.0269908	0.019266	0.0129043	0.0272952	0.000403024	-0.0148711	0.0114635	0.0534096	0.0368641	0.0146344	0.0337186	0.06998	0.0622696	0.0408949	0.00962263	-0.0213842	0.02302	0.0060613	-0.00626531	-0.0179917	-0.0998038	-0.123839	-0.121357	-0.113983	-0.115285	-0.0957965	-0.0889239	-0.113022	-0.12212	-0.124417	-0.103825	-0.0826591	-0.054294	-0.0132634	-0.0310642	-0.00210383	0.0397726	0.0437379	0.0292113	0.0369559	0.0286902	0.0193388
24	-0.0170196	-0.0147837	-0.00497135	-0.0153207	0.00574821	0.01192	0.00607368	0.028815	0.0227157	0.0185151	0.0269324	-0.00687592	-0.0209452	0.00114359	0.0489521	0.0385372	0.0123594	0.0367598	0.0783615	0.0663044	0.0351129	0.013785	-0.0219909	0.0160599	-0.00163036	-0.0135724	-0.0195873	-0.0876552	-0.113048	-0.120856	-0.111285	-0.120663	-0.0990034	-0.0882117	-0.107247	-0.113715	-0.120992	-0.0914453	-0.077219	-0.0482022	-0.0118156	-0.0316625	-0.00949438	0.0367936	0.0476424	0.0301166	0.042593	0.0309869	0.0232021
25	-0.011543	-0.017793	-0.00102073	-0.0117934	0.0143992	0.0100841	0.00355919	0.0312894	0.0247725	0.0241331	0.0242746	-0.0142676	-0.0227347	-0.00541452	0.0446538	0.0384219	0.0112814	0.0393055	0.0848562	0.0664068	0.0283924	0.014986	-0.0191771	0.0105524	-0.00896418	-0.0205519	-0.0252055	-0.0802459	-0.101817	-0.119569	-0.104761	-0.119796	-0.0961042	-0.0856534	-0.102059	-0.104686	-0.114805	-0.0780385	-0.0710583	-0.0389164	-0.0149489	-0.02784	-0.0156363	0.0330744	0.0498713	0.0308976	0.0476654	0.0328856	0.0258482
26	-0.00449465	-0.0207689	0.00225724	-0.00723696	0.0243079	0.00840222	0.00170578	0.0334203	0.0262928	0.0284558	0.0212056	-0.0191516	-0.0202559	-0.0101257	0.0403049	0.0388073	0.012403	0.0394632	0.0859611	0.0634971	0.020596	0.0142238	-0.0161433	0.00651883	-0.0142599	-0.0263278	-0.0289507	-0.0732897	-0.0907773	-0.117081	-0.0960766	-0.113171	-0.0890218	-0.0806625	-0.0956145	-0.0943887	-0.106817	-0.0662932	-0.0633459	-0.0306006	-0.0198236	-0.021321	-0.0230682	0.025209	0.050907	0.0280552	0.0488693	0.0330396	0.0264044
27	0.00138926	-0.0215254	0.00522483	-0.00340613	0.0325127	0.00728116	-0.000859893	0.034149	0.0272944	0.0312152	0.0164794	-0.0227613	-0.0151732	-0.0144547	0.0367403	0.0410993	0.0150958	0.0366586	0.0804043	0.0580726	0.0125627	0.0125672	-0.0113435	0.00528454	-0.0164175	-0.030232	-0.0318641	-0.0654473	-0.0804237	-0.113653	-0.0870038	-0.101792	-0.0799317	-0.074568	-0.0873881	-0.0830636	-0.0998209	-0.056319	-0.0536408	-0.0245318	-0.0232479	-0.0155636	-0.03122	0.0146969	0.05148	0.0218968	0.0455972	0.0315329	0.025676
28	0.00310076	-0.0183194	0.0086448	0.000559019	0.0356919	0.00496891	-0.00151085	0.0347952	0.025578	0.0333749	0.00702536	-0.0280987	-0.00612941	-0.019896	0.0366045	0.0448323	0.0161297	0.0328802	0.0695515	0.0509312	0.00360454	0.0131637	-0.00416758	0.00749691	-0.0185996	-0.0328324	-0.042376	-0.0545269	-0.0767766	-0.103814	-0.0743562	-0.0837765	-0.0651658	-0.0666553	-0.0785895	-0.0730313	-0.0921099	-0.0465514	-0.0421481	-0.0220668	-0.0235388	-0.0128537	-0.0387096	0.00827697	0.0506615	0.0148687	0.043647	0.0292045	0.0245932
29	0.00534842	-0.0134137	0.00941963	0.0002591	0.0341197	0.0035751	-0.00378251	0.0319812	0.0241853	0.0310247	0.000197854	-0.0315267	0.000938059	-0.0228921	0.0348576	0.0502038	0.0173818	0.023907	0.0543383	0.0431013	-0.000826598	0.0128278	0.00462455	0.0136984	-0.0136992	-0.0335934	-0.0437687	-0.0446123	-0.0699385	-0.0997399	-0.0690652	-0.0700567	-0.0564942	-0.0612606	-0.0686534	-0.0625528	-0.0865009	-0.0380981	-0.0309455	-0.0199659	-0.023255	-0.0149694	-0.0451437	-0.000791349	0.0505303	0.00431279	0.0362491	0.0280981	0.0222413
30	0.00523977	-0.0126352	0.0116551	0.000697277	0.0302451	0.00289427	-0.00586261	0.0265975	0.0230301	0.0271979	-0.00397579	-0.0342537	0.00784826	-0.0230355	0.028618	0.0588322	0.0192521	0.0145056	0.0391855	0.0367692	-0.00219831	0.00906827	0.0110743	0.0172549	-0.00905031	-0.0363873	-0.0460181	-0.0399302	-0.0589101	-0.0876369	-0.0550437	-0.0535062	-0.0446187	-0.0504312	-0.0610726	-0.0502436	-0.079477	-0.0338467	-0.0234857	-0.0179203	-0.0223043	-0.0160643	-0.0481204	-0.0124951	0.0490564	-0.00366276	0.0280469	0.0289162	0.018178
surface electrode 10
	time
frequency	-1.5	-1.45	-1.4	-1.35	-1.3	-1.25	-1.2	-1.15	-1.1	-1.05	-1	-0.95	-0.9	-0.85	-0.8	-0.75	-0.7	-0.65	-0.6	-0.55	-0.5	-0.45	-0.4	-0.35	-0.3	-0.25	-0.2	-0.15	-0.1	-0.05	0	0.05	0.1	0.15	0.2	0.25	0.3	0.35	0.4	0.45	0.5	0.55	0.6	0.65	0.7	0.75	0.8	0.85	0.9
1	-0.238478	-0.228177	-0.21652	-0.204586	-0.190426	-0.175034	-0.158463	-0.140789	-0.123582	-0.104096	-0.0838926	-0.0631604	-0.0421122	-0.0226009	-0.00159246	0.0190636	0.0391586	0.0585051	0.0755568	0.0930205	0.109308	0.124303	0.137898	0.149124	0.159769	0.16876	0.176017	0.181476	0.184874	0.18674	0.186701	0.18476	0.180947	0.175817	0.168589	0.159719	0.14931	0.137469	0.125362	0.111069	0.0956557	0.0792363	0.0619302	0.0452779	0.0266255	0.00747578	-0.0120082	-0.0316489	-0.0497567
2	-0.0726438	-0.0832366	-0.0947259	-0.106072	-0.118837	-0.131338	-0.142437	-0.150794	-0.154979	-0.154686	-0.148482	-0.135489	-0.114864	-0.0884343	-0.0516248	-0.00707881	0.0434652	0.0977917	0.149658	0.206798	0.264846	0.323954	0.383501	0.437023	0.490037	0.533586	0.563702	0.578019	0.576851	0.560986	0.531471	0.489777	0.437269	0.380564	0.3124	0.240432	0.168525	0.100391	0.0432022	-0.0113486	-0.0580384	-0.0971195	-0.128666	-0.150812	-0.166821	-0.174391	-0.173965	-0.16669	-0.15543
3	0.0171451	-0.00546302	-0.0282013	-0.048422	-0.0686862	-0.0866133	-0.101967	-0.115007	-0.125526	-0.135966	-0.145649	-0.154415	-0.161907	-0.166365	-0.164821	-0.152148	-0.125552	-0.0840836	-0.0319904	0.0404576	0.129265	0.230348	0.336289	0.432084	0.527726	0.607909	0.663308	0.684712	0.670429	0.620584	0.542164	0.442587	0.328117	0.214905	0.0920194	-0.0215485	-0.118017	-0.193469	-0.24358	-0.276852	-0.289265	-0.283656	-0.264737	-0.239926	-0.209186	-0.177337	-0.145655	-0.11433	-0.085796
4	0.0386908	0.0331796	0.0263664	0.0194587	0.0115822	0.00281457	-0.00689104	-0.0161292	-0.023059	-0.0284245	-0.0328869	-0.0383567	-0.0450579	-0.0518308	-0.0602092	-0.0696637	-0.077864	-0.0806695	-0.0723639	-0.044601	0.00808459	0.0910207	0.205645	0.329444	0.460738	0.567901	0.637234	0.657608	0.624649	0.532791	0.396299	0.235338	0.0691122	-0.0733988	-0.200344	-0.288289	-0.335291	-0.347665	-0.338512	-0.316522	-0.287471	-0.253742	-0.218136	-0.186098	-0.152182	-0.117272	-0.0813632	-0.0455441	-0.0130372
5	-0.0146783	-0.02306	-0.0277613	-0.027333	-0.0219536	-0.0144033	-0.00718425	-0.000239948	0.00499142	0.00773096	0.00849063	0.00919349	0.00846862	0.00614802	0.00250809	-0.00294264	-0.00988899	-0.0171235	-0.0240642	-0.024033	-0.00112116	0.0497758	0.127494	0.225744	0.350483	0.457961	0.516796	0.519357	0.468761	0.357116	0.206611	0.0482303	-0.0948137	-0.200745	-0.279991	-0.321991	-0.334584	-0.328327	-0.310717	-0.283153	-0.251116	-0.213737	-0.172506	-0.136028	-0.0999207	-0.0666404	-0.0381415	-0.0156068	0.00180311
6	-0.0319592	-0.0309396	-0.0260836	-0.0195357	-0.00760399	0.00148559	0.00211667	-0.00142218	-0.00267463	-0.00244635	-0.000605642	0.00671623	0.0146785	0.0192666	0.0215251	0.0174883	0.00926854	-0.000829367	-0.00750183	-0.00746755	0.00999939	0.0608551	0.144299	0.246608	0.372905	0.475412	0.511473	0.469584	0.368338	0.208348	0.0361779	-0.10847	-0.211935	-0.272751	-0.310722	-0.327406	-0.32675	-0.319307	-0.305708	-0.278083	-0.245959	-0.211776	-0.1722	-0.137584	-0.101464	-0.067189	-0.0390624	-0.0170365	-0.00355425
7	-0.0257966	-0.0219075	-0.0151903	-0.0118595	-0.00442537	0.001632	0.00285071	0.000441056	-0.00702005	-0.0141698	-0.0177302	-0.0077226	0.0111793	0.0280953	0.042004	0.0421532	0.0334757	0.0216933	0.0165048	0.0183686	0.025173	0.0522197	0.121319	0.233239	0.379026	0.500482	0.536476	0.464552	0.320409	0.126758	-0.0474852	-0.171772	-0.247767	-0.288591	-0.316305	-0.333488	-0.33612	-0.331113	-0.322456	-0.304879	-0.287471	-0.267775	-0.236028	-0.198677	-0.147715	-0.0906016	-0.0369577	0.00710862	0.03483
8	-0.0040047	-0.00602729	-0.00964693	-0.0128488	-0.00693438	0.000833101	0.0051281	0.00675658	0.00132847	-0.00287185	-0.00666006	-0.00301974	0.00480325	0.0117998	0.0179709	0.0163332	0.0123688	0.00806861	0.00646192	0.0102047	0.0242656	0.0656521	0.157397	0.289207	0.439865	0.549246	0.563681	0.472262	0.316609	0.119097	-0.0524716	-0.175337	-0.249681	-0.290187	-0.319468	-0.341183	-0.349341	-0.348339	-0.3425	-0.328685	-0.314767	-0.295625	-0.26506	-0.225546	-0.169057	-0.105998	-0.0451049	0.00438472	0.0405996
9	-0.000875746	0.00264056	0.00166622	0.00237066	0.00949034	0.0139629	0.0147806	0.0156612	0.00887775	0.00334172	0.00250631	0.00864951	0.0104941	0.00668655	0.00285165	-3.86854e-06	0.00155699	0.00234631	0.00400684	0.0135728	0.0348071	0.0839291	0.186734	0.328786	0.478872	0.568933	0.557291	0.441968	0.27762	0.0858155	-0.0706519	-0.180027	-0.24225	-0.278494	-0.306429	-0.328307	-0.33911	-0.343689	-0.340936	-0.325425	-0.305001	-0.277968	-0.245311	-0.208104	-0.156733	-0.100996	-0.0435534	0.0030297	0.0418791
10	-0.0125172	0.00419871	0.0168089	0.0262162	0.0346121	0.0378488	0.0370593	0.0271573	0.0100296	0.00487438	0.0180033	0.0357186	0.0348987	0.0188792	0.00459656	0.00200755	0.00638452	0.00692513	0.0113483	0.0281858	0.051992	0.088617	0.170963	0.295961	0.438994	0.518795	0.485513	0.339882	0.165602	-0.00303355	-0.109029	-0.182027	-0.227127	-0.256678	-0.274698	-0.288115	-0.29442	-0.300158	-0.300551	-0.284893	-0.2575	-0.221542	-0.185462	-0.151416	-0.111644	-0.0743587	-0.0282554	0.010705	0.0475186
11	-0.0157866	0.00766551	0.0301657	0.0445877	0.0552615	0.071744	0.0736459	0.0383705	0.00332695	0.00884568	0.0436935	0.0662121	0.0576145	0.0344571	0.0168725	0.0133185	0.0159507	0.0143782	0.0237534	0.0415999	0.0511442	0.0635859	0.112042	0.208393	0.337702	0.404824	0.360388	0.196003	0.0281188	-0.0940254	-0.137755	-0.1756	-0.206615	-0.225447	-0.22582	-0.230375	-0.227301	-0.227276	-0.228841	-0.215539	-0.182689	-0.138481	-0.0997526	-0.0745812	-0.0527024	-0.0389498	-0.00824531	0.0199775	0.050772
12	-0.00754736	0.00898857	0.029785	0.038769	0.0576254	0.100421	0.106203	0.0528002	0.00457443	0.00869422	0.0543051	0.07804	0.0618998	0.0464774	0.0334796	0.0240666	0.0191582	0.0202067	0.0379683	0.0458421	0.0295169	0.0174076	0.0422648	0.112486	0.214899	0.25605	0.209199	0.066099	-0.0605324	-0.132606	-0.143216	-0.166396	-0.183682	-0.187376	-0.173056	-0.167473	-0.157117	-0.147859	-0.145113	-0.134938	-0.102857	-0.0537798	-0.0174089	-0.00793758	-0.00164838	-0.00389186	0.0106571	0.0249877	0.0491062
13	0.0100189	0.00801915	0.0208876	0.0196791	0.0480601	0.104747	0.104496	0.0560738	0.0159903	0.00701479	0.0420506	0.0707693	0.0615459	0.0537761	0.0474232	0.0330605	0.015933	0.0255278	0.0478851	0.0419135	0.00932364	-0.0112971	0.0058723	0.0634209	0.137507	0.147883	0.093633	-0.00743168	-0.0825196	-0.12276	-0.133622	-0.156936	-0.160667	-0.157673	-0.13374	-0.121953	-0.107185	-0.0961866	-0.0841153	-0.0762251	-0.0512859	-0.000908736	0.0284764	0.0295782	0.0302443	0.0187388	0.0194207	0.0252723	0.0452701
14	0.0206756	0.00630953	0.0131168	0.00645314	0.0336147	0.0845561	0.0763176	0.0498299	0.0291238	0.00856322	0.0179357	0.060334	0.0636595	0.0606863	0.0579324	0.040447	0.0140219	0.0276601	0.045408	0.0330373	0.00591055	-0.0177124	-0.0076069	0.0444123	0.0959426	0.085436	0.0429359	-0.0181878	-0.0665035	-0.101981	-0.125157	-0.145394	-0.138238	-0.135377	-0.111388	-0.0981941	-0.0841983	-0.0789835	-0.05729	-0.0474166	-0.0370012	0.00763284	0.0380307	0.0389021	0.0477056	0.0291709	0.0136795	0.0159699	0.032861
15	0.0220825	0.00290392	0.0123059	0.00502868	0.0230925	0.0606472	0.0468159	0.0356074	0.0341044	0.0135285	0.00529687	0.0538984	0.0636521	0.0656826	0.0653106	0.0405996	0.0102418	0.0297063	0.0395858	0.0227954	0.00849344	-0.0150998	-0.00499388	0.0498639	0.0860541	0.0599877	0.0329015	-0.0111388	-0.0517629	-0.0884351	-0.121201	-0.137367	-0.116658	-0.115246	-0.095424	-0.0898683	-0.0826432	-0.08177	-0.0549959	-0.0409314	-0.0389185	-0.00987376	0.0223972	0.0287884	0.0502065	0.0328592	0.00275411	0.00320032	0.0156986
16	0.0193383	-0.000325127	0.0153948	0.00890304	0.0149723	0.0420869	0.0297422	0.0246738	0.0346078	0.0170245	0.00665433	0.052031	0.059949	0.0712321	0.0722545	0.0336454	0.00310227	0.0297486	0.0366249	0.0165725	0.0113328	-0.010977	0.00679053	0.0650963	0.0895021	0.0569805	0.0401819	-0.0108858	-0.0475202	-0.0814227	-0.119861	-0.130178	-0.099225	-0.0969771	-0.0843334	-0.0897851	-0.096005	-0.0898053	-0.0624094	-0.0462285	-0.0466313	-0.0369974	-0.00981645	0.00895819	0.0426658	0.0323817	-0.00393247	-0.0104723	-0.00107367
17	0.0183028	-0.00370377	0.0184671	0.0149584	0.00970343	0.0308807	0.0255612	0.0172349	0.0293558	0.019776	0.0135474	0.0503773	0.0561782	0.0736765	0.0808323	0.029806	-0.00496584	0.0259076	0.036791	0.0186824	0.0136493	-0.00668759	0.0134473	0.0730565	0.100742	0.0717333	0.049436	-0.0191011	-0.0484998	-0.0752076	-0.117265	-0.125548	-0.0919157	-0.0855894	-0.0740935	-0.0905861	-0.114608	-0.0994614	-0.0705703	-0.057329	-0.0538311	-0.0615743	-0.051458	-0.0185226	0.0308965	0.0349634	0.000218979	-0.0213499	-0.0138477
18	0.0166045	-0.00649227	0.0163887	0.0210582	0.0135209	0.0244975	0.0251266	0.00895692	0.0201908	0.0179623	0.0235882	0.0532568	0.0576496	0.0726303	0.0872275	0.0292731	-0.0110611	0.0186679	0.0361026	0.0274404	0.0128148	-0.00215162	0.0212902	0.0739124	0.101518	0.0871098	0.0504609	-0.0328093	-0.0539527	-0.0722791	-0.117452	-0.119561	-0.0901327	-0.0808591	-0.0677324	-0.0895712	-0.132089	-0.103104	-0.073691	-0.0670607	-0.0588025	-0.076761	-0.0874171	-0.0401455	0.0165294	0.0339367	0.0107256	-0.026787	-0.0189311
19	0.0143693	-0.0114874	0.00936282	0.0274824	0.0224367	0.0212934	0.0225654	-0.00109806	0.00800397	0.013376	0.0291866	0.0580728	0.064948	0.0661246	0.0870724	0.0332676	-0.0128328	0.0104317	0.0322445	0.0374062	0.0119307	0.00366822	0.025034	0.0652862	0.0917549	0.0939201	0.0435553	-0.0431959	-0.0581642	-0.0695992	-0.117032	-0.113951	-0.0913957	-0.0799168	-0.063461	-0.0874583	-0.142742	-0.102457	-0.0735033	-0.0707716	-0.0615853	-0.082064	-0.109337	-0.0544701	0.00210227	0.0302171	0.020831	-0.0262979	-0.0177789
20	0.0120797	-0.017079	0.0020958	0.0325628	0.0307059	0.0192446	0.0153804	-0.00871949	-0.00484931	0.0111119	0.0317791	0.0644823	0.0739865	0.0601017	0.0781466	0.0367048	-0.0122648	0.00334532	0.0260648	0.0432551	0.014248	0.0106412	0.0282703	0.0522846	0.0742428	0.0861031	0.0251658	-0.0508687	-0.059649	-0.0680347	-0.115325	-0.107922	-0.0900574	-0.078669	-0.0609128	-0.0900802	-0.145012	-0.099329	-0.0728998	-0.0689252	-0.0641719	-0.0827081	-0.115462	-0.0591114	-0.0109874	0.0224882	0.0233583	-0.0242849	-0.0119481
21	0.0123007	-0.0161043	-0.00809173	0.0315731	0.0361167	0.0187049	0.00557644	-0.0108574	-0.014876	0.00313982	0.0288902	0.0651878	0.0841623	0.0518146	0.0646339	0.0409403	-0.00238433	-0.00169957	0.0183012	0.0449296	0.0216402	0.0170812	0.0246512	0.0365288	0.0540597	0.0696712	0.0104399	-0.0519403	-0.0600397	-0.064044	-0.111142	-0.104986	-0.0880593	-0.0751061	-0.0617808	-0.087074	-0.139144	-0.101896	-0.0763858	-0.0628251	-0.0653948	-0.0722338	-0.11086	-0.0609159	-0.0209109	0.00988446	0.0223092	-0.0191497	-0.00718157
22	0.013775	-0.0138167	-0.0109401	0.0313257	0.0311716	0.0156454	-0.00452196	-0.0101455	-0.018053	-0.00175883	0.0280383	0.0628119	0.0879033	0.0472699	0.0491242	0.0371216	0.00491139	-0.00393884	0.013383	0.0402134	0.0319137	0.0242268	0.0218513	0.0274633	0.038695	0.0455455	-0.00991609	-0.0508971	-0.0591475	-0.0628375	-0.1086	-0.104548	-0.0848869	-0.0711493	-0.0654261	-0.0871007	-0.127129	-0.104686	-0.0799799	-0.0537934	-0.0615918	-0.0630338	-0.0965875	-0.0545977	-0.0232575	-0.00453636	0.0141125	-0.0192794	-0.00138828
23	0.0136442	-0.00849694	-0.0104968	0.0261267	0.022528	0.0122025	-0.0121071	-0.00552404	-0.0178035	-0.00790811	0.0298	0.0561822	0.0860854	0.0484478	0.0335752	0.0327381	0.0152603	-0.00257671	0.0100191	0.0336459	0.0445633	0.0284404	0.0167345	0.0210403	0.0249917	0.0197384	-0.0278416	-0.0504474	-0.0578047	-0.0647229	-0.102918	-0.101863	-0.0769805	-0.0681407	-0.0687239	-0.0858491	-0.113515	-0.111682	-0.0845148	-0.0490758	-0.0559116	-0.0486767	-0.0789326	-0.0469949	-0.0214405	-0.0174175	0.0011864	-0.0163371	0.00110545
24	0.0100645	0.000873365	-0.00872622	0.0204504	0.0121547	0.0113308	-0.0174919	-0.0019747	-0.0126632	-0.0153756	0.0296995	0.0478055	0.075907	0.0530572	0.0198065	0.0239106	0.0251679	0.00178783	0.00799614	0.0258855	0.0539499	0.0317105	0.0119648	0.0196762	0.0165282	0.000327886	-0.0312218	-0.0496743	-0.0577616	-0.0692666	-0.102938	-0.106168	-0.075214	-0.0697602	-0.069853	-0.0809962	-0.100891	-0.114448	-0.0869228	-0.0465609	-0.0481399	-0.0334047	-0.064052	-0.0400306	-0.0154618	-0.0248542	-0.00815124	-0.0128147	0.000572955
25	0.0048852	0.00890985	-0.00588371	0.0198973	0.00310749	0.00889771	-0.0174966	0.00213562	-0.00428725	-0.0232052	0.0362453	0.0421899	0.0688482	0.0538796	0.0142458	0.0175607	0.0308912	0.00487256	0.0105934	0.0191735	0.0627943	0.0382145	0.00417529	0.0192432	0.0145203	-0.0177625	-0.0393402	-0.0467011	-0.0589008	-0.0738443	-0.0982826	-0.105479	-0.0684	-0.0674584	-0.0700405	-0.0749732	-0.0902675	-0.114448	-0.0880485	-0.0452731	-0.0379176	-0.024364	-0.0468915	-0.0294913	-0.00615139	-0.0285995	-0.0164865	-0.0136038	-0.00249742
26	-0.0024716	0.0144318	-0.00473058	0.0212745	-0.00142191	0.00545655	-0.0163585	0.00512077	0.00300058	-0.0326045	0.042455	0.0393134	0.0618108	0.0525933	0.0148015	0.0137908	0.0323996	0.0067989	0.0137898	0.0116321	0.0689901	0.0456018	-0.00526674	0.0174408	0.0166736	-0.0305747	-0.0430469	-0.0420305	-0.0599289	-0.0765779	-0.092988	-0.10525	-0.061278	-0.0646179	-0.0672913	-0.0673366	-0.0805309	-0.110474	-0.0869923	-0.0450636	-0.0281178	-0.0211875	-0.0313925	-0.0168688	0.00312504	-0.0306941	-0.0225118	-0.0173444	-0.00899099
27	-0.00925534	0.0179504	-0.00226231	0.0222328	-0.00215225	0.00514505	-0.012283	0.00550275	0.0076576	-0.0385062	0.0462635	0.0385071	0.0523549	0.0508737	0.0179637	0.0128368	0.0285286	0.00587864	0.0162495	0.00457533	0.072935	0.0496363	-0.0106736	0.0156287	0.018085	-0.0373025	-0.0412224	-0.0407166	-0.0598709	-0.0757649	-0.0888655	-0.103159	-0.0561027	-0.0640266	-0.0619444	-0.0616665	-0.0713252	-0.103623	-0.0800815	-0.0465198	-0.0205597	-0.0228763	-0.0223775	-0.00491238	0.00786151	-0.0291002	-0.0249425	-0.0197223	-0.0142814
28	-0.0127057	0.0206822	0.00372277	0.0252876	-0.00306279	0.00859653	-0.00267182	0.00614337	0.00621231	-0.0364205	0.0524891	0.0357766	0.0411839	0.0473802	0.0215956	0.0132856	0.0164204	0.00502649	0.0160366	9.13913e-06	0.0807208	0.0431691	-0.0117706	0.0142312	0.0179602	-0.0443323	-0.0470868	-0.04381	-0.0608492	-0.0670399	-0.0788124	-0.089556	-0.0471716	-0.0668628	-0.0540022	-0.058569	-0.0679548	-0.0954531	-0.0715218	-0.0467349	-0.0182823	-0.0266923	-0.0177879	0.00404458	0.0121662	-0.0248461	-0.024094	-0.0224004	-0.0145907
29	-0.0149567	0.0234582	0.0119004	0.0230678	0.00106394	0.0175995	0.00642464	0.00707225	0.00706577	-0.0328512	0.0541534	0.0330181	0.028074	0.0404825	0.0206873	0.010323	0.00529351	0.00158787	0.0173843	-0.00280118	0.0798402	0.0381587	-0.0094035	0.0124275	0.0133551	-0.0406479	-0.0433107	-0.0521553	-0.0572877	-0.0584376	-0.0784592	-0.0892328	-0.0540297	-0.0719001	-0.0498918	-0.0559489	-0.0616751	-0.0852741	-0.0565116	-0.0511419	-0.0180389	-0.0345332	-0.0223792	0.00926978	0.0106147	-0.0151344	-0.0155347	-0.0216116	-0.0157904
30	-0.0218051	0.0270477	0.0186302	0.0240884	0.00631105	0.0160472	0.0152419	0.00941351	-0.000121755	-0.0308299	0.0582875	0.0267596	0.0180158	0.0294205	0.0233614	0.0102119	-0.00337014	-0.000790241	0.0179546	-0.00679291	0.0716939	0.0324931	-0.0173198	0.00615143	0.00662504	-0.0415783	-0.03916	-0.054699	-0.049075	-0.0401385	-0.0663759	-0.0782853	-0.0452789	-0.0750258	-0.0398292	-0.0532757	-0.0560762	-0.0784043	-0.0454974	-0.0537587	-0.0181694	-0.0382963	-0.0185223	0.0123816	0.0113653	-0.0105569	-0.00644637	-0.0221771	-0.0182608
surface electrode 11
	time
frequency	-1.5	-1.45	-1.4	-1.35	-1.3	-1.25	-1.2	-1.15	-1.1	-1.05	-1	-0.95	-0.9	-0.85	-0.8	-0.75	-0.7	-0.65	-0.6	-0.55	-0.5	-0.45	-0.4	-0.35	-0.3	-0.25	-0.2	-0.15	-0.1	-0.05	0	0.05	0.1	0.15	0.2	0.25	0.3	0.35	0.4	0.45	0.5	0.55	0.6	0.65	0.7	0.75	0.8	0.85	0.9
1	-0.231884	-0.224598	-0.216261	-0.207627	-0.197258	-0.185833	-0.173362	-0.159872	-0.146551	-0.13124	-0.115104	-0.0982602	-0.0808569	-0.0644423	-0.0464499	-0.0284139	-0.0105029	0.00712732	0.0230299	0.0397302	0.0557579	0.0709918	0.0853146	0.0976246	0.109869	0.120877	0.130555	0.138819	0.145133	0.150503	0.154314	0.156553	0.157219	0.156451	0.154144	0.150341	0.145096	0.138469	0.131188	0.122109	0.11188	0.100601	0.0883807	0.07637	0.0626857	0.0484246	0.033717	0.0186969	0.00467322
2	-0.0706085	-0.0832475	-0.0959197	-0.107299	-0.118765	-0.12868	-0.136326	-0.14106	-0.142394	-0.140221	-0.133998	-0.123385	-0.108037	-0.0895403	-0.0650652	-0.0368082	-0.00613399	0.0254599	0.0544773	0.0853998	0.116002	0.146535	0.176667	0.203059	0.228205	0.247598	0.259664	0.263873	0.261123	0.25186	0.237082	0.217667	0.194323	0.169883	0.14118	0.111499	0.0825367	0.0559041	0.0343696	0.0148101	-0.00095417	-0.0133012	-0.0225845	-0.028639	-0.0325545	-0.0337941	-0.0326364	-0.029612	-0.025724
3	-0.0417916	-0.0443309	-0.0456335	-0.0461899	-0.0465722	-0.0471301	-0.0479338	-0.048965	-0.050216	-0.0522366	-0.0549813	-0.0571795	-0.0560258	-0.0495241	-0.0352352	-0.0140418	0.0121158	0.0419242	0.0725431	0.109108	0.147942	0.186096	0.220052	0.245279	0.263947	0.271661	0.266598	0.248127	0.220548	0.182049	0.13776	0.0906981	0.043515	0.00219887	-0.0375694	-0.0698565	-0.0931864	-0.107035	-0.111686	-0.109161	-0.100821	-0.0891284	-0.0763101	-0.0644844	-0.0516551	-0.038402	-0.0246437	-0.0111589	-0.000104272
4	-0.00525812	-0.00541959	-0.00655087	-0.0079093	-0.00806601	-0.00678052	-0.0051841	-0.00425651	-0.00397858	-0.00456081	-0.00677652	-0.0106324	-0.0147818	-0.0170591	-0.0159908	-0.0109695	-0.00156148	0.0145266	0.0366606	0.0669565	0.101529	0.139462	0.178079	0.208628	0.229779	0.236233	0.227467	0.201713	0.162967	0.109461	0.0514876	-0.00510306	-0.0566161	-0.0965544	-0.128891	-0.148826	-0.157198	-0.157076	-0.15236	-0.143034	-0.12864	-0.109653	-0.0889864	-0.0704974	-0.0510082	-0.0309537	-0.010848	0.00693458	0.0195807
5	-0.00667949	-0.0157394	-0.0237722	-0.0287634	-0.0317206	-0.0315043	-0.0293588	-0.0283814	-0.0291233	-0.0290659	-0.0280012	-0.0271073	-0.0237271	-0.0163502	-0.00394295	0.0109617	0.0250376	0.0380602	0.0523344	0.0706731	0.0888278	0.109335	0.137899	0.166481	0.188989	0.196703	0.185816	0.152688	0.103242	0.0366872	-0.0329928	-0.0966657	-0.146124	-0.175439	-0.191308	-0.19338	-0.182922	-0.166723	-0.154748	-0.142653	-0.123988	-0.101122	-0.0780054	-0.0547768	-0.0275476	-0.00129358	0.0243615	0.0489551	0.0668436
6	-2.91808e-05	-0.00130863	-0.00251262	-0.00381109	-0.00848372	-0.0161199	-0.0210057	-0.0231414	-0.024128	-0.0211873	-0.0132797	-0.00570791	0.000809955	0.0068139	0.0129543	0.0181398	0.021808	0.0262004	0.0337823	0.045193	0.0595138	0.0803097	0.108673	0.135536	0.153301	0.15169	0.129792	0.0867536	0.0346689	-0.022848	-0.0733275	-0.111755	-0.134897	-0.143122	-0.143149	-0.139693	-0.129454	-0.113487	-0.10294	-0.0928572	-0.0760649	-0.0620101	-0.0506094	-0.0353867	-0.0150326	0.00603398	0.0312093	0.0573175	0.0727554
7	0.00458583	0.00597293	0.00501631	0.0035456	0.000828804	-0.00435156	-0.0112402	-0.0150313	-0.0165675	-0.0123873	0.000725713	0.0150788	0.0288101	0.0387204	0.0427644	0.0410787	0.0337145	0.0282196	0.0311547	0.0440415	0.0673379	0.0967178	0.123284	0.135169	0.12622	0.0959896	0.0524936	0.00215533	-0.0460728	-0.0879109	-0.113874	-0.124993	-0.122445	-0.112804	-0.103059	-0.0974296	-0.0964511	-0.0937909	-0.0895589	-0.081776	-0.0627377	-0.0435468	-0.0274553	-0.00937037	0.0107835	0.0299593	0.0521695	0.0726335	0.0846652
8	-0.00562162	-0.0041144	-0.00369537	-0.00107092	0.00109128	3.23248e-05	-0.00625227	-0.00801121	-0.00931112	-0.00370887	0.0137865	0.0308037	0.042913	0.0477823	0.0479441	0.0466504	0.0401999	0.0332578	0.0362405	0.0549581	0.08629	0.113969	0.131229	0.129971	0.103404	0.0547849	-0.00454882	-0.0567864	-0.0970124	-0.123642	-0.134353	-0.133261	-0.119114	-0.0995248	-0.0862886	-0.0779347	-0.0841428	-0.0913283	-0.0940239	-0.0908604	-0.0707679	-0.0430781	-0.0148589	0.0133144	0.0368171	0.048444	0.0526999	0.0528661	0.0552157
9	0.00552891	0.00901818	0.0064916	0.00214135	0.000639407	0.00722079	0.00960368	0.0104792	0.00468413	0.00486116	0.019153	0.0336992	0.044245	0.0465832	0.0439455	0.0408085	0.0356002	0.0287473	0.0275931	0.0401698	0.0666002	0.086797	0.0950661	0.0856486	0.0539296	0.0065018	-0.0505616	-0.095275	-0.124256	-0.135014	-0.130703	-0.120616	-0.106936	-0.0911243	-0.086487	-0.0771734	-0.0823908	-0.0861117	-0.0895657	-0.0869223	-0.0679698	-0.0377774	-0.00699968	0.0222325	0.0420499	0.0449044	0.0377192	0.0307765	0.0327124
10	0.031349	0.0353908	0.0201825	-0.00042669	-0.0106754	0.00230805	0.0158794	0.0227945	0.0134072	0.0077549	0.0156622	0.0227855	0.0298616	0.0351804	0.0371772	0.0344677	0.0283744	0.0197717	0.0140255	0.0168723	0.0330456	0.0501758	0.0531076	0.0340681	0.000641059	-0.0322931	-0.0725945	-0.105778	-0.125375	-0.121934	-0.106084	-0.0996421	-0.100909	-0.0933672	-0.0921764	-0.0771731	-0.0811078	-0.0792047	-0.078233	-0.0656905	-0.0428882	-0.0176472	-0.0022605	0.00957044	0.018862	0.0230782	0.0232225	0.0236688	0.0292777
11	0.0537677	0.0577638	0.0301379	-0.000591868	-0.0161462	-0.00537126	0.00874282	0.0135784	0.00333433	-0.00207582	0.00579688	0.0093363	0.010378	0.0153093	0.0261232	0.0307208	0.0269178	0.0158389	0.00677605	0.00504119	0.0122862	0.0260349	0.0277099	0.00703591	-0.0276894	-0.0511076	-0.0771269	-0.0996215	-0.111423	-0.0989819	-0.081632	-0.0919519	-0.107481	-0.0992423	-0.0902907	-0.0680779	-0.0768913	-0.0771378	-0.0738525	-0.0463074	-0.0152998	0.00246833	-0.00335314	-0.00958484	-0.00881213	0.00239817	0.0140992	0.0226782	0.0271422
12	0.059074	0.0632558	0.038652	0.00708179	-0.00913272	-7.83561e-05	0.00383732	-0.00239042	-0.0123307	-0.0151002	-0.00756307	-0.00267894	-0.000648714	0.00644983	0.0202477	0.0214257	0.0176646	0.0141661	0.0108336	0.0108134	0.010613	0.0131698	0.0154186	0.00371374	-0.0241619	-0.0465802	-0.0726268	-0.0881028	-0.0902589	-0.0819262	-0.072505	-0.0928592	-0.107917	-0.0940822	-0.0807532	-0.0610981	-0.0728834	-0.0707017	-0.065096	-0.0336397	-0.00063797	0.0116558	-0.00572692	-0.0170312	-0.0191949	-0.00930358	-0.000664472	0.00898464	0.0117849
13	0.0480569	0.0536598	0.037907	0.00884829	-0.000759392	0.0119352	0.00840569	-0.00698041	-0.0137834	-0.0189647	-0.0122054	-0.00649157	0.00036313	0.0134823	0.019432	0.00679213	0.00148563	0.0103896	0.0223913	0.0276028	0.0196332	0.00769799	0.00896224	0.000411753	-0.0127478	-0.031224	-0.0615305	-0.0811846	-0.0765708	-0.0730272	-0.0718491	-0.0927176	-0.097883	-0.0775033	-0.0680462	-0.0603534	-0.0711706	-0.0561576	-0.0439668	-0.0205414	0.0017193	0.0101615	-0.00887167	-0.0189075	-0.0187121	-0.0127696	-0.0164344	-0.0134862	-0.0110163
14	0.0331881	0.0425196	0.0325043	0.00755446	0.006741	0.0187272	0.0156934	0.000991642	-0.00212402	-0.0120105	-0.00729603	-0.00200092	0.0090109	0.0199201	0.0153247	-0.00336218	-0.00602049	0.00843612	0.0345326	0.0446503	0.0267415	0.00305759	0.00125149	-0.00842834	-0.00869951	-0.0138126	-0.0481344	-0.0753163	-0.0725888	-0.0681248	-0.0709812	-0.08863	-0.0861682	-0.0658518	-0.0556709	-0.0571004	-0.0683402	-0.0458642	-0.0297749	-0.0133631	-0.00539615	0.000724079	-0.0115318	-0.0193969	-0.0224133	-0.013166	-0.0248338	-0.035609	-0.0345685
15	0.0220053	0.0370624	0.0278366	0.00466069	0.0106097	0.0190586	0.021483	0.0143836	0.012333	-0.000147271	0.00412134	0.00823491	0.0217955	0.0221611	0.00872118	-0.00785317	-0.00141708	0.0134907	0.04231	0.0531449	0.0262276	-0.00607205	-0.00857744	-0.0149495	-0.0124456	-0.00668929	-0.0397888	-0.0704429	-0.0713275	-0.0647649	-0.0675409	-0.0850328	-0.0777739	-0.0545898	-0.0446035	-0.0523268	-0.0640129	-0.0471878	-0.0312086	-0.0155551	-0.0162374	-0.0149245	-0.0170865	-0.0192296	-0.0288925	-0.0154214	-0.0270368	-0.0525794	-0.0561101
16	0.015662	0.0384581	0.027527	0.00480458	0.00762028	0.0134455	0.0237014	0.0261598	0.0211952	0.00925174	0.0174301	0.0213616	0.0329385	0.0214111	0.00336088	-0.00645474	0.00803303	0.0229028	0.0457526	0.0482078	0.0175111	-0.0204703	-0.019037	-0.0151699	-0.0163744	-0.0112191	-0.0391457	-0.0688924	-0.0684546	-0.0636288	-0.0633786	-0.0811729	-0.0699893	-0.0432627	-0.0382407	-0.0513445	-0.0614997	-0.0579563	-0.0472559	-0.0282197	-0.030663	-0.0327442	-0.0243339	-0.0204159	-0.0334947	-0.0228784	-0.0278848	-0.0620007	-0.0707707
17	0.00997461	0.0439774	0.032103	0.00925875	-0.00188055	0.00331468	0.0179881	0.0285817	0.019859	0.0114639	0.0283491	0.0335105	0.0382941	0.0226638	0.00137276	-0.00454799	0.013873	0.0296474	0.0454718	0.0357004	0.00905305	-0.0341244	-0.0301323	-0.0133519	-0.0158017	-0.0193713	-0.0447663	-0.0721757	-0.064261	-0.0669669	-0.062216	-0.0755114	-0.0644403	-0.0387263	-0.0370146	-0.0507882	-0.06064	-0.0721942	-0.0702155	-0.0464997	-0.0450038	-0.0481972	-0.0350106	-0.0253779	-0.0340963	-0.0335077	-0.0268339	-0.0589773	-0.0756227
18	0.00802523	0.048336	0.0367444	0.0147439	-0.00930722	-0.00626694	0.00902272	0.023262	0.00967042	0.0113607	0.0382512	0.0433652	0.0401381	0.0245038	-8.1421e-05	-0.00442978	0.0149305	0.0369923	0.0474958	0.0249633	-0.00250803	-0.043903	-0.039735	-0.0111094	-0.00833317	-0.0282058	-0.0543972	-0.076849	-0.0616792	-0.0728698	-0.0660083	-0.0677842	-0.0615261	-0.0373907	-0.0375311	-0.0523475	-0.0603942	-0.0817443	-0.0849707	-0.0636114	-0.0580084	-0.0563595	-0.0427425	-0.0345859	-0.0312038	-0.0405139	-0.0285754	-0.0489885	-0.0695368
19	0.00728919	0.0484245	0.0404912	0.0190961	-0.0107221	-0.0129151	-0.00194814	0.013155	-0.00247456	0.00924147	0.0467109	0.0474034	0.040061	0.0256499	-0.00471327	-0.00881183	0.0132108	0.0425899	0.0509611	0.0223791	-0.0140685	-0.048893	-0.0447142	-0.0101774	0.0025329	-0.0328074	-0.0628783	-0.080403	-0.0619792	-0.0796052	-0.0723104	-0.061162	-0.0635693	-0.038345	-0.0367889	-0.0531576	-0.0589733	-0.0854535	-0.0883001	-0.0735933	-0.0663057	-0.057958	-0.0465054	-0.0452208	-0.0300493	-0.0424316	-0.0328174	-0.0389934	-0.057914
20	0.00897883	0.0421211	0.0395261	0.0214004	-0.00848916	-0.0170831	-0.0112914	0.00212606	-0.00954742	0.00971175	0.0517691	0.0425732	0.03978	0.0240665	-0.0127662	-0.0146982	0.0125005	0.0473588	0.0540288	0.0261773	-0.0265852	-0.0504832	-0.0434459	-0.00796107	0.011108	-0.0368313	-0.068448	-0.0789966	-0.0659916	-0.0851194	-0.0767488	-0.0564643	-0.0676594	-0.0396572	-0.0353842	-0.0541249	-0.0575194	-0.0844034	-0.0827468	-0.0754349	-0.0692039	-0.0563266	-0.0462068	-0.0545506	-0.0301139	-0.0413941	-0.0390196	-0.0342464	-0.0463486
21	0.00844346	0.0332862	0.0358407	0.0225393	-0.00064291	-0.0175712	-0.0197392	-0.00588838	-0.0102906	0.00871181	0.0517207	0.0328983	0.0364539	0.0236608	-0.0210487	-0.0208811	0.0101107	0.0459066	0.057268	0.0360055	-0.0301308	-0.050476	-0.0398743	-0.0120934	0.0157239	-0.0338242	-0.0661429	-0.0765449	-0.0694153	-0.0880105	-0.0786305	-0.0553606	-0.0730453	-0.0410326	-0.0328242	-0.0529313	-0.0525767	-0.0777812	-0.0730679	-0.0697225	-0.0700142	-0.0544748	-0.0440604	-0.0603322	-0.0338092	-0.0351309	-0.0466143	-0.0346337	-0.0356112
22	0.0102156	0.0215275	0.0274644	0.0207658	0.00675874	-0.0185729	-0.0237364	-0.0106221	-0.00819598	0.0165726	0.0477229	0.0190495	0.0323828	0.0201309	-0.0286955	-0.0217523	0.00901077	0.0425821	0.0579189	0.0402694	-0.0317104	-0.0496105	-0.0353785	-0.0120971	0.0145344	-0.0315723	-0.0610526	-0.070754	-0.0740547	-0.0910848	-0.0743083	-0.0544174	-0.0751995	-0.0359523	-0.0296422	-0.0519663	-0.0505245	-0.0709576	-0.0605408	-0.0594211	-0.0663072	-0.0511074	-0.0428949	-0.0634868	-0.0358179	-0.0309404	-0.0539023	-0.0395733	-0.0291745
23	0.0114626	0.00945441	0.0175613	0.0215867	0.0123131	-0.0153956	-0.0232617	-0.0143328	-0.00376135	0.0257057	0.0449042	0.0060411	0.0262351	0.0160455	-0.0323741	-0.0200544	0.0050187	0.0366017	0.0562898	0.0433654	-0.0284345	-0.0474798	-0.0339588	-0.0165374	0.0107632	-0.0276281	-0.0571956	-0.0640835	-0.0783617	-0.0915986	-0.0669504	-0.0513849	-0.0716212	-0.032787	-0.0265462	-0.0495173	-0.0475511	-0.0630065	-0.0509466	-0.0488325	-0.060132	-0.0480425	-0.0418831	-0.0610576	-0.0363128	-0.0237569	-0.0571563	-0.0445115	-0.027512
24	0.0115121	0.000775859	0.0127988	0.0240144	0.0160715	-0.00964988	-0.0170909	-0.0165822	-0.000534536	0.0318254	0.045965	-0.00313514	0.0191178	0.0133338	-0.0336357	-0.0177487	-0.00091938	0.0281276	0.0500453	0.0435257	-0.0230605	-0.0472297	-0.0356362	-0.0234271	0.00672956	-0.0195143	-0.054586	-0.0597101	-0.0798688	-0.093506	-0.0620076	-0.0464751	-0.0669977	-0.0281896	-0.0201189	-0.0479364	-0.0431046	-0.0564765	-0.0464263	-0.0400325	-0.0532174	-0.0440131	-0.0413529	-0.0559012	-0.0376111	-0.0178825	-0.0570677	-0.0476026	-0.0331812
25	0.00995857	-0.00716525	0.012736	0.0223541	0.0190751	-0.00453093	-0.00973202	-0.0147451	0.00106836	0.040096	0.0460172	-0.00795216	0.0109907	0.00863897	-0.0344857	-0.0129233	-0.00526558	0.0183031	0.0440572	0.0395485	-0.0180576	-0.0468996	-0.0390463	-0.0278953	0.00259987	-0.0146102	-0.0569832	-0.0577517	-0.0797221	-0.093025	-0.0561456	-0.0391322	-0.0580254	-0.0245057	-0.016892	-0.0437834	-0.0403013	-0.0557932	-0.0440914	-0.0317647	-0.0426896	-0.0393056	-0.0445643	-0.0511805	-0.0351198	-0.0124737	-0.0522807	-0.0489914	-0.0378939
26	0.00765008	-0.0119554	0.0178742	0.0190997	0.019934	0.000843623	-0.00202106	-0.0102456	0.00142602	0.0449181	0.0455788	-0.00993241	0.00256926	0.00390943	-0.0349352	-0.00904146	-0.00770535	0.00755778	0.0362054	0.035604	-0.0141296	-0.0455074	-0.0421375	-0.0314868	-0.00028036	-0.0104891	-0.0611602	-0.0569462	-0.0757741	-0.0903815	-0.0523302	-0.0318938	-0.0476713	-0.0226488	-0.0146555	-0.0382968	-0.0374704	-0.0590187	-0.044281	-0.0232782	-0.0307076	-0.0350693	-0.0493531	-0.0487621	-0.0318759	-0.00853714	-0.0441996	-0.0478942	-0.0417814
27	0.00516936	-0.0142753	0.0251211	0.0185042	0.0172344	0.00635977	0.00669331	-0.0053714	-0.000553194	0.0439068	0.0443638	-0.0101361	-0.00427895	-0.0001138	-0.0334578	-0.00816429	-0.0090046	-0.00105175	0.0273348	0.0333387	-0.0151895	-0.0427306	-0.0428388	-0.0359529	-0.00211291	-0.00808394	-0.0672585	-0.0555994	-0.0694351	-0.0860214	-0.0486014	-0.0257523	-0.0380763	-0.0218777	-0.0123352	-0.0323069	-0.0339799	-0.0624214	-0.0452361	-0.0170805	-0.0204181	-0.0313859	-0.0522817	-0.0486818	-0.0282503	-0.00706241	-0.0363708	-0.0457295	-0.0445357
28	-0.000532796	-0.0132499	0.0305752	0.0197916	0.013429	0.0119166	0.0168945	-0.00217054	-0.00320672	0.0395591	0.0429789	-0.0093289	-0.0081729	-0.0042446	-0.0276018	-0.00813026	-0.0104054	-0.00589518	0.0205511	0.0305572	-0.0215872	-0.0396375	-0.0419029	-0.0414883	-0.00296144	-0.0118231	-0.0760214	-0.0536149	-0.0604778	-0.077082	-0.038849	-0.0162153	-0.026132	-0.0210491	-0.0107302	-0.0242898	-0.0306992	-0.0666812	-0.0450308	-0.0141011	-0.0120496	-0.0311258	-0.0513413	-0.0493637	-0.0204727	-0.00854016	-0.0284992	-0.0442065	-0.0433177
29	-0.00402876	-0.0102013	0.0361202	0.0252287	0.00686297	0.0169744	0.0243744	3.72839e-05	-0.0103356	0.0283878	0.0401967	-0.00461319	-0.00861611	-0.00322182	-0.0217507	-0.0117961	-0.00815461	-0.0100512	0.0130503	0.0267561	-0.0308031	-0.0373735	-0.0382802	-0.0476695	-0.004978	-0.0132479	-0.0801071	-0.0510813	-0.0537204	-0.0696087	-0.0301109	-0.0130807	-0.0215169	-0.0188092	-0.00573948	-0.0143572	-0.0232848	-0.0642947	-0.0450675	-0.0140539	-0.00894142	-0.0287662	-0.0491707	-0.0511164	-0.0176607	-0.0100827	-0.0236511	-0.0420196	-0.0421248
30	-0.00419139	-0.00649752	0.0362016	0.0285016	0.00499424	0.0225749	0.0308913	0.00625103	-0.0131347	0.0139261	0.0392613	7.18989e-05	-0.00927876	-0.0025287	-0.0177817	-0.0143759	-0.00595053	-0.0151524	0.00889249	0.0229649	-0.0341172	-0.0353892	-0.0322397	-0.0523481	-0.0114923	-0.014205	-0.0801253	-0.0509898	-0.0413561	-0.0585281	-0.0197292	-0.00634445	-0.0131826	-0.0207296	-0.00279763	-0.00438006	-0.0191369	-0.0604864	-0.0476143	-0.0152903	-0.00675714	-0.0280848	-0.0470349	-0.050408	-0.0165963	-0.00848496	-0.0176557	-0.0419054	-0.0410281
Time–frequency representation of non-events
surface electrode 1
	time
frequency	-1.5	-1.45	-1.4	-1.35	-1.3	-1.25	-1.2	-1.15	-1.1	-1.05	-1	-0.95	-0.9	-0.85	-0.8	-0.75	-0.7	-0.65	-0.6	-0.55	-0.5	-0.45	-0.4	-0.35	-0.3	-0.25	-0.2	-0.15	-0.1	-0.05	0	0.05	0.1	0.15	0.2	0.25	0.3	0.35	0.4	0.45	0.5	0.55	0.6	0.65	0.7	0.75	0.8	0.85	0.9
1	0.0119285	0.00619821	0.000672243	-0.00462862	-0.00968437	-0.0144754	-0.0189838	-0.023199	-0.0271212	-0.0307577	-0.03412	-0.0372219	-0.0400767	-0.0426915	-0.0450676	-0.0472008	-0.0490788	-0.0506808	-0.0519814	-0.0529548	-0.0535802	-0.0538463	-0.0537496	-0.0532915	-0.0524747	-0.0513012	-0.0497706	-0.0478797	-0.0456251	-0.0430059	-0.0400258	-0.0366924	-0.0330142	-0.029002	-0.0246736	-0.0200518	-0.0151578	-0.0100144	-0.00464405	0.000929584	0.00667894	0.0125731	0.0185783	0.024663	0.0308017	0.0369737	0.0431593	0.0493392	0.0554952
2	-0.00698329	-0.0107656	-0.0146569	-0.018542	-0.0223356	-0.025993	-0.0294812	-0.03279	-0.0359109	-0.0388115	-0.0414426	-0.0437723	-0.0457794	-0.0474393	-0.0487476	-0.0497589	-0.0505223	-0.0510472	-0.0512948	-0.0512305	-0.0508533	-0.0501512	-0.0491438	-0.0478765	-0.0464396	-0.0449214	-0.0433874	-0.0419013	-0.0405207	-0.0392704	-0.0381851	-0.0372929	-0.0366054	-0.0361086	-0.0357323	-0.0353519	-0.0348478	-0.0341341	-0.0332081	-0.0321026	-0.0308489	-0.0294694	-0.0279655	-0.0263198	-0.024513	-0.0225585	-0.0205127	-0.0184329	-0.0163166
3	0.0114512	0.000727921	-0.0115065	-0.0244342	-0.0374133	-0.0498923	-0.0614526	-0.0715569	-0.0793388	-0.0839648	-0.0851228	-0.0831022	-0.0786164	-0.0726428	-0.065983	-0.0591534	-0.0526649	-0.0472698	-0.0438006	-0.0425826	-0.0432262	-0.0449697	-0.0471194	-0.0493652	-0.0514596	-0.0531717	-0.0542228	-0.0544813	-0.0541705	-0.0535133	-0.0524312	-0.0507814	-0.0485802	-0.0461322	-0.0438642	-0.042241	-0.0413958	-0.0410209	-0.0407074	-0.0404172	-0.0405028	-0.0415495	-0.0439132	-0.0474881	-0.0516435	-0.0555843	-0.0589198	-0.0617318	-0.0640582
4	-0.0188707	-0.0265423	-0.031995	-0.034589	-0.0352003	-0.0354256	-0.0358782	-0.0366876	-0.0382095	-0.0401244	-0.0420302	-0.0443872	-0.0478951	-0.0525412	-0.0570348	-0.0599232	-0.0611645	-0.0611562	-0.0599314	-0.0578002	-0.0552786	-0.0522288	-0.0482648	-0.0442314	-0.0416457	-0.0407289	-0.0405054	-0.0405844	-0.0418099	-0.0447879	-0.0484147	-0.0505371	-0.050558	-0.049561	-0.0483848	-0.0472818	-0.0461732	-0.0446252	-0.0424563	-0.0398555	-0.0371092	-0.0349726	-0.0349222	-0.0369699	-0.0392833	-0.0401742	-0.0401294	-0.0407986	-0.0419358
5	0.00466966	-0.000159998	-0.00572811	-0.00918593	-0.0110145	-0.0148283	-0.0196767	-0.0213325	-0.0189619	-0.0152391	-0.0113988	-0.00810741	-0.00859683	-0.013394	-0.01927	-0.0232713	-0.0257713	-0.0269119	-0.0265296	-0.0263633	-0.0272483	-0.0284167	-0.0291659	-0.0301687	-0.0324456	-0.0357592	-0.0395756	-0.0442206	-0.0498342	-0.0555971	-0.0608566	-0.0642729	-0.0638531	-0.0619087	-0.0600989	-0.0558064	-0.0490487	-0.0422579	-0.0363908	-0.0329587	-0.0331567	-0.0345784	-0.0357239	-0.0379597	-0.0388768	-0.0348315	-0.0294209	-0.0283327	-0.0306503
6	0.00698971	0.0110396	0.00991194	0.00876008	0.0101917	0.0101842	0.00657749	0.00367758	0.00109487	-0.00409472	-0.00709312	-0.00307448	0.00517929	0.0133682	0.0209982	0.0277609	0.0261977	0.0162676	0.00530292	-0.00386128	-0.0114835	-0.0175749	-0.0221837	-0.02346	-0.0230487	-0.0224063	-0.0222385	-0.02452	-0.0269455	-0.024393	-0.0200054	-0.017199	-0.0124385	-0.00804199	-0.00918229	-0.00919954	-0.00260623	0.0046142	0.01088	0.0119474	0.00322239	-0.00806541	-0.0178449	-0.0286695	-0.0349117	-0.0346503	-0.0305324	-0.0220891	-0.0135099
7	0.00240269	0.011467	0.0119115	0.00875602	0.00683193	0.00624949	0.00780334	0.0109834	0.0112935	0.0104087	0.009902	0.0113619	0.0133105	0.0123166	0.0109583	0.0131789	0.0110766	0.00148254	-0.00641576	-0.0119126	-0.0152039	-0.0159434	-0.0151306	-0.0154899	-0.0203726	-0.0267334	-0.0302214	-0.0335592	-0.0338838	-0.0275109	-0.0144235	0.00279047	0.0218122	0.0392802	0.038713	0.0275224	0.0157014	0.00214958	-0.0078684	-0.0159513	-0.0255535	-0.0329956	-0.0378921	-0.0397244	-0.0336303	-0.0220577	-0.0120679	-0.00332006	-0.000232061
8	-0.00928872	0.00489259	0.0106844	0.0106359	0.00330603	-0.00840207	-0.0161192	-0.0156731	-0.0105477	-0.00111902	0.000912921	0.00165112	-0.00144833	-0.00800434	-0.0116389	-0.00706009	-0.00226225	-0.00394577	-0.00375964	-0.00709909	-0.00891717	-0.012598	-0.0188693	-0.029067	-0.0410388	-0.0489725	-0.0496948	-0.046894	-0.0393924	-0.0318526	-0.0230734	-0.0106395	0.0084471	0.0354924	0.0504135	0.048141	0.0322285	0.0101595	-0.00930639	-0.0225957	-0.0339351	-0.0440929	-0.0527065	-0.052853	-0.0417166	-0.0191397	0.000428035	0.0115966	0.0086134
9	-0.0188478	-0.00347928	0.00541646	0.00580181	-0.00990711	-0.0281807	-0.0411959	-0.0452392	-0.0432661	-0.0294622	-0.0234117	-0.0206393	-0.0306899	-0.0390561	-0.038237	-0.0264104	-0.0111729	-0.000917313	0.00770995	0.00475557	0.00228224	-0.00312463	-0.0106999	-0.0213843	-0.0351135	-0.0422267	-0.0387105	-0.0303236	-0.0233678	-0.0243288	-0.0243513	-0.0201245	-0.00446448	0.0185265	0.037746	0.0449062	0.0390282	0.0224973	0.0017832	-0.0169646	-0.0312418	-0.0389005	-0.0450493	-0.0464389	-0.0411068	-0.0232456	-0.0100497	0.00527419	0.0123622
10	-0.00391316	0.00441113	0.00154288	-0.00596137	-0.0256271	-0.0371383	-0.0475641	-0.052181	-0.0517996	-0.0402274	-0.040104	-0.0409292	-0.0580281	-0.0635006	-0.0569503	-0.0451074	-0.0370274	-0.0259544	-0.0105253	-0.0123657	-0.0155069	-0.0166571	-0.00811688	-0.00177104	-0.00773886	-0.0160651	-0.0181972	-0.0140658	-0.011941	-0.0227244	-0.0276769	-0.0209628	-0.00017021	0.0140903	0.0182733	0.0153652	0.0144692	0.00964581	-0.00680801	-0.0284605	-0.0440924	-0.0457525	-0.0395381	-0.0331976	-0.0320898	-0.0248117	-0.0166469	0.000618298	0.00936923
11	0.0176061	0.0197179	0.000558297	-0.010511	-0.0203464	-0.0282562	-0.0411734	-0.0431712	-0.0395663	-0.0341139	-0.0451703	-0.0571437	-0.0716184	-0.0725037	-0.0687872	-0.0585664	-0.0569173	-0.0529767	-0.0388285	-0.0348548	-0.0374136	-0.0324908	-0.0134171	0.000570154	-0.00728806	-0.0166753	-0.0214899	-0.0196899	-0.0177719	-0.0224816	-0.0162618	-0.00658993	0.0100192	0.0164276	0.00855936	-0.00733496	-0.0114388	-0.00807191	-0.0200912	-0.0414893	-0.0536381	-0.0499323	-0.0384845	-0.0354529	-0.0399292	-0.0366984	-0.0232882	-0.00690539	0.000226973
12	0.0201117	0.0198594	-0.00267941	-0.00834793	-0.00711629	-0.0156375	-0.0377437	-0.0394139	-0.0292851	-0.0252915	-0.0422249	-0.0622207	-0.0744703	-0.0735499	-0.0726697	-0.0602077	-0.0553389	-0.056219	-0.0519826	-0.048487	-0.0469816	-0.039688	-0.0228863	-0.0121575	-0.021535	-0.0347168	-0.0429186	-0.0408154	-0.0346385	-0.0251873	-0.00404994	0.00751565	0.01624	0.016312	0.00537805	-0.0108232	-0.0187913	-0.0178197	-0.0242404	-0.0376707	-0.0425335	-0.0355512	-0.0311898	-0.0452558	-0.0520486	-0.043093	-0.0264177	-0.0155767	-0.0107005
13	-5.87282e-05	-0.000248816	-0.0101201	-0.0079476	-0.00216245	-0.011133	-0.0374407	-0.0441386	-0.0297083	-0.0231046	-0.0389516	-0.0585688	-0.0681514	-0.0673741	-0.0641247	-0.0526296	-0.0484271	-0.0510318	-0.0547961	-0.0560885	-0.0514983	-0.0453749	-0.0382849	-0.0284206	-0.0312647	-0.047703	-0.0647787	-0.0637204	-0.0522141	-0.0357091	-0.0115354	0.00634394	0.0155139	0.0136131	0.00288664	-0.00878081	-0.0166747	-0.0163594	-0.0157093	-0.0206217	-0.0212159	-0.0162506	-0.0222646	-0.0450476	-0.0458826	-0.034432	-0.0228765	-0.0187009	-0.0172783
14	-0.0245536	-0.0246959	-0.0214843	-0.0114106	-0.0056804	-0.0147313	-0.0390756	-0.0484257	-0.0346252	-0.025156	-0.0383292	-0.0530832	-0.0568662	-0.0554336	-0.0495867	-0.0436862	-0.0470144	-0.0491216	-0.0547147	-0.0585444	-0.0515232	-0.0495781	-0.049286	-0.0387852	-0.0365779	-0.0552885	-0.0842688	-0.0842224	-0.0668181	-0.0500737	-0.0285531	-0.0021188	0.0133571	0.00934072	0.000444512	-0.00825994	-0.0127118	-0.00994845	-0.00536911	-0.00586961	-0.0101671	-0.0109548	-0.0200057	-0.0353906	-0.029028	-0.0214115	-0.0214175	-0.0162449	-0.0189941
15	-0.0429963	-0.043352	-0.0333449	-0.0162832	-0.0140612	-0.0226582	-0.041495	-0.0486717	-0.0382239	-0.0287339	-0.0381078	-0.0461046	-0.0439854	-0.0410228	-0.0355636	-0.0400228	-0.0467807	-0.0483381	-0.0547257	-0.0583883	-0.0492777	-0.0500307	-0.0526051	-0.0445958	-0.0406167	-0.0620066	-0.100809	-0.105045	-0.0795702	-0.0615273	-0.0403956	-0.00546835	0.00912762	0.000315632	-0.0051593	-0.00778159	-0.00903757	-0.00361175	-0.000301166	-0.000295631	-0.0100509	-0.0208427	-0.0272171	-0.0259085	-0.0129207	-0.0156321	-0.02438	-0.0142294	-0.0204527
16	-0.0496693	-0.0524	-0.0437714	-0.0210678	-0.0205561	-0.032199	-0.0464701	-0.045408	-0.0383794	-0.0303217	-0.0353364	-0.0393111	-0.0314611	-0.0272507	-0.0266646	-0.0393317	-0.0457803	-0.0444137	-0.0548642	-0.0580367	-0.0461444	-0.0502968	-0.0523064	-0.0452738	-0.0422774	-0.0657502	-0.11156	-0.12449	-0.0890028	-0.0645412	-0.0397487	0.00184247	0.00307057	-0.0169059	-0.0165645	-0.00711641	-0.0063225	0.00238762	9.46701e-05	-0.00523586	-0.0159734	-0.0391603	-0.0423246	-0.0217354	-0.00480151	-0.0181932	-0.0276609	-0.015609	-0.0231686
17	-0.0445211	-0.0518001	-0.0494445	-0.0234762	-0.0225208	-0.0402749	-0.0512265	-0.0423492	-0.0356894	-0.0301812	-0.0300134	-0.0341149	-0.0217724	-0.018551	-0.0240704	-0.0381269	-0.044063	-0.0402168	-0.0555083	-0.0586781	-0.0440604	-0.0542354	-0.0543288	-0.0437588	-0.0417769	-0.0648367	-0.113017	-0.136332	-0.0923032	-0.0566744	-0.0271489	0.0176714	-0.00376211	-0.0412753	-0.0331947	-0.00865243	-0.00422475	0.00956036	-4.8905e-05	-0.0164227	-0.021706	-0.0544656	-0.0593374	-0.0230427	-0.00572184	-0.0251276	-0.0281673	-0.0183348	-0.0272892
18	-0.0309908	-0.0423042	-0.0454487	-0.0200467	-0.0236771	-0.0454273	-0.0501588	-0.0420184	-0.0317623	-0.0291049	-0.0255309	-0.0282638	-0.0154047	-0.0162028	-0.0230082	-0.033993	-0.0425764	-0.0418777	-0.0587882	-0.057224	-0.0436493	-0.0599865	-0.0566081	-0.0433144	-0.0404152	-0.0619099	-0.10743	-0.132641	-0.0853956	-0.0397652	-0.00631925	0.0321398	-0.0136613	-0.064487	-0.046849	-0.0119856	0.000456687	0.0208204	0.00129324	-0.025641	-0.0258539	-0.061266	-0.0675257	-0.0258009	-0.0130516	-0.0312287	-0.0259924	-0.0186331	-0.0311141
19	-0.0126366	-0.0265473	-0.03658	-0.0171183	-0.0220016	-0.0441402	-0.0452291	-0.0490532	-0.0335353	-0.0300475	-0.0259944	-0.024743	-0.0151531	-0.0166778	-0.0193495	-0.0258282	-0.0510227	-0.0520322	-0.0610995	-0.056256	-0.0423025	-0.06397	-0.0592677	-0.0456756	-0.0384213	-0.0544359	-0.0926894	-0.115605	-0.0762761	-0.0240532	0.00822802	0.0375633	-0.0147131	-0.0757806	-0.0593724	-0.0164321	0.00880259	0.0372889	0.00975725	-0.0295342	-0.0262093	-0.0534519	-0.0659475	-0.0341978	-0.0213347	-0.0339039	-0.0254331	-0.0151142	-0.0312434
20	0.00356462	-0.0133923	-0.0248924	-0.0103889	-0.0259625	-0.0425152	-0.0388603	-0.0597545	-0.0355817	-0.032608	-0.0310048	-0.0211186	-0.0155164	-0.0156345	-0.0126719	-0.0188833	-0.0618235	-0.0652906	-0.0643466	-0.0494894	-0.0406944	-0.0632505	-0.0535007	-0.0473983	-0.0352037	-0.0537973	-0.0805019	-0.093134	-0.056988	-0.0138057	0.016094	0.0252307	-0.0214363	-0.0760729	-0.0576282	-0.0156617	0.0193556	0.0564299	0.0118622	-0.0290655	-0.0276491	-0.0475086	-0.0525226	-0.0377348	-0.0331353	-0.033738	-0.0240733	-0.0149901	-0.0320055
21	0.0170706	-0.00462145	-0.0115657	-0.00847843	-0.0266467	-0.0357005	-0.0339595	-0.0706424	-0.0428288	-0.0351013	-0.0379399	-0.0189514	-0.0145613	-0.0139097	-0.00642958	-0.0126891	-0.0700972	-0.0738369	-0.0625221	-0.0418252	-0.0382455	-0.0572311	-0.0431142	-0.0447055	-0.0332784	-0.0515767	-0.0687337	-0.0691033	-0.0412461	-0.0119112	0.0139613	0.00516202	-0.0251021	-0.0640604	-0.0519833	-0.0107555	0.0289645	0.0724556	0.0145255	-0.026154	-0.0303384	-0.0419069	-0.0364894	-0.0409076	-0.0426485	-0.0334891	-0.0226525	-0.0195107	-0.0305509
22	0.0249918	-0.00821078	-0.00373813	-0.0101936	-0.0214777	-0.0248996	-0.0296349	-0.0780522	-0.0524305	-0.0347709	-0.0442001	-0.0172859	-0.00986171	-0.0127247	-0.00352185	-0.00970885	-0.0717139	-0.0753757	-0.0593354	-0.0340125	-0.0310346	-0.0494846	-0.0307488	-0.0392602	-0.0327175	-0.0480559	-0.0599776	-0.0513927	-0.0314715	-0.0156655	0.00604092	-0.0146192	-0.0265668	-0.0485147	-0.0433745	-0.00497602	0.0304451	0.0802594	0.0170576	-0.0217256	-0.0299733	-0.0414593	-0.0238974	-0.0389026	-0.0482354	-0.0342624	-0.0197676	-0.0287258	-0.0306168
23	0.0283821	-0.0174329	0.00276926	-0.00999182	-0.012414	-0.0145386	-0.0249334	-0.0823412	-0.0570529	-0.0348682	-0.045446	-0.0147995	-0.00645046	-0.0112612	-0.00252212	-0.00768574	-0.0656032	-0.0695227	-0.0519821	-0.0271016	-0.0253592	-0.0423669	-0.0154047	-0.034221	-0.0360192	-0.0463152	-0.0498867	-0.0386261	-0.025382	-0.0235286	-0.00352841	-0.0354066	-0.0302639	-0.037814	-0.0305752	-4.38892e-05	0.0310642	0.0780002	0.0149923	-0.0155194	-0.0307482	-0.0437521	-0.0159433	-0.0365857	-0.0489492	-0.0336499	-0.017854	-0.0383409	-0.0301257
24	0.0226549	-0.0258801	0.00704297	-0.00702735	0.000643512	-0.00643786	-0.0220914	-0.0820411	-0.0580365	-0.034079	-0.0438608	-0.0127925	-0.00392234	-0.0108829	-0.000313963	-0.0053946	-0.0541349	-0.0547687	-0.0425937	-0.0227183	-0.0218664	-0.0342394	-0.00121708	-0.0307714	-0.0444056	-0.0419501	-0.0420189	-0.0285875	-0.0265798	-0.0321191	-0.0171809	-0.0526648	-0.0343316	-0.0314358	-0.0163178	0.00172033	0.0323377	0.0654941	0.00997239	-0.00976007	-0.0328407	-0.0458211	-0.0133745	-0.0361644	-0.044328	-0.0318364	-0.0179103	-0.0469872	-0.0268537
25	0.0152146	-0.0358515	0.00760961	-0.00590032	0.0169468	0.00190763	-0.0171386	-0.0772154	-0.0576065	-0.0350523	-0.0437634	-0.0109305	-0.00113565	-0.0113303	0.00170426	-0.00164504	-0.037828	-0.0395955	-0.038544	-0.0225733	-0.0143695	-0.0299706	0.00488254	-0.029492	-0.0533594	-0.0344247	-0.0391125	-0.0237802	-0.0312366	-0.0373248	-0.0254046	-0.0588209	-0.0372394	-0.0271708	-0.0127055	0.00261731	0.0248636	0.0441949	0.00788498	-0.00665636	-0.0279454	-0.0459336	-0.0126807	-0.0350267	-0.0390325	-0.0305567	-0.0175582	-0.0510579	-0.0249014
26	0.00712697	-0.0407393	0.00558568	-0.00804559	0.0290982	0.00896393	-0.0152438	-0.0721061	-0.0574445	-0.0398904	-0.0469596	-0.0102063	0.00313247	-0.0115668	0.00334996	0.00138342	-0.0187658	-0.0250159	-0.0382675	-0.0265372	-0.0079077	-0.0270335	0.00387355	-0.0276779	-0.0596824	-0.0265199	-0.0411527	-0.0203154	-0.0346065	-0.0407784	-0.0325738	-0.0609987	-0.0401801	-0.0215386	-0.015079	0.00299833	0.0141953	0.0183213	0.00273651	-0.00671987	-0.0216779	-0.0441034	-0.0114001	-0.0360031	-0.0357982	-0.0302118	-0.0191719	-0.0533622	-0.0249381
27	-0.000430125	-0.0414159	0.000140127	-0.00771462	0.0382365	0.0129977	-0.0092571	-0.0659406	-0.0593118	-0.0416815	-0.0480652	-0.0161105	0.00666093	-0.0109081	0.00112815	0.00528783	-0.00118975	-0.00966065	-0.0333824	-0.0349177	-0.00876636	-0.0227636	0.000896882	-0.025481	-0.0635845	-0.0172885	-0.0392813	-0.0221609	-0.0348989	-0.046286	-0.0322876	-0.059074	-0.0440866	-0.0199957	-0.0158745	0.00122061	0.00463571	-0.00214925	-0.00363346	-0.00667361	-0.0169342	-0.0412543	-0.0126563	-0.0372472	-0.0339043	-0.0303037	-0.020011	-0.0459194	-0.029207
28	-0.013926	-0.0391949	-0.00290448	-0.00259839	0.0440086	0.0125575	-0.0108377	-0.0583279	-0.0562967	-0.0425913	-0.0453905	-0.0193709	0.0070504	-0.0146578	0.00161443	0.0089095	0.0113661	-0.00147614	-0.0307508	-0.0386373	-0.0143145	-0.0212484	0.00144968	-0.0277375	-0.0652114	-0.010325	-0.0342932	-0.0197386	-0.0387146	-0.0524919	-0.0248196	-0.051891	-0.0419323	-0.0204192	-0.0197253	-0.00188677	-0.00563193	-0.0164475	-0.00856525	-0.00451984	-0.0164659	-0.0367141	-0.0155133	-0.04511	-0.0345276	-0.032222	-0.021851	-0.0319648	-0.0228538
29	-0.0270037	-0.0363328	-0.00601167	0.00227521	0.0422931	0.0145377	-0.00590252	-0.0474523	-0.0505641	-0.0370315	-0.0352521	-0.0273516	0.00357402	-0.0182752	-0.0025605	0.00926793	0.0131555	0.000804693	-0.0275404	-0.0418989	-0.0222798	-0.0203704	-0.000497859	-0.0303557	-0.063542	0.000797468	-0.0280687	-0.0211239	-0.0404913	-0.054549	-0.000728313	-0.040778	-0.0390968	-0.0220211	-0.0260605	-0.00252816	-0.0109922	-0.0165457	-0.0116777	-0.00252496	-0.0156642	-0.0353319	-0.0208801	-0.0493767	-0.040735	-0.0351714	-0.0150993	-0.0053452	-0.0196465
30	-0.0332425	-0.0315504	-0.0113053	0.00496921	0.0436913	0.0175471	-0.0043099	-0.0415868	-0.0493725	-0.0329117	-0.03062	-0.0320488	-0.000907853	-0.021549	-0.00911112	0.0050687	0.0160568	-0.000427078	-0.0231661	-0.0458505	-0.0277987	-0.021352	-0.00652891	-0.0208655	-0.0576444	0.00593949	-0.0271412	-0.0180947	-0.0337997	-0.0547103	0.0106931	-0.0294527	-0.0375454	-0.0181516	-0.0327404	-0.00496378	-0.0203605	-0.0217914	-0.0188458	-0.000245961	-0.00722663	-0.03503	-0.0235378	-0.0532626	-0.045279	-0.0404463	-0.0119996	0.0124432	-0.0187349
surface electrode 2
	time
frequency	-1.5	-1.45	-1.4	-1.35	-1.3	-1.25	-1.2	-1.15	-1.1	-1.05	-1	-0.95	-0.9	-0.85	-0.8	-0.75	-0.7	-0.65	-0.6	-0.55	-0.5	-0.45	-0.4	-0.35	-0.3	-0.25	-0.2	-0.15	-0.1	-0.05	0	0.05	0.1	0.15	0.2	0.25	0.3	0.35	0.4	0.45	0.5	0.55	0.6	0.65	0.7	0.75	0.8	0.85	0.9
1	0.0737124	0.0675752	0.0612238	0.0552107	0.0485804	0.0418785	0.0351505	0.0284355	0.0222758	0.0156695	0.00915545	0.00275661	-0.00350183	-0.00913018	-0.0150428	-0.0207435	-0.0262128	-0.0314276	-0.0359936	-0.0406484	-0.0449763	-0.0489566	-0.0525699	-0.0555615	-0.0584073	-0.0608182	-0.0627739	-0.0642566	-0.0651917	-0.0657179	-0.0657174	-0.065172	-0.0640666	-0.0625375	-0.0603195	-0.057512	-0.0541117	-0.0501153	-0.0458981	-0.0407663	-0.0350659	-0.0288198	-0.0220583	-0.0153879	-0.00772844	0.000349142	0.00881114	0.0176224	0.026034
2	-0.0156084	-0.019887	-0.0239027	-0.0273952	-0.030928	-0.0341065	-0.0368112	-0.0390008	-0.040638	-0.0421784	-0.0436929	-0.0453533	-0.0472566	-0.0492647	-0.0517098	-0.0544068	-0.0572811	-0.0602152	-0.0628839	-0.0656531	-0.0682322	-0.0705593	-0.0725702	-0.0741014	-0.0753689	-0.076202	-0.0765787	-0.0764878	-0.0759597	-0.074852	-0.0731196	-0.0706985	-0.0675593	-0.0640551	-0.059702	-0.0548915	-0.0497596	-0.0444502	-0.0395226	-0.0342961	-0.0293022	-0.0246163	-0.0202472	-0.0164943	-0.0127325	-0.00932681	-0.00637594	-0.00401739	-0.00249454
3	-0.0360389	-0.0307398	-0.0246705	-0.019461	-0.0150876	-0.0123511	-0.011169	-0.0112663	-0.0123176	-0.01452	-0.0180306	-0.0229745	-0.0289438	-0.0345127	-0.0395562	-0.0429693	-0.0452008	-0.0471218	-0.0490679	-0.051065	-0.052381	-0.0527274	-0.0522024	-0.0514907	-0.050982	-0.0506734	-0.0501968	-0.0496227	-0.0495898	-0.0508241	-0.0537723	-0.0582043	-0.0635854	-0.0687902	-0.0739583	-0.07823	-0.0814116	-0.0834283	-0.0842436	-0.0838478	-0.0817928	-0.0778803	-0.0725436	-0.0670109	-0.0609439	-0.054928	-0.0488154	-0.0421297	-0.0351046
4	-0.0194727	-0.0118967	-0.00304878	0.00397036	0.00832814	0.00891185	0.00757764	0.0063902	0.00513745	0.00302794	0.000705691	-0.00100475	-0.00216229	-0.00358791	-0.00639055	-0.011198	-0.0188837	-0.0296159	-0.0411689	-0.0530404	-0.0621517	-0.068171	-0.0709691	-0.0701508	-0.0653705	-0.0573943	-0.047607	-0.0377692	-0.0303879	-0.0257397	-0.0253164	-0.0283235	-0.0335852	-0.0393271	-0.0454316	-0.0507903	-0.0558125	-0.061201	-0.0654545	-0.0675928	-0.0671212	-0.0655529	-0.0640012	-0.06204	-0.0588528	-0.0553313	-0.0515938	-0.0458324	-0.0372603
5	0.0116365	0.0202988	0.0275647	0.0302696	0.0277859	0.0199399	0.0091761	-0.00287422	-0.0148597	-0.0291345	-0.0446727	-0.0593435	-0.0723889	-0.0823827	-0.0886722	-0.0901508	-0.0901603	-0.0893924	-0.0871699	-0.08391	-0.0799094	-0.0733257	-0.0633794	-0.0531856	-0.0439603	-0.0367431	-0.0300458	-0.0236458	-0.0188122	-0.0162064	-0.0171259	-0.0205056	-0.0256078	-0.0334586	-0.0437599	-0.0511735	-0.0539731	-0.0544059	-0.053989	-0.0515183	-0.0487312	-0.0488374	-0.0515079	-0.0551685	-0.0595974	-0.0633153	-0.0659649	-0.0660035	-0.0612822
6	0.0131692	0.00483439	-0.0041246	-0.00864007	-0.0116369	-0.0148624	-0.0173866	-0.022298	-0.0280516	-0.0317156	-0.0327779	-0.0325356	-0.0342093	-0.0390724	-0.0465467	-0.0527878	-0.0563538	-0.0571696	-0.0528296	-0.0440937	-0.0347832	-0.0257585	-0.0213868	-0.0233547	-0.0297607	-0.038648	-0.0467898	-0.0538458	-0.0608294	-0.0692121	-0.0788646	-0.086167	-0.0843181	-0.0770034	-0.0656617	-0.0504444	-0.0364808	-0.0287456	-0.0269553	-0.0275392	-0.0290576	-0.0290167	-0.0263161	-0.0229991	-0.0181707	-0.0108745	-0.00186868	0.00358225	0.00560618
7	0.00370363	0.0032612	0.0025608	0.00508088	0.00668896	0.00479224	0.00380549	0.000984826	-0.0026597	-0.00335709	-0.0033141	-0.00262631	-0.00447776	-0.00734776	-0.0117437	-0.0151568	-0.0133201	-0.0111709	-0.00945387	-0.00961195	-0.0158267	-0.0211961	-0.0264896	-0.0314087	-0.0373594	-0.0460988	-0.055166	-0.0645854	-0.0727277	-0.0787504	-0.0846806	-0.0882768	-0.0834652	-0.0742382	-0.0599281	-0.0428468	-0.0262413	-0.0140513	-0.00628283	-0.00218844	-0.003482	-0.0054917	-0.00738654	-0.00777164	-0.00691466	-0.00724064	-0.00669125	-0.00796354	-0.00992371
8	-0.013609	-0.00322078	0.00758922	0.0173042	0.0235462	0.0219228	0.0214405	0.0171011	0.010103	0.00619282	0.00317736	-0.000268167	-0.00844428	-0.0171223	-0.0233229	-0.0246999	-0.0154686	-0.00694663	-0.00363078	-0.0075367	-0.0226518	-0.0345476	-0.0422273	-0.0435029	-0.0432992	-0.0479642	-0.0542515	-0.0600576	-0.0620954	-0.0594814	-0.0610963	-0.0648478	-0.0640758	-0.0613089	-0.0539505	-0.0448816	-0.0324406	-0.0225103	-0.0135291	-0.00800946	-0.0117591	-0.015722	-0.0200925	-0.0222754	-0.0251587	-0.0293717	-0.0312298	-0.0341382	-0.0387176
9	-0.0382961	-0.021214	0.000499855	0.0127323	0.0149902	0.00573477	0.00346434	0.000768288	-0.00231221	-0.00392705	-0.00699412	-0.0116641	-0.0207447	-0.0334389	-0.038695	-0.0369967	-0.0223458	-0.014894	-0.0144488	-0.0237951	-0.0451528	-0.0589504	-0.0649315	-0.0621856	-0.0551455	-0.053163	-0.0526126	-0.0534327	-0.0499571	-0.0385081	-0.0345486	-0.0416762	-0.0515921	-0.0578284	-0.054383	-0.0467975	-0.0371353	-0.0367973	-0.0380462	-0.0373507	-0.039242	-0.0410905	-0.0462238	-0.0447717	-0.0446465	-0.0488248	-0.053289	-0.0537848	-0.0534953
10	-0.049784	-0.0405456	-0.0210932	-0.01121	-0.00918412	-0.0261914	-0.0331358	-0.0331217	-0.0255918	-0.017115	-0.015298	-0.0187269	-0.0269314	-0.0427141	-0.040667	-0.0349912	-0.0213006	-0.0215352	-0.0319163	-0.0473752	-0.0592833	-0.0628206	-0.0714669	-0.0777289	-0.0695519	-0.0543383	-0.0443235	-0.0488825	-0.0527709	-0.0412997	-0.0311924	-0.038124	-0.0554578	-0.0691167	-0.0698724	-0.0564236	-0.0478014	-0.0576455	-0.0665762	-0.0665414	-0.0633591	-0.062875	-0.0675582	-0.0576176	-0.0488957	-0.0479964	-0.0582633	-0.0608373	-0.0597157
11	-0.0327593	-0.0465133	-0.043353	-0.0398655	-0.0402706	-0.05846	-0.0584694	-0.0474991	-0.0295379	-0.0184884	-0.0122778	-0.0175472	-0.0321692	-0.0425123	-0.0293246	-0.02168	-0.0097137	-0.0181593	-0.0427208	-0.0665351	-0.0664197	-0.058135	-0.0643026	-0.0734414	-0.0663016	-0.0487445	-0.0348645	-0.0420191	-0.0567259	-0.0550347	-0.0420421	-0.0457311	-0.0607379	-0.0768085	-0.0781794	-0.061245	-0.0596777	-0.0707706	-0.069452	-0.0664505	-0.0670073	-0.0638477	-0.0704547	-0.059726	-0.0441371	-0.0340954	-0.0481157	-0.0653321	-0.0676067
12	-0.00796715	-0.0317833	-0.0441851	-0.050125	-0.0593249	-0.0753649	-0.0594126	-0.0362437	-0.0155514	-0.00568466	-0.00432606	-0.0171166	-0.0314565	-0.0352874	-0.0188677	-0.00884378	0.00043383	-0.0096648	-0.040056	-0.0696893	-0.0705899	-0.0586416	-0.0511477	-0.0538358	-0.0533985	-0.0475483	-0.0342339	-0.0327343	-0.0468869	-0.0503741	-0.040473	-0.0390574	-0.049741	-0.0589275	-0.0548315	-0.044633	-0.0517604	-0.0556455	-0.048319	-0.0465347	-0.0460853	-0.0456013	-0.0584151	-0.0534989	-0.0389334	-0.0220983	-0.0316608	-0.0514445	-0.051174
13	-0.00360465	-0.0208135	-0.0376185	-0.048282	-0.058487	-0.0700743	-0.0456419	-0.019318	-0.00246309	0.00387646	-0.00179294	-0.0164294	-0.0249664	-0.0276415	-0.0155938	-0.00638652	-0.000797038	-0.0111693	-0.0382726	-0.0686856	-0.067696	-0.0548994	-0.0416416	-0.0421235	-0.0510068	-0.0532049	-0.0369324	-0.0295414	-0.0412851	-0.0442782	-0.0347689	-0.0272127	-0.0321631	-0.0374939	-0.0276594	-0.0231045	-0.0304317	-0.0323806	-0.0305799	-0.0312334	-0.0246899	-0.0291136	-0.0463711	-0.0433307	-0.0302261	-0.0111894	-0.0165139	-0.0272762	-0.0175931
14	-0.0086277	-0.0164066	-0.0353765	-0.0463502	-0.0474534	-0.0534666	-0.0338224	-0.0120469	-0.00114002	0.00449305	-0.0034038	-0.0148649	-0.0163311	-0.0198131	-0.0179752	-0.0123689	-0.0100998	-0.0185305	-0.0396951	-0.0660404	-0.062946	-0.0514724	-0.0385647	-0.0388155	-0.0536713	-0.0583125	-0.0402684	-0.0310825	-0.0407423	-0.0485229	-0.0385116	-0.0189876	-0.0194329	-0.0243345	-0.0147378	-0.00702852	-0.0102732	-0.0173758	-0.0232521	-0.0243649	-0.0131062	-0.0198617	-0.0389657	-0.036177	-0.0213306	7.75616e-05	-0.000433718	-0.00503997	0.00567921
15	-0.0160448	-0.0203069	-0.0382268	-0.0481756	-0.0367719	-0.0341252	-0.0247084	-0.0120377	-0.00770961	-0.00103698	-0.00686157	-0.0168636	-0.0113441	-0.0117449	-0.0202723	-0.0212617	-0.0227388	-0.0295977	-0.0443405	-0.0635715	-0.0560507	-0.0493037	-0.0405113	-0.0408605	-0.0560853	-0.0607993	-0.043651	-0.0339817	-0.0450756	-0.0573902	-0.0458249	-0.0170075	-0.0153824	-0.020548	-0.0138631	-0.000177115	0.0025231	-0.0138998	-0.0258587	-0.023419	-0.0119469	-0.0187913	-0.0367947	-0.0368539	-0.0130058	0.0111198	0.0120187	0.00799861	0.0149344
16	-0.0221301	-0.0289381	-0.0426101	-0.0509661	-0.0281854	-0.0200178	-0.0189824	-0.0163033	-0.0175367	-0.00937175	-0.0100021	-0.0213449	-0.0094806	-0.00494495	-0.0212974	-0.0282034	-0.0362924	-0.03968	-0.0464934	-0.0561971	-0.0466108	-0.0490803	-0.0445152	-0.045099	-0.0566838	-0.0619842	-0.0491406	-0.0372802	-0.0504881	-0.0640617	-0.0503477	-0.0202357	-0.0182307	-0.024056	-0.0193002	-0.00309803	0.00518643	-0.0220444	-0.035615	-0.0262616	-0.0206422	-0.0230494	-0.0387765	-0.0435107	-0.00700692	0.0182112	0.0179587	0.00907588	0.0116998
17	-0.0224724	-0.0351561	-0.0424192	-0.0516791	-0.0260668	-0.0167555	-0.0162173	-0.0206312	-0.0259069	-0.0179336	-0.0104228	-0.024902	-0.0111947	-0.00029164	-0.0183126	-0.0287147	-0.0437084	-0.0453891	-0.0439006	-0.0417653	-0.0388114	-0.0490434	-0.0469691	-0.04577	-0.0534425	-0.0618885	-0.0565645	-0.0428546	-0.0526633	-0.0636002	-0.0506002	-0.0268936	-0.024443	-0.0313306	-0.0255147	-0.0141057	-0.000917791	-0.0347908	-0.0470539	-0.0325167	-0.036506	-0.0280084	-0.0394561	-0.0513691	-0.0100583	0.0168816	0.0167347	-0.00211825	-0.00254767
18	-0.0218323	-0.0358578	-0.0377502	-0.0479809	-0.0248221	-0.0202188	-0.0185002	-0.0223283	-0.0310985	-0.0226659	-0.0129179	-0.0240383	-0.0113515	-0.000888492	-0.0151559	-0.0263351	-0.0476426	-0.0460862	-0.0373469	-0.0260846	-0.0327299	-0.0456446	-0.0457882	-0.0411044	-0.0487676	-0.0591405	-0.0614046	-0.0498746	-0.0520117	-0.0564015	-0.0451965	-0.030601	-0.0289412	-0.0341106	-0.0269211	-0.026549	-0.0133292	-0.0471356	-0.0541843	-0.0390354	-0.0508686	-0.0327252	-0.0394343	-0.0513319	-0.0158108	0.0078332	0.00803316	-0.0173708	-0.0199222
19	-0.0195641	-0.0300967	-0.030885	-0.0421279	-0.024149	-0.0254847	-0.0243397	-0.0214802	-0.0323515	-0.0245638	-0.0168349	-0.0204653	-0.0113408	-0.00474724	-0.0139986	-0.0257235	-0.0462819	-0.0429774	-0.0305173	-0.0180589	-0.0304853	-0.040858	-0.0420389	-0.0315064	-0.0436334	-0.0533118	-0.0607329	-0.0565584	-0.0490908	-0.0464703	-0.039052	-0.0288592	-0.0277192	-0.0305283	-0.0236062	-0.0354681	-0.0253391	-0.0518398	-0.0534937	-0.0440998	-0.0566453	-0.0338999	-0.0366337	-0.0450822	-0.021377	-0.00536032	-0.00380458	-0.0291644	-0.0343103
20	-0.0174215	-0.02306	-0.0280519	-0.037538	-0.0223981	-0.0275651	-0.0312997	-0.0205562	-0.0310659	-0.0262489	-0.0227085	-0.0178845	-0.0126533	-0.00989197	-0.0172141	-0.0289561	-0.0421916	-0.0386326	-0.0255462	-0.017049	-0.0308829	-0.0359224	-0.0368163	-0.022933	-0.0391497	-0.0469363	-0.0564521	-0.059048	-0.0444324	-0.0381876	-0.0327688	-0.0260515	-0.0227891	-0.0234914	-0.0202611	-0.0397026	-0.0348079	-0.0497548	-0.0477745	-0.0473469	-0.0550941	-0.0313745	-0.0318523	-0.0381052	-0.0249738	-0.0172188	-0.0149757	-0.035505	-0.0409472
21	-0.0147673	-0.0160689	-0.0283954	-0.0344387	-0.022816	-0.0265058	-0.037136	-0.0175009	-0.0264434	-0.0296239	-0.0284968	-0.0185758	-0.0170127	-0.0145835	-0.0233249	-0.032746	-0.0371884	-0.0344932	-0.0250432	-0.0218856	-0.0299588	-0.034697	-0.0333895	-0.0176486	-0.0359947	-0.0406259	-0.0491863	-0.0589045	-0.0398326	-0.0325294	-0.0309077	-0.021274	-0.0174357	-0.0196691	-0.0174899	-0.0415988	-0.0407414	-0.0443137	-0.0395126	-0.0465245	-0.0481335	-0.027422	-0.0269923	-0.0334008	-0.0264801	-0.0264051	-0.0235673	-0.0369879	-0.0411543
22	-0.0132758	-0.012757	-0.0318314	-0.0316765	-0.0211978	-0.0257339	-0.0380796	-0.0137747	-0.0219478	-0.0310749	-0.0328779	-0.0227212	-0.0217661	-0.0182671	-0.0293119	-0.0374872	-0.0332538	-0.0309988	-0.0255738	-0.0285287	-0.0275327	-0.0354988	-0.0292624	-0.0173122	-0.0352615	-0.036252	-0.0441982	-0.0547157	-0.0341168	-0.0295616	-0.0315594	-0.0159248	-0.0153521	-0.0186907	-0.0163038	-0.0433897	-0.0416697	-0.0390202	-0.0317344	-0.0455715	-0.0411294	-0.0213496	-0.0238497	-0.0300979	-0.0264793	-0.0317821	-0.0299307	-0.0378207	-0.0365853
23	-0.0135148	-0.0113821	-0.0337618	-0.031374	-0.0188113	-0.0246725	-0.0343318	-0.00938428	-0.0180245	-0.0323083	-0.0347283	-0.0266861	-0.0267591	-0.0231938	-0.0347062	-0.0421022	-0.0312612	-0.0280558	-0.0273112	-0.030451	-0.026673	-0.0349824	-0.0275056	-0.0193405	-0.0359233	-0.0334953	-0.0384073	-0.0476534	-0.030491	-0.0285878	-0.0297321	-0.0147736	-0.0172997	-0.0185914	-0.0166537	-0.0421227	-0.0422842	-0.0325381	-0.0263538	-0.0423265	-0.0346044	-0.0188027	-0.0216526	-0.0303678	-0.0277635	-0.0347194	-0.0336103	-0.0362843	-0.0322699
24	-0.0140388	-0.0106685	-0.0311954	-0.0312073	-0.0173271	-0.0233389	-0.0287757	-0.00251542	-0.0120311	-0.0323419	-0.0356027	-0.0286871	-0.0304845	-0.0264663	-0.0372201	-0.0445317	-0.0314114	-0.0241953	-0.026979	-0.0298508	-0.0271818	-0.0341674	-0.0286785	-0.0208251	-0.0367004	-0.0340017	-0.0334368	-0.0412299	-0.0287373	-0.0289959	-0.027561	-0.015398	-0.0219567	-0.0202618	-0.0162171	-0.0405194	-0.0415453	-0.028682	-0.0224896	-0.0396083	-0.0293541	-0.0176103	-0.0195783	-0.0309499	-0.0296305	-0.0351431	-0.0347491	-0.0329319	-0.0299393
25	-0.0133588	-0.0121122	-0.0283393	-0.0283291	-0.015321	-0.0231799	-0.0214037	0.00199089	-0.00938642	-0.0308339	-0.0331966	-0.0307004	-0.0332377	-0.0282336	-0.0391964	-0.0456669	-0.0322424	-0.023735	-0.0272104	-0.0286055	-0.0248862	-0.0338284	-0.026708	-0.0230199	-0.0379617	-0.0329261	-0.031611	-0.0362715	-0.0255496	-0.0273353	-0.0266342	-0.0131756	-0.0274232	-0.0229063	-0.0161145	-0.0387097	-0.0370865	-0.0251324	-0.0193793	-0.0368093	-0.02726	-0.0205774	-0.021894	-0.0307268	-0.0298747	-0.0345637	-0.0354398	-0.0291661	-0.0285465
26	-0.00960893	-0.0133414	-0.024142	-0.0236244	-0.0136852	-0.0223585	-0.0150984	0.00469623	-0.00785371	-0.0277247	-0.0288389	-0.0314451	-0.034935	-0.027744	-0.039853	-0.044431	-0.0337587	-0.0251436	-0.0283712	-0.0260045	-0.021251	-0.0320166	-0.0238095	-0.0238697	-0.0384641	-0.0317797	-0.0324896	-0.033383	-0.023119	-0.0243556	-0.0249051	-0.00990403	-0.0307705	-0.024983	-0.0165071	-0.0363328	-0.0314099	-0.0223545	-0.0168903	-0.0334624	-0.0286643	-0.0268455	-0.0254005	-0.029847	-0.0289967	-0.0338005	-0.0356327	-0.0260718	-0.0282318
27	-0.00542521	-0.0141983	-0.0181518	-0.0189609	-0.0112531	-0.0205192	-0.0110469	0.00683311	-0.00650115	-0.0261615	-0.0265724	-0.0299747	-0.034833	-0.0269753	-0.0395834	-0.0422059	-0.0362437	-0.0247458	-0.0284746	-0.0232145	-0.0198332	-0.029118	-0.0229093	-0.0227988	-0.0380206	-0.031363	-0.031533	-0.0310779	-0.0228073	-0.0235682	-0.0222199	-0.0105864	-0.0328974	-0.025397	-0.01681	-0.0355591	-0.0289573	-0.0198763	-0.0178671	-0.0315803	-0.0297521	-0.0322887	-0.0289811	-0.0294399	-0.0295891	-0.0327082	-0.0338082	-0.023786	-0.0287135
28	-0.00298016	-0.0147121	-0.0122757	-0.014054	-0.00726974	-0.0198999	-0.00666639	0.00807755	-0.00785907	-0.0247891	-0.0268314	-0.0279277	-0.0330759	-0.0268715	-0.0392115	-0.0404061	-0.0387941	-0.0215473	-0.027001	-0.0204992	-0.0223653	-0.0275962	-0.0240098	-0.0210793	-0.0367479	-0.0287198	-0.0269054	-0.0292422	-0.0232605	-0.0244683	-0.0197914	-0.0157301	-0.0366865	-0.0244663	-0.017551	-0.0363515	-0.0296234	-0.0181612	-0.0224351	-0.032214	-0.0281827	-0.0363787	-0.0328273	-0.0299152	-0.0308191	-0.0315319	-0.0286029	-0.0222418	-0.0295927
29	-0.00248512	-0.0120221	-0.0056338	-0.00993451	-0.00212415	-0.0179395	-0.0057202	0.00778	-0.00659782	-0.0244137	-0.0271927	-0.0257614	-0.0304216	-0.0251702	-0.0365455	-0.0408992	-0.0388624	-0.0148907	-0.0224312	-0.0205973	-0.0263327	-0.0298166	-0.0274633	-0.0176023	-0.0332899	-0.023318	-0.0201811	-0.0300209	-0.0258288	-0.0267769	-0.0196204	-0.022019	-0.0375012	-0.0253807	-0.0194376	-0.0378356	-0.0322251	-0.0194686	-0.0288783	-0.0296797	-0.0249902	-0.0364039	-0.0380674	-0.031952	-0.0312493	-0.028135	-0.0225983	-0.0195056	-0.0312163
30	-0.000227774	-0.0107139	-0.001492	-0.00759725	3.0375e-05	-0.0137713	-0.00719891	0.00777222	-0.00432649	-0.0204861	-0.0272496	-0.0270501	-0.027093	-0.0239379	-0.035932	-0.0411132	-0.0385671	-0.0123316	-0.0203129	-0.0210358	-0.028209	-0.0329051	-0.0281668	-0.0159107	-0.028716	-0.0199742	-0.0167126	-0.0314589	-0.0265367	-0.0288229	-0.0212083	-0.0266477	-0.0393644	-0.0301385	-0.0190248	-0.0382452	-0.0349202	-0.022476	-0.0321927	-0.0287286	-0.0271694	-0.0371741	-0.0410263	-0.0307614	-0.0306731	-0.0280383	-0.0198565	-0.0191072	-0.0320843
surface electrode 3
	time
frequency	-1.5	-1.45	-1.4	-1.35	-1.3	-1.25	-1.2	-1.15	-1.1	-1.05	-1	-0.95	-0.9	-0.85	-0.8	-0.75	-0.7	-0.65	-0.6	-0.55	-0.5	-0.45	-0.4	-0.35	-0.3	-0.25	-0.2	-0.15	-0.1	-0.05	0	0.05	0.1	0.15	0.2	0.25	0.3	0.35	0.4	0.45	0.5	0.55	0.6	0.65	0.7	0.75	0.8	0.85	0.9
1	0.150539	0.136543	0.12239	0.109243	0.0949679	0.0807224	0.066561	0.0525306	0.0397415	0.0261246	0.0128232	-9.93209e-05	-0.0125863	-0.0236807	-0.0351851	-0.0461044	-0.0563888	-0.0659964	-0.0742358	-0.0824469	-0.0898731	-0.0964742	-0.102212	-0.10671	-0.110686	-0.113695	-0.115704	-0.116687	-0.116668	-0.115638	-0.113569	-0.110472	-0.106366	-0.101701	-0.0957275	-0.0888277	-0.081044	-0.0724303	-0.063801	-0.0537903	-0.0431679	-0.0320076	-0.0203767	-0.00927813	0.00307854	0.0157219	0.0285952	0.0416428	0.0537958
2	0.0318928	0.0221002	0.0119412	0.00239117	-0.00796024	-0.0181343	-0.0279698	-0.0373649	-0.0456089	-0.0540783	-0.0621116	-0.0697262	-0.0769112	-0.0831786	-0.0896039	-0.0957173	-0.101581	-0.107181	-0.112046	-0.116914	-0.121322	-0.12529	-0.128868	-0.131867	-0.134809	-0.137362	-0.139444	-0.140966	-0.141797	-0.142027	-0.141586	-0.140617	-0.139327	-0.137964	-0.136306	-0.134356	-0.131918	-0.128787	-0.125118	-0.12015	-0.113995	-0.106498	-0.0975469	-0.0880178	-0.0765287	-0.0640809	-0.0508828	-0.0371846	-0.0243843
3	-0.0123822	-0.0158687	-0.0191278	-0.0225619	-0.0267784	-0.0311773	-0.0358849	-0.0415105	-0.0480407	-0.0565048	-0.0658658	-0.0750799	-0.0832172	-0.0893381	-0.0946375	-0.0992119	-0.103486	-0.107445	-0.110633	-0.113254	-0.114852	-0.115748	-0.116362	-0.116887	-0.117388	-0.117694	-0.117435	-0.11644	-0.115041	-0.113239	-0.111444	-0.110081	-0.109535	-0.109859	-0.111032	-0.11269	-0.114213	-0.115094	-0.115114	-0.114344	-0.112638	-0.109335	-0.103402	-0.0949979	-0.0827457	-0.067878	-0.0514257	-0.03431	-0.0183252
4	-0.0319757	-0.0345655	-0.0318477	-0.0263442	-0.0192729	-0.0126572	-0.00775842	-0.00634403	-0.00955301	-0.0171996	-0.0267651	-0.0361216	-0.0452349	-0.0536942	-0.0621307	-0.0691842	-0.0748835	-0.0797964	-0.0845518	-0.0905233	-0.0969267	-0.103291	-0.108928	-0.112186	-0.112235	-0.108612	-0.102401	-0.0948237	-0.0877873	-0.080455	-0.0737694	-0.0677972	-0.0618987	-0.0551949	-0.0457714	-0.0348806	-0.0237061	-0.0131234	-0.00480722	0.00124587	0.00397167	0.00442256	0.0037438	0.00342245	0.00440588	0.00690462	0.0106378	0.0145199	0.0176278
5	-0.0331761	-0.0402677	-0.0432846	-0.042701	-0.0391682	-0.0322978	-0.0210712	-0.00772476	0.00406119	0.0149585	0.0239808	0.0296565	0.0301521	0.0258615	0.017224	0.00562462	-0.00718477	-0.0183039	-0.0258139	-0.0319109	-0.0363908	-0.0382356	-0.0365303	-0.0335848	-0.0314667	-0.0320787	-0.0361162	-0.0428937	-0.0495212	-0.0540733	-0.05448	-0.0517087	-0.0472036	-0.0426342	-0.0393796	-0.0384155	-0.0379179	-0.0358587	-0.0321923	-0.0254585	-0.0170075	-0.00974142	-0.00621903	-0.00936248	-0.0188481	-0.0295956	-0.0381381	-0.0404226	-0.0342235
6	-0.0221919	-0.0260936	-0.0266222	-0.0231756	-0.0130864	0.00187303	0.0150818	0.0246981	0.0285709	0.0272129	0.0231365	0.0199402	0.0189809	0.0202559	0.0225675	0.0242197	0.0223152	0.0182787	0.0166534	0.0167794	0.0152111	0.0121626	0.00682351	0.000584801	-0.00447959	-0.00784157	-0.0102087	-0.0106793	-0.0102414	-0.00922	-0.00850389	-0.0103956	-0.0155068	-0.0211145	-0.0271692	-0.0325897	-0.0328499	-0.0278574	-0.022084	-0.0163789	-0.0127572	-0.0116719	-0.0115466	-0.012237	-0.0156104	-0.0188105	-0.0185765	-0.014248	-0.00459842
7	-0.0422817	-0.0419287	-0.0313055	-0.0167562	0.00257515	0.0231484	0.0378408	0.048762	0.0512607	0.0390721	0.0167531	-0.0027356	-0.0130374	-0.0130438	-0.00403615	0.00953373	0.0197757	0.0253012	0.0328123	0.0433223	0.0471853	0.0424751	0.0296761	0.0151953	0.00586049	0.00462096	0.00409604	0.00416694	0.00359424	0.00266313	0.00459713	0.00708097	0.00860535	0.0100288	0.0111747	0.0101541	0.0114506	0.0135283	0.0119204	0.00366539	-0.0123675	-0.0337088	-0.0510882	-0.0543261	-0.0395243	-0.0108246	0.0190251	0.0390245	0.0496333
8	-0.0593398	-0.0466979	-0.0282968	-0.0148618	0.00122841	0.0203162	0.0394231	0.0565788	0.0635987	0.0515529	0.0297088	0.012351	-0.00178274	-0.0139404	-0.0201785	-0.0153606	-5.43633e-05	0.0214329	0.0433513	0.0553973	0.0517774	0.0397742	0.0242746	0.00977344	0.000882745	0.00461334	0.00882034	0.013658	0.0148616	0.00976348	0.0104357	0.0180084	0.0325009	0.0467206	0.0566351	0.055432	0.0440666	0.0265744	0.00912166	-0.0138892	-0.0450751	-0.0788134	-0.100908	-0.102622	-0.080896	-0.0382734	0.0126989	0.0521923	0.0691601
9	-0.0611422	-0.0404396	-0.0259142	-0.0183989	-0.00233209	0.0164598	0.0295463	0.0329329	0.0373893	0.0346151	0.0250732	0.0140207	0.00363391	-0.00885355	-0.0239907	-0.0283844	-0.00786564	0.024376	0.0503615	0.0518968	0.0352746	0.0190975	0.0107698	0.00176776	-0.00711704	-0.00192815	0.00762113	0.0212661	0.0281475	0.0211198	0.0225902	0.0279162	0.0407844	0.0588588	0.0749351	0.0753563	0.0581435	0.0293776	-0.00100635	-0.0337532	-0.0647921	-0.0859415	-0.0944139	-0.0881345	-0.0668025	-0.0443567	-0.0161382	0.0124016	0.0318516
10	-0.0431194	-0.0309681	-0.0152313	-0.0035226	0.00969061	0.0161567	0.0132694	0.00660588	0.0131217	0.0117739	0.00611146	-0.0117248	-0.0296604	-0.030871	-0.0223778	-0.00947835	0.0144774	0.0377157	0.0528228	0.0396773	0.0200295	0.00778411	-0.00301109	-0.0114645	-0.0195974	-0.0195576	-0.0117963	0.00499759	0.0139985	0.00700223	0.011361	0.0202419	0.0318201	0.0433115	0.0579905	0.0645792	0.0608088	0.0359967	-0.00105253	-0.0340416	-0.0553383	-0.0680426	-0.0691442	-0.05009	-0.0205955	-0.0218244	-0.0293736	-0.0332992	-0.023824
11	-0.0356771	-0.0293059	-0.013629	0.00666494	0.0190892	0.0148351	0.00677258	0.00625953	0.0142825	0.00668387	-0.00111516	-0.0261556	-0.0530606	-0.0488337	-0.0202285	0.00657291	0.0325619	0.0418423	0.0467208	0.0346529	0.0188915	0.00157794	-0.017615	-0.0286895	-0.0317667	-0.0264654	-0.0225271	-0.0191527	-0.0129289	-0.0200773	-0.0220363	-0.00725763	0.0150185	0.0198566	0.0221365	0.0339816	0.0488193	0.0408973	0.0118783	-0.0163599	-0.0341298	-0.0474058	-0.0505819	-0.0320158	-0.00632058	-0.0152665	-0.0373982	-0.0636473	-0.0644663
12	-0.04758	-0.0342955	-0.0197229	-0.00304921	0.00789512	0.00714757	0.00538805	0.0165719	0.0242564	0.0224145	0.0169945	-0.0121281	-0.045658	-0.045017	-0.0247325	-0.00118502	0.0288212	0.0331445	0.039612	0.0437974	0.0295394	0.000394886	-0.0213069	-0.0328751	-0.0266623	-0.0157954	-0.0155087	-0.0224952	-0.0201925	-0.0352921	-0.0515702	-0.0376774	-0.00511048	0.00774336	0.003328	0.00694784	0.0357673	0.0423895	0.0312258	0.00727211	-0.0188236	-0.031924	-0.0383512	-0.0338587	-0.0222986	-0.0337513	-0.0522493	-0.0844934	-0.0889096
13	-0.0600135	-0.0312045	-0.0204321	-0.0168937	-0.014427	-0.00156277	0.0059896	0.0205445	0.0317891	0.0444674	0.0427519	0.010024	-0.0259133	-0.0268156	-0.0177682	-0.00744873	0.0153621	0.0198118	0.0386664	0.0580486	0.0370161	0.00187668	-0.0138162	-0.0195552	-0.00852559	-0.00682606	-0.00885902	-0.00879072	-0.0129362	-0.0453041	-0.0724466	-0.057614	-0.0214037	0.00384532	-0.000470777	-0.00215138	0.0282642	0.0390935	0.0385478	0.0197625	-0.0101073	-0.0233258	-0.0288368	-0.0384171	-0.0414656	-0.0570861	-0.0699704	-0.0949062	-0.0958801
14	-0.0614385	-0.0267783	-0.0249082	-0.031574	-0.0370883	-0.00509652	0.0120837	0.0233141	0.0326871	0.0608525	0.0597984	0.0272299	-0.00746201	-0.00644289	-0.00126079	-0.00336845	0.000790886	0.00619835	0.0379122	0.0655823	0.0451585	0.00735817	-0.000747695	-0.00329619	0.003995	-0.00693611	-0.00657355	0.00661934	-0.00475005	-0.0559994	-0.0879509	-0.0673709	-0.0333055	-0.00169185	0.00329256	-0.00436906	0.0180717	0.0300175	0.0339121	0.0261978	-0.000405286	-0.0150694	-0.0193613	-0.0377585	-0.0558479	-0.0722196	-0.0747827	-0.0875102	-0.0887272
15	-0.0521813	-0.0232507	-0.0352716	-0.0456255	-0.0502603	-0.00379835	0.0214969	0.0288068	0.0380103	0.0687898	0.0599788	0.0257909	0.00142151	0.00232456	0.0108389	0.00849966	-0.00725946	-0.0036066	0.0409375	0.065353	0.0505118	0.0171513	0.00814494	0.00493089	0.00658429	-0.00866447	-0.00176123	0.0179276	-0.00339803	-0.0689936	-0.0955773	-0.0633428	-0.033563	-0.00495385	0.0097362	0.000449706	0.00823673	0.0200259	0.0240338	0.0257734	0.00615984	-0.00941979	-0.0132412	-0.0338353	-0.0588403	-0.0771121	-0.0675052	-0.0670817	-0.0725942
16	-0.0367767	-0.0227245	-0.0465474	-0.0547414	-0.0523204	-0.000579314	0.0304591	0.0360485	0.0501824	0.070141	0.0449323	0.00892671	-0.00408024	-0.00450041	0.0104806	0.0186715	-0.00788842	-0.005636	0.0476315	0.0626328	0.0507792	0.0294354	0.0113631	0.00323837	0.00420717	-0.00571995	0.00864956	0.0213752	-0.0122301	-0.0772941	-0.0914146	-0.0505478	-0.0232544	-0.00472316	0.0147718	0.00547971	0.000104162	0.010527	0.0154896	0.0229481	0.00806747	-0.0106435	-0.0141394	-0.0278533	-0.0478103	-0.0711429	-0.0519019	-0.0438691	-0.0525059
17	-0.0243016	-0.0248382	-0.0487287	-0.0554864	-0.049065	0.0012228	0.0332062	0.0388635	0.0568897	0.0695476	0.0307758	-0.00961735	-0.0200304	-0.0194064	9.47452e-05	0.0213464	-1.86151e-05	-0.00341756	0.0501957	0.0609398	0.0456467	0.0379427	0.012884	-0.00187573	0.00066988	0.00135109	0.0137059	0.0123107	-0.0198231	-0.0717606	-0.0815792	-0.0402209	-0.0100357	-0.0069567	0.0126497	0.00836923	-0.00696587	0.00169203	0.00738099	0.0204397	0.0080495	-0.0149836	-0.019283	-0.0203351	-0.0256412	-0.0549788	-0.0388612	-0.0266317	-0.033055
18	-0.0140065	-0.0282119	-0.0424049	-0.0497575	-0.0422629	0.00498944	0.0344608	0.0377314	0.0582259	0.0729402	0.0196935	-0.0274887	-0.0356487	-0.0317734	-0.00735123	0.015387	0.00892882	0.00538483	0.0497936	0.0572718	0.036581	0.0367474	0.0144589	-0.00429613	-0.00596175	0.00601754	0.00985282	-0.00626211	-0.0296036	-0.0578433	-0.0650512	-0.0335462	-0.000348294	-0.00593515	0.00667603	0.00267407	-0.018792	-0.00647565	0.00470337	0.0185805	0.00631727	-0.0186854	-0.0276464	-0.0126264	-0.00358523	-0.0363051	-0.0327991	-0.0191621	-0.0149703
19	-0.00986981	-0.0314569	-0.0319993	-0.0419463	-0.0359417	0.00871611	0.0338613	0.0323803	0.0504591	0.0833779	0.0196508	-0.03759	-0.0421346	-0.0346974	-0.00883902	0.00475049	0.0156303	0.0126299	0.0425771	0.0494264	0.0275053	0.0269026	0.0152248	-0.00241678	-0.014773	0.00436954	-0.00222016	-0.0282815	-0.0344013	-0.0357485	-0.0485493	-0.0351383	0.000903095	-0.00350154	0.00312886	-0.0058411	-0.0358686	-0.0115945	0.00576356	0.014978	0.00337657	-0.018778	-0.0333493	-0.00865695	0.0112298	-0.022652	-0.0349762	-0.0185181	-0.00147126
20	-0.0137181	-0.0343797	-0.0223774	-0.0367848	-0.0291701	0.0150706	0.0281721	0.0253399	0.0422714	0.0971271	0.0194279	-0.0398911	-0.0417796	-0.0259942	-0.0127704	-0.00207448	0.0136826	0.0211146	0.0281224	0.0391795	0.021355	0.0124625	0.0122084	0.00108552	-0.0249286	0.00282444	-0.0162594	-0.0466187	-0.0303988	-0.0144234	-0.0355637	-0.0400975	-0.00271712	0.00104621	0.00479683	-0.00982923	-0.0525267	-0.0109435	0.00342159	0.0117651	-0.00192284	-0.0188989	-0.0325489	-0.0136464	0.018523	-0.0199335	-0.0399796	-0.0165321	0.0047174
21	-0.0183522	-0.0333119	-0.0198574	-0.0319003	-0.0263017	0.0116832	0.0244884	0.0207831	0.0314433	0.113433	0.0344709	-0.0383705	-0.0321721	-0.0187143	-0.0137637	-0.0104352	0.0125097	0.0156259	0.013245	0.0286845	0.0137511	-0.000567155	0.00929845	0.00597842	-0.0281113	-0.00628782	-0.0176095	-0.0534037	-0.0265302	0.005216	-0.0241827	-0.0502492	-0.0114067	0.00555905	0.0160067	-0.00640884	-0.0595279	-0.0102555	0.00389706	0.00256334	-0.00919373	-0.0148411	-0.0325106	-0.0225242	0.0140535	-0.0210177	-0.0413105	-0.0152449	0.00561342
22	-0.0249127	-0.0305606	-0.0238786	-0.028512	-0.0226607	0.00819221	0.0238798	0.0141405	0.0327342	0.126645	0.0344073	-0.0397109	-0.0217564	-0.0129876	-0.0150893	-0.014037	0.00994701	0.00375659	0.00147544	0.0223521	0.00251695	-0.0102923	0.00881508	0.00382644	-0.0240602	-0.0165086	-0.0125413	-0.0509781	-0.0187599	0.0154438	-0.0201104	-0.0547302	-0.0178362	0.00944978	0.0321568	-0.00548229	-0.0595602	-0.00345073	0.00205783	-0.0071415	-0.0197073	-0.0127724	-0.0333464	-0.0296088	0.000297056	-0.0266453	-0.0395812	-0.00686922	0.00627797
23	-0.0333082	-0.0271781	-0.026685	-0.0255855	-0.0188101	0.00361496	0.0192421	0.0140722	0.0335934	0.13829	0.0337456	-0.0372145	-0.0156059	-0.00739941	-0.0234662	-0.00849699	0.00163821	-0.00142483	-0.00963582	0.013764	-0.00406438	-0.0151282	0.00554282	0.00217046	-0.0231824	-0.0191146	-0.00836514	-0.0405358	-0.0088476	0.0148958	-0.0142161	-0.0544194	-0.0230139	0.0132767	0.0438014	-0.00103623	-0.0512753	-0.000490678	-0.00655703	-0.0147164	-0.028481	-0.0135131	-0.0279703	-0.0425047	-0.0120086	-0.0296858	-0.0327737	-0.00120814	0.00289239
24	-0.0400325	-0.0243551	-0.0300949	-0.0203571	-0.0145014	0.000962676	0.0127842	0.021933	0.0337512	0.148252	0.0320807	-0.0359537	-0.0159775	-0.00445265	-0.0329783	0.000621643	-0.00609749	-0.00265785	-0.0161356	0.00192637	-0.00843571	-0.0133862	0.00135117	-0.00159374	-0.0241956	-0.0200231	-0.00708978	-0.0298144	-0.00124265	0.00560425	-0.00638663	-0.0501751	-0.0276676	0.0122921	0.047841	0.00251861	-0.0425336	0.00120779	-0.015627	-0.0192709	-0.0351747	-0.0148014	-0.0186337	-0.0503894	-0.0203528	-0.0276028	-0.0250028	0.00406542	-0.00077399
25	-0.0408945	-0.022124	-0.0331529	-0.0125655	-0.0085929	-0.00666791	0.0119582	0.0220726	0.0412885	0.156967	0.026984	-0.0370537	-0.0157544	-0.00871845	-0.0328663	0.00410808	-0.00826738	-0.0106872	-0.0150417	0.000253549	-0.0160715	-0.0139412	0.00407381	-0.00641193	-0.020626	-0.0281372	-0.00506859	-0.0170339	0.0033488	-0.00496992	-0.00430071	-0.0399255	-0.0274461	0.0094844	0.0479978	-0.000677561	-0.0358582	-0.000485225	-0.0112337	-0.0232474	-0.0392885	-0.0155077	-0.017007	-0.0454549	-0.0284643	-0.0228963	-0.0190934	0.0113678	-0.00052092
26	-0.0365506	-0.0209752	-0.0344056	-0.00408612	-0.00286785	-0.0144214	0.0108345	0.0188315	0.0490418	0.165537	0.0218574	-0.0371426	-0.0171694	-0.0152744	-0.0284395	0.00314297	-0.0106854	-0.0198349	-0.0101946	0.00421951	-0.0243757	-0.0164941	0.00916568	-0.00708375	-0.0172838	-0.037692	-0.00558116	-0.00716071	0.00397697	-0.0167301	-0.0035423	-0.0269232	-0.0243405	0.00352445	0.0409423	-0.00567853	-0.0339981	-0.00473374	0.00245915	-0.0236612	-0.0416259	-0.0178134	-0.0181105	-0.0353617	-0.0321689	-0.0185764	-0.016611	0.0187297	0.00209394
27	-0.0300561	-0.0217853	-0.033039	0.00222175	0.00206402	-0.0172821	0.00441565	0.0192086	0.0515417	0.174164	0.0181447	-0.0340206	-0.0178899	-0.0185174	-0.0294782	0.00368579	-0.015307	-0.0205865	-0.00484733	0.000558947	-0.0284085	-0.0165193	0.00687581	-0.00853772	-0.0198364	-0.0391997	-0.0126829	-0.00255334	0.00667642	-0.0251896	-0.00393267	-0.0175713	-0.0199474	-0.00105571	0.0300236	-0.00757624	-0.0321602	-0.00899669	0.0101494	-0.0213303	-0.0413363	-0.0184519	-0.0156368	-0.0287202	-0.0294319	-0.0153922	-0.0128044	0.0234206	-1.30384e-05
28	-0.0227909	-0.0248692	-0.0279175	0.00529612	0.00512084	-0.0187441	-0.00437476	0.0232071	0.0551138	0.178563	0.0128549	-0.0297243	-0.0140203	-0.0204039	-0.0343421	0.00670105	-0.0193776	-0.0144028	0.000811244	-0.0141644	-0.0302188	-0.0133241	-0.00512843	-0.0151445	-0.0283763	-0.0343439	-0.026396	0.000319815	0.0117332	-0.0284777	-0.0069165	-0.0143627	-0.0161866	-1.44378e-05	0.018712	-0.00632896	-0.0273385	-0.0121139	0.00832571	-0.020237	-0.0391057	-0.0138279	-0.0102333	-0.0260065	-0.0232359	-0.0107102	-0.00266552	0.0236968	-0.00994542
29	-0.0171315	-0.0259728	-0.022438	0.0095442	0.00543874	-0.0219405	-0.0134212	0.0231492	0.0464304	0.1795	0.00785725	-0.0264584	-0.00827863	-0.0208368	-0.0378835	0.00961027	-0.0178987	-0.00879907	-0.00283206	-0.0331242	-0.0278353	-0.0129681	-0.0220822	-0.0228214	-0.033711	-0.0279325	-0.0444744	-0.00255215	0.0175447	-0.0264171	-0.0114519	-0.0202413	-0.0141153	0.00482645	0.0144515	0.000128801	-0.0212582	-0.0189948	0.000755665	-0.0155564	-0.0293646	-0.00508488	-0.00842416	-0.0251854	-0.0144937	-0.00475655	0.00825804	0.0180967	-0.021577
30	-0.0110932	-0.025281	-0.0221956	0.00879166	-0.00130703	-0.0217415	-0.0185857	0.0201004	0.0394156	0.173188	0.00924967	-0.0228039	-0.00235097	-0.0178197	-0.0360747	0.00605569	-0.0175569	-0.00885165	0.00171053	-0.0399944	-0.03159	-0.00892466	-0.0282477	-0.0273529	-0.0382018	-0.0290918	-0.0537559	-0.0124165	0.0170706	-0.0218363	-0.013011	-0.0204763	-0.0136146	0.0057753	0.0087301	0.00346416	-0.0196113	-0.016971	0.000924523	-0.013412	-0.0268897	-0.0037442	-0.00484093	-0.0180401	-0.0103309	-0.00140065	0.0159589	0.0176346	-0.025426
surface electrode 4
	time
frequency	-1.5	-1.45	-1.4	-1.35	-1.3	-1.25	-1.2	-1.15	-1.1	-1.05	-1	-0.95	-0.9	-0.85	-0.8	-0.75	-0.7	-0.65	-0.6	-0.55	-0.5	-0.45	-0.4	-0.35	-0.3	-0.25	-0.2	-0.15	-0.1	-0.05	0	0.05	0.1	0.15	0.2	0.25	0.3	0.35	0.4	0.45	0.5	0.55	0.6	0.65	0.7	0.75	0.8	0.85	0.9
1	0.104299	0.0936329	0.0829461	0.0730616	0.0623359	0.0516034	0.0408827	0.030199	0.0203966	0.00987149	-0.000523243	-0.0107529	-0.0207763	-0.0298044	-0.0392919	-0.0484158	-0.057116	-0.0653336	-0.0724422	-0.0795748	-0.0860613	-0.0918454	-0.0968732	-0.1008	-0.104237	-0.106787	-0.108419	-0.109105	-0.108882	-0.107702	-0.105542	-0.102404	-0.0982992	-0.0936652	-0.0877477	-0.0809213	-0.0732194	-0.0646827	-0.0561053	-0.0461161	-0.0354673	-0.0242259	-0.0124582	-0.00118794	0.0113992	0.0243151	0.0374962	0.0508808	0.0633641
2	-0.0279289	-0.030583	-0.0331705	-0.0354511	-0.0378006	-0.040048	-0.042231	-0.0443715	-0.0463001	-0.0482836	-0.0500737	-0.0515904	-0.0527935	-0.0536467	-0.0543552	-0.0549034	-0.0553334	-0.0556563	-0.0558468	-0.0559182	-0.0558504	-0.055684	-0.0554932	-0.0553524	-0.0552605	-0.0552118	-0.0551621	-0.0550896	-0.0550206	-0.0549779	-0.0549696	-0.0549526	-0.054845	-0.0545746	-0.053991	-0.0530036	-0.0515167	-0.0494491	-0.0469782	-0.0436631	-0.0396687	-0.0350011	-0.0296914	-0.0242777	-0.0179486	-0.0112402	-0.00425741	0.00289057	0.00953003
3	-0.00735231	-0.00839882	-0.00952397	-0.0105632	-0.0116022	-0.0124824	-0.0131917	-0.0137817	-0.0142975	-0.0148895	-0.015546	-0.0162625	-0.0170033	-0.0176938	-0.0184298	-0.0191195	-0.0197526	-0.0203275	-0.0207862	-0.0211834	-0.0214575	-0.0215784	-0.021534	-0.0213731	-0.0211223	-0.0208502	-0.0206199	-0.020521	-0.0206026	-0.0208646	-0.0212588	-0.0217396	-0.0222552	-0.0226892	-0.0230276	-0.0231605	-0.023042	-0.0226261	-0.0219663	-0.021007	-0.0198758	-0.0186021	-0.0171684	-0.0157087	-0.0140254	-0.0122639	-0.0104446	-0.0086317	-0.00706003
4	-0.0137017	-0.0146888	-0.0156855	-0.0164721	-0.017031	-0.0172693	-0.0171769	-0.0167482	-0.0161716	-0.0155442	-0.0150886	-0.0148764	-0.0149138	-0.0151454	-0.0154879	-0.0157817	-0.0159884	-0.0161924	-0.0164851	-0.0169857	-0.0176534	-0.0183815	-0.0190502	-0.0195784	-0.0200751	-0.0205275	-0.0208967	-0.0211505	-0.0212712	-0.0212975	-0.0211781	-0.0207909	-0.0201589	-0.0195681	-0.0190825	-0.0187503	-0.0185725	-0.0184742	-0.0183102	-0.0178815	-0.0170764	-0.0160039	-0.0147978	-0.0134856	-0.0116705	-0.00956349	-0.00753527	-0.00593866	-0.00496265
5	-0.0120846	-0.0128508	-0.0136549	-0.0141342	-0.0141232	-0.0137303	-0.0132303	-0.0125804	-0.0120139	-0.0118777	-0.0122153	-0.0127456	-0.0132582	-0.0136144	-0.0138951	-0.0140804	-0.0140805	-0.0140337	-0.014049	-0.0140909	-0.0142997	-0.0148574	-0.0155643	-0.0162406	-0.0170951	-0.0179891	-0.0187029	-0.0189913	-0.0187653	-0.0181036	-0.0171404	-0.016006	-0.0150243	-0.0145209	-0.0143324	-0.0143728	-0.0145381	-0.0147295	-0.014942	-0.0151374	-0.0151639	-0.0148718	-0.0142651	-0.0135021	-0.0122192	-0.0102326	-0.00774667	-0.00535525	-0.00368965
6	-0.0117558	-0.0122686	-0.0125967	-0.0128616	-0.0130742	-0.0131793	-0.0133195	-0.0132948	-0.0129922	-0.0128041	-0.0131063	-0.0136538	-0.0142779	-0.01489	-0.0153945	-0.0154614	-0.0151434	-0.0148161	-0.0146146	-0.014366	-0.0143394	-0.0148847	-0.0156031	-0.0159453	-0.0159314	-0.0155956	-0.0148842	-0.0139425	-0.0132091	-0.0128364	-0.012959	-0.0133381	-0.013988	-0.0149048	-0.0158266	-0.0164403	-0.0168195	-0.016672	-0.016105	-0.0153806	-0.0146046	-0.0139744	-0.013576	-0.0132659	-0.0127604	-0.0116927	-0.0101467	-0.00852877	-0.0070812
7	-0.0116322	-0.0116431	-0.0117634	-0.0118739	-0.0118182	-0.0114358	-0.0110095	-0.0107794	-0.0106524	-0.010726	-0.0111319	-0.0115426	-0.0117315	-0.0118743	-0.0120738	-0.0119524	-0.0115427	-0.0112484	-0.011138	-0.0112187	-0.0116585	-0.0125199	-0.0133619	-0.013595	-0.0130652	-0.0119475	-0.0106977	-0.00972821	-0.00944851	-0.00968582	-0.00997416	-0.0102024	-0.0105685	-0.0111698	-0.011727	-0.0120505	-0.012415	-0.0125005	-0.0122557	-0.0120226	-0.0117165	-0.0113444	-0.0111845	-0.0111113	-0.0110002	-0.0107374	-0.0103175	-0.00979668	-0.00918889
8	-0.0122261	-0.0122544	-0.0125317	-0.0124985	-0.012281	-0.0118497	-0.0114276	-0.0113204	-0.0113832	-0.0115477	-0.0118697	-0.0122692	-0.0125217	-0.0124594	-0.0122771	-0.0117646	-0.0113563	-0.011266	-0.0111324	-0.0109916	-0.0111765	-0.0114467	-0.0117733	-0.0119996	-0.0120286	-0.0115985	-0.0110107	-0.0104747	-0.0102488	-0.0103203	-0.0102813	-0.0103016	-0.0106709	-0.0113033	-0.0116314	-0.0115266	-0.0116861	-0.0119984	-0.012208	-0.0122735	-0.0118724	-0.0111064	-0.0107103	-0.0104798	-0.0103544	-0.0102844	-0.0101963	-0.0100014	-0.00973951
9	-0.0136877	-0.0137865	-0.0140048	-0.0136088	-0.0128324	-0.0116383	-0.0114081	-0.0117883	-0.0120943	-0.0118841	-0.0116072	-0.0120244	-0.0130388	-0.0133938	-0.0131648	-0.0124792	-0.0124135	-0.0125959	-0.0124237	-0.0116709	-0.0112053	-0.0107826	-0.0110887	-0.0115856	-0.0124315	-0.0132363	-0.0138105	-0.0138766	-0.0136249	-0.0131339	-0.0123185	-0.0121077	-0.0124428	-0.0130348	-0.0133533	-0.0134676	-0.013713	-0.0139328	-0.0139037	-0.0137727	-0.0133479	-0.0125302	-0.0119828	-0.0114076	-0.0109296	-0.0105494	-0.0105149	-0.0104256	-0.0102808
10	-0.0129847	-0.0132504	-0.0133184	-0.0123578	-0.0109367	-0.0087041	-0.0077007	-0.00731545	-0.00740559	-0.00697593	-0.00688384	-0.00833236	-0.010703	-0.0121596	-0.0121132	-0.0108995	-0.0107262	-0.011378	-0.0118723	-0.0108615	-0.0094636	-0.0089822	-0.0108968	-0.0124499	-0.0126082	-0.0125389	-0.0135519	-0.0147739	-0.0149309	-0.0145036	-0.0139204	-0.0136083	-0.0134538	-0.0139593	-0.0142315	-0.014289	-0.0144696	-0.01482	-0.0146727	-0.014304	-0.0138915	-0.0138101	-0.0140572	-0.0133785	-0.0124604	-0.0120354	-0.0116267	-0.0106086	-0.00991637
11	-0.0123901	-0.0128352	-0.0125283	-0.0109861	-0.009073	-0.00630942	-0.00446203	-0.00304129	-0.00279602	-0.00257343	-0.00362994	-0.00666504	-0.00983015	-0.0115678	-0.0113545	-0.0100603	-0.0103805	-0.0119517	-0.0132549	-0.0119366	-0.0103091	-0.0105173	-0.0133173	-0.0150882	-0.0144952	-0.0129274	-0.0129309	-0.0142476	-0.0149151	-0.0150944	-0.0149817	-0.0144996	-0.0137588	-0.014002	-0.014093	-0.014061	-0.014518	-0.0153435	-0.015016	-0.0146314	-0.0149375	-0.0159025	-0.0163978	-0.015395	-0.0141639	-0.0137947	-0.0129172	-0.0111228	-0.010478
12	-0.0121642	-0.0128265	-0.0123203	-0.009966	-0.0070672	-0.00403915	-0.00218457	-0.000385738	-0.000194047	-0.000910148	-0.00343347	-0.00739462	-0.0105765	-0.0120935	-0.0119656	-0.0113835	-0.0124145	-0.014571	-0.0166267	-0.0151763	-0.0140765	-0.0150105	-0.0175095	-0.0184961	-0.017716	-0.0162453	-0.0152121	-0.0155569	-0.0162453	-0.016735	-0.0164818	-0.015438	-0.014433	-0.0143196	-0.0139013	-0.0139629	-0.0148479	-0.0156389	-0.0150774	-0.015036	-0.0164672	-0.0182139	-0.0184748	-0.0170531	-0.0153342	-0.0145564	-0.013273	-0.0112991	-0.0111714
13	-0.0107248	-0.0122953	-0.0121549	-0.00822897	-0.00393216	-0.00138807	-0.00041826	0.00104488	0.000974494	-0.0014196	-0.00576966	-0.00962742	-0.0116869	-0.0132599	-0.0139274	-0.0143722	-0.0155898	-0.016962	-0.0192197	-0.0186308	-0.0189267	-0.0206628	-0.0221808	-0.0216357	-0.0208109	-0.0207375	-0.019912	-0.0188314	-0.018557	-0.0186107	-0.0176449	-0.0160833	-0.0154436	-0.0149135	-0.0135155	-0.0134063	-0.0143262	-0.0148271	-0.0142174	-0.0150252	-0.0174868	-0.0197609	-0.0196996	-0.0178513	-0.015097	-0.0138216	-0.0130094	-0.0115372	-0.0116896
14	-0.00700375	-0.0103653	-0.0116327	-0.0064905	-0.00170016	4.49503e-05	-0.000323047	-0.000124471	0.000171178	-0.00278295	-0.00837537	-0.0109597	-0.0112639	-0.0134202	-0.0158363	-0.0175283	-0.0178075	-0.0157641	-0.0175816	-0.0197354	-0.0218944	-0.0234038	-0.023768	-0.0219739	-0.0209549	-0.0231526	-0.0242169	-0.0216186	-0.0192531	-0.0183658	-0.016772	-0.0152302	-0.0154752	-0.0148078	-0.0123311	-0.0113832	-0.0115693	-0.0119854	-0.0121387	-0.0134576	-0.0162127	-0.0189261	-0.0188728	-0.0167911	-0.0133527	-0.0114173	-0.0126856	-0.0131929	-0.01263
15	-0.0038969	-0.00768421	-0.00966859	-0.00523074	-0.00171167	-0.000861053	-0.00195684	-0.00370089	-0.0027217	-0.00431405	-0.0100199	-0.0112552	-0.00960817	-0.012278	-0.0161399	-0.0181933	-0.0175084	-0.0122538	-0.0128539	-0.0173961	-0.020448	-0.0209424	-0.0205266	-0.0185514	-0.01727	-0.0211705	-0.0243409	-0.0213214	-0.0173322	-0.0152456	-0.0137871	-0.0126718	-0.0134547	-0.0134814	-0.0106123	-0.00853889	-0.00821677	-0.00894973	-0.00974142	-0.0111005	-0.0135013	-0.016238	-0.0159073	-0.0138816	-0.0110469	-0.00883039	-0.0122997	-0.0155384	-0.01402
16	-0.00369044	-0.0058789	-0.00696167	-0.00405135	-0.00293034	-0.00325115	-0.00437437	-0.00730302	-0.00569099	-0.00599393	-0.0113787	-0.0116777	-0.00849343	-0.0113226	-0.0156193	-0.0169723	-0.0157138	-0.0102072	-0.00987334	-0.0145436	-0.017127	-0.0166571	-0.0160831	-0.0148138	-0.0136819	-0.0179856	-0.0220184	-0.0195987	-0.0153097	-0.0125089	-0.0114046	-0.0104038	-0.0112576	-0.0124752	-0.00969412	-0.00687293	-0.00694393	-0.00786732	-0.00856362	-0.0098492	-0.0118693	-0.0140551	-0.0131729	-0.0118274	-0.00982607	-0.00791931	-0.0123814	-0.017379	-0.01534
17	-0.00494169	-0.00487844	-0.00356435	-0.00149904	-0.00294544	-0.00535064	-0.00617006	-0.0086091	-0.00737926	-0.00696411	-0.0111835	-0.0115406	-0.00768217	-0.00997087	-0.0136454	-0.0142261	-0.0133713	-0.00958296	-0.00853619	-0.0115735	-0.0134381	-0.0122393	-0.0118566	-0.0116225	-0.0108397	-0.0141866	-0.0179264	-0.0172862	-0.0138853	-0.0109417	-0.00973661	-0.00859602	-0.00914895	-0.0115424	-0.00925555	-0.00646443	-0.00695075	-0.00754076	-0.00767494	-0.00920635	-0.0106175	-0.0118128	-0.0109812	-0.0103563	-0.00905622	-0.00772748	-0.0110419	-0.0165611	-0.0153189
18	-0.00568743	-0.0047758	-0.000180055	0.00257426	-0.00205842	-0.00650212	-0.00717524	-0.00796212	-0.00708097	-0.00719261	-0.00988543	-0.0101291	-0.00682957	-0.00854714	-0.0109934	-0.0111515	-0.0106149	-0.00877725	-0.00781557	-0.00888836	-0.010105	-0.00877672	-0.00837039	-0.00893171	-0.00887858	-0.0108662	-0.0133511	-0.0140569	-0.0121319	-0.00980383	-0.00832612	-0.00722579	-0.00721621	-0.00999258	-0.0085732	-0.00663777	-0.0071024	-0.00690924	-0.00671373	-0.00832341	-0.00931724	-0.00960803	-0.00901873	-0.00884794	-0.00771633	-0.0071873	-0.00949368	-0.0137909	-0.0129518
19	-0.0057157	-0.00492988	0.00211857	0.00695763	-0.000767964	-0.00687302	-0.00742695	-0.00669113	-0.0060524	-0.00678051	-0.00836376	-0.0084525	-0.00627582	-0.00759804	-0.00877764	-0.0091383	-0.00868372	-0.00795864	-0.00718141	-0.00699005	-0.00813698	-0.00687079	-0.00623351	-0.00713935	-0.0077222	-0.00869374	-0.00997267	-0.0114109	-0.010674	-0.00889109	-0.00742068	-0.00654233	-0.00597948	-0.00849256	-0.00793641	-0.00705159	-0.00720771	-0.00613046	-0.00598175	-0.00749265	-0.00830123	-0.0083087	-0.00787609	-0.00762222	-0.00652062	-0.0065631	-0.00834807	-0.0111691	-0.010287
20	-0.00573948	-0.00487966	0.00390846	0.0108506	0.000862601	-0.00705014	-0.00735235	-0.0056565	-0.00542763	-0.00643995	-0.00745229	-0.00697697	-0.00633287	-0.00734963	-0.00737341	-0.00810584	-0.00787619	-0.00733362	-0.00685166	-0.00596037	-0.00733532	-0.00582759	-0.00524233	-0.00619474	-0.00720663	-0.00786379	-0.00784014	-0.00974011	-0.00974491	-0.00794447	-0.00711487	-0.00629419	-0.00566661	-0.007386	-0.00761616	-0.00759076	-0.00725574	-0.0059167	-0.00541595	-0.00734958	-0.00760077	-0.00799395	-0.00739263	-0.00683288	-0.0057059	-0.00648223	-0.00784827	-0.0094708	-0.00831692
21	-0.00607254	-0.00508944	0.00352224	0.0155994	0.00428997	-0.00661244	-0.00728855	-0.00516828	-0.00515411	-0.00637767	-0.00708279	-0.00639568	-0.00690846	-0.00749496	-0.00693128	-0.00803759	-0.0073517	-0.00751417	-0.0069712	-0.00562716	-0.00711707	-0.00582455	-0.00487339	-0.00572136	-0.00743426	-0.00760916	-0.00692991	-0.00892596	-0.00935238	-0.00767437	-0.0071124	-0.00671852	-0.0060492	-0.0068833	-0.00743261	-0.00838615	-0.00780697	-0.00585729	-0.00541297	-0.0071744	-0.00768796	-0.00854709	-0.00758392	-0.00660213	-0.00553063	-0.00654239	-0.0079888	-0.00850532	-0.00723962
22	-0.00665768	-0.0051742	0.00360611	0.021331	0.00801122	-0.00563898	-0.00711777	-0.0049615	-0.00555549	-0.00685086	-0.00718294	-0.00622375	-0.00791462	-0.00778144	-0.00719016	-0.00857874	-0.00688979	-0.00849897	-0.00735806	-0.00589916	-0.00720985	-0.00625507	-0.0049466	-0.00583134	-0.00827037	-0.00776786	-0.00677147	-0.00902585	-0.00919618	-0.0077748	-0.00718797	-0.00744618	-0.00711363	-0.00692241	-0.00717463	-0.00901716	-0.00850089	-0.00584345	-0.00583421	-0.00710775	-0.00841768	-0.00962951	-0.00795793	-0.00663406	-0.00574597	-0.00701961	-0.00895505	-0.00765068	-0.00670155
23	-0.00811064	-0.00547175	0.00300552	0.0278866	0.0154281	-0.00411342	-0.00687977	-0.00515528	-0.00636309	-0.00770901	-0.00793714	-0.00656684	-0.0089119	-0.00795947	-0.00807283	-0.00906907	-0.00765162	-0.00940241	-0.0083892	-0.00635314	-0.00783077	-0.00699345	-0.00553027	-0.00654251	-0.00935918	-0.00887769	-0.00678237	-0.00918511	-0.00985659	-0.0081647	-0.00764395	-0.00839014	-0.00865959	-0.00696148	-0.00709108	-0.00972324	-0.00885482	-0.00698091	-0.00565154	-0.00775887	-0.00927423	-0.011329	-0.00881058	-0.0067089	-0.00638581	-0.00791489	-0.010065	-0.0076219	-0.00691273
24	-0.0100527	-0.00593637	0.00116713	0.0335926	0.025883	-0.00171656	-0.00643038	-0.00575736	-0.00739473	-0.00860286	-0.00956743	-0.00736309	-0.00935871	-0.00747568	-0.00915123	-0.00950898	-0.00919297	-0.00998213	-0.00958155	-0.00662819	-0.00862211	-0.00816549	-0.00636654	-0.00750685	-0.0106344	-0.0103775	-0.00677634	-0.0090532	-0.0108336	-0.00935745	-0.00787816	-0.00898582	-0.0100184	-0.00669436	-0.00684754	-0.0100269	-0.0086522	-0.00852869	-0.00519285	-0.00839991	-0.0103434	-0.0131608	-0.00995012	-0.00686423	-0.00710792	-0.00893215	-0.0108447	-0.00895734	-0.0078964
25	-0.011255	-0.00575113	0.000745131	0.0362762	0.031729	0.00256552	-0.00571645	-0.00636787	-0.00807176	-0.00920876	-0.00968519	-0.00781947	-0.009002	-0.00678712	-0.0103403	-0.00941847	-0.00912835	-0.0105065	-0.0102264	-0.00707161	-0.00850486	-0.00909279	-0.00686889	-0.00833804	-0.0115832	-0.0107387	-0.00688024	-0.00893241	-0.0105146	-0.0101968	-0.00746957	-0.00918737	-0.011281	-0.00694738	-0.00555885	-0.00854358	-0.00826803	-0.00850044	-0.0047589	-0.00744799	-0.0112107	-0.0136837	-0.0104483	-0.00725791	-0.00775556	-0.00918357	-0.011517	-0.00819031	-0.00787375
26	-0.0112239	-0.00491382	0.000860793	0.0322518	0.0305283	0.00659616	-0.00483227	-0.0067286	-0.00783035	-0.00894425	-0.00814658	-0.00754441	-0.00780834	-0.00629719	-0.0111814	-0.00855157	-0.00785086	-0.0102759	-0.0104701	-0.00759942	-0.00770453	-0.00917865	-0.00693845	-0.00835039	-0.0115031	-0.009941	-0.0069144	-0.00853159	-0.00883337	-0.0101243	-0.00673779	-0.00884064	-0.0119854	-0.00777421	-0.00364564	-0.00564736	-0.00750761	-0.00710452	-0.00393296	-0.00521673	-0.0107195	-0.0124753	-0.0101984	-0.00800337	-0.00797227	-0.00861057	-0.0109791	-0.00551988	-0.00652704
27	-0.010807	-0.00444441	0.00133052	0.024677	0.0260989	0.00738431	-0.00420933	-0.00703292	-0.00692302	-0.00838002	-0.00743079	-0.007598	-0.00640562	-0.00561119	-0.011125	-0.00740222	-0.00756712	-0.00894534	-0.00982723	-0.00729952	-0.00757742	-0.0088635	-0.00710806	-0.00826683	-0.0109113	-0.00937835	-0.00647052	-0.00776827	-0.00750305	-0.00995927	-0.00645885	-0.00804929	-0.0109327	-0.00759937	-0.00260823	-0.00410058	-0.00640453	-0.00610708	-0.00308333	-0.00394693	-0.00962567	-0.0109825	-0.00944163	-0.00807908	-0.00768454	-0.0082501	-0.00933714	-0.00473031	-0.00615794
28	-0.0106047	-0.0047014	0.00271833	0.0171899	0.0213719	0.00535403	-0.00448677	-0.00757824	-0.00609055	-0.0084387	-0.00799328	-0.00816244	-0.00528734	-0.00515006	-0.0103789	-0.00624116	-0.00832229	-0.00714871	-0.0081976	-0.0060373	-0.00832845	-0.00879975	-0.00767583	-0.00872956	-0.0103267	-0.00929659	-0.00588913	-0.00718107	-0.00716656	-0.00995032	-0.00655559	-0.00726002	-0.00844228	-0.00592147	-0.00262603	-0.00440147	-0.00558322	-0.00561713	-0.00283299	-0.00450178	-0.00943239	-0.00982901	-0.00847607	-0.00748465	-0.00718512	-0.00836539	-0.00786834	-0.00657462	-0.00774414
29	-0.0103866	-0.00526266	0.00278808	0.0107114	0.0161008	0.00169037	-0.00481466	-0.00802246	-0.00588907	-0.00942716	-0.00912389	-0.00767947	-0.00483949	-0.00511276	-0.00926751	-0.00609819	-0.00871398	-0.00512711	-0.00569428	-0.00457038	-0.00904317	-0.00869043	-0.00764771	-0.00869765	-0.0096863	-0.00856991	-0.00508884	-0.00744833	-0.00756296	-0.00907022	-0.00645959	-0.00574635	-0.00517175	-0.00410541	-0.00428542	-0.00612819	-0.00523468	-0.00521358	-0.00300569	-0.00604571	-0.00926147	-0.00840532	-0.00630458	-0.00660734	-0.00699372	-0.00808174	-0.00769762	-0.010069	-0.00937814
30	-0.00949907	-0.0059832	0.00179634	0.00456183	0.0106647	-0.00011493	-0.00486491	-0.00791826	-0.00533969	-0.00869286	-0.00845159	-0.00718647	-0.00570612	-0.00553252	-0.00729998	-0.00511861	-0.00747043	-0.0044352	-0.0040678	-0.0035269	-0.00839135	-0.00831684	-0.00742631	-0.00815222	-0.00908106	-0.00800233	-0.0051959	-0.00727186	-0.00662456	-0.00799454	-0.00658655	-0.00564925	-0.00366477	-0.00329768	-0.00418018	-0.00633816	-0.00499137	-0.00426728	-0.00327914	-0.00619827	-0.00871125	-0.00724354	-0.00513398	-0.00660689	-0.00609473	-0.00736654	-0.00674974	-0.0103938	-0.00980956
surface electrode 5
	time
frequency	-1.5	-1.45	-1.4	-1.35	-1.3	-1.25	-1.2	-1.15	-1.1	-1.05	-1	-0.95	-0.9	-0.85	-0.8	-0.75	-0.7	-0.65	-0.6	-0.55	-0.5	-0.45	-0.4	-0.35	-0.3	-0.25	-0.2	-0.15	-0.1	-0.05	0	0.05	0.1	0.15	0.2	0.25	0.3	0.35	0.4	0.45	0.5	0.55	0.6	0.65	0.7	0.75	0.8	0.85	0.9
1	0.0934538	0.0807045	0.0681024	0.056643	0.0444586	0.0325559	0.0209811	0.00977663	-0.000207405	-0.0106051	-0.0205361	-0.0299752	-0.038902	-0.0466691	-0.0545522	-0.061863	-0.0685828	-0.0746907	-0.0797676	-0.0846391	-0.088838	-0.0923476	-0.0951546	-0.0971092	-0.0985203	-0.0991789	-0.0990695	-0.0981852	-0.096677	-0.0942899	-0.0911199	-0.0871726	-0.0824565	-0.0774331	-0.0712841	-0.0644219	-0.0568718	-0.0486614	-0.0405197	-0.031122	-0.0211672	-0.0107055	0.000208094	0.0106341	0.0222537	0.0341536	0.0462795	0.0585789	0.0700411
2	0.016266	0.0102723	0.00349103	-0.00328364	-0.0110212	-0.0190356	-0.0271714	-0.0352905	-0.0426716	-0.050394	-0.0576474	-0.0642631	-0.0701318	-0.0748319	-0.079103	-0.082492	-0.0849961	-0.086647	-0.0874683	-0.0877237	-0.0874493	-0.0867359	-0.0856629	-0.0844516	-0.0830046	-0.0815026	-0.0800192	-0.0786406	-0.077549	-0.0766641	-0.0761338	-0.0759033	-0.0758503	-0.0758288	-0.0757155	-0.075412	-0.0748166	-0.0738023	-0.0723749	-0.0701809	-0.0672286	-0.063459	-0.0588879	-0.0539792	-0.0479815	-0.0414228	-0.0344511	-0.0272275	-0.0205138
3	-0.0374974	-0.0395132	-0.0407429	-0.0412107	-0.0411704	-0.0407175	-0.0398112	-0.0385454	-0.0375171	-0.037163	-0.0379868	-0.0397996	-0.0418641	-0.043432	-0.0446076	-0.045255	-0.0454127	-0.0452228	-0.0450169	-0.0449445	-0.044799	-0.0442052	-0.0429837	-0.04132	-0.0391508	-0.0367788	-0.0346468	-0.0331549	-0.0325849	-0.0329175	-0.0341231	-0.0360566	-0.0383487	-0.0405214	-0.0427744	-0.0447383	-0.0463375	-0.0473536	-0.047628	-0.0471928	-0.0462139	-0.0447433	-0.0424849	-0.0394626	-0.0352782	-0.0306847	-0.0262178	-0.0221342	-0.0187725
4	-0.000543058	-0.00207662	-0.00347058	-0.0046819	-0.00567314	-0.00708071	-0.00982337	-0.0139635	-0.0190991	-0.0260555	-0.0337563	-0.0409434	-0.0466233	-0.0500104	-0.0511862	-0.0502027	-0.0481847	-0.0457457	-0.0431666	-0.0407948	-0.0395631	-0.0394098	-0.0395739	-0.0396438	-0.0399776	-0.0410847	-0.0427175	-0.0439466	-0.0443343	-0.0442063	-0.0438066	-0.0435843	-0.0435199	-0.0438666	-0.044629	-0.0454232	-0.0460332	-0.0465856	-0.0468554	-0.0466295	-0.046267	-0.0464769	-0.047714	-0.0495848	-0.0519428	-0.0544149	-0.0563239	-0.0570287	-0.056502
5	-0.0322253	-0.0404322	-0.0441773	-0.0423226	-0.0352492	-0.0254724	-0.0158511	-0.00777946	-0.00282433	-0.00140626	-0.00308668	-0.00670449	-0.0129336	-0.0201835	-0.0286243	-0.0377606	-0.0458924	-0.0503319	-0.0514348	-0.0509135	-0.0495027	-0.0476039	-0.0448771	-0.0423231	-0.0403134	-0.0404377	-0.0430036	-0.0473609	-0.0522945	-0.0578473	-0.062886	-0.0659601	-0.0661676	-0.0644504	-0.0617046	-0.0576452	-0.0529457	-0.0489908	-0.0467451	-0.0457957	-0.0460462	-0.0480131	-0.0495648	-0.0487598	-0.0453443	-0.0399542	-0.0346358	-0.0318174	-0.0319717
6	-0.0413156	-0.0481297	-0.0528403	-0.0535144	-0.050462	-0.043942	-0.0354777	-0.0257954	-0.0171662	-0.00988062	-0.00399004	0.000437177	0.00166543	0.000948225	-0.000305403	-0.00273683	-0.00516976	-0.00753859	-0.0105326	-0.0140509	-0.016808	-0.0178019	-0.0149571	-0.00898029	-0.000555483	0.00734617	0.0112322	0.00966092	0.00156127	-0.0142716	-0.0316509	-0.0455205	-0.0537671	-0.0566446	-0.0554322	-0.052071	-0.049324	-0.0489006	-0.0488819	-0.0461437	-0.039865	-0.0318211	-0.0229774	-0.0148805	-0.00721528	-0.00145907	0.00112118	0.000627772	-0.00109192
7	-0.0226672	-0.027934	-0.0339791	-0.0359458	-0.0344583	-0.0295389	-0.0233385	-0.0167704	-0.0118828	-0.00889631	-0.00719239	-0.00631764	-0.00602249	-0.0054296	-0.0050126	-0.00805956	-0.0119506	-0.0165617	-0.0213224	-0.0259395	-0.0284713	-0.0290319	-0.0272132	-0.023413	-0.0165549	-0.00799325	-0.00114344	0.00155061	-0.00187368	-0.0111924	-0.0211282	-0.0297346	-0.0357972	-0.0385301	-0.0394655	-0.0403613	-0.0413953	-0.0422712	-0.0412319	-0.0370626	-0.0302041	-0.0211061	-0.0110899	-0.00188991	0.00710702	0.0126075	0.0126656	0.00702977	-0.00202117
8	0.002624	-0.00514529	-0.0150034	-0.0187506	-0.0189296	-0.0159359	-0.0138323	-0.0109298	-0.00814025	-0.00649994	-0.00680161	-0.0120002	-0.0210986	-0.0283302	-0.0301401	-0.0309818	-0.0310864	-0.0346809	-0.0396117	-0.0449172	-0.0478603	-0.046857	-0.0415481	-0.0361785	-0.0315652	-0.0291655	-0.0250943	-0.0192698	-0.0188557	-0.0252524	-0.0323594	-0.0374154	-0.0401504	-0.0415531	-0.045392	-0.0515703	-0.055344	-0.0537936	-0.0475183	-0.0379228	-0.0279321	-0.01644	-0.00716702	-0.000464838	0.00291324	-9.71279e-05	-0.00572804	-0.0128608	-0.0201501
9	0.0232606	0.0152123	0.00150744	-0.00687308	-0.0164103	-0.0222392	-0.0253399	-0.0208157	-0.0100146	0.00146487	0.00375967	-0.0106111	-0.0324352	-0.0480521	-0.0505245	-0.0475406	-0.0395622	-0.0333022	-0.0300302	-0.0344482	-0.0415555	-0.0426716	-0.0380739	-0.0372372	-0.0392588	-0.0391442	-0.034631	-0.029828	-0.0291346	-0.0336942	-0.0381925	-0.0418316	-0.043482	-0.0460619	-0.0527363	-0.0619921	-0.0671671	-0.0617559	-0.0528099	-0.0461898	-0.0389492	-0.0222975	-0.00820343	-0.00441471	-0.0109876	-0.0252249	-0.035726	-0.0396969	-0.0377138
10	0.023778	0.0207265	0.00614297	-0.00637507	-0.0232556	-0.0314281	-0.0324291	-0.024633	-0.00810772	0.00404947	-0.00176002	-0.0180991	-0.0314159	-0.04119	-0.0415247	-0.0391841	-0.0333547	-0.0251151	-0.0194295	-0.0209936	-0.0252618	-0.026483	-0.0268898	-0.0325521	-0.035069	-0.0349476	-0.0343434	-0.0325196	-0.0325911	-0.0365262	-0.0396227	-0.0426356	-0.0470329	-0.054367	-0.0574618	-0.0587285	-0.0641204	-0.0633538	-0.055689	-0.0467961	-0.0419565	-0.0344765	-0.0245709	-0.0208649	-0.0264756	-0.0413245	-0.0493248	-0.0495316	-0.0427151
11	0.00358453	0.00343125	-0.0101896	-0.0183417	-0.0283177	-0.0292359	-0.0244043	-0.0202653	-0.0148762	-0.0104599	-0.0178926	-0.0269999	-0.0230181	-0.0221326	-0.0265239	-0.0279437	-0.0211616	-0.0192388	-0.0246417	-0.0237317	-0.0211893	-0.0230726	-0.0219565	-0.0217868	-0.0249719	-0.02928	-0.0317282	-0.0350984	-0.0370943	-0.0386502	-0.0427832	-0.0494311	-0.053066	-0.0560033	-0.0535817	-0.0467234	-0.0507366	-0.054739	-0.0486422	-0.0330988	-0.0250332	-0.033213	-0.0375313	-0.0355458	-0.0352273	-0.0453433	-0.0516721	-0.0478252	-0.0388969
12	-0.0188419	-0.0213084	-0.0336326	-0.0346649	-0.028524	-0.0185386	-0.0130692	-0.0180148	-0.0293039	-0.0322617	-0.0311433	-0.0270507	-0.015828	-0.0144811	-0.0231218	-0.0241	-0.0180594	-0.0181242	-0.0282359	-0.0277848	-0.0243221	-0.0260492	-0.0197347	-0.0133441	-0.0169777	-0.0232399	-0.0266712	-0.0318675	-0.0352429	-0.0345686	-0.0402888	-0.0499903	-0.0530931	-0.0459633	-0.0377972	-0.0351773	-0.0372763	-0.040985	-0.0371419	-0.0179299	-0.00677731	-0.0155276	-0.025694	-0.0287935	-0.0311113	-0.0428208	-0.0515052	-0.0478814	-0.0354907
13	-0.0321722	-0.0364731	-0.04667	-0.0440609	-0.0285978	-0.012853	-0.00945041	-0.0199194	-0.0429831	-0.0458768	-0.03829	-0.0267601	-0.015811	-0.0225466	-0.0285567	-0.0281975	-0.0268091	-0.024287	-0.0306115	-0.0316338	-0.0315082	-0.0292221	-0.0183541	-0.014245	-0.0189015	-0.0211273	-0.0213283	-0.0219044	-0.0230528	-0.0285922	-0.0357484	-0.0427788	-0.0446357	-0.0345745	-0.0239681	-0.0286153	-0.0308912	-0.0350429	-0.034596	-0.0155792	-0.00146323	0.00083135	-0.00561754	-0.0137079	-0.0229409	-0.0411801	-0.053036	-0.0490538	-0.0327293
14	-0.0378708	-0.0379723	-0.0423695	-0.0437223	-0.0325004	-0.018715	-0.0135978	-0.02157	-0.0468056	-0.0447706	-0.035266	-0.0273404	-0.0202636	-0.0282532	-0.0318893	-0.0375835	-0.0395569	-0.0310363	-0.0314723	-0.0358169	-0.0383508	-0.0289563	-0.0188516	-0.0188191	-0.0268648	-0.0241957	-0.0152818	-0.00810611	-0.00726294	-0.024922	-0.0326605	-0.0351415	-0.0354781	-0.0262721	-0.0179296	-0.023208	-0.0274899	-0.0338459	-0.0378553	-0.0239933	-0.00630457	0.00860591	0.00492002	-0.00572243	-0.0174112	-0.0367507	-0.0509508	-0.0492509	-0.0309916
15	-0.040027	-0.0319927	-0.0306905	-0.0399721	-0.0409955	-0.0345433	-0.0230115	-0.0263756	-0.0432464	-0.0330732	-0.0231274	-0.0242872	-0.023812	-0.0257324	-0.0318715	-0.0487559	-0.0479672	-0.0322292	-0.0296799	-0.0396154	-0.0425199	-0.0236063	-0.0192132	-0.0249896	-0.0364043	-0.0287539	-0.0121175	0.00225507	0.00210982	-0.0274358	-0.0355906	-0.0337287	-0.0320831	-0.0206149	-0.0170708	-0.0197621	-0.0235434	-0.0334108	-0.0393597	-0.0321139	-0.0129675	0.00473792	-0.00119012	-0.011499	-0.017579	-0.0293923	-0.044199	-0.0472449	-0.0306946
16	-0.0403706	-0.0234775	-0.0214132	-0.0395407	-0.0530275	-0.0509226	-0.0321231	-0.0320323	-0.034419	-0.0194342	-0.0108534	-0.0176194	-0.021322	-0.0162836	-0.0300381	-0.0555707	-0.0466154	-0.0254264	-0.022783	-0.0408329	-0.0415736	-0.0163321	-0.0191568	-0.0309688	-0.0425992	-0.0290689	-0.0104762	0.00499546	0.00139649	-0.0338722	-0.0419396	-0.0372501	-0.0332151	-0.0191849	-0.0184779	-0.0180838	-0.0186301	-0.028049	-0.0348819	-0.0318572	-0.0154119	-0.00631344	-0.0160557	-0.0245268	-0.0175367	-0.0165791	-0.0351052	-0.0435509	-0.0329259
17	-0.0402335	-0.0183153	-0.0173623	-0.038634	-0.0607857	-0.0601904	-0.0371716	-0.0351968	-0.0273601	-0.0150446	-0.00623038	-0.00938676	-0.0139581	-0.00425831	-0.0228415	-0.0539571	-0.0412629	-0.0181311	-0.0135119	-0.0348783	-0.0377675	-0.0154231	-0.0179725	-0.0339814	-0.0456737	-0.0272389	-0.00973235	-0.000608804	-0.00154825	-0.0356071	-0.0473378	-0.0421851	-0.0373261	-0.0230603	-0.022169	-0.0202834	-0.01561	-0.015646	-0.0234599	-0.0225624	-0.0142787	-0.0166535	-0.0274687	-0.0335279	-0.0130058	0.000279555	-0.0263705	-0.0430759	-0.037855
18	-0.0351085	-0.0151592	-0.0175819	-0.0342901	-0.0606067	-0.0577249	-0.0363414	-0.0338716	-0.0217803	-0.0171173	-0.00682832	-0.00534156	-0.00505226	0.00751948	-0.0163578	-0.046306	-0.0337806	-0.0142691	-0.00791547	-0.0234661	-0.0289257	-0.0215626	-0.0180444	-0.0353936	-0.046123	-0.022663	-0.00541089	-0.00561724	-0.00472785	-0.0304373	-0.0472737	-0.0440698	-0.0383713	-0.0269497	-0.0285984	-0.0257	-0.015783	-0.00273847	-0.00947738	-0.00756789	-0.00839572	-0.0227621	-0.0336401	-0.0315667	-0.00158629	0.0149945	-0.0208185	-0.0444138	-0.0397837
19	-0.025994	-0.0149129	-0.0184833	-0.0255841	-0.0525938	-0.0483273	-0.0302645	-0.0283586	-0.0175606	-0.0213918	-0.0114421	-0.00722188	-8.18499e-05	0.0148776	-0.0114772	-0.0386733	-0.0285855	-0.0145197	-0.00823438	-0.0102311	-0.0195996	-0.0332631	-0.0211544	-0.035485	-0.0454651	-0.0163978	0.00134528	-0.00720047	-0.00438254	-0.0190958	-0.0417724	-0.0433152	-0.03626	-0.0283694	-0.0369988	-0.0320311	-0.0170827	0.00601248	0.00184268	0.00701779	-0.00298687	-0.0268279	-0.0364315	-0.0219831	0.0122791	0.0244668	-0.0188132	-0.0479001	-0.0384342
20	-0.0164835	-0.0184988	-0.0166647	-0.0159151	-0.0413739	-0.0364099	-0.0220163	-0.0197431	-0.0139579	-0.0236632	-0.0172094	-0.0130709	0.00086896	0.0164199	-0.011165	-0.0332566	-0.0250489	-0.0156215	-0.0120401	0.00213846	-0.0144159	-0.0465851	-0.0267773	-0.036437	-0.0421996	-0.00784348	0.00886927	-0.00598489	-0.0022587	-0.00674876	-0.03398	-0.0402484	-0.0309263	-0.0270399	-0.0447313	-0.0360453	-0.0152696	0.00923462	0.0105125	0.0185996	-0.00249822	-0.0327734	-0.03757	-0.00988044	0.025644	0.0274287	-0.020674	-0.0495155	-0.0337538
21	-0.011053	-0.0237912	-0.012481	-0.00523047	-0.0286417	-0.026904	-0.0135699	-0.00894035	-0.0101245	-0.0232712	-0.0264941	-0.0205478	-0.00473579	0.0147936	-0.0105227	-0.0293667	-0.0255608	-0.017587	-0.0169929	0.0084608	-0.0107478	-0.0587537	-0.0350295	-0.0360572	-0.0403191	-0.00137131	0.0165126	-0.00176796	0.000852999	0.00462007	-0.023619	-0.0360213	-0.0249158	-0.0221491	-0.0467841	-0.0384719	-0.0121109	0.00816669	0.0162209	0.0267079	-0.00264241	-0.0384433	-0.0403145	-0.00420264	0.0322502	0.0283901	-0.0213107	-0.0484118	-0.0302385
22	-0.0113544	-0.0313012	-0.00311585	0.00192614	-0.0186643	-0.0188797	-0.0062176	0.00369908	-0.00511851	-0.0244544	-0.0326122	-0.0270766	-0.0104182	0.0106841	-0.0131952	-0.0261694	-0.0264664	-0.0176269	-0.0189208	0.011024	-0.0158588	-0.069835	-0.0419026	-0.037138	-0.0351848	0.00510492	0.0203728	0.00192191	0.00366294	0.0108387	-0.0157992	-0.0288922	-0.0186314	-0.0166325	-0.0446932	-0.0351177	-0.00406753	0.00585492	0.0208367	0.030613	-0.00971211	-0.0465611	-0.0382504	0.000245032	0.0358578	0.0236746	-0.0240931	-0.041504	-0.0243482
23	-0.0143675	-0.0379756	0.00485062	0.00738281	-0.00977701	-0.0121859	7.14842e-06	0.0171946	0.0025018	-0.0266816	-0.0369978	-0.0320886	-0.0166309	0.00589177	-0.013313	-0.0211558	-0.0277425	-0.0159212	-0.0193083	0.00693827	-0.0207529	-0.0775575	-0.0488099	-0.0368615	-0.0308476	0.0077327	0.0208316	0.00725031	0.00581257	0.014027	-0.00620296	-0.0204477	-0.0134722	-0.0112401	-0.0363303	-0.0300466	0.00414842	0.0034238	0.0223425	0.0296457	-0.0157996	-0.0522314	-0.0349906	0.000221166	0.0343519	0.0177897	-0.0247503	-0.0311163	-0.0195033
24	-0.0157374	-0.043333	0.0102377	0.0125538	-0.002878	-0.00731568	0.00327361	0.029038	0.0138596	-0.0296104	-0.037892	-0.0346606	-0.0223257	0.00272128	-0.0122378	-0.0151054	-0.026929	-0.0128853	-0.0186903	-0.00377391	-0.0223931	-0.0814521	-0.0535891	-0.0351881	-0.0283335	0.00598242	0.0173739	0.0127802	0.00862353	0.0157339	0.00363096	-0.0108353	-0.0104974	-0.00732816	-0.0239984	-0.022151	0.011186	0.00372172	0.0193434	0.0259151	-0.018801	-0.0538681	-0.0306121	-0.00315404	0.0291144	0.0125854	-0.0236272	-0.0204067	-0.0142949
25	-0.0177727	-0.0454909	0.0130779	0.0176065	0.00274739	-0.00428414	0.00723217	0.0383814	0.0256108	-0.0337767	-0.0355613	-0.033883	-0.0258892	-0.000367375	-0.0111598	-0.00854425	-0.0243944	-0.00818723	-0.0182364	-0.0154332	-0.025809	-0.0811199	-0.0556256	-0.032479	-0.0233706	0.00411157	0.0103872	0.0174665	0.0115937	0.0155849	0.0125566	-0.000933424	-0.00790176	-0.00617878	-0.0118613	-0.0118287	0.0172499	0.0045952	0.0134544	0.0184624	-0.0233085	-0.0527519	-0.0230362	-0.00420258	0.021985	0.00555233	-0.021991	-0.0086545	-0.0101702
26	-0.0186836	-0.0441861	0.0127204	0.0238271	0.00660314	-0.00374774	0.0099998	0.0438047	0.0365488	-0.0371672	-0.0318021	-0.0308615	-0.0288331	-0.00269695	-0.0108184	-0.0029558	-0.0210151	-0.0033812	-0.0196968	-0.028402	-0.0271681	-0.0765884	-0.0555927	-0.0296399	-0.0184262	0.00131012	0.0012854	0.020264	0.0144593	0.0146129	0.0196089	0.00781987	-0.00638125	-0.00791005	-0.00141584	-0.00114219	0.0207684	0.00517405	0.00427848	0.0100905	-0.0261862	-0.0490956	-0.0154795	-0.00492215	0.0130139	-0.00109019	-0.0194392	0.000705415	-0.00802366
27	-0.0193582	-0.0398317	0.0109941	0.0312879	0.00893472	-0.00494795	0.0116474	0.0456693	0.0448642	-0.0392381	-0.0277123	-0.0260966	-0.0311918	-0.00434457	-0.0115172	0.000751402	-0.0176157	0.00077258	-0.0230096	-0.0404346	-0.026519	-0.0681304	-0.0538678	-0.0275138	-0.0137359	-0.0013464	-0.00814975	0.0209736	0.0167432	0.0135714	0.0240758	0.0145384	-0.0054538	-0.0114982	0.00604029	0.00869853	0.0218996	0.00425525	-0.00613043	0.00293618	-0.027193	-0.0442339	-0.00872078	-0.00550759	0.00333068	-0.00672575	-0.0159555	0.00697795	-0.00778706
28	-0.022441	-0.0314007	0.0101243	0.0380533	0.0087355	-0.00687718	0.013288	0.0472502	0.0467474	-0.0405647	-0.022101	-0.0212399	-0.0310542	-0.00676363	-0.0120644	0.0027519	-0.0143546	0.00367508	-0.0290031	-0.0491954	-0.0253057	-0.0570921	-0.0495951	-0.0258015	-0.00843797	-0.00349299	-0.0168548	0.020932	0.0170385	0.0113268	0.0270936	0.018506	-0.005766	-0.0155716	0.0128167	0.0163479	0.021336	-0.000639833	-0.0156421	-0.00562185	-0.0264774	-0.0394189	-0.00216838	-0.00626531	-0.00728192	-0.0118716	-0.0109567	0.0105161	-0.00813615
29	-0.0245841	-0.0256387	0.00980428	0.0443843	0.0085367	-0.00910497	0.0118933	0.0446235	0.0461764	-0.0410585	-0.0184796	-0.0156227	-0.0323763	-0.00752076	-0.0145954	0.00233377	-0.0113407	0.0038834	-0.0333028	-0.054575	-0.0219351	-0.045095	-0.0464205	-0.0258897	-0.00614433	-0.00484834	-0.0232131	0.0185439	0.0163942	0.00933814	0.0261587	0.019549	-0.00573141	-0.0185235	0.0138078	0.0215229	0.0185796	-0.00559988	-0.0234521	-0.00831027	-0.0236407	-0.0361052	0.00176004	-0.00803588	-0.0160581	-0.0152562	-0.00687328	0.0103261	-0.00942534
30	-0.0275793	-0.0207008	0.00823644	0.0481904	0.00937944	-0.0107152	0.00949575	0.0395386	0.0458887	-0.0403537	-0.015904	-0.00862347	-0.0331339	-0.00799785	-0.0182754	0.00187442	-0.00898355	0.00288708	-0.0344292	-0.0568121	-0.0216084	-0.0334221	-0.0421133	-0.0272626	-0.00597656	-0.00642163	-0.0261716	0.0129974	0.0150697	0.00549847	0.0227153	0.0194885	-0.00507603	-0.0203591	0.0127832	0.0258613	0.0151802	-0.0094256	-0.0306244	-0.0102894	-0.0213727	-0.0309553	0.00110269	-0.00782348	-0.024631	-0.0182722	-0.0038366	0.00797635	-0.0107306
surface electrode 6
	time
frequency	-1.5	-1.45	-1.4	-1.35	-1.3	-1.25	-1.2	-1.15	-1.1	-1.05	-1	-0.95	-0.9	-0.85	-0.8	-0.75	-0.7	-0.65	-0.6	-0.55	-0.5	-0.45	-0.4	-0.35	-0.3	-0.25	-0.2	-0.15	-0.1	-0.05	0	0.05	0.1	0.15	0.2	0.25	0.3	0.35	0.4	0.45	0.5	0.55	0.6	0.65	0.7	0.75	0.8	0.85	0.9
1	0.0112603	0.00669083	0.00213149	-0.00206344	-0.00658434	-0.0110673	-0.015493	-0.0198351	-0.0237456	-0.027851	-0.0317971	-0.0355643	-0.0391385	-0.0422547	-0.0454162	-0.0483338	-0.0509807	-0.0533229	-0.0551845	-0.0568433	-0.0581039	-0.0589484	-0.0593647	-0.0593623	-0.0589317	-0.0580491	-0.056707	-0.0548994	-0.0528169	-0.0501163	-0.0469599	-0.0433602	-0.0393344	-0.0352595	-0.030483	-0.0253555	-0.0199005	-0.0141418	-0.00857682	-0.00230199	0.00420295	0.0109112	0.0177918	0.0242631	0.031365	0.0385239	0.0457059	0.0528819	0.0594786
2	-0.0491305	-0.0573544	-0.0653696	-0.0723206	-0.0791331	-0.08507	-0.0900259	-0.0939219	-0.0965206	-0.098185	-0.0985925	-0.0978076	-0.0960477	-0.0938978	-0.0913107	-0.0886434	-0.0859993	-0.0834443	-0.0812293	-0.0790884	-0.0773443	-0.0760453	-0.0751951	-0.074791	-0.0748098	-0.0753019	-0.0762202	-0.0774139	-0.0785252	-0.0793878	-0.0796161	-0.0790357	-0.0774258	-0.0747942	-0.0705522	-0.0648477	-0.0577396	-0.0494522	-0.0409923	-0.0311818	-0.020942	-0.0105724	-0.000327834	0.00877372	0.017962	0.0261587	0.0330664	0.0384266	0.0418013
3	-0.0627778	-0.0692533	-0.0769807	-0.0847498	-0.0930647	-0.100416	-0.106404	-0.111514	-0.115627	-0.118864	-0.120094	-0.11879	-0.115219	-0.110311	-0.103479	-0.095297	-0.0858978	-0.0748161	-0.0632599	-0.0503721	-0.0386158	-0.0292855	-0.0229194	-0.0194638	-0.0178071	-0.0179517	-0.0195849	-0.0225796	-0.0262327	-0.0303517	-0.03416	-0.0379071	-0.0416607	-0.0444388	-0.0454352	-0.0432742	-0.0379881	-0.0308325	-0.023784	-0.0163748	-0.00901694	-0.000984373	0.00778077	0.0159213	0.0238257	0.0299855	0.0342877	0.0371552	0.0389249
4	-0.0343781	-0.0204029	-0.0136457	-0.0135394	-0.0168956	-0.0220405	-0.0299087	-0.0421176	-0.0560609	-0.0701896	-0.0806441	-0.0874545	-0.0914808	-0.0937789	-0.0955142	-0.0959457	-0.0938763	-0.0904268	-0.087523	-0.0839061	-0.0786874	-0.0725358	-0.0659151	-0.0592239	-0.0516498	-0.0450413	-0.0403433	-0.0370916	-0.0351071	-0.0343959	-0.0351093	-0.0367129	-0.0396301	-0.0436246	-0.0485165	-0.0528754	-0.0553297	-0.0546621	-0.050988	-0.0437097	-0.0328933	-0.0176269	0.00226113	0.0227615	0.0435034	0.0607068	0.0741499	0.082478	0.0845413
5	-0.0291172	-0.0324861	-0.0344989	-0.0351776	-0.0361488	-0.0387622	-0.0441237	-0.0531769	-0.0639978	-0.0760382	-0.0861415	-0.092381	-0.0925988	-0.088986	-0.0842699	-0.078506	-0.0702859	-0.0608413	-0.0533679	-0.0475585	-0.0450422	-0.0482325	-0.0560599	-0.0637573	-0.0702106	-0.074051	-0.0744415	-0.0694801	-0.0619247	-0.0538662	-0.0478626	-0.0464362	-0.0496368	-0.0551902	-0.0641073	-0.0756828	-0.0859039	-0.0887555	-0.0835606	-0.0728511	-0.0582985	-0.0382526	-0.0143544	0.00699648	0.0269022	0.0420206	0.0515395	0.0560225	0.0566726
6	-0.0217496	-0.0391582	-0.0495779	-0.0505528	-0.047253	-0.0413041	-0.0391034	-0.0474383	-0.0589409	-0.0720317	-0.0848551	-0.0918342	-0.0926276	-0.0907198	-0.0894122	-0.0882948	-0.0836344	-0.0751074	-0.0647714	-0.0523492	-0.0422371	-0.0378105	-0.0367999	-0.0386665	-0.0417914	-0.0452087	-0.0453236	-0.038936	-0.0310727	-0.0239714	-0.0224312	-0.0292976	-0.0398014	-0.0507729	-0.0627691	-0.0706717	-0.0727706	-0.0695327	-0.0623972	-0.0517329	-0.0387144	-0.0215212	-0.00460558	0.00660166	0.0108843	0.0102687	0.00853046	0.00653846	0.0070978
7	-0.0021418	-0.00290661	-0.00755511	-0.0134631	-0.0227677	-0.0248498	-0.0252645	-0.0285055	-0.0303406	-0.0330123	-0.0380599	-0.041067	-0.040036	-0.0418445	-0.0490851	-0.0611415	-0.0691561	-0.0675562	-0.0612239	-0.0504601	-0.0451524	-0.0518239	-0.0657921	-0.0800717	-0.0826976	-0.0680754	-0.0423593	-0.0121207	0.00540167	0.00586615	-0.00956782	-0.0320342	-0.0467234	-0.0517547	-0.0487197	-0.0377233	-0.0276862	-0.0200132	-0.0153104	-0.0108784	-0.00579151	0.000925259	0.0107906	0.0226179	0.0329518	0.0379243	0.0333097	0.01679	-0.00368638
8	0.0380543	0.0353339	0.0193646	-0.000982358	-0.0245958	-0.0367334	-0.0420581	-0.0422147	-0.0368606	-0.0313079	-0.0267716	-0.0235952	-0.0173213	-0.0122199	-0.00511857	-0.00441067	-0.00820107	-0.00930376	-0.0106281	-0.00783254	-0.0100376	-0.0225959	-0.0420553	-0.0617318	-0.0688056	-0.0569632	-0.0311248	0.000115599	0.0173765	0.0158127	-0.00229353	-0.0269791	-0.0403755	-0.0383534	-0.0277662	-0.0139508	-0.00603483	0.0016326	0.0103919	0.0207474	0.0286976	0.0340917	0.0386427	0.041303	0.04214	0.0412738	0.036873	0.0250528	0.00881733
9	0.0638774	0.0498326	0.0294655	0.00827653	-0.0164695	-0.0293222	-0.0332869	-0.0309007	-0.0213321	-0.0152637	-0.0125071	-0.0106299	-0.000636919	0.0118983	0.0293479	0.0380283	0.0381618	0.0357487	0.0267124	0.0166408	0.00191677	-0.0119712	-0.0210056	-0.0289709	-0.0310461	-0.0243497	-0.00892834	0.0118808	0.0224302	0.0209046	0.0125572	0.00178939	-0.00604974	-0.0122773	-0.0180723	-0.0140967	-0.00748095	0.000798505	0.00786506	0.0162932	0.028012	0.0409078	0.0486432	0.0461598	0.039563	0.0386132	0.0427612	0.0408902	0.0339292
10	0.0629804	0.0487213	0.0333656	0.0139353	-0.0125691	-0.0289494	-0.0337866	-0.0253467	-0.0045395	0.00549544	0.00272719	0.0024325	0.0173263	0.0309438	0.0419107	0.0412145	0.0413403	0.0427516	0.0293154	0.00328722	-0.0238541	-0.0292659	-0.0143327	-0.00667109	-0.00620347	-0.00276883	0.010784	0.0270908	0.027545	0.0166565	0.00955842	0.010374	0.0126845	0.00618106	-0.0156349	-0.0281603	-0.0235734	-0.00798725	0.000997719	0.00112305	0.00395156	0.0188184	0.0332211	0.0330986	0.0293807	0.0352892	0.0518825	0.0628541	0.0612861
11	0.0390873	0.0246649	0.0148821	0.00490548	-0.0134631	-0.0359397	-0.0481408	-0.0355016	-0.00273075	0.00842832	0.000377407	0.00101859	0.0117068	0.0183081	0.0211033	0.0143412	0.0106701	0.0100741	0.00102468	-0.0264846	-0.0626342	-0.0613263	-0.0217223	-0.00141807	-0.0100459	-0.0122822	0.0046501	0.0239599	0.0182118	-0.00032392	-0.00094496	0.00804275	0.0126232	0.00753392	-0.012968	-0.035718	-0.0374302	-0.0107828	0.00748146	0.00254332	-0.012354	-0.0158546	-0.0073068	-0.00136209	0.00690328	0.0174455	0.0444266	0.0778022	0.0815851
12	0.00797765	-0.00964266	-0.0149876	-0.0110437	-0.0142293	-0.0295075	-0.0482875	-0.0505601	-0.0305367	-0.0234515	-0.0253879	-0.0153133	-0.00976108	-0.0232303	-0.0189373	-0.00694437	-0.0177867	-0.0318481	-0.0338646	-0.0461446	-0.0721205	-0.0753456	-0.0388643	-0.0183371	-0.0300359	-0.0422668	-0.0305497	-0.0133022	-0.00891043	-0.0101971	0.000833876	0.0116991	0.00907233	0.00112619	-0.0184027	-0.0316149	-0.0338272	-0.00684916	0.0177829	0.0164344	-0.00485134	-0.0343388	-0.0401375	-0.0233235	-0.00950095	-0.00714555	0.0222299	0.063638	0.0703752
13	-0.0222271	-0.0338608	-0.0266641	-0.016894	-0.0176992	-0.0309509	-0.0438047	-0.0613089	-0.0695035	-0.0700308	-0.0493762	-0.0170673	-0.0202172	-0.0580415	-0.0435728	-0.00598292	-0.0191712	-0.0514239	-0.0555115	-0.055508	-0.0568132	-0.0537559	-0.044535	-0.0403108	-0.0497774	-0.0573588	-0.0532345	-0.0502397	-0.0380421	-0.0123979	0.010318	0.0160139	0.0095945	-0.00444644	-0.0283146	-0.0344098	-0.025769	-5.46444e-05	0.0203127	0.0221296	-0.000369937	-0.0376949	-0.0361373	-0.00433761	0.00513592	-0.0137571	0.00945189	0.0396764	0.0349982
14	-0.0535167	-0.051617	-0.0276595	-0.0196956	-0.0276777	-0.0478806	-0.0503621	-0.0676741	-0.102249	-0.108084	-0.0563943	-0.00088264	-0.0139952	-0.0633585	-0.0553047	-0.0039775	-0.0063228	-0.0574537	-0.0710881	-0.0606591	-0.0402074	-0.0289804	-0.0431835	-0.0571715	-0.0630648	-0.0541036	-0.0516674	-0.0652723	-0.0578579	-0.0251194	0.00928417	0.0153478	0.0106466	-0.00762289	-0.0301264	-0.0406247	-0.0302886	-0.00378702	0.0128359	0.0164143	-0.0120314	-0.038098	-0.0175615	0.0250686	0.0379416	0.00141314	0.00785169	0.0154228	-0.00370314
15	-0.0803113	-0.0624814	-0.0257282	-0.0229083	-0.0391502	-0.0656058	-0.0635681	-0.0702785	-0.115121	-0.121914	-0.0450355	0.0203464	0.00487855	-0.0454397	-0.0521938	-0.00451686	0.000215389	-0.0613588	-0.0785482	-0.0575797	-0.0337529	-0.0237639	-0.0439511	-0.0636655	-0.0619365	-0.0390076	-0.0301808	-0.0514808	-0.0568271	-0.0359871	-0.00255666	0.0152058	0.0122724	-0.00620979	-0.0272017	-0.0418562	-0.0406902	-0.0147324	0.000843907	0.00255793	-0.0322362	-0.0425393	0.00236921	0.046229	0.0635437	0.0327449	0.018046	-0.00344434	-0.029369
16	-0.0889977	-0.0621072	-0.0269776	-0.0249285	-0.0419453	-0.0764653	-0.0768426	-0.0673799	-0.10839	-0.119093	-0.0288443	0.0351146	0.0221205	-0.0275782	-0.0377889	-0.00373934	-0.00983278	-0.0669338	-0.0772821	-0.0502538	-0.0358281	-0.0357666	-0.0516821	-0.0644583	-0.0445905	-0.0204096	-0.00411593	-0.0202204	-0.0413999	-0.0371817	-0.011916	0.0189916	0.0110642	-0.000370168	-0.0222726	-0.0430229	-0.0456932	-0.0204776	-0.016182	-0.0172235	-0.044563	-0.0403376	0.0162168	0.0529424	0.072722	0.0630263	0.0252712	-0.0172388	-0.038368
17	-0.0757241	-0.0663878	-0.0313444	-0.023144	-0.0366134	-0.0810736	-0.0795563	-0.0610838	-0.0893916	-0.107988	-0.0304302	0.0345587	0.0315599	-0.0165441	-0.0291377	-0.00512117	-0.0183969	-0.0701952	-0.0717538	-0.0391646	-0.0369581	-0.049351	-0.0626535	-0.059424	-0.0264782	-0.00771599	0.0186838	0.0111753	-0.0147984	-0.0322896	-0.0190134	0.0198665	0.0109941	0.00502032	-0.0132095	-0.0428135	-0.0493375	-0.0243769	-0.0269665	-0.0288837	-0.0444592	-0.0380459	0.0168156	0.0378761	0.0700284	0.0901954	0.0244315	-0.0223018	-0.0322914
18	-0.0514329	-0.0646717	-0.0408281	-0.0150799	-0.0221334	-0.0832966	-0.0805703	-0.0470155	-0.0639068	-0.09538	-0.0370746	0.0326559	0.0256488	-0.0236539	-0.0196495	-0.00194195	-0.0312794	-0.0699156	-0.06147	-0.0284433	-0.0335704	-0.0565442	-0.0652944	-0.0556564	-0.0132843	0.000171713	0.0288363	0.0391586	0.0115615	-0.0240014	-0.0158377	0.0222622	0.00565211	0.00811148	-0.00363523	-0.0483869	-0.0458217	-0.0190595	-0.0317538	-0.0356257	-0.0447099	-0.0249462	0.0118936	0.0182441	0.0633675	0.0966534	0.0216082	-0.0224134	-0.0208158
19	-0.0289307	-0.0606619	-0.0513561	-0.00117117	-0.00415045	-0.0793573	-0.0808337	-0.026971	-0.0355478	-0.0829361	-0.0429365	0.0299966	0.0125673	-0.0390774	-0.0141606	0.00502893	-0.0380321	-0.0665622	-0.0497739	-0.0155118	-0.0247211	-0.0541804	-0.0579804	-0.0553651	-0.0107243	0.00196173	0.0285307	0.0593997	0.0314972	-0.0171442	-0.0080328	0.0240032	-0.00265103	0.0100139	0.00552636	-0.055594	-0.0408821	-0.0136799	-0.0276173	-0.0317839	-0.0497169	-0.0113048	0.00326327	-0.0037375	0.0550515	0.0848646	0.0225013	-0.0165747	-0.00629563
20	-0.0186625	-0.0598283	-0.0505387	0.0160793	0.00632416	-0.0773631	-0.0605928	-0.0128692	-0.0110742	-0.0600917	-0.0375071	0.0208715	-0.00237662	-0.0507017	-0.0113283	0.00886997	-0.0329364	-0.0630697	-0.0373989	0.00027967	-0.0124444	-0.0481871	-0.0472461	-0.0457437	-0.0172443	-0.00258086	0.0367889	0.0546849	0.043478	-0.00805648	-0.00135122	0.0216051	-0.00902638	0.00732981	0.0101031	-0.0557274	-0.0382173	-0.0210692	-0.00492141	-0.026538	-0.0533383	-0.00617274	-0.005073	-0.0300007	0.0469897	0.073176	0.0154491	-0.00288599	0.00407571
21	-0.0166023	-0.0468715	-0.0533013	0.0256113	0.018985	-0.0611228	-0.0651569	-0.00365512	0.0130862	-0.0426934	-0.0308424	0.0186157	-0.00677445	-0.0556304	-0.00340083	0.0203102	-0.0257769	-0.0650098	-0.0297073	0.00708818	0.000645385	-0.0399564	-0.0351157	-0.0450137	-0.0308298	-0.00252322	0.0249763	0.0581615	0.03911	-0.0032206	0.00387253	0.0189603	-0.0138544	0.00607822	0.0181674	-0.0577998	-0.0389668	-0.0180992	0.00434254	-0.0144042	-0.060896	-0.00335694	-0.00800058	-0.0403777	0.0325661	0.0518217	0.0230749	0.00789737	0.0116621
22	-0.0168185	-0.0367245	-0.0455098	0.0307514	0.0188768	-0.0408448	-0.0710472	0.00660383	0.0238107	-0.0268823	-0.0127885	0.0144527	-0.0109484	-0.0468809	0.00882641	0.0307513	-0.0208179	-0.0688581	-0.0205522	0.0104069	0.00524585	-0.026991	-0.0291928	-0.0480061	-0.0386724	0.00145914	0.00431901	0.059591	0.0214077	-0.00484292	0.012172	0.0107928	-0.0146827	0.0116757	0.0227494	-0.0603155	-0.03331	-0.00537095	0.0022844	-0.00523029	-0.0633015	0.000353259	-0.0106455	-0.0350172	0.0201962	0.0372895	0.0259848	0.0159111	0.0162866
23	-0.0142046	-0.0378853	-0.0345959	0.0367874	0.0215719	-0.0365302	-0.0495013	-0.00230975	0.0235423	-0.00481577	0.00445606	0.0126803	-0.0182216	-0.03648	0.0180866	0.0333757	-0.0111678	-0.0590888	-0.0169545	0.0105887	0.0125145	-0.0244175	-0.0252702	-0.0377548	-0.0475811	-0.0138496	0.0156223	0.035659	0.00817131	0.000955852	0.00912202	0.00239917	-0.0155593	0.00861333	0.023106	-0.045757	-0.0300466	-0.00486112	0.0169454	-0.00946138	-0.053799	-0.00281922	-0.0200021	-0.0334145	0.00950061	0.0415251	0.0238264	0.0143228	0.00692402
24	-0.0145297	-0.0395976	-0.0290581	0.0388488	0.0274111	-0.0341496	-0.0207318	-0.0206491	0.00959384	0.00758799	0.0131997	0.0146024	-0.0202138	-0.0364162	0.0219873	0.028213	-0.0049241	-0.0408603	-0.00668821	0.00224531	0.0207713	-0.0273263	-0.0244392	-0.0194323	-0.0514234	-0.0332352	0.0333631	0.016341	-0.00510969	0.0115705	0.00205672	-0.00401889	-0.0171522	-0.00235067	0.0226625	-0.0330242	-0.021373	-0.0161967	0.0267139	-0.0155176	-0.0401415	-0.00251777	-0.0280979	-0.0355761	0.01337	0.0463204	0.0234992	0.00658178	-0.0145648
25	-0.00340557	-0.041637	-0.0239176	0.0275374	0.0236338	-0.0148438	-0.0169239	-0.0242957	0.00628358	0.0198546	0.0249579	0.00329756	-0.0243778	-0.0270715	0.0203524	0.0372139	0.00353302	-0.0354844	-0.00336376	0.00486832	0.013916	-0.00885139	-0.0282109	-0.0213464	-0.0536826	-0.0352121	0.0126493	0.00747535	-0.0178083	0.00320618	0.00349237	-0.0161875	-0.0196065	0.00360841	0.030028	-0.0233209	-0.00713673	0.00430181	0.0157522	-0.0165005	-0.0338006	-0.00759983	-0.0345389	-0.0231431	0.00625799	0.0526656	0.0216671	0.0020877	-0.0161629
26	0.0102683	-0.0340625	-0.0135909	0.00355618	0.0105858	0.00975145	-0.0189074	-0.0187556	0.0125811	0.0353522	0.0301261	-0.0210024	-0.0242296	-0.0095874	0.0142582	0.0488483	0.0188933	-0.0324555	-0.00233261	0.0124225	-2.22769e-05	0.023098	-0.027709	-0.02623	-0.0486368	-0.0261801	-0.0293005	-0.0080553	-0.0280779	-0.0190268	0.00353366	-0.0267214	-0.0172204	0.0142965	0.0444223	-0.000524401	0.0217065	0.0401338	0.0011581	-0.0143149	-0.0302996	-0.0181561	-0.0242813	-0.00414123	-0.00859065	0.0463839	0.0068601	0.00242587	-0.00393691
27	0.00935491	-0.0298082	-0.00798788	-0.00629652	0.00738892	0.01383	-0.00972199	-0.0184222	0.0143515	0.0401413	0.0295814	-0.0308853	-0.0279573	-0.00803857	0.0116746	0.0476945	0.0225909	-0.0225742	0.00495175	0.0114759	-0.00301511	0.0304233	-0.0273853	-0.0191581	-0.0434908	-0.0274125	-0.0384913	-0.0196105	-0.0309137	-0.0251279	2.26733e-05	-0.0313751	-0.0197846	0.0127611	0.050493	0.0137039	0.038986	0.0467432	-0.000253108	-0.019257	-0.0293736	-0.019746	-0.0215333	0.00251205	-0.0108142	0.0390839	-0.00213476	0.00113539	-0.00686276
28	-0.0018001	-0.0305663	-0.0104989	-0.00908737	0.0162749	0.00934778	0.0102823	-0.0233544	0.00654501	0.0338514	0.0267421	-0.0269545	-0.0391303	-0.0215563	0.00531229	0.0363641	0.0116549	-0.00822183	0.0141638	0.00771555	0.00699656	0.0197433	-0.0327995	-0.00592426	-0.0416366	-0.0397154	-0.0219257	-0.0204263	-0.0240882	-0.0122668	-0.0035042	-0.030737	-0.025457	0.00312087	0.0380078	0.00399287	0.0309735	0.025578	0.00440307	-0.0261068	-0.0277189	-0.00986255	-0.03918	-0.00554251	0.000652018	0.0482709	0.00623444	-0.000743197	-0.0243923
29	-0.0114487	-0.026119	-0.0127881	-0.0111594	0.000209507	-0.000159411	0.0296738	-0.0289267	-0.0145958	0.00706798	0.0191527	-0.00248601	-0.0399701	-0.0444618	-0.014562	-0.00340274	-0.000782187	0.0118335	0.00328797	0.00237185	0.0174291	0.000485661	-0.015812	0.0145556	-0.0131496	-0.0265835	0.0199003	-0.00257177	-0.0035306	0.0002094	-0.0176516	-0.0271342	-0.0270278	-0.00943173	-0.00390774	-0.0362023	-0.0238034	-0.0163952	0.0162296	-0.0196389	-0.00656055	0.0129975	-0.056188	-0.0237628	0.00436636	0.0519298	0.0256352	-0.000846294	-0.0346221
30	-0.00784339	-0.0192104	-0.0149814	-0.0132131	0.000104881	0.0121049	0.036589	-0.0137573	-0.0173727	-0.00176098	0.00794244	0.00445842	-0.0288197	-0.0443005	-0.0192207	-0.0144373	-0.00390752	0.0118268	-0.00326518	0.00495061	0.0243745	-0.00130793	-0.0208654	0.00936289	-6.68362e-05	-0.0288642	0.0100135	0.0138079	0.00324743	0.00872392	-0.0097127	-0.013435	-0.00635173	-0.00828455	-0.0194631	-0.0470207	-0.0365162	-0.0293119	0.0125956	-0.0105977	-0.00273193	0.01901	-0.0517756	-0.0319332	0.00935147	0.0539046	0.0331335	0.00790225	-0.0319839
surface electrode 7
	time
frequency	-1.5	-1.45	-1.4	-1.35	-1.3	-1.25	-1.2	-1.15	-1.1	-1.05	-1	-0.95	-0.9	-0.85	-0.8	-0.75	-0.7	-0.65	-0.6	-0.55	-0.5	-0.45	-0.4	-0.35	-0.3	-0.25	-0.2	-0.15	-0.1	-0.05	0	0.05	0.1	0.15	0.2	0.25	0.3	0.35	0.4	0.45	0.5	0.55	0.6	0.65	0.7	0.75	0.8	0.85	0.9
1	0.161902	0.148367	0.134599	0.121718	0.107619	0.0934196	0.0791768	0.0649597	0.0519248	0.0379734	0.0242709	0.0108866	-0.0021168	-0.0137306	-0.0258363	-0.0373916	-0.0483401	-0.0586289	-0.0674979	-0.0763839	-0.0844786	-0.0917417	-0.0981341	-0.103232	-0.107857	-0.111526	-0.114224	-0.115942	-0.116653	-0.116478	-0.115329	-0.113215	-0.110147	-0.10648	-0.101616	-0.0958365	-0.0891597	-0.0816067	-0.0738819	-0.0647343	-0.0548187	-0.0441842	-0.0328864	-0.0219196	-0.00951467	0.00336749	0.0166534	0.0302654	0.043048
2	-0.0207278	-0.0241838	-0.027318	-0.0299761	-0.0326908	-0.0353346	-0.0379764	-0.040665	-0.0432523	-0.0462688	-0.0496024	-0.0533163	-0.0574252	-0.0615365	-0.0662484	-0.071116	-0.0759988	-0.0807584	-0.084939	-0.0891572	-0.0929739	-0.0963121	-0.0990942	-0.101108	-0.102662	-0.103549	-0.103749	-0.103256	-0.102207	-0.100472	-0.0981785	-0.0953814	-0.0921316	-0.08876	-0.0847045	-0.0801965	-0.0752302	-0.0698365	-0.0645447	-0.0585481	-0.0523175	-0.0458449	-0.0390997	-0.0325948	-0.0252479	-0.0176742	-0.0100269	-0.0024991	0.00420658
3	-0.0283121	-0.0399746	-0.0512371	-0.06095	-0.0704312	-0.0787929	-0.0861664	-0.0925094	-0.0971691	-0.100706	-0.102846	-0.103948	-0.10428	-0.103996	-0.103001	-0.101304	-0.0991657	-0.0970168	-0.0952565	-0.0937819	-0.0927939	-0.0922255	-0.0918232	-0.0913707	-0.0907183	-0.0898331	-0.0886452	-0.0871767	-0.0857557	-0.0844972	-0.0840279	-0.084608	-0.0859894	-0.08763	-0.0895415	-0.0913961	-0.0927978	-0.0932417	-0.0924927	-0.0902492	-0.086544	-0.0815187	-0.0751931	-0.0681463	-0.0590691	-0.0486474	-0.0373817	-0.0258979	-0.0155093
4	-0.0605585	-0.070103	-0.0792132	-0.0866789	-0.0927036	-0.0955216	-0.0954722	-0.094307	-0.093082	-0.0911412	-0.0885264	-0.0866981	-0.0864383	-0.0874142	-0.089324	-0.0917098	-0.0944666	-0.0975135	-0.0996968	-0.100324	-0.0990663	-0.0963002	-0.0924575	-0.0883444	-0.0837385	-0.0791244	-0.0749901	-0.0717917	-0.0696045	-0.0683648	-0.0687502	-0.0704564	-0.0726447	-0.0744273	-0.0759965	-0.077412	-0.0787364	-0.0800163	-0.0811757	-0.0815133	-0.0800926	-0.0766471	-0.0705915	-0.0624861	-0.0521553	-0.0415152	-0.0309046	-0.0204009	-0.0116178
5	-0.0449459	-0.0550092	-0.0627913	-0.0691272	-0.0747477	-0.0784328	-0.0801097	-0.0799986	-0.0785225	-0.075553	-0.0719342	-0.0687003	-0.0659593	-0.0636225	-0.0614646	-0.0601819	-0.0603318	-0.0616103	-0.0631646	-0.0649443	-0.0658301	-0.0646242	-0.0617613	-0.0582289	-0.0535607	-0.0492849	-0.0463583	-0.0445848	-0.0444595	-0.0464989	-0.0505233	-0.0559243	-0.0618934	-0.0674688	-0.0732941	-0.076472	-0.0747173	-0.0693804	-0.0635568	-0.0576199	-0.0525923	-0.0487556	-0.0453067	-0.040418	-0.0329991	-0.0249901	-0.0172398	-0.0103462	-0.00487201
6	-0.0375282	-0.047199	-0.0544922	-0.0598411	-0.0621912	-0.0615322	-0.0595836	-0.0574021	-0.0566388	-0.0571367	-0.057113	-0.0556451	-0.0523585	-0.0475514	-0.0425042	-0.0386397	-0.0362316	-0.0352922	-0.0350543	-0.0357603	-0.0378182	-0.0408646	-0.0443165	-0.0465661	-0.0477197	-0.0491762	-0.0500806	-0.0483788	-0.0456214	-0.0420059	-0.0371642	-0.0340062	-0.0336018	-0.0345859	-0.0372597	-0.040211	-0.0409323	-0.0392389	-0.0370054	-0.034704	-0.0326354	-0.0317913	-0.0311219	-0.0298303	-0.0288101	-0.0275666	-0.0248277	-0.0212531	-0.0181543
7	-0.0410373	-0.0511519	-0.0579454	-0.0597286	-0.0564478	-0.0511393	-0.0470886	-0.0435627	-0.0402761	-0.0387118	-0.039284	-0.0435502	-0.0485877	-0.051711	-0.0527413	-0.049938	-0.045076	-0.0395987	-0.0349924	-0.0342789	-0.0379495	-0.0423785	-0.045523	-0.0460992	-0.0450413	-0.0469411	-0.0505084	-0.0520683	-0.0506132	-0.0439624	-0.0322245	-0.022283	-0.0189651	-0.0204617	-0.0255047	-0.0320088	-0.0363537	-0.0381341	-0.0379578	-0.0359593	-0.032386	-0.0300147	-0.0289148	-0.0284136	-0.0304217	-0.0308339	-0.0254175	-0.0165911	-0.0103162
8	-0.0294456	-0.0288908	-0.026921	-0.0241323	-0.0204469	-0.0177176	-0.0173025	-0.0172269	-0.0164402	-0.0147973	-0.013461	-0.0183095	-0.0290048	-0.0425713	-0.054165	-0.0572423	-0.0549751	-0.0497069	-0.0425418	-0.0382931	-0.0363625	-0.0351399	-0.0312163	-0.0239612	-0.013402	-0.00994776	-0.0148729	-0.0224942	-0.0279482	-0.0291116	-0.0271556	-0.0241282	-0.0222698	-0.022274	-0.0262268	-0.0337704	-0.040123	-0.0446815	-0.0461662	-0.0464188	-0.0438513	-0.0386765	-0.0323563	-0.0254327	-0.0195094	-0.0116885	0.00127984	0.0141361	0.0176616
9	-0.0108398	0.00212409	0.0113365	0.0122092	0.00860525	0.00332505	0.00120218	0.00371497	0.00501721	0.00367334	8.43034e-05	-0.00680773	-0.0155478	-0.0260646	-0.0362678	-0.0424885	-0.0469111	-0.0499782	-0.0485827	-0.0465375	-0.040903	-0.0318176	-0.0185133	-0.00510092	0.00878471	0.0152687	0.0121925	-6.45167e-05	-0.0140749	-0.02148	-0.0201401	-0.0147091	-0.00951658	-0.00778946	-0.0121392	-0.0224384	-0.0330254	-0.0434662	-0.0484093	-0.0513454	-0.0503967	-0.0452669	-0.0393762	-0.0309741	-0.019416	-0.00358557	0.0157907	0.029489	0.0285733
10	-0.00932092	0.00987323	0.0222345	0.021993	0.014701	0.00432533	0.0020757	0.00928159	0.0138217	0.0102849	0.00133608	-0.0087547	-0.0166774	-0.0220432	-0.0244318	-0.0279924	-0.0362216	-0.0448436	-0.0481078	-0.0521842	-0.0518712	-0.0433903	-0.0256023	-0.00802416	0.00772145	0.0125138	0.00677625	-0.00405116	-0.0145992	-0.0212897	-0.0203244	-0.012301	-0.00105509	0.00449307	0.00131409	-0.0096762	-0.0226264	-0.0368218	-0.0443468	-0.0478094	-0.0451143	-0.0381372	-0.0324187	-0.0278093	-0.0221922	-0.0116966	0.00452258	0.0201553	0.0241862
11	-0.0199404	-0.00568222	0.00803102	0.0087285	0.00457808	0.000593538	0.00294114	0.00766242	0.00822704	0.00397386	-0.00422115	-0.0122986	-0.019689	-0.02395	-0.0247589	-0.0285019	-0.0363573	-0.0444489	-0.0481738	-0.0534947	-0.0586071	-0.0570504	-0.0447828	-0.0277379	-0.0147334	-0.0173446	-0.0246587	-0.0266526	-0.0259047	-0.0269262	-0.0269119	-0.0198953	-0.00741039	0.000611284	0.00218963	-0.00256219	-0.0146075	-0.0313519	-0.0391375	-0.0399347	-0.0333059	-0.0237113	-0.0183202	-0.0200083	-0.0237916	-0.0210056	-0.012628	0.000365471	0.0093339
12	-0.0278347	-0.0224832	-0.00911388	-0.00550844	-0.00452016	-0.00115329	0.00608494	0.00611337	-0.000303447	-0.00608878	-0.009017	-0.0130166	-0.0186499	-0.0230198	-0.0287078	-0.0359854	-0.0417321	-0.0493565	-0.0517861	-0.0512235	-0.0540826	-0.0601038	-0.0578392	-0.0456872	-0.0392575	-0.04616	-0.0510374	-0.0484075	-0.0427603	-0.0363917	-0.0297901	-0.0230827	-0.0162821	-0.00949441	-0.00399801	-0.00227917	-0.0109162	-0.0262353	-0.0332305	-0.0326317	-0.024049	-0.0136022	-0.0114759	-0.0176027	-0.0229601	-0.020979	-0.0172044	-0.0123915	-0.0083953
13	-0.0286306	-0.025107	-0.0132397	-0.00923265	-0.00707726	-0.00463508	0.00262366	0.00472761	-0.0044477	-0.011661	-0.011848	-0.01395	-0.0175973	-0.0211256	-0.0307057	-0.0402185	-0.0456333	-0.0524199	-0.0529622	-0.0463896	-0.0461423	-0.0554739	-0.0575536	-0.0505298	-0.0494307	-0.0556095	-0.0580707	-0.0573204	-0.0532656	-0.0415868	-0.0274008	-0.0196036	-0.0173266	-0.0135004	-0.00820375	-0.00762649	-0.0144543	-0.0231512	-0.0278861	-0.0282618	-0.0197443	-0.0114318	-0.0141231	-0.0204835	-0.0207288	-0.0155154	-0.0125428	-0.0165366	-0.0195304
14	-0.0244674	-0.0195821	-0.0112152	-0.00724301	-0.00735184	-0.0113825	-0.00532716	0.00320574	-0.00321756	-0.0132204	-0.0150293	-0.0151807	-0.0167239	-0.0191439	-0.0288227	-0.0383409	-0.0440203	-0.0483477	-0.0477655	-0.0395139	-0.0394826	-0.0471498	-0.0505324	-0.0479284	-0.0479497	-0.0510265	-0.0540309	-0.0570876	-0.0541066	-0.0411986	-0.0244235	-0.0160826	-0.0163051	-0.014288	-0.010337	-0.0148811	-0.0207956	-0.0188285	-0.0223837	-0.0258584	-0.0193538	-0.0136698	-0.0179021	-0.0214192	-0.017662	-0.0100283	-0.00825831	-0.0174725	-0.024454
15	-0.0175601	-0.012158	-0.00845084	-0.00388723	-0.00639883	-0.0176377	-0.011229	0.00152217	-0.00072525	-0.0128777	-0.0189188	-0.016802	-0.0155599	-0.0185998	-0.0250048	-0.0330262	-0.0381494	-0.0402388	-0.0382821	-0.0318883	-0.0336444	-0.038367	-0.0413032	-0.0410194	-0.0406599	-0.0407793	-0.0468879	-0.0515507	-0.0465772	-0.0353834	-0.0207538	-0.0143761	-0.0163596	-0.0149222	-0.0119801	-0.0208472	-0.0264056	-0.0155814	-0.0170663	-0.0238974	-0.0201658	-0.0162346	-0.0196417	-0.0193752	-0.0135772	-0.00619514	-0.00695422	-0.0178352	-0.0256069
16	-0.0101687	-0.00693381	-0.00793867	-0.00128189	-0.00330329	-0.0206167	-0.0125851	-0.000350394	0.000466253	-0.011819	-0.0220636	-0.0183886	-0.0146088	-0.0191	-0.0212018	-0.0280371	-0.0314379	-0.0322601	-0.0295864	-0.0263886	-0.0286186	-0.0306887	-0.0330366	-0.0334507	-0.0324727	-0.0316292	-0.0410495	-0.0438231	-0.0369188	-0.027773	-0.0169155	-0.0141873	-0.0176082	-0.0169229	-0.0144631	-0.0240374	-0.0278881	-0.0142009	-0.0137124	-0.0228982	-0.0209476	-0.0178485	-0.018921	-0.0154353	-0.00981599	-0.00588519	-0.00938278	-0.0182985	-0.0265974
17	-0.0059808	-0.00392968	-0.0108033	0.001663	0.0046527	-0.0188991	-0.0116545	-0.00256216	-0.000880737	-0.00972224	-0.0230627	-0.020797	-0.0145966	-0.0190171	-0.0180825	-0.0247921	-0.0280173	-0.0276451	-0.0253423	-0.0245289	-0.0245175	-0.0244943	-0.0267496	-0.0266752	-0.0259157	-0.0260462	-0.0373758	-0.0376436	-0.0290631	-0.0231577	-0.0153516	-0.0149868	-0.0186195	-0.0195327	-0.0176193	-0.0245412	-0.0266409	-0.0158943	-0.0130347	-0.0230111	-0.0223234	-0.0182171	-0.0171883	-0.0122765	-0.00845975	-0.00890771	-0.0132263	-0.0187302	-0.0277136
18	-0.00434001	-0.00180482	-0.0124417	0.00769192	0.0138196	-0.014674	-0.00805505	-0.00425169	-0.00498158	-0.00971263	-0.0220254	-0.0223833	-0.0152149	-0.0178054	-0.017303	-0.0224994	-0.0281919	-0.0251716	-0.0238499	-0.0242943	-0.0222479	-0.021477	-0.0213392	-0.0198805	-0.0207105	-0.0233656	-0.0341444	-0.0309247	-0.0241482	-0.0202902	-0.0148304	-0.0165032	-0.0175742	-0.0215807	-0.0215407	-0.0243441	-0.0226208	-0.0179992	-0.0162945	-0.0247228	-0.0231026	-0.0168215	-0.0160204	-0.00952536	-0.00775638	-0.0142583	-0.0171388	-0.0196804	-0.0286799
19	-0.00467689	-5.3746e-05	-0.0107393	0.0171283	0.0229222	-0.0102115	-0.0041951	-0.00441912	-0.0108754	-0.0122775	-0.0189821	-0.0226717	-0.0159311	-0.0161907	-0.0175956	-0.0204087	-0.0306682	-0.0239305	-0.024706	-0.0248846	-0.0219504	-0.0216861	-0.0173035	-0.0134603	-0.017101	-0.0217069	-0.0305314	-0.0248823	-0.0226475	-0.019746	-0.0163509	-0.0185873	-0.0146956	-0.0223448	-0.0259109	-0.0236471	-0.0183175	-0.020437	-0.0218629	-0.0281625	-0.0237118	-0.0148799	-0.0164822	-0.00822582	-0.00723492	-0.0191626	-0.0193852	-0.0203374	-0.0286847
20	-0.00484022	0.000693117	-0.00407211	0.0304085	0.0276915	-0.00683232	-0.00161025	-0.00417729	-0.017416	-0.016346	-0.0153009	-0.0199351	-0.0174891	-0.015126	-0.0161707	-0.0194837	-0.0310922	-0.0241258	-0.0261267	-0.0258638	-0.0229354	-0.0223022	-0.0154883	-0.00831076	-0.0141487	-0.0205186	-0.0257737	-0.0215805	-0.0223809	-0.0207146	-0.0204024	-0.0196355	-0.012113	-0.0215749	-0.0297116	-0.0220037	-0.0147307	-0.0243175	-0.0283562	-0.031182	-0.0244642	-0.014748	-0.0166393	-0.00818406	-0.00832606	-0.0208241	-0.0198484	-0.0218387	-0.0277646
21	-0.00549064	0.00161031	0.00446289	0.0376479	0.0336663	-0.00390291	-0.000277797	-0.00300012	-0.0210557	-0.0202653	-0.0102918	-0.0168635	-0.0175727	-0.0143989	-0.0141499	-0.0165846	-0.0301765	-0.0234437	-0.0285986	-0.0259582	-0.0240538	-0.0252018	-0.0148978	-0.00535087	-0.0122878	-0.0178353	-0.022834	-0.0176259	-0.0251676	-0.0229423	-0.0222397	-0.021531	-0.00969628	-0.0200192	-0.0314364	-0.0196117	-0.0134817	-0.0269601	-0.0324001	-0.0347276	-0.0246852	-0.0159649	-0.0187583	-0.00878992	-0.00730761	-0.0196995	-0.0183024	-0.0217949	-0.0280884
22	-0.0034286	0.00184681	0.0141523	0.0425952	0.0350423	-0.00291387	0.000508543	-0.00402814	-0.0228666	-0.0205387	-0.0065614	-0.0147246	-0.0168045	-0.0149739	-0.0105842	-0.0138859	-0.0275919	-0.0215787	-0.0311656	-0.0254835	-0.0245767	-0.0267601	-0.0128186	-0.0048932	-0.0108166	-0.0156649	-0.0207558	-0.0143471	-0.0277128	-0.0251889	-0.0217068	-0.0223424	-0.00843688	-0.0200048	-0.0307835	-0.0157025	-0.0154434	-0.0283691	-0.0347358	-0.0371339	-0.0216228	-0.0190499	-0.0211374	-0.00905926	-0.00709968	-0.0195953	-0.0144014	-0.0219733	-0.0312536
23	-0.00302328	0.00207464	0.019611	0.0468592	0.0343696	-0.00273616	0.00018568	-0.00444407	-0.0218702	-0.0195814	-0.00393783	-0.010684	-0.0171753	-0.0140241	-0.00712815	-0.0127628	-0.0215126	-0.0207828	-0.0305606	-0.0268125	-0.0243907	-0.024187	-0.0144626	-0.00613932	-0.00855163	-0.0129065	-0.0183893	-0.0156332	-0.0283447	-0.0251432	-0.0214972	-0.0213023	-0.0103068	-0.0186306	-0.0284393	-0.0143946	-0.0170881	-0.0296342	-0.0351393	-0.0354733	-0.0215274	-0.0234112	-0.0217357	-0.00990235	-0.00858464	-0.0163047	-0.0119263	-0.0218733	-0.0320675
24	-0.00399352	0.00180494	0.01813	0.0497676	0.0336628	-0.00430981	-0.00202399	-0.00427902	-0.0180971	-0.0181087	-0.00211615	-0.00663741	-0.018502	-0.0134113	-0.00470474	-0.0130543	-0.0152868	-0.0182669	-0.027325	-0.0284031	-0.022869	-0.0195491	-0.0179956	-0.00816806	-0.00686822	-0.00964204	-0.0169565	-0.0180456	-0.0286317	-0.0228544	-0.0192322	-0.0203582	-0.013357	-0.0178072	-0.0255983	-0.015008	-0.0172257	-0.028771	-0.0328936	-0.0299199	-0.0229337	-0.0275015	-0.0221039	-0.0106856	-0.0103374	-0.0123035	-0.0102177	-0.0204229	-0.0309726
25	-0.00449787	0.00347533	0.0135255	0.0467378	0.0289908	-0.0050563	-0.00295588	-0.0067755	-0.0154658	-0.0153181	-0.00117257	-0.0078609	-0.0168891	-0.0140592	-0.00408822	-0.0117637	-0.0149297	-0.0138232	-0.0255932	-0.0305138	-0.0206758	-0.0172983	-0.0170964	-0.00796804	-0.00663559	-0.00817678	-0.0182077	-0.0180436	-0.0278639	-0.021568	-0.0145775	-0.0201566	-0.0158787	-0.0180965	-0.0245653	-0.0152149	-0.019593	-0.0263343	-0.0312157	-0.0285444	-0.0205292	-0.0292477	-0.0231022	-0.0112112	-0.0120798	-0.0155269	-0.00878708	-0.0183636	-0.0319841
26	-0.00560281	0.00600598	0.00465503	0.0375043	0.0211294	-0.0049332	-0.00204577	-0.00927963	-0.0131992	-0.0129264	-0.00154656	-0.0116674	-0.0147081	-0.0153615	-0.0044554	-0.00999775	-0.0186906	-0.00997441	-0.024901	-0.0333672	-0.0189915	-0.0162106	-0.0145518	-0.00524748	-0.00648636	-0.00751866	-0.0202877	-0.0165434	-0.0253802	-0.020576	-0.00942379	-0.0195561	-0.0183395	-0.0184921	-0.0258817	-0.0161743	-0.0221275	-0.023644	-0.0300009	-0.0294422	-0.0170314	-0.0286567	-0.0244123	-0.0115148	-0.0140727	-0.0219893	-0.00868226	-0.0154763	-0.0328639
27	-0.00799551	0.00742994	-0.00272799	0.0313631	0.013348	-0.00642289	-0.00238104	-0.0101303	-0.0118384	-0.0122101	-0.00212466	-0.0133892	-0.0145609	-0.0162152	-0.00656515	-0.0104913	-0.020524	-0.00789055	-0.0224576	-0.0349576	-0.0179836	-0.014363	-0.0150642	-0.00587175	-0.00638946	-0.00779933	-0.0208958	-0.0169596	-0.024122	-0.0178148	-0.00811995	-0.0181987	-0.0208876	-0.0185098	-0.0270605	-0.0170596	-0.0225015	-0.0221407	-0.0282779	-0.0274856	-0.0167871	-0.0280567	-0.0244892	-0.0117889	-0.0156666	-0.0242003	-0.00986186	-0.013194	-0.0311848
28	-0.0104403	0.00747301	-0.00390013	0.0322747	0.0071543	-0.0099857	-0.00516002	-0.0111418	-0.0116299	-0.0122044	-0.00231973	-0.012583	-0.0151978	-0.0167419	-0.0103569	-0.0131082	-0.0193588	-0.0059064	-0.0180125	-0.0340254	-0.0150855	-0.0129681	-0.018579	-0.0109403	-0.00772078	-0.00969155	-0.0210429	-0.0201234	-0.0253744	-0.0140117	-0.0106164	-0.0172424	-0.0235932	-0.0176442	-0.0265179	-0.0155396	-0.020633	-0.0207937	-0.0270948	-0.0217672	-0.0187438	-0.0278827	-0.0221405	-0.0119386	-0.0167211	-0.021779	-0.0111454	-0.0130221	-0.0262982
29	-0.0179394	0.00636279	0.00180515	0.0390485	0.00522648	-0.0141206	-0.00698138	-0.0110146	-0.0126272	-0.0123483	0.00123502	-0.00990219	-0.0167112	-0.0154701	-0.0151423	-0.0132854	-0.0158907	-0.00392792	-0.0100267	-0.0285033	-0.010143	-0.0123922	-0.0262072	-0.0179746	-0.00811355	-0.0121025	-0.021184	-0.0237807	-0.0268167	-0.0142368	-0.0151992	-0.0146895	-0.0241116	-0.0152814	-0.0239402	-0.0103656	-0.0139071	-0.0177387	-0.0237218	-0.017553	-0.0209889	-0.0248484	-0.0166984	-0.00986129	-0.0141529	-0.0155997	-0.0170995	-0.0136762	-0.0183773
30	-0.0216959	0.00585176	0.0053183	0.0376955	0.0055009	-0.0156583	-0.00987803	-0.0131724	-0.0147715	-0.0125749	0.00110607	-0.00735713	-0.0176707	-0.0160747	-0.0210535	-0.0151383	-0.0172121	-0.00478124	-0.00652442	-0.0242866	-0.00801672	-0.0135797	-0.0297997	-0.0243658	-0.0117629	-0.0152067	-0.0215498	-0.0245193	-0.0282379	-0.0166462	-0.0162193	-0.0142195	-0.0244589	-0.015043	-0.0238695	-0.00759366	-0.0101187	-0.0165725	-0.0235565	-0.0148907	-0.0188822	-0.0226866	-0.0156719	-0.0102042	-0.0154545	-0.0137575	-0.0192543	-0.0108104	-0.0111912
surface electrode 8
	time
frequency	-1.5	-1.45	-1.4	-1.35	-1.3	-1.25	-1.2	-1.15	-1.1	-1.05	-1	-0.95	-0.9	-0.85	-0.8	-0.75	-0.7	-0.65	-0.6	-0.55	-0.5	-0.45	-0.4	-0.35	-0.3	-0.25	-0.2	-0.15	-0.1	-0.05	0	0.05	0.1	0.15	0.2	0.25	0.3	0.35	0.4	0.45	0.5	0.55	0.6	0.65	0.7	0.75	0.8	0.85	0.9
1	0.121711	0.109743	0.097523	0.0860603	0.0734923	0.0608217	0.0481065	0.0354088	0.0237621	0.0112905	-0.000963502	-0.0129318	-0.0245462	-0.0348972	-0.0456521	-0.0558698	-0.0654881	-0.0744476	-0.0820843	-0.089622	-0.0963475	-0.102215	-0.10718	-0.110931	-0.114063	-0.116204	-0.117336	-0.117449	-0.116643	-0.114782	-0.111905	-0.108026	-0.103166	-0.0978285	-0.0911511	-0.0835758	-0.0751449	-0.06591	-0.0567218	-0.0461019	-0.0348475	-0.0230218	-0.0106918	0.00107993	0.0141913	0.0276091	0.0412656	0.0550942	0.0679559
2	0.00352584	-0.00705293	-0.0178704	-0.0277655	-0.0381088	-0.0478419	-0.0568007	-0.0648798	-0.0715113	-0.0778371	-0.0833634	-0.0881679	-0.0922787	-0.0954702	-0.0982973	-0.10053	-0.102211	-0.103336	-0.103852	-0.103775	-0.102963	-0.101397	-0.0991342	-0.0965227	-0.0932525	-0.0896928	-0.0860322	-0.0823804	-0.0790758	-0.0756268	-0.0723714	-0.0693144	-0.066395	-0.0637564	-0.060862	-0.0578001	-0.0544755	-0.0508838	-0.0473744	-0.0434396	-0.0394233	-0.0353522	-0.0312193	-0.0273013	-0.0228994	-0.0183059	-0.0135148	-0.00852341	-0.00376751
3	-0.0169721	-0.0269708	-0.0371755	-0.0460491	-0.054264	-0.0607318	-0.0658425	-0.0699396	-0.0727357	-0.0745453	-0.0753325	-0.0755444	-0.0756571	-0.0759801	-0.0766197	-0.0772426	-0.0775729	-0.077606	-0.0774254	-0.0769655	-0.0759243	-0.0741031	-0.0717367	-0.0694385	-0.0671695	-0.0650451	-0.0628776	-0.0607635	-0.0591714	-0.0582125	-0.0582585	-0.0593306	-0.0611567	-0.0630836	-0.0649811	-0.0663434	-0.0668922	-0.0664494	-0.0649569	-0.0616543	-0.0560982	-0.0482495	-0.0387505	-0.0293268	-0.0189039	-0.00847649	0.00157462	0.0105979	0.0175067
4	0.00151309	-0.0043711	-0.0121522	-0.0206651	-0.0303919	-0.0399078	-0.0485111	-0.055053	-0.0587702	-0.0609004	-0.0624487	-0.0650724	-0.0697765	-0.0755388	-0.0826441	-0.08998	-0.096544	-0.10203	-0.106464	-0.110527	-0.113161	-0.113941	-0.113283	-0.111886	-0.109531	-0.106069	-0.101369	-0.0956629	-0.0898577	-0.0838726	-0.0795087	-0.0778299	-0.0787228	-0.0807009	-0.0828274	-0.0839913	-0.0834463	-0.0809852	-0.0769364	-0.0702925	-0.0615916	-0.0522208	-0.043249	-0.0357918	-0.0287113	-0.023076	-0.0192462	-0.0166331	-0.0143892
5	0.0190294	0.0172384	0.0115653	0.00385741	-0.00554659	-0.0170003	-0.0317886	-0.048107	-0.0623429	-0.0754346	-0.0844137	-0.0883605	-0.0885583	-0.0877268	-0.0874663	-0.0874124	-0.0870991	-0.0871298	-0.0879056	-0.0887644	-0.0881909	-0.0846961	-0.0789877	-0.0735001	-0.0689897	-0.0671562	-0.0670444	-0.0678491	-0.0697813	-0.0729992	-0.0764574	-0.0803919	-0.0856666	-0.0909399	-0.0958927	-0.100229	-0.102717	-0.102336	-0.0984807	-0.0902707	-0.0790085	-0.0664432	-0.0547888	-0.045825	-0.036904	-0.0283049	-0.0203537	-0.0113488	0.000462873
6	-0.00104913	-0.0050135	-0.0117858	-0.020157	-0.0278859	-0.033113	-0.0363019	-0.0370923	-0.0373695	-0.0390095	-0.0434276	-0.0513289	-0.0604465	-0.0695098	-0.0790882	-0.0840511	-0.0834589	-0.0801008	-0.0774022	-0.0771467	-0.0794968	-0.0847986	-0.0897972	-0.0909615	-0.08766	-0.0822204	-0.0750742	-0.0676491	-0.0644359	-0.0661044	-0.0700671	-0.0754593	-0.0846144	-0.0947757	-0.104144	-0.110012	-0.111878	-0.106902	-0.098014	-0.0866101	-0.0704019	-0.051073	-0.0329557	-0.0202891	-0.014043	-0.013773	-0.0154642	-0.0145623	-0.00788788
7	-0.0294031	-0.0294163	-0.0288307	-0.0334105	-0.0379472	-0.039807	-0.0419361	-0.0410884	-0.040565	-0.0375921	-0.0350584	-0.0362487	-0.0406684	-0.0486351	-0.0600482	-0.069039	-0.0737061	-0.0726793	-0.069492	-0.0682364	-0.0689422	-0.075345	-0.0843477	-0.0890818	-0.0848764	-0.0738989	-0.0599867	-0.04639	-0.0376003	-0.0372845	-0.0460066	-0.0590865	-0.0734175	-0.0822105	-0.0840868	-0.0819363	-0.0814561	-0.0771879	-0.0686084	-0.0584739	-0.0459004	-0.0328539	-0.0199976	-0.00645099	0.00200949	-0.000569847	-0.0107963	-0.0183372	-0.0163482
8	-0.0506509	-0.0402657	-0.0320287	-0.0355301	-0.0412648	-0.045429	-0.0481353	-0.0474887	-0.0518488	-0.0561503	-0.0584912	-0.0548895	-0.0497481	-0.0483803	-0.0528887	-0.061117	-0.0686472	-0.0703717	-0.0696484	-0.0680117	-0.0647322	-0.0617341	-0.0559875	-0.0506416	-0.0449367	-0.0398676	-0.0346234	-0.0270434	-0.0250523	-0.0341331	-0.0510133	-0.0654516	-0.0718446	-0.0676962	-0.0584229	-0.0498643	-0.0466627	-0.0468448	-0.0456025	-0.0449338	-0.0409115	-0.0371934	-0.0386216	-0.0380748	-0.0321035	-0.0215062	-0.01142	-0.00396174	0.00229097
9	-0.0313709	-0.0229984	-0.0107768	-0.0116202	-0.0204488	-0.0277948	-0.0299906	-0.0334254	-0.0438045	-0.0553017	-0.0656973	-0.0692379	-0.0642841	-0.0553781	-0.0463817	-0.0448999	-0.0471426	-0.0476276	-0.0489288	-0.0522953	-0.0527401	-0.0471095	-0.0309814	-0.0189429	-0.0154083	-0.0215047	-0.0272896	-0.0247844	-0.0230736	-0.0310221	-0.0495475	-0.0666462	-0.070001	-0.0591509	-0.0451378	-0.0345189	-0.0281901	-0.029301	-0.0358985	-0.0439827	-0.044824	-0.0390169	-0.037069	-0.0397929	-0.0459117	-0.0447166	-0.034659	-0.0209249	-0.00499893
10	-0.000670927	0.00693142	0.011693	0.00759069	0.00150175	-0.00142578	-0.00212161	-0.00799889	-0.0193789	-0.0316857	-0.0428527	-0.0500832	-0.0495759	-0.044361	-0.0351069	-0.0288286	-0.0251046	-0.0230844	-0.0240418	-0.0288699	-0.0315195	-0.030428	-0.0212078	-0.0132808	-0.00833345	-0.0116255	-0.0154211	-0.0154112	-0.016481	-0.0221943	-0.0349067	-0.0505564	-0.0583974	-0.0531253	-0.0395721	-0.025635	-0.0178851	-0.0211502	-0.0297647	-0.0394948	-0.0447541	-0.0406792	-0.0350181	-0.0322418	-0.0374035	-0.042642	-0.0422041	-0.0337246	-0.0195006
11	0.0217507	0.0259416	0.0214095	0.0135712	0.00869979	0.00753908	0.00915532	0.00538554	-0.00208042	-0.00939696	-0.0173136	-0.0270273	-0.031996	-0.0346647	-0.0321787	-0.026181	-0.0181678	-0.0136729	-0.0126293	-0.0145953	-0.0162431	-0.0188911	-0.0167922	-0.0150122	-0.0121417	-0.0138854	-0.0141527	-0.0140898	-0.0157589	-0.0204758	-0.0296618	-0.0424357	-0.0523753	-0.0518347	-0.0389661	-0.023774	-0.0173102	-0.0213515	-0.0279533	-0.0358201	-0.043323	-0.042742	-0.038733	-0.0335359	-0.0312707	-0.0303678	-0.0326022	-0.0312597	-0.0242491
12	0.0355432	0.0316082	0.0201628	0.010879	0.0064771	0.00525912	0.00865926	0.00970763	0.00710251	0.0040824	-0.000908785	-0.0125048	-0.0254138	-0.0380248	-0.0433121	-0.0392627	-0.0268769	-0.0192779	-0.0144848	-0.0116019	-0.0108726	-0.0163346	-0.0189228	-0.0216965	-0.0221442	-0.0239749	-0.0236575	-0.0252063	-0.0259142	-0.0272532	-0.0332279	-0.0450053	-0.0556538	-0.0551247	-0.0414634	-0.0292717	-0.0274639	-0.029781	-0.0306796	-0.0348971	-0.0423139	-0.0451934	-0.0452931	-0.0408305	-0.0345673	-0.0245924	-0.0212723	-0.0221839	-0.0217407
13	0.035984	0.022997	0.00814431	0.000373345	-0.000827167	-0.000658211	0.00471047	0.0105352	0.00935736	0.00516289	0.000993981	-0.0100305	-0.0303632	-0.0522367	-0.0644624	-0.0634237	-0.0491015	-0.038288	-0.0308098	-0.0233454	-0.0183325	-0.0247569	-0.0315299	-0.037028	-0.0366786	-0.0399519	-0.0417777	-0.0475596	-0.0486335	-0.0444586	-0.0472218	-0.0599957	-0.0669781	-0.0599704	-0.0416015	-0.0367583	-0.0447785	-0.0455168	-0.0398804	-0.0381773	-0.0446541	-0.050892	-0.0544847	-0.0499853	-0.0455461	-0.0338856	-0.0217947	-0.0175774	-0.0176892
14	0.0245746	0.011242	-0.00283218	-0.00947908	-0.00566299	-0.00418577	0.00328306	0.0122184	0.00852433	-0.00186993	-0.00619302	-0.0140634	-0.0342793	-0.0591837	-0.0777024	-0.0830592	-0.0712991	-0.0604332	-0.0520207	-0.0455906	-0.0349654	-0.0369172	-0.0474044	-0.0531974	-0.0490557	-0.053154	-0.0572376	-0.0686022	-0.0711325	-0.0644557	-0.0635567	-0.0721882	-0.0746333	-0.0608808	-0.0380435	-0.0390329	-0.0564687	-0.059428	-0.0496749	-0.0400957	-0.044227	-0.0567427	-0.0625805	-0.056315	-0.0566178	-0.0526648	-0.0376852	-0.0224637	-0.0180174
15	0.0114369	0.00309905	-0.00914954	-0.013281	-0.00659234	-0.00475658	0.00349922	0.0144522	0.00509513	-0.0115761	-0.0159809	-0.0226688	-0.0372942	-0.056157	-0.0776176	-0.0891403	-0.082433	-0.0735954	-0.0674021	-0.0667751	-0.0543911	-0.0492604	-0.0596184	-0.0629132	-0.0566372	-0.0594751	-0.065257	-0.0810955	-0.0836326	-0.0786998	-0.0747059	-0.0755095	-0.0763704	-0.0580017	-0.0338567	-0.037826	-0.059906	-0.0676437	-0.0544081	-0.0393039	-0.0411126	-0.0613899	-0.0680258	-0.0592828	-0.0628137	-0.0679556	-0.0583364	-0.0354042	-0.0247278
16	0.00376638	0.000690912	-0.011543	-0.010323	-0.00521836	-0.00458261	0.0027241	0.0150465	-0.000712475	-0.0197264	-0.0240073	-0.0312855	-0.0390362	-0.0479916	-0.0709005	-0.08723	-0.085161	-0.0784639	-0.0756985	-0.0817201	-0.0719051	-0.0606282	-0.0660137	-0.0662689	-0.0610547	-0.0610844	-0.0688414	-0.0870015	-0.0880222	-0.0854656	-0.0767837	-0.0736058	-0.0753476	-0.0552461	-0.0335446	-0.0387392	-0.0621386	-0.072364	-0.0544985	-0.03559	-0.0386833	-0.0641561	-0.0717337	-0.0618814	-0.0649723	-0.0770054	-0.0746075	-0.0500018	-0.0349895
17	0.00209545	0.00395388	-0.00931562	-0.00473466	-0.00320997	-0.00655111	-0.00148367	0.0118268	-0.00495005	-0.0248291	-0.0293772	-0.0361762	-0.0386594	-0.0380004	-0.0608854	-0.0817603	-0.0824524	-0.0796369	-0.0771522	-0.0890538	-0.086715	-0.0701959	-0.0666025	-0.0669165	-0.0649818	-0.0595788	-0.0681782	-0.0874043	-0.087397	-0.0852504	-0.0718641	-0.070361	-0.0748429	-0.0580128	-0.0375211	-0.0427957	-0.0659826	-0.0765996	-0.0555906	-0.0310136	-0.0362728	-0.0621405	-0.0753323	-0.0648722	-0.0629069	-0.0789837	-0.085285	-0.063911	-0.0469005
18	0.0045867	0.0113558	-0.00312592	0.00322844	0.00107154	-0.0110887	-0.00616456	0.00594203	-0.00893401	-0.0277267	-0.0340191	-0.0362482	-0.0364259	-0.0299673	-0.0512659	-0.0734812	-0.0722216	-0.0764651	-0.072795	-0.0877437	-0.0932864	-0.0771297	-0.063093	-0.0643335	-0.0674712	-0.0547517	-0.0649457	-0.0818113	-0.0817769	-0.0774966	-0.0600823	-0.0673359	-0.0741164	-0.0600229	-0.0418636	-0.0509114	-0.0726816	-0.0785273	-0.0556329	-0.0260354	-0.0348445	-0.0566802	-0.0757757	-0.0647544	-0.0553357	-0.0747408	-0.0861348	-0.0719542	-0.0529282
19	0.00811319	0.0213025	0.00559139	0.00981835	0.00704647	-0.0164387	-0.0098143	0.000364596	-0.00974057	-0.0280899	-0.0379021	-0.0313845	-0.0332143	-0.0256941	-0.0421137	-0.0627505	-0.0544546	-0.0688977	-0.0639038	-0.0772496	-0.0892971	-0.0789187	-0.0579012	-0.0602312	-0.0676237	-0.047165	-0.0580021	-0.0710747	-0.0722672	-0.0646591	-0.0468351	-0.0646877	-0.0755485	-0.0606012	-0.0445098	-0.0594899	-0.0778364	-0.0777617	-0.0563993	-0.0249418	-0.0319165	-0.0486001	-0.0717611	-0.0585738	-0.0425631	-0.0651394	-0.0761144	-0.0713072	-0.0487445
20	0.0126303	0.0278647	0.0137398	0.0113218	0.0128204	-0.0184253	-0.00993097	-0.00150884	-0.0072368	-0.0263093	-0.0398315	-0.0244658	-0.0289299	-0.0249284	-0.0346805	-0.0486289	-0.0331488	-0.058212	-0.0524104	-0.0617516	-0.077964	-0.0760151	-0.0533778	-0.055499	-0.062141	-0.0383968	-0.0499646	-0.0583901	-0.0606978	-0.0486063	-0.0372802	-0.0626826	-0.0777081	-0.0570001	-0.0448616	-0.0664716	-0.0770957	-0.073601	-0.0561509	-0.0293774	-0.0272827	-0.0405321	-0.0613243	-0.0461121	-0.0277774	-0.0530436	-0.0575934	-0.0614987	-0.0335585
21	0.0126414	0.0297408	0.0159244	0.00702569	0.0175288	-0.0130975	-0.0062214	0.000957909	2.11851e-05	-0.0198959	-0.0385479	-0.0194358	-0.0242948	-0.0272319	-0.0270852	-0.035769	-0.0139392	-0.047239	-0.0413196	-0.0444755	-0.0656003	-0.0708761	-0.0535278	-0.0509009	-0.0557535	-0.0335425	-0.0418095	-0.0501467	-0.0494375	-0.0373576	-0.0325075	-0.058053	-0.0762623	-0.0544579	-0.0413048	-0.0659147	-0.070978	-0.0685618	-0.0586382	-0.0401662	-0.0208564	-0.0329343	-0.0466355	-0.0356873	-0.016372	-0.0396222	-0.0378016	-0.0446109	-0.0203785
22	0.0137627	0.0241924	0.00936887	-0.000365284	0.0169456	-0.00481752	0.00166555	0.00539877	0.00791652	-0.0138726	-0.0331023	-0.0157465	-0.0218889	-0.0281518	-0.0243844	-0.0243173	-0.00254123	-0.0400638	-0.0296515	-0.0333906	-0.0571669	-0.0660484	-0.0543493	-0.0463734	-0.0496289	-0.0305276	-0.0393076	-0.0477198	-0.0404386	-0.0286076	-0.0313147	-0.0538267	-0.0696862	-0.049227	-0.0345645	-0.0616476	-0.0583331	-0.0616548	-0.0587277	-0.0481847	-0.0176414	-0.0289435	-0.0325245	-0.0272042	-0.00839188	-0.0281033	-0.0204181	-0.0247287	-0.00707616
23	0.0137927	0.0161152	-0.000823679	-0.00863911	0.0138737	0.00591647	0.0102594	0.0096284	0.015721	-0.00566175	-0.0256142	-0.0154566	-0.0213977	-0.0288019	-0.0245853	-0.0174391	0.00282603	-0.0329809	-0.0186944	-0.0248173	-0.0497448	-0.0633045	-0.0559203	-0.0427543	-0.0464474	-0.030807	-0.0379959	-0.0491697	-0.0329085	-0.0228927	-0.0288072	-0.0482191	-0.0569718	-0.0449374	-0.026272	-0.0512815	-0.0443373	-0.0536172	-0.0577967	-0.052677	-0.0174783	-0.024588	-0.021841	-0.0229161	-0.00359824	-0.0174707	-0.00515199	-0.00468508	-0.00130991
24	0.014598	0.00810737	-0.0116343	-0.0177695	0.0107219	0.0153417	0.0161769	0.0112189	0.022336	0.00488328	-0.0177152	-0.0149156	-0.0243532	-0.0280732	-0.0271149	-0.0178933	0.00389814	-0.0280891	-0.00951903	-0.0195711	-0.0443728	-0.0609345	-0.0570316	-0.0385719	-0.0491787	-0.0337008	-0.0355787	-0.0544932	-0.0288443	-0.0179893	-0.0228531	-0.0443177	-0.0422813	-0.0386045	-0.0183513	-0.0369475	-0.029686	-0.0451639	-0.0536701	-0.0531141	-0.0212626	-0.0202288	-0.0174587	-0.0235217	-0.00162909	-0.0104117	0.00707807	0.0104568	-9.95127e-05
25	0.0154244	0.000518822	-0.0242111	-0.0242213	0.00854452	0.0232093	0.0192749	0.011376	0.0262265	0.0143161	-0.0119158	-0.0143138	-0.0331543	-0.0281303	-0.0302089	-0.0205438	-0.000688571	-0.0234377	-0.00372971	-0.0174238	-0.0410768	-0.0589957	-0.0556275	-0.0338005	-0.0529072	-0.0358113	-0.03458	-0.0592045	-0.0261617	-0.0111642	-0.0184785	-0.0430914	-0.0291532	-0.0289894	-0.0110429	-0.0214793	-0.0181922	-0.0349081	-0.0483592	-0.0487801	-0.0243731	-0.0179314	-0.0166534	-0.0239681	-0.000511591	-0.00569459	0.0144286	0.0197687	7.2144e-05
26	0.0158957	-0.0058335	-0.034922	-0.027949	0.0103617	0.0292435	0.0189188	0.0103785	0.0283862	0.023589	-0.00852519	-0.0135254	-0.0440919	-0.028121	-0.0312537	-0.0236611	-0.00677482	-0.0200458	-0.00131046	-0.0166071	-0.0388764	-0.0549163	-0.0515086	-0.027761	-0.0553318	-0.0374623	-0.0325949	-0.062335	-0.0246741	-0.00204448	-0.0154953	-0.0431788	-0.0196471	-0.0168968	-0.00454689	-0.00605385	-0.0110009	-0.023592	-0.0418638	-0.0417362	-0.0258746	-0.017211	-0.0170308	-0.0242419	-0.000966172	-0.00382347	0.0168095	0.0235006	0.000130009
27	0.014853	-0.012056	-0.0418635	-0.0280158	0.016	0.0334443	0.0158455	0.00856572	0.0287845	0.0320332	-0.00712665	-0.0142097	-0.0538287	-0.0281071	-0.0309163	-0.0246132	-0.0121637	-0.0186253	-0.00165072	-0.0167388	-0.0381436	-0.0489872	-0.0453291	-0.0223186	-0.0545026	-0.0384338	-0.0292222	-0.0629072	-0.0236079	0.00790044	-0.0160459	-0.0435051	-0.0156703	-0.00524312	7.6336e-05	0.00654026	-0.00931084	-0.0136964	-0.0367042	-0.0335167	-0.0264421	-0.0185726	-0.0160896	-0.0237583	-0.00395666	-0.00469502	0.0150597	0.0231915	2.45192e-06
28	0.0114709	-0.0187917	-0.044235	-0.0218376	0.0243527	0.036768	0.0112273	0.00719032	0.0276679	0.0402549	-0.00800169	-0.0178387	-0.0604855	-0.0276129	-0.030972	-0.021364	-0.0169781	-0.0173359	-0.00334934	-0.0193136	-0.0370363	-0.0444141	-0.034915	-0.0191532	-0.0498067	-0.0356846	-0.0273793	-0.0593593	-0.0192716	0.016031	-0.0210174	-0.0425158	-0.0135346	0.00354779	0.00377413	0.0149579	-0.0129169	-0.00583817	-0.0338322	-0.0244825	-0.0263214	-0.0199728	-0.0146061	-0.0211862	-0.00752874	-0.00742572	0.0115601	0.0205847	-0.000171299
29	0.00759112	-0.0243176	-0.0426698	-0.0137185	0.031819	0.0391399	0.00553208	0.00458948	0.0242801	0.0481114	-0.00820593	-0.0218856	-0.0618172	-0.0289433	-0.0299001	-0.0156898	-0.0172027	-0.0204236	-0.00562808	-0.0196337	-0.03934	-0.0375761	-0.0278524	-0.0164399	-0.0421933	-0.0335475	-0.0212166	-0.0542321	-0.0155003	0.0211536	-0.0264275	-0.0408416	-0.0182727	0.00988019	0.00433475	0.0175442	-0.0212425	-0.00235631	-0.0325095	-0.018342	-0.0259668	-0.0227851	-0.00897912	-0.0199229	-0.0122536	-0.011465	0.00658138	0.0167811	0.000169254
30	0.00230348	-0.0285695	-0.0410626	-0.00558901	0.0346402	0.0391405	0.00200125	0.0004995	0.019009	0.0558578	-0.00394201	-0.0259752	-0.059272	-0.0318718	-0.0291323	-0.0108426	-0.0165524	-0.0251504	-0.00937145	-0.0186492	-0.0420403	-0.0328522	-0.0202863	-0.0144106	-0.0314972	-0.0319172	-0.0136662	-0.0482913	-0.013822	0.0234595	-0.0298312	-0.0371799	-0.0250355	0.0170848	0.00183338	0.0185316	-0.0289428	0.00202091	-0.029473	-0.0121695	-0.0232548	-0.0266889	-0.00213486	-0.0192954	-0.0162772	-0.0161325	-0.000515763	0.0135811	0.00215539
surface electrode 9
	time
frequency	-1.5	-1.45	-1.4	-1.35	-1.3	-1.25	-1.2	-1.15	-1.1	-1.05	-1	-0.95	-0.9	-0.85	-0.8	-0.75	-0.7	-0.65	-0.6	-0.55	-0.5	-0.45	-0.4	-0.35	-0.3	-0.25	-0.2	-0.15	-0.1	-0.05	0	0.05	0.1	0.15	0.2	0.25	0.3	0.35	0.4	0.45	0.5	0.55	0.6	0.65	0.7	0.75	0.8	0.85	0.9
1	0.061512	0.0528599	0.0440652	0.0358544	0.0269025	0.0179404	0.00902024	0.000194186	-0.0078268	-0.0163371	-0.0246198	-0.0326369	-0.0403526	-0.0471751	-0.0542037	-0.0608105	-0.0669488	-0.0725727	-0.0772687	-0.0817805	-0.0856576	-0.0888657	-0.0913776	-0.0930574	-0.094169	-0.094534	-0.0941436	-0.0929906	-0.0912458	-0.0886153	-0.0852105	-0.0810312	-0.0760836	-0.070846	-0.0644676	-0.057389	-0.0496458	-0.0412759	-0.0330328	-0.0235898	-0.0136644	-0.00330845	0.00742368	0.0176158	0.0289116	0.0404152	0.0520694	0.0638221	0.0747167
2	-0.0257984	-0.0294723	-0.0330839	-0.0364284	-0.0400257	-0.0434654	-0.046556	-0.0491228	-0.0509638	-0.0524149	-0.0533958	-0.0540442	-0.0544733	-0.0547438	-0.0549574	-0.0551287	-0.0552856	-0.0554449	-0.0555909	-0.0557687	-0.0560412	-0.056486	-0.0571459	-0.0579591	-0.0590472	-0.0602847	-0.0616144	-0.0630392	-0.064462	-0.0661104	-0.0678084	-0.0694181	-0.0707572	-0.0716175	-0.072061	-0.0719637	-0.0712944	-0.0699924	-0.0681588	-0.0654371	-0.061914	-0.0575919	-0.0525548	-0.0474116	-0.041406	-0.0349674	-0.0280866	-0.0208241	-0.0139005
3	-0.0301827	-0.0396939	-0.0479076	-0.054115	-0.0591682	-0.0624096	-0.0640535	-0.0644509	-0.0640578	-0.063032	-0.0613839	-0.0591678	-0.0567293	-0.0547282	-0.053175	-0.0524619	-0.0525513	-0.0532996	-0.054358	-0.0556106	-0.0568676	-0.0580922	-0.0592588	-0.0602465	-0.0612449	-0.0620128	-0.0622192	-0.0618336	-0.0610472	-0.0598543	-0.0583902	-0.056881	-0.0556878	-0.0551575	-0.0552573	-0.0557765	-0.0562217	-0.0559167	-0.0546716	-0.0524477	-0.0496567	-0.0463247	-0.0421596	-0.037286	-0.0308078	-0.0232937	-0.0154467	-0.00797599	-0.00150461
4	-0.0157277	-0.018324	-0.0207416	-0.0226441	-0.0248964	-0.027416	-0.0293371	-0.0303755	-0.0316056	-0.0338386	-0.0357198	-0.0359631	-0.0352542	-0.0348843	-0.0347674	-0.0343162	-0.0335768	-0.0335866	-0.0349146	-0.0368968	-0.0376976	-0.0364529	-0.0340541	-0.0319241	-0.0306032	-0.0306519	-0.0318167	-0.0340014	-0.0365902	-0.0391676	-0.0406002	-0.0410309	-0.0410197	-0.0410367	-0.0414366	-0.0422922	-0.0436078	-0.0451982	-0.0468188	-0.0485215	-0.0494473	-0.0488933	-0.0465136	-0.0424541	-0.0356575	-0.0266816	-0.0167928	-0.00670868	0.00215762
5	-0.013038	-0.0192153	-0.0257128	-0.0301088	-0.0345589	-0.0398544	-0.04371	-0.0435318	-0.0400676	-0.0348443	-0.028171	-0.0201021	-0.0119262	-0.0055264	-0.000975357	0.00122108	0.00250009	0.00278975	0.0011602	-0.00225901	-0.00631634	-0.0109322	-0.0162264	-0.0213627	-0.0264549	-0.0297833	-0.031526	-0.0326351	-0.0344656	-0.038095	-0.0417912	-0.0443307	-0.0459594	-0.0460777	-0.0456471	-0.0460965	-0.0464329	-0.0452782	-0.0427841	-0.0384587	-0.0312012	-0.0214928	-0.0118341	-0.00372578	0.0042061	0.0104794	0.0155013	0.0195349	0.0213141
6	-0.000373982	-0.00223524	-0.0106605	-0.0221536	-0.0340956	-0.0421273	-0.0450912	-0.0431151	-0.038355	-0.0323503	-0.0267436	-0.020199	-0.013269	-0.00777433	-0.00412705	-0.00372018	-0.00480658	-0.00647858	-0.00794055	-0.00666537	-8.43204e-05	0.00776372	0.0130109	0.0143675	0.0119624	0.00590723	-0.00149036	-0.0085159	-0.0137946	-0.0178997	-0.0215031	-0.026288	-0.0318481	-0.0358026	-0.0368091	-0.0362445	-0.0358537	-0.0335159	-0.0294859	-0.0246227	-0.0146281	0.00237109	0.0196414	0.0330888	0.0442245	0.049034	0.0478811	0.0438223	0.0375071
7	-0.0246007	-0.0250913	-0.0240995	-0.0214903	-0.017766	-0.0164909	-0.0171923	-0.0180972	-0.0169969	-0.0142643	-0.0108906	-0.00746413	-0.00648748	-0.0072402	-0.00987912	-0.0140778	-0.0167842	-0.0164511	-0.0134887	-0.0078939	0.000754182	0.00682282	0.00805531	0.00680193	0.00726546	0.00988416	0.0119109	0.00791492	-0.00329387	-0.0176459	-0.0293175	-0.035145	-0.0331563	-0.0302471	-0.0278478	-0.0270567	-0.0280432	-0.0243242	-0.0154514	-0.00579814	0.000201471	0.00314553	0.00262163	0.000511619	0.000875328	0.00236902	0.00426125	0.00922616	0.0135433
8	-0.0376182	-0.0382636	-0.0362741	-0.0315217	-0.0260173	-0.0212794	-0.0158009	-0.00962788	-0.00371626	0.00103472	0.00554435	0.00958307	0.0115194	0.0114069	0.00462257	-0.00672422	-0.0169853	-0.021679	-0.0207507	-0.016605	-0.00924986	-0.00265869	0.00192682	0.00511468	0.00974963	0.0148065	0.0150062	0.00841112	-0.00314727	-0.0159629	-0.0242578	-0.0248668	-0.0182197	-0.0127447	-0.00904099	-0.00513551	-0.00385443	-0.00195046	-0.000122248	0.0010733	-0.00127522	-0.00899687	-0.0211404	-0.0305881	-0.0295953	-0.0198797	-0.00855407	0.00400037	0.0137978
9	-0.0403866	-0.0407919	-0.0424025	-0.0418164	-0.0386467	-0.0297991	-0.0172533	-0.00540202	0.000973756	0.0035334	0.00596306	0.0107131	0.0160711	0.0196905	0.0154827	0.00477194	-0.00536474	-0.0112533	-0.0133638	-0.015248	-0.0140419	-0.00863335	0.000526087	0.00884028	0.0161892	0.0199263	0.0177025	0.0119299	0.00337003	-0.00543228	-0.0105276	-0.00862952	-0.00339689	-0.000372536	-0.000211558	0.0030898	0.00617033	0.00979028	0.010981	0.0089759	0.00096276	-0.0101313	-0.0210551	-0.0268838	-0.0238205	-0.0129074	0.00144193	0.0177503	0.0288772
10	-0.0352559	-0.0323085	-0.0320993	-0.0308385	-0.0301422	-0.024276	-0.0145241	-0.00395706	0.000130632	-0.00267712	-0.00675561	-0.00162964	0.0090892	0.0152757	0.0148086	0.01124	0.0105905	0.00873014	0.00437711	-0.00383851	-0.0101966	-0.0111275	-0.0035151	0.00778751	0.0178524	0.0226147	0.0185263	0.0108067	0.00300006	-0.00113902	-0.00191014	0.00103351	0.00360299	0.00603255	0.00365004	0.00235181	0.00272796	0.0108734	0.0192542	0.0216621	0.0109783	-0.0022159	-0.00923422	-0.00784066	-0.00356854	-3.64866e-05	0.00842001	0.0251328	0.0384518
11	-0.0264386	-0.0208891	-0.0117387	-0.00612986	-0.0139673	-0.0201351	-0.0172375	-0.007807	-0.00433142	-0.0095246	-0.0203294	-0.0182449	-0.00500607	0.00355327	0.00575823	0.00700213	0.0191411	0.0272942	0.0219916	0.00672614	-0.00474958	-0.0114622	-0.00910246	0.000956205	0.0115737	0.0188637	0.0124259	-0.000890546	-0.00922002	-0.00897572	-0.00541317	0.000626109	0.0047182	0.00829555	0.00321886	-0.00456723	-0.00785464	0.0066025	0.0268476	0.0364468	0.0224443	0.00726665	0.00494285	0.0110449	0.0139178	0.0114796	0.0104805	0.021875	0.0398438
12	-0.00727951	-0.00442767	0.00413143	0.0107789	-0.00456507	-0.0230484	-0.0212197	-0.0121117	-0.0109775	-0.0159337	-0.0257466	-0.0310357	-0.0234294	-0.0106456	-0.00249515	0.000825989	0.0206224	0.0368215	0.0328318	0.0133212	0.00186692	-0.00113945	-0.00593985	-0.00609536	0.00367184	0.0119378	-0.00220958	-0.0177779	-0.0231036	-0.0235563	-0.0177747	-0.00791711	0.0027922	0.0105386	0.000653408	-0.012528	-0.0157764	0.00348524	0.0305473	0.0478123	0.0335812	0.0184484	0.0177986	0.0204849	0.0219351	0.0220193	0.0171378	0.020929	0.0385146
13	0.0140903	0.00975906	0.00847852	0.00906705	-0.0128692	-0.0306445	-0.0192755	-0.0109733	-0.0161047	-0.0181956	-0.0205913	-0.0331159	-0.0325358	-0.0205684	-0.00769579	0.00425112	0.0237885	0.0328081	0.0269665	0.0143229	0.0146414	0.017074	0.00213476	-0.00587669	0.00507995	0.00651111	-0.0228542	-0.032265	-0.02713	-0.0309041	-0.0245176	-0.0147191	0.000549014	0.014475	-0.000190719	-0.0171802	-0.0185453	0.00108715	0.0255592	0.0427097	0.0370741	0.028866	0.022537	0.0178902	0.0192345	0.0251928	0.0257905	0.0306465	0.0435594
14	0.02587	0.0106134	0.00749154	0.00145012	-0.0231138	-0.0325178	-0.0143997	-0.00328722	-0.0142999	-0.0133773	-0.00854876	-0.0181365	-0.0261157	-0.0254493	-0.0154801	0.0109897	0.0292198	0.0231648	0.0152608	0.0150127	0.0310386	0.0317416	0.00981061	0.00381658	0.016398	0.00389008	-0.0354343	-0.037597	-0.0204807	-0.0253373	-0.0207419	-0.0181748	-0.00683959	0.0145928	0.00568208	-0.0162375	-0.0212935	-0.00731536	0.00768989	0.0211537	0.0351329	0.0359469	0.0212076	0.0103148	0.0112921	0.0184086	0.0273078	0.0407346	0.0497536
15	0.0254541	0.00431373	0.00512672	-0.00207331	-0.0272022	-0.0286544	-0.00723066	0.00473165	-0.00511233	-0.00316232	0.0023382	0.00327746	-0.0082056	-0.0254077	-0.0252084	0.0133345	0.0368832	0.0181856	0.0060401	0.0128862	0.0385496	0.0362811	0.0141602	0.0205133	0.0310667	0.00241625	-0.0371386	-0.0355881	-0.012942	-0.0136384	-0.0135326	-0.0210097	-0.0160143	0.00850928	0.011791	-0.0133037	-0.023382	-0.0152857	-0.00993222	-0.000190636	0.0279874	0.0342605	0.013721	0.0010944	0.00387376	0.00758305	0.0203882	0.0432631	0.0527037
16	0.0226081	0.0011217	0.00332036	-0.000845828	-0.0218359	-0.0219852	-0.00224947	0.00645001	0.00781727	0.0084455	0.0109641	0.0198062	0.00645656	-0.0261328	-0.0333807	0.0135704	0.0436041	0.020524	0.000931969	0.00963634	0.032124	0.0326023	0.0177659	0.0373008	0.0371674	0.00151763	-0.0302722	-0.031939	-0.00937367	-0.0052716	-0.0119045	-0.0242606	-0.021632	0.000856064	0.0142967	-0.0104887	-0.0238497	-0.0190762	-0.0195036	-0.0120327	0.017889	0.0258858	0.000139055	-0.00934869	-0.0015403	-0.000705612	0.0135191	0.0375451	0.0478875
17	0.0252991	0.00482951	0.000764699	0.00403607	-0.00892859	-0.0166427	-0.00525218	0.00144649	0.0160735	0.0173323	0.0172793	0.0269052	0.0108506	-0.0263266	-0.0382585	0.0103035	0.04887	0.0297963	0.0010647	0.00500982	0.0149721	0.0252227	0.0193939	0.0422939	0.0335149	0.0045711	-0.0202331	-0.0308166	-0.0111886	-0.0045488	-0.0151544	-0.0239915	-0.0212963	-0.00504165	0.0129327	-0.0065951	-0.0222551	-0.0201263	-0.0190576	-0.018473	0.00280137	0.0155016	-0.0144914	-0.0208481	-0.00659368	-0.00311761	0.00847545	0.024061	0.0356155
18	0.0299585	0.0102598	-0.000855792	0.00903061	0.00665517	-0.0119592	-0.0132556	-0.00519677	0.0176773	0.0209885	0.0225527	0.0261393	0.00371016	-0.0267089	-0.0332139	0.0123921	0.0511878	0.0377894	0.00647906	0.00242313	-0.000929846	0.0154535	0.0193348	0.0380504	0.0228601	0.00407718	-0.0126357	-0.0292065	-0.0120744	-0.00776072	-0.0202384	-0.0193382	-0.011507	-0.00215796	0.00854617	-0.00693767	-0.0212365	-0.0195049	-0.0138954	-0.0200427	-0.00964593	0.00470678	-0.026119	-0.0307421	-0.012595	-0.00168236	0.00840391	0.0118373	0.0194307
19	0.035006	0.0148855	-0.00117048	0.0147586	0.0198206	-0.00989935	-0.0232979	-0.00922707	0.0137261	0.0174502	0.0245049	0.0215064	-0.00807562	-0.0249473	-0.0214324	0.0184998	0.0499527	0.0410473	0.0161991	0.000672853	-0.0109267	0.00565553	0.0158929	0.0275412	0.0130202	0.00176472	-0.00990849	-0.0261992	-0.0132912	-0.0125653	-0.0230486	-0.011021	0.00118893	0.00627112	0.00235982	-0.0122703	-0.0227612	-0.0190082	-0.00820212	-0.0191722	-0.0168432	-0.00338285	-0.0301036	-0.0366159	-0.0192905	-0.00132522	0.00894896	0.0040742	0.0038655
20	0.0374192	0.0169894	0.000240149	0.0213159	0.0277265	-0.010245	-0.0315539	-0.00899089	0.00914589	0.00769408	0.0229937	0.0143699	-0.0176669	-0.0201552	-0.00650338	0.0290436	0.0455659	0.0394448	0.0257634	-0.00235666	-0.0144453	-0.00300295	0.0112454	0.0159341	0.00822552	-0.000822894	-0.0113757	-0.0210002	-0.0155802	-0.0179985	-0.0236084	-7.25464e-05	0.0118616	0.0141443	-0.00693875	-0.0212574	-0.0263968	-0.0176654	-0.00421569	-0.0172394	-0.0173055	-0.00755338	-0.0266051	-0.0381697	-0.0249732	-0.005085	0.00794152	0.0016074	-0.00836599
21	0.0379664	0.0198841	0.00298241	0.0247069	0.0338516	-0.00965786	-0.0339051	-0.00721434	0.00575844	-0.00492874	0.0181203	0.0123772	-0.0181557	-0.0157963	0.00542603	0.0379306	0.0385467	0.0356615	0.0350782	-0.00282045	-0.014577	-0.0111201	0.00421978	0.00833146	0.010923	0.000585636	-0.0130131	-0.0149965	-0.0206578	-0.0212078	-0.0231554	0.00689554	0.0160762	0.0179627	-0.0150521	-0.0314277	-0.0298026	-0.0182836	-0.00295888	-0.0134964	-0.014157	-0.00538337	-0.019229	-0.0353599	-0.0302014	-0.0146809	0.00423651	0.00196992	-0.0130524
22	0.0371028	0.0181461	0.00543769	0.026991	0.0339946	-0.0118772	-0.03344	-0.000184037	0.00496682	-0.0186128	0.0119867	0.00759472	-0.0114294	-0.0111757	0.0148049	0.045129	0.0317602	0.0321971	0.0385883	-0.00564098	-0.0139913	-0.0146399	-0.0010165	0.007318	0.0173456	0.00283381	-0.0137054	-0.0110673	-0.0247611	-0.0230486	-0.0220216	0.012145	0.0169876	0.0155545	-0.0242949	-0.0409799	-0.0340541	-0.0187077	-0.00189448	-0.0118214	-0.00739364	0.000382365	-0.0117884	-0.0292032	-0.0346685	-0.0234607	-0.00315514	0.00298665	-0.0119501
23	0.0330857	0.0164377	0.00599688	0.025797	0.0333255	-0.0109015	-0.0294524	0.00476931	0.00754857	-0.0308778	0.00616448	0.00555888	0.00106874	-0.007448	0.0200164	0.046419	0.0261835	0.0286845	0.0393804	-0.00657635	-0.0134433	-0.0175124	-0.00447965	0.00867889	0.0241957	0.00854579	-0.0140402	-0.00841224	-0.0268958	-0.0244971	-0.0221552	0.0130997	0.0149478	0.0104698	-0.029479	-0.0479814	-0.0375926	-0.0195304	-0.00140558	-0.0109706	-0.00167416	0.00631332	-0.00540193	-0.021847	-0.0375808	-0.0344964	-0.0122132	0.0025966	-0.00394563
24	0.0287787	0.0142286	0.00467103	0.0210132	0.0323545	-0.00756766	-0.0254495	0.00807889	0.0153566	-0.0403997	0.00157834	0.00338198	0.0147979	-0.005071	0.0191191	0.0415523	0.0228873	0.0240072	0.0395344	-0.00618836	-0.0130808	-0.0180179	-0.00439537	0.0119364	0.0291644	0.0156747	-0.0134043	-0.00806159	-0.0259622	-0.0249766	-0.0251285	0.0102913	0.0124261	0.00554211	-0.0276785	-0.0510225	-0.0402964	-0.0214767	-7.38295e-05	-0.0124809	-0.000930964	0.0112821	-0.00230251	-0.0149576	-0.0381731	-0.0430467	-0.0215001	-0.00114092	0.00750138
25	0.0231289	0.00858836	0.00136503	0.0147111	0.0296311	-0.00566903	-0.0236224	0.0123876	0.0188723	-0.044734	-0.00293706	-0.0012541	0.0264038	-0.000879292	0.0198514	0.0320457	0.017652	0.0217999	0.0371209	-0.00741174	-0.0131654	-0.0177003	-0.0030896	0.0160926	0.0321808	0.0185832	-0.0120465	-0.00893029	-0.024425	-0.0260595	-0.0268775	0.00512273	0.010759	-5.05223e-05	-0.0236035	-0.0502367	-0.0420953	-0.0222851	-8.7471e-05	-0.0147365	-0.00289731	0.0131113	-0.00103189	-0.00813153	-0.0410222	-0.0468388	-0.0306585	-0.00505925	0.0171401
26	0.0173322	0.00192548	-0.00338748	0.00712731	0.0261605	-0.00442051	-0.0237753	0.0150181	0.0208125	-0.0450071	-0.00754274	-0.00688827	0.0334832	0.00422841	0.0202869	0.0198823	0.0110018	0.0204603	0.0342427	-0.00922806	-0.0126339	-0.0179244	-0.000419323	0.0190742	0.0331054	0.0190295	-0.0107344	-0.0101225	-0.0228233	-0.0273551	-0.0286499	-0.00141242	0.00944559	-0.00339015	-0.016148	-0.0454742	-0.0423089	-0.0222649	-0.00241995	-0.0173	-0.00880305	0.0129163	-0.000789671	-0.0026335	-0.0436372	-0.0473919	-0.0376239	-0.0101123	0.0231143
27	0.01263	-0.00344009	-0.00770592	-0.0004374	0.0218778	-0.00325561	-0.0243413	0.0146649	0.021914	-0.0417183	-0.0101843	-0.0129001	0.0350406	0.00973266	0.0198096	0.00794901	0.00341486	0.0191413	0.0315336	-0.0119571	-0.0109231	-0.019326	0.00306409	0.0201671	0.0326695	0.0179889	-0.0106752	-0.0124239	-0.0215766	-0.0291486	-0.0308716	-0.00764241	0.00602026	-0.00499337	-0.00739437	-0.0382627	-0.0420406	-0.0191655	-0.00638441	-0.019603	-0.0170941	0.0114607	-0.00152666	0.000866161	-0.0441228	-0.0468121	-0.041361	-0.0154695	0.0250306
28	0.00836278	-0.00667255	-0.0123456	-0.00653822	0.0169379	-0.00194422	-0.0242392	0.012666	0.0195888	-0.0338175	-0.010627	-0.0157487	0.0304374	0.0144491	0.018328	-0.00378383	-0.00592321	0.0189206	0.0278477	-0.0160267	-0.00906939	-0.0213718	0.0079238	0.018747	0.0307382	0.0161624	-0.0155725	-0.0163291	-0.0207424	-0.0318478	-0.0336507	-0.0132777	-0.000108986	-0.00638628	-7.86397e-05	-0.0300448	-0.0422871	-0.0118812	-0.0108585	-0.0225315	-0.0250886	0.00843586	-0.00298777	0.00142891	-0.042751	-0.0449206	-0.0430922	-0.01855	0.0244235
29	0.00770233	-0.00459852	-0.012473	-0.0111895	0.0127214	0.00113714	-0.025455	0.00857079	0.0207548	-0.0251291	-0.00660071	-0.0188097	0.0236108	0.0167603	0.0164781	-0.0106666	-0.0131331	0.0159114	0.0253465	-0.019377	-0.00529827	-0.0218989	0.0111833	0.0162156	0.0272269	0.0131713	-0.0187108	-0.0218016	-0.0213294	-0.0339634	-0.0360271	-0.0192047	-0.00720341	-0.00728814	0.00497421	-0.0216952	-0.0392636	-0.00423036	-0.0172302	-0.0242771	-0.0328455	0.00614543	-0.00546477	8.36626e-05	-0.0393239	-0.0432029	-0.0399932	-0.0196284	0.0183465
30	0.00602176	-0.000833845	-0.010923	-0.0154114	0.00868033	0.00325929	-0.0274919	0.00418267	0.0207412	-0.0164382	-0.000783451	-0.0212816	0.0173306	0.0188482	0.0151729	-0.0151743	-0.0225694	0.0102358	0.0263525	-0.0223859	-0.00473696	-0.0222223	0.00967759	0.0127788	0.0226149	0.0101324	-0.018402	-0.0295063	-0.0215873	-0.0351055	-0.0372316	-0.0262076	-0.0143335	-0.00948674	0.00686169	-0.013641	-0.0345688	-0.00192472	-0.024202	-0.0234681	-0.0391476	0.0039723	-0.00824612	-0.00147848	-0.0337995	-0.0409051	-0.0356885	-0.0224584	0.0106292
surface electrode 10
	time
frequency	-1.5	-1.45	-1.4	-1.35	-1.3	-1.25	-1.2	-1.15	-1.1	-1.05	-1	-0.95	-0.9	-0.85	-0.8	-0.75	-0.7	-0.65	-0.6	-0.55	-0.5	-0.45	-0.4	-0.35	-0.3	-0.25	-0.2	-0.15	-0.1	-0.05	0	0.05	0.1	0.15	0.2	0.25	0.3	0.35	0.4	0.45	0.5	0.55	0.6	0.65	0.7	0.75	0.8	0.85	0.9
1	0.0424386	0.035131	0.0278277	0.0211185	0.013913	0.00679432	-0.000214959	-0.00708628	-0.0132793	-0.0197955	-0.0260778	-0.0320945	-0.0378152	-0.0428044	-0.0478643	-0.0525366	-0.0567944	-0.0606188	-0.0637542	-0.066714	-0.0692102	-0.0712318	-0.0727627	-0.07373	-0.0742829	-0.0742981	-0.0737495	-0.0726151	-0.071036	-0.0687366	-0.0658167	-0.0622793	-0.0581365	-0.0537935	-0.0485514	-0.0427801	-0.0365102	-0.0297743	-0.0231745	-0.015648	-0.0077687	0.000428359	0.00890941	0.0169641	0.0259093	0.0350575	0.0443815	0.0538488	0.0626836
2	-0.0538254	-0.0584493	-0.0631156	-0.0675341	-0.0724375	-0.0773653	-0.0821723	-0.0867974	-0.0908652	-0.0949696	-0.0986406	-0.101831	-0.104563	-0.106659	-0.108378	-0.109431	-0.109759	-0.109404	-0.108614	-0.107482	-0.106272	-0.105125	-0.104054	-0.103088	-0.101989	-0.100757	-0.0993129	-0.0976602	-0.0960552	-0.0943963	-0.0929411	-0.0916589	-0.0903628	-0.0889538	-0.0869682	-0.0842969	-0.0807271	-0.0760559	-0.0706306	-0.0634869	-0.055022	-0.0453805	-0.0347648	-0.0242787	-0.0124188	-0.000293599	0.0119373	0.0241836	0.0354214
3	-0.0563296	-0.0530717	-0.0489061	-0.0448294	-0.0411112	-0.0388225	-0.0383228	-0.0396402	-0.0421811	-0.0460989	-0.0510578	-0.0566062	-0.0623984	-0.0679675	-0.0746878	-0.0825181	-0.0910561	-0.0992064	-0.105562	-0.110662	-0.113397	-0.113204	-0.109985	-0.104739	-0.0975349	-0.0897478	-0.0821569	-0.07557	-0.0710275	-0.0679343	-0.0666864	-0.0671016	-0.068816	-0.0711646	-0.0740758	-0.0769593	-0.0795191	-0.0815422	-0.082658	-0.0829006	-0.0820245	-0.0793681	-0.0740219	-0.0662737	-0.0551974	-0.0423009	-0.0286151	-0.0150182	-0.00318257
4	-0.0122862	-0.00805428	-0.00543261	-0.0048232	-0.00565236	-0.00757094	-0.0105587	-0.0148093	-0.0195195	-0.0257681	-0.033465	-0.0413098	-0.0468953	-0.0496871	-0.0527534	-0.0571108	-0.0607657	-0.063126	-0.0656499	-0.0691211	-0.0721404	-0.0738993	-0.0745227	-0.0738834	-0.0709925	-0.0664175	-0.061834	-0.0583349	-0.0562273	-0.054447	-0.0531108	-0.0529826	-0.0539936	-0.0549478	-0.0554472	-0.0556763	-0.0560959	-0.0563706	-0.0557868	-0.0534782	-0.0490857	-0.0433225	-0.0364201	-0.0286558	-0.0199725	-0.013286	-0.00854224	-0.00314118	0.00451866
5	-0.0556987	-0.0482755	-0.040837	-0.0340581	-0.0270843	-0.0214404	-0.0173082	-0.0134418	-0.0104716	-0.00929247	-0.011058	-0.0162862	-0.0238913	-0.0310205	-0.0378688	-0.0440611	-0.0486141	-0.0506122	-0.0517696	-0.0529166	-0.0510093	-0.0456526	-0.0387023	-0.0320217	-0.0257085	-0.0202751	-0.0147546	-0.00970595	-0.00647843	-0.00440612	-0.00440594	-0.00870895	-0.0172976	-0.0251502	-0.0290986	-0.0294007	-0.0284197	-0.0252288	-0.0185723	-0.00818507	0.00085174	0.00534845	0.0060466	0.00528011	0.00477892	0.00698265	0.0114032	0.0180935	0.028122
6	-0.0619745	-0.0585535	-0.0555592	-0.053124	-0.0514703	-0.0507461	-0.0474969	-0.040115	-0.0281286	-0.0131786	-0.00353713	-0.00185529	-0.0109709	-0.027193	-0.0439232	-0.0537456	-0.0540217	-0.0440242	-0.0332607	-0.026083	-0.0211743	-0.0194161	-0.0184059	-0.0159418	-0.0140869	-0.0126832	-0.0124981	-0.0154728	-0.0185614	-0.0177623	-0.0126409	-0.0054324	0.00144442	0.00613575	0.0114982	0.0182585	0.0251653	0.0308561	0.0355682	0.0405915	0.0428799	0.0426394	0.0449781	0.0489017	0.0516258	0.0557136	0.0605838	0.0636644	0.0677376
7	-0.0438745	-0.0424122	-0.0398747	-0.0356574	-0.0301244	-0.0242073	-0.0167571	-0.00793371	0.00289306	0.0158997	0.0219081	0.0185312	0.00911331	-0.00284978	-0.0125877	-0.0193217	-0.0254898	-0.0275112	-0.0271042	-0.0248288	-0.0169994	-0.0091297	-0.0031145	-0.00158991	-0.0103701	-0.0257228	-0.0414893	-0.0548191	-0.0589588	-0.0520995	-0.040004	-0.027805	-0.0191341	-0.0138809	-0.00793275	0.000601279	0.0088512	0.0117844	0.0109639	0.00848984	0.00435676	0.00314766	0.011347	0.0235821	0.0358958	0.0502522	0.0642038	0.0763211	0.0857516
8	-0.0509975	-0.0553526	-0.0514932	-0.0417236	-0.0305097	-0.0194647	-0.00819598	0.00170502	0.00769502	0.0134764	0.0162554	0.0152294	0.0113351	0.00346619	-0.00374792	-0.007516	-0.0121169	-0.016754	-0.0208086	-0.0195633	-0.0110443	-0.00494687	-0.00340645	-0.00916473	-0.0235675	-0.0377084	-0.0432476	-0.0388742	-0.0249913	-0.00630156	0.00598956	0.00954832	0.00325762	-0.00468231	-0.00757387	-0.00357061	0.00312392	0.00255231	-0.00321219	-0.0110561	-0.0186426	-0.0205678	-0.01286	-0.00181887	0.010773	0.0252051	0.0385633	0.0537623	0.0696582
9	-0.0582345	-0.0694361	-0.0693542	-0.0561315	-0.0369458	-0.0209602	-0.0110266	-0.00640069	-0.00364623	0.00231431	0.00587448	0.00423413	0.00117891	-0.00394508	-0.00695887	-0.00734269	-0.0107751	-0.0114326	-0.0128714	-0.0125091	-0.00911255	-0.00890473	-0.0106384	-0.0148898	-0.0214606	-0.0266068	-0.0244897	-0.0157048	0.000928993	0.0204651	0.0307014	0.0316138	0.0238095	0.0129624	0.004618	0.00165951	0.00473727	0.004665	0.00273601	-0.000832408	-0.00690621	-0.0112544	-0.00863711	-0.00280527	0.00555335	0.0159776	0.0270642	0.0405749	0.0546444
10	-0.0541156	-0.0761877	-0.0853597	-0.0696818	-0.038924	-0.0157823	-0.00806372	-0.00929167	-0.00742907	0.00177882	0.00577517	-0.00149808	-0.00737327	-0.00797196	-0.0017651	0.00191062	-0.00418397	-0.00629923	-0.00752988	-0.00995981	-0.0159667	-0.0251227	-0.025429	-0.0221531	-0.0171946	-0.0111202	-0.00366485	0.000274043	0.00517235	0.0130605	0.0244957	0.0335811	0.0295984	0.0157568	0.00349639	-0.00709142	-0.00677525	0.00102657	0.0109569	0.0170759	0.0167979	0.0161625	0.0171845	0.0148366	0.014119	0.0156485	0.0194061	0.0294254	0.0431886
11	-0.0449312	-0.0761541	-0.0963105	-0.0778107	-0.0367504	-0.0118688	-0.0038983	-0.00247061	-0.00354093	-0.000270946	-0.00100996	-0.0129164	-0.0154054	-0.00868738	0.00310548	0.0112331	0.00609216	0.000389604	-0.00437167	-0.0123087	-0.0293473	-0.0416451	-0.0300563	-0.0163538	-0.00883001	-0.00368381	0.0086855	0.0100231	-0.00261587	-0.01171	0.00390111	0.0262126	0.0282789	0.00977492	-0.00747644	-0.0241596	-0.023698	-0.0100822	0.0085728	0.0205748	0.0274291	0.0410631	0.0466983	0.0360493	0.0260942	0.0223211	0.0162674	0.0160485	0.0327686
12	-0.03042	-0.0630887	-0.0864699	-0.0695715	-0.0286837	-0.0103718	-0.00366053	0.00777071	0.00566025	-0.0083344	-0.0228989	-0.0311181	-0.0231416	-0.0194259	-0.0039095	0.0110054	0.0106136	0.0032486	-0.00720862	-0.0186954	-0.0316143	-0.0361437	-0.016327	0.00486758	0.00815468	-0.00105536	0.00955883	0.0131174	-0.0119201	-0.0303705	-0.0117409	0.0166503	0.0271041	0.00335955	-0.022472	-0.042736	-0.0431616	-0.0261449	-0.00699753	0.00541513	0.0207939	0.048561	0.0549736	0.0357951	0.0257485	0.0299981	0.0220267	0.0135565	0.0193861
13	-0.0198789	-0.0499581	-0.0611997	-0.0437109	-0.015347	-0.00810923	-0.0072811	0.0104556	0.0124904	-0.0111776	-0.0384975	-0.0392019	-0.0281586	-0.0366457	-0.0214862	-0.0017314	0.0052727	-0.00132183	-0.018549	-0.028504	-0.0238969	-0.0210009	-0.00249921	0.0195326	0.0174703	0.000208449	0.00464268	0.00885931	-0.0158477	-0.0279916	-0.00688073	0.0142566	0.0228466	-0.00418007	-0.0355985	-0.064697	-0.068829	-0.0438543	-0.0229774	-0.00797245	0.0114419	0.0380722	0.0331999	0.00918337	0.0070547	0.027363	0.0300204	0.0195618	0.00286508
14	-0.0141453	-0.041379	-0.0402443	-0.0229923	-0.00989406	-0.00639681	-0.0101943	0.00642805	0.0186927	-0.00415978	-0.0316912	-0.0347428	-0.0276201	-0.0471881	-0.0419084	-0.0240619	-0.00238083	-0.0047706	-0.027415	-0.0331481	-0.0239054	-0.0172987	-0.00575112	0.0148425	0.0203318	0.00333848	-0.00644432	-0.00181391	-0.0105482	-0.0140298	0.00266467	0.0173763	0.0154682	-0.00995682	-0.0364077	-0.0782692	-0.0907863	-0.059679	-0.0347108	-0.00931202	0.0103071	0.0227691	0.00536408	-0.013076	-0.0116722	0.0152561	0.0358578	0.0220287	-0.0106862
15	-0.011684	-0.0382149	-0.0309095	-0.0146911	-0.0103614	-0.00448497	-0.00614113	0.00343193	0.019332	0.000662484	-0.0151113	-0.0277474	-0.0254167	-0.0483178	-0.0551356	-0.046003	-0.00896887	-0.00896288	-0.0313063	-0.0317555	-0.0302311	-0.0252407	-0.0128719	0.00364509	0.020047	0.00470817	-0.0195148	-0.0181847	-0.00614497	-0.00199719	0.0120797	0.0243599	0.00915086	-0.0189575	-0.0368513	-0.0779108	-0.096685	-0.065402	-0.0331305	-0.000523094	0.0188843	0.0158473	-0.0128558	-0.0241933	-0.0213283	0.00585484	0.0341187	0.0155746	-0.0170057
16	-0.00800277	-0.0348652	-0.027234	-0.0173631	-0.0166907	0.000449434	0.00448836	0.000212336	0.0116216	-1.18749e-05	-0.000795823	-0.0270283	-0.0275576	-0.0429006	-0.0599227	-0.0607433	-0.0140468	-0.0164027	-0.0302474	-0.0273485	-0.0334646	-0.0326793	-0.0142198	-7.84937e-05	0.0188999	-0.000939911	-0.0328978	-0.0311928	-0.00576274	0.00343905	0.017987	0.030038	0.00464271	-0.0267492	-0.0408194	-0.0686573	-0.0866275	-0.0594772	-0.0166877	0.013347	0.026823	0.0148092	-0.0177007	-0.0253424	-0.0231791	0.00235658	0.0229466	0.0029589	-0.0161203
17	0.00305126	-0.0289879	-0.0274895	-0.0251615	-0.02726	0.00389599	0.0199408	-0.00567813	-0.00355185	-0.00372402	0.00790178	-0.0311024	-0.0359269	-0.0325452	-0.0556397	-0.0670181	-0.0211773	-0.022036	-0.0254503	-0.0239445	-0.0264856	-0.0311249	-0.0094547	0.0062898	0.0150028	-0.011431	-0.0414892	-0.0379286	-0.0136461	0.00106915	0.0163327	0.0323909	0.00694781	-0.026106	-0.0442272	-0.0543889	-0.0684351	-0.0492123	0.00469113	0.0268043	0.0238001	0.0149946	-0.0105675	-0.0180032	-0.0190302	-0.00266934	0.00477342	-0.00893658	-0.0105083
18	0.0165044	-0.0188417	-0.0321599	-0.0325385	-0.0363473	0.00548156	0.0328363	-0.00866169	-0.02057	-0.00800586	0.0117256	-0.0374063	-0.0460441	-0.0251011	-0.0480456	-0.0629593	-0.0272616	-0.0246616	-0.0227902	-0.019665	-0.011424	-0.0203624	-0.00150558	0.0189479	0.00757016	-0.0277507	-0.0478181	-0.0371876	-0.0266379	-0.0047723	0.0102536	0.0294422	0.00993751	-0.0212356	-0.0443817	-0.0413391	-0.0496556	-0.0324264	0.0254295	0.0387582	0.01136	0.00598757	0.00183215	-0.00802066	-0.0121423	-0.0123555	-0.0157436	-0.02144	-0.00593311
19	0.0267864	-0.00760926	-0.0396059	-0.0380042	-0.0404677	0.00590041	0.0389794	-0.00521932	-0.0303855	-0.0107225	0.0155329	-0.0410702	-0.0519808	-0.022378	-0.0379996	-0.0512064	-0.029086	-0.0228708	-0.0245406	-0.0169611	0.00655778	-0.00687374	0.00477488	0.0299136	-0.00226506	-0.0427578	-0.051827	-0.0350408	-0.0417534	-0.0119769	0.00213135	0.0255551	0.0138805	-0.0162808	-0.0390002	-0.0293829	-0.0348601	-0.0142061	0.0380796	0.0471334	-0.00448887	-0.009416	0.0137725	0.00256059	-0.00697811	-0.0255274	-0.0330326	-0.031166	-0.00377399
20	0.0293908	-4.9337e-05	-0.0452491	-0.0414932	-0.0375406	0.00925181	0.0376733	0.000831869	-0.0295595	-0.0093079	0.0186841	-0.0424298	-0.0512299	-0.023682	-0.0288736	-0.0340993	-0.0264491	-0.020253	-0.0299792	-0.0149721	0.0217238	0.00253523	0.0102567	0.0357346	-0.0144985	-0.0520844	-0.0514801	-0.0359062	-0.0538132	-0.016631	-0.00314955	0.0234589	0.0141106	-0.014191	-0.0320366	-0.0185759	-0.0224481	0.00642023	0.0433704	0.048108	-0.0193899	-0.0236521	0.021166	0.00964254	-0.00589996	-0.0395766	-0.0461596	-0.0367859	-0.00441022
21	0.0229352	0.00852305	-0.0443705	-0.0420312	-0.0324636	0.0122054	0.0290088	0.0125981	-0.0224769	-0.00928596	0.0233211	-0.0349431	-0.0490109	-0.026276	-0.014499	-0.0192589	-0.0234674	-0.020645	-0.0395321	-0.0198841	0.0284092	0.00518625	0.0120408	0.0352414	-0.0170453	-0.0511714	-0.0520504	-0.0397107	-0.0594919	-0.0233544	-0.00593108	0.0238796	0.0161251	-0.0142944	-0.0248404	-0.0118859	-0.00671649	0.0193922	0.0404938	0.0490513	-0.0249652	-0.0349834	0.0204154	0.0150834	-0.00396901	-0.0424436	-0.0560046	-0.0439395	-0.00508004
22	0.0105501	0.00966475	-0.0405812	-0.0419092	-0.0239376	0.0145529	0.0193442	0.0147283	-0.0140988	-0.00283504	0.0251025	-0.030907	-0.04301	-0.025086	-0.00376424	-0.00739995	-0.0220446	-0.0238086	-0.0489223	-0.0201744	0.0252885	0.00115892	0.0165714	0.0318288	-0.0167785	-0.0453347	-0.0467808	-0.0447185	-0.0588685	-0.0250662	-0.0015203	0.0285948	0.0122787	-0.0177352	-0.0168348	-0.0119662	0.0113453	0.0301534	0.0358768	0.041393	-0.0305732	-0.0361234	0.015489	0.014889	-0.00368142	-0.0438592	-0.0614879	-0.0438571	-0.00649813
23	-0.00390361	0.0090822	-0.0305455	-0.0408457	-0.0160965	0.0148375	0.00775364	0.0117194	-0.00667451	0.0006746	0.0226162	-0.0256041	-0.0362266	-0.0197935	0.00347775	-0.000682939	-0.0235736	-0.0335077	-0.0534004	-0.0253532	0.0164125	-0.0033048	0.0225519	0.0301267	-0.00999498	-0.0369948	-0.0388374	-0.0475874	-0.0540668	-0.0284261	0.00487386	0.0311002	0.00945559	-0.0171886	-0.0148495	-0.0122029	0.0275933	0.0373026	0.0296631	0.0313256	-0.0295607	-0.0341605	0.00445473	0.0136638	0.00277467	-0.0395609	-0.0666424	-0.0418721	-0.00686022
24	-0.017226	0.00756773	-0.0216906	-0.0412114	-0.0117721	0.0116362	-0.00351059	0.00136744	-0.00266619	0.00081667	0.021222	-0.020608	-0.0265932	-0.00735861	0.00633254	0.00274634	-0.0270433	-0.0430544	-0.051354	-0.0337564	0.00607458	-0.00686733	0.0299568	0.0329016	-0.000941606	-0.0286874	-0.0295857	-0.0463137	-0.0504244	-0.0333343	0.00887912	0.0311684	0.0103769	-0.0147302	-0.0141977	-0.0135756	0.0377372	0.0407325	0.0240488	0.025595	-0.0219337	-0.0287118	-0.00594163	0.0128777	0.0133548	-0.027667	-0.0693041	-0.0379357	-0.00417525
25	-0.0257914	0.00643795	-0.0177949	-0.0392981	-0.00388296	0.0058971	-0.0134241	-0.011587	-0.00343816	0.00451636	0.0141432	-0.0182863	-0.0167992	0.00765549	0.00748331	0.0034757	-0.0310266	-0.0473795	-0.048133	-0.0354434	-0.000677064	-0.00686635	0.0379837	0.0341257	0.00858392	-0.0251036	-0.0189022	-0.0422922	-0.044998	-0.0375389	0.0132523	0.027934	0.0088483	-0.0119391	-0.00935843	-0.0174529	0.0423897	0.037592	0.0189064	0.0180948	-0.018702	-0.0214381	-0.013435	0.00915961	0.0196763	-0.0199057	-0.0672391	-0.0294038	-0.00412221
26	-0.0299336	0.00635553	-0.0189543	-0.0367062	0.00340171	-0.000528571	-0.0220602	-0.0242818	-0.00635857	0.00773396	0.00565435	-0.0173682	-0.00798136	0.0237225	0.00756636	0.00318148	-0.0331535	-0.0455036	-0.0423343	-0.0348348	-0.00192269	-0.0049481	0.0442119	0.0337997	0.0160976	-0.0237191	-0.00920892	-0.0353021	-0.0391289	-0.0417151	0.0150002	0.0209171	0.00770536	-0.00773456	-0.00286345	-0.0206819	0.0383609	0.0281683	0.0132924	0.0130426	-0.0177838	-0.0147459	-0.0164317	0.00517267	0.02003	-0.0144131	-0.0612036	-0.0210885	-0.00527259
27	-0.0298891	0.00598896	-0.0186177	-0.032889	0.00838666	-0.00440026	-0.0284409	-0.0363433	-0.00937632	0.0115387	-0.00213548	-0.0152688	0.000608078	0.040643	0.00630406	-0.00064005	-0.0343829	-0.0396919	-0.0326328	-0.0333701	0.00195477	-0.00237119	0.0500096	0.0348281	0.0184724	-0.0224673	-0.00164941	-0.031028	-0.0362014	-0.0471851	0.0147344	0.00973756	0.00777642	-0.00152104	-0.000731542	-0.0190498	0.0273614	0.0168008	0.00915768	0.0108747	-0.0154324	-0.0107682	-0.0179446	0.00214598	0.0178484	-0.0117965	-0.0529834	-0.0142083	-0.00526133
28	-0.0248357	0.0047589	-0.0151501	-0.0218025	0.0102982	-0.00426965	-0.0322613	-0.0513011	-0.0120348	0.0179898	-0.0116826	-0.0127372	0.0114552	0.0555076	0.000782429	-0.010577	-0.0395579	-0.0293463	-0.024283	-0.0286008	0.00879763	0.000718649	0.0571446	0.0362042	0.0154846	-0.0207976	0.00234623	-0.0331691	-0.0409203	-0.0512091	0.0121028	-0.00394704	0.00745781	0.00536079	-0.00739776	-0.0134987	0.0138469	0.00498201	0.00898797	0.00968512	-0.0130995	-0.00857124	-0.0213321	-0.000777701	0.0156984	-0.0136395	-0.043884	-0.00689765	-0.0018239
29	-0.0189862	0.00768024	-0.00925446	-0.0152105	0.00987562	-0.0020208	-0.0302787	-0.0572411	-0.012014	0.0253546	-0.0138529	-0.00479524	0.0186666	0.0680945	-0.00742618	-0.0201742	-0.040538	-0.0164823	-0.0129175	-0.0256186	0.0137529	0.00145617	0.0594059	0.0359612	0.0104781	-0.0176638	-0.00206673	-0.0387975	-0.050589	-0.0579279	0.00978262	-0.016282	0.00793015	0.00461911	-0.015042	-0.00358236	0.00132552	-0.000483029	0.00996153	0.0147423	-0.0077235	-0.0104315	-0.0224962	0.00104114	0.0130829	-0.0134595	-0.0321606	-0.00366925	0.000778128
30	-0.0066896	0.00899256	-0.00130393	-0.00467644	0.00990973	0.000596838	-0.024358	-0.0571281	-0.0188998	0.0296342	-0.0163655	-0.00178959	0.018308	0.0765606	-0.010709	-0.0255331	-0.0415523	-0.00797962	-0.00551767	-0.0244376	0.0146984	0.000525015	0.0535737	0.0353203	0.00950158	-0.0150941	-0.00324488	-0.036783	-0.0552943	-0.0631546	0.00887183	-0.0271048	0.0060556	0.0055842	-0.0180943	0.00333201	-0.00953494	-0.00797298	0.0118365	0.0164506	-0.00448748	-0.00876775	-0.0213935	0.00132234	0.00852577	-0.0107226	-0.0203246	-0.00430191	-2.33708e-05
surface electrode 11
	time
frequency	-1.5	-1.45	-1.4	-1.35	-1.3	-1.25	-1.2	-1.15	-1.1	-1.05	-1	-0.95	-0.9	-0.85	-0.8	-0.75	-0.7	-0.65	-0.6	-0.55	-0.5	-0.45	-0.4	-0.35	-0.3	-0.25	-0.2	-0.15	-0.1	-0.05	0	0.05	0.1	0.15	0.2	0.25	0.3	0.35	0.4	0.45	0.5	0.55	0.6	0.65	0.7	0.75	0.8	0.85	0.9
1	0.0841963	0.0785811	0.0727551	0.0671882	0.0609562	0.0545262	0.0479159	0.0411495	0.0347906	0.0278139	0.0207924	0.0137776	0.00681619	0.000473638	-0.00626715	-0.0128309	-0.0191728	-0.0252483	-0.0305833	-0.0360262	-0.041076	-0.0456947	-0.0498479	-0.0532441	-0.0564301	-0.0590872	-0.0612023	-0.062763	-0.0637031	-0.0641749	-0.0640782	-0.0634169	-0.0621995	-0.060588	-0.0583224	-0.055527	-0.0522113	-0.0483832	-0.044409	-0.0396506	-0.0344472	-0.0288276	-0.0228269	-0.0169807	-0.0103478	-0.00344006	0.00370461	0.0110491	0.0179739
2	-0.0408816	-0.0437796	-0.0455875	-0.0464526	-0.0467775	-0.0467097	-0.046437	-0.0460152	-0.0455135	-0.0448893	-0.0442671	-0.0437476	-0.0434532	-0.043517	-0.0440966	-0.0453399	-0.0473162	-0.0500738	-0.0532781	-0.0573552	-0.0618369	-0.0664188	-0.0707964	-0.0744348	-0.0777689	-0.0804072	-0.0824398	-0.0840289	-0.0852116	-0.0862344	-0.0869468	-0.0872373	-0.0869426	-0.0858691	-0.0835169	-0.0797613	-0.0746909	-0.0685694	-0.0622687	-0.0550081	-0.0475091	-0.0399274	-0.0322926	-0.0251798	-0.017466	-0.00982805	-0.00237275	0.00481413	0.0111945
3	-0.0521262	-0.049455	-0.0454602	-0.0410993	-0.0363484	-0.0324408	-0.0301357	-0.0296678	-0.0306552	-0.0331214	-0.03716	-0.0428213	-0.0495842	-0.0557963	-0.0614799	-0.0656132	-0.0682293	-0.0695807	-0.0697576	-0.0689121	-0.0672486	-0.064896	-0.0620062	-0.0592269	-0.0567079	-0.0553372	-0.0552209	-0.0560398	-0.0574138	-0.0594674	-0.0619357	-0.0643643	-0.0663133	-0.0673057	-0.0671767	-0.0653788	-0.0615874	-0.0558667	-0.0493164	-0.0415755	-0.0337193	-0.0261372	-0.0190928	-0.0132111	-0.00764468	-0.00294963	0.00082334	0.00340087	0.00439177
4	-0.012048	-0.0124595	-0.0122245	-0.0111399	-0.00943713	-0.00817869	-0.0077477	-0.00789976	-0.00819273	-0.00869727	-0.00994466	-0.0127099	-0.017254	-0.0222592	-0.0286008	-0.0369664	-0.0475357	-0.0585853	-0.0678656	-0.0766262	-0.0837873	-0.0882309	-0.0891392	-0.0872109	-0.082662	-0.0758962	-0.0682238	-0.0611911	-0.0560222	-0.0516954	-0.0485891	-0.0466005	-0.0455353	-0.0447798	-0.0429895	-0.0401556	-0.0368671	-0.0327106	-0.0269394	-0.0184982	-0.00920949	-0.000102905	0.00900265	0.0171148	0.0236606	0.0260134	0.0236713	0.0172502	0.00904883
5	-0.0246672	-0.0240531	-0.0243221	-0.0242595	-0.0234749	-0.0233048	-0.0238158	-0.0242884	-0.0237937	-0.0217484	-0.0187101	-0.0153321	-0.0119339	-0.00917364	-0.006852	-0.00655893	-0.0100613	-0.0148143	-0.0168837	-0.0172275	-0.0187403	-0.0218547	-0.0260255	-0.0329804	-0.0446525	-0.0566276	-0.0658239	-0.0733395	-0.0790442	-0.0818898	-0.0798128	-0.0729582	-0.0631064	-0.0530579	-0.0411473	-0.0280323	-0.0160476	-0.0065439	0.00195987	0.0124347	0.0223389	0.0300081	0.0357796	0.03903	0.0406842	0.0401239	0.0365844	0.0305945	0.0244517
6	-0.00602839	0.000424831	0.00324931	0.00526035	0.00461918	0.00155896	0.000851052	0.00180352	0.00335372	0.00631921	0.0103301	0.0155619	0.0223121	0.0273287	0.0297186	0.0305295	0.0292025	0.0242632	0.0205588	0.0176962	0.0101643	0.000670057	-0.00731559	-0.0173701	-0.0335576	-0.0521321	-0.0713766	-0.0890558	-0.101943	-0.108827	-0.105089	-0.0937509	-0.078409	-0.0632948	-0.0477114	-0.0314689	-0.0177976	-0.0098104	-0.00334661	0.00561385	0.0141872	0.0231147	0.0335457	0.042219	0.0502696	0.0578957	0.0603333	0.0549051	0.0442501
7	0.0143776	0.018582	0.0210507	0.0236542	0.0210989	0.0121136	0.00312904	-0.00505307	-0.01045	-0.0103203	-0.00560675	0.00250695	0.011883	0.0171045	0.0204079	0.022813	0.0249093	0.0217467	0.0167516	0.0102702	0.000516662	-0.00713327	-0.0116826	-0.0172264	-0.0257193	-0.0353459	-0.0468533	-0.0574096	-0.0671217	-0.0770912	-0.0830675	-0.0848759	-0.0802331	-0.0697921	-0.056713	-0.0397118	-0.0232946	-0.0122665	-0.00120951	0.0127403	0.0256522	0.0390256	0.0537337	0.0629203	0.0680354	0.0725751	0.0716487	0.0611691	0.0421677
8	0.0320008	0.0326984	0.0339367	0.0334761	0.0246286	0.00969778	-0.00506585	-0.0191144	-0.0291886	-0.0311364	-0.0258955	-0.0144678	-0.000868779	0.00439871	0.00549535	0.00448425	0.00750739	0.00989651	0.0102781	0.00403134	-0.00637452	-0.0124206	-0.0137824	-0.0134101	-0.0133009	-0.0147949	-0.0202676	-0.0257822	-0.0325747	-0.0410605	-0.0482919	-0.0508964	-0.0452607	-0.0341002	-0.0244108	-0.0138132	-0.00347424	0.00212839	0.0066852	0.0119163	0.019737	0.0326898	0.0501409	0.061422	0.0693113	0.0758459	0.0747493	0.0605428	0.034695
9	0.043415	0.0405115	0.0402272	0.0413497	0.0359841	0.0208185	0.00278531	-0.0128897	-0.0251342	-0.0319765	-0.0330029	-0.0245981	-0.00572195	0.00275763	-0.00111907	-0.0119792	-0.013055	-0.00573364	0.00398499	0.00583484	0.00335721	0.00699916	0.0139966	0.0202746	0.0238108	0.0197352	0.00853879	-0.00245869	-0.010351	-0.012283	-0.0104852	-0.0111772	-0.010038	-0.0020217	0.00406513	0.00956502	0.0142084	0.0156297	0.0172819	0.0178098	0.0192261	0.0220056	0.0306611	0.0398503	0.0510822	0.0629877	0.0649249	0.0512548	0.0286796
10	0.0484007	0.035454	0.0329155	0.0366867	0.0388885	0.0285477	0.0119124	-0.000742276	-0.012519	-0.0196893	-0.0219547	-0.0187375	-0.00544035	-0.0018999	-0.0066324	-0.0155952	-0.0195894	-0.0173105	-0.00792949	0.00139645	0.0139516	0.03116	0.0479636	0.0588383	0.0609306	0.0450212	0.0185589	0.00240371	0.00279421	0.0143752	0.023416	0.0185126	0.0079368	0.00956996	0.0160535	0.0179099	0.0157801	0.0123362	0.0140011	0.0182719	0.0225382	0.020357	0.0184522	0.0221961	0.0356231	0.0458418	0.0408822	0.0276167	0.0145233
11	0.0455302	0.0240668	0.0192922	0.0238734	0.0275636	0.0175293	0.00492358	0.00387228	-0.00365026	-0.00993802	-0.00701669	-0.00406063	-0.00146015	-0.00659989	-0.0112814	-0.0139486	-0.0172735	-0.0237645	-0.0224545	-0.010803	0.00844986	0.0286501	0.0478031	0.0591654	0.0631021	0.0461052	0.0202167	0.00813951	0.0164562	0.0327317	0.0384964	0.0286607	0.00959282	0.00194317	0.00548484	0.00934399	0.00284428	-0.00385684	0.001079	0.0104616	0.0248872	0.0277057	0.0177746	0.0170515	0.0260416	0.0288741	0.0218002	0.0143968	0.00530623
12	0.0343365	0.0146494	0.0138165	0.0143946	0.0123371	-0.00365297	-0.0152314	-0.00222113	-0.0029961	-0.0115602	-0.0100322	-0.00809912	-0.00349389	-0.00424929	-0.00492601	-0.0103523	-0.0166222	-0.0247419	-0.0251149	-0.0205977	-0.0109426	-0.00473286	0.00869967	0.0220979	0.0295322	0.0273977	0.0178696	0.0152526	0.0237174	0.0352468	0.0364006	0.0242643	0.00390968	-0.0095161	-0.0121794	-0.00819584	-0.0139316	-0.0167493	-0.0121053	0.00237687	0.0227266	0.0301712	0.0251644	0.0243356	0.0229243	0.0215249	0.0201593	0.0190324	0.00821741
13	0.0170082	0.00455386	0.0132681	0.010652	-0.00376316	-0.023217	-0.0331377	-0.0143268	-0.00882077	-0.0207389	-0.0269337	-0.0295809	-0.0114191	0.00107869	0.00649473	-0.00441085	-0.0189173	-0.025442	-0.0194213	-0.0220703	-0.0285019	-0.0363328	-0.0312683	-0.0142467	-0.00185693	0.0046879	0.00976434	0.0135626	0.0191903	0.0288037	0.0290592	0.0172532	-0.0043998	-0.014325	-0.0202277	-0.0254941	-0.0246261	-0.0184106	-0.0153275	-0.00158328	0.0115352	0.0203816	0.029502	0.0305133	0.0261539	0.0283095	0.0269318	0.0262784	0.0143205
14	0.0029392	-0.00252548	0.0105356	0.00796637	-0.0151237	-0.0344603	-0.0441827	-0.0255104	-0.0107801	-0.0274191	-0.0418753	-0.0441168	-0.020184	0.00198094	0.0136716	-0.00238877	-0.0201822	-0.0280893	-0.0156679	-0.019296	-0.0401721	-0.0529698	-0.0513179	-0.0349818	-0.0186302	-0.0119181	0.00358165	0.00876305	0.0101418	0.0214066	0.0248148	0.014424	-0.0123547	-0.0179709	-0.0231718	-0.0363509	-0.0310383	-0.0129333	-0.0116249	-0.00671976	-0.0061958	0.0060995	0.0241707	0.0307804	0.0303238	0.0369945	0.0313881	0.0275322	0.0151372
15	-0.00551704	-0.00219923	0.00869913	0.00313479	-0.0208728	-0.0386466	-0.0487424	-0.0291052	-0.00979938	-0.0306604	-0.0507676	-0.0443183	-0.0207633	-0.00104956	0.0131773	-0.00800192	-0.0207651	-0.0279783	-0.0132958	-0.0175632	-0.0475286	-0.0575916	-0.0493419	-0.041355	-0.027892	-0.0214307	0.000297713	0.00427304	0.00355895	0.0190297	0.0220882	0.00952584	-0.02415	-0.0268375	-0.02636	-0.0375996	-0.0331633	-0.0082791	-0.00400869	-0.009987	-0.0194779	-0.00503479	0.0137048	0.025843	0.0341592	0.0368947	0.0327062	0.0209366	0.00589448
16	-0.00473519	0.00540381	0.00896117	-0.00562843	-0.0245133	-0.0380231	-0.046638	-0.0291913	-0.010895	-0.0324178	-0.0537958	-0.0338643	-0.0137394	-0.0057661	0.00465322	-0.0157008	-0.0186988	-0.0222381	-0.0118774	-0.01915	-0.0497703	-0.0516571	-0.0364805	-0.0406339	-0.0371469	-0.0273057	-0.00247099	-0.00115024	0.00262197	0.0204286	0.0168426	-0.00160275	-0.0378616	-0.0385444	-0.0300108	-0.0338877	-0.0328006	-0.00783304	0.00183877	-0.0123974	-0.0226782	-0.0128947	0.00415198	0.0210133	0.0348266	0.0279766	0.0277193	0.0084256	-0.0114406
17	0.00130326	0.013172	0.00752643	-0.0144914	-0.0252762	-0.0333463	-0.0404475	-0.0355486	-0.0161018	-0.0308113	-0.0526659	-0.022188	-0.00415728	-0.013606	-0.00884139	-0.0203628	-0.014311	-0.0157928	-0.0132703	-0.0191739	-0.0454808	-0.04207	-0.024558	-0.0371168	-0.0457568	-0.0338466	-0.0099007	-0.00492998	0.00183891	0.0187389	0.0102701	-0.0133812	-0.0482444	-0.0489368	-0.0342551	-0.031659	-0.0352887	-0.0147491	0.00158777	-0.0116153	-0.0183536	-0.0203715	-0.00445173	0.018388	0.0301447	0.0176662	0.0155204	-0.00559933	-0.0292934
18	0.00690426	0.0169496	0.00418902	-0.0221499	-0.0249553	-0.0280108	-0.0341301	-0.0417586	-0.0237295	-0.0314011	-0.0476806	-0.0132796	0.00224651	-0.0174115	-0.0227133	-0.0237921	-0.0105949	-0.0118465	-0.0152421	-0.021267	-0.0388401	-0.0308968	-0.0172001	-0.032718	-0.0481949	-0.0368453	-0.0177933	-0.00762598	0.00265321	0.0111441	0.00301832	-0.026085	-0.0567564	-0.0522051	-0.0371601	-0.0331414	-0.0369516	-0.0233624	-0.00400075	-0.0110665	-0.0112413	-0.0225184	-0.00941289	0.0173151	0.0231723	0.00960937	-0.000221752	-0.019947	-0.0397432
19	0.00605397	0.0153485	0.00100074	-0.0270304	-0.0218283	-0.0214838	-0.0311321	-0.0465928	-0.0298875	-0.0336328	-0.0419102	-0.0110838	0.00132043	-0.0193168	-0.0329352	-0.0282504	-0.0116006	-0.0126316	-0.0177907	-0.0261006	-0.0343243	-0.0240584	-0.0140471	-0.0283658	-0.044195	-0.0371309	-0.0229857	-0.0100462	-0.000555853	-0.00135664	-0.0033607	-0.035264	-0.0631505	-0.049369	-0.0377671	-0.0366525	-0.0395149	-0.0319504	-0.0110612	-0.0108787	-0.00692688	-0.0200132	-0.0139143	0.0113195	0.0150469	0.0026976	-0.0141858	-0.0310106	-0.0389359
20	-0.000865411	0.0105803	-0.00163239	-0.0302591	-0.015847	-0.0142578	-0.031778	-0.0472862	-0.0315276	-0.0368747	-0.0360373	-0.0146608	-0.00721855	-0.022465	-0.0381898	-0.0329187	-0.0182763	-0.0162363	-0.0219456	-0.0336726	-0.0317624	-0.0214883	-0.013467	-0.0238146	-0.0375995	-0.0345071	-0.0227877	-0.0129449	-0.00894609	-0.0111521	-0.00930767	-0.0427448	-0.0665474	-0.0426762	-0.0363347	-0.0383717	-0.0428715	-0.038076	-0.0176969	-0.0112457	-0.00764196	-0.0146766	-0.0193872	-0.000493686	0.00543187	-0.00602716	-0.025159	-0.037302	-0.0292395
21	-0.0111258	0.00623128	0.000517916	-0.0298019	-0.0104982	-0.00546197	-0.029604	-0.0445243	-0.0307129	-0.0364822	-0.0325725	-0.0219351	-0.0204067	-0.0257721	-0.0375586	-0.040729	-0.0293389	-0.02166	-0.0254489	-0.0412849	-0.0338884	-0.0230871	-0.0128137	-0.0179107	-0.0295085	-0.0304094	-0.0173708	-0.017709	-0.0198728	-0.0179183	-0.010063	-0.0440638	-0.0649722	-0.0358547	-0.0316126	-0.0372069	-0.045944	-0.0416325	-0.0224458	-0.012931	-0.0115155	-0.00936884	-0.027774	-0.0184688	-0.00414034	-0.0149714	-0.0301979	-0.0381368	-0.018449
22	-0.0177612	0.00230298	0.00270702	-0.0269165	-0.00401319	0.00317309	-0.0279231	-0.0376631	-0.028373	-0.0370941	-0.031633	-0.0278669	-0.034511	-0.0334915	-0.0348949	-0.0473298	-0.0416575	-0.0283039	-0.0306833	-0.049548	-0.0358476	-0.0265706	-0.0121636	-0.0149145	-0.0246083	-0.0250877	-0.00895887	-0.0234456	-0.0310645	-0.0175987	-0.00912863	-0.0455521	-0.0570008	-0.0281838	-0.0271381	-0.0315143	-0.0490993	-0.0393063	-0.0236364	-0.015526	-0.0152359	-0.00922208	-0.0362206	-0.0356459	-0.0131244	-0.0236283	-0.0330197	-0.0327457	-0.0100291
23	-0.0224785	0.0013035	0.00511794	-0.0204767	5.41678e-05	0.0111934	-0.0240605	-0.0317043	-0.025827	-0.0360296	-0.0319816	-0.035137	-0.0455977	-0.0417132	-0.0309283	-0.0520402	-0.0535331	-0.0344174	-0.0366167	-0.0534315	-0.037166	-0.0304374	-0.0129863	-0.0143123	-0.0232765	-0.0176513	-0.00144643	-0.0269165	-0.0382532	-0.015866	-0.00535383	-0.0424931	-0.0472124	-0.0226175	-0.0201205	-0.022607	-0.0506802	-0.0351327	-0.022597	-0.0171932	-0.0198943	-0.0118149	-0.0432671	-0.0487059	-0.0214244	-0.0287197	-0.0349872	-0.0263119	-0.00622966
24	-0.0248605	0.00201744	0.0105662	-0.0124296	0.00108865	0.0166246	-0.0171536	-0.0276078	-0.0251092	-0.0352451	-0.0316841	-0.0409175	-0.0513785	-0.0503723	-0.0273346	-0.0522618	-0.0636277	-0.0399086	-0.0406986	-0.0555715	-0.0388175	-0.0338846	-0.0156563	-0.0166594	-0.0272837	-0.0106101	0.00192046	-0.028345	-0.041665	-0.0182375	-0.00127856	-0.0350141	-0.0400427	-0.0191546	-0.013248	-0.0112585	-0.0502098	-0.0297525	-0.0162609	-0.0179215	-0.0230854	-0.0170472	-0.0446238	-0.0568184	-0.0277325	-0.0277167	-0.0355803	-0.0226467	-0.00572296
25	-0.0214686	0.0026945	0.0128888	-0.0052831	0.00218635	0.017618	-0.0126459	-0.0229671	-0.0277403	-0.0351738	-0.0342195	-0.0448625	-0.0537925	-0.0556752	-0.0252814	-0.0515094	-0.0702921	-0.0445417	-0.0439343	-0.0554788	-0.0378776	-0.0382575	-0.0183333	-0.0209254	-0.0330817	-0.0057431	0.003784	-0.0307824	-0.0416664	-0.0198078	-0.00183246	-0.0279421	-0.031239	-0.0188001	-0.0089123	-0.00124006	-0.049122	-0.0237799	-0.00977953	-0.0196054	-0.0219235	-0.0253691	-0.0430828	-0.0586993	-0.0317296	-0.0277125	-0.0356418	-0.0193636	-0.010248
26	-0.0140618	0.00399634	0.0152047	-0.00138634	0.00253246	0.0157081	-0.0089883	-0.0185798	-0.0316482	-0.0348992	-0.0370662	-0.0469409	-0.0524914	-0.0575281	-0.0241066	-0.0485702	-0.0723817	-0.0469608	-0.0447096	-0.053433	-0.0357853	-0.0425505	-0.0202206	-0.0240602	-0.0390227	-0.00290445	0.00356292	-0.0331454	-0.0397692	-0.0232793	-0.00608789	-0.0201873	-0.0251915	-0.0199263	-0.00715052	0.00650301	-0.0464293	-0.0180876	-0.0025846	-0.0199374	-0.0183431	-0.0321297	-0.0383809	-0.0554713	-0.0343345	-0.0275605	-0.033882	-0.0185598	-0.0159742
27	-0.00834059	0.00680804	0.0184798	-0.00194489	0.00130333	0.0110297	-0.00673243	-0.015651	-0.0355305	-0.0345429	-0.0383778	-0.0488115	-0.0483161	-0.0569599	-0.0252125	-0.0453808	-0.0690213	-0.0466954	-0.0445963	-0.0512999	-0.03224	-0.0462041	-0.0228332	-0.0265805	-0.043262	-0.002139	0.0012944	-0.0348595	-0.0373479	-0.0281311	-0.0132065	-0.0115833	-0.0241963	-0.0215072	-0.00531011	0.0101148	-0.0446779	-0.0127339	0.00460467	-0.0190818	-0.0176225	-0.0346445	-0.0322644	-0.0494395	-0.0349931	-0.026839	-0.0319836	-0.0197787	-0.0193894
28	-0.00497696	0.0116882	0.0216214	-0.00758568	0.000662048	0.00375377	-0.00694209	-0.0158608	-0.0381042	-0.0334449	-0.039835	-0.0507901	-0.0407922	-0.0549876	-0.0280378	-0.0453955	-0.0601137	-0.0447847	-0.0445116	-0.0477071	-0.0272267	-0.0490218	-0.0262698	-0.0309383	-0.0450338	-0.00275086	-0.00199697	-0.0355087	-0.0342144	-0.0310183	-0.0217577	-0.00298934	-0.0258112	-0.0228514	0.000353614	0.00947878	-0.0447199	-0.00573171	0.00959432	-0.0171647	-0.0202384	-0.033754	-0.0260875	-0.0407212	-0.0330277	-0.0264847	-0.0304981	-0.0200595	-0.0200836
29	-0.00572048	0.0159254	0.0237365	-0.0139143	-0.00433459	-0.00270024	-0.00986632	-0.0144202	-0.0384122	-0.0310183	-0.0386659	-0.0480722	-0.0345931	-0.0524785	-0.0312159	-0.044134	-0.0505141	-0.0437349	-0.0417746	-0.0468026	-0.0203991	-0.0508966	-0.0307785	-0.0325447	-0.0441794	-0.00556994	-0.00392911	-0.0345265	-0.0312711	-0.0366824	-0.0256655	0.00669813	-0.0289614	-0.0228571	0.00481285	0.0043711	-0.0438398	-0.00166881	0.0131802	-0.0162823	-0.0234939	-0.0277001	-0.0203872	-0.0318951	-0.0253367	-0.0260028	-0.0295395	-0.0222974	-0.0138927
30	-0.00637118	0.0140487	0.0258677	-0.0227099	-0.00506662	-0.0106404	-0.0111451	-0.0129371	-0.0370708	-0.0269294	-0.0383134	-0.0437211	-0.031717	-0.0482044	-0.0334698	-0.0447412	-0.0423538	-0.0426338	-0.0356515	-0.0458137	-0.011653	-0.0507858	-0.0318743	-0.0309958	-0.0432258	-0.00890398	-0.00438114	-0.0341156	-0.0266434	-0.0436892	-0.0302399	0.011296	-0.0303514	-0.0274168	0.0054797	0.000104745	-0.0396449	-0.00291627	0.01483	-0.0138921	-0.0224759	-0.0268526	-0.0164548	-0.0245443	-0.0181058	-0.029863	-0.0255992	-0.0284349	-0.00758417
[truncated: 12 more columns]

## Sheet: Figure_3d
ERPs neocortical SOs
	time
surface electrode	-1.5	-1.495	-1.49	-1.485	-1.48	-1.475	-1.47	-1.465	-1.46	-1.455	-1.45	-1.445	-1.44	-1.435	-1.43	-1.425	-1.42	-1.415	-1.41	-1.405	-1.4	-1.395	-1.39	-1.385	-1.38	-1.375	-1.37	-1.365	-1.36	-1.355	-1.35	-1.345	-1.34	-1.335	-1.33	-1.325	-1.32	-1.315	-1.31	-1.305	-1.3	-1.295	-1.29	-1.285	-1.28	-1.275	-1.27	-1.265	-1.26
1	-0.91048	-0.889874	-0.85868	-0.813175	-0.753829	-0.686889	-0.621653	-0.565385	-0.520045	-0.482759	-0.44866	-0.413841	-0.377139	-0.340086	-0.305125	-0.273525	-0.244654	-0.21668	-0.187566	-0.15584	-0.121363	-0.0857026	-0.0515437	-0.0216291	0.0018137	0.0173684	0.0253604	0.0290807	0.0347773	0.049714	0.0791493	0.123636	0.177997	0.233113	0.280179	0.314957	0.339264	0.35938	0.383035	0.416407	0.461886	0.517647	0.579643	0.64466	0.71203	0.783052	0.859103	0.939661	1.02096
2	-1.53315	-1.55872	-1.57555	-1.57759	-1.5606	-1.52766	-1.48951	-1.45639	-1.43094	-1.40858	-1.38766	-1.36714	-1.34753	-1.33119	-1.32671	-1.34269	-1.37864	-1.42951	-1.48796	-1.54672	-1.59386	-1.61984	-1.62193	-1.60163	-1.56172	-1.50816	-1.45464	-1.41314	-1.3869	-1.36949	-1.35258	-1.32705	-1.28516	-1.22809	-1.16688	-1.11679	-1.08514	-1.07385	-1.0802	-1.09773	-1.11545	-1.12263	-1.11681	-1.09897	-1.07106	-1.03584	-1.0026	-0.981544	-0.975724
3	0.767537	0.808945	0.842729	0.866852	0.892741	0.92675	0.963868	0.998691	1.02772	1.0408	1.02917	1.00209	0.984287	0.991123	1.01789	1.05126	1.07818	1.08758	1.07744	1.06573	1.07552	1.10815	1.14017	1.14866	1.12889	1.08952	1.04778	1.02545	1.03377	1.05587	1.06001	1.03189	0.985595	0.944261	0.9217	0.921227	0.933096	0.933592	0.900368	0.837099	0.770716	0.723748	0.701166	0.699203	0.712599	0.730075	0.74118	0.74835	0.760003
4	-1.4362	-1.47009	-1.49764	-1.5156	-1.52753	-1.54065	-1.55909	-1.58067	-1.59866	-1.60503	-1.5988	-1.58495	-1.57349	-1.572	-1.58355	-1.60577	-1.63074	-1.65026	-1.65686	-1.64909	-1.62931	-1.60395	-1.58001	-1.56136	-1.54608	-1.5263	-1.4949	-1.4488	-1.39311	-1.33752	-1.29245	-1.26236	-1.24427	-1.23137	-1.21602	-1.19486	-1.16732	-1.13679	-1.10666	-1.08076	-1.06183	-1.04895	-1.03943	-1.02934	-1.01768	-1.00533	-0.995629	-0.991637	-0.993263
5	-0.330665	-0.323062	-0.313965	-0.3093	-0.312297	-0.321033	-0.328209	-0.324905	-0.305617	-0.270525	-0.225858	-0.180076	-0.140583	-0.109384	-0.0839173	-0.0605417	-0.0378065	-0.017834	-0.00347641	0.00409706	0.00782338	0.0119548	0.018594	0.0265517	0.033756	0.0404465	0.0496758	0.0655462	0.0886722	0.114387	0.1347	0.143556	0.140358	0.129082	0.114899	0.100794	0.0879173	0.0773293	0.0723495	0.0772756	0.0941597	0.120556	0.150662	0.178816	0.202489	0.223675	0.247293	0.278015	0.317656
6	-0.150666	-0.143242	-0.142422	-0.154778	-0.185019	-0.234504	-0.295891	-0.354254	-0.397909	-0.425069	-0.438253	-0.437321	-0.419139	-0.378331	-0.308015	-0.206552	-0.0871354	0.0250747	0.108711	0.158028	0.180661	0.188453	0.191951	0.196652	0.199993	0.194267	0.175451	0.146708	0.11273	0.0768289	0.0458638	0.0307536	0.0378501	0.0635521	0.0989642	0.136703	0.170816	0.19853	0.224123	0.25629	0.297115	0.337076	0.362688	0.36522	0.341749	0.294175	0.230623	0.162691	0.0977157
7	-0.305818	-0.279249	-0.254903	-0.233223	-0.213442	-0.192533	-0.167363	-0.139289	-0.114089	-0.0969361	-0.0897791	-0.0916394	-0.0990334	-0.105544	-0.105626	-0.0984012	-0.0861791	-0.0711131	-0.0552784	-0.043352	-0.0410051	-0.0507449	-0.0703518	-0.0954048	-0.121744	-0.146136	-0.168165	-0.190497	-0.214867	-0.237526	-0.251238	-0.251177	-0.237156	-0.211169	-0.175639	-0.134109	-0.0911397	-0.0516505	-0.0207322	-0.00304873	0.000910205	-0.002577	-0.00532028	-0.00467563	-0.0055346	-0.0146874	-0.0359138	-0.0679469	-0.104023
8	-0.413286	-0.460009	-0.483197	-0.475907	-0.440921	-0.391044	-0.343056	-0.310072	-0.298466	-0.308855	-0.340423	-0.390177	-0.453136	-0.520809	-0.583334	-0.632983	-0.666805	-0.689442	-0.707693	-0.726808	-0.748326	-0.773705	-0.805931	-0.84872	-0.903477	-0.963987	-1.01827	-1.05378	-1.06521	-1.05421	-1.02594	-0.984712	-0.93417	-0.879122	-0.823692	-0.771479	-0.72458	-0.688076	-0.668271	-0.669862	-0.690807	-0.719118	-0.737942	-0.733457	-0.704434	-0.660705	-0.617273	-0.585203	-0.566064
9	-3.17359	-3.12107	-3.065	-3.01549	-2.97924	-2.9596	-2.95283	-2.94993	-2.94336	-2.92771	-2.90668	-2.88576	-2.87419	-2.87592	-2.89017	-2.91131	-2.92914	-2.9372	-2.93044	-2.90954	-2.87318	-2.81978	-2.7469	-2.65342	-2.54208	-2.4192	-2.2956	-2.17758	-2.06815	-1.96657	-1.87368	-1.79076	-1.72184	-1.67504	-1.65457	-1.65715	-1.66776	-1.66896	-1.64454	-1.58952	-1.51291	-1.43067	-1.35733	-1.29685	-1.24611	-1.19728	-1.14534	-1.08995	-1.034
10	-3.16425	-3.10929	-3.0467	-2.97662	-2.90225	-2.83034	-2.76277	-2.69443	-2.61675	-2.5187	-2.39584	-2.25158	-2.10126	-1.96048	-1.84201	-1.75396	-1.69765	-1.66925	-1.65848	-1.65406	-1.64114	-1.60738	-1.54735	-1.46501	-1.37116	-1.27867	-1.19951	-1.13838	-1.09285	-1.05454	-1.01424	-0.963166	-0.896333	-0.815418	-0.726635	-0.637883	-0.554553	-0.478812	-0.40637	-0.330661	-0.247728	-0.157555	-0.0610736	0.0402998	0.14308	0.242931	0.335008	0.415047	0.482519
11	-2.51267	-2.49253	-2.47175	-2.44788	-2.41763	-2.37881	-2.33055	-2.27539	-2.21894	-2.16412	-2.11298	-2.06326	-2.01173	-1.95203	-1.8826	-1.81013	-1.74432	-1.69378	-1.66047	-1.64178	-1.62658	-1.60186	-1.56021	-1.50294	-1.43489	-1.35932	-1.28008	-1.19995	-1.12113	-1.04421	-0.971248	-0.903711	-0.841298	-0.782796	-0.725804	-0.666544	-0.598728	-0.517891	-0.422555	-0.316927	-0.208721	-0.105243	-0.0097733	0.0781692	0.16228	0.249056	0.342914	0.44231	0.542181
[truncated: 552 more columns]

## Sheet: Figure_3e
Time–frequency representation of MD SOs
contact 1
	time
frequency	-1.5	-1.45	-1.4	-1.35	-1.3	-1.25	-1.2	-1.15	-1.1	-1.05	-1	-0.95	-0.9	-0.85	-0.8	-0.75	-0.7	-0.65	-0.6	-0.55	-0.5	-0.45	-0.4	-0.35	-0.3	-0.25	-0.2	-0.15	-0.1	-0.05	0	0.05	0.1	0.15	0.2	0.25	0.3	0.35	0.4	0.45	0.5	0.55	0.6	0.65	0.7	0.75	0.8	0.85	0.9
1	-0.148603	-0.141097	-0.133103	-0.12463	-0.115693	-0.10631	-0.0965045	-0.0863021	-0.0757356	-0.0648508	-0.0537052	-0.0423653	-0.0309085	-0.019419	-0.0079826	0.00331508	0.0143907	0.0251666	0.0355743	0.0455499	0.0550301	0.063951	0.0722475	0.079847	0.0866765	0.0926676	0.0977597	0.1019	0.105049	0.10718	0.108273	0.108321	0.107322	0.105287	0.102238	0.0982071	0.0932304	0.0873502	0.0806109	0.0730667	0.0647838	0.0558331	0.0462872	0.0362232	0.0257194	0.0148586	0.00372353	-0.00760466	-0.0190479
2	-0.0440823	-0.0266242	-0.00870868	0.00927776	0.0269251	0.0438494	0.0597108	0.0742024	0.0870656	0.0980946	0.107145	0.114138	0.118997	0.121579	0.12167	0.11907	0.113721	0.105793	0.0956686	0.0839121	0.0712105	0.058366	0.0461878	0.0354469	0.0268803	0.0211295	0.0186465	0.0196501	0.0241363	0.0319278	0.0426811	0.0558726	0.0707933	0.0865965	0.102395	0.117416	0.131074	0.142971	0.152825	0.160395	0.165443	0.16769	0.16687	0.162873	0.15584	0.146145	0.13433	0.121032	0.106815
3	-0.023817	-0.0127766	-0.00105984	0.0111146	0.0240058	0.037893	0.0526386	0.0674742	0.0811319	0.0926553	0.10148	0.107162	0.109371	0.107982	0.103168	0.0955123	0.0858564	0.0748023	0.0624841	0.0487238	0.0333591	0.0165647	-0.000978751	-0.0179549	-0.0326342	-0.0434505	-0.0494051	-0.0497012	-0.0433391	-0.0295708	-0.00889656	0.0166725	0.0441564	0.0706041	0.0938671	0.11281	0.126889	0.135674	0.138982	0.136979	0.130198	0.119364	0.105244	0.0890735	0.0724774	0.0568144	0.0431072	0.031928	0.0233891
4	-0.0263627	-0.0124103	0.00391024	0.0213752	0.037288	0.050087	0.0604617	0.0687696	0.074131	0.0764269	0.0776235	0.0800451	0.0842554	0.08896	0.0923718	0.093593	0.0920052	0.0860044	0.0745076	0.0581967	0.0379018	0.0138361	-0.0124827	-0.0378999	-0.0602857	-0.0784954	-0.091088	-0.0964271	-0.093469	-0.0815021	-0.060047	-0.0299946	0.0052493	0.0410469	0.0740959	0.103383	0.128403	0.146834	0.155251	0.152847	0.142836	0.129114	0.113695	0.0968415	0.0799026	0.0649487	0.0521807	0.0402932	0.02842
5	-0.0219512	-0.00349985	0.0134355	0.0295248	0.0422587	0.0513748	0.0598893	0.0685795	0.07402	0.0740911	0.0715471	0.0687131	0.067837	0.073293	0.0860291	0.102214	0.117442	0.126493	0.125151	0.113447	0.0919528	0.0593909	0.0196846	-0.0195716	-0.054607	-0.0830961	-0.103055	-0.113201	-0.113072	-0.10292	-0.0808921	-0.0454166	0.00108643	0.0519672	0.0979962	0.133788	0.161811	0.181938	0.188105	0.181395	0.174152	0.172125	0.16783	0.157249	0.140863	0.118651	0.0925563	0.0638709	0.0355202
6	-0.0240673	-0.00897097	0.00756407	0.0250931	0.0406276	0.0460234	0.0418276	0.0376035	0.03426	0.0374009	0.0506637	0.0634289	0.0733901	0.0863699	0.104606	0.126	0.148976	0.169849	0.181602	0.181048	0.166123	0.134089	0.0918431	0.0473815	0.0037427	-0.034283	-0.0629892	-0.0818416	-0.09072	-0.0897787	-0.0787632	-0.0538735	-0.0147783	0.0372692	0.0919835	0.131247	0.153831	0.16553	0.161811	0.150858	0.149475	0.157684	0.166414	0.169692	0.163485	0.147881	0.12785	0.10401	0.0809473
7	-0.0180714	0.00577324	0.0314015	0.0523571	0.0686086	0.0676769	0.0515042	0.0374779	0.021329	0.0103144	0.0140026	0.0215518	0.0342292	0.0565085	0.0859234	0.117082	0.148327	0.172938	0.190249	0.19799	0.19589	0.176412	0.140763	0.0940096	0.04634	0.00796887	-0.0216448	-0.0463391	-0.0636202	-0.068961	-0.0643948	-0.0427265	-0.0106679	0.0293005	0.0755615	0.108567	0.125644	0.139416	0.135891	0.125231	0.113522	0.105004	0.108508	0.119583	0.131666	0.141297	0.14168	0.126716	0.101526
8	-0.00887818	0.0280372	0.0537494	0.0628529	0.0678169	0.068003	0.0604745	0.052313	0.0365708	0.0193124	0.0112717	0.00778246	0.0136764	0.0313885	0.0600712	0.0957443	0.130173	0.147646	0.156563	0.154856	0.148344	0.135021	0.114194	0.0889294	0.0673154	0.0541261	0.0393801	0.0204926	0.000589835	-0.00926539	-0.0166372	-0.00670855	0.0185551	0.0500331	0.0902717	0.111286	0.113332	0.115165	0.106492	0.0999456	0.0881843	0.0762304	0.0799975	0.10039	0.117841	0.1233	0.118021	0.101261	0.0782097
9	-0.00726905	0.0129255	0.0260893	0.0313654	0.0329442	0.0365559	0.0479289	0.0557563	0.0456431	0.02657	0.0126319	0.00470723	0.002884	0.00984284	0.0230924	0.0428724	0.0658086	0.07979	0.0825068	0.0679262	0.054765	0.0509339	0.053548	0.0562397	0.0555348	0.0559294	0.0518629	0.0554159	0.0587162	0.0623901	0.0519893	0.0546307	0.0803718	0.113356	0.155705	0.178639	0.186066	0.180954	0.162581	0.140473	0.12125	0.110483	0.107682	0.111621	0.101166	0.084464	0.0695682	0.0510111	0.0293371
10	-0.00536814	0.00501419	0.00973248	0.00600597	0.00316816	0.0129207	0.0326836	0.0376268	0.0214089	-0.0047665	-0.0296113	-0.0416913	-0.0505139	-0.056059	-0.0559455	-0.0453439	-0.0347902	-0.0338809	-0.0369688	-0.0444194	-0.0527511	-0.0548695	-0.0448162	-0.0314569	-0.0206446	-0.00932816	0.00226233	0.0347181	0.0747206	0.114311	0.140111	0.164195	0.195676	0.23042	0.260085	0.270983	0.273591	0.255652	0.222974	0.1783	0.140385	0.118059	0.0960222	0.0781372	0.0519501	0.0269848	0.00727616	-0.0142331	-0.0326017
11	0.00766379	0.0192203	0.0208842	0.0134236	0.00599957	0.00939219	0.0248123	0.0258759	0.0056878	-0.0238337	-0.0514592	-0.065018	-0.0762799	-0.085959	-0.0914887	-0.0927717	-0.0907768	-0.0916021	-0.095968	-0.0997478	-0.109182	-0.116217	-0.109668	-0.0939101	-0.076383	-0.0546085	-0.0275393	0.0233871	0.0893669	0.161175	0.221099	0.266223	0.307169	0.339978	0.350559	0.339384	0.317943	0.282195	0.236977	0.179965	0.129772	0.095078	0.0595613	0.0302301	0.00439481	-0.015193	-0.0320683	-0.0491902	-0.0623809
12	0.0230519	0.034369	0.0324715	0.0235465	0.0167677	0.0154062	0.0255901	0.0229526	0.00233439	-0.0243427	-0.0479401	-0.0628541	-0.0768284	-0.0883736	-0.100628	-0.113103	-0.118879	-0.117533	-0.117903	-0.12235	-0.133154	-0.142397	-0.138115	-0.119921	-0.0953007	-0.0671273	-0.0294955	0.0383044	0.127737	0.223349	0.300104	0.360366	0.408108	0.434075	0.429774	0.397013	0.35276	0.300184	0.240304	0.17068	0.110023	0.0649976	0.0215971	-0.00969931	-0.0314924	-0.046122	-0.0580704	-0.0713088	-0.0822841
13	0.0378428	0.0432506	0.0354443	0.0250756	0.0226757	0.0243579	0.0293654	0.0209839	0.00383183	-0.0127617	-0.0276618	-0.0426037	-0.0607454	-0.0791579	-0.0985977	-0.116339	-0.127818	-0.125097	-0.120769	-0.124334	-0.134889	-0.142888	-0.138724	-0.117615	-0.0845786	-0.052475	-0.0092809	0.0722084	0.178075	0.281909	0.360383	0.422574	0.466081	0.481979	0.468239	0.428046	0.371094	0.301639	0.225801	0.148768	0.0826401	0.0273347	-0.0193174	-0.0447516	-0.0580328	-0.0665439	-0.0735273	-0.0829612	-0.0952121
14	0.0470362	0.0422911	0.0261718	0.0129301	0.0166789	0.0278959	0.0323491	0.0167619	0.0040982	-5.42979e-05	-0.00648091	-0.0195629	-0.0411424	-0.0684043	-0.0901694	-0.10734	-0.118352	-0.116089	-0.10964	-0.111224	-0.120611	-0.125521	-0.119387	-0.0948634	-0.0550055	-0.0200118	0.0260561	0.114949	0.219498	0.315225	0.387819	0.434333	0.460049	0.463742	0.449631	0.419892	0.36092	0.27481	0.184272	0.107925	0.0483389	-0.0113277	-0.0559356	-0.0713684	-0.0760246	-0.0779879	-0.0794211	-0.0846134	-0.0982309
15	0.0481028	0.0352655	0.0111496	-0.00583122	0.00455686	0.0270332	0.0338418	0.0135943	0.00476238	0.00816801	0.00481449	-0.00538974	-0.0301365	-0.0611256	-0.0795995	-0.0937909	-0.099848	-0.0980089	-0.0920861	-0.0925504	-0.098581	-0.101469	-0.0925846	-0.0664475	-0.0245923	0.0153755	0.0673221	0.15474	0.242318	0.322696	0.389066	0.415249	0.415947	0.406541	0.39673	0.384784	0.329182	0.227491	0.129304	0.060873	0.014605	-0.0393928	-0.0777405	-0.084652	-0.0846648	-0.083136	-0.0798139	-0.0810873	-0.0922975
16	0.0420616	0.0243824	-0.00312161	-0.0225048	-0.00749387	0.0253315	0.0341863	0.0150661	0.00723641	0.0104332	0.0061348	-0.00456583	-0.0311314	-0.0588685	-0.0719506	-0.0833721	-0.0848652	-0.0806367	-0.075562	-0.0761937	-0.0779934	-0.0799641	-0.0703185	-0.0457142	-0.00585143	0.0424101	0.100934	0.178614	0.246208	0.310651	0.370965	0.38494	0.364855	0.345102	0.337065	0.340501	0.287825	0.175004	0.0792333	0.021093	-0.00977719	-0.0498129	-0.0836245	-0.0862818	-0.0860054	-0.0841802	-0.0782323	-0.0774233	-0.0840676
17	0.0336679	0.013359	-0.0119779	-0.0294889	-0.0123933	0.0242141	0.0356114	0.0208902	0.0118365	0.00971324	0.00395193	-0.0100989	-0.0360666	-0.0575635	-0.0665839	-0.0779779	-0.0779219	-0.0675611	-0.0625872	-0.0644924	-0.0614404	-0.0627906	-0.054324	-0.0337572	0.00259362	0.0589174	0.120903	0.185028	0.236222	0.284355	0.337093	0.350456	0.319736	0.294043	0.285456	0.298622	0.245927	0.128621	0.0445426	-0.0032366	-0.0201668	-0.0443783	-0.0771259	-0.0822366	-0.0834374	-0.0816246	-0.0750082	-0.0746386	-0.0770454
18	0.0226063	0.00163614	-0.0175115	-0.0282518	-0.00976267	0.0215107	0.0369463	0.0262035	0.0141061	0.00533328	-0.00130998	-0.0187516	-0.0422799	-0.0570788	-0.0652649	-0.0786252	-0.0776147	-0.0606157	-0.0558622	-0.0588553	-0.0502745	-0.0510883	-0.043031	-0.0274591	0.00666108	0.0659925	0.125749	0.177012	0.21325	0.24231	0.285965	0.30389	0.270578	0.241782	0.240486	0.254755	0.196754	0.0855859	0.0214736	-0.0137182	-0.0191646	-0.0314909	-0.0639477	-0.0762977	-0.0799785	-0.0762196	-0.069741	-0.0718987	-0.0698874
19	0.0151485	-0.00593254	-0.0152263	-0.0213726	-0.00657893	0.0150522	0.0391162	0.0323209	0.014121	-0.000854698	-0.007658	-0.0240955	-0.0449113	-0.054843	-0.064896	-0.0818497	-0.0812496	-0.0626566	-0.0552465	-0.0593398	-0.0467045	-0.0462199	-0.0388471	-0.0284213	-0.00094431	0.052912	0.104263	0.148824	0.173139	0.18292	0.217183	0.249347	0.22146	0.192436	0.201586	0.212959	0.159372	0.0675075	0.0196373	-0.00356848	-0.00525929	-0.00943264	-0.0409574	-0.0644077	-0.0734078	-0.0677608	-0.0601174	-0.064074	-0.0600541
20	0.0071502	-0.0109368	-0.010506	-0.0138389	-0.00245451	0.0124296	0.0420268	0.0343114	0.0110093	-0.00814909	-0.0125855	-0.0284325	-0.0478272	-0.0526058	-0.0671908	-0.0838641	-0.0806829	-0.0665834	-0.0591945	-0.0621752	-0.0516495	-0.0482297	-0.0409068	-0.0336094	-0.00800141	0.0321346	0.0724669	0.112913	0.128674	0.125451	0.152554	0.192164	0.168073	0.145975	0.172085	0.173013	0.119423	0.0576418	0.0299937	0.0161379	0.0147737	0.00871058	-0.0196693	-0.0488045	-0.0635016	-0.053875	-0.0461385	-0.0499101	-0.0437924
21	0.00280725	-0.0117388	-0.00413298	-0.0096597	-0.00222342	0.0115129	0.0434998	0.0353614	0.00924693	-0.0134681	-0.014835	-0.0299723	-0.048334	-0.0499986	-0.0678911	-0.082163	-0.077491	-0.0714274	-0.0621916	-0.064016	-0.0608128	-0.0540133	-0.0479639	-0.0428306	-0.0193275	0.00549612	0.036825	0.0742657	0.0893803	0.083671	0.101595	0.146137	0.1293	0.115054	0.150285	0.14086	0.0937058	0.0617369	0.0491438	0.0400103	0.0331072	0.0224425	-0.000282983	-0.0319879	-0.0518522	-0.0402688	-0.0322157	-0.0340514	-0.0284747
22	0.00216924	-0.00865064	0.00184805	-0.00835235	-0.00376669	0.0130183	0.0443997	0.0352242	0.00978764	-0.016514	-0.0149022	-0.0302944	-0.0472258	-0.0476204	-0.0656561	-0.0785195	-0.0721775	-0.0730825	-0.062458	-0.0634019	-0.0700123	-0.0618142	-0.0559217	-0.0535362	-0.0309904	-0.0154581	0.00976538	0.0438493	0.0669301	0.0660618	0.0749405	0.122011	0.112381	0.102721	0.13909	0.124168	0.0856764	0.0708349	0.0704104	0.0589062	0.0446129	0.0291004	0.0114539	-0.0188601	-0.0433271	-0.0318159	-0.0223907	-0.0229063	-0.0213854
23	0.00196107	-0.0014993	0.00715261	-0.00725665	-0.00434583	0.0178207	0.0447963	0.0331239	0.0085809	-0.0165371	-0.014435	-0.0307601	-0.0446481	-0.0451159	-0.0641766	-0.0750156	-0.0669006	-0.0716651	-0.060459	-0.0603164	-0.0775571	-0.0680078	-0.0621544	-0.0614263	-0.0403718	-0.0291531	-0.00709866	0.0257466	0.0553205	0.0608734	0.0660938	0.11072	0.106309	0.100511	0.131972	0.112066	0.0821726	0.0815334	0.088791	0.0731048	0.0503842	0.0309115	0.0155832	-0.0128713	-0.0379272	-0.025622	-0.0146703	-0.0173073	-0.0183756
24	0.00398571	0.00925306	0.0120925	-0.00656125	-0.00313599	0.0259092	0.0427311	0.0303275	0.00506276	-0.0132093	-0.0141909	-0.0304875	-0.0405699	-0.0426263	-0.0624556	-0.0716286	-0.0618354	-0.0684126	-0.0552694	-0.0573465	-0.0836287	-0.0732531	-0.0654492	-0.0663744	-0.0489092	-0.0368005	-0.0167543	0.0189848	0.0522289	0.0625952	0.0705535	0.107673	0.107	0.105001	0.124195	0.102309	0.0817277	0.0945732	0.104771	0.0824426	0.0513328	0.030284	0.0142019	-0.0127747	-0.0349345	-0.0202766	-0.00830282	-0.0158427	-0.0194103
25	0.00758429	0.0205586	0.0166019	-0.00584523	-0.00165689	0.0313444	0.0382716	0.0283482	0.00215694	-0.00829177	-0.0155153	-0.0293734	-0.0347145	-0.0386209	-0.0572627	-0.0679327	-0.0570591	-0.0618703	-0.0485816	-0.0529969	-0.0865963	-0.075912	-0.0637923	-0.0667106	-0.0556663	-0.0388373	-0.0205035	0.0178453	0.0542026	0.0656636	0.0776261	0.105852	0.110065	0.105832	0.114246	0.0930863	0.082851	0.100241	0.115814	0.0862287	0.049726	0.028197	0.0121644	-0.0162524	-0.0339436	-0.0192176	-0.00496427	-0.0188497	-0.0238833
26	0.011025	0.0306678	0.0201302	-0.0063426	0.000454847	0.0349104	0.0313648	0.0269693	-0.00011845	-0.00192492	-0.0172054	-0.0278877	-0.0270186	-0.0339776	-0.0500616	-0.062439	-0.0523323	-0.0531985	-0.0408833	-0.0485528	-0.0869009	-0.075134	-0.0588839	-0.0623933	-0.0599643	-0.0375169	-0.0203094	0.0206289	0.05659	0.0664623	0.0835127	0.100273	0.110207	0.102078	0.101302	0.0810628	0.0805425	0.0993528	0.121947	0.0863205	0.0474416	0.0256381	0.010572	-0.0224719	-0.032791	-0.0185892	-0.00397682	-0.0221247	-0.0274934
27	0.00954212	0.0398831	0.023687	-0.00822746	0.000211777	0.034511	0.0232145	0.0253207	-0.000529242	0.00516208	-0.0167751	-0.0262509	-0.0177353	-0.0296727	-0.0411817	-0.0540814	-0.0488519	-0.0443625	-0.0346867	-0.0427742	-0.0841732	-0.0722233	-0.0555793	-0.0543777	-0.0636986	-0.036849	-0.0196986	0.0211965	0.0578423	0.0632597	0.0872675	0.0913059	0.106286	0.096781	0.0869841	0.0656763	0.0746231	0.0919392	0.124733	0.0868367	0.0469267	0.0233553	0.0109414	-0.0281765	-0.0325311	-0.018662	-0.00467979	-0.0230009	-0.0296801
28	0.0116249	0.0455319	0.0219063	-0.0125227	0.00185853	0.0336097	0.0135012	0.0219975	0.000869204	0.0100429	-0.0153828	-0.0246131	-0.00838342	-0.025331	-0.034089	-0.0441575	-0.0449535	-0.0376875	-0.0270468	-0.0423178	-0.0784825	-0.0671921	-0.0494991	-0.0480611	-0.0623572	-0.0331351	-0.0146428	0.0274729	0.05687	0.0594388	0.0860878	0.0794506	0.0966784	0.0867938	0.0680027	0.0509087	0.0642148	0.0843563	0.121454	0.0809639	0.0438378	0.0211578	0.00646973	-0.0361609	-0.030769	-0.0154275	-0.00734026	-0.0235277	-0.0289725
29	0.00804892	0.0452236	0.019363	-0.0170511	0.000460962	0.0288543	0.00651561	0.0190983	0.00474155	0.0124464	-0.0111487	-0.0248603	4.13758e-05	-0.0207796	-0.0282174	-0.0335688	-0.0432833	-0.0337127	-0.0235113	-0.0400309	-0.071128	-0.0598917	-0.0477321	-0.0414063	-0.0587223	-0.0295907	-0.0108791	0.0279867	0.0506962	0.0503415	0.0775492	0.0623985	0.0822928	0.0724689	0.0555147	0.0368528	0.0544273	0.0721594	0.112962	0.077698	0.0433216	0.0190566	0.00568898	-0.0402679	-0.0289698	-0.0120764	-0.0114837	-0.0198991	-0.0247563
30	-0.000176336	0.0452151	0.0184653	-0.0186031	-0.00357192	0.0235345	0.00167878	0.014988	0.00937459	0.0154824	-0.00541806	-0.0247109	0.0065208	-0.0152272	-0.0227218	-0.0211727	-0.0398574	-0.0328218	-0.0202311	-0.0366563	-0.0623959	-0.0537519	-0.0495277	-0.0359632	-0.0557442	-0.028039	-0.00889654	0.0256983	0.0462394	0.0393568	0.0674139	0.04749	0.0669007	0.0624472	0.04567	0.0254531	0.0458434	0.0601077	0.10232	0.0792457	0.042532	0.0177106	0.00509478	-0.0398496	-0.028794	-0.00898611	-0.016251	-0.0153859	-0.0210437
contact 2
	time
frequency	-1.5	-1.45	-1.4	-1.35	-1.3	-1.25	-1.2	-1.15	-1.1	-1.05	-1	-0.95	-0.9	-0.85	-0.8	-0.75	-0.7	-0.65	-0.6	-0.55	-0.5	-0.45	-0.4	-0.35	-0.3	-0.25	-0.2	-0.15	-0.1	-0.05	0	0.05	0.1	0.15	0.2	0.25	0.3	0.35	0.4	0.45	0.5	0.55	0.6	0.65	0.7	0.75	0.8	0.85	0.9
1	-0.299789	-0.28849	-0.275949	-0.263279	-0.248386	-0.232305	-0.215079	-0.196757	-0.178923	-0.158666	-0.137515	-0.115572	-0.0929606	-0.0716158	-0.0481261	-0.0244243	-0.000695339	0.0228692	0.0443061	0.0670003	0.0889468	0.109942	0.12978	0.146899	0.163982	0.179388	0.19297	0.204599	0.213507	0.221086	0.226437	0.22951	0.230271	0.228906	0.225192	0.219182	0.210922	0.200481	0.188984	0.174619	0.158404	0.140493	0.121053	0.101906	0.0800315	0.0571575	0.0334638	0.00912569	-0.0137659
2	-0.0478993	-0.0460534	-0.04412	-0.0423818	-0.0406673	-0.0391366	-0.0375106	-0.0352592	-0.0321286	-0.0271733	-0.02028	-0.0112653	-1.4075e-05	0.0124453	0.0281236	0.0456366	0.0642646	0.0832668	0.100673	0.11914	0.137079	0.154214	0.169944	0.182584	0.19361	0.201486	0.206102	0.207464	0.205838	0.200863	0.192397	0.18049	0.165553	0.149751	0.131408	0.112898	0.0953317	0.079544	0.066909	0.0553621	0.045778	0.0376807	0.0305324	0.0243927	0.0180519	0.0120935	0.00675592	0.00228938	-0.000968843
3	-0.0348464	-0.0324608	-0.0303986	-0.0292156	-0.0289882	-0.0293552	-0.0290115	-0.0267729	-0.022664	-0.0162822	-0.00849195	0.000111736	0.00969936	0.0199733	0.0328364	0.0474567	0.0636966	0.0818361	0.100692	0.123176	0.146362	0.167911	0.185115	0.195349	0.198831	0.193159	0.177977	0.154577	0.127625	0.0945263	0.0585443	0.020936	-0.0161266	-0.0472907	-0.0750825	-0.0948463	-0.105721	-0.107871	-0.102784	-0.0907086	-0.073565	-0.0533548	-0.0318782	-0.0120165	0.00889751	0.0284682	0.0455779	0.0596133	0.0698962
4	-0.00607174	-0.00579083	-0.00580464	-0.00650627	-0.00766239	-0.00963318	-0.0134469	-0.0180031	-0.0214444	-0.0243694	-0.026408	-0.0259426	-0.0218599	-0.0158155	-0.00811117	0.00257738	0.0189178	0.0397136	0.0597103	0.0818282	0.109546	0.145924	0.185547	0.21797	0.243904	0.25689	0.252471	0.226559	0.184654	0.125111	0.0568538	-0.0136449	-0.0783044	-0.126399	-0.162128	-0.179961	-0.181345	-0.169249	-0.148759	-0.118474	-0.0833031	-0.0470003	-0.0119187	0.0179655	0.0472497	0.073371	0.0953937	0.111884	0.122329
5	-0.074513	-0.0767137	-0.075078	-0.0694593	-0.060677	-0.0526771	-0.0483825	-0.0469421	-0.0470793	-0.0494293	-0.0527429	-0.0537013	-0.0503591	-0.0428663	-0.0306051	-0.0169156	-0.00168503	0.0146486	0.0280144	0.0410088	0.0592475	0.0903186	0.137182	0.189992	0.246384	0.293858	0.325973	0.330578	0.302281	0.239593	0.155261	0.0615211	-0.0295881	-0.100824	-0.156706	-0.188473	-0.199836	-0.194236	-0.173456	-0.137175	-0.0953875	-0.0538828	-0.0136076	0.0192151	0.0461977	0.066944	0.0834327	0.0935703	0.100733
6	-0.0701304	-0.0762776	-0.0778988	-0.0722161	-0.0628236	-0.0519325	-0.0412606	-0.0354953	-0.0352763	-0.041633	-0.0517463	-0.057408	-0.0559425	-0.0481695	-0.0356083	-0.0231355	-0.0128029	-0.00324009	0.00447628	0.00967954	0.0182947	0.0364494	0.0667104	0.114549	0.1796	0.238636	0.288355	0.317006	0.305673	0.252682	0.1761	0.0875416	-0.00188768	-0.0698233	-0.117141	-0.139469	-0.144531	-0.13812	-0.122211	-0.0939751	-0.0634473	-0.0341037	-0.00395222	0.0178726	0.0303725	0.0384854	0.0452489	0.0487556	0.0538512
7	-0.0517248	-0.0701116	-0.0839684	-0.0882901	-0.0865362	-0.0769518	-0.062885	-0.052685	-0.0482259	-0.0487533	-0.0517729	-0.0505994	-0.0425742	-0.0290338	-0.0161956	-0.0102687	-0.0120936	-0.0148819	-0.0116899	-0.006003	0.00784654	0.035182	0.065337	0.109416	0.170751	0.220035	0.262052	0.287839	0.276267	0.230036	0.167413	0.0913682	0.012331	-0.0456601	-0.0811837	-0.094813	-0.0872937	-0.0661635	-0.0423825	-0.0172469	-0.00541884	-0.00376475	-0.00257278	0.000198385	0.00297555	0.013438	0.0255821	0.0370207	0.0468759
8	-0.0296544	-0.0519485	-0.0645396	-0.0704318	-0.0724986	-0.0688146	-0.0647884	-0.062845	-0.0648849	-0.0592535	-0.0453022	-0.0320454	-0.0243222	-0.0183249	-0.0185957	-0.0222347	-0.0275563	-0.0293505	-0.0226714	-0.0187104	-0.0079524	0.0185216	0.041838	0.0771301	0.130768	0.179898	0.232303	0.271668	0.271781	0.233284	0.178399	0.114512	0.0513175	0.00253013	-0.0286859	-0.041228	-0.0314493	-0.0140473	-0.000704756	0.0120376	0.00969908	0.000472037	-0.00275876	0.00226658	-0.00345634	-0.00530061	5.26987e-05	0.015313	0.0266317
9	-0.0260054	-0.0416618	-0.0519798	-0.0570143	-0.0536884	-0.0425735	-0.043493	-0.0551014	-0.0701719	-0.0701478	-0.0567995	-0.0373569	-0.0201212	-0.0187148	-0.0375266	-0.0511839	-0.0478415	-0.0427047	-0.0391877	-0.0492506	-0.0449723	-0.0180298	-0.00195344	0.0140864	0.0430214	0.0925563	0.162643	0.224906	0.253451	0.239546	0.202481	0.148816	0.0864535	0.0412277	0.0193575	0.0185787	0.0272187	0.0330842	0.0280873	0.0235449	0.0230947	0.0320675	0.0377726	0.0410192	0.0318296	0.0207649	0.00698341	0.00801485	0.0235331
10	-0.0390014	-0.0404329	-0.0406316	-0.0480657	-0.0561823	-0.0546805	-0.0530406	-0.0556488	-0.0727839	-0.0812198	-0.0661175	-0.0350765	-0.014963	-0.0245302	-0.044289	-0.0525492	-0.0485413	-0.0457502	-0.050736	-0.0612569	-0.0644832	-0.0506446	-0.0384272	-0.0287795	-0.0239829	-0.0142463	0.0133578	0.0490938	0.081697	0.105026	0.119663	0.114943	0.088936	0.06442	0.0609319	0.0871184	0.13076	0.169087	0.182467	0.187867	0.181898	0.172536	0.155916	0.138896	0.118326	0.0980097	0.0753554	0.0535461	0.0537589
11	-0.0462133	-0.041442	-0.0316331	-0.0291817	-0.0360742	-0.0429275	-0.0451665	-0.0457549	-0.0547771	-0.0593585	-0.04797	-0.0251919	-0.0165201	-0.0269522	-0.0351282	-0.0396556	-0.0423502	-0.0416704	-0.041349	-0.0419883	-0.0490718	-0.053864	-0.0577669	-0.0591826	-0.068988	-0.0919829	-0.107087	-0.103458	-0.0812955	-0.0469805	-0.00223231	0.0448699	0.0809913	0.108404	0.149251	0.206588	0.271713	0.327851	0.355225	0.359769	0.336668	0.294594	0.244747	0.208197	0.168411	0.129242	0.0954834	0.0604784	0.0393752
12	-0.0514972	-0.0449327	-0.0344565	-0.0272867	-0.0266761	-0.0315879	-0.0354475	-0.0349587	-0.0379496	-0.0374036	-0.0316667	-0.0207857	-0.0187588	-0.0276491	-0.034905	-0.0416963	-0.0480946	-0.0478948	-0.0430782	-0.0374614	-0.0431531	-0.0546658	-0.0698326	-0.0828628	-0.101583	-0.133894	-0.159091	-0.165402	-0.147382	-0.107761	-0.0473463	0.0268075	0.100936	0.165647	0.242418	0.323648	0.393261	0.440877	0.458478	0.447357	0.406745	0.343688	0.271948	0.21921	0.168936	0.12096	0.0783271	0.0367097	0.00361222
13	-0.053418	-0.0471638	-0.039286	-0.0334994	-0.0278553	-0.0275179	-0.0305043	-0.0285259	-0.0265242	-0.0215006	-0.0188404	-0.0164615	-0.0176682	-0.0272889	-0.0374417	-0.0492885	-0.0590359	-0.058756	-0.0518085	-0.0411176	-0.0448749	-0.0593853	-0.0792854	-0.0986893	-0.122804	-0.159026	-0.186152	-0.192497	-0.173122	-0.124311	-0.048883	0.045697	0.146843	0.239184	0.339895	0.430519	0.494996	0.521106	0.514611	0.483343	0.423852	0.343427	0.257091	0.194699	0.143019	0.0949734	0.0507832	0.00717241	-0.0327942
14	-0.0540325	-0.0488652	-0.0446491	-0.043248	-0.0330019	-0.0257655	-0.0264815	-0.0261392	-0.0200437	-0.00928488	-0.00873798	-0.0122887	-0.0145874	-0.0244712	-0.0390965	-0.0558419	-0.0693156	-0.0699284	-0.0614266	-0.0477356	-0.0476928	-0.0641744	-0.0856845	-0.104561	-0.129348	-0.168736	-0.197979	-0.203509	-0.183024	-0.12828	-0.0418395	0.0680649	0.193446	0.309193	0.420425	0.507909	0.560447	0.563475	0.534432	0.485302	0.414645	0.322686	0.226033	0.160175	0.110303	0.0680622	0.027321	-0.0148486	-0.0573334
15	-0.0528447	-0.0488034	-0.0490485	-0.0524845	-0.0384431	-0.0223082	-0.0225494	-0.0259869	-0.0164097	0.000303221	-0.000554211	-0.00815675	-0.0107514	-0.021547	-0.0415751	-0.0611711	-0.0787521	-0.0786027	-0.068495	-0.0537728	-0.0518654	-0.0697117	-0.0912984	-0.104542	-0.125176	-0.168742	-0.199631	-0.200296	-0.176989	-0.11778	-0.0216733	0.101335	0.246751	0.379841	0.491354	0.563599	0.589374	0.568394	0.521509	0.454975	0.378764	0.279164	0.178176	0.11523	0.0709475	0.0377903	0.0048281	-0.0327864	-0.0741037
16	-0.0486363	-0.0476876	-0.0530203	-0.0583825	-0.0405005	-0.0148822	-0.0203268	-0.0275765	-0.0137498	0.00606263	0.00364925	-0.00591341	-0.00652183	-0.0212302	-0.0448927	-0.0665053	-0.0874471	-0.0841987	-0.0726204	-0.0582423	-0.0574911	-0.0745568	-0.0948632	-0.098632	-0.110761	-0.160297	-0.189593	-0.18235	-0.155158	-0.0911244	0.01412	0.14693	0.303268	0.441147	0.543998	0.590084	0.57159	0.531672	0.477332	0.395442	0.318132	0.216674	0.11847	0.0639086	0.0291685	0.00712142	-0.0149869	-0.0444931	-0.0831522
17	-0.0396969	-0.0469597	-0.0545199	-0.0577396	-0.0376875	-0.00604794	-0.0192677	-0.0307644	-0.0158992	0.00298761	0.00250395	-0.00847292	-0.0023088	-0.0227991	-0.0446256	-0.068855	-0.0944116	-0.0878031	-0.0738655	-0.0619468	-0.062533	-0.07388	-0.0922093	-0.085641	-0.0836382	-0.140054	-0.165731	-0.152349	-0.125792	-0.0577183	0.0520622	0.184316	0.332834	0.461215	0.552662	0.575608	0.509108	0.460385	0.418774	0.323667	0.248749	0.157497	0.063387	0.0198292	-0.0041646	-0.0152153	-0.026089	-0.0427766	-0.07682
18	-0.0285813	-0.0491796	-0.057862	-0.049183	-0.0259682	0.000217218	-0.0221871	-0.0329041	-0.0212216	-0.0107854	-0.00694875	-0.0172361	-0.00246226	-0.0307659	-0.0427907	-0.0692545	-0.101467	-0.0893515	-0.0717817	-0.0665066	-0.0667468	-0.069812	-0.0838609	-0.0669384	-0.053585	-0.115313	-0.132387	-0.113627	-0.0891568	-0.0104303	0.101862	0.224835	0.34692	0.447501	0.519103	0.517985	0.405059	0.361307	0.346668	0.241488	0.16924	0.0955045	0.00998016	-0.0177221	-0.0256133	-0.0270471	-0.0305133	-0.0332036	-0.0604111
[truncated: 937 more rows]
[truncated: 12 more columns]

## Sheet: Figure_3f
ERPs MD SOs
	time
MD contacts	-1.5	-1.495	-1.49	-1.485	-1.48	-1.475	-1.47	-1.465	-1.46	-1.455	-1.45	-1.445	-1.44	-1.435	-1.43	-1.425	-1.42	-1.415	-1.41	-1.405	-1.4	-1.395	-1.39	-1.385	-1.38	-1.375	-1.37	-1.365	-1.36	-1.355	-1.35	-1.345	-1.34	-1.335	-1.33	-1.325	-1.32	-1.315	-1.31	-1.305	-1.3	-1.295	-1.29	-1.285	-1.28	-1.275	-1.27	-1.265	-1.26
[truncated: 15 more rows]
[truncated: 552 more columns]

## Sheet: Figure_3g
Occurrence probabilities of ANT SO down state peaks relative to neocortical SO down state peak
[truncated: 32 more rows]
[truncated: 11 more columns]

[truncated: 3 more sheets: Figure_3h, Figure_3i, Figure_3j]
