# Supplementary material for: The human thalamus orchestrates neocortical oscillations during NREM sleep
Source: Nat Commun. 2022 Sep 5;13:5231. doi: 10.1038/s41467-022-32840-w (PMC9445182; doi:10.1038/s41467-022-32840-w)
Supplement: Supplementary file 4 — Source Data [file 41467_2022_32840_MOESM4_ESM.zip › source_data_fig4.xlsx]

## Sheet: Figure_4a
Occurrence probabilities of ANT spindles peaks relative to neocortical spindle peaks
	time
contact pair	-1.5	-1.45	-1.4	-1.35	-1.3	-1.25	-1.2	-1.15	-1.1	-1.05	-1	-0.95	-0.9	-0.85	-0.8	-0.75	-0.7	-0.65	-0.6	-0.55	-0.5	-0.45	-0.4	-0.35	-0.3	-0.25	-0.2	-0.15	-0.1	-0.05	0	0.05	0.1	0.15	0.2	0.25	0.3	0.35	0.4	0.45	0.5	0.55	0.6	0.65	0.7	0.75	0.8	0.85	0.9
1	1.09632	0.939702	1.56617	0.783085	0.939702	1.17463	0.861394	1.01801	1.25294	0.704777	1.17463	0.783085	0.861394	1.25294	1.01801	1.40955	0.861394	1.72279	1.09632	1.17463	1.56617	1.8011	2.42756	1.48786	2.89742	2.66249	5.09005	3.91543	3.13234	6.49961	2.19264	2.81911	3.60219	1.64448	2.11433	2.42756	2.03602	1.64448	2.19264	1.09632	0.939702	1.17463	0.704777	1.56617	1.40955	0.939702	1.48786	0.704777	1.56617
2	0.570613	0.64194	0.85592	0.356633	0.927247	1.0699	0.570613	0.64194	1.0699	0.64194	0.784593	0.998573	1.14123	0.85592	0.784593	1.49786	1.35521	1.0699	1.85449	1.78317	1.78317	2.28245	2.63909	2.63909	4.13695	2.49643	3.63766	7.4893	2.21113	8.13124	4.77889	1.85449	1.85449	1.99715	2.42511	1.42653	1.92582	2.71041	1.49786	1.92582	1.92582	1.0699	1.28388	0.713267	0.998573	0.784593	0.64194	0.85592	1.21255
3	0.581395	1.16279	2.32558	1.16279	0.581395	0.581395	1.16279	1.16279	1.74419	1.16279	0.581395	1.16279	1.74419	0.581395	2.32558	0.581395	1.16279	1.74419	2.32558	2.90698	1.74419	0.581395	0.581395	1.16279	1.74419	3.48837	3.48837	4.06977	2.90698	8.13953	1.16279	4.06977	2.90698	1.74419	4.06977	2.90698	1.74419	3.48837	1.74419	2.32558	0.581395	1.16279	1.16279	0	1.16279	1.16279	0	0	0
4	0.865979	0.494845	0.701031	0.618557	0.57732	0.536082	0.989691	0.701031	0.57732	0.659794	1.15464	0.865979	1.07216	1.52577	1.48454	1.31959	1.36082	0.865979	1.31959	1.31959	1.7732	1.4433	1.93814	1.93814	2.06186	3.34021	2.02062	3.50515	7.75258	2.06186	7.34021	6.2268	1.23711	3.58763	3.09278	1.48454	2.63918	2.18557	1.7732	2.14433	2.18557	0.989691	1.56701	1.1134	0.948454	1.15464	1.27835	0.783505	1.27835
5	0.873786	0.873786	0.776699	0.776699	0.485437	0.970874	0.970874	1.65049	1.06796	1.35922	0.776699	0.873786	1.06796	1.35922	1.35922	0.970874	0.970874	1.16505	1.74757	1.16505	1.16505	1.26214	1.5534	1.5534	2.3301	2.81553	2.71845	3.98058	6.50485	2.71845	4.66019	4.75728	1.74757	3.8835	2.81553	1.74757	1.5534	1.26214	2.03883	1.65049	1.65049	1.5534	0.970874	1.74757	1.16505	0.970874	1.65049	1.35922	1.5534
6	0.303951	0	0	0.607903	0.607903	0.303951	1.82371	0	1.51976	0.911854	0.303951	1.51976	1.21581	0.911854	2.43161	0.607903	1.21581	1.21581	1.82371	1.21581	0.911854	1.82371	1.82371	2.73556	2.73556	4.86322	3.95137	2.12766	7.59878	1.82371	4.55927	6.07903	0.303951	6.38298	2.12766	1.82371	3.95137	0.911854	3.03951	1.21581	0.607903	1.51976	2.12766	0.607903	2.43161	0.607903	1.21581	1.82371	0.607903
7	0.900901	0.643501	1.4157	0.643501	1.1583	0.3861	0.1287	1.1583	0.900901	1.4157	1.1583	0.643501	1.0296	0.772201	1.4157	0.643501	1.4157	1.4157	1.287	1.9305	2.0592	1.287	2.4453	2.4453	3.3462	2.9601	3.4749	4.1184	2.3166	5.79151	5.40541	1.1583	3.861	2.574	2.0592	2.8314	0.514801	1.9305	1.6731	1.6731	1.5444	1.6731	0.643501	1.0296	2.0592	1.0296	1.6731	1.8018	1.6731
8	1.24851	0.832342	0.891795	1.12961	0.713436	1.36742	1.42687	0.832342	1.0107	0.951249	1.18906	1.12961	1.36742	0.951249	1.12961	1.84304	1.72414	1.54578	1.66468	1.48633	1.72414	2.19976	1.60523	2.43757	2.55648	2.25922	2.43757	1.07015	4.22117	1.84304	3.62663	2.79429	2.19976	2.19976	3.15101	2.9132	2.08086	2.49703	1.42687	1.42687	2.0214	2.14031	1.24851	1.66468	1.60523	1.78359	1.36742	1.66468	1.07015
9	1.24481	1.3278	1.07884	0.995851	1.07884	0.580913	1.07884	0.580913	0.995851	0.580913	0.912863	0.912863	0.6639	0.829876	0.995851	0.912863	0.912863	1.16183	1.16183	1.16183	1.65975	1.9917	2.48963	2.07469	2.57261	3.56846	4.56432	2.48963	5.56017	7.3029	2.15768	3.48548	2.48963	1.57676	3.07054	1.9917	2.57261	1.3278	1.41079	2.07469	1.16183	1.74274	0.746888	1.3278	1.49378	1.49378	1.07884	1.74274	0.912863
10	0.733795	0.652263	0.489197	0.652263	0.57073	0.815328	0.733795	0.693029	0.856095	0.652263	1.30453	0.815328	0.57073	1.26376	1.05993	1.67142	0.856095	1.38606	1.34529	1.26376	1.63066	1.10069	2.44598	3.05748	1.63066	4.4843	2.32369	3.70974	9.8247	1.83449	8.56095	7.09336	0.44843	4.23971	2.60905	1.22299	2.52752	1.58989	1.46759	1.34529	1.50836	1.50836	1.10069	0.774562	1.14146	0.652263	0.896861	1.01916	0.815328
11	1.47783	2.0936	0.862069	1.35468	1.97044	1.47783	1.23153	1.10837	1.35468	0.985222	1.23153	1.10837	1.47783	0.615764	0.985222	2.70936	1.72414	1.23153	1.35468	1.35468	2.0936	1.97044	1.84729	2.0936	2.21675	2.0936	2.0936	2.46305	3.57143	2.3399	4.55665	3.20197	1.72414	2.46305	1.35468	2.3399	1.47783	1.60099	1.35468	1.84729	0.985222	1.60099	1.35468	2.21675	1.84729	0.862069	1.35468	0.862069	1.23153
12	0.763747	0.916497	0.610998	1.62933	0.967413	1.12016	1.222	1.32383	1.17108	1.01833	1.06925	1.57841	0.814664	0.86558	1.06925	1.17108	1.73116	0.86558	1.27291	1.62933	1.98574	1.37475	2.13849	1.32383	2.59674	1.52749	3.15682	0.967413	3.76782	3.41141	3.10591	5.8554	1.68024	4.48065	2.24033	2.80041	2.44399	1.78208	1.52749	2.29124	1.73116	1.78208	1.47658	1.93483	1.06925	1.06925	1.37475	1.17108	1.222
spindle-free control events
	time
contact pair	-1.5	-1.45	-1.4	-1.35	-1.3	-1.25	-1.2	-1.15	-1.1	-1.05	-1	-0.95	-0.9	-0.85	-0.8	-0.75	-0.7	-0.65	-0.6	-0.55	-0.5	-0.45	-0.4	-0.35	-0.3	-0.25	-0.2	-0.15	-0.1	-0.05	0	0.05	0.1	0.15	0.2	0.25	0.3	0.35	0.4	0.45	0.5	0.55	0.6	0.65	0.7	0.75	0.8	0.85	0.9
1	1.77165	1.27953	0.787402	2.06693	1.77165	0.984252	2.16535	1.77165	1.47638	2.26378	0.885827	1.67323	0.885827	1.87008	2.46063	0.885827	1.5748	2.75591	1.9685	2.06693	1.47638	2.3622	1.77165	1.27953	0.787402	1.67323	1.77165	1.47638	1.67323	1.08268	2.26378	1.1811	1.37795	1.08268	1.5748	1.5748	2.06693	2.16535	1.67323	1.87008	1.47638	2.75591	2.26378	2.75591	1.1811	1.08268	1.5748	1.77165	1.1811
2	0.859845	1.28977	1.28977	1.28977	1.37575	1.03181	1.28977	1.97764	2.14961	1.28977	0.94583	1.97764	1.54772	1.89166	1.80567	1.28977	1.89166	1.97764	1.20378	1.28977	2.06363	2.06363	1.97764	2.32158	2.57954	1.03181	2.14961	2.32158	2.32158	2.14961	1.80567	0.94583	2.14961	1.28977	2.49355	2.14961	2.2356	2.2356	1.89166	1.97764	1.97764	1.89166	1.89166	0.94583	0.94583	1.28977	0.601892	0.859845	1.97764
3	1.29032	1.29032	2.58065	0.645161	2.58065	1.93548	1.93548	2.58065	0.645161	3.22581	0.645161	1.93548	0	2.58065	1.93548	1.29032	1.29032	1.29032	0	1.93548	1.29032	0.645161	1.93548	3.22581	3.22581	1.93548	2.58065	5.16129	3.22581	0.645161	0.645161	0.645161	0	1.29032	3.87097	0.645161	0.645161	0.645161	2.58065	0	1.29032	1.29032	1.93548	0.645161	1.29032	3.87097	2.58065	1.29032	1.93548
4	1.31648	1.47446	1.00053	1.73776	1.31648	1.94839	1.6851	1.47446	1.52712	1.63244	2.21169	1.36914	2.26435	1.52712	1.57978	1.4218	1.73776	1.52712	2.36967	1.10585	1.4218	1.79042	1.57978	1.79042	2.52765	1.73776	1.79042	1.89573	1.89573	2.79094	2.36967	2.15903	1.73776	1.79042	1.73776	1.89573	1.4218	1.4218	1.89573	1.84308	1.6851	1.26382	0.631912	1.36914	2.21169	1.94839	1.21116	1.31648	2.00105
5	1.50115	1.7321	1.03926	1.96305	1.61663	2.07852	1.27021	1.03926	2.07852	2.07852	1.61663	1.61663	1.15473	1.96305	1.84758	0.808314	1.27021	1.96305	1.15473	1.50115	2.30947	1.84758	1.7321	1.03926	1.96305	1.84758	2.07852	2.30947	1.84758	1.61663	1.61663	1.7321	1.50115	1.38568	1.61663	2.194	1.7321	2.54042	2.30947	2.194	1.84758	1.15473	1.38568	1.38568	1.96305	1.61663	1.7321	1.38568	1.15473
6	0.37594	1.8797	1.50376	0.75188	3.00752	0.37594	1.8797	1.50376	1.50376	1.12782	1.8797	0.75188	1.8797	2.63158	1.8797	2.25564	0.75188	1.50376	2.25564	4.51128	0.75188	0.75188	1.8797	1.8797	1.12782	2.63158	1.12782	1.50376	2.25564	3.00752	2.25564	2.63158	1.50376	1.50376	2.25564	1.8797	1.50376	2.25564	1.12782	1.50376	3.38346	1.8797	1.12782	1.50376	0.75188	2.63158	1.50376	1.50376	1.50376
7	1.84332	1.5361	1.68971	1.68971	1.22888	1.07527	1.38249	1.07527	1.84332	0.921659	1.22888	1.07527	2.15054	2.30415	1.68971	1.99693	0.768049	1.38249	2.15054	2.45776	1.99693	1.99693	2.30415	1.84332	2.45776	1.5361	2.15054	0.921659	2.45776	1.38249	3.53303	1.84332	1.99693	1.5361	2.45776	1.07527	1.68971	1.22888	1.68971	1.99693	0.614439	1.68971	0.614439	2.45776	1.38249	1.22888	1.07527	1.38249	2.45776
8	1.21083	1.7094	1.9943	1.28205	1.78063	1.78063	1.21083	1.1396	1.9943	1.7094	1.06838	1.9943	1.56695	1.35328	2.13675	1.35328	1.1396	1.49573	1.78063	1.78063	1.63818	1.9943	1.4245	1.7094	2.2792	1.63818	1.9943	1.9943	1.63818	2.2792	1.85185	1.35328	1.4245	1.78063	1.92308	2.2792	2.5641	1.21083	1.49573	1.56695	1.63818	1.35328	1.7094	1.7094	1.4245	1.56695	1.92308	1.35328	1.49573
9	1.19826	0.980392	1.30719	1.08932	1.85185	1.74292	1.96078	1.85185	1.08932	1.19826	1.08932	1.52505	1.41612	2.06972	1.96078	1.74292	1.74292	1.08932	2.06972	2.28758	1.74292	1.85185	1.85185	1.85185	1.74292	0.980392	1.63399	2.17865	2.83224	2.28758	1.41612	1.85185	2.06972	1.52505	1.41612	1.41612	2.39651	1.19826	1.85185	2.06972	1.52505	1.74292	2.17865	2.28758	1.19826	2.39651	1.19826	1.52505	1.52505
10	1.08932	1.63399	1.36166	1.63399	1.74292	1.30719	1.68845	1.74292	1.68845	1.19826	1.74292	2.17865	1.19826	1.85185	1.25272	2.01525	1.47059	1.30719	1.79739	1.63399	2.28758	1.41612	1.85185	1.96078	2.01525	1.85185	2.12418	1.41612	1.57952	1.68845	1.36166	2.01525	1.25272	2.12418	1.96078	2.17865	2.66885	1.79739	1.90632	1.14379	1.79739	1.36166	2.01525	1.63399	1.85185	1.68845	1.63399	1.08932	1.68845
11	3.20122	1.67683	2.28659	1.67683	1.67683	1.98171	1.06707	1.37195	0.762195	0.762195	0.914634	1.67683	1.37195	2.7439	1.98171	0.914634	2.28659	1.06707	0.457317	1.37195	1.37195	0.762195	1.98171	1.67683	2.7439	2.13415	1.82927	2.28659	1.37195	1.98171	1.52439	2.13415	1.21951	1.67683	1.06707	2.7439	1.37195	1.52439	2.13415	1.67683	2.13415	1.98171	2.13415	1.52439	2.43902	1.67683	1.67683	1.67683	2.28659
12	1.46684	1.14796	1.65816	1.72194	1.21173	1.40306	1.72194	1.33929	2.35969	0.765306	1.53061	1.91327	2.10459	1.59439	1.33929	1.65816	2.35969	1.78571	1.46684	1.40306	1.40306	1.59439	2.10459	1.59439	1.40306	1.72194	1.59439	1.84949	2.42347	2.6148	1.84949	2.35969	1.72194	1.72194	2.10459	1.65816	1.46684	1.84949	1.91327	1.59439	1.59439	1.59439	1.97704	1.59439	1.59439	1.91327	1.65816	1.78571	1.40306
[truncated: 11 more columns]

## Sheet: Figure_4b
Power-power correlations in the sleep spindle band for paired spindle events
contact pair1
	time ANT spindle
time scalp spindle	-1.5	-1.45	-1.4	-1.35	-1.3	-1.25	-1.2	-1.15	-1.1	-1.05	-1	-0.95	-0.9	-0.85	-0.8	-0.75	-0.7	-0.65	-0.6	-0.55	-0.5	-0.45	-0.4	-0.35	-0.3	-0.25	-0.2	-0.15	-0.1	-0.05	0	0.05	0.1	0.15	0.2	0.25	0.3	0.35	0.4	0.45	0.5	0.55	0.6	0.65	0.7	0.75	0.8	0.85	0.9
-1.5	0.224888	0.215876	0.219799	0.216427	0.187293	0.181555	0.152119	0.120298	0.111014	0.113344	0.12624	0.122614	0.112397	0.0934125	0.0791143	0.0778734	0.0537085	0.0544841	0.0635918	0.0759317	0.10043	0.126172	0.136832	0.133355	0.106067	0.0717124	0.0570546	0.0481069	0.0418831	0.0393057	0.0455695	0.0557302	0.0732756	0.080686	0.0702791	0.0573849	0.0606109	0.0597377	0.045624	0.0453033	0.0368886	0.0168472	0.00497666	0.0092307	0.0154463	0.0109643	0.0120325	0.015242	0.0169038
-1.45	0.20534	0.205717	0.210615	0.206517	0.184106	0.188701	0.171543	0.158186	0.144298	0.136235	0.132942	0.114748	0.105877	0.102484	0.0851193	0.0739927	0.0533895	0.0553686	0.0690341	0.0828444	0.110167	0.132501	0.138927	0.12492	0.0919124	0.0564074	0.0522046	0.0525459	0.0463262	0.0399752	0.0408572	0.0512968	0.0705557	0.0772198	0.0635321	0.0563398	0.0718802	0.0748841	0.0591637	0.05398	0.0420933	0.0184097	0.00367294	0.00543671	0.00861436	0.00278147	-0.00088562	-0.000745495	0.00402131
-1.4	0.186344	0.201435	0.212987	0.207458	0.183813	0.190609	0.186205	0.19801	0.188031	0.174089	0.153274	0.124074	0.117914	0.130411	0.116742	0.097103	0.073964	0.0624199	0.0613891	0.0655481	0.0978667	0.126264	0.130741	0.11557	0.0918993	0.0624848	0.0578935	0.0523245	0.0374273	0.0344504	0.0463349	0.0654156	0.0831436	0.0867551	0.0731439	0.0729579	0.0942802	0.0912597	0.0684333	0.0564651	0.0379072	0.00918194	-0.0111769	-0.0119727	-0.0133949	-0.0237587	-0.0263708	-0.0218761	-0.0133003
-1.35	0.180926	0.202793	0.219256	0.215917	0.195458	0.202003	0.203567	0.215095	0.206253	0.196698	0.179498	0.153877	0.148536	0.158086	0.137258	0.109797	0.085905	0.074392	0.0690503	0.0696735	0.0984462	0.116015	0.117859	0.102819	0.0798088	0.0491481	0.0471128	0.0489457	0.0358525	0.0434264	0.0679723	0.0858301	0.0950554	0.0945849	0.0841396	0.0868399	0.105726	0.0967628	0.0668987	0.0498817	0.0361254	0.0158319	0.000537007	0.00109297	0.0023733	-0.00720475	-0.0101977	-0.00492414	0.00600189
-1.3	0.199683	0.220313	0.230244	0.226761	0.207999	0.211532	0.21553	0.225651	0.218588	0.212789	0.211189	0.198709	0.182807	0.179972	0.156239	0.135227	0.114001	0.110145	0.10764	0.10557	0.126809	0.125582	0.120302	0.108385	0.0901437	0.0606299	0.0553308	0.053158	0.04095	0.052503	0.0802416	0.0958645	0.102264	0.10287	0.094411	0.0923327	0.102542	0.0926105	0.0662459	0.0483133	0.0282465	0.00653108	0.000279292	0.00952522	0.0132229	0.000176544	-0.00261679	0.00962412	0.0276797
-1.25	0.221355	0.242986	0.248351	0.242576	0.223568	0.228533	0.235477	0.248394	0.245207	0.242338	0.231587	0.207632	0.180942	0.178938	0.163756	0.142807	0.111823	0.117452	0.123716	0.125557	0.141667	0.129334	0.113159	0.100311	0.0881272	0.0664675	0.0558797	0.0517544	0.0481981	0.0623597	0.0794716	0.086743	0.0917351	0.0981817	0.0955946	0.0952924	0.0996335	0.0891334	0.0617145	0.0479533	0.0363518	0.0290537	0.0309937	0.0410433	0.0380341	0.0197285	0.011817	0.0206839	0.0395604
-1.2	0.191106	0.211318	0.208649	0.205578	0.194582	0.212374	0.236759	0.262079	0.263903	0.264246	0.242389	0.217434	0.196978	0.200119	0.180187	0.147244	0.103695	0.0982975	0.107461	0.111752	0.129503	0.126956	0.112006	0.0930464	0.0789454	0.0628915	0.0540842	0.0522206	0.0546002	0.0674868	0.0726807	0.0711148	0.0750938	0.0921949	0.0968996	0.0920179	0.0849355	0.0723339	0.0490394	0.0393008	0.039877	0.0514799	0.0591613	0.065722	0.0556589	0.0302567	0.0149975	0.0149575	0.0280207
-1.15	0.167644	0.186133	0.178282	0.173418	0.171321	0.190971	0.225792	0.264977	0.278108	0.277196	0.255964	0.23313	0.216442	0.224202	0.207557	0.171084	0.122742	0.10893	0.110176	0.105689	0.108084	0.105783	0.0884603	0.0701604	0.0590035	0.058159	0.0663907	0.0660811	0.0625709	0.067699	0.0620977	0.0618579	0.067734	0.0862603	0.0933014	0.0821037	0.0664048	0.0527506	0.03369	0.0244807	0.0322421	0.0515782	0.0545618	0.0521283	0.0426273	0.0238205	0.0100884	0.00550576	0.012551
-1.1	0.16775	0.177729	0.174227	0.165513	0.168509	0.183911	0.217236	0.255997	0.278075	0.282192	0.272058	0.247877	0.234889	0.234315	0.218343	0.204514	0.165027	0.152696	0.141365	0.12125	0.110857	0.106866	0.09756	0.0937233	0.0894534	0.0897362	0.0982796	0.0957557	0.0877149	0.0859861	0.0768474	0.073217	0.0776176	0.0954692	0.102751	0.0914461	0.069154	0.0498249	0.0297612	0.0130821	0.00697447	0.0141748	0.0133651	0.0120638	0.0128578	0.00205796	-0.00785523	-0.00936684	9.14915e-05
-1.05	0.144239	0.149386	0.149063	0.142006	0.147455	0.165834	0.198722	0.229026	0.25614	0.271213	0.267024	0.241558	0.227651	0.223313	0.212834	0.211198	0.18118	0.169748	0.156985	0.129236	0.111207	0.110559	0.108021	0.106435	0.10664	0.0976952	0.0969472	0.0983273	0.0990399	0.0978914	0.0816593	0.0710051	0.0742765	0.0910586	0.0913621	0.0762253	0.0500102	0.0249738	0.0113145	0.0061651	-0.00226519	-0.00627128	-0.00711001	-0.00171016	0.00339913	-0.00194571	-0.00593928	-0.00842988	-0.00429636
-1	0.117901	0.129621	0.130085	0.114993	0.114835	0.145693	0.182779	0.202423	0.231566	0.255889	0.254922	0.237976	0.227844	0.225624	0.214372	0.208825	0.177054	0.157278	0.145187	0.121319	0.111324	0.119243	0.129232	0.120996	0.10798	0.0816754	0.0665679	0.0635902	0.0765972	0.095756	0.085353	0.0709325	0.0711109	0.0833314	0.0852565	0.0769084	0.0565887	0.0267183	0.012503	0.00973311	-0.00149688	-0.0130994	-0.0139712	-0.00742031	-0.00655086	-0.00988622	-0.0135444	-0.02299	-0.0248001
-0.95	0.10815	0.12701	0.126197	0.111066	0.110176	0.139055	0.16725	0.179621	0.202702	0.215898	0.210887	0.203604	0.205045	0.209728	0.199851	0.192409	0.155897	0.126192	0.114055	0.096961	0.0931175	0.105306	0.1258	0.122259	0.0983536	0.0604508	0.0336357	0.0239127	0.0416733	0.0732295	0.071424	0.0587991	0.0576189	0.0644807	0.0720047	0.0748107	0.0670786	0.0448807	0.0345324	0.0279061	0.0152395	0.00307021	0.00176647	-0.00338385	-0.0109701	-0.0131776	-0.012571	-0.0135515	-0.011036
-0.9	0.0903843	0.108196	0.112019	0.110491	0.111962	0.121544	0.135068	0.15518	0.17721	0.176553	0.163848	0.167415	0.178121	0.19182	0.193283	0.187154	0.148652	0.111968	0.102542	0.0881281	0.0976145	0.115242	0.130032	0.127445	0.094499	0.0460459	0.0200198	0.0112889	0.0264913	0.0510342	0.0515939	0.0477496	0.0513438	0.0519362	0.0588375	0.0725627	0.0758888	0.0581729	0.049775	0.044353	0.039837	0.0343577	0.0252512	-0.000366742	-0.0168421	-0.0245695	-0.026929	-0.0182235	-0.00552277
-0.85	0.0710402	0.0841756	0.0902983	0.0948155	0.100946	0.111967	0.123876	0.140083	0.146682	0.139096	0.134803	0.149507	0.165632	0.183161	0.188694	0.179573	0.150311	0.126083	0.126607	0.113314	0.117412	0.124768	0.128404	0.128734	0.0993695	0.051714	0.0298212	0.021665	0.0317535	0.049443	0.0468333	0.0371759	0.0283133	0.0218608	0.0303957	0.0527145	0.0590138	0.040934	0.0215616	0.00554345	0.00405828	0.0116342	0.00512103	-0.0213197	-0.0309138	-0.03515	-0.0393297	-0.027686	-0.0101813
-0.8	0.0916969	0.103272	0.112495	0.117415	0.118463	0.117054	0.126864	0.146335	0.156681	0.163929	0.173172	0.196073	0.206611	0.22192	0.227493	0.219379	0.202356	0.189542	0.184589	0.17259	0.171273	0.167174	0.155373	0.155058	0.144494	0.111228	0.0924342	0.0839709	0.0888027	0.0974002	0.087513	0.0688683	0.0496872	0.0345439	0.0355977	0.0553197	0.0647479	0.0568129	0.0399593	0.0148863	0.0016013	0.00177334	-0.00514695	-0.019641	-0.0176023	-0.0210004	-0.0214144	-0.00892076	0.00578394
-0.75	0.0908611	0.102924	0.108671	0.108389	0.0989897	0.101997	0.113932	0.137892	0.151235	0.169411	0.186542	0.204273	0.21305	0.227806	0.243479	0.242296	0.228625	0.214362	0.196536	0.184905	0.18211	0.173391	0.156843	0.150513	0.141641	0.119833	0.107881	0.106455	0.119996	0.128701	0.104641	0.0755779	0.058097	0.0445431	0.0378961	0.0492997	0.0626661	0.065748	0.0523313	0.0239446	0.00595393	-0.00117473	-0.0033688	0.00251916	0.00797555	0.00108198	0.00137861	0.0108675	0.0225924
-0.7	0.0919704	0.100807	0.103473	0.0980757	0.0863089	0.103848	0.112495	0.129234	0.137543	0.15947	0.180486	0.186476	0.189013	0.205996	0.241838	0.261536	0.244097	0.219793	0.183864	0.168912	0.163215	0.154558	0.145424	0.141555	0.135664	0.114061	0.09297	0.0816311	0.0963033	0.105225	0.0828579	0.0625004	0.0609121	0.0621238	0.0575661	0.061998	0.0750957	0.0834704	0.0787604	0.0518428	0.0257689	0.00105374	-0.00960455	0.000858015	0.0084439	0.00353932	-0.000340416	0.00331188	0.0132444
-0.65	0.104327	0.11748	0.117073	0.104539	0.0943648	0.113627	0.123285	0.140741	0.14855	0.161916	0.169401	0.156401	0.158543	0.181671	0.229786	0.264458	0.247694	0.220499	0.183502	0.172651	0.166464	0.158952	0.150727	0.147777	0.141832	0.11926	0.0950487	0.075025	0.0891243	0.0999627	0.0817291	0.0701933	0.0795933	0.088952	0.0895347	0.0927508	0.103891	0.109674	0.105283	0.0740284	0.0415686	0.008188	-0.00426836	-9.07152e-05	-0.00109319	-0.00650934	-0.0110521	-0.0127159	-0.00544799
-0.6	0.0765629	0.0841056	0.0837463	0.0794911	0.0723762	0.0758232	0.082204	0.0970986	0.11391	0.125834	0.131915	0.125962	0.139931	0.166576	0.208504	0.228782	0.201495	0.170283	0.150416	0.154536	0.162518	0.151425	0.132054	0.126068	0.127855	0.11718	0.098573	0.0765545	0.0856052	0.0862009	0.0698761	0.0652506	0.0794106	0.087383	0.0876251	0.0945106	0.106297	0.104388	0.0901381	0.0602855	0.03819	0.0161654	0.00417701	-0.00614053	-0.0187867	-0.0235697	-0.0196756	-0.0239267	-0.0222573
-0.55	0.0549974	0.0532535	0.0593203	0.0650234	0.0600128	0.0392372	0.034593	0.0412422	0.0560319	0.0666865	0.0762079	0.0824089	0.109691	0.141529	0.167501	0.173268	0.145171	0.121512	0.125446	0.13984	0.161824	0.147958	0.111597	0.101433	0.114729	0.117881	0.104982	0.0783649	0.0793418	0.0685564	0.0531486	0.0504942	0.0531257	0.0528008	0.0542166	0.0688997	0.0867916	0.0874896	0.0679379	0.0406963	0.0247908	0.0154545	0.0137624	-0.000379415	-0.0165508	-0.0227728	-0.0248006	-0.0340554	-0.034194
-0.5	0.0754735	0.0680759	0.0673368	0.0769763	0.0774898	0.0418584	0.023638	0.0317292	0.0463913	0.0592579	0.0726196	0.0810574	0.104067	0.121051	0.132462	0.133844	0.120475	0.115911	0.119595	0.129804	0.160791	0.152953	0.119962	0.106909	0.11169	0.119343	0.120438	0.110178	0.11104	0.0881857	0.064813	0.0591817	0.0514544	0.0403891	0.0414785	0.0572807	0.0679763	0.0623642	0.0386341	0.018521	0.00650962	0.000559566	0.00503324	0.00189105	-0.00764675	-0.0103028	-0.0179881	-0.030792	-0.0357887
-0.45	0.0870702	0.0754733	0.0704999	0.0848683	0.100444	0.0688246	0.0487535	0.0543748	0.0562849	0.064577	0.0820569	0.0962084	0.117814	0.126781	0.133641	0.14216	0.140914	0.151427	0.152584	0.171424	0.20751	0.195979	0.152753	0.131988	0.11899	0.111795	0.117289	0.124755	0.125986	0.103802	0.0759463	0.0749444	0.0737665	0.058377	0.0528122	0.0602217	0.0567813	0.0407049	0.0175896	0.0112982	0.000514426	-0.00904105	-0.00680294	-0.00443975	-0.0074367	-0.00759202	-0.0103353	-0.0235608	-0.0351463
-0.4	0.0843301	0.0662478	0.059224	0.0716624	0.084329	0.0623352	0.0497737	0.0604983	0.0596347	0.0648061	0.0749346	0.0845716	0.101436	0.115219	0.141557	0.172929	0.18734	0.214531	0.218357	0.24857	0.280632	0.267495	0.217659	0.196474	0.173489	0.153405	0.14975	0.159207	0.146567	0.115959	0.0809585	0.0826625	0.0872596	0.0713761	0.0601453	0.0512066	0.0330409	0.0157361	-0.00281679	-0.00799642	-0.0251159	-0.0351134	-0.0286722	-0.01483	-0.00729929	-0.00265568	-2.0093e-06	-0.00698087	-0.0129631
-0.35	0.0817384	0.0575263	0.043912	0.0467739	0.0493144	0.0326146	0.0264361	0.0424705	0.0526839	0.0556813	0.0535917	0.0647989	0.0866764	0.107323	0.15383	0.196016	0.216972	0.240984	0.247365	0.286432	0.315497	0.305259	0.260293	0.237193	0.209181	0.176049	0.162439	0.168439	0.151696	0.124527	0.0847512	0.0741628	0.0737187	0.0555005	0.0359161	0.017856	-0.0048105	-0.0189837	-0.0313163	-0.0364301	-0.0543838	-0.0601798	-0.0445415	-0.0237182	-0.012389	0.000284041	0.00713563	-0.00015709	0.00128874
-0.3	0.0748708	0.0464078	0.0246161	0.0154734	0.0174524	0.014501	0.0179545	0.0364009	0.0459604	0.0412531	0.0377432	0.0461808	0.0644049	0.0778616	0.123326	0.165672	0.197521	0.223092	0.23916	0.27406	0.292154	0.2848	0.245021	0.228053	0.208729	0.178976	0.157226	0.153355	0.134538	0.120024	0.0876519	0.0734516	0.0670103	0.0417392	0.00889541	-0.0155173	-0.0326363	-0.0419354	-0.0591542	-0.0657627	-0.0794417	-0.0818528	-0.0650398	-0.0490613	-0.0410595	-0.0264766	-0.0168326	-0.0243333	-0.0278693
-0.25	0.0439419	0.0308475	0.0106289	-0.00192084	0.00200428	0.0137413	0.0216997	0.0341784	0.0396355	0.0316446	0.028348	0.0316539	0.041689	0.0524928	0.0843748	0.115433	0.149034	0.180865	0.200934	0.217859	0.216839	0.209984	0.179207	0.173646	0.170767	0.152763	0.12602	0.10712	0.0816454	0.0733129	0.0566183	0.0484287	0.0423365	0.0184294	-0.0106638	-0.0333831	-0.0486185	-0.054736	-0.0677483	-0.0746152	-0.083893	-0.0870466	-0.0728768	-0.0633526	-0.0589338	-0.0467944	-0.0395265	-0.05208	-0.0663671
-0.2	0.0191213	0.0123669	-0.00212442	-0.0105686	5.48447e-05	0.0171618	0.0242682	0.0376082	0.041678	0.0321854	0.0281265	0.0289056	0.0307077	0.0365053	0.0504212	0.0671171	0.0980567	0.131364	0.139337	0.142953	0.131541	0.127156	0.104301	0.107356	0.113456	0.108924	0.0879914	0.0701523	0.0463323	0.0366179	0.0280547	0.0236991	0.0172672	-0.00972875	-0.037955	-0.0549978	-0.0635213	-0.0667451	-0.067954	-0.0642959	-0.0619501	-0.0679595	-0.0696028	-0.0764141	-0.0705977	-0.047272	-0.034216	-0.049732	-0.0689191
-0.15	0.0183416	0.0173186	0.0161712	0.0128002	0.0178515	0.0283915	0.0282997	0.0344657	0.0421851	0.0397594	0.0445515	0.0470421	0.0489921	0.0458065	0.0450328	0.0497861	0.0673271	0.0886667	0.084744	0.0828028	0.0759015	0.0799472	0.0739055	0.0879924	0.092271	0.0862009	0.0783832	0.072067	0.0518221	0.0333702	0.0196668	0.0153624	0.0126834	-0.0100567	-0.0314964	-0.0383304	-0.0416233	-0.0398261	-0.0214667	-0.00849197	-0.0116708	-0.039642	-0.0620791	-0.0831104	-0.0800401	-0.0582355	-0.0509985	-0.0643905	-0.0682773
-0.1	0.0428289	0.0387734	0.0469696	0.0506526	0.0482036	0.0473602	0.0430727	0.038088	0.0416766	0.0298798	0.0317366	0.0397677	0.0420432	0.0377824	0.0467586	0.0631174	0.065882	0.0713819	0.0572278	0.0576071	0.0477405	0.0497927	0.0472294	0.0575202	0.0618821	0.0631331	0.0729246	0.0779921	0.0646518	0.045602	0.0284893	0.0260715	0.0215398	0.00609224	-0.00946994	-0.0203591	-0.025274	-0.0203198	0.000625371	0.00498748	-0.0144842	-0.0466354	-0.0685463	-0.0852762	-0.08007	-0.0655151	-0.0568891	-0.0524229	-0.0390293
-0.05	0.043956	0.0439025	0.0504852	0.044311	0.0264883	0.0194786	0.0241415	0.0164459	0.0175638	0.0161804	0.0265149	0.0428404	0.0490957	0.0347181	0.0181124	0.0304079	0.0286701	0.0359527	0.0432879	0.0488061	0.0288826	0.0170241	0.0118354	0.0158487	0.0243821	0.0432144	0.0570337	0.0474254	0.0269951	0.00730273	-0.00494184	-0.000760108	-0.0120854	-0.0239741	-0.0290857	-0.0484942	-0.057857	-0.0407212	-0.0205403	-0.0148474	-0.0252679	-0.0319495	-0.0429208	-0.0484202	-0.0394794	-0.035563	-0.0294323	-0.0185443	-0.00638718
0	0.0606248	0.0682842	0.0592796	0.0395156	0.0136316	0.0229862	0.0449973	0.0451965	0.0332071	0.0368441	0.0438717	0.0627337	0.0675828	0.0553631	0.0389292	0.0637177	0.0801601	0.109209	0.107663	0.108694	0.085665	0.0721829	0.0567932	0.0465829	0.0495981	0.0704882	0.0737147	0.0586395	0.048397	0.042514	0.0479686	0.0457155	0.0146876	-0.0178158	-0.0352703	-0.054276	-0.0497877	-0.0372351	-0.040618	-0.0313939	-0.0155747	0.00306389	0.00516912	0.00316897	0.0119573	0.03562	0.072562	0.0889011	0.0878125
0.05	0.0497384	0.0602742	0.0600243	0.0426419	0.0297004	0.0437889	0.0354891	0.0326168	0.0362291	0.0467118	0.0421651	0.0385487	0.0288057	0.0332187	0.0409911	0.0578098	0.0770194	0.0938297	0.0805065	0.0501707	0.051935	0.0628582	0.0563668	0.0468365	0.0517259	0.0497944	0.0484518	0.0765439	0.119037	0.147425	0.166043	0.150819	0.121748	0.0967122	0.0735297	0.069894	0.0680976	0.0584971	0.0485709	0.0500045	0.0506806	0.0374974	0.0288835	0.00948709	0.0127743	0.0406891	0.0742131	0.0793549	0.0659173
0.1	0.0399156	0.0350373	0.0380265	0.042888	0.0457269	0.0468632	0.0201547	0.0113981	0.00494355	-0.0100756	-0.0254481	-0.0176207	-0.0201858	0.00747262	0.0329143	0.0518721	0.0557874	0.0521623	0.0454773	0.0380542	0.0487023	0.0588656	0.0561907	0.04769	0.0502118	0.0381204	0.0379391	0.0702212	0.12012	0.150522	0.167647	0.160812	0.163626	0.167331	0.156514	0.149015	0.116067	0.0815268	0.074536	0.0666658	0.0420472	0.00258218	-0.0196564	-0.0422767	-0.04062	-0.0306337	-0.0158447	-0.0078076	-0.00550637
0.15	0.0346679	0.0256067	0.0274844	0.0354529	0.034841	0.0213459	-0.00530758	-0.0112588	-0.0236076	-0.0483332	-0.0658974	-0.0463261	-0.0408093	-0.02333	-0.00308138	0.024149	0.0238011	0.00448373	0.00938517	0.0235586	0.036696	0.0494523	0.0545132	0.0557032	0.0664669	0.0667085	0.0807766	0.109725	0.142083	0.155655	0.169272	0.179236	0.200119	0.215221	0.208077	0.18976	0.137898	0.0812103	0.0549732	0.0285009	-0.0132914	-0.0510294	-0.06835	-0.0826794	-0.0870893	-0.093534	-0.0872688	-0.0725528	-0.0522578
0.2	0.0537291	0.0501222	0.0553675	0.0664324	0.0633643	0.0404563	0.018499	0.00735025	-0.0120533	-0.0374327	-0.0501935	-0.0180657	-0.00914184	-0.0116255	-0.00468103	0.0239752	0.0232734	-0.00477394	0.00323021	0.0260451	0.0439147	0.0526415	0.0562119	0.0556741	0.0692269	0.081151	0.100782	0.124582	0.142331	0.1507	0.170276	0.188751	0.204058	0.217994	0.21549	0.198665	0.149286	0.0814144	0.030543	-0.0177353	-0.0655054	-0.0907799	-0.102707	-0.113709	-0.117945	-0.126623	-0.124899	-0.106258	-0.0786493
0.25	0.0577324	0.0708387	0.0892483	0.0971049	0.0894869	0.0609173	0.050664	0.0320081	0.00558522	-0.0184152	-0.0324866	-0.00456056	0.00816708	0.00380031	-0.00342933	0.0223622	0.0196498	-0.00137845	0.0113531	0.0361636	0.0504433	0.0519143	0.0474447	0.0415391	0.0569614	0.0787154	0.0955689	0.113906	0.125075	0.132387	0.154131	0.17711	0.181229	0.187677	0.19074	0.182265	0.144688	0.0719901	0.00131495	-0.0613836	-0.112006	-0.134292	-0.142073	-0.147163	-0.144274	-0.139351	-0.132589	-0.115236	-0.0968846
0.3	0.0432135	0.0568505	0.0759842	0.0792333	0.0883025	0.0628602	0.0573667	0.0344517	0.0110739	-0.00737363	-0.0261924	-0.0140342	-0.00275432	0.00117551	-0.0107259	0.0104152	0.0117276	-0.00203042	0.0094352	0.0351083	0.0450867	0.0389448	0.0226697	0.0106167	0.0183878	0.0403304	0.0587644	0.0812719	0.0940941	0.100056	0.119492	0.145512	0.145484	0.14346	0.152859	0.160307	0.145298	0.0872155	0.0154501	-0.0543491	-0.116199	-0.147634	-0.159221	-0.159336	-0.145059	-0.124891	-0.108418	-0.0940468	-0.0867739
0.35	0.0466256	0.060862	0.0714382	0.065938	0.0803265	0.0621017	0.0544677	0.0307848	0.0116036	-0.00189262	-0.0291802	-0.0370821	-0.0301764	-0.0161871	-0.0161063	0.00468211	0.0159708	0.0187799	0.0325177	0.0472846	0.0464294	0.0369563	0.0107565	-0.00796004	-0.016439	0.00324183	0.0314588	0.061429	0.08495	0.100364	0.115731	0.129795	0.128737	0.130834	0.152581	0.174542	0.179038	0.146513	0.0834928	0.00613482	-0.0638415	-0.106232	-0.125087	-0.125567	-0.107575	-0.0891467	-0.0791023	-0.0783924	-0.0800982
0.4	0.0465641	0.0478032	0.0442794	0.0311673	0.0385692	0.0393395	0.0322362	0.00572948	-0.0059954	-0.00999332	-0.0297987	-0.0484283	-0.0459621	-0.03239	-0.0238358	-0.00965556	0.00874502	0.0235506	0.0320773	0.0289011	0.0132472	0.00326117	-0.0125816	-0.0194621	-0.0279783	-0.0106867	0.0159012	0.0420071	0.0667585	0.0868234	0.102553	0.114772	0.123834	0.136715	0.160494	0.181893	0.192502	0.188048	0.151413	0.0911539	0.0354252	-0.0068962	-0.029113	-0.0314529	-0.024781	-0.0241827	-0.0334926	-0.04737	-0.0574838
0.45	0.0266924	0.022382	0.0241923	0.0144938	-0.00184476	0.00307366	0.0118301	0.000901923	-0.00286899	0.000707729	-0.00331167	-0.0205861	-0.0296844	-0.0364385	-0.0367275	-0.0244353	0.000848403	0.0258263	0.0308601	0.0205177	-0.00525797	-0.0193541	-0.0298178	-0.0298455	-0.0360895	-0.0285692	-0.0103635	0.00850777	0.0287003	0.0453129	0.0602209	0.0771471	0.0954842	0.116975	0.14665	0.165628	0.163815	0.165412	0.156669	0.133206	0.107052	0.0704529	0.036822	0.0257699	0.0183717	0.00846441	-0.0080258	-0.0234719	-0.0375051
0.5	0.0105609	0.0177067	0.0264334	0.0127391	-0.0151261	-0.0196376	-0.00381437	-0.0101166	-0.0110615	-8.37511e-05	0.0128931	0.00354772	-0.0097517	-0.0301701	-0.0395139	-0.0267982	0.00373742	0.0304417	0.026891	0.0144896	-0.0147468	-0.0337674	-0.0518	-0.0609892	-0.067539	-0.0622208	-0.051281	-0.0403088	-0.0355024	-0.0262605	-0.00380063	0.013911	0.0273837	0.0487795	0.0853245	0.104325	0.0969253	0.0987697	0.120297	0.143026	0.152956	0.127133	0.0808793	0.0507905	0.0277037	0.0163818	0.00493444	-0.00379074	-0.0191431
0.55	-0.00846162	-0.00164201	0.00714739	-0.0082072	-0.0238446	-0.0320865	-0.0216322	-0.0277151	-0.0305258	-0.0211411	-0.00544949	-0.0172219	-0.0201452	-0.0283458	-0.0279752	-0.0143359	0.0175318	0.038581	0.022851	0.00413755	-0.0279368	-0.0435681	-0.0525989	-0.0630036	-0.0752544	-0.0694551	-0.0577496	-0.0505875	-0.0606219	-0.0607678	-0.0473909	-0.0414529	-0.0349303	-0.0152944	0.0189937	0.0425113	0.0491011	0.0618416	0.0996647	0.151555	0.18836	0.177883	0.131166	0.0857302	0.0504509	0.0375649	0.0309455	0.0297289	0.0186925
0.6	-0.0245142	-0.0238735	-0.0144053	-0.0258763	-0.0283122	-0.0312779	-0.0258865	-0.0241419	-0.0253437	-0.0178058	-0.00930162	-0.0270863	-0.0253521	-0.0190765	-0.0108955	-0.00423941	0.0216386	0.0319576	0.0256323	0.00887258	-0.0269843	-0.0435838	-0.0400077	-0.0499567	-0.0667831	-0.0634168	-0.0565255	-0.0600483	-0.0765866	-0.078248	-0.0769631	-0.0845569	-0.0813652	-0.0621129	-0.0312946	-0.0028928	0.0186601	0.0399697	0.0832849	0.145107	0.196938	0.206818	0.173871	0.129974	0.099105	0.0857526	0.0730039	0.0709733	0.0621734
0.65	-0.023458	-0.0381906	-0.0333506	-0.0416823	-0.0371536	-0.0278448	-0.022493	-0.0164113	-0.0112536	-0.0119392	-0.00955648	-0.0260322	-0.0239251	-0.0183406	-0.0120585	-0.00960555	0.00472248	0.00391408	0.0102333	0.00104038	-0.0265089	-0.0406063	-0.0315748	-0.0394297	-0.0480227	-0.050521	-0.0671688	-0.0891855	-0.109034	-0.106348	-0.107856	-0.120575	-0.1183	-0.0980442	-0.0753077	-0.0505598	-0.018448	0.0174381	0.0675391	0.130305	0.180729	0.201699	0.193946	0.177059	0.170542	0.163871	0.14674	0.134849	0.11735
0.7	-0.0132447	-0.0370927	-0.0369324	-0.0373558	-0.032466	-0.0266197	-0.025284	-0.0205832	-0.00708015	-0.00648724	-0.00046997	-0.00919055	-0.00771183	-0.00336506	0.000366514	0.00299238	0.00528187	-0.00102346	0.0116729	0.00292685	-0.0202052	-0.0290372	-0.0161004	-0.0204626	-0.0274504	-0.0371173	-0.068349	-0.0977401	-0.117316	-0.119243	-0.131959	-0.148532	-0.142522	-0.116226	-0.0969179	-0.0765903	-0.0399585	0.00243468	0.0512886	0.106204	0.150661	0.18072	0.1927	0.194044	0.198715	0.197826	0.182876	0.167659	0.146944
0.75	-0.0193741	-0.0423803	-0.0417384	-0.035293	-0.0313005	-0.0327881	-0.0364623	-0.0355258	-0.0185304	-0.0150867	-0.00421137	-0.00752121	-0.012066	-0.00103661	0.00255391	0.00116681	-0.00705729	-0.00482415	0.0145362	-0.000141701	-0.0264612	-0.0258575	-0.0108004	-0.015257	-0.0252131	-0.0383912	-0.0712525	-0.0988475	-0.114022	-0.120886	-0.147958	-0.173893	-0.167432	-0.132373	-0.107234	-0.0823456	-0.0387366	0.00876788	0.055421	0.101195	0.13925	0.174275	0.193915	0.205258	0.217275	0.22355	0.212377	0.195585	0.170795
0.8	-0.0315139	-0.0530056	-0.0528376	-0.0402886	-0.027706	-0.0294755	-0.0313226	-0.0251958	-0.0102742	-0.0083243	-0.00328825	-0.00790311	-0.0165766	-0.00433001	0.000126403	-0.00634914	-0.0166318	-0.0149754	0.00430428	-0.00901308	-0.0291829	-0.029511	-0.0202873	-0.0306336	-0.0469199	-0.0618566	-0.0897367	-0.112029	-0.119328	-0.129661	-0.160751	-0.185385	-0.179775	-0.140666	-0.1046	-0.0700155	-0.0177398	0.0335719	0.0747752	0.108154	0.140008	0.175018	0.192185	0.207478	0.224033	0.232963	0.225844	0.213247	0.191842
0.85	-0.0345797	-0.0554033	-0.0571147	-0.0464309	-0.0375579	-0.0373933	-0.0376534	-0.0266072	-0.017778	-0.0182702	-0.0200927	-0.0294708	-0.0320524	-0.0195172	-0.0127917	-0.0189341	-0.0222257	-0.0182019	-0.0118629	-0.0208236	-0.0296951	-0.0330608	-0.0368321	-0.0529511	-0.0776338	-0.0951001	-0.122202	-0.137785	-0.134774	-0.1411	-0.167802	-0.187134	-0.18634	-0.160729	-0.129308	-0.0895062	-0.0267943	0.03387	0.0775184	0.105943	0.133889	0.16703	0.18476	0.209158	0.23351	0.247455	0.248155	0.241968	0.227024
0.9	-0.0388926	-0.0544552	-0.0510255	-0.043573	-0.0448852	-0.041335	-0.0428422	-0.0346076	-0.0315756	-0.0241278	-0.028476	-0.0372364	-0.0279251	-0.0119006	-0.00101536	-0.00856856	-0.0156034	-0.0238166	-0.0381277	-0.0438197	-0.0450413	-0.0491476	-0.0601791	-0.0808229	-0.108035	-0.127326	-0.152285	-0.16141	-0.154462	-0.156336	-0.174109	-0.184608	-0.181527	-0.162187	-0.136636	-0.101361	-0.0447287	0.0170581	0.0705856	0.110981	0.143141	0.172024	0.178274	0.200112	0.225176	0.245875	0.262114	0.267754	0.264662
0.95	-0.0224111	-0.0343327	-0.0338459	-0.0331923	-0.0465038	-0.0412067	-0.0371596	-0.036501	-0.0385517	-0.0289179	-0.0353048	-0.0373323	-0.022124	-0.0031876	0.0153371	0.0131243	0.00334428	-0.0143266	-0.0401343	-0.0507532	-0.0511039	-0.0571815	-0.0653255	-0.0791232	-0.103477	-0.125573	-0.152891	-0.167668	-0.16214	-0.165607	-0.181193	-0.182382	-0.171144	-0.155559	-0.140388	-0.116137	-0.0771495	-0.0283911	0.0271216	0.0804345	0.122876	0.154377	0.157605	0.179043	0.205969	0.231813	0.258978	0.274018	0.283254
1	0.00777545	0.00154335	-0.00725437	-0.0155275	-0.0314809	-0.0239843	-0.0158503	-0.0323003	-0.0449631	-0.0338935	-0.0294721	-0.0200087	-0.00464413	0.0032284	0.00994465	0.0070857	-0.00674346	-0.03327	-0.0525007	-0.0594458	-0.0601847	-0.0731808	-0.0821444	-0.0908438	-0.115069	-0.1364	-0.158631	-0.182454	-0.178986	-0.178447	-0.189411	-0.182823	-0.169836	-0.15688	-0.142376	-0.126491	-0.105158	-0.0727336	-0.0241359	0.0348075	0.0894975	0.126457	0.133883	0.155625	0.185201	0.210943	0.236881	0.251315	0.263551
1.05	0.021467	0.0174157	0.00985484	-0.000535934	-0.0109803	-0.00706884	0.00367294	-0.00918658	-0.0215133	-0.0163548	-0.00865661	0.00798016	0.0241669	0.0270508	0.0164466	0.0108448	-0.00629171	-0.0344269	-0.0468503	-0.0527188	-0.0640609	-0.0871258	-0.0991821	-0.101863	-0.123478	-0.142587	-0.156964	-0.176537	-0.172668	-0.173304	-0.192092	-0.188037	-0.175062	-0.164485	-0.148758	-0.138108	-0.129818	-0.108165	-0.0685824	-0.0175622	0.0334818	0.0714332	0.0895023	0.122883	0.159867	0.192784	0.222774	0.240557	0.250652
1.1	0.0100112	0.0128194	0.0131025	0.00506404	0.0062961	0.011816	0.0197392	0.00634332	-0.00844237	-0.0104427	-0.00998327	0.00755667	0.0216988	0.0292312	0.02251	0.0248609	0.00884143	-0.0301811	-0.0433411	-0.0465161	-0.0624698	-0.0791235	-0.0922009	-0.0974237	-0.124005	-0.140804	-0.149459	-0.158206	-0.151919	-0.157637	-0.185458	-0.179657	-0.167756	-0.16335	-0.153574	-0.148699	-0.146747	-0.131613	-0.095974	-0.0552588	-0.0140292	0.023717	0.0477834	0.0846377	0.125058	0.166233	0.206395	0.232526	0.243627
1.15	-0.00887454	0.00420854	0.0104211	0.00565518	0.0139374	0.0291843	0.0460527	0.0408865	0.0299682	0.0253003	0.00599161	0.00151044	0.00234773	0.0122731	0.0159676	0.0234385	0.00520031	-0.042107	-0.0558458	-0.0530039	-0.0667299	-0.0755003	-0.0858544	-0.0895576	-0.115879	-0.137222	-0.150824	-0.153718	-0.134041	-0.128858	-0.158396	-0.159736	-0.151926	-0.153225	-0.154984	-0.159675	-0.163237	-0.152813	-0.118366	-0.0848256	-0.0549621	-0.019238	0.0141723	0.0571391	0.0965188	0.132895	0.175199	0.20735	0.219391
1.2	-0.00456328	0.0117143	0.00767121	-0.00994504	-0.0088976	0.0161855	0.0541482	0.0571194	0.0496481	0.0476188	0.0264635	0.0105716	0.0053809	0.00712609	0.00774419	0.0127238	-0.00295488	-0.0390825	-0.0527292	-0.0576384	-0.0818874	-0.0872435	-0.087027	-0.0852895	-0.102467	-0.117286	-0.126084	-0.130821	-0.121275	-0.118522	-0.145158	-0.151455	-0.147086	-0.154781	-0.171016	-0.184251	-0.190419	-0.179804	-0.142567	-0.109308	-0.0806755	-0.0430916	-0.00195829	0.0452408	0.0863495	0.122157	0.158397	0.185898	0.192202
1.25	0.0227451	0.0373799	0.030275	0.00591873	0.00215513	0.0352377	0.0846904	0.0964151	0.0928348	0.0979201	0.089509	0.0753741	0.0694266	0.0660142	0.0511648	0.0345819	0.0178161	-0.00637908	-0.0229024	-0.0353175	-0.0662931	-0.0659441	-0.0560324	-0.0538454	-0.0742795	-0.0905114	-0.0942168	-0.100247	-0.101612	-0.107333	-0.135573	-0.147788	-0.14341	-0.15268	-0.166726	-0.173518	-0.177794	-0.173712	-0.145336	-0.107001	-0.0729553	-0.0310417	0.0116141	0.0529574	0.088854	0.12294	0.16019	0.185493	0.192698
1.3	0.0454967	0.0524381	0.0441897	0.0204156	0.0088301	0.0433685	0.0942179	0.110147	0.101813	0.109839	0.116862	0.116144	0.111582	0.101369	0.0723084	0.0555732	0.0399253	0.0264414	-0.00127926	-0.0240025	-0.0579252	-0.0501476	-0.0319621	-0.0321048	-0.0586357	-0.078727	-0.0753155	-0.0768869	-0.0794271	-0.0871624	-0.114565	-0.12512	-0.115043	-0.12116	-0.131018	-0.136645	-0.144293	-0.15035	-0.136896	-0.108073	-0.0777924	-0.034136	0.00667416	0.041218	0.0669211	0.102257	0.143126	0.169848	0.17931
1.35	0.0783297	0.0855782	0.0776559	0.0510908	0.031329	0.0611446	0.0997248	0.120118	0.113502	0.118455	0.120256	0.118279	0.108218	0.103996	0.0802706	0.0567274	0.0320466	0.0258552	0.00209894	-0.0195699	-0.0392161	-0.023784	0.00215465	0.00307298	-0.0294197	-0.0565148	-0.0521726	-0.0547485	-0.0550184	-0.0538229	-0.0735114	-0.0808252	-0.0732899	-0.0876768	-0.100467	-0.105725	-0.114663	-0.124017	-0.122828	-0.110804	-0.092365	-0.0500466	0.000502256	0.044158	0.07196	0.106999	0.145564	0.167969	0.174022
1.4	0.0953605	0.093262	0.0768075	0.0494226	0.029283	0.0571866	0.0956223	0.117601	0.106262	0.109034	0.10534	0.100217	0.0806114	0.0710428	0.0560075	0.0385594	0.0173672	0.0192847	0.00835939	-0.00711287	-0.0227903	-0.00946297	0.0246134	0.0293746	0.00245797	-0.0182332	-0.0128128	-0.0222432	-0.0258514	-0.0126157	-0.0162888	-0.0212091	-0.0219819	-0.0447934	-0.061408	-0.0739388	-0.092179	-0.100336	-0.098233	-0.0958267	-0.0878515	-0.0529858	-0.000696815	0.0415607	0.0682371	0.100915	0.133388	0.150965	0.15156
1.45	0.0706081	0.0643	0.0505093	0.0309367	0.0183849	0.0425663	0.0729304	0.0934336	0.0807904	0.0891498	0.0797852	0.054891	0.0281177	0.0205525	0.0203039	0.0130045	-0.000414372	0.000192527	-0.00417536	-0.0166249	-0.0311522	-0.0121527	0.0241266	0.0323682	0.0138818	-0.00188851	0.00353761	-0.0102166	-0.0146635	0.00333823	0.00606856	-0.00144201	-0.012327	-0.0333179	-0.0396115	-0.0477897	-0.0671903	-0.0713478	-0.0665892	-0.0627995	-0.0576038	-0.0275095	0.0219006	0.0553874	0.0712576	0.0915273	0.114673	0.127705	0.130436
1.5	0.0650772	0.067196	0.0626303	0.0510628	0.0489685	0.0620612	0.0820689	0.101568	0.0898994	0.0936576	0.0809486	0.0486101	0.0242496	0.0200878	0.0400876	0.0349206	0.0217697	0.021286	0.0303527	0.0194918	-0.00292618	0.00775047	0.0291035	0.0404802	0.0415303	0.0362463	0.0307871	0.0139858	-0.00116494	0.000258309	-0.00292554	-0.0104394	-0.0265011	-0.0443793	-0.0384475	-0.0340561	-0.048609	-0.0464468	-0.0409752	-0.0391828	-0.034571	-0.00180967	0.0468379	0.0730992	0.0814781	0.0928931	0.110593	0.127594	0.139736
contact pair2
	time ANT spindle
time scalp spindle	-1.5	-1.45	-1.4	-1.35	-1.3	-1.25	-1.2	-1.15	-1.1	-1.05	-1	-0.95	-0.9	-0.85	-0.8	-0.75	-0.7	-0.65	-0.6	-0.55	-0.5	-0.45	-0.4	-0.35	-0.3	-0.25	-0.2	-0.15	-0.1	-0.05	0	0.05	0.1	0.15	0.2	0.25	0.3	0.35	0.4	0.45	0.5	0.55	0.6	0.65	0.7	0.75	0.8	0.85	0.9
-1.5	0.238244	0.237522	0.221547	0.202336	0.191908	0.188852	0.184922	0.164935	0.145856	0.130922	0.114386	0.105583	0.0921041	0.0870436	0.0899059	0.0783542	0.0701576	0.0862638	0.0981231	0.101956	0.0922781	0.0774286	0.0754852	0.085476	0.0744739	0.0552252	0.0237801	-0.00968507	-0.0110661	0.00802612	0.0376554	0.0502939	0.0387241	0.0204651	0.013306	0.0133778	0.00439207	-0.0111896	-0.0218153	-0.0288148	-0.037042	-0.047982	-0.0492018	-0.0430454	-0.0282545	0.00223794	0.0458701	0.0755071	0.0975348
-1.45	0.225156	0.222062	0.213568	0.197179	0.192123	0.190715	0.188008	0.181382	0.172205	0.150834	0.129253	0.121757	0.111802	0.108366	0.102665	0.0901212	0.0865843	0.0941824	0.091886	0.0884364	0.0883347	0.0766289	0.0658933	0.0544441	0.0310485	0.0189468	0.000251609	-0.0181803	-0.0113289	0.00580373	0.0360623	0.0483752	0.0323369	0.00704847	-0.00260727	-0.00451373	-0.0131848	-0.0334246	-0.0445897	-0.044104	-0.0431987	-0.0533142	-0.0491766	-0.0364046	-0.0210615	7.22837e-06	0.0425548	0.0685687	0.0871288
-1.4	0.206252	0.202372	0.200374	0.188512	0.200768	0.209418	0.20969	0.210285	0.207388	0.179889	0.155031	0.144119	0.127293	0.120276	0.108641	0.0949369	0.0892338	0.0849195	0.0649735	0.0581836	0.0693926	0.060916	0.0444988	0.0254692	0.00177093	-0.00130792	-0.00366623	0.00154466	0.0207727	0.027243	0.036331	0.0370531	0.0181354	-0.0119827	-0.0258223	-0.0351633	-0.0402687	-0.0576304	-0.0719364	-0.0682616	-0.0674148	-0.0802194	-0.0809456	-0.0733505	-0.0588266	-0.0381453	0.00249406	0.019333	0.0253131
-1.35	0.170419	0.170834	0.177628	0.175554	0.197325	0.20721	0.205796	0.212486	0.212933	0.189392	0.166691	0.154098	0.137299	0.130922	0.116573	0.0987234	0.0832314	0.068306	0.0516155	0.0522917	0.0608861	0.0499644	0.0457024	0.036602	0.0171537	0.0146498	0.0186153	0.0311866	0.0523012	0.055445	0.0574654	0.05455	0.0312122	-0.00900297	-0.0306043	-0.0399353	-0.0387254	-0.058346	-0.0901972	-0.101309	-0.0976945	-0.10472	-0.099993	-0.0899268	-0.0719085	-0.0448406	-0.00784969	0.00257618	-0.00171184
-1.3	0.158007	0.157147	0.17454	0.179711	0.199249	0.208296	0.208566	0.210194	0.201701	0.188595	0.175226	0.164822	0.152307	0.141982	0.119489	0.0983376	0.0809124	0.0733549	0.0738252	0.0784926	0.0756908	0.0515931	0.0503837	0.0491381	0.035922	0.0428687	0.0448766	0.0455911	0.0499159	0.0495968	0.0539331	0.0604622	0.0372953	-0.0128497	-0.0454484	-0.0624286	-0.0569905	-0.0742479	-0.108902	-0.125919	-0.117936	-0.120861	-0.11107	-0.0992046	-0.0692367	-0.0304023	0.00477114	0.013979	0.00907679
-1.25	0.163479	0.165997	0.178604	0.178247	0.186986	0.210721	0.219495	0.213805	0.189031	0.17193	0.162745	0.158315	0.150575	0.136603	0.116106	0.102486	0.0840556	0.0739255	0.0792994	0.0914206	0.0943496	0.0700695	0.0712585	0.0632534	0.0398945	0.0478104	0.0409631	0.0360129	0.0353634	0.0402967	0.0428096	0.0495291	0.0243846	-0.0223837	-0.0509717	-0.0635992	-0.0687004	-0.0947386	-0.126971	-0.128316	-0.103278	-0.101158	-0.0898506	-0.0775361	-0.0421717	0.00132237	0.0287982	0.042001	0.0404783
-1.2	0.158789	0.159424	0.157961	0.167029	0.174635	0.203624	0.218461	0.216113	0.188748	0.174745	0.168403	0.166271	0.161349	0.143385	0.132091	0.120871	0.102449	0.0937708	0.10267	0.115458	0.111061	0.0876489	0.0900174	0.081122	0.0605362	0.0732209	0.0663055	0.0713804	0.0761684	0.083047	0.0766901	0.0780675	0.0576523	0.0264776	0.00268655	-0.0158579	-0.0276189	-0.0499098	-0.0786267	-0.0827734	-0.0632075	-0.0657324	-0.0572746	-0.0558371	-0.0256199	0.0122803	0.0281354	0.0413154	0.0388409
-1.15	0.173501	0.170174	0.164017	0.178458	0.184313	0.211094	0.237237	0.24507	0.2189	0.204633	0.199765	0.202295	0.200725	0.180341	0.178259	0.163808	0.145451	0.137814	0.147519	0.159424	0.150032	0.126822	0.121772	0.107716	0.0884858	0.0959126	0.0996975	0.119855	0.12624	0.128434	0.121901	0.120544	0.104955	0.0813584	0.0540968	0.0258504	0.00431877	-0.0175412	-0.0329057	-0.0326577	-0.0252242	-0.0412182	-0.0453202	-0.048819	-0.0216379	0.0130945	0.0208999	0.0251449	0.0248917
-1.1	0.186417	0.180457	0.172173	0.185234	0.195899	0.216662	0.240043	0.25512	0.23431	0.220036	0.210367	0.217385	0.216918	0.195481	0.180216	0.160407	0.153671	0.151869	0.162878	0.171965	0.161621	0.142015	0.141523	0.126339	0.100154	0.0951796	0.0989443	0.122355	0.120823	0.115796	0.114278	0.119727	0.115498	0.102634	0.0847732	0.0592452	0.034423	0.00847549	-0.00614336	-0.0122172	-0.0122727	-0.0272999	-0.0344726	-0.0459519	-0.0279707	0.000219582	0.00961671	0.0134651	0.0165003
-1.05	0.147193	0.147387	0.1387	0.145594	0.170451	0.192589	0.216397	0.2289	0.216134	0.205121	0.190867	0.199535	0.205949	0.185338	0.165425	0.1523	0.148572	0.145151	0.15501	0.159771	0.144981	0.119499	0.112316	0.0943426	0.0758449	0.0662949	0.0744743	0.101135	0.0994027	0.0946088	0.0842248	0.0823604	0.0749308	0.0756108	0.0832441	0.0787712	0.0551262	0.0310202	0.0128091	0.000821353	0.000371958	-0.0139692	-0.0290307	-0.0502667	-0.0396357	-0.0180706	-0.00696531	0.00291032	0.00822717
-1	0.106636	0.11682	0.110992	0.11393	0.150342	0.176136	0.199491	0.209607	0.204619	0.195877	0.186882	0.20557	0.223158	0.213813	0.196218	0.177539	0.151575	0.132307	0.138554	0.144047	0.131658	0.110785	0.0988541	0.0824009	0.0701983	0.049051	0.0455147	0.0684205	0.0694209	0.0699623	0.0637819	0.0637171	0.0541831	0.0521071	0.0719193	0.0852172	0.0693147	0.0496792	0.033229	0.0273377	0.026175	0.0112085	-0.00340759	-0.0235409	-0.0248723	-0.0212156	-0.0182295	-0.0128104	-0.0137351
-0.95	0.074483	0.082821	0.0809185	0.0895492	0.12984	0.154813	0.174086	0.183657	0.18808	0.191505	0.187202	0.203288	0.222377	0.222101	0.214896	0.203326	0.165016	0.140437	0.138201	0.130407	0.106583	0.0831299	0.0635899	0.0518305	0.0525421	0.0324229	0.0297832	0.0528353	0.053091	0.0524133	0.0474074	0.0508229	0.0420075	0.0350822	0.0501455	0.0584154	0.0404447	0.0236278	0.0154429	0.0229176	0.028174	0.0109029	-0.00070817	-0.0123431	-0.0190742	-0.0220126	-0.0208209	-0.0179191	-0.0173612
-0.9	0.0584626	0.0648746	0.0711735	0.0812826	0.113919	0.128708	0.141337	0.15773	0.17317	0.182329	0.185377	0.202255	0.233102	0.241902	0.235523	0.223309	0.183448	0.154588	0.137883	0.124486	0.101376	0.0844707	0.0624389	0.0477398	0.0459072	0.032375	0.0354505	0.051362	0.0481452	0.0475329	0.0446057	0.0520646	0.0455762	0.0280259	0.0217307	0.0130195	-0.0126553	-0.0255926	-0.0315982	-0.0302953	-0.0216568	-0.0326426	-0.0247143	-0.012115	-0.00832382	-0.015706	-0.0172037	-0.0171907	-0.0143407
-0.85	0.0244111	0.0252995	0.0381957	0.0502268	0.0809501	0.0928782	0.0999772	0.120251	0.141228	0.156379	0.174714	0.205328	0.2439	0.2496	0.23089	0.216732	0.186508	0.168125	0.152019	0.132275	0.10686	0.0944846	0.0814394	0.0666831	0.0572993	0.0411171	0.0393183	0.0489097	0.0475341	0.0568335	0.0623619	0.0724114	0.067763	0.047918	0.0309587	0.010662	-0.0199616	-0.0304784	-0.0349143	-0.0404423	-0.0321902	-0.0411999	-0.0252028	-0.00288227	0.00901481	0.0129995	0.0147872	0.0169274	0.0229586
-0.8	0.0297685	0.0280595	0.0309599	0.037875	0.0717905	0.092341	0.0958345	0.118841	0.140963	0.149811	0.165427	0.205481	0.243245	0.250481	0.231025	0.215338	0.197403	0.187371	0.187538	0.169119	0.137614	0.12543	0.116253	0.105733	0.0967303	0.0800997	0.0719954	0.0780776	0.073714	0.0812534	0.078748	0.0760873	0.0779623	0.0751103	0.0709432	0.0553748	0.0255509	0.0155209	0.0134818	0.0180501	0.0294382	0.0185473	0.0329865	0.0584617	0.0705114	0.0733326	0.0702493	0.0762048	0.0901478
-0.75	0.037754	0.0437102	0.0413416	0.0454539	0.0756403	0.102936	0.120383	0.139909	0.15064	0.145066	0.155459	0.192122	0.216499	0.225213	0.225658	0.217298	0.201703	0.189514	0.195033	0.178488	0.156798	0.142541	0.121886	0.104778	0.0996161	0.0991066	0.103957	0.114845	0.106308	0.107589	0.10135	0.0924359	0.0949679	0.0980465	0.100438	0.0898888	0.0600313	0.0406174	0.0269738	0.0322566	0.0448676	0.0396625	0.0572207	0.0832043	0.0901679	0.0902155	0.0901236	0.101531	0.119685
-0.7	0.045727	0.0502086	0.0469892	0.0479222	0.0751465	0.100189	0.120917	0.137249	0.14088	0.122848	0.137876	0.175695	0.192783	0.200985	0.221369	0.218646	0.202478	0.181346	0.180175	0.155799	0.137336	0.127767	0.110163	0.0938862	0.096268	0.108962	0.123357	0.124062	0.106385	0.101258	0.100159	0.0958707	0.0948199	0.0954767	0.0995538	0.0925069	0.0668989	0.0493391	0.0413487	0.0475431	0.0568076	0.059149	0.0778598	0.0984792	0.101693	0.0992074	0.100818	0.106266	0.119173
-0.65	0.0240096	0.0244245	0.0223918	0.014205	0.0278637	0.0436619	0.0676848	0.0890275	0.0885826	0.070844	0.0863465	0.120953	0.141455	0.154439	0.184056	0.185944	0.187965	0.176067	0.172301	0.143594	0.121211	0.109094	0.0967603	0.0839078	0.0868607	0.100101	0.11255	0.102253	0.0817253	0.0750923	0.0735254	0.0705088	0.0685935	0.0700009	0.0788273	0.0745058	0.060234	0.0493066	0.0396208	0.0339658	0.0364613	0.0395451	0.0513395	0.0632188	0.0674122	0.0746091	0.0812691	0.0908037	0.102291
-0.6	-0.00515387	-0.011069	-0.0115145	-0.0215332	-0.0120518	-0.00237379	0.017244	0.0388185	0.0414862	0.0378896	0.0561175	0.0892688	0.113641	0.135436	0.160505	0.162574	0.176897	0.180357	0.177829	0.145287	0.124325	0.120044	0.113033	0.0927273	0.0822659	0.0894841	0.103878	0.0983048	0.0781091	0.0565398	0.0437687	0.0405606	0.0420201	0.0457278	0.0564159	0.0516744	0.0420878	0.044162	0.0374511	0.0218182	0.0242627	0.029351	0.0365262	0.0345251	0.031065	0.0383403	0.0499	0.0666491	0.0768417
-0.55	-0.0291196	-0.0346055	-0.033451	-0.0387637	-0.0300398	-0.0252457	-0.0132665	0.00997588	0.0262517	0.0284252	0.0421828	0.0661359	0.0891711	0.109787	0.130763	0.133774	0.155188	0.174544	0.1814	0.157987	0.1442	0.147946	0.138884	0.104766	0.0816399	0.0765231	0.0897892	0.0942858	0.0814952	0.0548739	0.0375927	0.0244473	0.0201574	0.0236356	0.034002	0.0378918	0.0360731	0.0446817	0.0433587	0.0232085	0.0194906	0.01625	0.0140439	0.0069654	0.000480841	0.00347995	0.00815572	0.0197024	0.0286715
-0.5	0.00203444	-0.0124776	-0.0215175	-0.0273732	-0.0274783	-0.0238746	-0.0083412	0.0132734	0.0281714	0.026229	0.0338894	0.0599724	0.0823002	0.102287	0.116423	0.122121	0.143123	0.166347	0.177221	0.160266	0.151991	0.160831	0.158852	0.123083	0.0989097	0.0976106	0.117501	0.120021	0.0985898	0.0636386	0.0382635	0.015793	0.0137619	0.0221083	0.029148	0.0369125	0.0324083	0.0304989	0.0161449	-0.0100277	-0.0209665	-0.0273649	-0.0251391	-0.0246494	-0.021342	-0.0125781	-0.0148833	-0.012982	-0.00487723
-0.45	0.0323558	0.0172627	-0.00410506	-0.00655944	-0.0049148	-0.00168157	0.0118743	0.0302376	0.0407585	0.0382237	0.0496755	0.0760202	0.094593	0.113476	0.126363	0.131964	0.154299	0.177403	0.186538	0.180226	0.183069	0.192755	0.182961	0.142965	0.124698	0.13101	0.152602	0.153764	0.123831	0.0899204	0.0648065	0.0377293	0.03057	0.0355982	0.0361193	0.0385901	0.0287646	0.0164535	-0.00501335	-0.0242989	-0.0301444	-0.0373041	-0.032597	-0.0250426	-0.0106831	-0.00323883	-0.0159518	-0.0174037	-0.0082867
-0.4	0.0459846	0.0229865	-0.0040605	0.0025041	0.00725324	0.00803991	0.0267375	0.0417775	0.0523773	0.0540054	0.0713013	0.0980408	0.123761	0.150817	0.158538	0.160147	0.182674	0.202797	0.204513	0.205875	0.212562	0.216141	0.207871	0.175266	0.16147	0.161141	0.171718	0.16084	0.126074	0.0957999	0.0738289	0.0487069	0.0450458	0.0380333	0.0167311	0.00506686	-0.000674438	-0.00175148	-0.0147292	-0.0264749	-0.0322403	-0.0396005	-0.0354542	-0.0282689	-0.0171918	-0.0181571	-0.0355475	-0.0378823	-0.0275512
-0.35	0.045854	0.016831	-0.0104532	-0.00189123	0.00552847	0.0142595	0.0423723	0.0591548	0.064246	0.0540804	0.0701759	0.100823	0.128865	0.166234	0.177491	0.187758	0.201759	0.209561	0.199912	0.197234	0.194239	0.189614	0.185437	0.174936	0.171264	0.159043	0.156916	0.13687	0.10095	0.0732774	0.0585661	0.0444279	0.0420986	0.0200081	-0.0150014	-0.0313269	-0.0307049	-0.0274649	-0.0388261	-0.0480728	-0.0545893	-0.063107	-0.0527185	-0.0427461	-0.03925	-0.0502864	-0.0667842	-0.0678565	-0.0529166
-0.3	0.0366529	0.0033576	-0.0154337	0.00223322	0.0211623	0.0325719	0.0476289	0.0594609	0.0662941	0.0542654	0.0496112	0.0642889	0.0847422	0.126792	0.151756	0.174424	0.188063	0.18926	0.177033	0.174813	0.167655	0.166376	0.175121	0.181981	0.178983	0.155526	0.144681	0.120176	0.0860784	0.06345	0.0618071	0.0599986	0.0546491	0.0275416	-0.000380756	-0.0184077	-0.0257196	-0.0385811	-0.0531247	-0.0589727	-0.0684894	-0.076764	-0.0619573	-0.0541281	-0.0564871	-0.0685826	-0.0735604	-0.0651063	-0.0511117
-0.25	0.00677526	-0.0226284	-0.0368205	-0.0214892	0.00980202	0.0165405	0.0118802	0.0180095	0.0379473	0.0349209	0.0237708	0.0278121	0.0385312	0.0657292	0.0946766	0.12047	0.14297	0.139704	0.136591	0.145102	0.143046	0.152188	0.166973	0.183118	0.190149	0.164796	0.152664	0.128956	0.0914787	0.0782353	0.0887354	0.0871996	0.0672149	0.035563	0.0130082	-0.00316316	-0.0138401	-0.0373709	-0.0562852	-0.0616559	-0.0656325	-0.0716749	-0.05912	-0.0515443	-0.0607276	-0.0751844	-0.0748572	-0.0640231	-0.0480636
-0.2	0.0141701	-0.0119666	-0.0319379	-0.025013	0.00667329	0.00734649	-0.00998629	-0.00813652	0.0229614	0.0264461	0.0178962	0.0220231	0.0254356	0.0471914	0.0686746	0.0812652	0.104221	0.0980055	0.102575	0.124907	0.13266	0.151442	0.170561	0.193021	0.19954	0.178269	0.170005	0.14944	0.114223	0.105659	0.116877	0.102137	0.0773298	0.0515144	0.0338893	0.0194466	0.00195978	-0.0262267	-0.037916	-0.0332386	-0.0301525	-0.0336213	-0.0238814	-0.0135214	-0.0300875	-0.0540237	-0.0603052	-0.0561122	-0.0434449
-0.15	-0.022284	-0.0424564	-0.0591451	-0.0501603	-0.0194512	-0.030203	-0.0564026	-0.0487862	-0.00722433	0.0051582	-0.00126751	-0.00865818	-0.00434358	0.0158666	0.0351692	0.0430952	0.0610855	0.0564899	0.0686471	0.0979086	0.109864	0.119653	0.132728	0.161492	0.179098	0.174504	0.172288	0.149695	0.121593	0.119696	0.132856	0.107634	0.0769138	0.0563626	0.0416038	0.036629	0.0274268	0.00804656	0.00297984	0.00847856	0.0111695	0.00234599	0.00895458	0.0150361	-0.00329804	-0.0236177	-0.0298837	-0.026113	-0.0147872
-0.1	-0.0590121	-0.0756967	-0.0831656	-0.0675123	-0.0465643	-0.0616368	-0.0911513	-0.0845323	-0.0452789	-0.0249925	-0.0188365	-0.0262162	-0.0192617	-0.00878351	-0.00307953	0.00606018	0.0334189	0.0447797	0.0617855	0.0850162	0.0936108	0.103727	0.117656	0.146766	0.167405	0.172348	0.186318	0.183807	0.167331	0.15353	0.149563	0.124788	0.101519	0.073919	0.0476934	0.0344696	0.0287709	0.0199646	0.0240615	0.035178	0.039895	0.0249465	0.0231912	0.022506	0.0108207	0.00738766	0.0112458	0.0208526	0.0301013
-0.05	-0.0739715	-0.0780568	-0.0672174	-0.0540067	-0.0464928	-0.0597416	-0.0797553	-0.0635082	-0.0300659	0.000804276	0.0231209	0.0177515	0.0106004	-0.00366742	-0.0145015	-0.02329	-0.0135805	0.00706317	0.0354569	0.0521412	0.079777	0.0918832	0.101462	0.116736	0.126951	0.128969	0.13681	0.14277	0.146495	0.136946	0.117767	0.0909851	0.0832412	0.0602257	0.0372286	0.0229145	0.0200219	0.0168751	0.0190459	0.0202866	0.0264368	0.0249289	0.0283206	0.0286756	0.0259117	0.0271182	0.0326625	0.0513045	0.0612925
0	-0.0118956	-0.00524763	0.0065341	0.00198353	0.000395558	-0.00308309	-0.00886687	0.00313432	0.00647338	0.0212426	0.0399561	0.0511847	0.04084	0.0145986	0.0124155	0.0120872	0.0229604	0.0375677	0.0411758	0.0543323	0.0841098	0.0948568	0.0991514	0.100536	0.0862824	0.0864592	0.083879	0.0841572	0.0980103	0.0853292	0.0319176	-0.0154532	-0.020423	-0.016103	-0.00724936	-0.00356577	0.0041916	0.0116501	0.0118146	0.0150509	0.0235945	0.0290659	0.0291484	0.0259974	0.0232727	0.0206691	0.0152263	0.0159395	0.015506
0.05	0.0212458	0.0285493	0.0216507	0.00696864	0.00270684	0.0152948	0.0271191	0.0317502	0.0436209	0.037939	0.0375219	0.0316128	0.0327417	0.0399146	0.0625661	0.0702589	0.0765294	0.0746427	0.0669546	0.0982394	0.123379	0.131329	0.121528	0.10625	0.102472	0.129101	0.137496	0.11402	0.126039	0.152085	0.158759	0.134039	0.108728	0.113911	0.129396	0.129131	0.113255	0.0867348	0.0683357	0.065468	0.0682306	0.0495575	0.0304093	0.0204415	0.0129701	0.0078546	0.0064974	-0.00409984	0.0038026
0.1	0.0311024	0.0494666	0.0302858	0.022477	0.0104172	0.0166283	0.0169804	0.00611531	0.00921	-0.00269166	0.00351314	0.00239951	0.0129742	0.0255012	0.0453081	0.0523036	0.0509846	0.0407163	0.0382322	0.070649	0.0716941	0.0654417	0.0624019	0.078316	0.104186	0.135695	0.151086	0.153041	0.172024	0.201895	0.235235	0.242547	0.223254	0.221075	0.230468	0.214981	0.173133	0.126829	0.105479	0.0969133	0.085584	0.0503513	0.0167835	-0.00146716	-0.0174779	-0.0235402	-0.0115113	-0.0080881	0.00656532
0.15	-0.000460997	0.0131214	0.00126267	0.0105576	0.00148347	0.00355861	-0.000933448	-0.0133676	-0.00962051	-0.0186938	-0.00773069	-0.00134797	0.0102664	0.0211357	0.0324799	0.0304409	0.0208316	0.00737951	0.00665473	0.0347589	0.0209849	0.00502546	0.0070775	0.0365957	0.072316	0.0966101	0.107915	0.132247	0.168518	0.200677	0.234797	0.247933	0.243001	0.248795	0.256653	0.233586	0.189143	0.147367	0.118432	0.0933481	0.0796599	0.049117	0.0107138	-0.0165794	-0.0426953	-0.0549652	-0.0430564	-0.033971	-0.0161243
0.2	-0.0388509	-0.0256624	-0.0327409	-0.0245696	-0.0279187	-0.0226192	-0.0161814	-0.0205695	-0.0213698	-0.035958	-0.0314669	-0.0224677	-0.00906411	0.00253721	0.00743084	0.00122817	0.00230867	-0.00749907	-0.00761233	0.0092388	-0.00469782	-0.0128544	0.00245952	0.0279949	0.0537863	0.0626211	0.0666969	0.0956125	0.143667	0.186296	0.214861	0.226349	0.228382	0.239189	0.243215	0.215751	0.17149	0.14457	0.122419	0.093894	0.0809676	0.0484231	0.00454228	-0.03058	-0.0616378	-0.0778329	-0.0720559	-0.0623931	-0.0444684
0.25	-0.0665436	-0.047201	-0.0536637	-0.0473326	-0.0429529	-0.0276259	-0.00938928	-0.0150785	-0.0257483	-0.0436198	-0.0489124	-0.0434537	-0.0324076	-0.0163409	-0.0111037	-0.00869352	0.0055068	-0.00329445	-0.00809774	-0.0056444	-0.0130987	-0.0101893	0.0190868	0.0343301	0.0508515	0.0552047	0.059415	0.0897157	0.125023	0.16014	0.183331	0.195065	0.196222	0.205896	0.208364	0.184908	0.145737	0.127399	0.111051	0.0794072	0.0544924	0.0153242	-0.0281232	-0.0595499	-0.0848551	-0.0994926	-0.106478	-0.108728	-0.0948039
0.3	-0.0411025	-0.020397	-0.0233158	-0.0222296	-0.0173716	0.00336031	0.0265086	0.0201436	0.00847176	-0.0115303	-0.0309752	-0.0268877	-0.0235161	-0.00920617	-0.00188154	0.0110274	0.0172611	0.00650966	-0.00810033	-0.0140656	-0.0174676	-0.0113398	0.0272244	0.0403831	0.0505748	0.0535267	0.0445674	0.0559729	0.077345	0.095333	0.115565	0.127543	0.130976	0.141412	0.15671	0.150601	0.122471	0.106951	0.0859668	0.0424757	-0.00136498	-0.0413103	-0.0739852	-0.0867145	-0.0928883	-0.101499	-0.111289	-0.121298	-0.11649
0.35	-0.00974777	0.00627765	0.00914434	0.0175129	0.0246778	0.044805	0.0647397	0.059907	0.0573828	0.0408852	0.0230335	0.0274077	0.0131236	0.0201375	0.0306972	0.0508284	0.0429119	0.0263565	0.0049341	0.0054503	0.0054442	-0.000473897	0.0265723	0.0362448	0.0373118	0.0315236	0.0197166	0.0183432	0.0374207	0.0478682	0.0617911	0.0681516	0.0800826	0.10694	0.144324	0.159213	0.142578	0.122404	0.093279	0.0444082	-0.0079284	-0.0358864	-0.05294	-0.0433991	-0.039707	-0.0523887	-0.0627135	-0.0668814	-0.0669177
0.4	0.00148493	0.0123981	0.0235428	0.0380487	0.0449623	0.0606386	0.0712101	0.062543	0.0655453	0.0629369	0.0604315	0.0675802	0.0441059	0.0388505	0.0563591	0.0829733	0.0661046	0.0337688	-0.000920746	0.000522284	-0.00431736	-0.0265818	-0.0125173	-0.00274964	-0.00128417	-0.00360907	-0.00141391	-0.00371946	0.0140691	0.0253539	0.0398849	0.0483864	0.0605654	0.0920796	0.132122	0.155109	0.146743	0.121901	0.0947796	0.0614343	0.0209489	-0.000113319	-0.00880113	0.00403341	0.00110767	-0.0132316	-0.0207106	-0.0173003	-0.0187595
0.45	0.00961777	0.0158341	0.0366056	0.0527402	0.0538411	0.0518372	0.0452403	0.0335602	0.03539	0.0537085	0.0749493	0.0923629	0.0719702	0.0507411	0.0589212	0.0745475	0.0644592	0.0368489	0.011692	0.00176151	-0.0124834	-0.0394403	-0.0385164	-0.0363803	-0.032964	-0.0321366	-0.0163844	-0.0147111	-0.000446812	0.00840741	0.0181226	0.0216138	0.0341988	0.0660774	0.100004	0.124819	0.13737	0.13098	0.11875	0.100876	0.0706917	0.0515194	0.0420028	0.0400793	0.0225238	0.0096609	0.00831893	0.00964649	0.00706666
0.5	-0.00343677	0.00336313	0.0282055	0.0523951	0.0593135	0.0412765	0.0280465	0.0218698	0.016576	0.0387289	0.061547	0.0680915	0.0476954	0.0128469	0.0244001	0.0367405	0.0406226	0.022799	0.00705586	-0.0192865	-0.0331706	-0.0508914	-0.0639454	-0.068127	-0.0608148	-0.0569593	-0.0428065	-0.0425512	-0.0355585	-0.0324717	-0.0306113	-0.0318671	-0.0242055	-0.00980125	0.00647482	0.0354044	0.0850803	0.118361	0.13367	0.135885	0.123102	0.115299	0.0986577	0.078214	0.0484686	0.0308327	0.024643	0.017982	0.0154635
0.55	-0.0217025	-0.011569	0.00956332	0.0328857	0.0437232	0.0279215	0.0202138	0.0173231	0.00101216	0.00883091	0.0183514	0.0167258	0.00215958	-0.0263867	-0.00817969	0.00985261	0.0167297	0.00139777	-0.01544	-0.0474365	-0.0540651	-0.0549704	-0.0583045	-0.0578015	-0.0603435	-0.0573922	-0.0553835	-0.0678459	-0.0699645	-0.0710757	-0.0748595	-0.0823925	-0.077428	-0.0666282	-0.056113	-0.0245299	0.0391706	0.0855218	0.111218	0.129805	0.140803	0.154932	0.148409	0.129002	0.100216	0.0690256	0.0513216	0.0282247	0.015262
0.6	-0.0230866	-0.00923358	0.0081267	0.0250643	0.0383774	0.0346373	0.0351189	0.0274552	0.00444619	0.00525124	0.00883696	0.00133596	-0.00942104	-0.0256667	-0.0121414	0.00147191	0.0016935	-0.0111176	-0.0245785	-0.0528785	-0.0586376	-0.063633	-0.0613756	-0.0458832	-0.0514855	-0.0582947	-0.0799992	-0.111626	-0.119481	-0.119167	-0.129847	-0.155499	-0.155653	-0.136635	-0.118139	-0.084183	-0.0258794	0.0147782	0.0430535	0.0797632	0.120434	0.163414	0.181145	0.174238	0.149131	0.107276	0.0844884	0.0595356	0.039626
0.65	-0.0371664	-0.00776163	0.0111165	0.0212015	0.0291409	0.0323116	0.0336091	0.0141742	-0.00559893	-0.00198914	0.00434818	-0.00648525	-0.012963	-0.0203263	-0.0185549	-0.0144257	-0.0190102	-0.033978	-0.0431893	-0.055667	-0.053131	-0.0581919	-0.0509451	-0.0391876	-0.0551925	-0.0716452	-0.105866	-0.136526	-0.152102	-0.156178	-0.172337	-0.213206	-0.21867	-0.189883	-0.16355	-0.132907	-0.0842886	-0.0456954	-0.00764723	0.0476247	0.109709	0.179655	0.22587	0.239354	0.221479	0.190306	0.170488	0.143628	0.11404
0.7	-0.0517447	-0.014523	0.00314947	0.00738618	0.0108128	0.0196849	0.0274214	0.000931273	-0.0262636	-0.0233654	-0.00439111	-0.00760966	-0.0142048	-0.0242108	-0.0310869	-0.0342723	-0.0323892	-0.0465021	-0.048942	-0.0462333	-0.0389631	-0.0455745	-0.040615	-0.0369076	-0.0563441	-0.0711347	-0.1037	-0.127353	-0.147243	-0.158096	-0.17669	-0.223046	-0.230993	-0.199635	-0.174601	-0.151513	-0.108372	-0.0640453	-0.0176551	0.041689	0.106339	0.18194	0.241701	0.27444	0.273945	0.258844	0.238719	0.204005	0.169421
0.75	-0.0490383	-0.0123808	0.00562246	0.00854867	0.00876109	0.0192752	0.0313715	0.0022842	-0.0343036	-0.0334925	-0.00344201	0.000748352	-0.0070306	-0.025301	-0.0308781	-0.0377348	-0.0336666	-0.0449249	-0.0452718	-0.0401286	-0.0352585	-0.048148	-0.0496652	-0.0498757	-0.063304	-0.0719164	-0.0981514	-0.121664	-0.141539	-0.156792	-0.173238	-0.212543	-0.220187	-0.19163	-0.167439	-0.146876	-0.108704	-0.0611132	-0.0148898	0.0358851	0.0959127	0.168289	0.232094	0.280442	0.302105	0.305631	0.29019	0.254996	0.219125
0.8	-0.0271733	0.0127618	0.0316982	0.0416007	0.0335134	0.0310719	0.0329258	0.00390088	-0.0273079	-0.017517	0.0218193	0.0244513	0.00968615	-0.00602946	-0.00932075	-0.0229361	-0.0246521	-0.031436	-0.0289651	-0.0251188	-0.0273768	-0.0540936	-0.0648289	-0.0637221	-0.0686593	-0.0699014	-0.0810745	-0.103952	-0.116428	-0.128526	-0.146517	-0.182388	-0.189261	-0.164193	-0.139296	-0.116398	-0.0849434	-0.0428198	-0.00412285	0.0304572	0.0835709	0.154607	0.220256	0.272324	0.302973	0.318043	0.321277	0.304373	0.268368
0.85	-0.0152983	0.0283078	0.0516661	0.061542	0.0451929	0.0326295	0.0332684	0.0137521	-0.0054313	0.00759696	0.0425225	0.0413038	0.0315375	0.0233382	0.0130685	-0.00875457	-0.0186782	-0.015404	-0.00312063	0.00576243	-0.00116001	-0.0381764	-0.0643536	-0.077904	-0.0867365	-0.0839738	-0.0841477	-0.102401	-0.110922	-0.118655	-0.138123	-0.17471	-0.178248	-0.15064	-0.122318	-0.0933111	-0.0622011	-0.0275629	0.00305363	0.0219179	0.0596629	0.123109	0.190548	0.246281	0.279356	0.294848	0.304255	0.296888	0.266553
0.9	0.0202552	0.0557993	0.0737312	0.0757979	0.0534651	0.0408095	0.0436393	0.039775	0.0335438	0.0374085	0.0529277	0.0509773	0.0484453	0.0481323	0.0332801	0.0154998	-0.00438451	-0.0032413	0.00558504	0.0131614	0.00269596	-0.0290677	-0.0633085	-0.0881686	-0.106097	-0.106614	-0.10756	-0.119511	-0.111359	-0.109438	-0.129459	-0.170877	-0.176012	-0.15651	-0.136479	-0.110592	-0.0785105	-0.0494051	-0.0221177	-0.0105965	0.0143284	0.0774318	0.151688	0.216022	0.253578	0.265286	0.273112	0.271403	0.249881
0.95	0.0097212	0.0477501	0.0795184	0.0795529	0.0489427	0.040458	0.0518249	0.0608786	0.0669606	0.0585372	0.0518123	0.0443098	0.0454732	0.0505377	0.0358609	0.026886	0.00635691	0.00195298	0.00225648	0.00358535	-0.00025843	-0.0230267	-0.0603607	-0.0875851	-0.110748	-0.11873	-0.123018	-0.123021	-0.104569	-0.0963565	-0.120293	-0.17094	-0.181557	-0.166967	-0.148817	-0.125814	-0.0934631	-0.0692402	-0.0520927	-0.0463042	-0.0213506	0.0435121	0.1194	0.18283	0.21721	0.229825	0.245678	0.259725	0.255709
1	-0.0111305	0.0300174	0.0668265	0.071972	0.0414002	0.0325155	0.0420523	0.052323	0.0666023	0.0637456	0.0597544	0.0496458	0.0459597	0.0323613	0.0184707	0.018397	0.00540135	-0.00575193	-0.0134021	-0.0158909	-0.0151545	-0.0329644	-0.0670946	-0.0892205	-0.105048	-0.109157	-0.121545	-0.133141	-0.120001	-0.107892	-0.132964	-0.18317	-0.193745	-0.178238	-0.159516	-0.135168	-0.0943596	-0.0606891	-0.0431587	-0.0349375	-0.00772567	0.0516652	0.113578	0.167244	0.188648	0.198681	0.223844	0.253779	0.262073
1.05	-0.00821335	0.035267	0.0777595	0.089791	0.0614019	0.0482177	0.0529893	0.0540043	0.0652735	0.0738531	0.079147	0.0682695	0.0557423	0.0274399	0.0161474	0.0220066	0.0181601	0.00974423	0.00968625	0.0126344	0.0097165	-0.0103864	-0.0395506	-0.0603983	-0.0748595	-0.0788326	-0.096805	-0.119237	-0.113323	-0.100489	-0.119565	-0.163244	-0.17507	-0.163085	-0.152177	-0.133093	-0.0889433	-0.0473678	-0.0245874	-0.00809645	0.0221006	0.0693479	0.115321	0.163611	0.17966	0.19051	0.224134	0.261022	0.269628
1.1	0.0104963	0.0526046	0.0917743	0.101352	0.0756383	0.0639877	0.0663256	0.0612515	0.0679718	0.0823032	0.0880194	0.0773761	0.0629437	0.0353658	0.0339541	0.0455119	0.0429612	0.0389162	0.0451087	0.0511539	0.0443691	0.0250506	-0.00223577	-0.0282015	-0.0476998	-0.0546761	-0.0786189	-0.107557	-0.109732	-0.107714	-0.132901	-0.170612	-0.177551	-0.164735	-0.154562	-0.140924	-0.105685	-0.0651967	-0.0346254	-0.00783879	0.0208745	0.0501987	0.0811576	0.131357	0.156273	0.180253	0.221828	0.260094	0.274345
1.15	0.0182836	0.0564334	0.0939301	0.0957753	0.0711663	0.0611464	0.0656299	0.0627152	0.0708707	0.0862227	0.0875718	0.0786939	0.0616507	0.0372441	0.046748	0.0642523	0.0658367	0.0633613	0.06715	0.06625	0.0505202	0.0362146	0.000817176	-0.0288762	-0.0398328	-0.0473407	-0.066551	-0.0903328	-0.105475	-0.11659	-0.13758	-0.166938	-0.173383	-0.162525	-0.156703	-0.148021	-0.129285	-0.101718	-0.0690475	-0.0420094	-0.0205237	-0.00229938	0.0326015	0.0933822	0.135428	0.166326	0.19919	0.228883	0.243206
1.2	0.0136735	0.0546127	0.0855585	0.0819244	0.0586319	0.0525499	0.0702717	0.078961	0.085796	0.0899246	0.0746907	0.0605372	0.0407567	0.0275431	0.0483586	0.0688667	0.0698712	0.0641275	0.0620714	0.0505811	0.0292608	0.0197622	-0.0136542	-0.0368768	-0.0326433	-0.0358837	-0.0486921	-0.0773636	-0.103307	-0.11819	-0.133814	-0.160448	-0.167722	-0.158309	-0.152643	-0.149042	-0.151288	-0.144523	-0.118806	-0.0909636	-0.0626917	-0.0337332	0.0145682	0.0772379	0.123903	0.157773	0.187053	0.210012	0.225298
1.25	0.0122743	0.0480368	0.0718169	0.0677253	0.0456674	0.0473455	0.0747648	0.0922852	0.093756	0.0889365	0.0644134	0.0438275	0.0233088	0.0212243	0.0533989	0.0739944	0.0744654	0.0634646	0.0565208	0.0405194	0.0166497	0.005614	-0.0210676	-0.0397213	-0.0345777	-0.0333846	-0.0390872	-0.0645087	-0.0855351	-0.10014	-0.123191	-0.158573	-0.173865	-0.168864	-0.160382	-0.161661	-0.171242	-0.173899	-0.154868	-0.126403	-0.0878612	-0.0450638	0.00347728	0.0515851	0.087427	0.117809	0.145362	0.168086	0.189134
1.3	-0.00870235	0.0308882	0.0564507	0.0532102	0.0329475	0.0477643	0.0768607	0.092911	0.0901953	0.0797421	0.0488349	0.0257157	0.00224422	0.0116695	0.0509094	0.0694352	0.0778361	0.0633872	0.0455556	0.0282902	0.00712698	-0.0111674	-0.0261789	-0.0383957	-0.0442411	-0.0476868	-0.0531347	-0.0656569	-0.0702092	-0.0839696	-0.116291	-0.150927	-0.159215	-0.146327	-0.130321	-0.129328	-0.139776	-0.141917	-0.129511	-0.10697	-0.0692554	-0.0231969	0.0180934	0.0514301	0.0753134	0.0943824	0.115779	0.142365	0.165131
1.35	-0.0368319	-0.00247879	0.0280229	0.0407019	0.0342179	0.0618545	0.0877535	0.0991539	0.0969466	0.0856948	0.0524671	0.0253665	-0.00132786	0.0119536	0.0452136	0.056837	0.0679867	0.0526093	0.0301697	0.0150411	0.00528364	-0.0132392	-0.0116855	-0.0144362	-0.030145	-0.0276892	-0.0415883	-0.0507179	-0.0570016	-0.072497	-0.100556	-0.122313	-0.1264	-0.108301	-0.087164	-0.0820392	-0.0886615	-0.0907298	-0.087031	-0.069661	-0.0427788	-0.0118393	0.0169308	0.0413115	0.0535779	0.0630611	0.0818053	0.116239	0.14148
1.4	-0.0174742	0.00325432	0.0229462	0.0351051	0.038826	0.0597211	0.0781603	0.0892629	0.0927721	0.0909473	0.0729764	0.0504358	0.0237504	0.0363263	0.0613681	0.06001	0.0566483	0.0461288	0.0361285	0.0335719	0.0311828	0.00609304	0.0030348	-0.00769955	-0.0226249	-0.00846413	-0.0167636	-0.013896	-0.0181334	-0.0392331	-0.0662517	-0.081235	-0.0899056	-0.0787107	-0.0523201	-0.0333325	-0.0322727	-0.0377459	-0.0412178	-0.0344459	-0.0253795	-0.0169418	-0.00158301	0.0152036	0.0243337	0.0364679	0.0581565	0.0863961	0.10712
1.45	-0.00718513	0.000190569	0.00304926	0.0293922	0.0592106	0.0769444	0.072824	0.0724571	0.076668	0.0782175	0.0703	0.0590256	0.0496971	0.0563085	0.0639461	0.054251	0.0436555	0.0373141	0.0392508	0.0527343	0.052821	0.0153783	0.00513981	-0.00449633	-0.0125363	0.00458028	-0.00582466	0.00235903	0.015758	-0.000770248	-0.0250897	-0.0416818	-0.054407	-0.051598	-0.0307728	-0.0159222	-0.0171457	-0.0268713	-0.0275032	-0.0153999	0.00215951	0.00833228	0.0173874	0.0225403	0.0264475	0.0355454	0.0485807	0.0665703	0.0832229
1.5	0.0211365	0.027239	0.0245186	0.057513	0.0911345	0.102696	0.0942076	0.0902906	0.0904301	0.0854961	0.0810859	0.0695537	0.0690152	0.071981	0.0721746	0.0637538	0.0599274	0.0574535	0.0600712	0.0706256	0.0706442	0.0300613	0.0141498	2.70724e-05	-0.0163561	-0.014684	-0.0230336	-0.0151231	0.00318362	-0.00891664	-0.016761	-0.0322317	-0.0484569	-0.0432545	-0.0202634	-0.0071811	-0.00789916	-0.0177124	-0.0102205	0.0103081	0.0395981	0.0509931	0.0529904	0.0471729	0.0462355	0.0508654	0.0584848	0.0713073	0.0856946
contact pair3
	time ANT spindle
time scalp spindle	-1.5	-1.45	-1.4	-1.35	-1.3	-1.25	-1.2	-1.15	-1.1	-1.05	-1	-0.95	-0.9	-0.85	-0.8	-0.75	-0.7	-0.65	-0.6	-0.55	-0.5	-0.45	-0.4	-0.35	-0.3	-0.25	-0.2	-0.15	-0.1	-0.05	0	0.05	0.1	0.15	0.2	0.25	0.3	0.35	0.4	0.45	0.5	0.55	0.6	0.65	0.7	0.75	0.8	0.85	0.9
-1.5	0.303685	0.280359	0.266587	0.247078	0.221855	0.205387	0.205506	0.206454	0.219199	0.221228	0.205065	0.176547	0.155653	0.137974	0.137945	0.148925	0.157931	0.155747	0.15678	0.146019	0.126149	0.0895316	0.0735327	0.0594747	0.0477795	0.046225	0.0440832	0.0240272	0.000188033	-0.0107321	0.00459248	0.0191403	0.0277641	0.0125881	-0.0120482	-0.0298814	-0.0223631	0.0158919	0.0344669	0.0279533	0.0159826	0.00777378	0.00161445	-0.00171392	-0.007938	-0.00433065	0.00652216	0.0191317	0.0332666
-1.45	0.303387	0.302765	0.293681	0.277358	0.254748	0.244048	0.243612	0.236759	0.242925	0.24061	0.229242	0.204162	0.182242	0.157716	0.146699	0.151837	0.164971	0.169001	0.174299	0.159954	0.141439	0.107378	0.0917312	0.0758148	0.0638117	0.0601137	0.0569357	0.0398677	0.0213562	0.0213637	0.0278652	0.0306431	0.0332098	0.0208223	-0.00515651	-0.0207453	-0.0161304	0.0126296	0.02891	0.0310549	0.0286126	0.0240622	0.0174416	0.00974843	-8.4775e-05	0.000963066	0.0109939	0.0248648	0.0388163
-1.4	0.306416	0.327142	0.321119	0.310745	0.289259	0.277923	0.270786	0.255022	0.251068	0.240068	0.227363	0.209344	0.192822	0.171389	0.151447	0.148682	0.158213	0.160567	0.166846	0.155945	0.143084	0.119915	0.107285	0.0873517	0.0743936	0.0737785	0.0733119	0.0553757	0.0340944	0.0336113	0.0334303	0.0302735	0.0338154	0.030009	0.017164	0.0191575	0.0224342	0.0324501	0.0277964	0.0207445	0.0278033	0.0383512	0.0323578	0.0167842	0.00390292	0.00633026	0.0136973	0.0193361	0.0285364
-1.35	0.28825	0.313574	0.316963	0.320208	0.304795	0.298681	0.28611	0.264389	0.248494	0.219769	0.193413	0.183413	0.180816	0.173918	0.151505	0.143968	0.148032	0.145877	0.145305	0.132717	0.132994	0.126388	0.117306	0.0935735	0.0731718	0.0656978	0.0668799	0.0582458	0.0373731	0.0349392	0.0275671	0.0175869	0.0157845	0.0184982	0.0250896	0.0496082	0.0614538	0.0649662	0.043443	0.018803	0.0194762	0.0342313	0.0365827	0.029336	0.0225026	0.0234138	0.0216602	0.0170144	0.0169668
-1.3	0.258501	0.276108	0.28663	0.305526	0.304269	0.304065	0.290831	0.270331	0.23926	0.199202	0.157841	0.146163	0.153968	0.163013	0.151959	0.152273	0.155897	0.147046	0.139198	0.122826	0.124483	0.118034	0.112725	0.0924637	0.0663242	0.0488832	0.0509344	0.0474495	0.0248789	0.0125177	-0.00206328	-0.00905854	-0.00995033	-0.00317087	0.00941295	0.037463	0.058419	0.0671838	0.0498194	0.0268402	0.0234977	0.0370438	0.0439536	0.0436964	0.0343733	0.0291297	0.0264806	0.0231461	0.0218431
-1.25	0.234681	0.234027	0.243247	0.268331	0.28335	0.29454	0.293016	0.277093	0.242712	0.206516	0.167811	0.153786	0.161396	0.180325	0.188196	0.194547	0.190583	0.174357	0.171171	0.158522	0.155885	0.136096	0.124448	0.100013	0.070255	0.0511934	0.0565089	0.0565743	0.0301737	0.00699659	-0.0157598	-0.0239205	-0.0295761	-0.0290253	-0.022978	0.00257701	0.0278755	0.0311085	0.0226535	0.0193495	0.0202449	0.0261965	0.0323562	0.028965	0.0149222	0.0133642	0.0248492	0.0316461	0.0287138
-1.2	0.220403	0.214182	0.229904	0.261303	0.277174	0.290324	0.291988	0.278242	0.251616	0.22917	0.194238	0.173321	0.180177	0.20033	0.211097	0.215614	0.209082	0.197986	0.199468	0.188693	0.182749	0.160626	0.140179	0.108885	0.0766828	0.0544595	0.0558238	0.0510787	0.0260309	0.0103399	-0.00484174	-0.00977975	-0.0170046	-0.0215013	-0.0242892	-0.0116608	0.00544316	0.00658523	0.00415031	0.00988007	0.017083	0.0165135	0.0202547	0.0119498	-0.00256599	0.00784538	0.0315624	0.0386787	0.0319641
-1.15	0.204861	0.207212	0.232219	0.270658	0.287157	0.29166	0.283376	0.268036	0.25948	0.259369	0.24056	0.224073	0.217651	0.225683	0.228553	0.221469	0.209255	0.215819	0.223329	0.218184	0.208768	0.189839	0.160861	0.121683	0.0927337	0.0771101	0.0707366	0.0515468	0.027736	0.0209599	0.0233135	0.0326533	0.0299635	0.0205847	0.00451411	-0.00296025	-0.00186776	0.00247339	0.00972704	0.0181372	0.0138082	0.00230582	0.0071671	0.00451449	-0.00890735	0.00447589	0.0275282	0.033797	0.0247823
-1.1	0.183888	0.1907	0.207723	0.242448	0.259427	0.263215	0.259572	0.25206	0.257667	0.266225	0.254998	0.246219	0.231116	0.234588	0.231015	0.21655	0.204598	0.219519	0.222485	0.208941	0.199413	0.19023	0.163086	0.121247	0.0943977	0.0866149	0.0764861	0.0471492	0.0234918	0.025016	0.0413386	0.0624851	0.0714775	0.0663885	0.0429558	0.0248131	0.0191358	0.018068	0.0179495	0.0225493	0.0163869	0.0024496	0.00204774	-0.00600932	-0.0227192	-0.0120284	0.0137208	0.0284801	0.0227567
-1.05	0.165283	0.169736	0.176392	0.204616	0.217358	0.223522	0.239396	0.243829	0.268622	0.289642	0.281232	0.264529	0.241745	0.238545	0.235538	0.22258	0.216459	0.2315	0.227023	0.205807	0.196122	0.186961	0.158056	0.114558	0.0900608	0.0778675	0.0618525	0.0318945	0.0141773	0.0298365	0.0459652	0.0579756	0.0726663	0.0784869	0.062346	0.0444464	0.0395738	0.0327376	0.0208217	0.0153758	0.0121677	0.0012111	-0.00347697	-0.0203711	-0.0329574	-0.015959	0.0159272	0.0326193	0.0196855
-1	0.156757	0.162594	0.165104	0.192486	0.203289	0.214509	0.23848	0.245757	0.269958	0.297928	0.294216	0.280333	0.262154	0.257044	0.255745	0.24971	0.253921	0.264548	0.251553	0.225877	0.204789	0.192891	0.17546	0.140319	0.115284	0.094903	0.0718241	0.0465782	0.0269135	0.042792	0.0521538	0.05228	0.06108	0.0655039	0.0571522	0.0481003	0.0430512	0.0306298	0.00419556	-0.00486045	-0.00145375	-0.00968667	-0.0146681	-0.0345434	-0.0443648	-0.0262261	-0.000883985	0.00920774	-0.00661828
-0.95	0.161095	0.167048	0.166856	0.192831	0.201386	0.219962	0.244632	0.24857	0.261159	0.291943	0.298028	0.296834	0.295373	0.295451	0.293582	0.287783	0.28794	0.284493	0.262538	0.242423	0.221755	0.209032	0.197359	0.169289	0.142514	0.115208	0.0846272	0.0601739	0.0279483	0.0263976	0.0315664	0.0324509	0.0398599	0.0434804	0.0412778	0.0370072	0.0287937	0.011012	-0.0222626	-0.0315517	-0.0270765	-0.0328636	-0.024475	-0.028816	-0.0344131	-0.0214818	-0.00873796	-0.00657877	-0.0227211
-0.9	0.156088	0.164389	0.164839	0.189876	0.196138	0.216682	0.237238	0.232054	0.23093	0.265308	0.294195	0.305947	0.307648	0.304823	0.301359	0.306972	0.308096	0.297302	0.270807	0.257942	0.241005	0.227226	0.210437	0.180963	0.160373	0.132676	0.105594	0.0761813	0.0278252	0.0123841	0.0182526	0.0288965	0.039517	0.0379413	0.0334503	0.0304794	0.0194189	0.0019566	-0.024399	-0.0311541	-0.0354273	-0.0440712	-0.0266874	-0.0230782	-0.0309695	-0.0280385	-0.0290115	-0.0303715	-0.0404949
-0.85	0.146819	0.157132	0.160153	0.186091	0.19978	0.215161	0.229471	0.219738	0.212304	0.243563	0.277961	0.291184	0.295561	0.286176	0.279217	0.293941	0.303432	0.28834	0.259071	0.240948	0.223324	0.206912	0.187666	0.161205	0.149271	0.12739	0.110009	0.0826827	0.0347805	0.0146804	0.0204062	0.0366219	0.0474974	0.0410073	0.0337014	0.0302761	0.0196117	0.00303609	-0.0210153	-0.0282882	-0.039932	-0.0495619	-0.0281823	-0.0168894	-0.0193039	-0.0147397	-0.0196013	-0.0196728	-0.0184341
-0.8	0.1419	0.150536	0.146792	0.166545	0.181043	0.195877	0.209943	0.20115	0.200338	0.229055	0.250445	0.254885	0.263281	0.255536	0.248886	0.267127	0.276585	0.25702	0.225423	0.202318	0.181619	0.162995	0.145425	0.129879	0.123029	0.103398	0.0861441	0.063187	0.027086	0.0146113	0.0170517	0.0272211	0.0405802	0.0414597	0.0339651	0.0278356	0.0174958	0.00656414	-0.0147897	-0.0226358	-0.0302673	-0.0325375	-0.0133012	-0.00829776	-0.0133523	-0.00217335	0.000204433	0.00365266	0.00938525
-0.75	0.127891	0.126728	0.122106	0.144325	0.161906	0.181274	0.185027	0.170543	0.183078	0.223197	0.245704	0.244412	0.244319	0.234192	0.240349	0.270527	0.289045	0.278117	0.245391	0.214085	0.175802	0.146573	0.140107	0.135811	0.12912	0.109179	0.0853266	0.062088	0.0369328	0.0331988	0.0299288	0.0317542	0.0420354	0.0487911	0.0414499	0.0314213	0.0161458	-0.0043232	-0.0285603	-0.0336998	-0.0356099	-0.0290402	-0.0106728	-0.00873383	-0.0111286	0.00977449	0.0180525	0.0189935	0.0175445
-0.7	0.113632	0.102146	0.10042	0.131862	0.156462	0.185841	0.182041	0.160843	0.178548	0.218831	0.240099	0.248918	0.242235	0.228746	0.237575	0.277146	0.305907	0.310954	0.289428	0.264076	0.22714	0.196532	0.188643	0.17656	0.159598	0.135886	0.107011	0.0790537	0.0500642	0.0333389	0.0198734	0.014562	0.0229516	0.0288253	0.0190797	0.00645692	-0.0132549	-0.0348489	-0.0455166	-0.0384245	-0.0357245	-0.0253897	-0.00652424	-0.000662161	0.000984613	0.0243019	0.0327518	0.0298242	0.02146
-0.65	0.089685	0.0772324	0.0878226	0.124979	0.145185	0.162212	0.154619	0.139791	0.160965	0.192191	0.201897	0.224282	0.22738	0.222234	0.230789	0.273131	0.307201	0.316432	0.304087	0.289802	0.26879	0.248554	0.23446	0.2061	0.17797	0.146264	0.110363	0.0757819	0.0446734	0.0261196	0.0192726	0.0127175	0.0158469	0.0158683	0.00228501	-0.00894608	-0.0283561	-0.0467303	-0.0466584	-0.0240931	-0.00878311	0.00312543	0.0180274	0.0250115	0.020156	0.0285791	0.0243181	0.0194765	0.0103955
-0.6	0.071356	0.0600689	0.0763682	0.108362	0.125244	0.136499	0.13061	0.122077	0.136536	0.15717	0.162034	0.187849	0.20144	0.20593	0.209695	0.250702	0.291892	0.301799	0.307337	0.305993	0.293714	0.276456	0.253152	0.21909	0.190358	0.154192	0.114938	0.0819383	0.0515254	0.0276932	0.0272214	0.0262921	0.0276266	0.0238045	0.011783	0.00894132	9.59394e-05	-0.0105556	-0.0120559	0.00211798	0.0154235	0.0280508	0.0386661	0.0439045	0.0321573	0.0211577	0.00599042	0.00353515	-0.0069548
-0.55	0.0524422	0.0483159	0.0730435	0.107505	0.129768	0.142278	0.133051	0.114284	0.108951	0.12403	0.137129	0.159685	0.174352	0.180114	0.178749	0.221823	0.273249	0.294367	0.308149	0.303675	0.288264	0.273326	0.246251	0.213496	0.187675	0.157405	0.128205	0.109514	0.0840589	0.0464877	0.0324916	0.0359369	0.041925	0.0351004	0.0158814	0.00839609	-0.00101772	0.00027741	6.14042e-06	0.00148214	0.00907655	0.0208386	0.0319523	0.0340554	0.0192801	-0.000648714	-0.0157141	-0.00498166	-0.00368103
-0.5	0.0396977	0.0359792	0.0577759	0.101041	0.138148	0.150662	0.124308	0.0852199	0.069008	0.0876668	0.109414	0.13845	0.161123	0.16395	0.148899	0.183083	0.237952	0.273682	0.290001	0.276517	0.26072	0.258061	0.250677	0.22931	0.207845	0.182063	0.16032	0.154323	0.136702	0.09786	0.0738517	0.0709123	0.0696238	0.058277	0.0341277	0.018678	0.00245922	-0.000885994	-0.0132482	-0.0242778	-0.0290243	-0.0216119	-0.00529696	0.00426804	-0.00575651	-0.0256952	-0.0359405	-0.020151	-0.0151169
-0.45	0.0339394	0.0340724	0.0462439	0.0836824	0.124737	0.141046	0.113222	0.0729763	0.0578723	0.0806884	0.0994423	0.119877	0.137604	0.139287	0.12008	0.144803	0.194159	0.239526	0.265022	0.247288	0.236305	0.24628	0.25921	0.249017	0.231921	0.204812	0.187262	0.184105	0.164992	0.132633	0.117915	0.112183	0.0959837	0.0733219	0.0400763	0.0162893	-0.00147758	-0.010802	-0.0262008	-0.0362646	-0.0445011	-0.0384505	-0.0199231	-0.0121913	-0.0254078	-0.0499014	-0.0594045	-0.0437923	-0.0398116
-0.4	0.0467889	0.0476175	0.0543903	0.0864521	0.125481	0.149727	0.131108	0.0944523	0.072062	0.0832891	0.10219	0.122032	0.13998	0.142634	0.126249	0.136733	0.168715	0.217899	0.254364	0.240951	0.230026	0.241388	0.25673	0.241251	0.214984	0.184194	0.17409	0.171342	0.149125	0.124573	0.124305	0.119066	0.0952122	0.0641524	0.0268608	0.00542018	-0.0022297	-0.0094306	-0.0187617	-0.0177921	-0.0249502	-0.0307323	-0.0194705	-0.0171266	-0.0325599	-0.0502642	-0.0535006	-0.0416661	-0.0370147
-0.35	0.0702703	0.0661799	0.0709524	0.100832	0.127581	0.15252	0.137786	0.105291	0.0864003	0.0993248	0.112202	0.122784	0.137583	0.145491	0.13438	0.143776	0.173813	0.222079	0.255484	0.241841	0.230968	0.235224	0.247136	0.233563	0.203867	0.174883	0.163544	0.155549	0.138786	0.121477	0.118935	0.10203	0.0747693	0.0475295	0.0178823	0.00174439	-0.0033798	-0.00193354	-0.00559515	0.000238348	-0.00297103	-0.00983971	-0.0041002	-0.00817825	-0.0275037	-0.0482082	-0.0590323	-0.0489802	-0.0355275
-0.3	0.0860837	0.0772512	0.0737167	0.0936679	0.116682	0.152029	0.150733	0.130004	0.113507	0.121263	0.118568	0.116681	0.128194	0.141315	0.138138	0.158722	0.189782	0.225593	0.234593	0.213073	0.206631	0.214185	0.232729	0.228274	0.203928	0.181614	0.166691	0.149105	0.137211	0.129658	0.125365	0.101032	0.0704885	0.0462656	0.0168832	-0.000537715	-0.00206311	0.00994873	0.00978029	0.0109926	0.00992209	0.00809423	0.00964911	0.00361872	-0.0141187	-0.0333349	-0.051066	-0.0483809	-0.0383462
-0.25	0.0779391	0.0587386	0.0495315	0.0655641	0.0950737	0.142056	0.149278	0.136084	0.118364	0.12226	0.115637	0.108053	0.114769	0.130582	0.136605	0.168349	0.202571	0.220706	0.203551	0.173696	0.168489	0.179471	0.201477	0.207969	0.189944	0.171528	0.149349	0.120328	0.112284	0.116489	0.113384	0.0862493	0.0532266	0.0273977	-0.0034775	-0.0221309	-0.0206465	0.000456872	0.00995349	0.0115232	0.0104493	0.00961305	0.00592928	-0.00241949	-0.0164383	-0.031796	-0.0453103	-0.0436699	-0.0456752
-0.2	0.0514821	0.0344559	0.0193721	0.0287042	0.0589381	0.105909	0.117326	0.111089	0.102765	0.110711	0.107316	0.0933571	0.0977713	0.110861	0.117769	0.148882	0.185078	0.199883	0.183499	0.159339	0.149529	0.155522	0.173732	0.181301	0.164223	0.147215	0.121848	0.0991006	0.0997375	0.106831	0.104116	0.079479	0.0444073	0.0125225	-0.0214535	-0.0409913	-0.0364256	-0.0125819	0.00161662	0.00985347	0.00977106	0.00175098	-0.0120136	-0.024988	-0.0336623	-0.0403096	-0.0382446	-0.0336838	-0.049734
-0.15	0.047034	0.0393847	0.0212112	0.0217563	0.0458635	0.0829678	0.091953	0.0822956	0.0759002	0.0922373	0.105343	0.105414	0.107726	0.107131	0.108919	0.127419	0.160193	0.172199	0.165335	0.150321	0.124575	0.110236	0.118778	0.126764	0.112926	0.0984744	0.0773607	0.0643878	0.067967	0.0691123	0.0687067	0.0572267	0.0371852	0.0103322	-0.0235677	-0.040571	-0.0340076	-0.016883	-0.00834831	0.00516276	0.0014083	-0.0195765	-0.0337981	-0.0336344	-0.0250364	-0.0154998	-0.0061853	-0.00437096	-0.0213911
-0.1	0.0474061	0.038932	0.0195416	0.0168003	0.0396873	0.0737219	0.0804141	0.0627288	0.0586394	0.0725928	0.0972083	0.108514	0.111003	0.107232	0.10837	0.113075	0.127971	0.131917	0.136455	0.129983	0.10241	0.0785755	0.0767326	0.0772865	0.072658	0.0644833	0.0591434	0.0598417	0.0648031	0.0515148	0.0542548	0.0556078	0.0475491	0.028053	0.00878451	0.00454419	0.0025079	-0.0008673	0.000148549	0.0168745	0.0128349	-0.011887	-0.0233335	-0.0128168	0.00383748	0.0242199	0.0365554	0.0315648	0.0214642
-0.05	0.0593221	0.0465791	0.034742	0.047425	0.0728631	0.108722	0.108407	0.0813383	0.0837023	0.0916916	0.115693	0.125827	0.120849	0.113392	0.102093	0.0913268	0.0919102	0.090408	0.10201	0.09512	0.0768583	0.0695504	0.0620726	0.0455525	0.0334886	0.024694	0.0243641	0.0355897	0.0407794	0.0151725	0.015653	0.0205171	0.0142649	-0.00414864	-0.0137978	-0.00385149	0.00332323	0.00782556	0.0146527	0.0280987	0.0263356	0.011063	0.00635404	0.0141108	0.0210739	0.0287304	0.0332058	0.0381142	0.0328958
0	0.0934735	0.0709176	0.0636791	0.0785573	0.0918641	0.116631	0.111738	0.0876039	0.0969925	0.112372	0.129981	0.128307	0.108545	0.0975229	0.0812428	0.0591264	0.0329771	0.0334184	0.0526487	0.0553588	0.0453387	0.0527612	0.0440696	0.0218351	-0.00422613	-0.0213486	-0.0207532	-0.0186698	-0.0156833	-0.0176453	-0.0232079	-0.0395548	-0.0503595	-0.0618977	-0.0612837	-0.0427459	-0.0262509	0.000988471	0.0199763	0.0318029	0.0393046	0.0388394	0.031096	0.0149155	0.0141296	0.0238327	0.0267739	0.0358533	0.0382448
0.05	0.102278	0.0999174	0.0819225	0.0773364	0.0764446	0.0794147	0.0763845	0.067485	0.0706564	0.0850021	0.0960378	0.0959829	0.0890483	0.0908286	0.0862548	0.0867695	0.0699173	0.0547329	0.0491262	0.047798	0.056283	0.05315	0.0452257	0.0464081	0.0464579	0.0427683	0.0219906	-0.0204708	-0.0390813	-0.0252562	-0.0160146	-0.0126277	-0.0051375	-0.0068576	-0.0219253	-0.0258956	-0.0196834	-0.00714913	0.000416829	-0.0102602	-0.000789745	0.0210139	0.0318316	0.0308514	0.0412732	0.0571975	0.056653	0.0542876	0.0528227
0.1	0.0357325	0.0478031	0.0443475	0.0362179	0.0392119	0.0334577	0.0329842	0.0366414	0.0232356	0.011911	0.0120117	0.0225302	0.0336794	0.0451314	0.0490363	0.063944	0.0623907	0.0489018	0.0365052	0.0204825	0.0255949	0.0311749	0.0400853	0.0589889	0.0770742	0.0860208	0.0684351	0.0357512	0.0214326	0.0249064	0.0416921	0.0658347	0.0923592	0.098033	0.072282	0.0363414	0.0110463	-0.0150664	-0.0244262	-0.03941	-0.0281377	0.0116008	0.0388194	0.0511082	0.0441924	0.0373402	0.032019	0.0302137	0.0329753
0.15	-0.00820906	0.00952795	0.0243987	0.0180726	0.0158773	0.00205507	0.00449356	0.0116055	-0.00503015	-0.0211361	-0.0225157	-0.00604299	0.0145114	0.0243779	0.0215109	0.0329332	0.0336038	0.0203046	-6.69864e-06	-0.0232977	-0.00983112	0.0161208	0.0357563	0.0514456	0.0643115	0.0806863	0.0727381	0.0662322	0.0652757	0.0646191	0.0699405	0.0878583	0.111645	0.122106	0.103522	0.0619384	0.023219	-0.0195962	-0.0375309	-0.0454424	-0.0281099	0.0112101	0.0367603	0.0469744	0.0345631	0.0154145	-0.00508092	-0.0133941	-0.0205445
0.2	-0.0336366	-0.0177087	0.0036111	-0.00461739	-0.0072715	-0.0268104	-0.028652	-0.023029	-0.0415383	-0.0566446	-0.0573443	-0.0418511	-0.0187561	-0.0079355	-0.00835681	0.00160681	-0.000171473	-0.0123759	-0.0346671	-0.058073	-0.0372052	-0.000273813	0.0224936	0.0285424	0.0283255	0.0400469	0.0367347	0.0463375	0.0595902	0.0622348	0.0688009	0.0845485	0.107425	0.128838	0.127618	0.0903794	0.0463876	-0.00535788	-0.0338838	-0.0413386	-0.0230827	0.00570099	0.0197974	0.0244086	0.014631	-0.00510003	-0.0342872	-0.0450402	-0.0597058
0.25	-0.034911	-0.027839	-0.0168529	-0.0245638	-0.0231522	-0.0412859	-0.044478	-0.0343196	-0.0447881	-0.0600412	-0.0615398	-0.0535107	-0.0336518	-0.0273533	-0.0185043	-0.0109361	-0.0092253	-0.0125672	-0.0333595	-0.0618528	-0.0512093	-0.026464	-0.00968342	-0.00572175	-0.0072064	0.00357951	0.00384899	0.0160131	0.0336434	0.040747	0.0562459	0.0736318	0.0990267	0.132543	0.149192	0.125028	0.0817361	0.0267028	-0.0133952	-0.0273673	-0.0139945	0.00177773	0.00592246	0.0102155	0.00417047	-0.00785985	-0.033131	-0.04659	-0.0668852
0.3	-0.0420204	-0.0408822	-0.0379978	-0.0371731	-0.0276184	-0.0400073	-0.0397233	-0.0272379	-0.0350992	-0.051833	-0.0537526	-0.0506447	-0.030752	-0.0337626	-0.0225547	-0.0191194	-0.0217301	-0.0229544	-0.0429973	-0.0756496	-0.0688967	-0.0511196	-0.0369738	-0.0293783	-0.0218434	-0.0136269	-0.0187454	-0.0165243	-0.00216134	0.0131398	0.0385902	0.0548148	0.0821363	0.125577	0.156819	0.150014	0.112299	0.0634139	0.0171533	-0.0127302	-0.0142949	-0.0113817	-0.0132798	-0.00257551	0.00150547	0.000103023	-0.0201836	-0.0367597	-0.0597409
0.35	-0.0432077	-0.0411897	-0.0385875	-0.0348651	-0.0177576	-0.0192094	-0.0160477	-0.0109279	-0.0257279	-0.046757	-0.0468838	-0.0424129	-0.0198865	-0.030659	-0.0255858	-0.0296918	-0.0343021	-0.0416953	-0.0593743	-0.0897425	-0.0850046	-0.0701348	-0.0608738	-0.0546596	-0.0417559	-0.0347786	-0.0472678	-0.052094	-0.0350455	-0.0076641	0.0267314	0.0425588	0.0634747	0.095914	0.120876	0.128565	0.119788	0.0993161	0.0613927	0.0176699	-0.000548978	-0.00680334	-0.0123688	0.000949173	0.00875548	0.00758255	-0.0107405	-0.024238	-0.0443003
0.4	-0.0384904	-0.0362937	-0.0319378	-0.0305043	-0.0100234	-0.00153096	0.000986908	-0.00127857	-0.0195304	-0.0388245	-0.0314189	-0.0188283	0.000270836	-0.0170626	-0.0230944	-0.0377975	-0.0494203	-0.0708691	-0.0829151	-0.105607	-0.105372	-0.0951908	-0.0834039	-0.0724654	-0.0517498	-0.0385671	-0.0505048	-0.0582947	-0.0387145	-0.0116959	0.0207255	0.0342351	0.043029	0.0554934	0.0636702	0.0818901	0.111083	0.132952	0.119728	0.0826194	0.059492	0.0450102	0.0262985	0.0311116	0.0379249	0.0282108	0.00895398	-0.000116904	-0.015811
0.45	-0.0547006	-0.0505757	-0.0421508	-0.0435942	-0.025556	-0.0129333	-0.0172311	-0.0257746	-0.0432452	-0.0598279	-0.047214	-0.0253454	-0.00793181	-0.0193484	-0.0280457	-0.0432756	-0.0543844	-0.0773959	-0.0877056	-0.104853	-0.10587	-0.0990241	-0.0911688	-0.0836935	-0.0674287	-0.0539671	-0.0628246	-0.0679457	-0.0446217	-0.0179039	0.0107342	0.0247621	0.0289118	0.0344317	0.0392745	0.0620285	0.105836	0.153555	0.17385	0.16648	0.150046	0.123769	0.0828618	0.0681313	0.0674758	0.0465328	0.0304551	0.0256522	0.0161115
0.5	-0.0599824	-0.0633145	-0.0646336	-0.0688231	-0.0533129	-0.0404861	-0.0451658	-0.0516146	-0.0575684	-0.0668858	-0.0562631	-0.0437531	-0.0338285	-0.0326502	-0.0327321	-0.0510657	-0.0701497	-0.0914413	-0.099675	-0.104589	-0.092879	-0.0824256	-0.0863244	-0.0973223	-0.0991534	-0.0942628	-0.0943384	-0.0909319	-0.068231	-0.050442	-0.0302936	-0.0169518	-0.00531882	0.0120469	0.0271871	0.048567	0.0863484	0.132488	0.174675	0.199192	0.203881	0.185985	0.142473	0.113573	0.103162	0.0806726	0.0790353	0.0773286	0.0645943
0.55	-0.0473812	-0.0601394	-0.0755347	-0.0829617	-0.0705137	-0.0600077	-0.0658175	-0.0660631	-0.0587624	-0.0643972	-0.062146	-0.0627693	-0.0580255	-0.0408396	-0.0286304	-0.0490581	-0.0821487	-0.102081	-0.111272	-0.114168	-0.0906506	-0.0763876	-0.0866477	-0.111794	-0.131346	-0.140795	-0.136747	-0.127145	-0.106402	-0.0948117	-0.0820369	-0.0737553	-0.0579726	-0.0259465	0.00718587	0.0337489	0.0651387	0.0995455	0.150479	0.197323	0.22732	0.232334	0.198489	0.166285	0.148371	0.128752	0.133454	0.125435	0.105131
0.6	-0.0139745	-0.0330371	-0.0584398	-0.0691957	-0.0618139	-0.057801	-0.0653672	-0.0600086	-0.0477418	-0.0590001	-0.0612866	-0.0627998	-0.0541696	-0.0341256	-0.0242927	-0.0442531	-0.0736097	-0.0930472	-0.110564	-0.122407	-0.0982421	-0.0813016	-0.0880617	-0.114603	-0.142198	-0.158239	-0.152788	-0.140662	-0.125186	-0.120023	-0.113881	-0.0988478	-0.07189	-0.0304027	0.00873357	0.0374617	0.068875	0.0956925	0.145062	0.19864	0.239049	0.258521	0.238979	0.218876	0.202857	0.186055	0.183615	0.165385	0.136992
0.65	0.019972	-0.00191261	-0.0296639	-0.0419104	-0.0403774	-0.0397988	-0.0508102	-0.0487549	-0.0440114	-0.0614481	-0.0598497	-0.0568389	-0.0447323	-0.0318606	-0.0330184	-0.0494749	-0.0728038	-0.0911014	-0.107711	-0.121604	-0.10505	-0.095592	-0.102469	-0.126789	-0.157919	-0.174559	-0.168306	-0.151109	-0.131613	-0.127626	-0.131375	-0.114225	-0.0792657	-0.0326128	0.00326193	0.0293728	0.0648231	0.0936151	0.140411	0.191854	0.235313	0.263436	0.260475	0.25842	0.2503	0.232596	0.220029	0.192145	0.161712
0.7	0.0239186	0.00336448	-0.0164183	-0.0218389	-0.019252	-0.015675	-0.0316446	-0.041623	-0.0480523	-0.0626998	-0.0487018	-0.0376047	-0.0275052	-0.0215185	-0.0292486	-0.0446479	-0.0661404	-0.0833961	-0.100042	-0.122266	-0.121189	-0.126263	-0.136989	-0.154398	-0.183653	-0.195043	-0.189356	-0.162349	-0.138489	-0.135433	-0.148426	-0.134551	-0.0931825	-0.0383545	-0.00139587	0.0241809	0.0658209	0.0935858	0.126082	0.165821	0.207404	0.237164	0.244969	0.265701	0.280002	0.27174	0.254976	0.218463	0.190562
0.75	0.00731291	-0.0110226	-0.0271005	-0.0254604	-0.0155055	-0.00596592	-0.020137	-0.035453	-0.0428745	-0.043868	-0.0167219	-0.00167137	0.000818499	0.000492561	-0.00967984	-0.0259288	-0.0437208	-0.0504763	-0.0670158	-0.100351	-0.120158	-0.142309	-0.159454	-0.166349	-0.187587	-0.192023	-0.18966	-0.15818	-0.136375	-0.139512	-0.157865	-0.145782	-0.102565	-0.0474656	-0.0128721	0.00823005	0.0483312	0.072397	0.0940459	0.12242	0.164064	0.198717	0.21525	0.253739	0.288209	0.294867	0.283635	0.250579	0.228574
0.8	0.00309741	-0.0177584	-0.0360413	-0.0378948	-0.025808	-0.0118616	-0.0246214	-0.0414349	-0.046892	-0.0330561	0.0114163	0.0307265	0.0227146	0.0146222	-0.00252363	-0.0162924	-0.0244952	-0.025026	-0.0335747	-0.0535712	-0.0765257	-0.110931	-0.14447	-0.152013	-0.166039	-0.168179	-0.163848	-0.128859	-0.104048	-0.108578	-0.130558	-0.128258	-0.0955269	-0.0538932	-0.0263512	-0.017006	0.00912108	0.0270132	0.0467559	0.073336	0.115684	0.159567	0.188043	0.238139	0.289795	0.317895	0.319195	0.294047	0.275435
0.85	0.0118489	-0.014955	-0.0350398	-0.0398143	-0.027481	-0.0123741	-0.0232694	-0.0391666	-0.033959	-0.00936676	0.0348152	0.0463157	0.0273366	0.0137933	-0.00484397	-0.0118249	-0.0164885	-0.0239475	-0.0295088	-0.0339444	-0.0438295	-0.0711323	-0.115866	-0.132893	-0.147446	-0.150905	-0.142231	-0.111228	-0.0887199	-0.0988436	-0.120589	-0.119055	-0.0907288	-0.0552344	-0.0338271	-0.0372829	-0.0270201	-0.00813497	0.0221822	0.0537498	0.0918146	0.142263	0.187446	0.243653	0.298568	0.340962	0.364622	0.358063	0.344685
0.9	0.0320134	0.0041114	-0.0202026	-0.0265838	-0.0180105	-0.00878196	-0.0232808	-0.0341105	-0.0173279	0.00993356	0.0432883	0.0414274	0.0143973	-0.000377468	-0.0120309	-0.00667428	-0.00178306	-0.0105964	-0.0201114	-0.0265072	-0.0345114	-0.0564372	-0.100736	-0.119428	-0.134545	-0.141957	-0.13936	-0.119244	-0.0986322	-0.10638	-0.116799	-0.10762	-0.0839249	-0.0548184	-0.0359738	-0.0318679	-0.0144	0.00955595	0.0386559	0.0668769	0.0974058	0.145099	0.190826	0.245209	0.29926	0.351402	0.397379	0.409912	0.394695
0.95	0.056689	0.0344875	0.0123398	0.0107344	0.0175316	0.0161245	-0.00481771	-0.00817879	0.0133538	0.0326995	0.0472248	0.041546	0.019121	0.00887665	0.000949917	0.00433988	0.0104154	0.00302062	-0.0124162	-0.0235137	-0.0388014	-0.0585334	-0.0911309	-0.109398	-0.128256	-0.142711	-0.151289	-0.145499	-0.128045	-0.128314	-0.125184	-0.108464	-0.0908819	-0.0732204	-0.0566545	-0.0347971	0.00270276	0.0378392	0.0707055	0.0945439	0.113546	0.154098	0.199189	0.250683	0.297164	0.345466	0.402525	0.433089	0.424093
1	0.0533457	0.0365756	0.0224821	0.0268864	0.0373205	0.0287025	0.00494717	0.0100439	0.0334933	0.0389914	0.0346357	0.0310292	0.0232382	0.0281631	0.024377	0.0237732	0.0264465	0.0188767	-0.00128303	-0.011839	-0.0311968	-0.0494873	-0.0692102	-0.0874699	-0.109706	-0.132247	-0.153348	-0.160486	-0.149842	-0.150127	-0.146546	-0.12878	-0.114559	-0.106924	-0.092069	-0.0554929	-0.000247081	0.0465655	0.081678	0.0978772	0.103933	0.138368	0.186474	0.235398	0.276504	0.321897	0.381005	0.417721	0.414837
1.05	0.0437384	0.0341814	0.0266494	0.0279292	0.0374247	0.0330315	0.0189139	0.026529	0.0490955	0.047764	0.0340673	0.0320075	0.0385568	0.049816	0.0458315	0.0431188	0.0396908	0.0249406	-0.000135796	-0.0130985	-0.0343771	-0.0577792	-0.0723611	-0.0876595	-0.106792	-0.129454	-0.145818	-0.149621	-0.145868	-0.156324	-0.160567	-0.144445	-0.126316	-0.122117	-0.103764	-0.0561794	0.0138412	0.0663151	0.0930735	0.0965612	0.095416	0.131813	0.185982	0.237234	0.275222	0.312461	0.353431	0.380786	0.388355
1.1	0.0536387	0.04276	0.0389807	0.0418408	0.0479149	0.0491378	0.041036	0.0429562	0.0589065	0.0583765	0.0449196	0.0477081	0.0577198	0.0689117	0.06889	0.0685188	0.0637612	0.0482748	0.0245056	-0.000158919	-0.0344575	-0.0700154	-0.0866505	-0.0952074	-0.103568	-0.119566	-0.124414	-0.122892	-0.130566	-0.152789	-0.155463	-0.143346	-0.127884	-0.12462	-0.102072	-0.0524408	0.0140979	0.065974	0.0921511	0.0932976	0.0933121	0.131869	0.185813	0.231728	0.264758	0.296077	0.325486	0.35006	0.365265
1.15	0.0723917	0.0607692	0.0564954	0.0597494	0.0582527	0.0633059	0.0644737	0.062083	0.0717885	0.0703932	0.0595067	0.0664346	0.0715548	0.0758726	0.0830357	0.0801779	0.0714006	0.0561917	0.0387204	0.0136252	-0.0260792	-0.0661426	-0.0852274	-0.0958139	-0.102416	-0.117211	-0.117885	-0.114065	-0.12378	-0.147308	-0.147932	-0.136902	-0.125851	-0.123228	-0.0978608	-0.0469755	0.00820858	0.049387	0.0727205	0.0796614	0.0908369	0.129401	0.172402	0.205417	0.239051	0.270938	0.292466	0.310726	0.326739
1.2	0.0670236	0.0655433	0.0657492	0.0622137	0.0509949	0.0557138	0.0640961	0.0700985	0.0891332	0.0867132	0.0695799	0.0751008	0.0804167	0.0829237	0.090052	0.0822854	0.0725222	0.0702764	0.0597172	0.0371754	0.00187919	-0.0241715	-0.0282034	-0.0345461	-0.0487537	-0.0739867	-0.081134	-0.0851101	-0.0964977	-0.121519	-0.128626	-0.123694	-0.120339	-0.12358	-0.103717	-0.0571305	-0.00568838	0.0330311	0.0574168	0.0691816	0.0885705	0.122822	0.156975	0.182811	0.215845	0.245548	0.26029	0.268994	0.277286
1.25	0.0555031	0.0646448	0.0705094	0.0597793	0.0399027	0.0349911	0.0394202	0.0520528	0.0828909	0.0876511	0.0746521	0.0786799	0.0828834	0.0803638	0.0822459	0.075597	0.0687217	0.0766005	0.0660105	0.0399769	0.0122445	-0.00513434	0.00233534	0.000410887	-0.018055	-0.0470685	-0.0567594	-0.0600337	-0.0634698	-0.0825604	-0.0935885	-0.0931293	-0.0954017	-0.0996047	-0.0843505	-0.047626	-0.00640203	0.0266815	0.0516949	0.0646976	0.0828421	0.111992	0.142874	0.166989	0.202974	0.234954	0.238905	0.235135	0.232728
1.3	0.0308566	0.0440244	0.0549837	0.0415611	0.0172399	0.00861841	0.0215914	0.0458672	0.0738511	0.0788364	0.0678278	0.0737915	0.0790574	0.0724788	0.0713047	0.0696022	0.0631562	0.0684268	0.0481801	0.0240289	0.0160138	0.00537396	0.0151457	0.0121607	-0.00873822	-0.0364984	-0.048244	-0.0586664	-0.0664596	-0.0786122	-0.0853464	-0.0843777	-0.085128	-0.0853825	-0.0803692	-0.058091	-0.0214713	0.016756	0.050087	0.0680786	0.0812123	0.10463	0.132546	0.15494	0.183111	0.211747	0.213683	0.209535	0.200763
1.35	0.0109149	0.020899	0.0305635	0.0249933	0.00981489	0.00755081	0.0237384	0.0450905	0.0622925	0.0702559	0.0621605	0.0713262	0.0772472	0.076883	0.0839075	0.0856059	0.079463	0.0844742	0.0638927	0.0448751	0.0338226	0.0211189	0.0317163	0.0299263	0.00757947	-0.0259186	-0.0456782	-0.0597236	-0.0635416	-0.0709465	-0.0813293	-0.0803263	-0.069905	-0.0556759	-0.0524775	-0.0443431	-0.0251596	-0.00286196	0.0282798	0.0522852	0.0680272	0.0890925	0.114334	0.135256	0.154009	0.17954	0.192749	0.193473	0.183963
1.4	0.0187142	0.0210695	0.0341156	0.0419078	0.0396639	0.0507561	0.0566918	0.0550409	0.0571308	0.06833	0.0636566	0.0784994	0.0918175	0.0997764	0.113262	0.118843	0.11567	0.121607	0.0995094	0.0809863	0.0670153	0.0554049	0.0547905	0.0368826	0.0129234	-0.0163834	-0.0316051	-0.0418952	-0.0416648	-0.0603811	-0.0805687	-0.0793662	-0.0619609	-0.0436809	-0.0426022	-0.0335737	-0.0203455	-0.0145734	0.00448799	0.0293186	0.0544933	0.0822905	0.1106	0.133495	0.143462	0.161288	0.185746	0.203765	0.209455
1.45	0.0440996	0.0366149	0.0520995	0.0630612	0.063813	0.0796289	0.0836717	0.0760302	0.0747877	0.0896812	0.0835302	0.0953171	0.108505	0.116256	0.125547	0.130334	0.125268	0.121125	0.0870447	0.0576806	0.0437805	0.0405601	0.0430585	0.0268643	0.00826916	-0.0111586	-0.0204592	-0.0364729	-0.047979	-0.0762389	-0.0908391	-0.0804768	-0.0616103	-0.0505614	-0.0586363	-0.0430626	-0.0153503	-0.00209386	0.00604779	0.0168086	0.0449052	0.0816367	0.114012	0.137932	0.140539	0.150347	0.174473	0.196759	0.202653
1.5	0.0741562	0.0523659	0.055387	0.0637376	0.0604018	0.0792249	0.0830896	0.0777421	0.082394	0.104951	0.102895	0.106916	0.115349	0.12227	0.128771	0.132485	0.126092	0.120126	0.091035	0.0596355	0.04529	0.0438584	0.0548045	0.0468661	0.0339094	0.0192303	0.00958722	-0.00906234	-0.0314394	-0.0606663	-0.0696678	-0.0647776	-0.053103	-0.0468551	-0.06008	-0.0438865	-0.0106234	0.00817313	0.0130946	0.0180365	0.0380353	0.0639075	0.084402	0.103845	0.10808	0.11946	0.14383	0.167984	0.170585
contact pair4
	time ANT spindle
time scalp spindle	-1.5	-1.45	-1.4	-1.35	-1.3	-1.25	-1.2	-1.15	-1.1	-1.05	-1	-0.95	-0.9	-0.85	-0.8	-0.75	-0.7	-0.65	-0.6	-0.55	-0.5	-0.45	-0.4	-0.35	-0.3	-0.25	-0.2	-0.15	-0.1	-0.05	0	0.05	0.1	0.15	0.2	0.25	0.3	0.35	0.4	0.45	0.5	0.55	0.6	0.65	0.7	0.75	0.8	0.85	0.9
-1.5	0.0899222	0.148718	0.09309	0.0331993	-0.00319411	0.0109516	-0.0128649	-0.052646	-0.0608771	-0.0922669	-0.108781	-0.0789809	-0.0651764	-0.0773476	-0.0895064	-0.102853	-0.0998124	-0.0765091	-0.107653	-0.0925501	-0.0916032	-0.0946746	-0.118648	-0.0975352	-0.093267	-0.130269	-0.153601	-0.110895	0.019878	0.0686669	0.0558231	0.0521532	0.0574869	0.124445	0.174449	0.163372	0.150889	0.131447	0.118977	0.139204	0.161003	0.176657	0.102126	0.0205452	-0.0380668	-0.0968	-0.0888784	-0.105692	-0.116423
-1.45	0.086597	0.132929	0.0946126	0.05291	-0.00626544	-0.021625	-0.0430417	-0.0536844	-0.030933	-0.0295101	-0.0107059	0.034069	0.0653702	0.0347367	0.0193864	-0.0374605	-0.0507983	-0.020273	-0.0142691	8.77501e-06	0.00456304	-0.0281489	-0.0852091	-0.0711359	-0.0886662	-0.150979	-0.18077	-0.149624	-0.0322506	-0.0135056	-0.0431999	-0.0117415	-0.0219674	0.0526284	0.110841	0.118621	0.109722	0.0776389	0.0417406	0.0013689	0.0159631	0.0674239	0.0860754	0.0751146	0.0737822	0.0447912	0.0297385	0.00358022	0.0224766
-1.4	0.0641718	0.0946215	0.0680409	0.0497602	0.00863482	-0.00803808	-0.0393587	-0.0652909	-0.055559	-0.0118205	0.0405188	0.098492	0.104308	0.0827789	0.0983857	0.0476492	0.0334189	0.0596442	0.0742587	0.086818	0.0532884	0.0327073	0.00851196	0.0273497	0.0144359	-0.05423	-0.107698	-0.142927	-0.125818	-0.132134	-0.137666	-0.0889669	-0.136271	-0.079184	-0.00256231	0.0224502	0.0578567	0.0560608	0.0377768	-0.0357471	-0.0553742	-0.0213704	0.0324877	0.0711976	0.0953476	0.101736	0.0378559	0.0018954	0.0101706
-1.35	-0.137683	-0.115961	-0.118817	-0.089816	-0.0946746	-0.0870037	-0.0614496	-0.0870921	-0.099972	-0.0482209	0.00214988	0.0333662	0.00680074	0.0146816	0.0574957	0.0631762	0.0347542	0.0366345	0.0567738	0.0754588	0.0651676	0.0762972	0.0733588	0.0506751	0.013725	-0.0014391	-0.00106178	-0.0126893	-0.0668509	-0.0978541	-0.0980756	-0.067944	-0.110886	-0.0997592	-0.0379086	-0.0144886	0.0238989	0.0285002	0.0298175	-0.0351584	-0.0685611	-0.0591246	-0.0103812	0.0230473	0.0455386	0.0717797	0.0259623	-0.0156471	-0.0418285
-1.3	-0.292929	-0.278244	-0.257033	-0.212689	-0.219591	-0.212533	-0.160292	-0.152793	-0.17031	-0.134215	-0.124106	-0.159689	-0.195823	-0.166627	-0.132241	-0.12531	-0.188258	-0.175164	-0.12082	-0.0855892	-0.0611061	-0.0129702	-0.00806441	-0.057302	-0.0637665	-0.0321627	0.00711665	0.00895952	-0.0321451	-0.0621191	-0.046761	-0.0690989	-0.112627	-0.141289	-0.134841	-0.142945	-0.120588	-0.102658	-0.0615025	-0.0465851	-0.0623746	-0.0981731	-0.0562016	-0.00992486	0.0301074	0.0705538	0.0744263	0.0518189	-0.0158841
-1.25	-0.175743	-0.169009	-0.17807	-0.150754	-0.171159	-0.175788	-0.115712	-0.0678822	-0.062075	-0.0264101	-0.0498482	-0.110424	-0.120731	-0.118781	-0.104015	-0.146099	-0.206575	-0.159662	-0.107343	-0.102756	-0.0805529	-0.0245047	-0.0419076	-0.084617	-0.0705803	-0.016402	0.00694114	-0.00440508	-0.0267175	-0.0575045	-0.0702716	-0.0898072	-0.0919395	-0.125515	-0.151212	-0.183808	-0.199435	-0.202714	-0.146144	-0.0587284	-0.0293081	-0.0773211	-0.0420922	0.0318728	0.0696015	0.0755382	0.0602254	0.0567298	-0.0173236
-1.2	-0.0269107	-0.00974934	-0.0312316	-0.0437274	-0.0871805	-0.11292	-0.0553742	-0.014234	-0.0247506	-0.00549321	-0.0102583	-0.0797492	-0.0896922	-0.111312	-0.115872	-0.153475	-0.19045	-0.147112	-0.0831589	-0.0789103	-0.0586755	-0.00993364	-0.0714358	-0.0856599	-0.0421538	0.000359775	-0.00408918	-0.0299668	-0.0161913	-0.0302303	-0.0660136	-0.0953476	-0.0967911	-0.130474	-0.17787	-0.242555	-0.282227	-0.296523	-0.232182	-0.115356	-0.0565449	-0.095808	-0.0910192	-0.0165336	0.0286319	0.0403606	0.0330324	0.0474469	-0.0197376
-1.15	-0.00759053	0.0659166	0.0566418	0.0312492	-0.00608116	-0.0450814	-0.0427691	-0.0433494	-0.0630176	-0.0472623	-0.0160596	-0.0813743	-0.118915	-0.0974643	-0.0652116	-0.0589221	-0.0960914	-0.104663	-0.0429801	-0.0678205	-0.0887546	-0.0578743	-0.0843607	-0.0473766	-0.00335207	-0.0206944	-0.0406682	-0.0485463	-0.0319783	-0.065758	-0.0881267	-0.0863937	-0.0819043	-0.128484	-0.194465	-0.248853	-0.299061	-0.34221	-0.305542	-0.214837	-0.145579	-0.114209	-0.0927448	-0.0370387	0.00659013	0.0452309	0.029273	0.00523873	-0.0275078
-1.1	0.00624789	0.0997149	0.0838216	0.0381723	0.0344907	0.0198868	0.0102145	-0.00732726	-0.0260501	-0.0218357	0.0196761	-0.0220376	-0.0553214	-0.0302303	-0.006634	-0.0322154	-0.0543884	-0.0308979	0.0352287	-0.0020007	-0.0558847	-0.040343	-0.0189563	0.0138917	0.0447385	-0.0119521	-0.0619077	-0.0915413	-0.0889315	-0.102215	-0.0901345	-0.0660665	-0.0611237	-0.105514	-0.145051	-0.15824	-0.173644	-0.217815	-0.218156	-0.165996	-0.107715	-0.0650354	-0.0415912	-0.00981077	0.0231263	0.088507	0.0927979	0.0189914	-0.0252159
-1.05	-0.0146553	0.0737558	0.0349563	-0.0131018	-0.00274658	0.00305371	-0.0132335	-0.0374693	-0.0197814	0.020273	0.056316	0.0575485	0.0380053	0.0421977	0.0434197	-0.0255145	-0.0520564	0.00809073	0.0792723	0.0729	0.00838911	-0.0314776	-0.0494787	-0.0106182	0.0295277	-0.00429101	-0.0398157	-0.096614	-0.132965	-0.116103	-0.0874104	-0.0930458	-0.0855185	-0.104982	-0.0981819	-0.0587196	-0.0516605	-0.109118	-0.124712	-0.0840867	-0.034271	-0.0435955	-0.0644626	-0.0634317	-0.055427	-0.00811706	0.0105567	-0.0296946	-0.0666482
-1	-0.0653174	0.038348	0.0311701	0.0111711	0.0446769	0.0935237	0.094533	0.0653879	0.125443	0.20181	0.209588	0.231312	0.175544	0.149767	0.160211	0.137952	0.119235	0.160697	0.171529	0.138855	0.0857749	0.0200624	-0.0665777	-0.107343	-0.0771093	-0.116121	-0.132652	-0.115063	-0.133385	-0.0712241	-0.0373462	-0.0369157	-0.0010881	0.0186403	0.0129351	0.0322506	0.0572756	0.0212212	-0.0413626	-0.0482385	-0.00945097	-0.0143042	-0.062815	-0.0839718	-0.0765355	-0.0746469	-0.060428	-0.0808443	-0.132974
-0.95	-0.0270687	0.0570203	0.0847053	0.0714887	0.101514	0.162282	0.167899	0.160589	0.241114	0.326599	0.337964	0.338415	0.236555	0.166176	0.169434	0.166347	0.153592	0.189176	0.180742	0.142802	0.0987667	0.0297034	-0.0860135	-0.162201	-0.151895	-0.169894	-0.132036	-0.0696632	-0.0686757	-0.00506322	0.0592215	0.0808973	0.104468	0.123616	0.1222	0.111721	0.113392	0.0730059	0.0110657	-0.0338054	-0.0229068	-0.00467711	-0.0435779	-0.0756176	-0.0637577	-0.0606746	-0.0573372	-0.0856953	-0.128261
-0.9	0.007924	0.0278503	0.0308539	0.0213002	0.0539484	0.116335	0.156108	0.186459	0.271116	0.357456	0.340931	0.307062	0.250365	0.193481	0.193672	0.200394	0.171809	0.18586	0.180797	0.129144	0.0555502	-0.0125928	-0.111126	-0.159869	-0.118149	-0.148045	-0.0991389	-0.0220288	0.000579151	0.0171129	0.063	0.0820633	0.0985363	0.109154	0.109926	0.0897187	0.0902672	0.0557087	0.0131808	-0.0258394	-0.014866	0.027341	0.0101618	-0.0331378	-0.0293608	-0.0157349	0.013646	-0.0013689	-0.0303533
-0.85	-0.0149625	-0.036696	-0.108586	-0.126691	-0.0855362	-0.00292209	0.0697955	0.110095	0.146386	0.224152	0.202906	0.181295	0.185378	0.195686	0.220595	0.256752	0.198823	0.147749	0.118416	0.08353	0.0227487	-0.0111096	-0.0565449	-0.0497514	0.0392181	-0.0059934	0.0359931	0.0988731	0.113836	0.0593448	0.0856246	0.0942585	0.117117	0.133483	0.105293	0.0421362	0.0108814	-0.0242413	-0.0657139	-0.0790339	-0.0709066	-0.0360194	-0.0153399	-0.0379086	-0.033454	-0.00769583	0.0169549	-0.0092579	-0.0188422
-0.8	-0.0693281	-0.0799965	-0.183282	-0.200165	-0.160148	-0.098492	-0.0317587	0.00328187	0.0168408	0.0964103	0.0880294	0.0875254	0.132063	0.159014	0.192352	0.234803	0.156037	0.0876138	0.0792635	0.0707831	0.0236267	0.00679196	-0.0186403	0.0141989	0.107316	0.059151	0.0814008	0.131152	0.150476	0.0788838	0.0652028	0.0376186	0.0576366	0.0836449	0.0546877	-0.0173675	-0.0744881	-0.0994313	-0.124873	-0.130108	-0.109003	-0.0660929	-0.0151293	-0.0087138	0.009293	0.035624	0.0448616	0.00586177	-0.00217621
-0.75	-0.0511502	-0.069963	-0.159932	-0.180978	-0.153592	-0.121345	-0.0988199	-0.0788397	-0.0615025	0.0420307	0.0690019	0.0690548	0.139785	0.170599	0.193171	0.202659	0.0776566	0.0238813	0.0420483	0.0527692	-0.00975812	-0.0112413	0.00996874	0.0396135	0.0764561	0.0140673	0.0251281	0.068323	0.0994579	0.0746646	0.0516693	0.0113027	0.0337352	0.0801466	0.0553918	0.00102668	-0.044633	-0.0503584	-0.025576	-0.00106178	0.01082	0.0193689	0.025576	0.036283	0.0734646	0.0903026	0.0608067	0.0107849	0.0227312
-0.7	0.0244959	0.00522118	-0.0616787	-0.0890199	-0.054538	-0.0279118	-0.0664455	-0.116966	-0.116201	-0.00936321	0.0454947	0.0536844	0.121381	0.126139	0.158168	0.164616	0.0575749	0.0114343	0.0676795	0.0827259	0.0147957	0.00962648	0.0251808	0.0296594	0.0581296	0.0174728	0.0323033	0.0782216	0.123037	0.108808	0.0524788	0.000719551	0.0155769	0.0505872	0.0547933	0.0303533	-0.0203257	-0.0360458	0.0195708	0.0871805	0.133742	0.13502	0.0926209	0.0480098	0.0398333	0.0258745	0.0075642	0.0158753	0.067415
-0.65	0.0615113	0.0370914	-0.0316093	-0.0755647	-0.0372672	-0.0328479	-0.089701	-0.146897	-0.155956	-0.0767474	-0.0277625	-0.0111447	0.0661634	0.0439999	0.0798198	0.0975264	0.0227136	0.0286582	0.117687	0.157574	0.0927094	0.0975706	0.106056	0.09109	0.109047	0.0834946	0.0982262	0.140591	0.175399	0.154715	0.0850235	0.0350354	0.0294135	0.0405188	0.035053	0.00233416	-0.0595473	-0.0916651	-0.0312755	0.0461102	0.109136	0.119217	0.0679087	0.0193162	-0.00335207	-0.0146992	-0.0171919	0.0354659	0.0883832
-0.6	0.0513174	0.00483507	-0.0806853	-0.106109	-0.0450902	-0.0462333	-0.101142	-0.149283	-0.141584	-0.0635022	-0.00707278	-0.0161825	0.0349563	-0.0112149	0.044211	0.0647975	0.00877523	0.0355625	0.117535	0.134081	0.0599964	0.0586139	0.0694428	0.0707214	0.122984	0.10155	0.125818	0.161399	0.179483	0.151078	0.126745	0.105914	0.0909042	0.0559023	0.0248647	0.00233416	-0.0488366	-0.0953033	-0.0631057	-0.000535276	0.0506487	0.0632027	0.0142428	-0.0239867	-0.0562104	-0.0624274	-0.0508951	0.00881911	0.0460487
-0.55	-0.0154014	-0.041178	-0.139088	-0.142345	-0.0825934	-0.0801289	-0.133501	-0.161111	-0.140466	-0.0486167	0.0181663	-0.0125489	0.0174465	-0.00200948	0.0627357	0.0400442	-0.0139444	0.0252598	0.0983326	0.0769063	-0.0515373	-0.0691253	-0.0298439	0.0508775	0.140117	0.116512	0.112014	0.117954	0.0910723	0.0442813	0.053174	0.0860666	0.0861992	0.0363709	-0.0231614	-0.0336385	-0.0602518	-0.0888961	-0.0762266	-0.0262696	0.0170603	0.0366081	-0.00114075	-0.0129175	-0.0221605	-0.0232492	-0.0403958	-0.0314776	-0.0014391
-0.5	-0.0371002	-0.0612382	-0.140564	-0.113872	-0.0586755	-0.0439999	-0.0749028	-0.0963571	-0.0985984	-0.0120574	0.0354923	-0.0123822	0.00703767	0.0204135	0.071083	0.0255584	-0.0238638	0.00138645	0.080023	0.0839365	-0.0156296	-0.0549077	-0.0312228	0.0588604	0.169533	0.167692	0.151975	0.131643	0.0986161	0.0438065	0.0801113	0.116948	0.091205	0.0369245	0.00979322	0.0332783	0.0241535	0.00661645	-0.00687094	0.0196498	0.0657051	0.106171	0.0651852	0.0263048	-0.00338717	-0.0381723	-0.0684729	-0.0986515	-0.0531564
-0.45	-0.0995554	-0.152999	-0.206501	-0.180896	-0.138023	-0.0870125	-0.0725472	-0.0878349	-0.10847	-0.0577246	-0.0342447	-0.112672	-0.124908	-0.10492	-0.0560167	-0.0697073	-0.0744705	-0.0548637	0.0129175	0.0282543	-0.0318641	-0.070448	-0.0825934	-0.00194805	0.104663	0.1244	0.112467	0.0644097	0.037812	0.00865237	0.0534116	0.0431296	0.0264277	-0.0057828	0.0109253	0.0786366	0.0812065	0.0743646	0.0730412	0.10163	0.128921	0.148933	0.0878614	0.00955628	-0.0340251	-0.0666394	-0.0779038	-0.119182	-0.0727412
-0.4	-0.0544588	-0.102596	-0.13847	-0.115472	-0.0864467	-0.0381283	-0.0217216	-0.0312843	-0.0288954	-0.0264628	-0.0618108	-0.123483	-0.131402	-0.102135	-0.067371	-0.0418725	0.00655503	0.0233984	0.0470336	0.0518541	-0.0123471	-0.0537724	-0.0907892	-0.0307046	0.0479219	0.0639692	0.0374956	0.00351879	0.0122769	0.0132949	0.0554534	0.0344731	0.0329709	0.0254179	0.0560079	0.110335	0.0915059	0.0770652	0.112983	0.156432	0.171737	0.174051	0.08118	-0.0176835	-0.0627534	-0.0628591	-0.0389017	-0.0752293	-0.046761
-0.35	0.000675676	-0.0337264	-0.0722472	-0.0598643	-0.0397542	-0.00497547	-0.0129175	-0.0563777	-0.0464268	-0.0280611	-0.0635991	-0.0936388	-0.0987224	-0.0802261	-0.0586667	-0.0144798	0.00264128	0.0376362	0.0641366	0.084944	0.0187456	-0.0379526	-0.108115	-0.0894091	-0.0586843	-0.0752646	-0.108275	-0.132224	-0.0908246	-0.0131018	0.0694251	0.0451693	0.0157963	0.0322681	0.101576	0.177562	0.158132	0.121995	0.126049	0.121594	0.134028	0.147453	0.0865882	0.0223186	0.0268492	0.0809062	0.114974	0.0779479	0.100291
-0.3	0.0476228	0.0173763	-0.0390335	-0.0450199	-0.0127947	0.00220253	-0.0168408	-0.0978541	-0.105931	-0.0673269	-0.0594768	-0.0700953	-0.0675737	-0.0749381	-0.0747528	-0.0428922	-0.0347015	0.0265067	0.0800936	0.111401	0.0614408	0.0143481	-0.0651587	-0.112218	-0.12359	-0.124507	-0.127253	-0.138077	-0.104583	-0.023776	0.0687991	0.047016	0.00518608	0.0176133	0.0940372	0.182111	0.193016	0.160094	0.146135	0.129822	0.131536	0.122717	0.0732529	0.0373902	0.0691165	0.132331	0.157466	0.116904	0.120517
-0.25	0.0621719	0.0407298	-0.0215284	-0.0210368	0.016086	0.0124612	0.010662	-0.0432263	-0.0511678	-0.0219762	-0.0192284	-0.0438944	-0.0477372	-0.0624098	-0.0661987	-0.0560784	-0.0720444	-0.0153224	0.0418021	0.0656258	0.0499538	0.0350705	-0.037109	-0.129885	-0.155659	-0.158582	-0.129608	-0.104397	-0.070739	-0.0347103	0.0489246	0.0479658	0.0253916	0.036942	0.0763061	0.123438	0.156558	0.145086	0.104237	0.0609828	0.0692047	0.101373	0.0959675	0.0992364	0.152487	0.209368	0.224946	0.164246	0.132375
-0.2	-0.0488894	-0.0392884	-0.078151	-0.0603223	-0.04582	-0.077277	-0.0916651	-0.0995465	-0.0959055	-0.0790251	-0.0899753	-0.118247	-0.096862	-0.0927537	-0.0723884	-0.0635375	-0.12009	-0.0963837	-0.0616698	-0.0334716	-0.0378911	-0.0211773	-0.0325317	-0.0988731	-0.10721	-0.136548	-0.0986427	-0.0690724	-0.0315391	-0.000324675	0.0701658	0.06226	0.0170515	0.0211509	0.0414945	0.0788485	0.123117	0.130019	0.0891615	0.0414857	0.0565713	0.108248	0.14896	0.177825	0.221921	0.254786	0.259554	0.208699	0.163579
-0.15	-0.0623393	-0.0333574	-0.0597586	-0.0588252	-0.0540804	-0.0903557	-0.110895	-0.0751058	-0.0667716	-0.0472271	-0.0369508	-0.0443165	-0.0225117	-0.0154101	-0.0104514	-0.00858217	-0.114716	-0.139741	-0.109047	-0.0831942	-0.0803497	-0.0730676	-0.0517485	-0.106615	-0.0900637	-0.101771	-0.0572844	-4.3875e-05	0.0400969	0.0885335	0.14394	0.122717	0.0673533	0.0515021	0.027499	0.0237496	0.0489158	0.0517397	-0.00530893	-0.053658	-0.040053	0.00972302	0.0733235	0.117358	0.14601	0.177934	0.198988	0.180026	0.154491
-0.1	-0.0583673	-0.0298527	-0.0531036	-0.0785483	-0.0968531	-0.135511	-0.157062	-0.132224	-0.14265	-0.139159	-0.0885866	-0.070739	-0.070351	-0.0649473	-0.0946923	-0.14748	-0.24012	-0.218524	-0.164508	-0.129233	-0.0925767	-0.0773653	-0.0272092	-0.045099	-0.0337527	-0.0283948	-0.0194215	0.00214111	0.0137513	0.0753088	0.154113	0.134841	0.0871275	0.0439648	0.00255353	-0.00843298	0.00223763	-0.0192811	-0.0546877	-0.0820192	-0.0801554	-0.0698572	-0.0159192	0.0328479	0.0642511	0.0931343	0.115783	0.0935503	0.103767
-0.05	-0.00274658	-0.0455914	-0.0763149	-0.092674	-0.0733411	-0.0809062	-0.0958435	-0.109527	-0.116859	-0.0642952	0.0132072	-0.0211685	-0.103589	-0.112912	-0.12457	-0.149417	-0.194519	-0.119965	-0.0676971	-0.069575	-0.0290008	-0.013883	0.0173763	-0.0262521	-0.104583	-0.107822	-0.0927537	-0.0640837	-0.0481857	-0.0194128	0.0253916	0.0075291	-0.0176308	-0.0464884	-0.0549517	-0.0086085	0.0330499	0.0235038	0.00745012	-0.0365642	-0.0364851	-0.0248296	-0.0155506	0.00662523	0.00546688	-0.00823114	-0.0382865	-0.0746293	-0.0657139
0	0.0128385	-0.044334	-0.0471919	-0.0530156	-0.0545556	-0.0591951	-0.0503672	-0.0813213	-0.0881621	-0.0331729	0.0294048	-0.00516853	-0.124026	-0.116139	-0.0546965	-0.00630932	-0.0299229	-0.0193689	-0.0110219	-0.00266761	0.0458816	0.042734	0.00947729	-0.0343589	-0.0740381	-0.0697866	-0.0740116	-0.0957903	-0.155407	-0.141289	-0.119912	-0.105026	-0.0953741	-0.131	-0.151203	-0.0909484	-0.00793277	0.0339372	0.0459519	0.0415912	0.0673004	0.0660488	0.0501649	0.0472535	0.0211685	-0.0234423	-0.0670889	-0.0666658	-0.0467786
0.05	0.0202028	0.0530244	0.0540628	0.0362039	0.00336084	-0.00681829	0.0476844	0.0377944	0.00740624	0.0134266	0.0347542	0.0470952	0.0724501	0.103651	0.0912493	0.0918598	0.0981642	0.0466906	0.0797315	0.0547493	-0.00605483	0.00279924	-0.0262082	-0.0104953	0.0329182	0.00146543	-0.00433488	0.0183243	-0.014392	-0.0960206	-0.124605	-0.105861	-0.0912758	-0.0804027	-0.136736	-0.160967	-0.130394	-0.0967823	-0.114467	-0.111206	-0.0546789	0.00209723	0.0148747	0.00752032	-0.00381715	-0.0113817	0.0313722	0.085713	0.130759
0.1	-0.0379702	0.000728326	-0.0273322	-0.00244823	-0.0086085	-0.0421889	-0.0561312	-0.0879764	-0.0863937	-0.0927006	-0.073447	-0.0449671	0.0412572	0.0343589	0.00177255	-0.049725	-0.0396135	-0.0494348	0.000517726	-0.0148747	-0.123376	-0.106446	-0.053174	0.0184735	0.0779656	0.0200536	0.0196761	0.0430768	0.0251808	-0.0459695	-0.0547845	-0.0229595	-0.0253477	-0.000535276	-0.0374868	-0.0746469	-0.0550925	-0.0321188	-0.0484056	-0.0897541	-0.0606657	0.0256286	0.0554446	0.0472271	0.0395872	0.0262696	0.0558847	0.0682701	0.0854655
0.15	-0.0809856	-0.0337352	-0.0605336	-0.0526812	-0.0484408	-0.0722472	-0.116041	-0.154661	-0.140743	-0.148637	-0.132884	-0.120348	-0.0466642	-0.0826111	-0.138193	-0.235656	-0.199444	-0.142954	-0.0749205	-0.0949757	-0.20372	-0.182529	-0.090276	-0.021783	0.00648482	-0.018254	-0.0138742	-0.0119609	0.00370307	-0.00894197	0.0119521	0.0482385	0.0267087	0.0309418	0.0318904	0.0103373	0.0052124	0.00593198	-0.00384347	-0.0403606	-0.0352902	0.0296243	0.0252247	3.51e-05	-0.0282631	-0.0549165	-0.00487894	0.0111184	0.0232228
0.2	-0.00609871	0.0149537	0.00297474	-0.00349247	0.0277449	0.0361688	0.00572137	-0.0229243	-0.0234423	-0.0446154	-0.0389368	-0.0504112	-0.0170076	-0.0301601	-0.1039	-0.23471	-0.226709	-0.143483	-0.0763149	-0.0966494	-0.189922	-0.173771	-0.0884451	-0.0695486	-0.0875961	-0.0625331	-0.0323735	-0.0167969	0.00648482	0.0519421	0.109989	0.148386	0.128894	0.108914	0.118132	0.116584	0.104991	0.0922758	0.106854	0.103439	0.104139	0.126014	0.0594064	0.0041857	-0.0404573	-0.0687286	-0.0002457	0.0202379	0.0368717
0.25	0.0505256	0.056633	0.0842193	0.0928599	0.142972	0.165509	0.187949	0.182846	0.178577	0.148395	0.158447	0.136315	0.130688	0.152182	0.124178	0.0090034	-0.0376099	-0.000930151	0.0308803	-0.0259535	-0.131831	-0.170355	-0.155938	-0.187513	-0.209845	-0.176195	-0.120793	-0.0402551	0.0208963	0.100761	0.160553	0.176793	0.136995	0.0803232	0.107494	0.158339	0.190586	0.200631	0.224992	0.23295	0.256799	0.306957	0.26614	0.204744	0.136682	0.0893118	0.109287	0.103536	0.099777
0.3	0.066516	0.0687462	0.096552	0.100965	0.146619	0.169605	0.229776	0.251439	0.271862	0.310503	0.356134	0.319802	0.279486	0.304724	0.324865	0.203171	0.10555	0.102153	0.132509	0.105284	0.0337	-0.0411605	-0.144773	-0.213175	-0.214966	-0.219803	-0.187231	-0.0992364	-0.0167179	0.0822312	0.10061	0.0714005	0.0385414	0.0129263	0.0663221	0.143232	0.196844	0.227161	0.248172	0.249403	0.286818	0.3192	0.303888	0.272636	0.223571	0.152604	0.113409	0.072309	0.047614
0.35	0.11205	0.116655	0.120731	0.141638	0.155012	0.167421	0.223101	0.249441	0.283813	0.34042	0.375469	0.340675	0.30117	0.284792	0.34875	0.280092	0.171249	0.113312	0.0954361	0.0764738	0.0205979	-0.031381	-0.118185	-0.125434	-0.087941	-0.136673	-0.124356	-0.0582177	0.0041857	0.0697514	0.0240043	-0.00680074	0.00259741	0.0499538	0.141182	0.22815	0.268184	0.28051	0.288808	0.236323	0.261807	0.309124	0.304119	0.285505	0.263714	0.204141	0.127146	0.0236092	-0.0193338
0.4	0.106446	0.132474	0.129055	0.176729	0.163093	0.14111	0.137666	0.119778	0.137952	0.157367	0.158132	0.150467	0.149776	0.125613	0.188258	0.186904	0.107831	0.00737114	-0.0320661	-0.0202994	-0.0646124	-0.0908069	-0.116726	-0.0726971	-0.0149713	-0.0810563	-0.0743734	-0.0284563	0.0251018	0.051423	-0.0170954	-0.023934	0.0109604	0.0814715	0.180162	0.267553	0.296064	0.27496	0.259489	0.19359	0.207243	0.255272	0.248162	0.247622	0.272863	0.248135	0.201398	0.100194	0.0658197
0.45	0.134153	0.164075	0.15583	0.204333	0.160922	0.09711	0.0514493	-5.26501e-05	-0.0117766	-0.0166653	-0.0224151	-0.0161211	0.00377327	-0.0216689	0.0369772	0.0729706	0.0782569	0.00694114	-0.0481857	-0.0241184	-0.0669655	-0.0631762	-0.0340338	0.0229068	0.0728735	-0.0097669	-0.0214582	-0.00940709	0.0291237	0.0409056	0.0101969	0.00329942	0.010899	0.0592303	0.167231	0.259395	0.274166	0.211762	0.193617	0.168883	0.168693	0.169885	0.13468	0.139472	0.180606	0.191815	0.186305	0.15202	0.133242
0.5	0.103039	0.125675	0.118496	0.127325	0.110175	0.061159	0.0138742	-0.0601021	-0.099901	-0.105976	-0.103421	-0.0802791	-0.0697337	-0.084016	-0.0407474	0.00804686	0.0535964	0.0104777	-0.0338933	-0.0221166	-0.0386556	-0.0262521	0.0433757	0.0667099	0.0927448	-0.00375572	-0.0240482	0.00651992	0.0758648	0.147318	0.128422	0.0885777	0.037399	0.0636696	0.16734	0.282028	0.317814	0.274592	0.256939	0.254805	0.252345	0.226293	0.148422	0.112441	0.122904	0.149202	0.161381	0.171909	0.178051
0.55	-0.0137601	-0.00744134	-0.0498394	-0.0791311	-0.0746028	-0.0872513	-0.0897099	-0.133188	-0.183146	-0.18261	-0.177743	-0.169939	-0.135779	-0.132456	-0.103918	-0.0351496	-0.0192635	-0.0426724	-0.0797845	-0.0797933	-0.046374	-0.0600405	0.00338717	0.00127238	0.0263223	-0.0119521	-0.00308004	0.0143745	0.0921165	0.19626	0.163832	0.111392	0.053746	0.0788485	0.167547	0.28463	0.34559	0.337218	0.296877	0.307766	0.324038	0.279732	0.176214	0.12383	0.10288	0.108719	0.101621	0.113383	0.0963128
0.6	-0.119885	-0.129457	-0.1613	-0.190987	-0.17049	-0.163327	-0.143913	-0.157493	-0.195649	-0.196178	-0.187995	-0.192634	-0.166501	-0.143796	-0.104326	0.000877501	-0.0279908	-0.0756883	-0.109021	-0.123848	-0.0884981	-0.121523	-0.087101	-0.106011	-0.107609	-0.117785	-0.0967557	-0.0980579	-0.0297648	0.0883832	0.070933	0.0220815	-0.011487	0.0291237	0.108976	0.19278	0.269466	0.301381	0.255469	0.266583	0.324291	0.318473	0.229231	0.161237	0.116139	0.124285	0.117011	0.126995	0.101798
0.65	-0.124659	-0.137567	-0.127405	-0.130144	-0.114894	-0.13434	-0.147283	-0.147839	-0.152622	-0.12629	-0.119449	-0.161787	-0.161823	-0.143429	-0.090276	0.00902973	0.00442263	-0.0360985	-0.0617932	-0.0872071	-0.110193	-0.161264	-0.132563	-0.128877	-0.151203	-0.168332	-0.145033	-0.134028	-0.0761295	0.0268492	-0.00523873	-0.0813301	-0.109536	-0.0644979	0.0121277	0.0746381	0.145409	0.188986	0.155165	0.167376	0.237167	0.293397	0.251672	0.192033	0.140269	0.142032	0.131661	0.125033	0.111863
0.7	-0.081816	-0.0801731	-0.0478603	-0.0205715	-0.0374693	-0.098368	-0.124552	-0.109562	-0.0907892	-0.0723002	-0.0669126	-0.0967114	-0.0853152	-0.0622424	-0.0228804	0.0233721	0.0617667	0.063696	0.0546877	0.0290535	-0.0375923	-0.0792017	-0.0584026	-0.043323	-0.0640837	-0.102401	-0.115596	-0.129403	-0.0889227	-0.0230824	-0.0615113	-0.137844	-0.156738	-0.121398	-0.0492148	0.00546688	0.0669567	0.106961	0.100451	0.117233	0.163895	0.214828	0.208324	0.176186	0.131884	0.123224	0.117073	0.123224	0.126995
0.75	-0.0679351	-0.0642776	-0.0622865	-0.0375044	-0.0618284	-0.129153	-0.146736	-0.118879	-0.0965343	-0.0848644	-0.0674856	-0.0746205	-0.0608683	-0.0592039	-0.0508775	-0.0132861	0.0290183	0.0721414	0.07305	0.059424	0.00197438	-0.0149888	-0.00822237	-0.0002457	-0.0095475	-0.0434549	-0.0660488	-0.0870479	-0.0505872	-0.0184998	-0.0399036	-0.0983326	-0.106597	-0.100858	-0.0900814	-0.0662868	-0.00675686	0.0273937	0.0529452	0.122948	0.177037	0.194856	0.197893	0.183899	0.159365	0.140627	0.13009	0.153143	0.15521
0.8	-0.0288339	-0.0276571	-0.0570555	-0.0393235	-0.0856865	-0.153134	-0.17293	-0.136458	-0.111943	-0.104255	-0.0796697	-0.0718327	-0.0646653	-0.0969063	-0.0950642	-0.0901699	-0.0833533	-0.0297736	0.00261496	0.00890687	-0.049769	-0.0546877	-0.0447912	-0.018017	0.00879279	-0.0347191	-0.0746911	-0.135073	-0.126513	-0.0977744	-0.0521532	-0.0704656	-0.0839718	-0.10839	-0.0979339	-0.0663221	-0.0232141	-0.0153926	0.0270424	0.114085	0.163417	0.169967	0.191469	0.19719	0.202175	0.193836	0.181023	0.210093	0.212689
0.85	-0.081551	-0.109349	-0.141835	-0.139705	-0.17615	-0.228085	-0.198924	-0.11621	-0.120472	-0.164769	-0.158519	-0.173238	-0.150036	-0.171855	-0.168125	-0.184643	-0.233191	-0.200001	-0.157673	-0.125033	-0.130224	-0.170996	-0.199526	-0.172749	-0.130313	-0.130037	-0.115187	-0.125024	-0.127592	-0.0974289	-0.0325668	-0.0457057	-0.0798905	-0.114601	-0.116432	-0.0791046	-0.0546437	-0.0371529	0.024935	0.101284	0.116833	0.0937273	0.135431	0.141217	0.130322	0.132036	0.185569	0.257642	0.276285
0.9	-0.130795	-0.14325	-0.190022	-0.206492	-0.242388	-0.268269	-0.219573	-0.147112	-0.174603	-0.213083	-0.195221	-0.229536	-0.212303	-0.235952	-0.217457	-0.237186	-0.268815	-0.239655	-0.178368	-0.123429	-0.130278	-0.205284	-0.261722	-0.238652	-0.163129	-0.116699	-0.0914439	-0.113125	-0.153969	-0.115374	-0.0344028	-0.0591951	-0.114183	-0.159617	-0.18057	-0.135779	-0.103545	-0.0784247	-0.0469984	-0.00806441	-0.00632687	-0.047746	-0.00934566	-0.00840666	-0.0110131	0.0245135	0.155803	0.258757	0.290533
0.95	-0.119929	-0.098049	-0.143205	-0.171936	-0.212175	-0.229268	-0.174449	-0.11006	-0.137263	-0.157017	-0.133563	-0.157394	-0.139938	-0.162093	-0.126567	-0.164021	-0.17999	-0.171511	-0.1095	-0.0544412	-0.0857572	-0.151751	-0.214663	-0.192771	-0.115187	-0.0724501	-0.0590013	-0.0618724	-0.117064	-0.105985	-0.0337527	-0.0495315	-0.12984	-0.197272	-0.236527	-0.205485	-0.163264	-0.11533	-0.0702187	-0.0626124	-0.0681467	-0.105452	-0.0779215	-0.0745852	-0.0747264	-0.0308627	0.104015	0.204159	0.224097
1	-0.0750705	-0.0278854	-0.0557879	-0.0903291	-0.140761	-0.136557	-0.0773565	-0.0350442	-0.088905	-0.124472	-0.108177	-0.128966	-0.115063	-0.0997858	-0.0493468	-0.0685258	-0.079237	-0.125113	-0.0844225	-0.0190616	-0.0300283	-0.0452133	-0.104893	-0.103332	-0.0406946	-0.00263251	0.0229682	0.041433	0.00934566	0.0370299	0.131465	0.103474	0.00763441	-0.0677412	-0.097296	-0.0841486	-0.069381	-0.070889	-0.0389896	-0.0653526	-0.08665	-0.110815	-0.0946746	-0.0942408	-0.100796	-0.0527516	0.057258	0.141799	0.162624
1.05	-0.0364675	0.0302918	0.0231614	-0.00666911	-0.0541068	-0.0502705	-0.0195093	-0.0107498	-0.0794136	-0.132706	-0.112218	-0.121772	-0.133563	-0.130518	-0.0887988	-0.0682525	-0.0479922	-0.0784688	-0.0458816	-0.00292209	-0.00803808	0.00237803	-0.0426548	-0.0419164	-0.0014742	0.0179029	0.0442197	0.0385765	-0.0144183	0.0310472	0.128939	0.117393	0.0436307	-0.037399	-0.0482033	-0.0175694	0.00423835	-0.013488	0.00137768	-0.03276	-0.0572404	-0.0777361	-0.0798552	-0.0813478	-0.0972606	-0.0559991	0.0263223	0.0968531	0.104432
1.1	0.065899	0.119645	0.0905061	0.0498482	-0.0134441	-0.0263838	-0.0163669	-0.00633564	-0.0400178	-0.0693369	-0.0368278	-0.0486959	-0.131117	-0.169858	-0.14957	-0.0786101	-0.0273937	-0.0243291	-0.00762563	-0.00724828	0.0301337	0.055295	0.0130843	0.000579151	0.0174026	0.0170427	0.0202028	-0.000114075	-0.0735087	-0.0575045	0.0203169	0.0479219	0.0238462	-0.023056	-0.0239077	0.00314146	0.0284211	0.00910871	0.00242191	-0.0304236	-0.0338581	-0.0256199	-0.0239604	-0.0390071	-0.0634493	-0.040554	0.00530015	-0.00120218	-0.0344204
1.15	0.135967	0.145705	0.094896	0.0620574	-0.00600218	-0.0325756	-0.0211685	0.00537913	4.3875e-05	-0.00596708	0.0325668	0.013725	-0.0893914	-0.138444	-0.105923	-0.0208524	0.0156559	0.0252159	0.0423296	0.0551101	0.0999542	0.108692	0.0535524	0.0463037	0.0652381	0.0677765	0.0562016	0.00365042	-0.0826729	-0.120935	-0.0581472	-0.0180434	-0.0388226	-0.0772152	-0.0723972	-0.0322506	0.0153662	0.0157349	0.0147782	0.00480874	0.0510622	0.100273	0.108	0.0814273	0.0504552	0.0540364	0.0617844	0.0110657	-0.0484936
1.2	0.0799611	0.0423647	-0.0414154	-0.0637489	-0.112449	-0.123082	-0.102037	-0.0277976	0.00674808	0.0359579	0.0769769	0.0697073	0.00201825	-0.0302391	-0.000754651	0.0392884	0.0227663	0.0359931	0.0432614	0.0637489	0.113294	0.120713	0.0743205	0.0528132	0.051159	0.0719209	0.0530332	-0.00696747	-0.0892941	-0.144719	-0.0720091	-0.0118995	-0.0243291	-0.0609564	-0.0864025	-0.0574077	0.00539668	0.0318465	0.0403694	0.0589397	0.128538	0.179637	0.188513	0.177925	0.17218	0.171294	0.114849	0.0252774	-0.0130931
1.25	0.00420325	-0.0468049	-0.153996	-0.176313	-0.226062	-0.239275	-0.202961	-0.0688079	-0.012821	0.043068	0.0656082	0.0684641	0.0784953	0.0727412	0.0462773	-0.0152873	-0.0771358	-0.0413187	-0.0121715	0.0404749	0.11117	0.151966	0.137505	0.125506	0.125568	0.164544	0.147023	0.0996618	0.0121803	-0.0651323	-0.0214319	0.0268668	0.0192986	-0.00576524	-0.0642159	-0.0658461	-0.0220376	-0.00400143	-0.00242191	0.00350124	0.0669655	0.113	0.124213	0.149965	0.167412	0.172831	0.0998567	0.0179029	0.00494037
1.3	0.0049667	-0.0206944	-0.133438	-0.174332	-0.213937	-0.207252	-0.152514	-0.000491401	0.0504992	0.0782481	0.0529628	0.0733323	0.107893	0.109687	0.0238374	-0.0835565	-0.113089	-0.0397717	-0.011329	0.0386908	0.0853417	0.112583	0.110912	0.107227	0.140636	0.193681	0.167773	0.150647	0.102543	0.0356416	0.0417142	0.0787867	0.0914174	0.0759354	0.00691482	-0.0330324	-0.0375044	-0.0432526	-0.0361161	-0.0237935	0.0134529	0.0292906	0.0266648	0.0572052	0.0562368	0.0441054	0.00740624	-0.0243291	-0.0508247
1.35	0.124071	0.141038	0.0276659	-0.0459168	-0.0935946	-0.0930723	-0.0398069	0.08391	0.147354	0.154643	0.0940018	0.130661	0.147256	0.12777	0.0384974	-0.0950465	-0.0707302	-0.0129439	-0.0166126	0.0065638	0.0505872	0.0912404	0.0868092	0.106775	0.113258	0.145257	0.11444	0.101692	0.09086	0.0522148	0.0712153	0.130215	0.139356	0.0920457	0.0346576	-0.0199131	-0.0539572	-0.0863671	-0.0624626	-0.0114343	0.0285177	0.050332	0.0463301	0.0711006	0.0886219	0.0650178	0.00489649	-0.0221078	-0.00762563
1.4	0.138971	0.149722	0.0811093	0.0220815	-0.0143745	-0.0129263	0.0510358	0.150072	0.198084	0.177155	0.101896	0.161922	0.203647	0.170129	0.0901433	-0.0317323	0.0134178	0.0754058	0.0724501	0.0766503	0.0880825	0.110992	0.111668	0.149346	0.146736	0.162913	0.163724	0.166618	0.169217	0.150485	0.145866	0.180353	0.169018	0.112903	0.0910369	0.055471	0.0399651	0.00890687	0.0257164	0.0576542	0.0705097	0.0844049	0.0798728	0.0951173	0.118051	0.116077	0.07545	0.0714446	0.101789
1.45	0.00435243	0.0196322	0.0279469	0.00476487	-0.0420834	-0.0587636	0.00643217	0.0806942	0.0859605	0.0579447	0.00979322	0.0872513	0.152002	0.156171	0.106899	0.0331202	0.0741881	0.129564	0.126593	0.139839	0.143124	0.143662	0.142829	0.179012	0.197756	0.199262	0.247519	0.285086	0.283794	0.255497	0.237502	0.242993	0.221562	0.161733	0.129135	0.106118	0.113365	0.0920191	0.0965431	0.0882947	0.0682878	0.0481066	0.0671065	0.07733	0.106375	0.109376	0.0503672	0.0588692	0.122904
1.5	-0.18115	-0.17237	-0.14531	-0.120481	-0.155947	-0.161742	-0.0648503	0.022977	0.0221517	0.0187895	-0.0282367	0.021941	0.0980313	0.126005	0.104547	0.076562	0.0934972	0.108514	0.10382	0.131027	0.141656	0.117785	0.0895683	0.0879321	0.116326	0.111739	0.184371	0.297825	0.333308	0.294228	0.23383	0.207957	0.22549	0.178622	0.108692	0.0859605	0.106482	0.0834505	0.0548197	0.0409847	0.0292028	0.00198315	0.0429537	0.0821163	0.118657	0.104255	0.0477636	0.047016	0.106863
contact pair5
	time ANT spindle
time scalp spindle	-1.5	-1.45	-1.4	-1.35	-1.3	-1.25	-1.2	-1.15	-1.1	-1.05	-1	-0.95	-0.9	-0.85	-0.8	-0.75	-0.7	-0.65	-0.6	-0.55	-0.5	-0.45	-0.4	-0.35	-0.3	-0.25	-0.2	-0.15	-0.1	-0.05	0	0.05	0.1	0.15	0.2	0.25	0.3	0.35	0.4	0.45	0.5	0.55	0.6	0.65	0.7	0.75	0.8	0.85	0.9
-1.5	0.227161	0.228899	0.219147	0.202132	0.181871	0.149515	0.124619	0.116223	0.120585	0.126881	0.137052	0.138311	0.140306	0.134311	0.137614	0.121164	0.110346	0.0913975	0.0911077	0.090584	0.0802882	0.0552074	0.0371507	0.0328932	0.0350715	0.0422592	0.0316132	0.0164737	0.0145367	0.0155891	0.023069	0.0274972	0.0269634	0.0237163	0.0190748	0.0134747	0.00902067	0.00613289	-0.000439655	-0.010148	-0.0217228	-0.0269756	-0.0295063	-0.0439438	-0.0568103	-0.055083	-0.0413107	-0.0286462	-0.0313943
-1.45	0.231829	0.235264	0.233674	0.214246	0.191991	0.15707	0.128728	0.1219	0.120942	0.126463	0.136139	0.149442	0.152173	0.140457	0.140129	0.127785	0.108034	0.0853035	0.0816337	0.0833509	0.0783462	0.0542043	0.0377949	0.0379792	0.0408002	0.0391614	0.0205205	0.00491978	1.7586e-05	0.00226845	0.013348	0.0233391	0.0244858	0.0189601	0.00865591	-0.00089293	-0.00893723	-0.0147365	-0.0231363	-0.030708	-0.0353486	-0.0345433	-0.0292316	-0.0361587	-0.0435155	-0.0348146	-0.0154676	0.000514582	-0.00220458
-1.4	0.226901	0.231327	0.230665	0.213997	0.19228	0.167748	0.143027	0.129997	0.125123	0.12376	0.130713	0.144295	0.140569	0.12339	0.117182	0.117744	0.100672	0.0859174	0.0890348	0.094847	0.0934218	0.0691748	0.0520391	0.0483296	0.047789	0.0428861	0.0241267	0.0136486	0.0156944	0.0257216	0.0394589	0.0479591	0.0396679	0.0219558	0.000608398	-0.0159377	-0.0289622	-0.0405523	-0.0527943	-0.0615	-0.0624149	-0.0578432	-0.0493909	-0.0523593	-0.0572762	-0.045941	-0.0223338	-0.00381336	-0.00386615
-1.35	0.23083	0.233341	0.227999	0.213178	0.197769	0.181981	0.15917	0.136784	0.133106	0.134771	0.136013	0.14418	0.136144	0.114036	0.106337	0.112862	0.0998797	0.0930604	0.100878	0.107798	0.108662	0.0835651	0.0609937	0.0472305	0.0468438	0.0493242	0.0360105	0.0286623	0.0367928	0.0520908	0.0608865	0.0653944	0.0548204	0.0331029	0.00554295	-0.0150821	-0.0289183	-0.044508	-0.0659145	-0.082805	-0.0875947	-0.0857851	-0.078436	-0.0768442	-0.0779857	-0.0680601	-0.0488601	-0.0322298	-0.0314718
-1.3	0.227963	0.230093	0.221742	0.212677	0.202295	0.190869	0.173429	0.148053	0.142014	0.149122	0.147768	0.147297	0.138277	0.115894	0.107486	0.109218	0.101714	0.103932	0.112972	0.117401	0.110144	0.076473	0.0499611	0.0324767	0.0378132	0.0509596	0.0459853	0.0384997	0.0442797	0.0583237	0.0587563	0.0585888	0.0533299	0.0431019	0.0253278	0.0087862	-0.00408668	-0.0234434	-0.0520457	-0.0741474	-0.0865596	-0.0891339	-0.0812861	-0.0737459	-0.0692197	-0.0585331	-0.0412206	-0.0263387	-0.0245409
-1.25	0.222285	0.223696	0.213526	0.206884	0.202573	0.197086	0.186177	0.156883	0.145262	0.155792	0.158855	0.157311	0.14912	0.126737	0.109443	0.0945082	0.0914584	0.100432	0.112813	0.119158	0.105252	0.065665	0.0386178	0.0214147	0.028586	0.0445768	0.0457224	0.0359058	0.037099	0.0493679	0.0513212	0.0521523	0.0560393	0.0575052	0.0482337	0.0355168	0.0229814	0.00318742	-0.0237955	-0.0463687	-0.0662767	-0.076935	-0.0747503	-0.0667371	-0.0585307	-0.049275	-0.0373081	-0.0271364	-0.0245566
-1.2	0.200985	0.200969	0.190485	0.182652	0.18538	0.18481	0.179828	0.160703	0.154879	0.168982	0.171057	0.161033	0.147083	0.130603	0.116047	0.100114	0.103595	0.112295	0.124975	0.129004	0.109056	0.0699787	0.0495246	0.0339647	0.0367547	0.0492625	0.0576701	0.0500924	0.0463455	0.052797	0.0550041	0.0534891	0.0558476	0.0571078	0.0498859	0.0380507	0.02248	0.00181284	-0.0259834	-0.0532729	-0.0790627	-0.0951957	-0.10057	-0.0961534	-0.0831597	-0.0682985	-0.056938	-0.0468809	-0.0428907
-1.15	0.156253	0.155365	0.149694	0.149812	0.160257	0.170756	0.169505	0.162178	0.170547	0.186021	0.184267	0.159268	0.143365	0.138952	0.132911	0.12685	0.130467	0.133632	0.135004	0.128892	0.10827	0.0777998	0.0686705	0.064312	0.0627475	0.0704387	0.07703	0.0637731	0.0564794	0.0635201	0.0700608	0.0685334	0.0614316	0.0519644	0.0387085	0.0218959	0.00364658	-0.0150183	-0.0422814	-0.0744556	-0.100059	-0.110963	-0.11295	-0.109515	-0.0989323	-0.0854518	-0.0808083	-0.0786589	-0.0771262
-1.1	0.110699	0.113329	0.115764	0.127453	0.137679	0.146702	0.147126	0.147468	0.170406	0.18542	0.18039	0.150975	0.141213	0.146228	0.141869	0.137255	0.14041	0.138549	0.126226	0.112547	0.0964452	0.074236	0.0693223	0.0744736	0.0659139	0.0659093	0.0663158	0.0511525	0.0453616	0.0592292	0.0689615	0.0682371	0.0588076	0.0468292	0.031505	0.0141963	-0.00340057	-0.0183205	-0.039337	-0.065388	-0.0850797	-0.0909936	-0.0896507	-0.0846585	-0.0770432	-0.0691415	-0.0687732	-0.068843	-0.0664407
-1.05	0.103799	0.110317	0.11401	0.128245	0.132065	0.13604	0.137999	0.137697	0.165647	0.179283	0.178287	0.15231	0.14994	0.155836	0.146197	0.142999	0.146293	0.141399	0.118234	0.103391	0.093092	0.07015	0.0573978	0.0603058	0.0513436	0.052516	0.0501752	0.0358969	0.0235046	0.0367868	0.0460843	0.0534807	0.0573733	0.057464	0.0507485	0.0421213	0.0299288	0.0135733	-0.00424616	-0.0240599	-0.0408584	-0.0469467	-0.0406938	-0.0278	-0.0178186	-0.0147687	-0.0183492	-0.0218145	-0.022801
-1	0.113942	0.118645	0.11884	0.136972	0.138339	0.142018	0.143971	0.14269	0.16586	0.183651	0.188746	0.170579	0.170099	0.169569	0.156288	0.149756	0.153641	0.156557	0.13771	0.124893	0.11128	0.0901825	0.0759523	0.0767364	0.0720479	0.0718192	0.0639741	0.0448537	0.025364	0.0332742	0.0330658	0.0376105	0.050006	0.0609569	0.0631126	0.0624367	0.05447	0.0364648	0.0203694	0.00593371	-0.0105773	-0.022204	-0.0186194	-0.00419674	0.00680669	0.0114945	0.00986138	0.00184245	-0.00540883
-0.95	0.111026	0.114607	0.113445	0.133263	0.13607	0.138001	0.139282	0.137486	0.159	0.177046	0.185117	0.174385	0.16984	0.16608	0.156667	0.152743	0.16285	0.174316	0.172061	0.163981	0.146272	0.12913	0.110066	0.0981121	0.0879249	0.0824436	0.0732427	0.053657	0.0302167	0.0341065	0.0324105	0.0403333	0.052	0.057596	0.0550683	0.0529213	0.044603	0.0246511	0.00398822	-0.0116699	-0.0299985	-0.0471776	-0.0470033	-0.0337717	-0.0208921	-0.0116193	-0.00702917	-0.0127601	-0.0210875
-0.9	0.0938619	0.102706	0.108042	0.124781	0.125252	0.126091	0.128549	0.124498	0.146833	0.158112	0.16587	0.161889	0.155753	0.155867	0.155593	0.161198	0.169874	0.176368	0.181929	0.176839	0.158593	0.14596	0.121722	0.0996685	0.0840856	0.0766224	0.068177	0.0549923	0.0378718	0.0412382	0.0474187	0.0639598	0.0713595	0.0676438	0.0587534	0.0519383	0.0416146	0.0247637	0.00802585	-0.00493279	-0.0217901	-0.0403154	-0.0448729	-0.0397404	-0.0346949	-0.0290639	-0.022982	-0.0207396	-0.021567
-0.85	0.065686	0.0764804	0.0902719	0.103589	0.107119	0.114217	0.119449	0.116116	0.136652	0.138313	0.139864	0.138491	0.143022	0.150675	0.156688	0.170824	0.169815	0.157863	0.150084	0.14131	0.130241	0.121455	0.103197	0.0912001	0.0823534	0.0774988	0.070292	0.0591192	0.0473392	0.0520154	0.0640584	0.0823559	0.0829116	0.0732091	0.0604913	0.0513536	0.0405918	0.0294033	0.0194797	0.0102171	-0.0053588	-0.0229267	-0.0266217	-0.0243635	-0.0258638	-0.0259317	-0.020134	-0.012258	-0.00850524
-0.8	0.0403142	0.0550343	0.0705474	0.080871	0.0871509	0.10376	0.109569	0.110077	0.128357	0.128814	0.120012	0.115539	0.127485	0.141198	0.157137	0.18124	0.175736	0.151353	0.132128	0.124011	0.120734	0.108633	0.0927486	0.0929533	0.0945067	0.0981758	0.0903268	0.0781693	0.0665343	0.0725061	0.0813789	0.0910886	0.0836689	0.0686243	0.0523524	0.0449826	0.0368531	0.0286533	0.0186186	0.00476117	-0.0116911	-0.0235454	-0.0196993	-0.0191937	-0.0255686	-0.0263059	-0.0163056	-0.00237772	0.00602677
-0.75	0.0398723	0.0538153	0.063611	0.068929	0.0777396	0.0994232	0.103664	0.109078	0.128232	0.131013	0.11074	0.0972363	0.112782	0.130007	0.151188	0.175885	0.177423	0.158727	0.143203	0.135068	0.133059	0.117353	0.0982694	0.100132	0.106342	0.108888	0.0941718	0.0782069	0.0706166	0.0799579	0.0836621	0.0825271	0.070788	0.0533082	0.0384764	0.0344828	0.0295365	0.0225933	0.0116612	-0.00263333	-0.0148745	-0.0189054	-0.0124437	-0.016051	-0.0250138	-0.0263941	-0.0170011	-0.00481878	0.00117397
-0.7	0.0690718	0.0822224	0.0815892	0.0821411	0.0870703	0.105062	0.108312	0.111198	0.131245	0.136264	0.123234	0.114906	0.127755	0.136108	0.153742	0.180212	0.195552	0.186118	0.177865	0.170115	0.16192	0.149695	0.13216	0.124981	0.124267	0.116382	0.0948534	0.076192	0.0658408	0.0738448	0.078266	0.0778102	0.0680087	0.0502943	0.0347195	0.0286526	0.0197673	0.00929612	0.000909206	-0.0112397	-0.0232542	-0.0246945	-0.016332	-0.0153531	-0.0169179	-0.0173982	-0.017025	-0.016904	-0.0189466
-0.65	0.0814794	0.0969575	0.0940727	0.0985695	0.101565	0.109951	0.11037	0.110097	0.129793	0.136227	0.130698	0.125341	0.133005	0.140571	0.155723	0.184369	0.200734	0.202202	0.201415	0.200428	0.188469	0.179614	0.164502	0.152948	0.150039	0.136326	0.110457	0.0863063	0.075468	0.0786371	0.0799797	0.0796784	0.0721271	0.0547046	0.0395988	0.0306143	0.0166714	0.000926618	-0.00904806	-0.0236706	-0.0369271	-0.0375205	-0.0289415	-0.025593	-0.0232733	-0.0244212	-0.0300934	-0.0338196	-0.0386496
-0.6	0.0731609	0.0889932	0.0854097	0.0951756	0.0988856	0.106399	0.105881	0.104788	0.123763	0.133599	0.133429	0.126442	0.131618	0.144596	0.165553	0.190229	0.195448	0.20372	0.215909	0.229255	0.229452	0.225407	0.202913	0.185205	0.17856	0.170923	0.14967	0.124997	0.112361	0.108251	0.101479	0.0958543	0.0838298	0.0629068	0.0437466	0.0296558	0.0126937	-0.00773803	-0.0249303	-0.0489015	-0.069825	-0.072699	-0.0609031	-0.0531636	-0.049598	-0.055113	-0.0631965	-0.0647749	-0.0664859
-0.55	0.0691246	0.0766242	0.0636305	0.0730094	0.0810075	0.0916166	0.091852	0.0911211	0.105595	0.118393	0.119825	0.105471	0.109598	0.124798	0.150247	0.173187	0.181473	0.202364	0.217955	0.238291	0.247449	0.24705	0.224498	0.203462	0.19551	0.19488	0.17962	0.162288	0.154614	0.151216	0.139842	0.126475	0.104713	0.0758096	0.0519015	0.035857	0.0228859	0.00468955	-0.0170424	-0.0459867	-0.0684983	-0.0709851	-0.057444	-0.0499997	-0.0494551	-0.0577079	-0.0672837	-0.0708908	-0.0744412
-0.5	0.0697389	0.0717044	0.0527184	0.0553173	0.0655382	0.0808109	0.0787457	0.0761345	0.0850158	0.0940375	0.0990447	0.0833634	0.0908229	0.107002	0.131974	0.157758	0.173704	0.200976	0.222777	0.240868	0.250832	0.246303	0.236184	0.220956	0.220027	0.220054	0.204599	0.192234	0.186628	0.185799	0.172024	0.150216	0.123262	0.0961847	0.0747334	0.060257	0.0491889	0.0296661	-0.000907258	-0.0349443	-0.056719	-0.060157	-0.0510115	-0.0451416	-0.0467957	-0.0528964	-0.0601872	-0.0629334	-0.0658989
-0.45	0.0575883	0.0684445	0.0574169	0.0531148	0.0563136	0.0694744	0.063003	0.0575768	0.057091	0.062772	0.0783908	0.0677515	0.0766389	0.0935426	0.114621	0.141029	0.164367	0.200144	0.230352	0.242602	0.244278	0.234683	0.232122	0.225906	0.228162	0.228267	0.217831	0.207797	0.199382	0.194622	0.170598	0.140966	0.110386	0.0872423	0.0704843	0.0588365	0.0450694	0.0157991	-0.0230313	-0.0574681	-0.0747284	-0.0760494	-0.071669	-0.0704858	-0.074939	-0.0794648	-0.0811758	-0.0749478	-0.068271
-0.4	0.0512802	0.0616532	0.0539176	0.0510142	0.0453712	0.0545743	0.0487825	0.0452149	0.0425873	0.0437275	0.0601659	0.052171	0.0666469	0.0937678	0.113273	0.128083	0.149688	0.18762	0.22855	0.243319	0.244421	0.239037	0.242996	0.24607	0.242339	0.232712	0.2209	0.213548	0.199419	0.183065	0.155951	0.123768	0.0878954	0.0570069	0.0373739	0.0245466	0.0108809	-0.0168422	-0.0495281	-0.0749197	-0.0841204	-0.0789962	-0.0761269	-0.078896	-0.0833809	-0.0860301	-0.0852535	-0.0732536	-0.0647019
-0.35	0.0542587	0.0632613	0.0522672	0.0483651	0.0379412	0.0465294	0.0462052	0.0492778	0.0550431	0.0589704	0.0702473	0.0587078	0.0672268	0.0911517	0.113667	0.117381	0.132272	0.164011	0.208169	0.231948	0.242134	0.242564	0.247412	0.260386	0.257105	0.246823	0.231251	0.217091	0.195931	0.171873	0.146637	0.116148	0.078097	0.0400857	0.0140438	-0.00298681	-0.0187455	-0.0425955	-0.064914	-0.080637	-0.0826998	-0.0745445	-0.0745194	-0.0810286	-0.0842029	-0.0821342	-0.076154	-0.0614873	-0.0565787
-0.3	0.0647853	0.0797073	0.0738871	0.0699449	0.0565328	0.0534231	0.0516007	0.057302	0.0734941	0.0798695	0.0822652	0.0668768	0.0686071	0.0852315	0.104653	0.108091	0.126337	0.156285	0.196527	0.224896	0.238331	0.240053	0.244013	0.259984	0.264366	0.261736	0.240848	0.21898	0.192123	0.164777	0.140054	0.114926	0.080771	0.0406281	0.00691534	-0.0168273	-0.0344821	-0.0533832	-0.0692484	-0.0793325	-0.0765539	-0.067713	-0.0695585	-0.0776713	-0.0821747	-0.0784366	-0.0713014	-0.0605464	-0.0626654
-0.25	0.0737936	0.0941188	0.0896777	0.084247	0.076838	0.0689449	0.0619867	0.0620993	0.0821654	0.0910378	0.0938653	0.0824815	0.07487	0.0773134	0.0891302	0.103933	0.134748	0.16296	0.192162	0.219007	0.232345	0.236428	0.239455	0.251709	0.25778	0.259711	0.236978	0.215841	0.195359	0.171024	0.146954	0.128108	0.102145	0.0716373	0.0396256	0.0123108	-0.0093873	-0.0258992	-0.0395581	-0.0496923	-0.047979	-0.0434243	-0.0507409	-0.0658616	-0.0774217	-0.0798106	-0.0765992	-0.069563	-0.0781691
-0.2	0.0865384	0.105105	0.0941776	0.0861588	0.0858049	0.0790289	0.0664028	0.061515	0.0790332	0.088804	0.0964444	0.0934477	0.077858	0.0669963	0.0708708	0.0888094	0.124853	0.15329	0.182395	0.203649	0.210231	0.209477	0.215376	0.236217	0.246102	0.242086	0.220062	0.199291	0.18344	0.163879	0.144137	0.13206	0.114066	0.0906115	0.0620752	0.0389248	0.0196412	0.0051622	-0.00755294	-0.0226553	-0.0329699	-0.0405819	-0.0562672	-0.0788291	-0.09648	-0.103175	-0.0983072	-0.0904932	-0.0960663
-0.15	0.0936853	0.107113	0.0978385	0.0909656	0.0919761	0.0893546	0.079431	0.0718559	0.083994	0.0887455	0.0970461	0.101218	0.0929448	0.0843533	0.0844252	0.0911795	0.112229	0.134515	0.16497	0.186234	0.187487	0.181572	0.182342	0.206111	0.213814	0.201049	0.182451	0.168724	0.155154	0.134434	0.114868	0.101997	0.0856969	0.0695697	0.0521243	0.0387764	0.0269792	0.0182209	0.00811624	-0.00959267	-0.0256836	-0.0396704	-0.0571885	-0.0812619	-0.101736	-0.109733	-0.103722	-0.0951502	-0.0956217
-0.1	0.0812623	0.0922816	0.0858557	0.0773825	0.0729264	0.0710337	0.0730821	0.0672283	0.0710398	0.0746224	0.0779821	0.0824728	0.0808298	0.0780667	0.0833206	0.0792094	0.0824493	0.0928418	0.118421	0.140869	0.140649	0.133551	0.129111	0.149745	0.156238	0.14528	0.133789	0.125208	0.111959	0.0912044	0.0690785	0.050706	0.0328821	0.0255816	0.0200945	0.0133164	0.00315488	-0.00344928	-0.00942476	-0.0238886	-0.0356522	-0.0429254	-0.0510169	-0.0675386	-0.0809564	-0.085758	-0.0809066	-0.0749132	-0.077028
-0.05	0.0822669	0.0859062	0.0855442	0.0760703	0.0608608	0.0542297	0.0736412	0.0783101	0.0774288	0.0831065	0.0712471	0.0571902	0.0509458	0.0509734	0.0578062	0.0623266	0.0723547	0.0782766	0.0854131	0.0963396	0.0982288	0.098736	0.0931927	0.0932199	0.0910386	0.0811563	0.0800683	0.0865788	0.0818955	0.0694065	0.0479926	0.0208107	0.00196549	-0.00243547	-0.00453369	-0.00997517	-0.0201375	-0.0225783	-0.0149645	-0.0123066	-0.0166576	-0.0221639	-0.0350394	-0.0509117	-0.0614484	-0.0660991	-0.0667897	-0.0595892	-0.0576487
0	0.0680358	0.0627012	0.0608651	0.0462744	0.0344997	0.0280096	0.0452232	0.0636602	0.0611466	0.0714583	0.0653836	0.0508096	0.0438101	0.0391131	0.0462122	0.0525821	0.0692273	0.0841464	0.0986111	0.115631	0.12155	0.116006	0.0968598	0.0732356	0.0742506	0.0826113	0.0921303	0.0988122	0.101671	0.102481	0.0928081	0.066429	0.0525809	0.0514319	0.0492299	0.040705	0.0281489	0.0213729	0.0240108	0.0276766	0.0203489	0.00514684	-0.0136081	-0.0217666	-0.0281033	-0.0359868	-0.0498657	-0.0565914	-0.0612864
0.05	0.0265691	0.023386	0.0207016	0.00884522	0.00528931	0.001959	0.00402695	0.0216705	0.0255352	0.0392326	0.0463012	0.0410281	0.0399525	0.0279224	0.0273348	0.0374081	0.0669907	0.0836802	0.0931482	0.105029	0.112909	0.105594	0.0806823	0.0603679	0.0662291	0.0847922	0.108026	0.10862	0.115353	0.124717	0.135101	0.14211	0.148615	0.153672	0.156223	0.149195	0.124806	0.0945021	0.0699256	0.0553137	0.0434136	0.0248648	0.0098637	0.000228113	-0.0128232	-0.0327092	-0.0596713	-0.0756721	-0.0786821
0.1	0.0211238	0.0230768	0.0221479	0.0127893	0.0114497	0.00546485	-0.00261408	0.00900466	0.0202448	0.0368915	0.0500304	0.0541942	0.0643867	0.0444204	0.0325244	0.0338161	0.0581529	0.0719309	0.0736074	0.0758711	0.076182	0.0638978	0.0392121	0.0442199	0.0579805	0.0669507	0.081459	0.0807027	0.0911171	0.104604	0.133355	0.175774	0.206712	0.220917	0.231892	0.230776	0.205851	0.168665	0.128493	0.0933318	0.0697794	0.0507774	0.0366909	0.0205019	0.00495805	-0.0170787	-0.0483691	-0.0760157	-0.0868969
0.15	0.024476	0.0287443	0.0310643	0.0243332	0.0213095	0.0125256	0.00171399	0.00751501	0.0208966	0.0383783	0.04841	0.0498238	0.0638921	0.0457569	0.0287215	0.0278061	0.0482781	0.0685493	0.0698066	0.0600917	0.0482062	0.0373559	0.0219654	0.0411023	0.055796	0.0526079	0.0567757	0.056546	0.0625058	0.0750953	0.110496	0.165074	0.212147	0.242299	0.263076	0.266039	0.243018	0.208144	0.165601	0.122647	0.0909466	0.0706126	0.0571328	0.0403542	0.0278102	0.0103089	-0.0187451	-0.0496331	-0.0625987
0.2	0.0131105	0.0194642	0.026383	0.0238578	0.0187548	0.00993955	0.000604036	0.00729891	0.0233643	0.0384256	0.0421122	0.0387634	0.0532931	0.038721	0.0215318	0.0242707	0.0433025	0.0701114	0.0710993	0.0512114	0.0328997	0.0224712	0.013531	0.0332482	0.0473805	0.0396335	0.0347252	0.0322934	0.0332397	0.0434802	0.0799977	0.140237	0.195905	0.239186	0.273761	0.28587	0.266705	0.230585	0.186743	0.14028	0.106558	0.0877066	0.0756004	0.062897	0.0549354	0.0416244	0.0117356	-0.0227623	-0.0384131
0.25	0.00761571	0.0155353	0.0228478	0.0206417	0.0116595	0.00365338	-0.00680212	-0.00398934	0.011294	0.0258083	0.0263792	0.0226121	0.0355638	0.0289763	0.019639	0.026411	0.0402759	0.065784	0.0647118	0.0446241	0.0315737	0.0239978	0.015825	0.0248097	0.0343324	0.0263232	0.0163058	0.0152124	0.0119502	0.0160526	0.0511611	0.115275	0.176016	0.222995	0.264854	0.289277	0.283284	0.256452	0.215159	0.165134	0.129448	0.112191	0.102571	0.0904474	0.0796844	0.0665247	0.0353272	0.00123646	-0.0169328
0.3	0.00679088	0.01564	0.0214254	0.0210176	0.00837444	0.00102439	-0.00915731	-0.00990535	0.00428235	0.0194844	0.0258486	0.0264636	0.0361829	0.0337056	0.0258342	0.0206445	0.0249843	0.0464617	0.0514125	0.0453284	0.0409364	0.0293897	0.0167947	0.0203399	0.0268404	0.0196337	0.00990751	0.00855238	-8.87737e-06	0.000693704	0.0298803	0.0889332	0.148565	0.193947	0.235652	0.267002	0.275991	0.265287	0.235402	0.191447	0.159275	0.142534	0.13109	0.11635	0.100446	0.0839811	0.0517424	0.0216865	0.00542861
0.35	0.00492673	0.0149807	0.0174481	0.0203267	0.00612777	-0.000757923	-0.00644025	-0.00586537	0.00267655	0.0113562	0.024314	0.029163	0.0363678	0.0361847	0.0292852	0.0131684	0.0117539	0.0315775	0.0444204	0.0499251	0.0523773	0.0332981	0.0142503	0.0189088	0.0261217	0.0167036	0.00627202	0.00109695	-0.0106012	-0.00792669	0.0163464	0.0645124	0.117429	0.159906	0.198664	0.233955	0.256304	0.263722	0.252532	0.223982	0.198907	0.181366	0.164403	0.146482	0.127452	0.105925	0.0731795	0.0461882	0.0341322
0.4	0.00178734	0.010493	0.00911877	0.0118549	-0.00192334	-0.00779609	-0.00793466	-0.00489609	-0.00333084	-0.00316553	0.0142876	0.0189735	0.0221537	0.0149601	0.0070422	-0.00423626	-0.000697911	0.0189883	0.0366461	0.0478668	0.050007	0.0262433	0.000795625	0.00255292	0.0133728	0.00420851	-0.00568215	-0.0134363	-0.025216	-0.0192953	0.000588518	0.0386142	0.0798997	0.116132	0.151161	0.18799	0.219405	0.243111	0.258254	0.25437	0.240213	0.221442	0.195191	0.170317	0.148272	0.126957	0.0985983	0.0764879	0.0694336
0.45	-0.00762215	-0.00715736	-0.0133462	-0.0158544	-0.0281622	-0.0271177	-0.0224025	-0.019754	-0.0215983	-0.0246016	-0.00835125	-0.0039511	-0.000670108	-0.0138522	-0.0259993	-0.0300953	-0.0203553	-0.00563211	0.00967274	0.0200513	0.01892	0.000657182	-0.0205469	-0.0244968	-0.0153996	-0.0187666	-0.0248084	-0.0312423	-0.0415671	-0.0395577	-0.0293317	-0.00186414	0.0261984	0.0526984	0.0802441	0.114096	0.149774	0.184527	0.222292	0.247983	0.255973	0.246814	0.217854	0.186279	0.158628	0.135893	0.11093	0.0941849	0.0940912
0.5	-0.0172477	-0.0215397	-0.029653	-0.0391518	-0.049742	-0.0431277	-0.0378819	-0.0375549	-0.042159	-0.0428127	-0.0321903	-0.0270963	-0.0221238	-0.0357968	-0.0545275	-0.0588116	-0.0535631	-0.0476207	-0.0362006	-0.0257714	-0.0256926	-0.0333953	-0.041784	-0.0451463	-0.0465395	-0.0491701	-0.0549624	-0.0585342	-0.0693193	-0.0773763	-0.0805076	-0.0633095	-0.043083	-0.0206892	0.00608262	0.0398503	0.078834	0.119668	0.169339	0.219628	0.254549	0.264683	0.246143	0.216011	0.186171	0.163696	0.14078	0.125438	0.126163
0.55	-0.0156029	-0.0230438	-0.0318727	-0.046472	-0.0584937	-0.0522221	-0.0496424	-0.0475554	-0.0515036	-0.0481529	-0.0366503	-0.0305437	-0.02768	-0.0436132	-0.0625981	-0.0652058	-0.0652816	-0.067561	-0.0609784	-0.0477792	-0.0422184	-0.0446847	-0.0468508	-0.0489867	-0.0611435	-0.0712424	-0.0784974	-0.078209	-0.0878286	-0.102755	-0.114621	-0.107098	-0.0916263	-0.0718165	-0.0448803	-0.0103463	0.0303683	0.0734569	0.129674	0.197346	0.257216	0.291717	0.28987	0.26492	0.232896	0.206445	0.181146	0.166195	0.165746
0.6	-0.0229835	-0.0258555	-0.0310409	-0.0439673	-0.0561957	-0.0550112	-0.0552815	-0.0437426	-0.0439999	-0.0401697	-0.0266334	-0.0191552	-0.0197645	-0.040356	-0.0562399	-0.0557955	-0.0559135	-0.0596728	-0.0592335	-0.0482408	-0.0381733	-0.041287	-0.0460929	-0.0455618	-0.0591822	-0.0789377	-0.0886634	-0.0867482	-0.0949109	-0.110262	-0.119672	-0.113738	-0.103344	-0.0895485	-0.0679069	-0.0349381	0.00678198	0.0504754	0.107224	0.177236	0.245265	0.296966	0.316673	0.305935	0.279994	0.251571	0.22304	0.208297	0.208934
0.65	-0.0349398	-0.0322461	-0.0308932	-0.0392014	-0.0499667	-0.0547225	-0.0558817	-0.0358781	-0.0345282	-0.0360617	-0.0237341	-0.0135247	-0.0142336	-0.0352718	-0.0457323	-0.0451985	-0.0478714	-0.0536671	-0.0579197	-0.0493128	-0.0356469	-0.0410195	-0.0453373	-0.0426959	-0.0567711	-0.0822023	-0.0940208	-0.090723	-0.099762	-0.115962	-0.123737	-0.117104	-0.108918	-0.099516	-0.0831123	-0.0521212	-0.00861642	0.0365081	0.0896532	0.151513	0.215268	0.275554	0.317053	0.329446	0.320035	0.296755	0.266354	0.249828	0.249641
0.7	-0.0428635	-0.0331766	-0.0258857	-0.0312068	-0.0422561	-0.0569724	-0.0625189	-0.0389162	-0.0330437	-0.0419272	-0.0326428	-0.0200485	-0.0187545	-0.0362659	-0.0393787	-0.0395462	-0.0464431	-0.0552324	-0.0647151	-0.0597668	-0.0472975	-0.0580291	-0.05845	-0.0520327	-0.0695328	-0.097565	-0.113159	-0.111645	-0.123375	-0.139955	-0.145207	-0.132563	-0.120118	-0.109728	-0.0940106	-0.0642323	-0.0214317	0.0241602	0.0736592	0.125681	0.180337	0.241849	0.299146	0.334859	0.34672	0.336502	0.311146	0.293797	0.289327
0.75	-0.0425711	-0.0325495	-0.0240293	-0.0317759	-0.0449908	-0.0662751	-0.0724099	-0.046024	-0.0383665	-0.0556544	-0.0515873	-0.0392052	-0.0337353	-0.0454295	-0.0440289	-0.0480684	-0.0595901	-0.0713948	-0.0847035	-0.0839855	-0.0728974	-0.0866613	-0.0820404	-0.0763734	-0.0973003	-0.124821	-0.143276	-0.145613	-0.157463	-0.170098	-0.171219	-0.153792	-0.135045	-0.118535	-0.0982489	-0.0690356	-0.0314983	0.0110628	0.0570593	0.102719	0.150815	0.213721	0.282358	0.334756	0.363725	0.370066	0.353204	0.33745	0.329281
0.8	-0.0243802	-0.0184998	-0.0132613	-0.022661	-0.0379459	-0.0624653	-0.0660002	-0.0406733	-0.0349344	-0.0545468	-0.055524	-0.0481538	-0.0394795	-0.0465343	-0.0454966	-0.0521151	-0.0626419	-0.0756074	-0.0919022	-0.0948281	-0.0822962	-0.0940416	-0.0855414	-0.0871901	-0.112363	-0.136938	-0.158541	-0.164608	-0.170987	-0.175684	-0.178508	-0.165695	-0.14834	-0.129027	-0.104967	-0.0744145	-0.0401834	-0.0011923	0.0403878	0.0825343	0.130105	0.195913	0.269733	0.32848	0.366416	0.388874	0.389264	0.384929	0.379015
0.85	-0.0153092	-0.0138528	-0.0131086	-0.0251251	-0.0392164	-0.0591821	-0.0584324	-0.0376329	-0.0376751	-0.0557822	-0.0609553	-0.0566455	-0.0466663	-0.0488377	-0.0469562	-0.0536415	-0.062227	-0.0801156	-0.0959224	-0.100736	-0.0879559	-0.097348	-0.0896106	-0.0960819	-0.117265	-0.13563	-0.154952	-0.159711	-0.164479	-0.168466	-0.176362	-0.167927	-0.15249	-0.134558	-0.111566	-0.0818009	-0.0472954	-0.00915961	0.0292445	0.0704413	0.118942	0.185	0.256327	0.311942	0.352021	0.385341	0.406209	0.422009	0.423666
0.9	-0.0100728	-0.00905993	-0.0101756	-0.0240052	-0.038768	-0.0552626	-0.0511438	-0.0334784	-0.0408596	-0.0578158	-0.0643648	-0.0630897	-0.0534997	-0.048575	-0.0435586	-0.0514546	-0.0665603	-0.0900903	-0.103299	-0.110198	-0.0998151	-0.105079	-0.0946783	-0.100222	-0.115966	-0.133164	-0.15203	-0.153807	-0.160554	-0.169149	-0.179848	-0.173581	-0.159539	-0.144169	-0.121891	-0.0917045	-0.0524747	-0.0107332	0.0283833	0.0677155	0.110032	0.168984	0.234505	0.28624	0.325396	0.368073	0.409645	0.445326	0.458623
0.95	-0.00845389	-0.00598646	-0.00906848	-0.0251831	-0.0388088	-0.0539289	-0.0497384	-0.0358393	-0.0467385	-0.0591807	-0.0653611	-0.0667424	-0.0602004	-0.0521047	-0.0454503	-0.0553209	-0.0757092	-0.100835	-0.108918	-0.113661	-0.105594	-0.107768	-0.0942397	-0.101487	-0.116942	-0.135257	-0.155381	-0.157781	-0.167728	-0.178652	-0.186051	-0.179646	-0.167358	-0.154415	-0.132646	-0.100093	-0.0552193	-0.00800399	0.0331166	0.0682851	0.0997456	0.147562	0.204499	0.251432	0.290166	0.339411	0.395534	0.442723	0.465894
1	-0.00726321	-0.00403509	-0.00979875	-0.0276186	-0.0415793	-0.0532478	-0.0478612	-0.0403952	-0.0489975	-0.0572398	-0.0616906	-0.0659864	-0.0619085	-0.055889	-0.054909	-0.0720744	-0.0967226	-0.115251	-0.113341	-0.109681	-0.103654	-0.105011	-0.0887878	-0.0966803	-0.116525	-0.140388	-0.162229	-0.16477	-0.174025	-0.184023	-0.184144	-0.173023	-0.160473	-0.152293	-0.136119	-0.10557	-0.0606408	-0.0102359	0.0333072	0.0660281	0.0893365	0.127984	0.176373	0.219548	0.259767	0.310612	0.369851	0.418957	0.447492
1.05	-0.00768225	-0.00843661	-0.0164382	-0.0324639	-0.0432388	-0.0497819	-0.0414698	-0.0377101	-0.0439573	-0.0534436	-0.0573633	-0.061853	-0.0631208	-0.0650175	-0.0678103	-0.0818924	-0.0983326	-0.10826	-0.0998396	-0.0878691	-0.0857948	-0.0871037	-0.0703395	-0.0778327	-0.104694	-0.135207	-0.160587	-0.167784	-0.180209	-0.189202	-0.182335	-0.168625	-0.160019	-0.157723	-0.145427	-0.115805	-0.0733535	-0.0236433	0.0209157	0.0534067	0.0757596	0.114359	0.161062	0.20257	0.241533	0.286383	0.338132	0.385311	0.418689
1.1	-0.0190464	-0.0248396	-0.03017	-0.0367483	-0.0426478	-0.0459205	-0.0366577	-0.0348438	-0.0397375	-0.0500906	-0.0570905	-0.0603943	-0.0661374	-0.0754026	-0.0781615	-0.081971	-0.0835262	-0.0879115	-0.082476	-0.0672229	-0.0679705	-0.0679983	-0.0526538	-0.0598702	-0.0924054	-0.123366	-0.150287	-0.161639	-0.178806	-0.19003	-0.181513	-0.168721	-0.162768	-0.160241	-0.14467	-0.115053	-0.079767	-0.0378612	0.00339656	0.0364382	0.0637528	0.106904	0.155336	0.198004	0.234152	0.269915	0.307361	0.348342	0.38628
1.15	-0.026973	-0.0361705	-0.038096	-0.039703	-0.0454839	-0.0508211	-0.0407197	-0.0384489	-0.0425899	-0.0502576	-0.0603527	-0.064449	-0.0716126	-0.0844954	-0.0854377	-0.0796736	-0.0702557	-0.0736957	-0.0770046	-0.065771	-0.0718107	-0.0701304	-0.0504522	-0.0605341	-0.0956063	-0.122843	-0.145058	-0.153763	-0.171931	-0.186463	-0.180541	-0.16821	-0.159263	-0.152794	-0.132993	-0.10526	-0.0773459	-0.0427063	-0.00800733	0.0233279	0.0554216	0.102077	0.153433	0.196651	0.226852	0.25029	0.271734	0.303622	0.342726
1.2	-0.022989	-0.0319294	-0.0328122	-0.0337811	-0.0380643	-0.0466804	-0.0401334	-0.0370597	-0.0393308	-0.0439298	-0.0524571	-0.0562109	-0.0635279	-0.0711706	-0.0678317	-0.0664854	-0.0619982	-0.068008	-0.0699062	-0.0604722	-0.0710972	-0.0726721	-0.0537387	-0.0677205	-0.101485	-0.121915	-0.136313	-0.143547	-0.163978	-0.185487	-0.189006	-0.179261	-0.166493	-0.155817	-0.134197	-0.108522	-0.0826314	-0.0474382	-0.0126017	0.0179277	0.0493425	0.0945602	0.144935	0.184092	0.206113	0.222752	0.23721	0.263597	0.302477
1.25	-0.0169758	-0.0245133	-0.0232628	-0.0245571	-0.0280105	-0.0376811	-0.0342906	-0.0318443	-0.034574	-0.0403209	-0.0474974	-0.050061	-0.0539425	-0.0522921	-0.0459468	-0.0563258	-0.0621923	-0.0701114	-0.0638102	-0.0539011	-0.0638454	-0.0673818	-0.0543219	-0.0707323	-0.104214	-0.12649	-0.136053	-0.143841	-0.165203	-0.192127	-0.203753	-0.196897	-0.181384	-0.169846	-0.149829	-0.125984	-0.099441	-0.0596023	-0.0179121	0.0183127	0.0509715	0.0934671	0.140269	0.177703	0.196674	0.211003	0.224987	0.251137	0.287717
1.3	-0.0211676	-0.0238052	-0.0196498	-0.0180675	-0.0246561	-0.0368988	-0.0373201	-0.0348272	-0.0340697	-0.0354837	-0.0416704	-0.0462907	-0.0498504	-0.0450899	-0.0378346	-0.0545414	-0.0675256	-0.0756096	-0.0627902	-0.0484479	-0.0547345	-0.0560948	-0.0475862	-0.0643168	-0.103646	-0.1323	-0.139227	-0.146453	-0.170457	-0.204519	-0.224646	-0.221759	-0.208837	-0.198555	-0.178377	-0.154294	-0.126096	-0.0839427	-0.037815	0.00579194	0.0480011	0.0950732	0.139593	0.173909	0.193092	0.210944	0.230599	0.260681	0.29634
1.35	-0.029653	-0.0275427	-0.0205923	-0.0153112	-0.0282716	-0.0428356	-0.0472015	-0.0444979	-0.0409071	-0.0396161	-0.0493463	-0.0571206	-0.0568536	-0.0487419	-0.0442664	-0.064858	-0.0777622	-0.0787717	-0.0634415	-0.0441308	-0.0483736	-0.0548512	-0.0525235	-0.0637277	-0.100884	-0.135402	-0.142081	-0.142517	-0.158713	-0.19279	-0.220666	-0.226883	-0.220742	-0.211684	-0.18756	-0.157383	-0.124992	-0.0833869	-0.0366381	0.0109854	0.0600592	0.109781	0.150935	0.181391	0.202525	0.225424	0.248593	0.277288	0.308841
1.4	-0.0261463	-0.0225583	-0.0168442	-0.0137198	-0.0212158	-0.0333784	-0.0424846	-0.0422358	-0.0416741	-0.0379177	-0.0500817	-0.0578625	-0.0556688	-0.046129	-0.0414182	-0.0595918	-0.0701993	-0.0693906	-0.0595767	-0.0441026	-0.0508276	-0.0628744	-0.0632895	-0.0674718	-0.0981736	-0.13557	-0.144049	-0.140945	-0.155683	-0.18887	-0.216587	-0.224217	-0.217568	-0.205227	-0.17938	-0.147131	-0.110872	-0.0692302	-0.0246281	0.0228883	0.0709919	0.119379	0.157984	0.184816	0.207518	0.236295	0.264158	0.291194	0.317459
1.45	-0.00317595	-0.00100183	-0.000374353	-0.00200137	-0.00721656	-0.0123104	-0.0184285	-0.0196249	-0.0234815	-0.0244989	-0.0383228	-0.0443845	-0.0373267	-0.0299407	-0.0255752	-0.0381861	-0.0464657	-0.0481327	-0.0443158	-0.0363043	-0.045806	-0.0593828	-0.057123	-0.0567315	-0.0828262	-0.119322	-0.130688	-0.128085	-0.141089	-0.169534	-0.193177	-0.201342	-0.195796	-0.186221	-0.167368	-0.141641	-0.105815	-0.0630113	-0.0207975	0.0222846	0.0638105	0.103695	0.134709	0.157232	0.179642	0.210906	0.240816	0.26755	0.292154
1.5	0.00499591	0.00615766	0.000612757	-0.00113435	-0.00351332	-0.00599713	-0.00945516	-0.00766112	-0.0108616	-0.019981	-0.0330891	-0.0395507	-0.0296003	-0.0247668	-0.0181591	-0.0260368	-0.031834	-0.0348645	-0.0351061	-0.0311148	-0.0377412	-0.0475824	-0.0443667	-0.0462443	-0.0672407	-0.096222	-0.105965	-0.105409	-0.119053	-0.138449	-0.158475	-0.169388	-0.166963	-0.163209	-0.154812	-0.136411	-0.1036	-0.0607811	-0.0208814	0.0180721	0.0554698	0.0882267	0.109166	0.126928	0.148913	0.178341	0.20444	0.226862	0.249929
contact pair6
	time ANT spindle
time scalp spindle	-1.5	-1.45	-1.4	-1.35	-1.3	-1.25	-1.2	-1.15	-1.1	-1.05	-1	-0.95	-0.9	-0.85	-0.8	-0.75	-0.7	-0.65	-0.6	-0.55	-0.5	-0.45	-0.4	-0.35	-0.3	-0.25	-0.2	-0.15	-0.1	-0.05	0	0.05	0.1	0.15	0.2	0.25	0.3	0.35	0.4	0.45	0.5	0.55	0.6	0.65	0.7	0.75	0.8	0.85	0.9
-1.5	0.218576	0.21276	0.190309	0.179181	0.178071	0.179446	0.164365	0.148198	0.145822	0.139774	0.141403	0.121927	0.105596	0.0944595	0.0773084	0.0736881	0.0866119	0.0883772	0.0857391	0.0892875	0.088188	0.077492	0.0708174	0.0755628	0.0817411	0.0883455	0.0782867	0.0670058	0.0661279	0.060632	0.0379786	0.0153872	-0.0065784	-0.0174081	-0.0208824	-0.0272635	-0.035295	-0.0382122	-0.0359776	-0.0388065	-0.0491244	-0.0542768	-0.0584072	-0.060665	-0.0601861	-0.0529562	-0.0448907	-0.0373309	-0.032065
-1.45	0.228824	0.225438	0.19728	0.180154	0.174932	0.179262	0.169236	0.15209	0.155239	0.152323	0.153028	0.123425	0.104968	0.0834755	0.0642446	0.0719124	0.0938789	0.0955047	0.0941763	0.0935149	0.0894459	0.0770761	0.0699888	0.0704788	0.0684049	0.0720236	0.0611733	0.0535952	0.0540494	0.0466834	0.0271153	0.0126928	-0.00356224	-0.010387	-0.0136041	-0.0232684	-0.0383787	-0.0457357	-0.0461346	-0.0509718	-0.0623969	-0.0695039	-0.0757169	-0.0776839	-0.0744032	-0.0613698	-0.0479409	-0.0358895	-0.0247151
-1.4	0.222813	0.221573	0.196104	0.180217	0.170266	0.166107	0.160456	0.150469	0.157101	0.157799	0.156025	0.123391	0.10111	0.0742675	0.0510538	0.0646107	0.0929223	0.0923989	0.0913837	0.0937624	0.0892911	0.0775246	0.0678838	0.0558349	0.0426304	0.0368026	0.0294658	0.0359863	0.0450558	0.0390976	0.0218778	0.0142935	0.00383159	-0.00330892	-0.00973366	-0.0207069	-0.0357026	-0.0443762	-0.049339	-0.0580596	-0.0685672	-0.0755021	-0.0810409	-0.0817488	-0.0745218	-0.054074	-0.0349499	-0.0202053	-0.0102304
-1.35	0.203266	0.204609	0.194356	0.187075	0.179824	0.169648	0.156624	0.147659	0.15658	0.162141	0.160352	0.131393	0.10193	0.0689	0.0451751	0.0563117	0.084447	0.0901135	0.0902814	0.0971625	0.0932352	0.0794315	0.0655754	0.0483435	0.0337454	0.0294843	0.030399	0.041555	0.048459	0.0405165	0.0224484	0.0179121	0.012302	0.00417175	-0.0046532	-0.0130829	-0.0217645	-0.0302144	-0.041165	-0.0575312	-0.0724886	-0.0835717	-0.0906746	-0.0889525	-0.0757865	-0.0540765	-0.0359984	-0.0207515	-0.0131547
-1.3	0.193275	0.186721	0.180689	0.182303	0.193244	0.189023	0.172697	0.162803	0.165555	0.164361	0.156783	0.137721	0.107583	0.0806272	0.0547678	0.0595057	0.0859863	0.0947471	0.0914709	0.0953445	0.0885323	0.0719255	0.0541525	0.0404822	0.0273901	0.0243771	0.0362096	0.0576477	0.0634754	0.0530039	0.0369884	0.0366881	0.0364275	0.0306161	0.0225124	0.0164749	0.0101595	0.00104438	-0.0149089	-0.0400981	-0.0630361	-0.0799249	-0.0877853	-0.084334	-0.0724517	-0.0571543	-0.0441703	-0.029972	-0.0211987
-1.25	0.180649	0.175255	0.174835	0.182247	0.200742	0.201654	0.188981	0.182236	0.168713	0.148482	0.137326	0.13578	0.114398	0.099029	0.080201	0.0801836	0.103015	0.114533	0.110839	0.109124	0.0910047	0.0746241	0.057483	0.0459581	0.0297029	0.0241961	0.0337846	0.0477156	0.0443706	0.0354092	0.0296769	0.0356595	0.0403698	0.038118	0.0320253	0.0274732	0.0211163	0.0130125	0.000464695	-0.019983	-0.0415916	-0.0569381	-0.060796	-0.0536247	-0.0456509	-0.0399458	-0.0341065	-0.0260379	-0.0235061
-1.2	0.172189	0.169175	0.168359	0.171141	0.1843	0.185352	0.18145	0.185424	0.168679	0.137939	0.131084	0.132807	0.117675	0.117089	0.117803	0.112566	0.118148	0.122938	0.121455	0.12192	0.105864	0.0918107	0.0760815	0.0597982	0.03855	0.0264811	0.0331023	0.0409288	0.0335327	0.0306148	0.0356124	0.0505481	0.0595681	0.0556692	0.0449513	0.0321979	0.0165343	0.00376366	-0.00411745	-0.0149538	-0.0303257	-0.0423172	-0.044887	-0.0390524	-0.0320139	-0.0248096	-0.0162416	-0.00917677	-0.0101202
-1.15	0.157239	0.151617	0.1461	0.146876	0.150535	0.151099	0.161273	0.18412	0.179943	0.150785	0.140487	0.129713	0.116926	0.13181	0.147127	0.138686	0.129289	0.125318	0.122555	0.128027	0.120406	0.119577	0.110877	0.0938676	0.0722525	0.0608888	0.0650572	0.0649047	0.057249	0.0574115	0.0672813	0.0889367	0.0998559	0.0913753	0.0717266	0.0467961	0.0185066	-0.001239	-0.00627069	-0.00815334	-0.0178133	-0.0303656	-0.0381853	-0.0374469	-0.030705	-0.020908	-0.010341	-0.00392132	-0.00653546
-1.1	0.137305	0.134493	0.122665	0.118364	0.115734	0.118134	0.136634	0.168836	0.180866	0.174128	0.164925	0.139101	0.118115	0.136287	0.160902	0.157822	0.139341	0.118019	0.109862	0.121772	0.122131	0.125923	0.118943	0.105945	0.0984657	0.0994169	0.0993309	0.0963522	0.0924148	0.0921885	0.0959787	0.112257	0.120041	0.112856	0.0943476	0.0662679	0.032961	0.00888059	0.00209432	0.00176114	-0.0070739	-0.0202948	-0.0281401	-0.0268267	-0.0186281	-0.00941485	-0.00146678	0.00217471	0.00137792
-1.05	0.136983	0.13819	0.123845	0.118167	0.114659	0.115211	0.135687	0.16681	0.185931	0.190795	0.182436	0.154661	0.127121	0.13832	0.164711	0.172295	0.156786	0.127136	0.111374	0.118909	0.119978	0.122278	0.109233	0.100645	0.10426	0.114281	0.111152	0.112343	0.113171	0.105582	0.0977139	0.103977	0.109534	0.106885	0.0899006	0.0612146	0.0304021	0.00701563	-0.00292669	-0.00809046	-0.0192459	-0.0289858	-0.0302518	-0.0242295	-0.0153711	-0.00762982	-0.00201651	0.00112042	0.00522844
-1	0.122675	0.132494	0.125227	0.122175	0.120018	0.120323	0.139254	0.164829	0.188957	0.199388	0.191293	0.162308	0.137277	0.140507	0.159336	0.17198	0.171535	0.150125	0.13145	0.128736	0.124395	0.116782	0.105579	0.105734	0.112186	0.115255	0.104301	0.109097	0.112804	0.101431	0.0902994	0.0913566	0.0973986	0.0984724	0.0843488	0.0568109	0.0272889	0.00566774	-0.00374863	-0.0115954	-0.0240186	-0.0321516	-0.0290091	-0.0197298	-0.0103823	-0.00540423	-0.00532003	-0.0045517	0.00282625
-0.95	0.112249	0.123938	0.117091	0.11807	0.119864	0.112791	0.129694	0.15653	0.185414	0.19455	0.191616	0.174274	0.157229	0.150893	0.152354	0.169266	0.186236	0.176036	0.162906	0.151894	0.139951	0.124305	0.118571	0.124011	0.125847	0.114373	0.094883	0.0913752	0.0933948	0.0899022	0.0851685	0.0832746	0.0842612	0.0777065	0.0578285	0.028856	-0.000978933	-0.019816	-0.0245536	-0.0265356	-0.0346355	-0.0431063	-0.041807	-0.0364474	-0.0303664	-0.0251173	-0.0210231	-0.0151938	-0.00655922
-0.9	0.110632	0.121764	0.10925	0.101798	0.0997687	0.0899014	0.105645	0.134603	0.163224	0.169939	0.17786	0.182222	0.172923	0.159749	0.150359	0.167443	0.188234	0.18015	0.174068	0.166101	0.150871	0.132233	0.125049	0.12384	0.118234	0.0993766	0.0798557	0.0755015	0.0763081	0.0777145	0.0741413	0.0708375	0.0724885	0.0645583	0.0410775	0.0115229	-0.0151585	-0.0287139	-0.0297982	-0.0261165	-0.0264222	-0.0299821	-0.028419	-0.0280169	-0.027128	-0.0235932	-0.0187029	-0.0102177	1.489e-05
-0.85	0.105031	0.113832	0.092372	0.0785747	0.0785938	0.0746161	0.0882688	0.119723	0.147159	0.152625	0.165936	0.180506	0.172383	0.158021	0.15357	0.168272	0.182554	0.174804	0.173791	0.170172	0.151604	0.12934	0.11809	0.118531	0.117283	0.100335	0.0804612	0.0747466	0.0680173	0.0627421	0.05502	0.0553474	0.0651752	0.0657707	0.0478582	0.0227862	3.6291e-05	-0.0138018	-0.019776	-0.0206216	-0.0205158	-0.0240402	-0.0217481	-0.0179233	-0.0174267	-0.0178961	-0.0145227	-0.00698382	0.00339414
-0.8	0.0957388	0.101096	0.0774349	0.0666477	0.0753812	0.0826301	0.0978084	0.120859	0.131461	0.133886	0.150383	0.162255	0.157926	0.153317	0.158669	0.169031	0.182192	0.181767	0.182976	0.175304	0.157285	0.140822	0.130993	0.137677	0.138718	0.12631	0.106142	0.0959472	0.0818622	0.0712532	0.0619553	0.0637257	0.0713355	0.0739677	0.0626489	0.0414102	0.0197958	0.00587664	-0.0016511	-0.00783487	-0.0128404	-0.0204858	-0.0209406	-0.018463	-0.0225691	-0.0287565	-0.0252548	-0.0173592	-0.00538751
-0.75	0.0843715	0.0926097	0.0839272	0.0825034	0.0970857	0.11498	0.131244	0.131541	0.111662	0.108601	0.133231	0.144359	0.143397	0.15056	0.172763	0.181178	0.195475	0.200891	0.199175	0.184734	0.164762	0.147522	0.13799	0.141463	0.135426	0.122355	0.109176	0.103823	0.0903771	0.0789402	0.0667679	0.0653345	0.0692535	0.0716724	0.0653859	0.0507387	0.0336245	0.0200466	0.0100646	0.00246136	-0.00297607	-0.00938984	-0.0126677	-0.0158359	-0.0259019	-0.0366629	-0.0333082	-0.0245605	-0.0113895
-0.7	0.0634141	0.0823353	0.0908961	0.0983649	0.11647	0.136729	0.147678	0.13154	0.0997992	0.100466	0.131103	0.137463	0.132587	0.139376	0.165672	0.175555	0.193035	0.208875	0.211789	0.19607	0.17507	0.153079	0.142222	0.137344	0.122012	0.104773	0.0970479	0.092413	0.0787129	0.0656643	0.0486045	0.0454233	0.0492198	0.0518311	0.0484226	0.038872	0.0256075	0.0137352	0.00419976	-0.00161797	-0.00512332	-0.00733918	-0.00737338	-0.0101868	-0.0175562	-0.024737	-0.020688	-0.0130398	-0.00481648
-0.65	0.051474	0.0747037	0.0818619	0.0850515	0.102811	0.121466	0.125133	0.104362	0.0776687	0.0906287	0.12924	0.134355	0.129771	0.142558	0.164915	0.172509	0.188758	0.207798	0.215831	0.207328	0.188342	0.167567	0.157858	0.148678	0.129424	0.109526	0.101598	0.0986137	0.0919047	0.0766435	0.0492546	0.0388912	0.0357667	0.0320903	0.0236707	0.0115516	-0.00454073	-0.0191987	-0.0324412	-0.041927	-0.0447943	-0.0422005	-0.036101	-0.0323591	-0.0313433	-0.0296193	-0.021166	-0.014038	-0.0106126
-0.6	0.0607793	0.0812261	0.0746756	0.0671456	0.0873907	0.106903	0.109311	0.0936123	0.0724569	0.0868475	0.125315	0.141456	0.143531	0.152794	0.164206	0.170279	0.191297	0.214434	0.225852	0.219149	0.200288	0.184783	0.179454	0.176716	0.164821	0.144893	0.134332	0.133551	0.136293	0.123937	0.0926879	0.0745295	0.0632756	0.0515064	0.0317943	0.00854394	-0.0151001	-0.0316169	-0.0468578	-0.0632396	-0.0730578	-0.0750175	-0.0695208	-0.0620941	-0.0536155	-0.0444946	-0.032586	-0.0264206	-0.0237428
-0.55	0.0577584	0.0691732	0.0607197	0.0540331	0.0761231	0.0905208	0.0813146	0.0730767	0.0637061	0.0769811	0.107814	0.130567	0.141396	0.152885	0.153365	0.152489	0.180899	0.214586	0.235377	0.227755	0.209051	0.206463	0.206065	0.209465	0.210117	0.194756	0.176652	0.172086	0.175339	0.162979	0.133679	0.110989	0.0918013	0.0715868	0.045626	0.0188538	-0.0067743	-0.0243315	-0.041658	-0.061261	-0.0775387	-0.0890851	-0.0915738	-0.0842999	-0.0707366	-0.0574317	-0.0472947	-0.0466923	-0.0456275
-0.5	0.0633583	0.0707834	0.0630257	0.0499356	0.0599649	0.0689044	0.0622225	0.0691849	0.0708809	0.0763424	0.0971977	0.11362	0.126884	0.141771	0.134022	0.133561	0.170671	0.214116	0.242804	0.234422	0.214349	0.214745	0.222666	0.2338	0.235967	0.214484	0.189238	0.178261	0.171526	0.155856	0.135038	0.112459	0.0887817	0.0656106	0.0404659	0.0167879	-0.00428742	-0.0222926	-0.0432444	-0.061858	-0.0755324	-0.0875976	-0.0920054	-0.0832905	-0.0693353	-0.0587602	-0.0535096	-0.0568048	-0.0566688
-0.45	0.0513937	0.064411	0.0591388	0.0372999	0.0412003	0.0497949	0.0516523	0.0716138	0.0737124	0.0701371	0.0810237	0.0860476	0.101807	0.125935	0.11869	0.119618	0.156665	0.200439	0.233741	0.233417	0.216715	0.220268	0.229292	0.23931	0.239008	0.224604	0.208232	0.196569	0.173699	0.143341	0.122313	0.100364	0.0749608	0.0504901	0.0243794	0.00186371	-0.0131905	-0.0264648	-0.0462557	-0.0688145	-0.0860285	-0.0993848	-0.103238	-0.0952089	-0.0832675	-0.0751431	-0.069795	-0.0680956	-0.0633896
-0.4	0.0650028	0.0801397	0.0685201	0.0338467	0.0348195	0.0479524	0.0593306	0.0815451	0.0761213	0.0715627	0.0845441	0.0876549	0.098706	0.120442	0.111067	0.101809	0.138194	0.189797	0.237777	0.249203	0.238917	0.243799	0.250466	0.255559	0.252084	0.243009	0.225873	0.207825	0.170365	0.128123	0.107499	0.0890924	0.0638156	0.0399023	0.0158899	-0.00525355	-0.0206616	-0.0360994	-0.0597347	-0.0879058	-0.107426	-0.1177	-0.114151	-0.101648	-0.0916151	-0.0899524	-0.0880888	-0.0823901	-0.0732752
-0.35	0.0633122	0.0700812	0.0502689	0.0130558	0.0189664	0.0368271	0.0517405	0.075908	0.0684925	0.0700961	0.0889825	0.0956697	0.0978915	0.106429	0.0965223	0.0817697	0.103663	0.149731	0.203085	0.231909	0.239091	0.250977	0.264721	0.278778	0.282317	0.273702	0.250704	0.221622	0.170543	0.11491	0.0909594	0.07925	0.0618133	0.0419588	0.0201378	-0.000850878	-0.019453	-0.0379329	-0.0618604	-0.0856173	-0.100782	-0.11023	-0.107015	-0.0962639	-0.0896369	-0.0905418	-0.0878059	-0.0784989	-0.0665653
-0.3	0.0437958	0.0494827	0.0280183	-0.00359079	0.0118491	0.0380396	0.0514403	0.0705998	0.06056	0.0660632	0.0833773	0.0899986	0.0778003	0.0709208	0.0641931	0.0594314	0.080825	0.125997	0.17498	0.205832	0.223204	0.245505	0.274946	0.293311	0.298101	0.283924	0.249657	0.22026	0.178391	0.121325	0.0946807	0.0878877	0.0778503	0.061632	0.0394093	0.0135624	-0.0106196	-0.0312407	-0.0516432	-0.0690045	-0.0806939	-0.0890129	-0.0864461	-0.0798666	-0.0778177	-0.0806893	-0.0780059	-0.0696336	-0.0615967
-0.25	0.0348949	0.0484474	0.0310837	0.00130586	0.014738	0.0398331	0.0591776	0.082662	0.0729454	0.0730929	0.082888	0.0844429	0.0647839	0.0483534	0.044772	0.0519415	0.078227	0.122334	0.167628	0.194768	0.216585	0.245686	0.272876	0.284792	0.29338	0.284128	0.247614	0.220926	0.191088	0.14143	0.113456	0.104323	0.0918607	0.0747853	0.0566337	0.034493	0.012551	-0.00598644	-0.0236266	-0.0390297	-0.0529104	-0.0640842	-0.0653377	-0.0638776	-0.0666989	-0.0719212	-0.0709897	-0.0656512	-0.0631524
-0.2	0.0383484	0.0570773	0.0448362	0.0109884	0.0129535	0.0335547	0.0598594	0.088315	0.0817373	0.0780379	0.0834803	0.0708602	0.0410512	0.0218854	0.0272578	0.0526466	0.0857193	0.125385	0.16523	0.193078	0.216488	0.242084	0.25513	0.254911	0.257574	0.25679	0.227546	0.206649	0.186453	0.148957	0.124678	0.113174	0.0962473	0.0753567	0.0584455	0.0421702	0.0261446	0.0107158	-0.00555525	-0.0189907	-0.035004	-0.0507019	-0.0593509	-0.064801	-0.0698481	-0.0766531	-0.076847	-0.0714909	-0.0682913
-0.15	0.0324117	0.0480819	0.0432253	0.0152486	0.0183095	0.0364198	0.0608564	0.086171	0.0789519	0.064978	0.0666345	0.0555107	0.0308671	0.0195709	0.032018	0.0632421	0.0952714	0.124188	0.145848	0.166121	0.18481	0.205232	0.209275	0.205196	0.203901	0.208375	0.190281	0.179637	0.162579	0.135241	0.11867	0.111145	0.0997418	0.0829309	0.0708895	0.0621243	0.0503284	0.0349115	0.017182	0.00425187	-0.00916422	-0.0223865	-0.0320958	-0.0386247	-0.0422193	-0.0477979	-0.0522604	-0.0524518	-0.0512494
-0.1	0.0334623	0.0393605	0.0342852	0.0170705	0.0171853	0.0226449	0.0341422	0.0499466	0.0465595	0.0373307	0.0423529	0.0356344	0.0227781	0.0216864	0.0386805	0.0568865	0.0747091	0.0861619	0.0977904	0.119468	0.139831	0.15161	0.13939	0.133187	0.145861	0.160507	0.161372	0.159947	0.144225	0.122793	0.106793	0.09683	0.0854761	0.071948	0.0673949	0.065033	0.0534489	0.0366621	0.0230206	0.0156645	0.00934066	0.00167848	-0.00678466	-0.014757	-0.0202837	-0.0263551	-0.0299131	-0.0289139	-0.0258176
-0.05	0.0368505	0.0443166	0.041346	0.0291403	0.011891	0.000991642	0.00397498	0.0132145	0.0200711	0.0290012	0.0326156	0.0113245	-0.00348811	0.00280835	0.0233976	0.0268193	0.0328713	0.0425121	0.063321	0.0860109	0.098041	0.103699	0.0985002	0.0932001	0.108575	0.120823	0.121456	0.119372	0.111596	0.094226	0.0696936	0.0468014	0.0291444	0.0149935	0.0137581	0.0185426	0.0142894	0.00112795	-0.00609788	-0.00255481	0.000807825	-0.00389832	-0.0105535	-0.0220386	-0.0348137	-0.042434	-0.044504	-0.0393136	-0.0346267
0	0.0414259	0.0605236	0.0600313	0.0441265	0.0257041	0.019115	0.028961	0.0352423	0.0326977	0.0506197	0.0561664	0.0308668	0.00613943	-0.00144898	0.0126716	0.0187011	0.0303194	0.0522103	0.0833363	0.109511	0.11836	0.123746	0.120344	0.10897	0.106892	0.107207	0.104085	0.10395	0.104502	0.0941144	0.0698295	0.042625	0.0189718	0.00414559	0.00795208	0.0214552	0.0252608	0.0183013	0.0112614	0.00879243	-0.000264082	-0.0139368	-0.0239112	-0.0357735	-0.0480546	-0.0565382	-0.0620599	-0.0630651	-0.0662967
0.05	0.0623901	0.080927	0.0716918	0.0378149	0.0358316	0.0454264	0.0621052	0.0650849	0.0373192	0.042917	0.0599288	0.0482639	0.0163346	-0.00467639	0.00311163	0.0238088	0.0380861	0.0548433	0.0800121	0.103248	0.110026	0.109727	0.110988	0.107114	0.0864085	0.0739276	0.0710981	0.0841893	0.096381	0.094038	0.0889002	0.0938172	0.0898355	0.0821465	0.0790791	0.0763339	0.0677758	0.0561991	0.0410567	0.0273122	0.00759191	-0.00841148	-0.0209683	-0.0325796	-0.0421295	-0.0507019	-0.0594958	-0.0645477	-0.0678975
0.1	0.0741176	0.0820007	0.074341	0.0444247	0.0519707	0.0685779	0.0819866	0.0780087	0.0397929	0.0259128	0.042393	0.048286	0.0267543	0.00606368	0.0117005	0.0316571	0.0447558	0.0440187	0.0501797	0.0601055	0.068901	0.0659538	0.0667101	0.0689239	0.0492869	0.0337372	0.0332573	0.0564991	0.0753002	0.0908895	0.116719	0.157701	0.182195	0.187943	0.181389	0.166434	0.142878	0.115809	0.0865348	0.0649097	0.0460194	0.030563	0.0138424	-0.00405075	-0.0204827	-0.0342418	-0.044097	-0.0478704	-0.051357
0.15	0.0643362	0.0630478	0.0560866	0.0412563	0.0548001	0.066406	0.0684304	0.0630953	0.0427534	0.0299701	0.0410692	0.0471151	0.0329129	0.018111	0.0181205	0.0277123	0.0457367	0.0474831	0.0479974	0.0483559	0.053478	0.048635	0.0450786	0.0405226	0.0202845	0.00611622	0.0066296	0.0298105	0.0485038	0.075437	0.121578	0.179024	0.221728	0.244194	0.246353	0.229976	0.197094	0.157594	0.120488	0.092764	0.0694958	0.0501166	0.0324509	0.0162025	-0.000187344	-0.0143259	-0.0212859	-0.0208169	-0.0255589
0.2	0.0357719	0.0337032	0.0321511	0.0271526	0.0382032	0.045238	0.0392583	0.0376616	0.0391617	0.0359428	0.0422207	0.0417795	0.034792	0.0359638	0.0316391	0.0273626	0.0429999	0.0488607	0.0500528	0.0510045	0.057419	0.0593466	0.0504246	0.0308809	0.00851191	-0.00351469	-0.00356149	0.0148839	0.0345889	0.0701003	0.124999	0.183766	0.232129	0.268901	0.284318	0.274051	0.241656	0.197874	0.156853	0.12366	0.0952532	0.072402	0.0549247	0.0401827	0.024895	0.0123235	0.00657736	0.00752939	-0.00178532
0.25	0.0180373	0.015565	0.0194084	0.0227065	0.0334451	0.0387297	0.0289763	0.0249702	0.0359696	0.040271	0.0465998	0.0403358	0.0360946	0.0484227	0.0448885	0.035836	0.0394946	0.0451599	0.0479815	0.0575021	0.0697122	0.0787467	0.0655818	0.0327039	0.0123575	0.00114627	-0.0066442	0.00547044	0.0266499	0.0626498	0.117017	0.169624	0.216845	0.262044	0.289806	0.293401	0.272521	0.233423	0.191759	0.156518	0.125467	0.0991667	0.0789761	0.0620239	0.0456587	0.0312501	0.0236764	0.0245539	0.0146949
0.3	7.8778e-05	-0.00223764	0.00377954	0.0124615	0.0261655	0.0304629	0.01919	0.00747655	0.0123787	0.0170867	0.0289141	0.0282723	0.0256994	0.0397006	0.0392876	0.0307771	0.0250919	0.0298988	0.0340384	0.0528036	0.071877	0.0800178	0.0650163	0.0317455	0.0181509	0.00650457	-0.0101471	-0.00610335	0.0113544	0.0410975	0.0863357	0.130256	0.174558	0.221964	0.256626	0.275043	0.271834	0.248049	0.215685	0.185482	0.157768	0.132576	0.111866	0.0940868	0.0757672	0.0571983	0.0461905	0.0460931	0.0401041
0.35	-0.00963486	-0.014667	-0.0107169	-0.000897761	0.014403	0.0193278	0.0058187	-0.0185949	-0.023553	-0.0189557	0.00225887	0.0126323	0.0149186	0.027419	0.0235681	0.0101544	0.00353694	0.0120318	0.0209836	0.0450287	0.0610552	0.0586907	0.0418477	0.0164969	0.0117282	0.00604193	-0.0168024	-0.0237085	-0.0158778	0.00762034	0.0415805	0.07806	0.121337	0.1705	0.210755	0.244107	0.263459	0.264669	0.252298	0.233237	0.213202	0.191484	0.166946	0.1453	0.124978	0.105371	0.0933278	0.089602	0.0824404
0.4	-0.0144748	-0.0213865	-0.0158171	-0.00323058	0.0127085	0.0132602	-0.00545271	-0.0366131	-0.0470557	-0.0485636	-0.0246862	-0.0124059	-0.00113358	0.0142778	0.009446	-0.00891878	-0.0108122	0.00063436	0.0078636	0.030224	0.0433828	0.037583	0.0210794	0.000718819	-0.00140488	-0.00333309	-0.0287098	-0.045073	-0.0453946	-0.0248829	0.000878826	0.0311447	0.0747345	0.125413	0.168532	0.208666	0.242708	0.264859	0.27603	0.277787	0.273347	0.256953	0.228359	0.203776	0.183489	0.16374	0.148436	0.13868	0.128309
0.45	-0.0332156	-0.0351686	-0.0243175	-0.00983608	0.00988966	0.00758204	-0.0145491	-0.0461288	-0.0612878	-0.0709378	-0.0483642	-0.0353867	-0.0155588	0.00520389	0.00347013	-0.013883	-0.0114674	0.000116222	-2.93864e-05	0.010128	0.0173159	0.0110769	-0.00320504	-0.0178859	-0.0129774	-0.011607	-0.0408676	-0.0673076	-0.0715428	-0.0511771	-0.0290781	-0.00311464	0.0354319	0.0783881	0.116048	0.155762	0.198828	0.238347	0.272966	0.301054	0.315876	0.304747	0.276483	0.254293	0.237469	0.217052	0.196601	0.181432	0.169817
0.5	-0.0602767	-0.0568283	-0.0429505	-0.0299265	-0.0081202	-0.00487452	-0.0227373	-0.0543987	-0.0719174	-0.0821207	-0.0629713	-0.052486	-0.0295308	-0.0100756	-0.0128282	-0.027939	-0.0246993	-0.0144483	-0.0230855	-0.0278508	-0.0249471	-0.027889	-0.0399135	-0.0467648	-0.0347289	-0.0318571	-0.0611028	-0.090582	-0.0898386	-0.0702611	-0.0525269	-0.0330641	-0.00429752	0.0281535	0.0597109	0.0988197	0.147176	0.198725	0.252889	0.306695	0.344819	0.345405	0.323169	0.303432	0.285271	0.260488	0.233286	0.214228	0.19987
0.55	-0.0688858	-0.0665034	-0.0544527	-0.0412772	-0.0208423	-0.0130969	-0.0215717	-0.0508592	-0.0672945	-0.0765965	-0.0633431	-0.055376	-0.0378332	-0.0264662	-0.0333774	-0.0478361	-0.0460415	-0.0348662	-0.0465323	-0.0619179	-0.0627798	-0.064436	-0.075387	-0.0718481	-0.0551242	-0.0550493	-0.0801427	-0.106606	-0.100599	-0.083909	-0.0707571	-0.0592511	-0.0400846	-0.014256	0.0166906	0.0587002	0.108891	0.16242	0.223884	0.291974	0.351574	0.37532	0.370569	0.357998	0.335794	0.305522	0.272161	0.24844	0.227332
0.6	-0.0691649	-0.0706586	-0.0638695	-0.0535787	-0.0376292	-0.0297541	-0.0275562	-0.0486467	-0.0612445	-0.0739888	-0.0690043	-0.059988	-0.0411759	-0.0306647	-0.039706	-0.055322	-0.0573715	-0.0533316	-0.0725523	-0.0948637	-0.0978262	-0.0960811	-0.102711	-0.0922954	-0.077648	-0.0842316	-0.106697	-0.126345	-0.116085	-0.102206	-0.0915643	-0.0824749	-0.0656965	-0.0423432	-0.0114355	0.0337432	0.0863619	0.140229	0.198944	0.263492	0.331781	0.381851	0.404426	0.407984	0.390179	0.360012	0.324003	0.295298	0.266854
0.65	-0.066405	-0.0745853	-0.0712745	-0.0603876	-0.0436357	-0.0369145	-0.0294825	-0.0421882	-0.0503121	-0.0653397	-0.0661129	-0.0578648	-0.0381379	-0.0292654	-0.0418673	-0.055323	-0.0594017	-0.0625835	-0.0855913	-0.109992	-0.113134	-0.110211	-0.112189	-0.102592	-0.0978452	-0.108646	-0.13004	-0.144275	-0.133124	-0.122108	-0.113463	-0.104059	-0.0852398	-0.0603975	-0.0279631	0.0189246	0.0729265	0.127335	0.181195	0.236672	0.304418	0.372624	0.422548	0.448495	0.443113	0.418243	0.381627	0.348854	0.316964
0.7	-0.0624603	-0.075865	-0.073567	-0.0601431	-0.0410705	-0.034629	-0.0265282	-0.0336762	-0.0438005	-0.0612028	-0.0625544	-0.0501744	-0.0287092	-0.0214195	-0.0387271	-0.0541189	-0.0611818	-0.0663102	-0.0840874	-0.103676	-0.106283	-0.105144	-0.107099	-0.103016	-0.109158	-0.123044	-0.144303	-0.155892	-0.147412	-0.141544	-0.139227	-0.129915	-0.107291	-0.0787655	-0.0438613	0.00193445	0.0526186	0.103891	0.154632	0.205552	0.270567	0.345967	0.412434	0.458557	0.47271	0.462605	0.43181	0.400499	0.370783
0.75	-0.0469489	-0.0623156	-0.068155	-0.0598756	-0.0443431	-0.0407177	-0.030601	-0.0328198	-0.0505125	-0.0710547	-0.0688594	-0.0508685	-0.0268104	-0.0201009	-0.0393018	-0.0601188	-0.0734379	-0.0755941	-0.0861073	-0.100014	-0.0998068	-0.0975525	-0.102238	-0.106699	-0.121106	-0.138247	-0.158221	-0.164989	-0.157783	-0.158339	-0.162524	-0.153896	-0.127036	-0.0939607	-0.0580617	-0.016363	0.0283472	0.074548	0.121179	0.168456	0.228775	0.304225	0.377226	0.436125	0.469442	0.477573	0.459403	0.438471	0.41471
0.8	-0.0302087	-0.0414089	-0.0561722	-0.0577219	-0.0503929	-0.0517392	-0.0372756	-0.0338828	-0.0550641	-0.0745799	-0.0689759	-0.0500071	-0.0225484	-0.0148262	-0.0380089	-0.0683476	-0.0905339	-0.092142	-0.0952266	-0.102326	-0.0950838	-0.0894691	-0.0971535	-0.104844	-0.117544	-0.135432	-0.154518	-0.159488	-0.153654	-0.16092	-0.17113	-0.166575	-0.142382	-0.109979	-0.0754083	-0.0381508	0.00213631	0.0460306	0.0902747	0.136356	0.19552	0.271858	0.347747	0.409671	0.450757	0.473257	0.474568	0.473411	0.459259
0.85	-0.0279873	-0.0320345	-0.0511041	-0.058444	-0.0547067	-0.0588357	-0.0453713	-0.0445537	-0.0639273	-0.0775368	-0.0708982	-0.0523473	-0.0204568	-0.0133332	-0.036665	-0.0708422	-0.0989957	-0.103276	-0.102969	-0.105617	-0.0924712	-0.0860677	-0.0999863	-0.106553	-0.111545	-0.1252	-0.140638	-0.143727	-0.140267	-0.154927	-0.171024	-0.173024	-0.157066	-0.129459	-0.0975226	-0.0640411	-0.027527	0.0127063	0.0545005	0.101101	0.161613	0.237365	0.31218	0.37257	0.417326	0.451541	0.473968	0.494445	0.489796
0.9	-0.034344	-0.0322518	-0.0492	-0.0520311	-0.047501	-0.0552547	-0.0487173	-0.0543049	-0.0664623	-0.0743956	-0.068698	-0.0546746	-0.0257975	-0.0236693	-0.045238	-0.0721946	-0.0980012	-0.106481	-0.109639	-0.113545	-0.0928242	-0.083998	-0.10483	-0.114024	-0.115744	-0.125499	-0.134644	-0.133878	-0.132949	-0.147893	-0.164072	-0.171294	-0.162946	-0.14169	-0.113942	-0.082119	-0.0464712	-0.00839453	0.0318911	0.0783428	0.138817	0.211432	0.283121	0.342969	0.393	0.436158	0.472496	0.507859	0.516934
0.95	-0.0375726	-0.030995	-0.0400896	-0.0381809	-0.0352954	-0.0466122	-0.0485166	-0.0610111	-0.0658696	-0.0709292	-0.0671606	-0.0559686	-0.0308938	-0.0344285	-0.0523377	-0.0711597	-0.0892795	-0.0957639	-0.104259	-0.11529	-0.0931435	-0.0792736	-0.100171	-0.112675	-0.120284	-0.130339	-0.135263	-0.13589	-0.137886	-0.148756	-0.160372	-0.166852	-0.161787	-0.146758	-0.123077	-0.0919703	-0.0557486	-0.0180414	0.0230389	0.0692489	0.127748	0.194989	0.26119	0.317309	0.367517	0.4136	0.45534	0.49763	0.52088
1	-0.0455949	-0.0350111	-0.036509	-0.0360754	-0.0363084	-0.0473266	-0.0496605	-0.0611499	-0.0588327	-0.0651182	-0.0598095	-0.0458734	-0.0245761	-0.0317317	-0.049737	-0.065091	-0.0769428	-0.0818567	-0.0955029	-0.109891	-0.0893546	-0.0690814	-0.0816631	-0.100022	-0.117325	-0.124486	-0.126408	-0.133263	-0.140596	-0.149047	-0.158195	-0.162193	-0.156248	-0.143419	-0.121156	-0.0907667	-0.0545219	-0.0170471	0.0235748	0.0695521	0.127046	0.191244	0.253192	0.303642	0.350086	0.395263	0.439018	0.483269	0.512729
1.05	-0.0517002	-0.0415413	-0.0411436	-0.0432441	-0.0486036	-0.0582775	-0.0562152	-0.0582784	-0.0420205	-0.0481984	-0.0457941	-0.03737	-0.0211402	-0.0274667	-0.0442995	-0.0588982	-0.0709837	-0.0732933	-0.0888038	-0.102686	-0.0867554	-0.0687669	-0.0727449	-0.0896843	-0.111023	-0.115693	-0.116593	-0.12783	-0.139097	-0.14768	-0.155784	-0.160445	-0.157329	-0.148595	-0.129675	-0.0998003	-0.0615237	-0.0228477	0.0186821	0.0652142	0.121813	0.184626	0.24428	0.291051	0.336819	0.383186	0.427558	0.469884	0.499234
1.1	-0.0606842	-0.0492792	-0.0481104	-0.0448952	-0.0460111	-0.0506105	-0.0472528	-0.0500715	-0.0333772	-0.0415864	-0.040223	-0.0383346	-0.0244039	-0.0292381	-0.0456155	-0.0595473	-0.0732505	-0.0708054	-0.0808749	-0.0966512	-0.0880445	-0.0775004	-0.0753164	-0.086693	-0.109488	-0.117556	-0.122534	-0.138244	-0.149183	-0.154961	-0.164724	-0.175702	-0.176655	-0.168448	-0.149429	-0.118051	-0.0767131	-0.0353007	0.00854023	0.0553191	0.112215	0.175773	0.234174	0.277228	0.319733	0.36121	0.399869	0.439445	0.471383
1.15	-0.0647496	-0.0546396	-0.053979	-0.0452978	-0.0397623	-0.0399409	-0.0395409	-0.0458136	-0.0389108	-0.0488207	-0.0487325	-0.0520144	-0.0415463	-0.0475925	-0.061424	-0.0713949	-0.0776277	-0.0689584	-0.0740775	-0.0969775	-0.0919059	-0.0812429	-0.0764354	-0.0868979	-0.114038	-0.128278	-0.133394	-0.149498	-0.15553	-0.160088	-0.171316	-0.184731	-0.186662	-0.176615	-0.154802	-0.123567	-0.0834975	-0.0403681	0.00647527	0.0546286	0.110662	0.172061	0.227735	0.269334	0.309818	0.344362	0.374086	0.409436	0.44298
1.2	-0.0517085	-0.0437233	-0.045559	-0.0369305	-0.0317003	-0.0281138	-0.029611	-0.040382	-0.0423141	-0.0545287	-0.0530383	-0.0572334	-0.0473831	-0.0508156	-0.0596441	-0.0656367	-0.0664598	-0.0594822	-0.0682866	-0.0936704	-0.0857336	-0.0735225	-0.072529	-0.0860192	-0.11474	-0.134148	-0.140114	-0.155427	-0.158867	-0.163439	-0.174304	-0.185308	-0.184999	-0.174954	-0.153522	-0.122594	-0.0839508	-0.0414386	0.00387127	0.050527	0.104098	0.162074	0.214182	0.256804	0.297769	0.329091	0.355485	0.389502	0.424298
1.25	-0.0354784	-0.027257	-0.0356739	-0.0286827	-0.0221923	-0.0169749	-0.0197267	-0.0352375	-0.0401331	-0.0534736	-0.050911	-0.0490509	-0.0351749	-0.037793	-0.0448134	-0.0503889	-0.0514236	-0.0525068	-0.0671546	-0.087493	-0.0738262	-0.0606317	-0.0674025	-0.084256	-0.112497	-0.13805	-0.14487	-0.156269	-0.157006	-0.163095	-0.175353	-0.187366	-0.185665	-0.176144	-0.155871	-0.12362	-0.0838671	-0.0422989	0.000654953	0.0456379	0.0988662	0.157224	0.209614	0.255066	0.297172	0.327729	0.353355	0.385318	0.418063
1.3	-0.0291576	-0.0193305	-0.0336915	-0.0292286	-0.0204997	-0.0152447	-0.0155666	-0.0299665	-0.0315332	-0.0423968	-0.0392252	-0.034669	-0.0235427	-0.0280961	-0.037487	-0.0466159	-0.0535497	-0.0614143	-0.080091	-0.0940485	-0.0732191	-0.0588055	-0.0693395	-0.0831145	-0.108728	-0.137962	-0.151287	-0.165332	-0.166063	-0.170436	-0.182888	-0.197549	-0.197322	-0.188443	-0.168794	-0.134855	-0.0940121	-0.0514319	-0.00829774	0.0367392	0.0916419	0.152714	0.207885	0.254354	0.292673	0.319995	0.343623	0.374687	0.406231
1.35	-0.0200738	-0.0156656	-0.0369924	-0.0347486	-0.0197666	-0.0106699	-0.0102961	-0.027217	-0.0278249	-0.0339693	-0.0324406	-0.0301061	-0.0236699	-0.0292415	-0.0438239	-0.0557517	-0.0643133	-0.0697839	-0.0885165	-0.101192	-0.079021	-0.0699211	-0.0832826	-0.0911894	-0.111706	-0.136336	-0.1559	-0.174745	-0.176445	-0.180111	-0.191522	-0.205931	-0.205913	-0.196144	-0.176792	-0.144085	-0.10403	-0.0600646	-0.0151023	0.029929	0.0833484	0.143666	0.200327	0.246554	0.281376	0.307526	0.331748	0.363479	0.392981
1.4	-0.0172161	-0.0157072	-0.0376309	-0.0363666	-0.0198022	-0.00581652	-0.00447838	-0.02004	-0.019351	-0.027417	-0.0258603	-0.0253591	-0.0188333	-0.0259935	-0.0469474	-0.0583438	-0.0608342	-0.0632415	-0.0830371	-0.0996075	-0.0813102	-0.0777847	-0.0928388	-0.0983611	-0.115328	-0.137446	-0.159537	-0.176756	-0.1757	-0.179231	-0.190886	-0.205457	-0.207504	-0.197144	-0.175841	-0.143824	-0.105825	-0.0633638	-0.0196122	0.0236515	0.0729204	0.12734	0.180701	0.226922	0.263308	0.291878	0.315965	0.344357	0.370269
1.45	-0.0136764	-0.00976506	-0.0236987	-0.0213383	-0.00776453	0.00827786	0.00869336	-0.00466728	-0.00175784	-0.0112968	-0.00668077	-0.00855322	-0.00164679	-0.00938684	-0.0326815	-0.0438749	-0.0427769	-0.0466131	-0.0647499	-0.0788775	-0.0618927	-0.0623544	-0.0815534	-0.0899092	-0.106382	-0.128942	-0.150167	-0.16164	-0.158119	-0.164086	-0.176544	-0.192331	-0.195961	-0.185555	-0.162238	-0.131096	-0.0978899	-0.0613663	-0.0225937	0.01886	0.0639824	0.112777	0.163528	0.210999	0.25081	0.281414	0.30558	0.331763	0.356106
1.5	-0.0144267	-0.00700517	-0.0121711	-0.00890338	0.000293183	0.0125457	0.00843963	-0.00350013	0.00028653	-0.00610249	0.00158549	-0.00514868	-0.00324775	-0.0118816	-0.0286693	-0.0340549	-0.0301177	-0.03316	-0.0473099	-0.0596389	-0.0403077	-0.0409099	-0.0686927	-0.0822042	-0.097226	-0.114413	-0.129363	-0.137791	-0.136767	-0.149938	-0.165013	-0.182548	-0.188858	-0.179958	-0.155996	-0.126941	-0.100796	-0.0719839	-0.037274	0.0061989	0.0540648	0.101248	0.149713	0.195157	0.233566	0.261294	0.28423	0.309718	0.331785
contact pair7
	time ANT spindle
time scalp spindle	-1.5	-1.45	-1.4	-1.35	-1.3	-1.25	-1.2	-1.15	-1.1	-1.05	-1	-0.95	-0.9	-0.85	-0.8	-0.75	-0.7	-0.65	-0.6	-0.55	-0.5	-0.45	-0.4	-0.35	-0.3	-0.25	-0.2	-0.15	-0.1	-0.05	0	0.05	0.1	0.15	0.2	0.25	0.3	0.35	0.4	0.45	0.5	0.55	0.6	0.65	0.7	0.75	0.8	0.85	0.9
-1.5	0.120127	0.109753	0.10449	0.0828316	0.0957521	0.120181	0.121626	0.0977348	0.0818499	0.0716463	0.0739467	0.1012	0.114549	0.13504	0.128988	0.10946	0.0858601	0.0974415	0.0841542	0.0789031	0.0756669	0.0755731	0.077594	0.087822	0.0552283	0.0374347	0.0424078	0.0395368	0.0157402	-0.0178309	-0.0365582	-0.0309085	-0.0261114	-0.0606885	-0.0920853	-0.101436	-0.100515	-0.0968712	-0.0922513	-0.077616	-0.0638925	-0.04622	-0.0248879	-0.00141405	0.0239677	0.0464716	0.0793974	0.0959096	0.0922029
-1.45	0.167246	0.16162	0.145326	0.123893	0.143125	0.177244	0.182227	0.146739	0.121432	0.113391	0.113387	0.123382	0.119528	0.126321	0.120927	0.0981311	0.0744563	0.0920408	0.0927038	0.0766962	0.0550655	0.0516599	0.056613	0.078459	0.0653661	0.0499898	0.0527576	0.0539902	0.0348182	0.00253407	-0.0296131	-0.0391576	-0.0324945	-0.0523903	-0.0817472	-0.0980828	-0.0931696	-0.0735798	-0.0535449	-0.0356295	-0.0315341	-0.0228378	-0.00394218	0.021095	0.0426807	0.0630545	0.092098	0.102295	0.0955171
-1.4	0.182537	0.185688	0.175904	0.168643	0.195675	0.223927	0.217165	0.166944	0.130016	0.111835	0.114182	0.11148	0.0947985	0.0928927	0.0890031	0.0728669	0.0546465	0.0678292	0.0711677	0.0557186	0.034229	0.0257543	0.0191624	0.038045	0.0453882	0.0570367	0.0624489	0.0545805	0.0368397	0.00616024	-0.0336438	-0.0507995	-0.0415812	-0.0416828	-0.0601676	-0.0817006	-0.079528	-0.0574965	-0.0395543	-0.0301073	-0.0318391	-0.026042	-0.0056289	0.0194897	0.0354261	0.0471712	0.063188	0.07089	0.0600389
-1.35	0.188962	0.197975	0.209065	0.222309	0.245763	0.246004	0.227865	0.175371	0.132187	0.109638	0.116935	0.109017	0.0871107	0.0791965	0.0754686	0.0629252	0.0502261	0.0584554	0.0597054	0.0487783	0.0390143	0.0340769	0.0225737	0.0284935	0.0274589	0.0426899	0.0500611	0.0382823	0.0232795	0.00396027	-0.0313101	-0.0480173	-0.0373966	-0.0305698	-0.0426198	-0.0719327	-0.0828499	-0.071603	-0.0673051	-0.0586663	-0.0435525	-0.0295956	-0.0153673	0.00293211	0.0169407	0.0277617	0.037656	0.0480605	0.0385301
-1.3	0.147934	0.171646	0.206886	0.22382	0.231598	0.207037	0.186115	0.143157	0.107458	0.0909838	0.107314	0.0992073	0.0688837	0.0553773	0.0554235	0.0456198	0.038952	0.0365673	0.0301311	0.0226352	0.026055	0.0305903	0.0357745	0.0450908	0.0398042	0.0455641	0.0572643	0.0439511	0.0253701	0.0116258	-0.00394275	-0.0138058	-0.0134432	-0.0197944	-0.032479	-0.0653083	-0.0882488	-0.0872011	-0.084775	-0.067291	-0.0385248	-0.0208963	-0.0147054	-0.0091982	-0.00115076	0.0106806	0.0188937	0.0277549	0.0168686
-1.25	0.113727	0.141482	0.181575	0.188824	0.19224	0.169998	0.158649	0.131542	0.108214	0.0924865	0.108954	0.0930123	0.057408	0.0524584	0.058997	0.0568229	0.0568809	0.0434758	0.0267452	0.0191927	0.0243598	0.0230724	0.0312538	0.0486222	0.0618878	0.0682543	0.0784541	0.067729	0.047189	0.0391787	0.0438355	0.0418122	0.0299802	0.0105066	0.00410027	-0.0289986	-0.0673459	-0.077668	-0.0683267	-0.0443624	-0.0179757	-0.00789208	-0.0133962	-0.019026	-0.0202832	-0.00361707	0.0126785	0.0216814	0.00682825
-1.2	0.115244	0.140392	0.177864	0.175165	0.180686	0.170382	0.162706	0.142792	0.12506	0.108952	0.1115	0.0867759	0.0521578	0.0611689	0.0646734	0.0567231	0.0574112	0.0498386	0.0379149	0.0379811	0.0490794	0.0476339	0.0548159	0.0768743	0.092196	0.0858602	0.0840533	0.073649	0.0551571	0.0605833	0.0773865	0.0784358	0.0592667	0.0296738	0.0254073	-0.00795128	-0.0568552	-0.0707496	-0.0591626	-0.0358323	-0.0185601	-0.0158617	-0.0288261	-0.0405453	-0.0451371	-0.0261111	-0.00069381	0.0133983	0.00369037
-1.15	0.135394	0.157221	0.175121	0.164807	0.173083	0.17196	0.159035	0.136708	0.118068	0.112384	0.116807	0.0979118	0.074405	0.0897235	0.0863383	0.0712929	0.0700436	0.0690338	0.0612583	0.0657659	0.0765226	0.0710556	0.0817222	0.106622	0.109758	0.0824482	0.069376	0.0615683	0.0528625	0.0630794	0.0777708	0.0801097	0.0658829	0.0237945	0.00948613	-0.0278168	-0.0727249	-0.0793393	-0.0642072	-0.0397729	-0.0260897	-0.027204	-0.0435235	-0.0564453	-0.0659927	-0.0523428	-0.0175823	0.00564324	-0.00216645
-1.1	0.130482	0.149157	0.15955	0.158879	0.174387	0.183569	0.172502	0.150866	0.132999	0.130135	0.131555	0.127062	0.127102	0.149577	0.140955	0.116481	0.112269	0.109256	0.0947041	0.0907479	0.0930509	0.0803657	0.0906307	0.106897	0.0947847	0.0590949	0.0401934	0.0312552	0.0232939	0.0338349	0.0486217	0.0532737	0.050826	0.00627656	-0.00800893	-0.0310505	-0.0647056	-0.0718739	-0.0650603	-0.046927	-0.0344386	-0.0316981	-0.0417594	-0.0485148	-0.0552221	-0.049048	-0.0267504	-0.0116719	-0.0153038
-1.05	0.0930729	0.10834	0.123358	0.136775	0.150776	0.163738	0.165079	0.150582	0.135958	0.13629	0.139898	0.151385	0.161482	0.168013	0.147814	0.123297	0.119294	0.114185	0.0950126	0.0866991	0.0860309	0.0649642	0.0648319	0.0719094	0.0571101	0.0278101	0.0168953	0.0119999	0.000174765	0.00393314	0.0156408	0.0206902	0.0277888	-0.00944718	-0.0219066	-0.0320856	-0.0516696	-0.0517045	-0.0499146	-0.0488217	-0.0453485	-0.0358925	-0.0327318	-0.0294761	-0.0232467	-0.00763566	0.00804947	0.0133301	0.0151388
-1	0.0813979	0.0912335	0.101176	0.107889	0.117512	0.137861	0.151708	0.146524	0.129162	0.11839	0.121988	0.150448	0.16663	0.170078	0.150338	0.133564	0.121404	0.101265	0.084407	0.0940894	0.0963354	0.0655876	0.0528179	0.0582027	0.0481076	0.0274771	0.0276667	0.0312853	0.0152856	-0.00301347	-0.0127229	-0.00267884	0.0245352	0.00420497	-0.00388632	-0.0127852	-0.0324248	-0.0319918	-0.0374297	-0.0549887	-0.0618538	-0.0470412	-0.0289192	-0.0160093	1.5091e-05	0.0247086	0.0366549	0.0386847	0.0391099
-0.95	0.100692	0.108833	0.112846	0.107175	0.106606	0.125844	0.141106	0.132136	0.116143	0.109047	0.123985	0.165038	0.182374	0.184609	0.170281	0.158343	0.139323	0.103861	0.0919635	0.11341	0.116334	0.082134	0.0674616	0.0720813	0.0736864	0.0679773	0.0726039	0.0746507	0.0466455	0.00889598	-0.0147118	0.00199065	0.0337799	0.0311113	0.0382639	0.0367072	0.0141704	-0.0022061	-0.0240895	-0.0450691	-0.0465203	-0.0285814	-0.00441198	0.00431914	0.0170434	0.0379531	0.0416858	0.0453253	0.0440371
-0.9	0.132274	0.13762	0.134247	0.126989	0.123669	0.132144	0.146404	0.1371	0.125109	0.119539	0.145002	0.194672	0.201206	0.187695	0.183811	0.181505	0.166017	0.128616	0.11225	0.131476	0.137063	0.117033	0.122086	0.12784	0.119517	0.105194	0.0914414	0.090817	0.0730431	0.0470665	0.026945	0.0489313	0.0746547	0.071123	0.0733349	0.0722398	0.0563478	0.0387247	0.0125386	-0.00378912	-8.56248e-05	0.00484405	0.0220633	0.0277196	0.0304865	0.047364	0.051815	0.0614008	0.0698364
-0.85	0.147831	0.143579	0.132507	0.128007	0.130898	0.141625	0.153201	0.139991	0.136484	0.134064	0.160376	0.198391	0.200511	0.174958	0.176433	0.185534	0.177933	0.144205	0.124857	0.137125	0.141967	0.134512	0.148795	0.154787	0.132414	0.104188	0.083655	0.0840493	0.0760965	0.0588749	0.0466555	0.0652618	0.0865879	0.0794163	0.064711	0.0537586	0.0518009	0.0431298	0.0173733	-0.00745662	-0.00572174	-0.00396271	0.00709559	0.00523572	0.00570056	0.018628	0.0221777	0.0299455	0.0484732
-0.8	0.137556	0.136753	0.126746	0.119578	0.125793	0.147307	0.159836	0.143514	0.145387	0.149132	0.165718	0.181095	0.187624	0.170608	0.175388	0.182751	0.184734	0.154586	0.131553	0.133733	0.136014	0.119722	0.118257	0.124214	0.107656	0.0832211	0.0769209	0.0767602	0.071936	0.0604206	0.0534633	0.0687237	0.0911313	0.0789943	0.0547003	0.0414455	0.0453385	0.0391236	0.0244134	0.0107925	0.0187402	0.0149669	0.0090268	-0.00444999	-0.00780017	0.00168925	0.0139	0.0294003	0.049008
-0.75	0.117474	0.119436	0.11331	0.0976654	0.101794	0.127701	0.149747	0.134367	0.143544	0.160843	0.171396	0.17661	0.191577	0.188217	0.185999	0.180443	0.189528	0.168529	0.146948	0.140595	0.135883	0.113143	0.104688	0.108222	0.100168	0.0903508	0.0984982	0.0986881	0.091386	0.0814628	0.0672389	0.0651206	0.0839738	0.074128	0.0515888	0.0371349	0.0275879	0.00753283	0.00279291	0.0140103	0.0356015	0.0310507	0.0211374	0.0123532	0.0205309	0.0357735	0.0513332	0.0636788	0.069519
-0.7	0.0932297	0.0966993	0.0963051	0.0856923	0.0941151	0.121659	0.141695	0.115242	0.111403	0.133912	0.163624	0.17527	0.194977	0.208341	0.210656	0.193105	0.197886	0.18815	0.170852	0.156801	0.14148	0.11558	0.112569	0.104142	0.0937854	0.0910979	0.105733	0.106974	0.103734	0.105768	0.0889503	0.068118	0.0666811	0.0613704	0.0522956	0.040621	0.023891	-0.0117675	-0.0143914	0.00190437	0.0201069	0.0142347	0.00831339	0.0151137	0.0399324	0.0599079	0.0730574	0.0751431	0.0612378
-0.65	0.0908849	0.0969612	0.0864979	0.0695891	0.0826123	0.116357	0.144335	0.124511	0.115442	0.132798	0.167649	0.174232	0.193081	0.212312	0.216497	0.198716	0.203247	0.210392	0.208544	0.180833	0.143007	0.107225	0.114529	0.112731	0.105366	0.0934566	0.0926507	0.0851784	0.0901235	0.112315	0.0994619	0.0761431	0.0631597	0.0597053	0.0549882	0.0516096	0.0471807	0.0199552	0.016341	0.0131179	0.00197608	-0.0208977	-0.0282503	-0.0139056	0.0150453	0.0347197	0.0402538	0.0301057	0.00314784
-0.6	0.0752922	0.0872996	0.070893	0.0544739	0.0763654	0.110027	0.141945	0.137371	0.137767	0.154084	0.174671	0.174186	0.185273	0.202642	0.20621	0.197901	0.199863	0.203978	0.202371	0.165078	0.120389	0.0831127	0.0937962	0.096262	0.0985657	0.082634	0.0716456	0.0583486	0.0691158	0.105296	0.104093	0.0940436	0.0822846	0.0704226	0.0584539	0.0623604	0.0727602	0.0647126	0.062407	0.0366173	-0.00238855	-0.0417645	-0.0595727	-0.0573959	-0.0404089	-0.017017	-0.0205325	-0.0429076	-0.0767573
-0.55	0.0639849	0.074789	0.0498018	0.0324749	0.0582452	0.0957893	0.131914	0.145228	0.152828	0.169096	0.180644	0.183232	0.186176	0.194401	0.192059	0.185307	0.179945	0.175798	0.17436	0.147673	0.127462	0.0976404	0.0940052	0.0907259	0.100251	0.0889124	0.0838001	0.0742535	0.0879416	0.108263	0.103592	0.10442	0.101023	0.0867877	0.0716728	0.0755636	0.0843337	0.0845721	0.07841	0.0499812	0.0084443	-0.0285968	-0.0426724	-0.0429778	-0.0370323	-0.0154514	-0.0207311	-0.0477235	-0.0795811
-0.5	0.0674803	0.0697212	0.0404394	0.0232139	0.0431003	0.0738321	0.110418	0.132713	0.148942	0.165138	0.180007	0.186985	0.188058	0.189696	0.178044	0.160408	0.143716	0.135139	0.144753	0.13193	0.129015	0.116725	0.107908	0.102975	0.111009	0.104412	0.106771	0.100956	0.108264	0.104328	0.0983583	0.106948	0.104975	0.0898274	0.0789963	0.0766828	0.0735812	0.0766015	0.0701613	0.0531938	0.0312539	0.0113186	0.00712442	0.010788	0.0126115	0.0287117	0.0186757	-0.0134486	-0.0432485
-0.45	0.0347898	0.036224	0.0184939	0.0133116	0.0294134	0.0525519	0.0871443	0.109182	0.126499	0.139337	0.15212	0.152431	0.142543	0.139935	0.134697	0.124321	0.11415	0.103679	0.117307	0.110035	0.108212	0.10168	0.0980415	0.0954349	0.0909804	0.0811559	0.100153	0.112711	0.115471	0.0988709	0.0902847	0.0956744	0.0877014	0.0725958	0.076214	0.0782153	0.055716	0.0417288	0.0332667	0.0318711	0.0364107	0.0364482	0.0373618	0.0452979	0.0568726	0.0649361	0.0449323	0.0126319	-0.0115212
-0.4	-0.00104025	0.00313823	-0.0025695	0.00662227	0.0269833	0.0416131	0.057641	0.0652197	0.0733131	0.0827617	0.0934255	0.0929888	0.0892228	0.0967482	0.0990249	0.0982888	0.0968999	0.086738	0.101397	0.102012	0.104833	0.0974644	0.0906356	0.0768905	0.0634428	0.049621	0.0681588	0.0913835	0.106529	0.100199	0.0962972	0.0927002	0.0843004	0.0635752	0.06908	0.0744392	0.0490995	0.0383822	0.0504942	0.0586403	0.0624253	0.0520871	0.0408931	0.0446253	0.0611306	0.0696992	0.0501407	0.020941	-0.00274028
-0.35	0.00923753	0.0230642	0.0204425	0.0309392	0.0517111	0.0528893	0.0484612	0.0476903	0.0420807	0.050469	0.0630126	0.0605772	0.0590739	0.073028	0.0774216	0.0809128	0.0827334	0.065042	0.0772976	0.0798757	0.0942021	0.0936962	0.0856226	0.0690549	0.0639741	0.0479163	0.0552334	0.0831632	0.110059	0.103081	0.0918582	0.0871203	0.0898949	0.0793727	0.0807634	0.0803793	0.058579	0.0542338	0.0743663	0.0769572	0.0749154	0.0573757	0.0350621	0.0189588	0.0239562	0.0463465	0.0486822	0.0287764	0.00650495
-0.3	-0.00078145	0.0215032	0.0222336	0.0346453	0.0528303	0.0544106	0.0469712	0.0436938	0.0291153	0.038516	0.056949	0.0536556	0.0447159	0.0537352	0.0552704	0.050673	0.0503777	0.0283894	0.0401001	0.0535772	0.0827815	0.0868358	0.0822914	0.0677738	0.0648303	0.0504566	0.0449651	0.0653288	0.0866016	0.0656548	0.0449578	0.036976	0.045831	0.0492055	0.0513624	0.0411641	0.0139169	0.00723245	0.0233002	0.024123	0.0299574	0.0210141	-0.00202041	-0.0323076	-0.0335585	-0.00289133	0.017749	0.0173741	0.00566081
-0.25	-0.00505992	0.0148317	0.0175801	0.0289633	0.0432105	0.0511898	0.0519972	0.0455569	0.0315334	0.0467908	0.0734785	0.0730902	0.0575992	0.0595373	0.0564031	0.0385348	0.0337092	0.0118729	0.0296625	0.0517624	0.0815033	0.0790341	0.0855348	0.0776221	0.0752147	0.0604451	0.0528864	0.0593183	0.064225	0.0297055	0.00729057	0.000592063	0.0111989	0.0180458	0.0275409	0.0216316	-0.0054582	-0.0197361	-0.0204812	-0.0264346	-0.00813571	0.00117742	-0.0164682	-0.0565817	-0.0628537	-0.0311447	0.00200448	0.0169113	0.00581266
-0.2	0.0150214	0.0200226	0.0147109	0.0154784	0.0277569	0.0336796	0.0341257	0.0347158	0.0464447	0.0784506	0.11259	0.123934	0.103518	0.0899059	0.0770838	0.046172	0.0366398	0.0236899	0.0470845	0.0814483	0.111655	0.0974608	0.101424	0.0892791	0.0881704	0.0796916	0.074568	0.0651071	0.059313	0.0322629	0.0212499	0.0209813	0.0229465	0.017702	0.032455	0.0323933	0.00730064	-0.0187025	-0.0354855	-0.0442286	-0.0239912	-0.00825326	-0.0260905	-0.0743928	-0.0794855	-0.0349861	0.0146046	0.0347572	0.0126246
-0.15	0.0175261	0.00801235	-0.00260109	-0.00331698	0.017554	0.0178005	0.00819711	0.00980152	0.046151	0.0824664	0.115552	0.145828	0.127615	0.0979828	0.0710051	0.0403083	0.0247077	0.0257093	0.0677215	0.113228	0.139226	0.123769	0.122537	0.108388	0.117037	0.116139	0.119301	0.110371	0.101589	0.0757431	0.0633569	0.0662115	0.0716695	0.0605891	0.0707746	0.0632782	0.026837	-0.00285961	-0.0237842	-0.0372841	-0.0229249	-0.00371314	-0.0118752	-0.0496426	-0.0604211	-0.0230025	0.0206976	0.0349557	0.00852304
-0.1	0.00678096	0.00773854	-9.31703e-05	-0.00383101	0.0133241	0.007942	-0.00619909	-0.00597422	0.0357364	0.0702981	0.0935979	0.108953	0.0884916	0.0592216	0.0429471	0.0209091	0.0015248	0.0130796	0.0727357	0.120979	0.13885	0.117855	0.112406	0.0887903	0.0872371	0.0804061	0.0924623	0.109826	0.126043	0.119458	0.101296	0.0957849	0.0935205	0.0799208	0.0826279	0.0657718	0.0159132	-0.0109143	-0.0250588	-0.0271817	-0.00970103	0.00858355	0.0088741	-0.00197359	-0.00407983	0.0177443	0.0302141	0.0178064	-0.00468658
-0.05	0.0185857	0.0385377	0.0350894	0.0239663	0.0234567	0.0114503	0.0050117	0.00591765	0.0384139	0.0683436	0.100649	0.104649	0.0773984	0.0302535	0.0196461	0.0214199	0.0230332	0.0354889	0.0934204	0.13423	0.139285	0.103629	0.0922816	0.0846663	0.0796268	0.0625609	0.066314	0.085206	0.115732	0.127852	0.116722	0.0955651	0.0707667	0.0441551	0.0421535	0.028703	-0.0124895	-0.0248759	-0.0246411	-0.0104525	0.0135434	0.0371584	0.0498215	0.0616199	0.065887	0.0783047	0.0653497	0.0398407	0.022075
0	0.0762331	0.0979877	0.0782741	0.0460569	0.0393464	0.0365337	0.0352638	0.0440891	0.0515498	0.062788	0.0786554	0.0705075	0.0400118	0.00145412	-0.000800384	0.0359881	0.0709592	0.0845875	0.104277	0.121316	0.133741	0.118484	0.117059	0.11816	0.115029	0.0950746	0.0757765	0.050466	0.0556324	0.0867355	0.101723	0.10152	0.0753752	0.0397316	0.0244869	0.0223413	0.0151696	0.0212869	0.0251572	0.0280629	0.0321843	0.0513489	0.066615	0.0743397	0.0804422	0.102161	0.101109	0.091777	0.0684213
0.05	0.0776445	0.086381	0.0851763	0.0626008	0.0472371	0.0407391	0.0360659	0.0373413	0.0230539	0.0185567	0.0419419	0.0528961	0.0221745	-0.0103669	0.0053445	0.0588446	0.104215	0.0970494	0.0717314	0.0594085	0.0710503	0.0804229	0.094209	0.0982574	0.113663	0.105213	0.0743361	0.0337367	0.020924	0.041722	0.070302	0.0835735	0.0736317	0.0548785	0.021554	0.00347886	0.0096415	0.0177031	0.0276385	0.0241886	0.0220941	0.029946	0.0294572	0.013233	0.0157393	0.0557447	0.0833585	0.0955488	0.0800517
0.1	0.0262334	0.0435989	0.0489344	0.0173842	-0.00540173	-0.000371228	-0.00267533	0.00192068	-0.00660052	-0.0157374	0.00261913	0.020677	0.0041148	-0.0214733	-0.0257592	-0.00198137	0.0302943	0.0227235	-0.002906	-0.0196761	-0.00540623	0.00822818	0.0263334	0.034127	0.0638877	0.062711	0.0370663	0.00936633	0.00895359	0.0179032	0.0438661	0.069037	0.0841183	0.0820329	0.0421704	0.00608642	0.00902919	0.0245214	0.0390139	0.036217	0.0329826	0.0233531	0.00806091	-0.0261409	-0.0340661	-0.00789546	0.0160149	0.0273805	0.0115924
0.15	-0.0254363	-0.0121035	-0.00304956	-0.0219568	-0.0337412	-0.0229098	-0.0256425	-0.0162145	-0.0133433	-0.016716	-0.00820822	0.00361608	0.00248791	-0.0121301	-0.0301408	-0.0303478	-0.0166109	-0.0159176	-0.0283548	-0.037439	-0.0225512	-0.0192282	-0.00119387	0.0200039	0.0485122	0.0373732	0.00454335	-0.0177543	-0.00238236	0.000170687	0.0184556	0.0536153	0.0884264	0.106596	0.079584	0.0399408	0.0353621	0.0543276	0.0669136	0.0567882	0.0485843	0.0292453	0.00711068	-0.0349812	-0.0551612	-0.0498871	-0.0401604	-0.0394555	-0.0540805
0.2	-0.0581713	-0.0442292	-0.0228036	-0.0254543	-0.0328873	-0.0252094	-0.0295733	-0.0187719	-0.011676	-0.00716205	-0.00919019	-0.00179348	0.0167838	0.0207877	0.00633951	-0.00328262	0.00217371	0.00874019	0.00525653	0.00172918	0.00906851	7.42363e-05	0.0137005	0.0397786	0.0698857	0.0603104	0.0229845	-0.00865957	-0.00210899	-0.00410144	0.00670907	0.0500596	0.0941316	0.126728	0.121152	0.0881461	0.0738702	0.0835524	0.08776	0.0640705	0.0473549	0.0244283	0.00657854	-0.0307611	-0.0528913	-0.0600512	-0.0596758	-0.0681004	-0.0806834
0.25	-0.0500952	-0.0398213	-0.0121473	-0.00306165	-0.0155473	-0.0174664	-0.0177192	-0.000654067	0.0106845	0.0125456	0.00690526	0.013603	0.0426911	0.0622929	0.0576148	0.0419092	0.0395311	0.0412808	0.0439192	0.0508717	0.0546885	0.042645	0.0454709	0.0638047	0.0874183	0.0864366	0.0555109	0.0168849	0.00400897	-0.00624648	-0.00326252	0.0342258	0.0700364	0.101064	0.114409	0.103566	0.0963816	0.0941203	0.0948819	0.0754406	0.057398	0.0297368	0.00894463	-0.0313099	-0.0640862	-0.0807079	-0.0734708	-0.0686831	-0.0754627
0.3	-0.0220037	-0.0177815	0.0112267	0.0224375	0.00453327	-0.00735993	-0.00405626	0.0235927	0.0351855	0.0225118	0.0130664	0.0138569	0.0313406	0.0556631	0.05662	0.0373762	0.0258583	0.0235119	0.0317433	0.0450914	0.0586188	0.0508581	0.0440193	0.0502868	0.0631001	0.0636688	0.0480294	0.0203875	-0.00739565	-0.0320134	-0.0352817	-0.00624029	0.0131114	0.0368711	0.0590302	0.0686508	0.079845	0.080473	0.0867474	0.0785436	0.0595664	0.0233686	-0.00885694	-0.0527964	-0.0894437	-0.110375	-0.0973535	-0.080137	-0.0853612
0.35	0.00254063	0.00458829	0.020845	0.0262239	0.0095801	-0.00830285	-0.0100307	0.0173664	0.0269813	0.0111856	-0.000108027	-0.00875439	-0.0128176	0.00251021	-0.00619811	-0.0249734	-0.0351264	-0.0396117	-0.0354473	-0.0258881	-4.36326e-05	0.00631059	0.00797293	0.00853045	0.00989976	0.00567248	0.00250093	-0.0089714	-0.0382038	-0.0668669	-0.0654215	-0.0367628	-0.0274282	-0.0150148	0.00487765	0.0310082	0.0548425	0.0653181	0.0793834	0.0814821	0.0624707	0.0197942	-0.0246075	-0.0732378	-0.109319	-0.131918	-0.129275	-0.114175	-0.117093
0.4	0.022277	0.010551	0.00940828	0.00625107	-0.0113545	-0.0261562	-0.0254603	0.00049758	0.0144562	0.0139428	0.00991682	0.0024767	-0.0124877	-0.0244953	-0.0498841	-0.0739328	-0.0830879	-0.0820153	-0.0827344	-0.0734049	-0.0411012	-0.0139185	0.0111906	0.0137788	0.00619815	-0.00418814	-0.0234536	-0.0475596	-0.07753	-0.098709	-0.0881867	-0.0574477	-0.0410973	-0.0301153	-0.0203375	0.000165954	0.0297846	0.0547652	0.0806563	0.0971171	0.0882491	0.053992	0.00895973	-0.0450504	-0.0884882	-0.113205	-0.124664	-0.121451	-0.119885
0.45	0.060402	0.0300973	0.0217776	0.0119077	-0.00820386	-0.00877332	-0.00221092	0.0132367	0.0178902	0.0307702	0.0441998	0.0440866	0.0271581	-0.00901663	-0.0457185	-0.0616747	-0.0600923	-0.0549485	-0.0593237	-0.0580576	-0.0336029	-0.00169881	0.0294232	0.0341352	0.0228139	0.00253051	-0.04297	-0.0824668	-0.100721	-0.113804	-0.105673	-0.0785639	-0.0547691	-0.0361788	-0.0204362	0.00377384	0.0361875	0.0646484	0.0902554	0.111548	0.112104	0.0945741	0.0575718	0.00406474	-0.0500131	-0.0778063	-0.092655	-0.100448	-0.109134
0.5	0.0707075	0.0414103	0.0304966	0.0161888	0.00933361	0.0266064	0.0352048	0.0354083	0.0199997	0.031963	0.0575658	0.0682335	0.0703486	0.0405579	0.00137276	-0.0192668	-0.0194108	-0.012279	-0.0106817	-0.0165199	0.00543229	0.0228818	0.0330809	0.0315122	0.024454	-0.0010619	-0.0615472	-0.114163	-0.127906	-0.133126	-0.130107	-0.113951	-0.0973376	-0.0749026	-0.0401271	0.00105262	0.0396773	0.0704048	0.0917487	0.115589	0.131572	0.142241	0.128189	0.0812524	0.0145126	-0.0337589	-0.0562121	-0.0585175	-0.0710205
0.55	0.0636399	0.0563124	0.0422431	0.0089759	0.00214301	0.0254799	0.029522	0.0241613	0.0086112	0.00960963	0.0312533	0.0531311	0.0785076	0.0709499	0.0312179	-0.00533691	-0.0250586	-0.0151939	0.00350037	0.00609748	0.0270972	0.0301252	0.0192868	0.00821323	0.01048	-0.00803475	-0.0642881	-0.12168	-0.139299	-0.139488	-0.139733	-0.137792	-0.148413	-0.137615	-0.0924542	-0.0333801	0.0129714	0.0463718	0.0660555	0.0985386	0.127107	0.152314	0.154617	0.119769	0.0604436	0.0078102	-0.0153688	-0.00880487	-0.0257113
0.6	0.0459447	0.0558317	0.043813	0.000650974	-0.0120792	0.00283144	0.00175955	0.0014245	0.00336314	-0.00285614	-0.00168827	0.016178	0.0409383	0.0433889	0.0045381	-0.0362092	-0.0556402	-0.0427909	-0.0181235	-0.0105007	0.0148439	0.0272618	0.0132455	-0.0156322	-0.0253099	-0.0414256	-0.0833375	-0.134774	-0.153388	-0.154651	-0.162664	-0.167104	-0.18316	-0.173598	-0.131548	-0.0800063	-0.0443123	-0.0107026	0.0139785	0.0591921	0.0961044	0.122186	0.128702	0.102595	0.0612227	0.0243601	0.0152985	0.0361822	0.0185981
0.65	0.0320927	0.0436109	0.0324286	-0.00336525	-0.0164377	-0.00946799	-0.0134153	-0.00950586	0.00933099	0.00276447	-0.0169329	-0.00899338	0.0100885	0.0083589	-0.0358467	-0.0741326	-0.0877432	-0.0774977	-0.0539452	-0.0416885	-0.0124802	0.00947624	0.00349728	-0.0298582	-0.0539528	-0.0737902	-0.0990049	-0.135209	-0.149747	-0.155954	-0.172828	-0.182358	-0.196411	-0.192263	-0.162548	-0.121168	-0.0940132	-0.0576331	-0.0259275	0.0223991	0.0583447	0.0786326	0.0880248	0.0786073	0.0566054	0.0286026	0.0270221	0.0575924	0.0403097
0.7	0.047827	0.0543734	0.0374622	0.012835	-0.001862	-0.000467164	-0.0076995	-0.00656504	0.0171585	0.0174229	-0.000657676	-0.000914503	0.00625004	-0.0149504	-0.0712868	-0.104881	-0.106494	-0.093912	-0.0753948	-0.0629384	-0.0341801	-0.00795006	-0.00203302	-0.0296221	-0.0508034	-0.078928	-0.0943482	-0.112087	-0.118749	-0.132975	-0.162333	-0.186685	-0.197247	-0.198601	-0.188985	-0.156236	-0.132429	-0.0969548	-0.0615444	-0.018137	0.00969625	0.0225081	0.0393365	0.0571163	0.0616805	0.0407619	0.0328298	0.0567328	0.0374215
0.75	0.0743623	0.0759455	0.055514	0.0335186	0.0111228	0.00522635	-0.00417211	-0.0141598	0.0028694	0.0161089	0.0140334	0.015392	0.0120383	-0.0204061	-0.0757184	-0.106549	-0.10372	-0.0839429	-0.065486	-0.046606	-0.0192574	-0.000759094	0.00183009	-0.0294245	-0.0467439	-0.0780929	-0.0902426	-0.0935208	-0.091625	-0.104962	-0.133914	-0.164051	-0.175464	-0.184337	-0.196258	-0.175785	-0.154687	-0.121447	-0.0860674	-0.0467888	-0.0239415	-0.0113353	0.0180312	0.0580633	0.0831345	0.0686206	0.0509429	0.0610843	0.0464924
0.8	0.0925874	0.102305	0.0868676	0.067509	0.0403637	0.0275404	0.0211611	0.00445374	0.0092154	0.0236298	0.0299716	0.0378531	0.0354991	0.00614693	-0.0370255	-0.0601538	-0.0644341	-0.042335	-0.0200313	-0.00335105	0.00278035	0.0106728	0.00967502	-0.0169747	-0.0366221	-0.0698174	-0.085568	-0.0870965	-0.0868881	-0.0973921	-0.113338	-0.134558	-0.151672	-0.163431	-0.182888	-0.171034	-0.149354	-0.11732	-0.0874165	-0.0578153	-0.0410897	-0.0245305	0.0179904	0.0654754	0.0951327	0.0868826	0.06827	0.0720555	0.0654511
0.85	0.101009	0.112316	0.101483	0.093818	0.0717897	0.058462	0.0550124	0.0454675	0.0483207	0.0503215	0.0459793	0.0510914	0.0490311	0.0283489	-0.00476813	-0.0122924	-0.0167795	0.0044349	0.0232859	0.0340992	0.0245775	0.032608	0.0297492	0.0031872	-0.0293398	-0.0763664	-0.103944	-0.105421	-0.0973563	-0.095525	-0.10281	-0.118521	-0.139051	-0.148659	-0.16556	-0.157287	-0.14315	-0.121867	-0.100423	-0.0702303	-0.0515677	-0.0349014	0.00970862	0.0581203	0.0910676	0.0915239	0.0781907	0.0821136	0.0814994
0.9	0.0904039	0.0983152	0.0829309	0.0718886	0.0548495	0.0514123	0.0473746	0.0473017	0.0547158	0.0502252	0.030759	0.0292739	0.0299667	0.0189248	0.00158455	0.00807394	0.00140819	0.0201211	0.0289134	0.0352123	0.0220106	0.0356556	0.0398567	0.0149117	-0.0326474	-0.0886183	-0.126766	-0.133076	-0.118499	-0.110252	-0.112801	-0.120845	-0.1393	-0.140424	-0.15143	-0.148231	-0.142361	-0.134857	-0.114226	-0.072595	-0.0434649	-0.0287486	0.00705894	0.0486035	0.0746665	0.0739732	0.0632674	0.0689513	0.0781424
0.95	0.0824739	0.0771533	0.0531012	0.0356569	0.0222447	0.0274091	0.0180958	0.0183078	0.0301758	0.0229832	-0.00328614	-0.00759446	-0.0024723	0.000736458	0.00902502	0.0227381	0.00306629	0.00960785	0.00242075	0.0118127	0.0109108	0.031302	0.0361708	0.00553633	-0.0499242	-0.0957913	-0.123197	-0.128181	-0.118891	-0.12445	-0.132744	-0.131595	-0.139262	-0.134563	-0.141062	-0.145277	-0.141832	-0.136689	-0.11883	-0.0785382	-0.0378759	-0.0157161	0.0126223	0.0460894	0.0616267	0.0603603	0.0546072	0.0672777	0.0924174
1	0.100391	0.0879668	0.0694685	0.0477156	0.0263606	0.023835	0.00514789	-0.00363089	0.00723774	0.0038335	-0.0186577	-0.0146533	-0.00514986	0.00585105	0.0354233	0.0541297	0.0217633	0.0118921	-0.0113699	-0.00284953	0.0161853	0.0417701	0.0339128	-0.00616385	-0.0575714	-0.0850455	-0.0949516	-0.0994532	-0.101981	-0.129504	-0.14773	-0.14431	-0.139212	-0.126086	-0.129761	-0.145185	-0.140725	-0.125617	-0.105897	-0.0683444	-0.0233599	0.0120847	0.0481394	0.0816375	0.0851059	0.0780377	0.0764497	0.0925678	0.118136
1.05	0.129563	0.127482	0.126551	0.113555	0.0770203	0.0601513	0.0309421	0.013807	0.0282268	0.0403895	0.0276744	0.0276238	0.031871	0.0353349	0.0582211	0.0641386	0.025753	0.00797092	-0.00855294	0.00554041	0.0298792	0.0577935	0.0461941	0.00441292	-0.0448092	-0.0660196	-0.0745749	-0.0886355	-0.108842	-0.156499	-0.176908	-0.165934	-0.151108	-0.137408	-0.147363	-0.173723	-0.159576	-0.127661	-0.10147	-0.0675135	-0.0252325	0.0138544	0.0496568	0.0821508	0.0882449	0.0854196	0.0834414	0.0982452	0.11099
1.1	0.123502	0.134926	0.139582	0.136221	0.0991262	0.0823472	0.0502385	0.0252055	0.0376577	0.06084	0.0628316	0.0542442	0.0483551	0.0459479	0.054191	0.0529257	0.0234014	0.00558873	0.00301014	0.0227856	0.0457536	0.0716872	0.0628896	0.0292866	-0.00398807	-0.0182694	-0.0376245	-0.0657946	-0.1022	-0.152514	-0.165884	-0.153827	-0.131419	-0.124011	-0.144052	-0.175036	-0.155779	-0.118291	-0.0947973	-0.0635088	-0.0154442	0.0243686	0.0556302	0.0816759	0.0875225	0.0891472	0.0838536	0.0952175	0.103045
1.15	0.101041	0.116037	0.115573	0.106402	0.0782235	0.0647882	0.0401115	0.0197561	0.0371186	0.0601092	0.0597773	0.0460066	0.042474	0.0368602	0.0352383	0.0371948	0.0217429	0.00876554	0.00670714	0.0181908	0.040617	0.0675586	0.0737798	0.0633878	0.0453938	0.0238837	-0.0144105	-0.0433982	-0.0759168	-0.107328	-0.114655	-0.10674	-0.0870414	-0.0813743	-0.10286	-0.136775	-0.126888	-0.0936943	-0.0728918	-0.0460193	0.00104559	0.035917	0.0653307	0.0880686	0.0900339	0.0941608	0.0894646	0.0922576	0.0931142
1.2	0.0868071	0.0903073	0.0826767	0.0723641	0.0612004	0.0562623	0.0325564	0.00584674	0.0168508	0.0438034	0.0456464	0.0344861	0.0275876	0.0195972	0.0193733	0.0241933	0.00734535	-0.0015061	-0.00959468	-0.00820297	0.0172615	0.0459188	0.0597594	0.0649282	0.0565901	0.0240988	-0.0262501	-0.0560647	-0.0793153	-0.0974366	-0.103239	-0.0988428	-0.0789489	-0.073173	-0.0936266	-0.122603	-0.119729	-0.0890536	-0.070512	-0.0457519	-0.00429842	0.0226242	0.0501009	0.0757748	0.0825136	0.0857575	0.0772615	0.0626721	0.0542361
1.25	0.0869985	0.0681712	0.0522164	0.0520451	0.0516856	0.0493992	0.0273719	0.00153464	0.00661341	0.0391104	0.0474227	0.0450844	0.0388085	0.0238322	0.0324613	0.0483632	0.0363848	0.0292626	0.0107423	0.00858266	0.0272925	0.0474791	0.0590517	0.0640439	0.0592603	0.0308521	-0.0152009	-0.0411783	-0.0595928	-0.075082	-0.0859211	-0.0965073	-0.089328	-0.0836995	-0.0997956	-0.121588	-0.119123	-0.0881954	-0.0719026	-0.0544766	-0.029981	-0.0116874	0.0141601	0.050572	0.0722723	0.0905146	0.0888599	0.0634701	0.0524725
1.3	0.0756267	0.054029	0.0490683	0.0682913	0.068227	0.0545893	0.0314052	0.00959515	0.0117215	0.0370857	0.0437216	0.0518869	0.0597885	0.0464337	0.054841	0.0693826	0.0693362	0.0689964	0.0505432	0.0480296	0.0587169	0.0700653	0.0738546	0.0590472	0.0467627	0.0347061	0.00679559	-0.012006	-0.0342694	-0.0498987	-0.0596255	-0.0825997	-0.0986157	-0.112261	-0.12879	-0.14372	-0.133729	-0.0933479	-0.0717094	-0.056696	-0.0435759	-0.0299001	-0.00500527	0.0382101	0.0694194	0.094823	0.0915347	0.0672746	0.0651488
1.35	0.054867	0.0435483	0.0455218	0.074998	0.0804877	0.0604654	0.0386008	0.013181	0.00539446	0.0199822	0.0250531	0.0343947	0.0398165	0.0340596	0.0428627	0.0501038	0.0620695	0.070559	0.0630547	0.061977	0.0607221	0.0662219	0.063484	0.0382262	0.0232172	0.0202392	0.019685	0.0146813	-0.00943466	-0.0322211	-0.0446934	-0.0708148	-0.0926426	-0.122081	-0.145939	-0.166212	-0.163242	-0.133396	-0.112059	-0.091147	-0.0633923	-0.0375716	-0.014508	0.0186163	0.0422607	0.0664577	0.0619169	0.0471022	0.0595866
1.4	0.0512819	0.0427733	0.0485294	0.0805295	0.089667	0.0727653	0.0616555	0.0300404	0.0120902	0.0230642	0.0303053	0.044567	0.0378906	0.032224	0.0325368	0.0258979	0.0381106	0.053396	0.0570191	0.0587648	0.0425264	0.0506579	0.0510661	0.0307099	0.003458	-0.0108156	0.0015778	0.0079584	-0.0126687	-0.041311	-0.0653572	-0.0893776	-0.0973827	-0.119611	-0.146099	-0.166239	-0.166768	-0.149595	-0.13409	-0.116992	-0.0807522	-0.0454572	-0.0158268	0.0146765	0.0273439	0.0392411	0.0280709	0.0193149	0.0434486
1.45	0.0876185	0.0731723	0.0660682	0.0825163	0.091526	0.0809318	0.0796601	0.0514741	0.0325817	0.0382323	0.0462085	0.0684635	0.063893	0.0532337	0.0489518	0.0425029	0.0491247	0.0537718	0.0536314	0.055517	0.0411996	0.0563438	0.0657531	0.0510065	0.0163825	-0.0128433	-0.00344478	0.00563883	-0.00778156	-0.0323785	-0.0646851	-0.0891983	-0.0823489	-0.0813466	-0.109622	-0.144105	-0.160608	-0.146104	-0.12515	-0.107772	-0.0690244	-0.0386094	-0.00759868	0.0280541	0.035196	0.0326529	0.0136046	0.00456744	0.0307364
1.5	0.0955044	0.0872142	0.0745112	0.0821758	0.085271	0.071404	0.0693838	0.0407831	0.0142764	0.0109042	0.0230807	0.0524015	0.0546285	0.0400327	0.0386566	0.0441632	0.048318	0.0453307	0.0435171	0.0503444	0.0488428	0.0584537	0.0615	0.0438568	0.0130652	-0.00715811	0.00770456	0.0187154	0.00323684	-0.0298143	-0.0567305	-0.0662322	-0.0451386	-0.0372256	-0.0775415	-0.128852	-0.155413	-0.129497	-0.100668	-0.0715216	-0.0263922	-0.00558873	0.018545	0.0581905	0.0668097	0.0559981	0.0382265	0.0382692	0.0630562
contact pair8
	time ANT spindle
time scalp spindle	-1.5	-1.45	-1.4	-1.35	-1.3	-1.25	-1.2	-1.15	-1.1	-1.05	-1	-0.95	-0.9	-0.85	-0.8	-0.75	-0.7	-0.65	-0.6	-0.55	-0.5	-0.45	-0.4	-0.35	-0.3	-0.25	-0.2	-0.15	-0.1	-0.05	0	0.05	0.1	0.15	0.2	0.25	0.3	0.35	0.4	0.45	0.5	0.55	0.6	0.65	0.7	0.75	0.8	0.85	0.9
-1.5	0.069125	0.0747777	0.094727	0.103176	0.0908442	0.0531666	0.016493	-0.0262316	-0.0167163	-0.0342693	-0.058528	-0.0805336	-0.0810233	-0.0755399	-0.0590393	-0.0384608	0.000772452	0.019552	0.0278358	0.0329413	0.0440984	0.0478785	0.0488442	0.024477	0.0328654	0.0358079	0.0443197	0.0547838	0.044077	0.0584824	0.0520618	0.0413851	0.0272241	0.00276179	-0.00881945	-0.0165346	-0.0684108	-0.111069	-0.141992	-0.156705	-0.162119	-0.121738	-0.0569751	-0.0127648	-0.0112742	-0.0428528	-0.0599918	-0.0353801	-0.00327869
-1.45	0.0622884	0.0735864	0.0850492	0.090249	0.0774258	0.0530822	0.025341	-0.00971475	0.0130455	0.00757585	-0.0127176	-0.04143	-0.0598582	-0.0570696	-0.0552615	-0.0333972	0.00350444	0.0192569	0.0290985	0.0398871	0.0535967	0.0507664	0.0330813	0.00934322	0.0109587	0.00688655	0.00335964	0.0188659	0.00715261	0.0124492	0.00388349	-0.00781128	-0.020973	-0.0314516	-0.0173728	8.17696e-05	-0.0361827	-0.0770695	-0.109492	-0.125747	-0.107228	-0.0511579	0.012058	0.0411611	0.00268132	-0.0535127	-0.0718407	-0.0329708	-0.00936101
-1.4	0.0449747	0.0524155	0.0673628	0.081895	0.0658166	0.0379472	0.0275466	0.0196668	0.0610312	0.0682948	0.0587026	0.0228424	-0.0113898	-0.00984449	-0.00997363	0.0113072	0.0305702	0.0262475	0.0242024	0.0314907	0.0468749	0.0476231	0.0320984	0.0130725	0.00276769	-0.0206128	-0.0355841	-0.0044857	0.00828037	0.0139927	0.00602475	-0.00225586	-0.0158174	-0.0173138	0.0123975	0.0282474	0.00168464	-0.027814	-0.0628445	-0.0918106	-0.0664213	-0.00644658	0.0403243	0.0527565	0.0120217	-0.0404253	-0.0654504	-0.0419787	-0.0296312
-1.35	0.0265815	0.0202211	0.0362575	0.0625167	0.0574672	0.0178346	0.00915044	0.0172154	0.0551205	0.0648456	0.0787363	0.0546449	0.00612844	0.00496996	0.0214204	0.0488263	0.0484755	0.0267057	0.0197021	0.0291368	0.0467508	0.0460723	0.0449587	0.0286647	0.012036	-0.0119771	-0.0215647	0.00761415	0.0427636	0.0665207	0.050641	0.0337877	0.0226055	0.0370145	0.0666364	0.0608273	0.0375234	0.0100931	-0.0165939	-0.0415762	-0.0347063	0.00125223	0.023927	0.0336531	-0.00481985	-0.052795	-0.0925748	-0.082502	-0.0674885
-1.3	0.0374463	0.0218012	0.038645	0.0646376	0.0629353	0.0308428	0.0206439	0.0277136	0.0409433	0.0361235	0.0400007	0.0263075	-0.00245439	-3.13411e-05	0.0118562	0.032314	0.0315212	0.0136222	0.0254488	0.0517604	0.0763551	0.0559737	0.036935	0.00124917	-0.0156012	-0.0242573	-0.011563	0.00950548	0.049668	0.0898395	0.0719131	0.0629385	0.0697741	0.0971976	0.109977	0.079954	0.0456102	0.0166471	-0.0086057	-0.0324099	-0.0461913	-0.0267007	-0.00208419	0.0073997	-0.0435209	-0.0928707	-0.122438	-0.100958	-0.0759513
-1.25	0.0750998	0.032559	0.0254331	0.05093	0.0728983	0.0634787	0.0653809	0.0795188	0.0702333	0.0623357	0.0490407	0.0278772	0.00614694	0.00391754	-0.00174238	0.0187421	0.0280159	0.0219614	0.0418347	0.0782282	0.104028	0.0845547	0.0523679	7.87062e-05	-0.0228317	-0.0187916	0.0066701	0.0138941	0.0572968	0.10386	0.0729663	0.057781	0.0735934	0.0924419	0.0816854	0.0418012	0.00779007	-0.00540875	-0.0149565	-0.0181033	-0.0317535	-0.0288775	-0.0234028	-0.0405402	-0.0868479	-0.119231	-0.119135	-0.0816568	-0.0474202
-1.2	0.0830327	0.0393275	0.0233359	0.0328701	0.0502335	0.0513036	0.0677773	0.097607	0.0856496	0.0889788	0.0736546	0.0457672	0.0190056	0.0106076	-0.00383977	0.00558926	0.0115022	0.0251148	0.0503021	0.080696	0.111638	0.100653	0.0748208	0.0332119	0.0148781	0.0257222	0.0498022	0.0436512	0.0788248	0.131962	0.103539	0.080119	0.0790587	0.061241	0.025225	-0.0126417	-0.0306422	-0.0233109	-0.00679217	0.0106078	-0.00792852	-0.0315727	-0.0483306	-0.0679703	-0.0977668	-0.121768	-0.110118	-0.0695834	-0.0295799
-1.15	0.0796976	0.0557914	0.045589	0.0350953	0.0282818	0.0268538	0.0407802	0.0783924	0.0939972	0.10624	0.10787	0.0764315	0.046538	0.0288939	0.010006	0.0138894	0.0135752	0.0268828	0.0494574	0.0787634	0.12284	0.107557	0.0986727	0.0741416	0.0621415	0.0741675	0.0928252	0.0806518	0.0914638	0.134361	0.125179	0.11005	0.0966294	0.0585161	0.0141206	-0.0292738	-0.0488676	-0.0432841	-0.0243699	-0.00289329	-0.0209065	-0.0427202	-0.062219	-0.0547207	-0.0567719	-0.0760294	-0.0842037	-0.0646511	-0.0316634
-1.1	0.0524002	0.0661625	0.0690781	0.053562	0.0274957	0.019956	0.0389264	0.0905573	0.117245	0.11919	0.106903	0.0650634	0.0365718	0.0275518	0.0199371	0.0220059	0.0247668	0.0240783	0.028056	0.0428085	0.087735	0.0770358	0.062867	0.0427428	0.0393133	0.0580801	0.0686393	0.0418725	0.0228269	0.0479048	0.0651455	0.0737331	0.0722099	0.0638818	0.0334777	-0.0149053	-0.034167	-0.0375092	-0.0270369	-0.00272668	-0.00859074	-0.021716	-0.0431849	-0.0292745	-0.0192501	-0.0479386	-0.07468	-0.0685141	-0.0483821
-1.05	0.010181	0.039332	0.0488487	0.0410614	0.0226234	0.0229508	0.0540318	0.108879	0.144991	0.140108	0.112124	0.0524946	0.0210464	0.0215724	0.0104246	0.0187792	0.0342222	0.0192957	-0.00359234	-0.00668589	0.018889	0.0183774	0.0151817	-0.0101797	-0.0100534	0.0152793	0.0259115	-0.00787114	-0.0368642	-0.0256129	0.00322555	0.0335307	0.0385729	0.0525696	0.0384611	-0.00336011	-0.014456	-0.0262497	-0.0322292	-0.00688608	-0.000536923	-0.00889333	-0.0191258	-0.0119196	-0.0142006	-0.0367905	-0.0604442	-0.050278	-0.0479615
-1	0.014422	0.0338393	0.0425016	0.0375457	0.0291624	0.0383796	0.0633203	0.105628	0.151688	0.155069	0.119558	0.0495667	0.0208702	0.0291971	0.0211498	0.040289	0.0617034	0.0337725	-0.00174403	-0.0156886	-0.00668765	0.000903001	0.00205744	-0.0308564	-0.0187912	0.0159688	0.0249909	0.0033138	-0.0193326	-0.0283134	-0.0161556	0.0169559	0.0277531	0.0442835	0.0424135	0.0207029	0.0130327	-0.0115448	-0.0363533	-0.0185721	-0.0102286	-0.0194306	-0.0175501	0.00334833	-0.0114345	-0.0334376	-0.0517784	-0.0408158	-0.0332129
-0.95	0.0134723	0.0386523	0.0524909	0.0586706	0.0582489	0.0619647	0.0624465	0.0874868	0.136596	0.143371	0.123433	0.0691802	0.0455706	0.0621513	0.0475209	0.0616017	0.0677566	0.0406486	0.0110404	0.0070118	0.0284708	0.0362167	0.0269923	-0.00516732	0.00849671	0.0385356	0.0409066	0.0310575	0.0182885	0.00808088	0.00531402	0.0202911	0.0163984	0.0222691	0.0310795	0.028918	0.0226774	-0.0109421	-0.0485577	-0.0309106	-0.00995266	-0.00914231	-0.00391471	0.0182375	0.00364395	-0.0102728	-0.023327	-0.0353723	-0.0262127
-0.9	0.0264674	0.0548989	0.08195	0.102476	0.105412	0.0961142	0.0805645	0.0873882	0.125695	0.120237	0.127528	0.103002	0.0871702	0.096776	0.0760458	0.0829805	0.0677304	0.0398849	0.0268344	0.0440522	0.0832355	0.0803561	0.0586656	0.0233116	0.0298402	0.0416672	0.0476906	0.0615133	0.0710678	0.0685236	0.0514782	0.0446994	0.0433267	0.04793	0.0571242	0.0478175	0.0210263	-0.0191136	-0.0595912	-0.0510808	-0.0339563	-0.0218495	-0.00953611	0.010893	0.0215812	0.0298864	0.0265137	0.0101516	0.0171116
-0.85	0.0236464	0.0507222	0.0748557	0.0981513	0.104126	0.099247	0.09806	0.101795	0.118423	0.109654	0.128932	0.111598	0.0828226	0.08268	0.0611116	0.0554335	0.0408357	0.0283883	0.0363709	0.072707	0.119981	0.103677	0.0743499	0.0401615	0.0488937	0.0608302	0.0677456	0.0919047	0.124664	0.138915	0.124465	0.106125	0.0998302	0.0933249	0.0885725	0.0555148	0.00788811	-0.0364966	-0.0665098	-0.0711753	-0.0721119	-0.0495575	-0.0332894	-0.0188316	0.0095532	0.0328346	0.0407222	0.0491209	0.0519464
-0.8	0.0235637	0.0374803	0.0506998	0.0716004	0.080922	0.0924718	0.106392	0.124771	0.139113	0.138241	0.151536	0.124752	0.0761827	0.0680068	0.038396	0.0100163	-0.000873781	-0.000538572	0.025216	0.060576	0.113473	0.106689	0.082215	0.0457217	0.0509108	0.0671675	0.0704355	0.0887474	0.120796	0.130871	0.126884	0.120302	0.109242	0.0858498	0.0627456	0.0212103	-0.0187426	-0.0458452	-0.0517983	-0.0488248	-0.0559087	-0.0315779	-0.0245603	-0.0405754	-0.0276946	-0.0017716	0.0180186	0.044808	0.043803
-0.75	0.0126578	0.0222243	0.0331116	0.0404674	0.0589514	0.0881476	0.0946223	0.10553	0.12796	0.126438	0.133942	0.0905701	0.0428634	0.0405831	0.0113737	-0.0109355	0.00535773	0.0298912	0.0701098	0.0794623	0.114788	0.118512	0.0953825	0.0610153	0.0553719	0.0658109	0.0761629	0.088757	0.109137	0.106089	0.0956102	0.0860165	0.0672834	0.0502976	0.0182079	-0.0288925	-0.0589691	-0.0836021	-0.084975	-0.0635927	-0.0628577	-0.0493031	-0.0449695	-0.071325	-0.0777906	-0.0583233	-0.0264611	0.0166188	0.0316625
-0.7	0.00517828	0.0168256	0.0381084	0.0461497	0.0611688	0.0809526	0.0772484	0.0895225	0.114119	0.111401	0.119419	0.0634027	0.0185555	0.0329815	0.00783485	-0.0037659	0.0233554	0.066025	0.111791	0.105606	0.117574	0.121241	0.0881958	0.0601954	0.0421732	0.0527512	0.0722731	0.0866589	0.107966	0.104705	0.0865829	0.0760247	0.0563895	0.0555765	0.0227329	-0.0323439	-0.0589035	-0.0793641	-0.082695	-0.0525571	-0.0534859	-0.0730166	-0.0860252	-0.115385	-0.148018	-0.130485	-0.0752684	-0.0193728	0.0105758
-0.65	0.0312334	0.0422744	0.0638242	0.0676744	0.0617533	0.0712007	0.0718862	0.0728783	0.0935008	0.0906653	0.100237	0.0506963	0.0229206	0.061462	0.0573581	0.0614186	0.0753218	0.10046	0.131159	0.11049	0.101817	0.105505	0.0885672	0.0858858	0.0684521	0.0696748	0.07793	0.0872375	0.115341	0.114134	0.0903514	0.0785395	0.0609649	0.0709739	0.0579666	0.0191485	-0.00156835	-0.0146406	-0.0177961	0.00802644	0.00620703	-0.0274757	-0.0520295	-0.0940716	-0.138864	-0.133118	-0.0777177	-0.0228879	0.0127301
-0.6	0.0244743	0.0257892	0.0493952	0.0692733	0.0619286	0.0726496	0.0863903	0.0935459	0.0927058	0.0749409	0.0751683	0.0266824	0.00520114	0.0483142	0.0687708	0.0977966	0.0951244	0.100673	0.107785	0.0985838	0.0917045	0.0906153	0.0812443	0.0992954	0.0998848	0.10851	0.104092	0.0959811	0.123638	0.126406	0.0982707	0.0707802	0.049402	0.0755174	0.08019	0.0554991	0.0430006	0.031126	0.0163057	0.027309	0.0323369	0.021438	0.0103982	-0.0435295	-0.106611	-0.126464	-0.0915916	-0.0372031	0.00789046
-0.55	0.00683895	0.0229228	0.0604578	0.0945111	0.0916625	0.0889234	0.101955	0.101831	0.0683593	0.0345613	0.0398719	0.0112013	0.00393993	0.0407995	0.0816555	0.124659	0.124431	0.123384	0.11131	0.101138	0.0860555	0.0654843	0.0503131	0.0742375	0.0959546	0.109777	0.0996791	0.0864818	0.121228	0.14118	0.134723	0.105556	0.0717339	0.08989	0.092648	0.0736273	0.0794449	0.0658123	0.0451292	0.0438204	0.0312705	0.0101872	0.0194924	-0.00356501	-0.0521323	-0.083429	-0.0761269	-0.0369059	-0.00247925
-0.5	-0.030547	0.0017683	0.0437936	0.0864007	0.100028	0.089834	0.101635	0.0991516	0.0676712	0.0306225	0.0309572	0.0117802	0.0165039	0.0512379	0.0972899	0.137192	0.135895	0.12077	0.113126	0.113192	0.107921	0.081803	0.0567194	0.0630066	0.0756838	0.0809326	0.068779	0.0626552	0.093666	0.13231	0.15038	0.130315	0.0802163	0.0696332	0.0697655	0.069335	0.0784622	0.0539176	0.0335747	0.0320215	0.0227531	-0.0196774	-0.0138541	-0.0144995	-0.0437466	-0.0570027	-0.0663064	-0.0483986	-0.0380161
-0.45	-0.0908974	-0.0568834	-0.0107041	0.0400689	0.0754733	0.0757582	0.095056	0.097386	0.0784602	0.050025	0.0312429	-0.00803398	-0.0290537	-0.00439803	0.0374038	0.0747403	0.0953903	0.102538	0.115873	0.11711	0.104805	0.0723767	0.0384599	0.0377528	0.0374438	0.0394785	0.045196	0.052878	0.0780671	0.11208	0.128737	0.110926	0.05402	0.0328578	0.0388698	0.0574937	0.0559773	0.0215099	0.0127368	0.0273039	0.037714	-0.00871906	-0.0225219	-0.0273971	-0.0628316	-0.0658604	-0.0741508	-0.0722549	-0.0789568
-0.4	-0.087325	-0.0636638	-0.0364269	0.00794808	0.051423	0.0784594	0.117811	0.13886	0.121613	0.0948687	0.063682	-0.00704385	-0.0593486	-0.0539023	-0.0172018	0.0146983	0.0527825	0.0714928	0.0867281	0.0790161	0.0699493	0.0438455	0.0187232	0.0181063	0.00625393	0.00530023	0.0134471	0.0205057	0.0469987	0.0733477	0.083924	0.0649594	0.00936278	-0.0123159	0.00744695	0.0388679	0.0392782	0.00650207	0.000435005	0.0118979	0.0379148	0.0363724	0.0225206	0.0233472	-0.010691	-0.0251206	-0.0443587	-0.0594942	-0.0722638
-0.35	-0.0880975	-0.0836955	-0.0510519	-0.00409357	0.0483009	0.0835421	0.116022	0.136847	0.118716	0.0927826	0.0648602	-0.00155563	-0.0578779	-0.0645527	-0.0212978	0.0144634	0.0447129	0.0469778	0.0573618	0.0574432	0.060742	0.041733	0.0235557	0.0283531	0.0150763	0.00320741	0.00754769	0.0151611	0.0348141	0.0558586	0.0579137	0.0343424	-0.026983	-0.0520722	-0.0282786	0.0217754	0.0271634	0.00392661	0.00156729	0.00280562	0.0236481	0.0444236	0.0422106	0.0435267	0.00825433	-0.0210268	-0.0373033	-0.04634	-0.058123
-0.3	-0.0791895	-0.0902132	-0.0535626	-0.018491	0.0209714	0.039124	0.0678593	0.093996	0.0829428	0.060985	0.0428626	-0.00742739	-0.0534821	-0.0567536	-0.0149905	0.0290443	0.0578449	0.0374829	0.0331584	0.0458663	0.0638946	0.0549842	0.0383322	0.0381825	0.0360061	0.0226648	0.0291227	0.0367522	0.0446582	0.050191	0.0327826	0.00429918	-0.052302	-0.0635662	-0.0362147	0.00703655	0.0130603	0.00633158	0.0115824	0.0148338	0.0221493	0.0344017	0.0315888	0.0352289	0.00662532	-0.0263894	-0.0463615	-0.0497118	-0.0561935
-0.25	-0.0649638	-0.0746897	-0.0391739	-0.00211317	0.0250226	0.0169466	0.0417006	0.0728891	0.0616548	0.0421521	0.0364483	0.00350821	-0.0259103	-0.0163438	0.0127551	0.0462511	0.0738004	0.0596183	0.0485352	0.0514328	0.0663838	0.0742782	0.0742782	0.0613636	0.0616121	0.0606116	0.0862775	0.100218	0.0993027	0.09513	0.0639918	0.0348513	-0.0158036	-0.0308995	-0.00583505	0.0267505	0.0303043	0.0180831	0.0143688	0.0186461	0.0127206	-0.000155645	-0.0110405	-0.00991236	-0.0393973	-0.0657981	-0.0805227	-0.084003	-0.0874331
-0.2	-0.041166	-0.0516099	-0.0224554	0.0214287	0.0389018	0.013353	0.0340571	0.0527375	0.0286469	0.0178099	0.0268335	0.00993404	-0.0153569	-0.00134225	0.0324133	0.0479996	0.0475915	0.0446353	0.03663	0.0464004	0.0673784	0.0780461	0.0853875	0.0686589	0.073652	0.0906277	0.123273	0.135931	0.137827	0.138226	0.102941	0.0623475	0.0142554	-0.00487122	0.0164129	0.0421942	0.0367938	0.0153844	-0.00676024	-0.0199113	-0.0451727	-0.0780949	-0.0757428	-0.0590754	-0.0795801	-0.0943479	-0.101086	-0.106292	-0.0996343
-0.15	-0.0465702	-0.0426654	-0.026442	0.00971357	0.0086493	-0.0204158	0.00107738	0.0151387	0.0071116	0.0254863	0.0407725	0.00296033	-0.0420518	-0.0285125	0.0209317	0.032881	0.00702618	0.0155219	0.0395955	0.0575645	0.0654376	0.0696988	0.0739348	0.0696763	0.0905845	0.101712	0.112478	0.114551	0.112732	0.12069	0.0915144	0.0531826	0.0219502	0.00350786	-0.00170067	-0.00323533	-0.0147146	-0.0258306	-0.0402906	-0.0742378	-0.117554	-0.154253	-0.132884	-0.0953019	-0.0881894	-0.0750927	-0.0585315	-0.0512919	-0.0415557
-0.1	-0.0472187	-0.0383854	-0.00972842	0.0240739	0.00709711	-0.0327747	-0.0119136	-0.00474798	-0.00808347	0.0106821	0.00439367	-0.0616629	-0.108973	-0.0912091	-0.0364392	-0.0131355	-0.0269881	-0.00011912	0.0671896	0.101877	0.0952183	0.0682886	0.056647	0.0469461	0.0748155	0.0791266	0.0812609	0.0807561	0.0831529	0.0860484	0.0593994	0.0252229	0.00331663	-0.00431603	-0.0195648	-0.035202	-0.0344567	-0.0334107	-0.0271762	-0.0593992	-0.100909	-0.136777	-0.107576	-0.0825686	-0.0639756	-0.0353851	-0.0084947	0.00185219	0.00581443
-0.05	-0.0522851	-0.0414599	-0.0088125	0.0239308	0.00426053	-0.0386103	-0.0309082	-0.0309634	-0.0287297	-0.0214077	-0.0608827	-0.120862	-0.141998	-0.121324	-0.0739775	-0.0391905	-0.00228649	0.0389228	0.0918514	0.115909	0.111416	0.0939811	0.0805325	0.0614964	0.0704744	0.0473471	0.0279817	0.0344535	0.0595668	0.0717661	0.0621629	0.0418892	0.0105277	-0.01827	-0.0297261	-0.0386883	-0.0130752	-0.00487217	-0.00553553	-0.0143771	-0.0274951	-0.0430395	-0.0181715	-0.0169388	-0.0201363	-0.00434631	0.00220401	0.000542932	0.000636248
0	-0.0200496	-0.0111354	0.0178569	0.044686	0.00786819	-0.0523561	-0.0629282	-0.0610058	-0.0318697	-0.0330714	-0.0712948	-0.0686164	-0.0605755	-0.0812463	-0.0861816	-0.0564567	0.0225706	0.0741981	0.08541	0.0805972	0.0695313	0.0727686	0.084821	0.080914	0.065	0.0229403	-0.0237009	-0.0385245	-0.00975081	0.0198559	0.0391266	0.044859	0.0340115	0.0141272	0.0112257	0.0215325	0.0732892	0.0804745	0.0649154	0.0661274	0.05173	0.038192	0.0602228	0.0484	0.0202202	0.00995667	-0.0181453	-0.0251873	-0.0285313
0.05	-0.0233749	-0.010529	0.0083592	0.0284656	-0.00888084	-0.0368364	-0.0371318	-0.0335063	-0.0106213	-0.0131765	-0.0162222	0.00785853	-0.00747511	-0.0414413	-0.070927	-0.0612319	-0.0111908	0.0245052	0.0287031	0.0272801	0.0378854	0.0637542	0.0855446	0.080945	0.0613715	0.031107	-0.0118467	-0.0088885	0.0278143	0.0463703	0.0314607	0.0511802	0.0619048	0.0615188	0.0493042	0.0438275	0.0817212	0.0924175	0.0524585	0.0278351	0.000973695	0.0109281	0.0566158	0.0370171	0.00556829	-0.00299473	-0.0223693	-0.0278854	-0.0198499
0.1	-0.039626	-0.0352153	-0.00915139	0.0156852	-0.00119662	0.00701192	0.0207046	0.0306575	0.0368172	0.0193901	0.0225044	0.0456268	0.0222094	-0.00213073	-0.0212739	-0.0205496	-0.00651032	0.0142409	0.00937115	-0.00985191	0.00751894	0.0465891	0.0682683	0.0585848	0.0587304	0.0460938	0.0103137	0.0133519	0.0422576	0.0561871	0.028403	0.0459303	0.0677731	0.0864016	0.0664195	0.0401909	0.0459526	0.0500369	0.021603	-0.003986	-0.0242615	-0.00286253	0.0404372	0.0432298	0.0443449	0.0378879	0.0153482	-0.0186739	-0.0268107
0.15	-0.0170642	-0.0216419	0.0013446	0.032911	0.022352	0.0224887	0.0228186	0.0378332	0.0384808	0.0184749	0.0179398	0.0232769	0.0103271	0.0149944	0.0199588	0.0190794	0.0229837	0.0284853	0.0081894	-0.00490245	0.0225789	0.0529337	0.0602476	0.0328468	0.0465135	0.0523249	0.018668	0.0175164	0.0312258	0.0459729	0.0227284	0.0335386	0.0450093	0.0658076	0.067279	0.0463027	0.0335082	0.0298679	0.00155657	-0.00687147	0.00184736	0.022193	0.041005	0.0509544	0.065562	0.0646024	0.041793	0.000209373	-0.024304
0.2	-0.00704951	-0.0169476	0.0072008	0.0447851	0.0427194	0.0278603	0.0201778	0.0329584	0.0231307	-0.00258718	-0.00553553	-0.00902071	-0.0144019	-0.0145757	0.00432086	0.0137768	0.0216385	0.0196149	-0.000457745	0.000300568	0.0379582	0.0582703	0.0526276	0.0175937	0.0352298	0.0516426	0.0220874	0.0275987	0.0357161	0.0574055	0.0397698	0.0320576	0.0291236	0.0584625	0.0800619	0.0679435	0.055381	0.0524571	0.0209707	0.0218641	0.0499157	0.0548602	0.0556726	0.062207	0.0626909	0.0589411	0.0405348	0.000820996	-0.0305691
0.25	0.0121103	0.0080004	0.0293282	0.0576346	0.0630264	0.0433867	0.0514035	0.0650445	0.0497933	0.0245349	0.00715296	-0.00856917	-0.0148644	-0.04122	-0.0260507	-0.00514435	0.000741582	-0.00814191	-0.0191316	0.00462414	0.0460146	0.0626307	0.0427926	0.00798437	0.0127223	0.0245425	-0.0129566	0.00446649	0.0368965	0.0670129	0.0511239	0.0252659	0.0218394	0.0719065	0.115185	0.117883	0.12571	0.13711	0.111633	0.103149	0.106454	0.0767052	0.0660008	0.068434	0.0592438	0.0446497	0.025757	-0.00941863	-0.0369344
0.3	0.0178458	0.0247894	0.0505114	0.0699476	0.08712	0.0858057	0.104714	0.0897055	0.0668662	0.0581556	0.0348589	0.00547827	0.00261098	-0.0309031	-0.0147565	-0.00112392	3.91175e-05	-0.015266	-0.0290473	-0.00522659	0.0291064	0.0527205	0.0352467	-0.00182898	-0.0208081	-0.021365	-0.0671069	-0.0468033	0.00195022	0.036656	0.0195596	-0.00141318	0.0119444	0.0770907	0.129834	0.141861	0.162394	0.179455	0.168113	0.1515	0.126526	0.0688402	0.054694	0.0580612	0.0496452	0.018489	-0.000347226	-0.0310009	-0.040578
0.35	0.00137972	-0.00856764	0.00787373	0.0135266	0.0597227	0.0899335	0.108858	0.0675926	0.033892	0.0373237	0.0263656	-0.00541818	-0.00854337	-0.0271286	-0.003442	-0.0139224	-0.0194293	-0.0371216	-0.040929	-0.0229474	-0.0102097	0.00844474	0.0028729	-0.0318345	-0.0538109	-0.0626546	-0.11251	-0.105943	-0.068364	-0.0140298	-0.00759424	-0.0166221	-5.53771e-05	0.0580323	0.10941	0.136968	0.16085	0.174922	0.17921	0.15819	0.108114	0.042461	0.0193353	0.0210238	0.01929	-0.00362498	-0.00905853	-0.0400173	-0.0515548
0.4	0.0214123	-0.00268815	-0.0132471	-0.0275315	0.0205175	0.0454884	0.0644825	0.029036	0.01363	0.0314465	0.0357471	0.0242682	0.0178309	0.00428563	0.0213789	-0.00988526	-0.0284338	-0.0500787	-0.0523277	-0.0460266	-0.0399622	-0.0224079	-0.00444245	-0.0388545	-0.0552521	-0.0648772	-0.10201	-0.0964042	-0.067835	-0.0188893	-0.0106168	-0.0223306	-0.0109461	0.0389943	0.0964436	0.120452	0.119807	0.118966	0.122711	0.110403	0.0665424	0.0195433	-0.0151909	-0.0236508	-0.0207764	-0.0273273	-0.0156921	-0.0448874	-0.0715773
0.45	0.0542037	0.0303593	0.0110814	-0.0231795	-0.00219164	-0.0102472	-0.0116891	-0.0167625	0.00807204	0.0315632	0.0422796	0.0504426	0.0506166	0.0322429	0.03457	-0.0104464	-0.0551212	-0.0865383	-0.0806205	-0.0621318	-0.0503215	-0.0361445	-0.00355322	-0.0271518	-0.0470567	-0.0495298	-0.0691008	-0.0684598	-0.0470279	-0.011339	-0.0100039	-0.0216088	-0.00945681	0.0310552	0.0814038	0.0829551	0.054177	0.0441723	0.04347	0.045679	0.0307885	0.0287287	0.0140427	0.00565937	-0.00237415	-0.0200278	-0.0177689	-0.0399388	-0.0596132
0.5	0.0508719	0.0351677	0.0194243	-0.0211054	-0.0269083	-0.0596482	-0.0661336	-0.0372847	0.0226351	0.0374088	0.0200184	0.0122342	0.0114431	-0.00152252	0.00848622	-0.0222963	-0.0696228	-0.0880094	-0.0646837	-0.0421008	-0.046725	-0.0465426	-0.0115726	-0.0193689	-0.0305041	-0.0193005	-0.0311043	-0.048293	-0.0413882	-0.0159332	-0.0202345	-0.0365338	-0.0181981	0.0120374	0.0456129	0.0405393	0.0130778	0.00694982	-0.00115149	-0.00139244	-0.0018952	0.0289144	0.0345375	0.0383402	0.0210702	-0.00184571	-0.00341973	-0.00863999	-0.0262792
0.55	0.0236404	0.0222152	0.0257657	0.00952645	0.0139007	-0.00955615	-0.0267923	-0.00137936	0.0566382	0.0778612	0.0460634	0.0175421	0.0103677	0.011467	0.034958	0.00744718	-0.0483091	-0.0614217	-0.0443679	-0.0401367	-0.0617929	-0.0661996	-0.04205	-0.0333471	-0.0255991	0.00489962	0.00254853	-0.0316823	-0.0375238	-0.0192993	-0.0353779	-0.0554947	-0.0225196	0.00813237	0.0229715	0.0119447	-0.0123258	-0.0396222	-0.0558263	-0.048995	-0.0401225	0.00882169	0.0383081	0.0737698	0.064354	0.0436699	0.0370885	0.0351355	0.0178568
0.6	-0.000843264	-0.0065399	-0.00131892	0.0036509	0.0325832	0.0403588	0.0220276	0.0298363	0.0661775	0.100134	0.0813873	0.0460528	0.0166979	0.0140879	0.0405407	0.0030044	-0.0501108	-0.0585602	-0.0505765	-0.0481256	-0.0694877	-0.0799967	-0.0704657	-0.0407726	-0.016908	0.0394164	0.0430049	-0.0090319	-0.0418869	-0.0442585	-0.0770432	-0.0988818	-0.0567749	-0.0220291	-0.0118204	-0.0287887	-0.0496873	-0.0834321	-0.107099	-0.091035	-0.0758724	-0.0239341	0.0211145	0.0858542	0.103054	0.0946515	0.0820952	0.0682091	0.0464429
0.65	-0.00460623	-0.0228393	-0.0208309	0.00363087	0.0498373	0.0767319	0.060133	0.0462834	0.075817	0.11606	0.10287	0.0588067	0.00461047	-0.00454932	0.0192416	-0.0265734	-0.0665097	-0.0690354	-0.0632514	-0.0507845	-0.0523205	-0.0710813	-0.0742682	-0.0488687	-0.0299329	0.0317604	0.0420869	-0.00928913	-0.0498647	-0.0667692	-0.0986348	-0.118337	-0.0897866	-0.0659167	-0.0585238	-0.0826448	-0.10356	-0.124072	-0.134465	-0.104027	-0.0803768	-0.0444351	0.00518476	0.0914791	0.135854	0.138126	0.125574	0.0997741	0.066557
0.7	0.00272397	-0.0318041	-0.0488744	-0.0194094	0.0408874	0.0769755	0.0682992	0.0522448	0.0811953	0.114183	0.101136	0.0584394	0.00711985	-0.00103402	0.0127847	-0.0372385	-0.0680305	-0.0602244	-0.0464689	-0.0171945	0.00226999	-0.0275059	-0.0494735	-0.0431905	-0.0432684	0.00444033	0.0226717	-0.0208446	-0.0517538	-0.0735472	-0.0958503	-0.109624	-0.0955833	-0.0830784	-0.0769479	-0.109355	-0.133833	-0.131159	-0.115293	-0.080146	-0.0516717	-0.0353038	0.0143808	0.0946538	0.147528	0.162397	0.161301	0.135783	0.0841663
0.75	0.00144735	-0.0448537	-0.0968593	-0.0929477	-0.0369081	6.26822e-05	0.0147999	0.0231427	0.0525494	0.071309	0.0521851	0.0109101	-0.0231634	-0.0266772	-0.0154655	-0.0402153	-0.0574017	-0.0471864	-0.0187813	0.028642	0.0545659	0.0160057	-0.0260279	-0.0420308	-0.0745215	-0.0463109	-0.028423	-0.0549476	-0.0608162	-0.0682734	-0.0881271	-0.11142	-0.111462	-0.0967064	-0.0836124	-0.100991	-0.115817	-0.102702	-0.0762554	-0.0540651	-0.022086	-0.00260132	0.0462097	0.105195	0.155101	0.180496	0.185313	0.162082	0.106929
0.8	0.0236615	-0.0311622	-0.10478	-0.120421	-0.0870341	-0.0686734	-0.0480085	-0.0278164	0.0109077	0.025628	0.00278736	-0.016052	-0.0192577	-0.00802491	-0.00377532	-0.0273175	-0.0428705	-0.0233026	0.015339	0.0475047	0.0498571	0.013084	-0.0295324	-0.0574727	-0.106532	-0.0831086	-0.0717105	-0.0813192	-0.0864462	-0.0880562	-0.102392	-0.123831	-0.116771	-0.0966576	-0.0895569	-0.0953775	-0.0993654	-0.0850421	-0.0626689	-0.0421405	-0.0174649	-0.00124634	0.0308681	0.0809698	0.136435	0.17465	0.186703	0.166767	0.116305
0.85	0.0322801	-0.0181772	-0.0796914	-0.0932694	-0.0755749	-0.0759102	-0.0663822	-0.0558928	-0.0163593	0.00104498	-0.0249659	-0.0250984	-0.0173538	-0.0056781	-0.00935712	-0.0398828	-0.0436817	-0.00378746	0.0302318	0.0360781	0.0141947	-0.0148643	-0.0433853	-0.0595137	-0.101303	-0.0855649	-0.0987389	-0.0976289	-0.0990051	-0.0941969	-0.0980705	-0.110679	-0.104301	-0.0929624	-0.0916085	-0.0926344	-0.0942057	-0.082658	-0.0681121	-0.0429487	-0.0238009	-0.00927652	0.0141592	0.0626172	0.11855	0.167782	0.179504	0.154598	0.111827
0.9	0.0271653	-0.0237907	-0.0643247	-0.0708663	-0.0605017	-0.0569027	-0.0488094	-0.0465563	-0.0288247	-0.0232185	-0.056618	-0.0403291	-0.034147	-0.0236792	-0.0314316	-0.0616503	-0.0610767	-0.014108	0.0184094	0.0137765	-0.0114035	-0.0360121	-0.0537951	-0.058112	-0.0821126	-0.070399	-0.0989333	-0.0977365	-0.0950864	-0.0883484	-0.07509	-0.0816876	-0.0845154	-0.0835386	-0.0772517	-0.074394	-0.0807226	-0.0705981	-0.0576942	-0.0314623	-0.0299018	-0.0126553	0.0125707	0.0623505	0.106945	0.153968	0.148501	0.113463	0.0779438
0.95	-0.00313907	-0.0474703	-0.05976	-0.0464303	-0.026156	-0.0193733	-0.0214824	-0.0348734	-0.0497864	-0.0502114	-0.0800318	-0.0583158	-0.0619755	-0.0488109	-0.0557293	-0.0861704	-0.0812719	-0.0251012	0.00734903	-0.0036945	-0.0293202	-0.0518267	-0.0652635	-0.0601686	-0.0641312	-0.0620954	-0.0850239	-0.0958981	-0.0957229	-0.0825303	-0.0498474	-0.0542092	-0.0614791	-0.0659264	-0.0652583	-0.0772509	-0.0953174	-0.0848402	-0.0623369	-0.0262429	-0.0388956	-0.0418698	-0.0234527	0.0257036	0.0622022	0.0999102	0.0866002	0.0648199	0.0409721
1	-0.0369806	-0.0774352	-0.0845283	-0.0519146	-0.00798873	0.00869561	0.00217515	-0.0278841	-0.0741835	-0.0912295	-0.109611	-0.0803785	-0.071691	-0.0488005	-0.0495962	-0.0852743	-0.0848057	-0.0344614	0.00944868	0.00755135	-0.00858402	-0.0350348	-0.0491842	-0.0548241	-0.0540909	-0.0496818	-0.0660547	-0.090955	-0.104264	-0.0792478	-0.0284588	-0.029231	-0.0413034	-0.0577352	-0.074065	-0.098336	-0.110061	-0.0840629	-0.0568127	-0.0271104	-0.0455266	-0.0569377	-0.0469689	-0.00587087	0.0154492	0.0386254	0.0429025	0.0670692	0.0540047
1.05	-0.0491605	-0.0890721	-0.111755	-0.080261	-0.0337997	-0.0202634	-0.0225744	-0.0435864	-0.0817532	-0.102925	-0.11815	-0.0851783	-0.057402	-0.0319532	-0.0428149	-0.0936182	-0.11007	-0.0753767	-0.0141583	-0.00662945	-0.0168622	-0.041938	-0.0589091	-0.058348	-0.0621269	-0.0636508	-0.0813782	-0.11076	-0.124943	-0.0843368	-0.037957	-0.0497237	-0.0658483	-0.0825192	-0.0992422	-0.120588	-0.121738	-0.10453	-0.0939503	-0.0834509	-0.0994889	-0.0906138	-0.0639214	-0.0270502	-0.0127747	0.0139686	0.0266453	0.0710856	0.0610113
1.1	-0.0862173	-0.105913	-0.130848	-0.105038	-0.0728991	-0.057243	-0.0385892	-0.0374677	-0.0592122	-0.0750648	-0.087773	-0.0566134	-0.0222303	-0.0093854	-0.0470648	-0.113062	-0.132656	-0.11232	-0.0515258	-0.043091	-0.0511495	-0.0654142	-0.088072	-0.0769106	-0.0770079	-0.0740023	-0.0866462	-0.108226	-0.124084	-0.0869777	-0.0429854	-0.0446039	-0.0547926	-0.0623631	-0.0853683	-0.119122	-0.112985	-0.106312	-0.112104	-0.116838	-0.140318	-0.119723	-0.0876061	-0.0600476	-0.0412456	-0.00720493	0.0123712	0.061748	0.0498549
1.15	-0.103163	-0.115685	-0.135221	-0.107137	-0.0789521	-0.0496696	-0.00655133	0.00309017	-0.0180516	-0.0313067	-0.0474736	-0.0254164	-0.0145223	-0.0178961	-0.0617979	-0.114356	-0.113174	-0.0988834	-0.0555655	-0.0562535	-0.0659829	-0.0608036	-0.0833088	-0.0632386	-0.0594842	-0.0662457	-0.0789348	-0.0980515	-0.105586	-0.0596405	-0.016627	-0.0177466	-0.0303921	-0.0323153	-0.0453045	-0.0692507	-0.0465328	-0.0425722	-0.0595866	-0.0859297	-0.114268	-0.099598	-0.0948231	-0.0901623	-0.0699148	-0.0352644	-0.00440121	0.0400426	0.0139374
1.2	-0.0715463	-0.0853416	-0.0984101	-0.0655199	-0.0501058	-0.0164785	0.0423171	0.0637387	0.032232	-0.00263501	-0.0293925	-0.0208312	-0.0169101	-0.00564888	-0.0138498	-0.0393993	-0.0393026	-0.0421677	-0.0261382	-0.0403811	-0.0632069	-0.0654565	-0.0894813	-0.056236	-0.0394763	-0.0496857	-0.0616828	-0.0768324	-0.0645335	0.00199865	0.0277099	0.00471204	-0.021945	-0.0354495	-0.0396374	-0.0456285	-0.0135899	-0.00112533	-0.0159662	-0.046029	-0.0824972	-0.0810702	-0.0874153	-0.0856357	-0.0696388	-0.0393376	0.00543703	0.0441699	0.00242588
1.25	-0.0352986	-0.0529329	-0.0823057	-0.0650983	-0.0603519	-0.0171514	0.0457751	0.0799316	0.0511434	-0.0101459	-0.0504632	-0.0431245	-0.0230743	0.00776356	0.0221848	0.00342904	-0.00606823	-0.0230485	-0.0143056	-0.0337591	-0.0609512	-0.0633943	-0.0759895	-0.0272736	0.0147362	0.0102857	-0.0128959	-0.0397467	-0.0211749	0.0387537	0.0277877	-0.0181889	-0.0446084	-0.0602263	-0.0485166	-0.0253034	0.00781694	0.0311896	0.0250297	0.00108103	-0.0323315	-0.0418647	-0.0438342	-0.0440803	-0.050537	-0.0330563	0.0121151	0.0456632	0.00641971
1.3	-0.0540369	-0.0531278	-0.0835721	-0.0780394	-0.0727325	-0.0389502	0.00727115	0.0422016	0.0206557	-0.0295503	-0.0586363	-0.0451549	-0.0269773	0.0184103	0.0440064	0.0120967	-0.00669955	-0.0289371	-0.0194844	-0.0232357	-0.0468896	-0.0546975	-0.0726565	-0.0281881	0.0115834	0.0131832	-0.0112817	-0.0532192	-0.0355505	0.0177455	0.00158214	-0.03696	-0.0483171	-0.0611409	-0.0449066	-0.0196408	0.000772688	0.0223507	0.0220341	0.0109725	-0.0175784	-0.0236589	-0.017292	-0.0224903	-0.0405074	-0.0218272	0.0180881	0.0557771	0.0310946
1.35	-0.0705752	-0.0253698	-0.036168	-0.0325991	-0.0475077	-0.063583	-0.0510258	-0.00786124	-0.00370145	-0.0263769	-0.036365	-0.0344897	-0.0373348	0.0102374	0.0274341	-0.00170856	-0.0108329	-0.0261909	-0.0119647	0.00639143	-0.00729153	-0.0110305	-0.0351566	-0.0156421	-0.00629481	-0.00891313	-0.0298393	-0.0896896	-0.0862106	-0.0495236	-0.0595985	-0.0795366	-0.0741521	-0.0839641	-0.0751462	-0.0536591	-0.0382924	-0.0184825	-0.0253672	-0.0282707	-0.0296449	-0.0180667	-0.0111055	-0.0223403	-0.0376154	-0.0105765	0.0206948	0.0603717	0.0544264
1.4	-0.0630136	-0.0112616	-0.00772491	0.00560093	-0.0173473	-0.0602823	-0.0675029	-0.0275395	-0.0012183	-0.00541723	-0.00812424	-0.0250204	-0.0437114	-0.00489797	-0.0115686	-0.0216167	0.00179563	0.00186857	0.0186456	0.0360567	0.0327892	0.043643	0.0179465	0.00809737	-0.020672	-0.0369535	-0.0427531	-0.0660432	-0.0601538	-0.0391908	-0.0521842	-0.0702527	-0.0648578	-0.0731613	-0.0618051	-0.0406451	-0.0327128	-0.0223404	-0.0451825	-0.0427568	-0.0131594	0.0203857	0.0173941	0.00159345	-0.0154081	0.00316841	0.0230395	0.044467	0.0374449
1.45	-0.0581795	-0.0254747	-0.0133781	0.0165286	-0.00688926	-0.0350259	-0.0318605	-0.00722071	0.0180309	0.0204483	0.0289583	0.0120383	-0.0129294	0.00789529	-0.0159329	-0.01885	0.0145256	0.0217928	0.0284013	0.0337279	0.0287669	0.0516748	0.0393107	0.0192807	-0.0104445	-0.0215337	-0.035708	-0.0287601	-0.0194139	-0.00395583	-0.0275233	-0.0543215	-0.0562358	-0.0647496	-0.0463473	-0.0202463	-0.0163042	-0.01996	-0.0497381	-0.0385815	0.0109608	0.0528112	0.0456744	0.0360028	0.0127803	0.0226017	0.0386994	0.033477	0.0154269
1.5	-0.0864392	-0.0617569	-0.043389	0.00130843	-0.0247136	-0.0447165	-0.0369932	-0.0103892	0.0187794	0.0266258	0.0450693	0.0326449	0.00667882	0.0117073	-0.0162458	-0.0226109	0.0129161	0.0342178	0.0391977	0.0455785	0.0286508	0.0341284	0.0268233	0.0323903	0.0228222	0.0108826	-0.01933	-0.00184642	0.00410288	0.0128163	-0.0238803	-0.0493595	-0.0515299	-0.0645816	-0.0635708	-0.0357824	-0.0211995	-0.0286163	-0.0579726	-0.0400653	0.00756278	0.0383819	0.0299662	0.0414418	0.0209546	0.0305164	0.0440051	0.0300823	0.00860228
contact pair9
	time ANT spindle
time scalp spindle	-1.5	-1.45	-1.4	-1.35	-1.3	-1.25	-1.2	-1.15	-1.1	-1.05	-1	-0.95	-0.9	-0.85	-0.8	-0.75	-0.7	-0.65	-0.6	-0.55	-0.5	-0.45	-0.4	-0.35	-0.3	-0.25	-0.2	-0.15	-0.1	-0.05	0	0.05	0.1	0.15	0.2	0.25	0.3	0.35	0.4	0.45	0.5	0.55	0.6	0.65	0.7	0.75	0.8	0.85	0.9
-1.5	0.126634	0.089044	0.0880842	0.0840257	0.0669138	0.0340338	0.000592416	-0.0412477	0.0302379	0.0843018	0.112235	0.0957456	0.0802894	0.0230994	0.007673	0.0416564	0.0200208	-0.0390826	-0.0497935	-0.0685697	-0.0891871	-0.103276	-0.0860139	-0.0694502	-0.0204257	-0.013304	-0.00185151	0.0202567	0.026033	0.017292	-0.0120243	-0.0383479	-0.0867127	-0.139139	-0.236716	-0.268567	-0.203527	-0.125037	-0.0799404	-0.0540039	-0.0590875	-0.0387124	-0.00355941	-0.0229957	-0.0695093	-0.128902	-0.129482	-0.0650247	-0.0354039
-1.45	0.0533296	0.0320038	0.0330707	0.0672958	0.0925596	0.0534916	0.0129719	-0.0338239	0.0249781	0.0892578	0.136784	0.11121	0.0720827	0.0240783	0.0114425	0.0435963	-0.00445947	-0.0918699	-0.0838926	-0.0631148	-0.0456444	-0.0370634	-0.0233843	-0.0424706	-0.0135905	0.0080035	0.0228748	0.0170218	-0.0181906	-0.0287736	-0.029917	-0.0221776	-0.0590621	-0.12344	-0.206939	-0.203854	-0.130446	-0.0630075	-0.0376525	-0.00953607	-0.0123394	-0.0114335	-0.00885873	-0.0496806	-0.099826	-0.150318	-0.143475	-0.0993612	-0.0629944
-1.4	0.034948	0.0261522	0.0126642	0.0465423	0.0912141	0.0762739	0.0856062	0.0566649	0.074612	0.118514	0.144898	0.10064	0.0607115	0.0408962	0.0435595	0.103308	0.0624029	-0.0334301	-0.0389805	-0.0185547	0.00336928	0.0275355	0.0239174	0.00736045	0.0206502	0.0162333	0.00975886	-0.00735801	-0.0434925	-0.0347258	-0.015324	0.0100551	-0.0198698	-0.0928682	-0.142328	-0.126912	-0.0800554	-0.0279953	-0.0101163	0.00891096	0.00231908	-0.00563128	-0.0212282	-0.0746014	-0.110236	-0.110619	-0.085653	-0.0868138	-0.0719417
-1.35	0.0443419	0.0612741	0.0607139	0.0832853	0.110825	0.104853	0.153296	0.141247	0.12397	0.116873	0.115844	0.0678548	0.0442765	0.0510566	0.0732025	0.136973	0.116581	0.0492184	0.0351686	0.0353001	0.0152024	0.0128152	-0.000902496	0.00316446	0.000319872	-0.0420128	-0.0575867	-0.0560288	-0.0675868	-0.054071	-0.0156464	0.0297765	0.0357887	-0.0136085	-0.0362561	-0.0419736	-0.0286527	0.00633225	-0.00031008	-0.0292424	-0.0731401	-0.048515	-0.0182404	-0.0516383	-0.0719523	-0.0572748	-0.0238154	-0.0349962	-0.0493149
-1.3	0.0857952	0.130044	0.143249	0.143512	0.133633	0.114884	0.160153	0.185998	0.161999	0.116439	0.0815806	0.0179858	0.0204412	0.0654484	0.116593	0.159316	0.149362	0.145017	0.122729	0.0704892	0.00243821	-0.017456	-0.0373183	-0.032922	-0.0361343	-0.0873573	-0.0994073	-0.0856719	-0.0910602	-0.0828162	-0.0470125	0.00522653	0.0504168	0.0385024	0.0193179	-0.00828259	-0.0157477	0.00283806	-0.0220168	-0.0918082	-0.169243	-0.117688	-0.0310514	-0.0193677	-0.0137701	0.00300044	0.0257823	0.0209	0.0112735
-1.25	0.117675	0.162469	0.169256	0.151311	0.115996	0.0820267	0.100853	0.138481	0.142585	0.130306	0.081717	0.00927492	0.00212242	0.044687	0.093209	0.136108	0.158227	0.175015	0.144052	0.0585053	-0.0396596	-0.0788113	-0.0985701	-0.0676318	-0.0549729	-0.0915572	-0.0882676	-0.050695	-0.0531471	-0.0433028	-0.0244122	0.00916639	0.0600669	0.0520801	0.0269631	0.00629879	-0.0220723	-0.0179401	-0.0290349	-0.0919506	-0.166018	-0.136176	-0.0688042	-0.0447499	-0.0255235	-0.00223176	0.0168936	0.0381224	0.0573468
-1.2	0.114049	0.141932	0.122159	0.0651296	0.00948547	-0.0171899	0.00879426	0.0484454	0.0736553	0.0978097	0.0781323	0.0428156	0.0220576	0.0374507	0.0562392	0.0944421	0.13693	0.148171	0.111964	0.0343712	-0.0475924	-0.0915079	-0.114886	-0.0721746	-0.0443959	-0.0533239	-0.022723	0.0361458	0.0308415	0.0273347	0.029039	0.0318936	0.0565732	0.0336368	0.0269443	0.0371287	0.00686022	-0.0170993	-0.0297079	-0.0767827	-0.117971	-0.0760539	-0.0457475	-0.0520081	-0.0676425	-0.0558929	-0.0493575	-0.0164773	0.00512942
-1.15	0.085907	0.0852626	0.0669654	-0.0120554	-0.0864069	-0.114101	-0.0820365	-0.0608572	-0.0365159	0.00545665	0.0303972	0.0605354	0.0569268	0.0296719	-0.0022032	0.0132844	0.0562547	0.0662261	0.057522	0.0377661	-0.0152318	-0.0611046	-0.0668736	-0.0277323	-0.0132387	-0.0205669	0.0171271	0.0756575	0.0627035	0.0357985	0.0339105	0.0334227	0.0523804	0.0471949	0.0679622	0.076484	0.0364963	-0.00223911	-0.0126421	-0.0423578	-0.0513601	0.00166546	0.0102983	-0.0234333	-0.0785691	-0.0657442	-0.0451882	-0.0218919	-0.0233541
-1.1	0.0793943	0.0817572	0.0727373	-0.00666437	-0.0774066	-0.103498	-0.0785716	-0.0795823	-0.0474084	-0.00356757	0.0287646	0.0588329	0.0457336	-0.0211531	-0.0591317	-0.0111103	0.049674	0.0609531	0.0568073	0.0567737	0.0103203	-0.0456297	-0.0422474	0.00213058	0.0126258	0.00950098	0.0414921	0.0781676	0.0456583	0.0009996	-0.00498091	0.00952872	0.021976	0.0117093	0.0347454	0.0547929	0.0301383	-0.00428239	-0.0188763	-0.031722	-0.0287654	-0.00677046	-0.0172952	-0.0505289	-0.0983386	-0.0776365	-0.0489248	-0.0572175	-0.0692141
-1.05	0.0951955	0.108628	0.118945	0.0621604	0.00734985	-0.0216021	-0.012656	-0.00733352	0.032886	0.0510173	0.0580714	0.0338402	-0.00994819	-0.0744988	-0.0810459	0.00579856	0.065718	0.0551088	0.025388	0.0382948	0.0242163	-0.0110524	0.00112934	0.0533582	0.0394202	0.00987311	0.0256868	0.0530612	0.0221393	-0.0146654	-0.00831197	0.0154881	0.0271623	0.0106712	-0.000603024	0.0178984	0.0154008	-0.0208355	-0.0340747	-0.0151673	-0.0156114	-0.0371132	-0.0756747	-0.0855412	-0.0833749	-0.0321321	0.0184021	-0.011795	-0.0342822
-1	0.0575228	0.0963673	0.130829	0.0975436	0.0552905	0.0110556	0.0163957	0.0478083	0.105608	0.119443	0.118859	0.0726824	0.025432	-0.0179841	-0.0122496	0.0604158	0.0908291	0.0475687	-0.00436481	0.0181245	0.0342397	0.0226479	0.0271182	0.0586977	0.0185947	-0.0236554	-0.00988127	0.0333688	0.0318903	0.00952464	0.0271607	0.0557071	0.061347	0.0423512	0.0107945	0.0119403	0.00116606	-0.0577185	-0.081781	-0.0579224	-0.067181	-0.0647289	-0.0872849	-0.0853284	-0.0627658	-0.0117942	0.0518985	0.0193188	-0.00927411
-0.95	0.00287641	0.0567999	0.105788	0.0864767	0.0563931	0.0116155	0.0118317	0.0566894	0.119861	0.143493	0.15381	0.109525	0.0559478	0.0224674	0.0271338	0.0663991	0.0842427	0.0302371	-0.0238578	0.00251737	0.0404704	0.0526921	0.0338222	0.0252867	-0.00929614	-0.0520318	-0.0405031	0.00597401	0.0023966	-0.0242563	0.00863431	0.0571356	0.0731467	0.0503563	-0.00446681	-0.024035	-0.0379598	-0.0887981	-0.104288	-0.100963	-0.121904	-0.0774879	-0.0545138	-0.0476145	-0.0369383	-0.0136852	0.0517283	0.0377302	0.0186984
-0.9	0.0278271	0.0765907	0.120116	0.112238	0.102329	0.0633991	0.0359742	0.0454261	0.0566681	0.0721393	0.110497	0.106373	0.0746424	0.0508038	0.0529949	0.0641414	0.0735306	0.0386675	-0.0113258	-0.0202339	0.00390948	0.0253185	0.000328032	-0.0214314	-0.022118	-0.0590122	-0.0607262	-0.0288324	-0.0537069	-0.0905839	-0.0570824	0.00906683	0.0604346	0.0684016	0.0171948	-0.0246261	-0.0476415	-0.0836074	-0.10025	-0.105112	-0.113107	-0.0383962	0.0214755	0.0519868	0.0611603	0.053778	0.0836115	0.0627224	0.046409
-0.85	0.0202714	0.0750034	0.125356	0.141331	0.126412	0.0727004	0.0266659	0.0218372	0.00758976	0.0263335	0.0779632	0.0994238	0.119147	0.135967	0.127392	0.115295	0.117004	0.101009	0.0426096	0.00494827	0.00853802	0.0205579	-0.00772196	-0.0307517	-0.0186274	-0.0431009	-0.056479	-0.0421313	-0.07173	-0.101156	-0.0661794	0.00758976	0.0779082	0.123443	0.0908562	0.0159901	-0.0289083	-0.0665367	-0.0880628	-0.0856054	-0.0665245	0.0153796	0.0716825	0.0982266	0.0946858	0.0981944	0.124894	0.101801	0.0890588
-0.8	-0.0283105	0.0405284	0.109559	0.136526	0.0968731	0.027084	-0.00693122	-0.000249696	-0.017003	-0.00019584	0.0377195	0.0660016	0.115308	0.177001	0.168365	0.144977	0.144947	0.140401	0.073086	0.0315636	0.0221205	0.0151167	-0.0085625	-0.0299913	-0.0132338	-0.0125973	-0.0407164	-0.0396637	-0.0536692	-0.0729301	-0.0459429	0.0096544	0.0473266	0.098688	0.0811543	0.0114204	-0.0333329	-0.0754064	-0.0866782	-0.0703129	-0.0274245	0.0381028	0.0651771	0.0667212	0.0465758	0.0491382	0.0871411	0.0789254	0.0742789
-0.75	-0.0622325	-0.00942182	0.0333795	0.0717358	0.0592783	0.0125826	-0.00155693	0.0209204	0.000168912	0.0198232	0.0473209	0.0604543	0.0872677	0.125834	0.119287	0.120817	0.134274	0.120962	0.0601865	0.0232773	0.00477282	0.00102326	0.00147696	-0.0280574	-0.0101139	-0.00733679	-0.046665	-0.0514403	-0.0732509	-0.101073	-0.0930764	-0.0674441	-0.0442454	0.0256966	0.0390426	0.0181507	-0.0109879	-0.0653402	-0.077446	-0.0527183	-0.00227991	0.032953	0.0278124	0.0123794	-0.0046292	0.00701935	0.0523706	0.0399784	0.0461424
-0.7	-0.0533942	-0.0354733	-0.0272897	0.00864247	0.00797575	-0.0263515	-0.00855434	0.0315815	-0.0035537	0.0122994	0.0255349	0.0266691	0.0455725	0.0513601	0.0404508	0.0776873	0.0871115	0.0458472	0.0116122	-0.0106508	-0.0230022	-0.00939897	0.00917455	-0.0237607	-0.0128829	-0.0194967	-0.0581025	-0.0791866	-0.132045	-0.159805	-0.137695	-0.106532	-0.0842073	-0.0146083	0.0209155	0.0454539	0.0286813	-0.0271346	-0.0483203	-0.041936	-0.0116285	-0.00349168	-0.0270497	-0.0453435	-0.0449323	-0.00952056	0.0363517	0.0192396	0.0182731
-0.65	0.0187808	0.012168	-0.0138868	-0.00699487	-0.0112025	-0.0254982	0.00713359	0.0470003	0.0158807	0.0322195	0.0212665	-6.3648e-05	0.0199963	0.0105154	2.1216e-05	0.0434966	0.0269582	-0.0169532	-0.00742411	-0.00610539	-0.0215572	-0.00796188	0.0162194	-0.0108524	-0.0250622	-0.0555377	-0.0791471	-0.101277	-0.144534	-0.157071	-0.116928	-0.0597221	-0.0378405	-0.00558721	0.0156056	0.0525604	0.0505305	0.0244743	0.0140631	-0.0147674	-0.0252279	-0.0190755	-0.0347699	-0.0425793	-0.0263139	0.00845641	0.0535006	0.0519156	0.0433837
-0.6	0.0682696	0.0608286	0.0240562	0.0133081	0.0196126	0.027538	0.065668	0.0767983	0.0312638	0.0318642	0.0127556	-0.0174789	-0.0100633	-0.0344415	-0.05796	-0.0128397	-0.00732128	-0.0150898	0.0343206	0.0561295	0.0410164	0.0381061	0.0314084	-0.0310906	-0.0831366	-0.108596	-0.113187	-0.117375	-0.114251	-0.103962	-0.0487154	0.0214902	0.0354407	0.0365993	0.0496626	0.080944	0.0821113	0.0751011	0.0823528	0.0635171	0.0327839	0.010974	-0.00662112	-2.9376e-05	0.015884	0.0367913	0.0543255	0.0320912	0.0210445
-0.55	0.0679909	0.0479473	0.00694264	0.0109805	0.0440599	0.0694412	0.107958	0.0917605	0.04544	0.0224968	0.00943487	-0.0255096	-0.0383929	-0.0824859	-0.116302	-0.0719638	-0.0486311	-0.023648	0.0313528	0.0695585	0.089813	0.0808701	0.0534507	-0.0334995	-0.107159	-0.129407	-0.119937	-0.123114	-0.111416	-0.09482	-0.0293918	0.0663745	0.10109	0.0828835	0.0770388	0.102817	0.103426	0.0997526	0.109001	0.107007	0.0771488	0.0560657	0.0418109	0.0446951	0.0582679	0.0682254	0.055338	-0.00348025	-0.0103995
-0.5	0.0573435	0.0561369	0.0234855	0.00410287	0.0202902	0.0284967	0.0638349	0.0436862	0.00784274	-0.0206714	-0.0338557	-0.0605411	-0.0655115	-0.0972577	-0.120604	-0.0607115	-0.0223107	0.0216715	0.0568924	0.0838129	0.105303	0.104806	0.100462	0.0278344	-0.0495423	-0.0810368	-0.0761926	-0.0813917	-0.0700906	-0.0637841	-0.0189612	0.0797671	0.120163	0.0927028	0.0627707	0.080195	0.0739786	0.0727652	0.105295	0.103817	0.0535882	0.027222	0.0331589	0.0437582	0.0566354	0.0712404	0.0605247	-0.000521424	-0.0122463
-0.45	0.0236309	0.057206	0.0474149	0.0140835	0.00284703	-0.00579856	0.0242669	0.0151494	-0.0041045	-0.0260649	-0.0592955	-0.0834792	-0.0679171	-0.0831407	-0.0989755	-0.0376125	0.0148686	0.0471745	0.0401565	0.0551677	0.0652845	0.0868245	0.123347	0.077712	0.00723315	-0.0356024	-0.0466225	-0.0520155	-0.0387974	-0.0385604	0.000710736	0.0920625	0.123989	0.0846963	0.0320504	0.0412951	0.0365314	0.0387884	0.0896304	0.092158	0.0447704	0.00325748	-0.0161068	-0.0111568	0.00942753	0.0492176	0.0554256	0.0165492	0.00995961
-0.4	0.0114123	0.0481739	0.0697241	0.0572772	0.0244237	-0.0133187	-0.00825076	0.00584263	-0.00963808	-0.0607884	-0.108415	-0.131753	-0.0823807	-0.0280541	-0.000451248	0.059153	0.083439	0.0647346	0.0210339	0.0129915	0.0166765	0.0462831	0.0986913	0.0808052	0.0215196	-0.0324915	-0.0346204	-0.0244922	-0.0001632	-0.0148882	0.00954096	0.107882	0.147612	0.105066	0.0488904	0.0574508	0.0548641	0.0398255	0.054576	0.0529466	0.0357348	-0.00918516	-0.0487505	-0.0509224	-0.0365437	0.0341269	0.0776012	0.0616648	0.0601857
-0.35	0.0367185	0.0762542	0.0935481	0.0958082	0.0797835	0.0352397	0.016763	0.0142075	-0.0258869	-0.112959	-0.161354	-0.165247	-0.103224	-0.0154987	0.0258991	0.0638579	0.0614445	0.0322897	-0.00161895	-0.0077546	0.0110311	0.0547871	0.0992615	0.0971465	0.0447736	-0.0132951	0.00118483	0.0222535	0.0398885	0.0143626	0.00963236	0.0832295	0.118412	0.0727193	0.0233198	0.0230185	0.00931328	-0.011063	-0.0278067	-0.0316069	-0.0275306	-0.0454278	-0.0449494	-0.0217441	-0.0232447	0.0164153	0.0670662	0.0858084	0.0977561
-0.3	0.0197032	0.0778712	0.0914198	0.102301	0.0976449	0.0563759	0.0252238	-0.00442683	-0.0372529	-0.107943	-0.152539	-0.160663	-0.120197	-0.0575286	-0.00259897	0.0339358	0.0182388	-0.0335551	-0.0667794	-0.0428401	0.0174519	0.0535342	0.0702202	0.081459	0.0710009	0.0435489	0.0703744	0.075298	0.049953	0.00980292	-0.00612008	0.0318895	0.0666974	0.031401	-0.00102653	-0.00362224	-0.0170707	-0.0403788	-0.0814163	-0.0899603	-0.053517	-0.0067525	0.0285269	0.0623906	0.0451375	0.0337364	0.049135	0.0796127	0.109143
-0.25	-0.00152755	0.0522707	0.0564095	0.0386519	0.00631837	-0.0297994	-0.0668162	-0.0887273	-0.0762894	-0.0936971	-0.143711	-0.168803	-0.161509	-0.134893	-0.0790338	-0.0422981	-0.0523968	-0.105473	-0.138887	-0.0947599	-0.0162651	0.0310955	0.0452806	0.045117	0.0574189	0.0577725	0.0787177	0.0831087	0.0415959	0.00859596	-0.00806226	0.0063959	0.0542363	0.0379475	-0.0112956	-0.0513871	-0.0549107	-0.0558201	-0.0595878	-0.0471679	-0.00100858	0.0630157	0.0994724	0.118543	0.0835154	0.0247151	0.0024733	0.0224919	0.0506033
-0.2	-0.0408881	0.000810288	0.0101538	-0.0147062	-0.0660327	-0.0888959	-0.124406	-0.141012	-0.105641	-0.0645568	-0.099854	-0.147817	-0.186789	-0.170832	-0.116787	-0.081275	-0.082619	-0.111417	-0.131902	-0.0925094	-0.0500274	-0.00913456	0.0385392	0.056538	0.0679761	0.0617353	0.0555402	0.052643	0.00798228	-0.0181915	-0.0283301	-0.0335281	0.0284788	0.0676671	0.0454498	-0.0109063	-0.0241477	-0.0260608	0.00655666	0.0303261	0.0661065	0.110992	0.108518	0.102419	0.0467435	-0.0346808	-0.0526111	-0.0239836	-0.00842785
-0.15	-0.0662573	-0.0271599	-0.0127997	-0.0327317	-0.0934411	-0.113842	-0.12467	-0.12849	-0.100093	-0.0428401	-0.0651124	-0.108524	-0.140868	-0.126855	-0.0767926	-0.0506868	-0.0575433	-0.07946	-0.0856678	-0.0647264	-0.0545342	-0.0194494	0.0446175	0.0869676	0.096075	0.0715685	0.03778	0.0165214	-0.0236382	-0.0389895	-0.0381069	-0.04414	0.0338557	0.0839098	0.0677917	0.0191677	0.00731884	-0.00280623	0.0323322	0.0421886	0.0462291	0.0683975	0.0511425	0.0446256	-0.00310815	-0.0741008	-0.0896831	-0.0496258	-0.0119656
-0.1	-0.0548714	-0.00580101	0.0264078	0.0296107	-0.0189522	-0.0569702	-0.0394733	-0.0250736	0.0106859	0.0787973	0.0539229	-0.0150816	-0.0618966	-0.0366679	0.0121043	0.0072764	-0.0306945	-0.0844078	-0.0819577	-0.0811921	-0.0812085	-0.0470502	0.00573736	0.0793549	0.127604	0.122452	0.102443	0.0757428	0.040253	0.011662	-0.00959727	-0.0105431	0.0773491	0.108714	0.0852922	0.0254394	-0.00143698	-0.0172397	0.00162466	-0.00709279	-0.0103521	0.0112294	-0.00620413	-0.0214355	-0.0616968	-0.113334	-0.118485	-0.0534073	0.0115347
-0.05	-0.0745874	-0.045458	0.000152592	0.0511989	0.0452511	-0.000883728	0.0213514	0.0417569	0.0999389	0.172213	0.130709	0.0515483	0.0137203	0.0213857	0.0426758	0.021509	-0.0212616	-0.0951197	-0.0965354	-0.110481	-0.11261	-0.0863748	-0.0586339	0.0065387	0.0790264	0.0891863	0.0762509	0.040969	0.0145658	-0.0154693	-0.0407802	-0.0297267	0.0398321	0.0569514	0.0459912	-0.0029017	-0.0521979	-0.102142	-0.111749	-0.113079	-0.0729293	-0.00957197	0.0202134	0.014805	0.0112082	-0.0119509	-0.0297169	0.016741	0.0677712
0	-0.106859	-0.101599	-0.0483906	0.00937204	0.0439184	0.0510287	0.0825746	0.066708	0.0804832	0.0975765	0.0797137	0.0354153	0.020793	0.0100004	0.0209384	0.0378012	0.0201065	-0.0117624	-0.0151388	-0.0322832	-0.0443419	-0.0369155	-0.0105219	0.00660154	0.0359595	0.0343426	0.00948057	-0.0307884	-0.053706	-0.0642217	-0.0859268	-0.0568302	-0.051266	-0.0550057	-0.0545629	-0.0634622	-0.112695	-0.193245	-0.188496	-0.154757	-0.0791389	-0.0155591	0.0171034	0.0354848	0.0790486	0.10599	0.0906933	0.0994469	0.0864323
0.05	-0.0696741	-0.116971	-0.138214	-0.143007	-0.0891665	-0.0224928	0.0359889	0.0279855	0.00108936	-0.0430109	-0.046369	-0.0325912	-0.0114882	0.0256566	0.0206657	0.0396751	0.0312524	0.0493468	0.083734	0.103801	0.0741493	0.0586765	0.0873096	0.0834283	0.0438219	0.0435399	0.0585856	0.0270505	-0.00370874	-0.00466837	0.00947078	0.0496372	0.0021722	-0.0763091	-0.117344	-0.13007	-0.127199	-0.11295	-0.0812988	-0.0819798	-0.0898608	-0.0600186	-0.0031514	0.054531	0.0822304	0.119234	0.169231	0.149651	0.0432562
0.1	0.0482442	0.0375953	-0.0342871	-0.147019	-0.186978	-0.149962	-0.0745973	-0.00178867	-0.00570472	-0.0255464	-0.0133269	-0.0207196	-0.060641	-0.0206265	0.00342069	0.0306937	0.0537551	0.0586126	0.03414	0.0446444	0.0301146	0.0397168	0.0632868	0.0630992	-0.00119789	-0.0216372	-0.014405	-0.0193735	-0.0294955	-0.0391995	-0.0355869	0.000621792	0.060012	0.0644822	0.0408456	-0.00546889	-0.0222135	0.0243102	0.0897933	0.091916	0.0538141	0.048389	0.0641545	0.0938881	0.0707278	0.0335698	0.0614642	0.0611652	0.0362234
0.15	0.0587731	0.0621981	0.00309428	-0.0935267	-0.146824	-0.150736	-0.110065	-0.0402366	-0.0405554	-0.0426496	-0.0366769	-0.0565715	-0.11047	-0.0815297	-0.0369359	-0.0150416	-0.0215898	-0.0482639	-0.0895893	-0.0509248	-0.0242416	0.00159936	0.008578	0.0282983	-0.00372261	-0.0278989	-0.0294057	-0.0330895	-0.0433257	-0.0520089	-0.0383267	0.0101873	0.127365	0.195966	0.181617	0.0977083	0.0754458	0.127951	0.17083	0.148804	0.106709	0.120035	0.116204	0.116909	0.092376	0.0218886	0.0106859	0.0057292	0.018811
0.2	0.0368517	0.0664564	0.0408063	-0.0192926	-0.0617943	-0.0859079	-0.0707213	-0.0155599	0.00653462	0.00634857	-0.0159501	-0.052553	-0.102188	-0.078019	-0.0228667	-0.00905458	-0.0535579	-0.089906	-0.123705	-0.0822608	-0.052247	-0.0453951	-0.0410989	0.000687888	0.00188415	-0.0182992	-0.0162651	-0.00888811	-0.0123581	-0.00967888	0.0260191	0.0799568	0.181231	0.263732	0.262934	0.190924	0.176424	0.210279	0.214328	0.170063	0.127338	0.163219	0.147982	0.117958	0.0945088	0.0118921	-0.0399449	-0.0618459	-0.0351858
0.25	0.0401132	0.0877561	0.0866477	0.0334685	-0.00744124	-0.0372211	-0.0250924	0.0131955	0.0540203	0.0556515	0.0167492	-0.0176519	-0.0471933	-0.0251479	0.0193073	0.0217409	-0.0420954	-0.0791168	-0.0985396	-0.0744315	-0.0537862	-0.0635179	-0.057757	-0.0087151	-0.0045631	-0.0307541	-0.0334399	-0.0160733	0.0135244	0.0408619	0.086092	0.142046	0.202548	0.255996	0.261199	0.237417	0.244405	0.264549	0.243557	0.178626	0.110345	0.146219	0.134475	0.0939161	0.0663753	-0.0126756	-0.0765619	-0.0898887	-0.0548968
0.3	0.0172977	0.0767097	0.0986056	0.0615215	0.0301497	0.00899093	0.0243632	0.0336621	0.0769075	0.090444	0.0533582	0.0224348	0.00060792	0.0261408	0.0668433	0.0693551	0.0163002	-0.0254067	-0.0534564	-0.0537699	-0.0434311	-0.0498417	-0.0456755	-0.0110989	-0.0268153	-0.0658631	-0.073977	-0.0477584	0.0113429	0.059723	0.100552	0.151883	0.181886	0.191487	0.190824	0.225519	0.256707	0.266832	0.247185	0.185039	0.103456	0.130093	0.116876	0.0832788	0.0711707	0.0100045	-0.0560468	-0.0629493	-0.0461645
0.35	-0.0097866	0.0320332	0.0593086	0.0523894	0.0476987	0.0418444	0.0364554	0.0159746	0.0497264	0.0932468	0.100641	0.0807494	0.0618639	0.0864537	0.117967	0.12581	0.0939836	0.0511122	-0.00228807	-0.0324939	-0.0371974	-0.0363909	-0.0314884	-0.0199922	-0.0461056	-0.0786487	-0.0812594	-0.0612225	0.00187843	0.0521726	0.0801276	0.117674	0.123867	0.106314	0.10491	0.170925	0.210232	0.205254	0.191504	0.155187	0.0998276	0.123648	0.102885	0.082817	0.096369	0.0642266	-0.000957984	-0.00672476	-0.00956463
0.4	-0.0124455	-0.00209468	0.000496128	0.0110001	0.0486998	0.0884987	0.0764208	0.0339848	0.0385024	0.0689542	0.104222	0.102261	0.0950522	0.0980783	0.112255	0.115758	0.0896526	0.0577308	0.0134256	-0.013353	-0.0298018	-0.0463469	-0.0437148	-0.0290635	-0.0359807	-0.0446126	-0.0410548	-0.0376787	0.00333256	0.030282	0.0371614	0.0384354	0.0116865	-0.0124928	0.00419671	0.100862	0.152088	0.142979	0.141857	0.135246	0.118409	0.121215	0.0757199	0.0582605	0.0837816	0.0866305	0.0292481	0.0157566	0.00729517
0.45	-0.0168651	-0.00406942	-0.0431148	-0.0364922	0.0229622	0.103307	0.0919958	0.0432807	0.040235	0.0357234	0.0692182	0.0878326	0.0899364	0.0407197	0.0270031	0.0194159	-0.0127858	-0.0150939	-0.0242775	-0.0206012	-0.02178	-0.0439348	-0.0474149	-0.021776	-0.0163949	-0.00164995	-0.00362714	-0.0327464	-0.0181131	-0.0141569	-0.0077187	-0.0231116	-0.0671523	-0.0880192	-0.037025	0.0664794	0.110091	0.104425	0.130957	0.158473	0.176906	0.164749	0.0987671	0.0698709	0.0827693	0.109132	0.0778729	0.0513241	0.0235623
0.5	-0.0077546	0.0143373	-0.0317163	-0.0355273	-0.00312039	0.0678228	0.0667253	0.0367234	0.046032	-0.00177562	-0.00755141	0.00990004	0.0199922	-0.0674933	-0.0876385	-0.0865639	-0.117263	-0.101771	-0.0712937	-0.0409878	0.000838848	-0.0097001	-0.026011	-0.0180951	-0.0312123	-0.0101791	0.00304532	-0.0415035	-0.044947	-0.0492781	-0.032534	-0.0470559	-0.0839789	-0.0995672	-0.0479964	0.0329498	0.0803165	0.102056	0.149538	0.183712	0.210775	0.20129	0.152205	0.117891	0.127894	0.174337	0.154063	0.0912363	0.0318593
0.55	0.0117012	0.0323763	0.00230928	-0.00332848	0.0050364	0.0372742	0.0422866	0.023172	0.032797	-0.0331115	-0.0666187	-0.0394381	-0.0120741	-0.0987629	-0.108261	-0.0969307	-0.12802	-0.120469	-0.0875012	-0.0668941	-0.00377239	0.00380013	-0.0136052	-0.0242571	-0.0634949	-0.07231	-0.0558275	-0.0973574	-0.0984696	-0.103496	-0.0832303	-0.0883737	-0.122267	-0.140601	-0.107358	-0.0356049	0.0287491	0.0709082	0.126655	0.163002	0.193959	0.2117	0.204892	0.18249	0.189942	0.22882	0.20135	0.120163	0.0529033
0.6	0.0141104	0.0230389	0.008964	-0.00351861	-0.0123337	-0.00160344	0.00999715	-0.0104338	-0.0122259	-0.0743232	-0.109408	-0.0623996	-0.0279332	-0.113025	-0.129949	-0.112222	-0.138988	-0.129966	-0.0927744	-0.0811329	-0.0322987	-0.0202339	-0.0271746	-0.0352617	-0.0862942	-0.130206	-0.119401	-0.148598	-0.145984	-0.156558	-0.136591	-0.128538	-0.15133	-0.15943	-0.127704	-0.0645986	-0.00384175	0.0386103	0.0896929	0.127791	0.172828	0.227838	0.25598	0.263904	0.259421	0.257872	0.213521	0.136352	0.0657868
0.65	0.00775052	0.0201596	0.0268202	0.0115722	-0.00637713	-0.00199675	0.0175344	-0.0133759	-0.0531987	-0.107543	-0.128779	-0.0600276	-0.0330976	-0.120236	-0.153699	-0.108008	-0.11076	-0.104405	-0.0745168	-0.0864644	-0.0828877	-0.069383	-0.0480496	-0.0281635	-0.0493959	-0.104861	-0.11575	-0.143803	-0.156466	-0.176727	-0.157888	-0.156882	-0.162778	-0.171171	-0.143177	-0.0886344	-0.0415346	-0.0107977	0.0304086	0.0826954	0.148032	0.207628	0.237026	0.271274	0.263099	0.218166	0.172226	0.130714	0.086651
0.7	0.0354742	0.0728448	0.0852601	0.0429071	-0.000827424	0.0113429	0.0382278	0.0112343	-0.0414995	-0.103384	-0.135983	-0.0894018	-0.0607606	-0.107981	-0.128348	-0.0616288	-0.0390475	-0.0530096	-0.0493656	-0.0709082	-0.0872331	-0.0691239	-0.0327039	-0.0097711	-0.00623677	-0.0390753	-0.0772753	-0.128959	-0.165833	-0.19282	-0.176803	-0.172738	-0.176457	-0.205955	-0.197052	-0.141773	-0.0942519	-0.0593045	-0.00359776	0.077666	0.148642	0.168853	0.166837	0.180481	0.185116	0.144028	0.109818	0.0914173	0.0850136
0.75	0.0502867	0.10026	0.0995631	0.0241281	-0.0207514	0.0331385	0.0792013	0.0551309	0.00912721	-0.0429962	-0.0782481	-0.078239	-0.0621317	-0.0692067	-0.0846864	-0.0295944	0.0110989	0.000700128	-0.00752366	-0.0293469	-0.053855	-0.0205612	0.0245396	0.0416809	0.046279	0.0393008	-0.0231483	-0.102786	-0.153288	-0.18208	-0.176733	-0.171513	-0.192697	-0.239284	-0.235455	-0.171704	-0.128125	-0.0866963	-0.0121508	0.0881368	0.14996	0.125878	0.0806467	0.059022	0.080443	0.0768968	0.0648444	0.0618631	0.077139
0.8	0.0373134	0.0586658	0.0390581	-0.0381673	-0.0618377	0.0186355	0.0805317	0.0577832	0.022594	-0.00688797	-0.0251675	-0.0597934	-0.0555803	-0.0311339	-0.0264037	0.00581162	0.0403813	0.0328109	0.0139937	-0.00327544	-0.0285972	0.0215343	0.0920296	0.12192	0.113734	0.097303	0.0274906	-0.0679368	-0.118837	-0.162216	-0.186212	-0.179332	-0.199906	-0.238595	-0.242853	-0.195884	-0.162955	-0.12258	-0.0383635	0.0639431	0.120046	0.101371	0.0644814	0.045521	0.0697905	0.0820069	0.0830093	0.0863764	0.0907451
0.85	0.00610865	-0.00341987	-0.0143365	-0.048618	-0.0586175	0.000873936	0.0586273	0.0367676	0.0165802	-0.0110613	-0.0194086	-0.0679868	-0.0784435	-0.0473495	-0.0328722	-0.00101184	0.0411333	0.0353867	0.0270913	0.022576	-0.00569248	0.01429	0.0733682	0.119474	0.117802	0.081349	0.00795454	-0.0800833	-0.119343	-0.171649	-0.205319	-0.18715	-0.166772	-0.165579	-0.17293	-0.147266	-0.137246	-0.124281	-0.0701472	0.0103668	0.0549246	0.0523968	0.0431532	0.0458677	0.067563	0.0843454	0.0993002	0.122304	0.119894
0.9	-0.0251365	-0.0417095	-0.0354758	-0.0258387	-0.0408758	-0.0336523	0.00580672	-0.012949	-0.0293992	-0.0554337	-0.0265344	-0.0298737	-0.0237264	-0.0270072	-0.0417659	-0.00135375	0.0543108	0.0489231	0.0198771	0.00448558	-0.0198028	-0.03913	-0.0152914	0.0302355	0.0383439	0.00177072	-0.0595182	-0.117268	-0.123018	-0.143891	-0.151971	-0.148462	-0.124307	-0.110943	-0.111754	-0.0872858	-0.0814393	-0.0868796	-0.078487	-0.0298508	0.00424731	0.0171246	0.0319516	0.0671187	0.0997106	0.136496	0.159133	0.184637	0.163725
0.95	0.00586711	-0.0104378	-0.00258265	0.0110491	-0.0068896	-0.0304217	-0.020149	-0.0461367	-0.0618139	-0.0701595	-0.0200796	0.0126879	0.0235402	-0.00595361	-0.0444499	0.00159936	0.0552995	0.0474853	-0.00533098	-0.0484405	-0.0754646	-0.100362	-0.0853325	-0.0426782	-0.0259701	-0.0444499	-0.0578135	-0.0739285	-0.0739999	-0.0758586	-0.0573091	-0.0527748	-0.0286511	-0.0219613	-0.0342617	-0.0379696	-0.0421501	-0.0543084	-0.0809021	-0.0671253	-0.0576268	-0.0313626	-0.00886281	0.0364938	0.0854985	0.13586	0.158307	0.179595	0.142363
1	0.0617443	0.0335249	0.0325716	0.0359456	0.0113217	-0.00570145	-0.00809408	-0.0328509	-0.0432856	-0.045494	-0.014694	0.0218943	0.0318731	0.0247854	-0.0136501	0.0183106	0.0644159	0.074443	0.0327415	-0.0219164	-0.0603003	-0.0866387	-0.0786471	-0.0548101	-0.0480839	-0.0474149	-0.0221352	-0.00501844	-0.00840092	-0.0160235	0.0047614	0.0195906	0.0483808	0.0542511	0.0394774	0.00496295	-0.0132306	-0.0205473	-0.037065	-0.0397463	-0.061945	-0.0555974	-0.0578167	-0.0370446	0.0273004	0.101551	0.136843	0.151424	0.0805695
1.05	0.0455504	0.016501	0.00993186	0.0246531	0.00696223	0.0122888	0.0180584	-0.000488784	0.0164871	0.0109438	0.00845559	0.0470003	0.0568278	0.0453779	0.0336866	0.0750937	0.0999958	0.0874921	0.053472	0.0277805	0.00696141	-0.0182413	-0.0469275	-0.0652779	-0.0654828	-0.0656352	-0.0243208	0.0261645	0.0492225	0.0207375	0.00563699	0.0081357	0.0448121	0.0434728	0.0147429	-0.0455831	-0.0628977	-0.0269721	0.0121941	0.0293493	-0.00786151	-0.0446355	-0.0540195	-0.0635351	-0.0332463	0.026652	0.0676974	0.0967866	0.0352634
1.1	0.0153518	-0.00939652	-0.0247388	-0.00627104	-0.0195498	-0.0222887	-0.0153379	-0.0293248	-0.00571288	-0.0218568	-0.0202526	0.0344831	0.0436086	0.0244563	0.047558	0.103634	0.0999315	0.0725659	0.0462528	0.0408317	0.0425262	0.0253528	-0.0184886	-0.0600636	-0.0686402	-0.0767146	-0.0431785	0.0179196	0.0572412	0.0138174	-0.0267867	-0.0299014	-0.0131506	-0.0264274	-0.0485968	-0.107911	-0.120579	-0.0664261	-0.00208407	0.0474133	0.0579625	0.0541013	0.0592496	0.0231932	-0.00431667	-0.00468632	0.0107006	0.0401034	0.00493358
1.15	-0.00430198	-0.0209245	-0.0484062	-0.0317857	-0.0238921	-0.0297005	-0.0241697	-0.0435628	-0.0195441	-0.0359685	-0.0359554	0.00226767	0.00596014	-0.00661949	0.0369653	0.0942017	0.0550376	0.0167516	0.0132951	0.0176462	0.0361507	0.016719	-0.0275698	-0.0563096	-0.0452691	-0.0590662	-0.059515	-0.0288699	0.0187939	-0.00713767	-0.0355436	-0.0388129	-0.058028	-0.0930962	-0.112147	-0.115108	-0.0829591	-0.0147894	0.0483857	0.105598	0.120574	0.111931	0.108064	0.0803633	0.0433478	0.0148817	0.00114077	0.0275674	0.00235172
1.2	-0.00392824	-0.00565902	-0.0334129	-0.0288887	-0.00641303	0.00234682	0.00985352	-0.0317996	-0.0339105	-0.0412526	-0.0290292	0.00421875	0.0141871	0.0248229	0.0499055	0.0794657	0.0255023	-0.0106378	-0.000718896	-0.0139512	-0.00590709	-0.0328828	-0.064597	-0.0709328	-0.0437574	-0.03964	-0.0529164	-0.0465734	0.00946507	0.00892728	-0.0124504	-0.0197383	-0.0487374	-0.0674933	-0.0682885	-0.0651738	-0.0371753	0.0142655	0.0622096	0.114426	0.118226	0.0953791	0.0846314	0.0689796	0.0355714	0.00859514	-0.00593729	0.0229998	-0.000385968
1.25	0.0263547	0.0492176	0.027017	0.0114857	0.0274612	0.041788	0.0497787	0.00467735	-0.0276156	-0.0239762	0.0018817	0.0137913	0.00816753	0.0236929	0.0453934	0.0642069	0.0459511	0.0409976	0.0716595	0.044754	0.0222846	-0.0163696	-0.0634179	-0.0725913	-0.0441302	-0.0252736	-0.0346424	-0.0187563	0.0407189	0.0449838	0.0221515	-0.00165322	-0.0139733	-0.00560108	-0.0024325	-0.0264952	-0.0416343	-0.0211882	0.0122031	0.0650034	0.073931	0.0295633	0.0167573	0.0267296	0.019762	0.0179327	0.00710258	0.0140957	-0.0139692
1.3	0.0424052	0.0880094	0.069292	0.0378813	0.056344	0.0792202	0.0641758	0.0212829	-0.0173883	-0.00233621	0.0376345	0.033047	0.0002856	0.0112009	0.0352201	0.051167	0.0570202	0.0728317	0.106666	0.072611	0.0278156	-0.0279463	-0.09108	-0.0898106	-0.054202	-0.0312319	-0.0298312	-0.0020906	0.0359611	0.027725	-0.00311468	-0.0390843	-0.0337928	0.0148809	0.0377334	0.004364	-0.0314002	-0.0349913	-0.00805654	0.0355599	0.0560444	0.0203269	0.00669048	0.02858	0.0387566	0.0546546	0.0554501	0.0452201	0.00962012
1.35	0.0559404	0.0844021	0.0777538	0.0326042	0.0429701	0.0662433	0.0430649	0.0152082	-0.0221646	0.00871429	0.0657565	0.0803584	0.0487636	0.0409199	0.0436503	0.0438587	0.0577627	0.0804381	0.100258	0.0561942	0.00902847	-0.0408644	-0.0635523	-0.0499006	-0.0394986	-0.0276744	-0.013193	0.0200053	0.0296736	0.000874752	-0.0546955	-0.0966853	-0.0628469	0.0291827	0.0766325	0.0428908	0.0115453	0.00482097	0.0344456	0.0662991	0.0875629	0.0724412	0.0620711	0.0823725	0.0734182	0.0712511	0.0746924	0.0470698	-0.007602
1.4	0.00129989	0.0203971	0.0302731	-0.000464304	0.0012191	0.00580917	-0.0191041	-0.031932	-0.0277242	0.0169948	0.0634376	0.0932369	0.087849	0.0751905	0.0491898	0.0493141	0.0666851	0.104929	0.1347	0.0724962	-0.00558721	-0.0634917	-0.0513994	-0.0100037	-0.0148205	-0.00654931	0.0139268	0.0292105	0.0418477	0.000590784	-0.0641414	-0.10474	-0.0619032	0.0303907	0.0693666	0.0202665	-0.0098168	-0.0126283	0.0361523	0.0895852	0.118819	0.124992	0.11873	0.13593	0.100062	0.0875522	0.107714	0.0937992	0.0492879
1.45	-0.0375046	-0.0260249	-0.0140982	-0.0250075	-0.0523575	-0.069538	-0.0814525	-0.0782489	-0.0237672	0.0309167	0.0549443	0.0633892	0.0642233	0.0782119	0.0740549	0.0752332	0.0835951	0.0901339	0.121095	0.0700193	-0.0129098	-0.0591121	-0.0257742	0.0202763	0.00378707	0.00430116	0.0251699	0.0249772	0.0379908	-0.00204898	-0.0550098	-0.0947023	-0.0631451	0.0052249	0.0334064	-0.0136607	-0.0393629	-0.0539499	-0.0186233	0.0419196	0.0925801	0.130636	0.127058	0.141548	0.107564	0.083554	0.0939498	0.0957406	0.072474
1.5	-0.0361883	-0.0435611	-0.0264364	-0.0125222	-0.0360861	-0.0474043	-0.0459879	-0.0372227	0.0349431	0.0931225	0.0971869	0.0498008	0.0316706	0.0611767	0.0707442	0.0636358	0.0449478	0.00574552	0.0292391	-0.00424812	-0.0534253	-0.0645929	-0.0271305	0.00100531	-0.0117142	-0.0122724	0.00604011	-0.00178867	0.00538402	-0.0204992	-0.048241	-0.0568663	-0.0308562	0.00738004	0.0231835	-0.0091264	-0.0263049	-0.0563415	-0.0559044	-0.00865063	0.0596837	0.109594	0.108292	0.112984	0.100549	0.0737817	0.057626	0.0551579	0.0336931
contact pair10
	time ANT spindle
time scalp spindle	-1.5	-1.45	-1.4	-1.35	-1.3	-1.25	-1.2	-1.15	-1.1	-1.05	-1	-0.95	-0.9	-0.85	-0.8	-0.75	-0.7	-0.65	-0.6	-0.55	-0.5	-0.45	-0.4	-0.35	-0.3	-0.25	-0.2	-0.15	-0.1	-0.05	0	0.05	0.1	0.15	0.2	0.25	0.3	0.35	0.4	0.45	0.5	0.55	0.6	0.65	0.7	0.75	0.8	0.85	0.9
-1.5	0.146162	0.171909	0.149449	0.129562	0.119064	0.101462	0.0863102	0.0246052	0.00475125	0.0522677	0.10866	0.123123	0.0868024	0.0590099	0.0622966	0.0691546	0.121954	0.168235	0.152091	0.0759457	0.0272577	-0.0109679	-0.0130931	0.0142971	0.0236798	-0.000964323	0.0190823	0.0629034	0.0678376	0.0623134	0.0732952	0.0841469	0.0578323	0.0424691	0.0450459	0.0510671	0.0352263	-0.00767639	-0.0086704	-0.00616432	-0.00188178	0.00965327	0.0059865	-0.00451214	-0.0142997	-0.00946476	0.0091301	0.019158	0.0239352
-1.45	0.138736	0.182646	0.186873	0.183143	0.16976	0.144997	0.116718	0.0562549	0.0309613	0.0549012	0.0886863	0.106612	0.0752336	0.0324466	0.0199539	0.0371509	0.107243	0.165315	0.159956	0.0864358	0.0402418	0.0125734	0.010897	0.037811	0.0476373	0.0253628	0.0397992	0.0759309	0.0673817	0.0539724	0.0660612	0.0751185	0.0508631	0.0387421	0.0341863	0.0323455	0.0026742	-0.0453141	-0.0274536	0.00132126	0.0150251	0.0253519	0.00959647	-0.01958	-0.0371539	-0.0366983	-0.0211733	-0.01	-0.00668821
-1.4	0.128598	0.180103	0.195978	0.193683	0.186577	0.166973	0.13978	0.0936172	0.0699451	0.0640689	0.0775553	0.105748	0.0859937	0.0423398	0.00334215	0.0143606	0.0779422	0.145302	0.155042	0.0905231	0.0500208	0.0312232	0.0255504	0.0464016	0.0601248	0.0414264	0.033669	0.0480391	0.0254261	0.00643915	0.0219636	0.0421114	0.0338671	0.0408212	0.0531671	0.0528288	0.0247099	-0.0133507	0.00907049	0.0454181	0.0450381	0.0468222	0.0255119	-0.0113194	-0.0232045	-0.0204804	-0.0262002	-0.0338851	-0.0362213
-1.35	0.104218	0.163755	0.188016	0.178894	0.171126	0.152408	0.129926	0.0969506	0.0870213	0.0791433	0.084685	0.110873	0.0820508	0.0460003	0.0190046	0.0229757	0.0597506	0.120166	0.133685	0.0900993	0.0812087	0.0772748	0.0536939	0.05214	0.0678917	0.0517097	0.0320364	0.0197652	-0.0274464	-0.0503999	-0.0300254	0.00439	0.0270686	0.0675276	0.101387	0.098302	0.0829859	0.0610003	0.075344	0.101189	0.0727567	0.0568467	0.03835	0.0105234	0.00439422	-0.000481036	-0.0260366	-0.0432785	-0.0441922
-1.3	0.0990317	0.133892	0.15301	0.136921	0.128613	0.12007	0.109398	0.0908978	0.0864792	0.0811276	0.0907102	0.101174	0.0591385	0.0360021	0.0317289	0.0297491	0.0388242	0.0820342	0.103395	0.0954689	0.11593	0.111258	0.0691315	0.0464763	0.0549779	0.0464964	0.0385307	0.0174826	-0.0443745	-0.0617018	-0.037367	-0.000549274	0.0343759	0.0856179	0.122656	0.115667	0.103438	0.0934205	0.104691	0.121455	0.0855212	0.0464833	0.0188161	0.0013326	0.00748423	-2.16523e-05	-0.0295936	-0.0400852	-0.0400439
-1.25	0.116247	0.127075	0.143887	0.139353	0.14061	0.142962	0.144605	0.133549	0.124833	0.10974	0.108621	0.105395	0.0609318	0.0523294	0.0578728	0.0473631	0.0312535	0.0621126	0.0917225	0.102947	0.132728	0.117686	0.0683929	0.0351696	0.0346255	0.0341886	0.0473287	0.0400102	-0.0154389	-0.0350488	-0.0189545	0.0145815	0.0476787	0.0992239	0.127357	0.102433	0.0681357	0.0648098	0.0819047	0.0938698	0.0617172	0.0310461	0.012789	-0.00252301	0.00455957	0.00719449	-0.00449948	0.00163498	0.000587798
-1.2	0.136144	0.148909	0.160346	0.161837	0.159046	0.161908	0.166637	0.164758	0.164517	0.121232	0.0913665	0.0880211	0.0704707	0.0782128	0.0845529	0.0666985	0.0323218	0.0482121	0.0784005	0.0993218	0.120223	0.0991147	0.041079	0.00134956	-0.00268067	-0.000880807	0.0152259	0.0135851	-0.0250996	-0.0378465	-0.0212895	0.00983823	0.0308459	0.0739847	0.102492	0.0739227	0.0312002	0.047237	0.0705689	0.0826288	0.0668889	0.0636503	0.0643441	0.0338161	0.0112184	0.0159587	0.0313754	0.0517302	0.0432982
-1.15	0.149991	0.150305	0.144271	0.138797	0.137751	0.151721	0.162024	0.167462	0.173706	0.124858	0.0816566	0.0866219	0.0844405	0.088244	0.0752605	0.0436163	0.00917379	0.0178991	0.0443139	0.0760459	0.0974084	0.0784126	0.0187908	-0.0153105	-0.00802351	-0.000701777	0.0168873	0.0213935	-0.0112005	-0.0257515	-0.0135896	0.0106624	0.0141508	0.0301594	0.0523073	0.0257296	-0.0138648	0.00886004	0.0423064	0.0709547	0.0772472	0.0937563	0.105282	0.0644767	0.0183346	0.0239673	0.0582939	0.0761169	0.0558994
-1.1	0.148365	0.150757	0.135836	0.106972	0.0812307	0.0923485	0.115221	0.131598	0.14682	0.119609	0.0853123	0.0942934	0.0991326	0.0924978	0.0536997	0.00714256	-0.030815	-0.0316863	-0.0109089	0.0241547	0.0513819	0.0410991	-0.00211152	-0.0148925	-0.00717911	0.00108036	0.0240019	0.034401	-0.0151537	-0.0439063	-0.0417776	-0.0146255	0.000783606	0.00982773	0.026509	0.00605258	-0.0384492	-0.0389429	0.000532215	0.0512413	0.078066	0.102519	0.105109	0.0512097	-0.00623012	-0.0147578	0.0225717	0.0437105	0.0377814
-1.05	0.109969	0.108933	0.0847235	0.0389875	0.0141387	0.0247657	0.0320846	0.0403294	0.0647816	0.0733733	0.0760232	0.0949104	0.102572	0.0833427	0.0323098	-0.0118426	-0.0424285	-0.0488329	-0.0336122	-0.00866806	0.015063	0.0119584	-0.00667368	0.000325253	-0.00493001	-0.00540693	0.0240466	0.0518843	0.0127437	-0.0178212	-0.0273198	-0.0132931	0.00749098	0.0115737	0.00804151	-0.00831691	-0.047425	-0.072899	-0.0379139	0.0268158	0.0684813	0.0860535	0.0719148	0.0206944	-0.0309353	-0.0423463	-0.0156501	0.00401928	0.0156048
-1	0.0650404	0.0518491	0.0353125	-0.00755622	-0.0324063	-0.0196531	-0.0187079	-0.00893316	0.0212039	0.0537671	0.078344	0.105381	0.114489	0.0850567	0.0329989	-0.00424406	-0.0257719	-0.0387155	-0.0194407	-0.0155012	-0.00361866	-0.00425334	-0.00717068	0.012686	-0.00296656	-0.00956309	0.0222469	0.0602411	0.0312786	0.00882967	-0.00890747	-0.0159347	-0.000844345	-0.00219363	-0.020566	-0.0370419	-0.0568055	-0.0815334	-0.0533629	0.00125386	0.0418043	0.0386664	0.0156946	-0.0102543	-0.0385507	-0.0379342	-0.0264589	-0.0188919	-0.00872496
-0.95	0.0220635	0.0129013	0.0105465	-0.0230642	-0.0589338	-0.0496512	-0.0516743	-0.0356315	0.00584665	0.0495813	0.0806113	0.105721	0.125925	0.111396	0.0741188	0.0330528	0.0178767	-0.000578425	0.0155269	-0.0171785	-0.0309166	-0.0263513	-0.0173634	0.00658913	-0.0186316	-0.0363429	-0.0157291	0.0206177	0.0101068	0.00405715	0.00207187	0.000934703	0.00658379	-0.00672346	-0.0289965	-0.0414715	-0.0456331	-0.0608967	-0.0506262	-0.0311176	-0.00496863	-0.0239946	-0.0426	-0.0374943	-0.0440852	-0.0344273	-0.0341164	-0.0354663	-0.0235097
-0.9	-0.0139429	-0.0127898	-0.00403569	-0.0167037	-0.0453817	-0.0515459	-0.0537456	-0.0307581	0.00969227	0.0442212	0.0803935	0.111049	0.138142	0.154127	0.144274	0.0957699	0.0787511	0.0565505	0.0691112	0.0271811	0.00665625	0.00313434	-0.00358642	-0.0104127	-0.0334295	-0.0516567	-0.0319249	-0.00269445	-0.00648162	-0.0079188	0.00762568	0.0168221	0.0197447	0.0096319	-0.012129	-0.0211743	-0.0180464	-0.0343533	-0.0563501	-0.0652007	-0.0474798	-0.0664162	-0.0834372	-0.0737754	-0.0650522	-0.0425224	-0.0287789	-0.0176443	0.00413832
-0.85	-0.0257266	-0.0122743	0.00904264	0.0185716	0.00522893	0.00173415	0.00120428	0.0144027	0.0409923	0.0578624	0.0853317	0.117006	0.148533	0.193766	0.207938	0.156164	0.128557	0.0977203	0.0979259	0.061633	0.0466134	0.0307411	0.00977879	-0.0213296	-0.0346262	-0.0413927	-0.0223884	-0.00423768	-0.0118555	-0.0153744	-0.00157443	0.011791	0.0229175	0.0264817	0.00476841	-0.0111702	-0.00693521	-0.0157642	-0.0477311	-0.0679432	-0.0569253	-0.0638722	-0.0757186	-0.0745024	-0.0576659	-0.0280589	-0.00185666	0.0245763	0.0516452
-0.8	-0.0524575	-0.0354586	-0.00165251	0.0362214	0.0392479	0.048625	0.0508201	0.0530614	0.0588786	0.0508767	0.062326	0.0946297	0.13346	0.202736	0.231355	0.190546	0.164857	0.134675	0.117278	0.0852291	0.0884984	0.0708593	0.0472863	0.0131678	0.0157025	0.0252113	0.038301	0.0417168	0.0167522	-0.00325591	-0.00477872	0.00722683	0.0335427	0.0491589	0.0250298	-0.0155318	-0.0325312	-0.0340754	-0.047991	-0.0523487	-0.0385748	-0.0474355	-0.0572353	-0.0575496	-0.0373891	-0.0115574	0.0118173	0.0330866	0.0528266
-0.75	-0.0400379	-0.0398117	-0.00976998	0.03767	0.0471502	0.071131	0.0737692	0.0785961	0.0692738	0.0341216	0.0318439	0.0708805	0.105036	0.188361	0.239323	0.21698	0.193251	0.16918	0.15016	0.117702	0.121042	0.101907	0.0790451	0.0506356	0.0555277	0.0575508	0.0509367	0.0457726	0.0247795	0.000826067	-0.00497463	0.0052668	0.0316716	0.0551899	0.0468343	0.0187437	-0.00950507	-0.0166305	-0.0104773	0.00126952	0.0016302	-0.0283462	-0.0293912	-0.0267978	-0.0098027	0.0135274	0.0293857	0.0405616	0.0560994
-0.7	-0.0408718	-0.0642283	-0.041529	0.00303639	0.00440012	0.0310287	0.0375402	0.0601064	0.0606195	0.0183201	0.0199111	0.0652182	0.0933108	0.159413	0.216482	0.211733	0.206951	0.203975	0.183087	0.128484	0.106977	0.0867349	0.0625303	0.04103	0.0385501	0.0183972	6.56129e-06	0.00814256	0.0186846	0.0173643	0.0227329	0.0238544	0.0341298	0.051718	0.050971	0.0463536	0.0272602	0.022345	0.0410537	0.0538985	0.0198572	-0.03044	-0.0253418	-0.00887832	0.0223261	0.0486795	0.0547607	0.0394922	0.0377924
-0.65	-0.0768229	-0.105193	-0.0904297	-0.046266	-0.0484497	-0.0253001	-0.0109176	0.0268806	0.0357584	0.00396717	0.0164876	0.0600944	0.0749267	0.113541	0.1593	0.161635	0.170303	0.191496	0.17343	0.109911	0.0747692	0.0666393	0.0546937	0.048096	0.0389986	0.00729216	-0.0196675	-0.0119713	0.00277731	0.0157725	0.0334622	0.0247313	0.0190708	0.0281535	0.0440133	0.0588575	0.0443498	0.0356186	0.0543965	0.0639824	0.0169438	-0.0339251	-0.0240115	0.00818699	0.0527681	0.0828553	0.0797929	0.0336281	0.00616582
-0.6	-0.0682459	-0.0853857	-0.0853511	-0.0608586	-0.0741734	-0.0672539	-0.0548824	-0.0200753	-0.00847767	-0.0371299	-0.0315845	-0.0086241	-0.00609317	0.0262006	0.0731829	0.0822725	0.107978	0.163508	0.171461	0.115203	0.0835674	0.0699642	0.0651177	0.0667318	0.0446257	0.00880736	-0.0325932	-0.0330697	-0.017327	0.000990287	0.0179285	0.0126144	0.00789143	0.018714	0.049396	0.0594991	0.0317413	0.0177296	0.0151442	0.0188974	-0.0124589	-0.0511973	-0.0437263	-0.0148077	0.0242564	0.0481347	0.0555152	0.0331502	0.0132442
-0.55	-0.030724	-0.027314	-0.0356705	-0.0338991	-0.0458955	-0.0493507	-0.0405846	-0.0234209	-0.0184986	-0.0389607	-0.0338444	-0.0253798	-0.0327662	0.000479818	0.0344617	0.0447282	0.088817	0.161833	0.177769	0.122604	0.113997	0.102116	0.107673	0.116479	0.0964977	0.0546524	0.004028	-0.00741955	-0.00452704	0.00735169	0.0139417	0.00925281	0.0047625	0.0178191	0.056925	0.0568603	0.00663975	-0.0368677	-0.0579912	-0.0437159	-0.0475645	-0.0587081	-0.036649	-0.007606	0.00497987	-0.00472267	-0.00108533	-0.00223028	-0.00420834
-0.5	0.00500396	0.018481	0.0175404	0.00633848	-0.000245955	-0.0129061	-0.0118682	-0.0082557	-0.0127186	-0.0272732	-0.0313949	-0.0323504	-0.0346351	0.010333	0.0420244	0.0520367	0.09401	0.144296	0.157797	0.108664	0.116127	0.106075	0.102616	0.119557	0.11839	0.0824565	0.0433143	0.0314874	0.0155673	0.0122895	0.013637	0.0128778	0.0180484	0.0464666	0.0917193	0.0894968	0.0329672	-0.0337452	-0.083232	-0.0873045	-0.0765082	-0.0551076	-0.00891928	0.0150291	0.00245177	-0.0134937	0.00254579	0.0246308	0.0417042
-0.45	0.0211451	0.0206381	0.0279247	0.0250231	0.0263797	0.012463	0.00160574	-0.0066105	-0.0121123	-0.0231778	-0.0326824	-0.0291884	-0.0234179	0.017674	0.0365049	0.0476418	0.0895021	0.117183	0.131399	0.0983877	0.111006	0.112212	0.101799	0.110284	0.11862	0.0937095	0.073904	0.0548667	0.0125515	-0.0136385	-0.0156378	-0.0177148	0.000673001	0.0427983	0.0881269	0.0929798	0.0421612	-0.0228983	-0.0940128	-0.120292	-0.102683	-0.053636	0.00499534	0.0202747	-0.00417347	-0.00582415	0.0319944	0.0748254	0.0932524
-0.4	0.033642	0.0209157	0.0190096	0.0254551	0.0442403	0.0366773	0.0146179	-0.0173646	-0.022339	-0.0356393	-0.0407595	-0.0273695	-0.0144934	0.0317543	0.0486574	0.0594236	0.0934142	0.100427	0.107637	0.101311	0.105507	0.100884	0.080949	0.0745315	0.0821938	0.0805104	0.0981806	0.0937191	0.0286515	-0.0389584	-0.0581077	-0.0591895	-0.0269601	0.0229484	0.0608502	0.0515791	-0.0099015	-0.0784817	-0.137342	-0.134483	-0.0845176	-0.0270905	0.0202367	0.0224968	-0.0077991	-0.000738427	0.042758	0.0884805	0.102974
-0.35	0.0336133	0.0214481	0.0167086	0.0370332	0.0726227	0.0709355	0.0341283	-0.0224639	-0.0388445	-0.0385603	-0.0241688	0.000433514	0.00204206	0.0382622	0.0478464	0.049876	0.0667528	0.0618577	0.0674544	0.0728079	0.0839269	0.0670044	0.0410374	0.0177836	0.014995	0.0346105	0.0894385	0.115831	0.0509232	-0.0331897	-0.0620126	-0.0773545	-0.0553967	-0.0240605	-0.00428596	-0.0148016	-0.0617468	-0.113426	-0.150912	-0.12844	-0.0682548	-0.00533719	0.0330068	0.0327104	0.012183	0.0118199	0.0428408	0.083645	0.0943897
-0.3	0.0620601	0.0669453	0.0540669	0.0640811	0.0933144	0.0975638	0.0715175	0.0298746	0.0005444	0.00834597	0.0254588	0.05371	0.050274	0.0603117	0.0500523	0.0388603	0.0354291	0.0296917	0.0608922	0.0635881	0.0615811	0.0157162	-0.012792	-0.0271388	-0.0203332	0.0285353	0.0907578	0.122064	0.0664344	-0.00683257	-0.0232015	-0.0413626	-0.0473804	-0.054293	-0.0613054	-0.0818224	-0.0992404	-0.1045	-0.115408	-0.115206	-0.0916323	-0.0213983	0.033993	0.0531148	0.0412762	0.0248128	0.0342135	0.0645736	0.0733467
-0.25	0.0993215	0.122938	0.102983	0.08861	0.0930013	0.090621	0.0775725	0.0582544	0.0188493	0.0149452	0.0283483	0.0677202	0.0763922	0.0657769	0.0442146	0.0357947	0.0245958	0.0130689	0.04595	0.0395277	0.0138407	-0.0452015	-0.0708862	-0.0542714	-0.0286258	0.0362113	0.0897112	0.106373	0.0565648	0.00614848	0.0131412	0.00666103	-0.00949785	-0.0421227	-0.0755624	-0.103086	-0.0931918	-0.0576844	-0.0505977	-0.0672232	-0.0886584	-0.0322087	0.0288302	0.0511284	0.0305518	0.00875805	0.015298	0.0370399	0.0408098
-0.2	0.0745655	0.0981385	0.0946095	0.0706937	0.0633985	0.0556814	0.0520638	0.0430279	0.00403597	0.00091127	0.0203802	0.065952	0.0838109	0.0646185	0.0385189	0.0368425	0.0288329	0.019983	0.0328077	0.0256733	0.000839471	-0.0454812	-0.0697825	-0.0441726	-0.0270512	0.0171286	0.060741	0.0743269	0.0483824	0.0340098	0.0570477	0.0728413	0.0678072	0.0284484	-0.0201915	-0.0529715	-0.0524205	-0.0134895	-0.00910695	-0.0332832	-0.0668664	-0.0273704	0.0155019	0.0250576	-0.00380069	-0.0225353	-0.00970849	0.00760422	-0.00074302
-0.15	0.0163484	0.0226562	0.0287468	0.0106063	0.0162324	0.0140929	0.0234075	0.0332604	0.0235909	0.0416303	0.0593257	0.0831571	0.0987568	0.0960736	0.0817629	0.073968	0.0654365	0.0487534	0.0342542	0.0326316	0.0188378	-0.0151262	-0.0409266	-0.0222503	-0.0142489	-0.0039248	0.0284194	0.0492639	0.0426599	0.0458948	0.0654392	0.0943183	0.0944595	0.0633843	0.0178475	-0.0109442	-0.0166264	0.00338105	-0.00477731	-0.0319902	-0.0578912	-0.0213361	0.0051366	0.0138339	0.00130579	-0.0142214	-0.007826	-0.00451729	-0.0265453
-0.1	-0.00638085	-0.0122466	-0.0152142	-0.021429	-0.00533719	0.00748564	0.025695	0.0481281	0.0651294	0.111	0.125317	0.116117	0.1182	0.145247	0.158995	0.147931	0.126306	0.097328	0.0723884	0.0604003	0.0455543	0.00785253	-0.0159686	-0.00994818	0.00110127	-0.00712587	-0.00652998	0.00619994	0.00290638	0.000873308	0.0114216	0.0485163	0.0578094	0.0471996	0.0220138	0.00392124	-0.00737709	-0.00417844	-0.00726104	-0.00676639	-0.010684	0.0088996	0.0230017	0.0381944	0.0528479	0.0371599	0.0175902	0.0124873	-0.00374267
-0.05	0.0218018	0.00520437	-0.0113134	-0.00513135	0.0100664	0.0326766	0.0574044	0.0743868	0.0821143	0.128205	0.120817	0.0796975	0.0732089	0.119676	0.149896	0.151918	0.143161	0.118619	0.0840947	0.0460591	0.0304454	-0.00744299	-0.0291576	-0.0129937	0.0102663	0.0104358	-0.0025292	-0.000625198	-0.00086131	0.00231342	0.0105833	0.0310999	0.0184838	-0.0170493	-0.0533467	-0.055582	-0.0484571	-0.0357598	-0.0176097	0.00102066	0.0267328	0.0502415	0.0598091	0.0673582	0.0893304	0.0846759	0.06577	0.0633756	0.0516777
0	0.0607638	0.0430061	0.0204033	0.0158273	0.00792049	0.0255479	0.0467375	0.0555213	0.0558461	0.0707061	0.0520431	0.0296981	0.0489766	0.0807629	0.0964717	0.108398	0.130528	0.125185	0.0893194	0.0547941	0.0182416	-0.0373226	-0.0818158	-0.0630438	-0.0163326	0.0279149	0.0200811	0.00421237	0.0102205	0.0113668	0.00821923	0.00507145	-0.0175523	-0.0677515	-0.103971	-0.101721	-0.0601318	-0.0144556	0.0261541	0.0249527	0.0336085	0.0664383	0.101474	0.113452	0.111605	0.0988836	0.0885829	0.0931065	0.0919521
0.05	0.0868067	0.0867014	0.0863952	0.0607195	0.029167	0.0298004	0.0461543	0.0411554	0.0172442	-0.0216326	-0.0129879	0.0394361	0.089633	0.0844327	0.080932	0.0895879	0.103496	0.112473	0.114908	0.112709	0.0738005	0.0228778	-0.0238354	-0.0339717	-0.00645584	0.0271708	0.0547773	0.0594974	0.056883	0.0559429	0.0474034	0.0555781	0.0604123	0.0510375	0.0386401	0.0454936	0.0622688	0.0443566	0.0336983	-0.0035732	-0.0328513	-0.0299502	-0.000970041	0.0143282	0.013696	-0.0084278	-0.0114251	0.0372658	0.0687881
0.1	0.0510042	0.068381	0.060286	0.0189576	-0.011318	-0.0225172	-0.01406	-0.00488792	-0.0204896	-0.0453965	-0.0146449	0.0496033	0.0907135	0.071777	0.0623881	0.0674337	0.0660794	0.0687736	0.0817614	0.0830967	0.0623788	0.0410771	0.037456	0.0564915	0.0554733	0.0436578	0.0760641	0.0915863	0.0668582	0.0680352	0.0816883	0.0901886	0.102251	0.134866	0.14447	0.140401	0.110325	0.0402689	0.0111732	0.00254016	-0.0331931	-0.0738663	-0.104098	-0.119062	-0.118388	-0.123763	-0.123957	-0.0831342	-0.0387529
0.15	0.00241409	0.0346602	0.0294297	-0.00231389	-0.0147134	-0.0317448	-0.0398362	-0.0301814	-0.0308741	-0.0279427	0.00486346	0.0476599	0.0699225	0.0580354	0.0472679	0.0494542	0.0386555	0.0331285	0.0427386	0.0362813	0.038464	0.0470904	0.0700163	0.0988288	0.0797045	0.0467175	0.0742979	0.0903025	0.0587441	0.0612708	0.0827039	0.0878082	0.108581	0.156397	0.171039	0.160674	0.121949	0.0546927	0.0319268	0.0400144	0.0196389	-0.0314852	-0.0912432	-0.120142	-0.122794	-0.130103	-0.139177	-0.126828	-0.0939732
0.2	-0.0177323	0.0244609	0.023958	-0.000815663	-0.0127588	-0.0346505	-0.0489776	-0.0409187	-0.0307845	-0.016595	0.0039487	0.020877	0.0263104	0.0269105	0.0283744	0.0219185	0.00284227	-0.0165604	-0.0197177	-0.0303645	-0.0125073	0.00705519	0.0487947	0.0905961	0.0736926	0.036187	0.0515918	0.0638783	0.0360711	0.0467744	0.0713549	0.0702259	0.0841183	0.130457	0.15309	0.147458	0.115395	0.0621815	0.0464239	0.0630625	0.0658808	0.0277756	-0.0339311	-0.0709943	-0.0906954	-0.120806	-0.142679	-0.147109	-0.120994
0.25	-0.0236108	0.0188532	0.0184985	-0.00223487	-0.0191458	-0.0422078	-0.0472865	-0.038141	-0.0259987	-0.0138531	-0.0131708	-0.0186066	-0.0215898	8.24848e-06	0.030071	0.0186554	-0.0136216	-0.0368847	-0.0481402	-0.0500534	-0.0305358	-0.0268797	0.0120016	0.0570084	0.0480964	0.00857029	0.00682544	0.0233555	0.0147508	0.0333235	0.0568729	0.0544528	0.0600134	0.0981202	0.130098	0.136948	0.117761	0.0793177	0.0667173	0.0845266	0.102734	0.081666	0.0333905	-0.000608044	-0.0376983	-0.0947841	-0.134716	-0.15424	-0.132534
0.3	-0.00676161	0.0266908	0.00718624	-0.020673	-0.0371187	-0.0526507	-0.0444611	-0.0313324	-0.0221196	-0.0207659	-0.0377109	-0.0561381	-0.0592049	-0.0249835	0.0234514	0.0123237	-0.0149601	-0.0296614	-0.0441659	-0.0388212	-0.0307708	-0.0483176	-0.0237607	0.0187442	0.0171498	-0.0233245	-0.0418161	-0.0261645	-0.0118794	0.00839678	0.0343825	0.0444574	0.0549414	0.0832268	0.12206	0.137462	0.129881	0.107372	0.0873355	0.0978024	0.11852	0.109481	0.084521	0.0643735	0.00873771	-0.0706825	-0.114738	-0.131038	-0.104508
0.35	0.00596035	0.0392736	0.0182019	-0.0150302	-0.038144	-0.0550704	-0.0437984	-0.0258258	-0.0168306	-0.0126638	-0.0340879	-0.0566841	-0.0638881	-0.0368244	0.0162507	0.0136611	0.0031783	-0.010423	-0.0345353	-0.0315126	-0.0296915	-0.0451077	-0.0196441	0.0320619	0.0401694	0.00304154	-0.0392339	-0.0488196	-0.038002	-0.0255637	-0.0039338	0.0118002	0.0202602	0.0406772	0.0869873	0.115132	0.12104	0.112935	0.0885763	0.0976388	0.124802	0.119124	0.111309	0.100891	0.0354803	-0.0477853	-0.0799136	-0.082204	-0.0495402
0.4	-0.00290769	0.0293703	0.0256179	0.000421891	-0.0271987	-0.0444255	-0.0341778	-0.0106324	0.00464318	0.0161443	-0.00460025	-0.0225034	-0.0265363	-0.01048	0.029985	0.0311207	0.0346304	0.0144599	-0.0313862	-0.0427922	-0.034739	-0.0254733	0.0099645	0.0643105	0.0696329	0.0355757	-0.022241	-0.0511647	-0.0585212	-0.0531647	-0.0384266	-0.0236287	-0.0230303	-0.00939295	0.0414949	0.0837433	0.10225	0.106942	0.0898769	0.103774	0.133877	0.123024	0.123747	0.12177	0.061513	-0.00617041	-0.0237182	-0.0147261	0.0203643
0.45	-0.0200007	0.00879123	0.026737	0.0164794	-0.0088621	-0.026154	-0.0220563	0.00469014	0.0216326	0.0271186	0.00305823	-0.00912129	-0.000752487	0.0189765	0.0502515	0.0530948	0.0622019	0.0295204	-0.0326423	-0.0642006	-0.0466511	-0.0152975	0.028798	0.0817174	0.0845498	0.0416094	-0.0190179	-0.0536635	-0.0674065	-0.0588175	-0.0476782	-0.0428699	-0.0612287	-0.0546107	-0.00435045	0.0405466	0.0739616	0.0983238	0.104602	0.129159	0.166661	0.156807	0.15295	0.142512	0.088633	0.0393131	0.0280012	0.0346666	0.0605539
0.5	-0.0452663	-0.0241866	-8.81088e-06	0.00210843	-0.0106783	-0.0264784	-0.0237104	0.00884073	0.0270793	0.0277082	-0.00676217	-0.0247451	2.6995e-05	0.0354862	0.0698804	0.0735477	0.0749894	0.0134007	-0.0443387	-0.0774703	-0.0527543	-0.00454476	0.0444848	0.0822753	0.0668847	-0.000760266	-0.0644235	-0.089385	-0.0861863	-0.0702713	-0.0650948	-0.0653589	-0.0908684	-0.0895687	-0.0376378	0.00514429	0.0472047	0.0937808	0.12126	0.148405	0.202552	0.210571	0.206402	0.178095	0.11946	0.0763822	0.0704232	0.0769238	0.0832371
0.55	-0.0413036	-0.0289587	-0.0138923	-0.0105232	-0.018833	-0.0317551	-0.0147236	0.0287996	0.0487398	0.0487335	0.000587329	-0.0312192	0.00429345	0.0582387	0.0908159	0.082482	0.0647493	-0.0129403	-0.0671106	-0.0962184	-0.0783813	-0.0269054	0.0230993	0.0585518	0.0351127	-0.0409194	-0.100527	-0.111098	-0.09859	-0.0901733	-0.0979345	-0.0984704	-0.117482	-0.119087	-0.058647	-0.0122713	0.0388654	0.102135	0.135791	0.156268	0.216796	0.24428	0.250719	0.216044	0.157917	0.120857	0.122096	0.127804	0.119862
0.6	-0.0198037	-0.0125	-0.00191431	0.00171484	-0.00888535	-0.0183426	0.00543308	0.0483868	0.0688485	0.073995	0.0168231	-0.0259503	0.0093803	0.0736161	0.101518	0.0870936	0.0630883	-0.0169946	-0.0758604	-0.107692	-0.101767	-0.0516598	-0.0107743	0.0156943	-0.00584833	-0.0708931	-0.11383	-0.117109	-0.117649	-0.123535	-0.142436	-0.14129	-0.145207	-0.13885	-0.0686208	-0.0157619	0.0442384	0.109936	0.144012	0.159384	0.217272	0.262119	0.287815	0.264212	0.206394	0.164057	0.16253	0.152583	0.13157
0.65	0.00210383	0.00135425	0.00889191	0.0199626	0.011764	0.00230039	0.0216376	0.057619	0.0782975	0.0832444	0.0217675	-0.0283623	-0.00415548	0.0612338	0.0887164	0.0778926	0.062432	-0.00414339	-0.0583857	-0.0864162	-0.0878729	-0.0518425	-0.0257574	-0.0140244	-0.0343498	-0.093026	-0.12742	-0.132316	-0.144335	-0.155313	-0.175043	-0.163056	-0.158048	-0.145558	-0.0749694	-0.0177999	0.045414	0.104673	0.138572	0.151389	0.205487	0.26391	0.30569	0.292373	0.238742	0.204859	0.201853	0.17285	0.135644
0.7	0.0195082	0.00773198	0.00985247	0.0281104	0.0232851	0.011379	0.0210117	0.0457079	0.0677888	0.0783659	0.0211871	-0.0351351	-0.0276065	0.0280628	0.0520854	0.0416968	0.0453953	0.0059476	-0.0283558	-0.0415266	-0.0473392	-0.034462	-0.021409	-0.0216726	-0.0364067	-0.0837794	-0.113379	-0.127362	-0.149011	-0.165875	-0.182011	-0.163606	-0.159829	-0.140511	-0.0745716	-0.0233298	0.0220291	0.0639839	0.103799	0.126095	0.179517	0.245324	0.302224	0.299723	0.25959	0.243289	0.241117	0.206306	0.164219
0.75	0.0402193	0.0167798	0.0116283	0.0290957	0.0199564	-0.00079073	-0.000630821	0.0174956	0.04272	0.0564193	0.0118606	-0.0373712	-0.0298237	0.0188219	0.032794	0.0179635	0.0259461	0.00251354	-0.0136223	-0.0152055	-0.0232685	-0.0205706	-0.0130887	-0.0119183	-0.0179047	-0.0481627	-0.0679155	-0.0973792	-0.129267	-0.152766	-0.165075	-0.15425	-0.159319	-0.132261	-0.0744885	-0.0401452	-0.0191624	0.00214339	0.0424242	0.0811075	0.15089	0.224142	0.286824	0.288	0.266663	0.265068	0.264421	0.234392	0.196025
0.8	0.0762651	0.0454404	0.0287146	0.0363013	0.0156141	-0.0145904	-0.0166017	-0.00293469	0.0225367	0.0433308	0.0196498	-0.013449	-0.0056737	0.0398652	0.0552374	0.0445868	0.04382	0.00444024	-0.0175665	-0.0210944	-0.0232071	-0.0158913	-0.0124848	-0.00660104	-0.00257841	-0.0189207	-0.0317971	-0.0734553	-0.119472	-0.154251	-0.164701	-0.159643	-0.17335	-0.141261	-0.0825703	-0.053561	-0.0401241	-0.0252406	0.0113289	0.0537431	0.129843	0.200868	0.259884	0.264008	0.257932	0.263981	0.267933	0.252448	0.215735
0.85	0.0952813	0.0566954	0.0413419	0.0482017	0.0134666	-0.0216225	-0.0218872	-0.0183795	-0.00558747	0.0257485	0.0195312	0.000492659	0.0132574	0.0549034	0.0758113	0.063175	0.0491052	-0.00500762	-0.0260953	-0.0308179	-0.0382615	-0.040591	-0.0451705	-0.0376378	-0.0292172	-0.0342201	-0.0388448	-0.0684222	-0.106244	-0.139389	-0.149089	-0.146499	-0.164669	-0.139675	-0.0878043	-0.0658737	-0.053465	-0.0400312	-0.00778569	0.0323986	0.103274	0.167344	0.217142	0.215661	0.222072	0.237618	0.257272	0.269471	0.238254
0.9	0.0905437	0.049598	0.0438418	0.0537364	0.0181881	-0.00934196	-0.00743061	-0.0144633	-0.0236748	0.0144472	0.0294483	0.0203252	0.0204896	0.0399292	0.0627854	0.0525921	0.0388798	-0.000280823	-0.0103924	-0.0211124	-0.040609	-0.0501178	-0.0620877	-0.0581962	-0.0465365	-0.0379769	-0.0357734	-0.0477346	-0.0697337	-0.0886135	-0.102981	-0.107526	-0.136975	-0.121774	-0.0777379	-0.0585065	-0.0487459	-0.0442654	-0.0215502	0.0123485	0.0678011	0.123778	0.17717	0.182274	0.18965	0.198645	0.227567	0.254235	0.226771
0.95	0.0764542	0.031236	0.0237638	0.0227094	0.00751657	-0.002381	-0.00389902	-0.0241752	-0.0368156	-0.00419372	0.0282967	0.0341205	0.0209841	0.0158725	0.0402363	0.0294153	0.026205	0.0154204	0.0167491	-0.000794854	-0.0284283	-0.0348389	-0.0420676	-0.0429657	-0.0397244	-0.0367571	-0.0452242	-0.0619863	-0.0719556	-0.067634	-0.0762937	-0.0857068	-0.106576	-0.0837443	-0.0416254	-0.0220849	-0.0114125	-0.0031828	0.0150804	0.0388712	0.0757571	0.118845	0.171908	0.179697	0.182399	0.181628	0.205094	0.21462	0.184143
1	0.0434716	-0.0104649	-0.0158843	-0.0225118	-0.02161	-0.0326587	-0.0358012	-0.0507125	-0.0454244	-0.0272791	0.00358351	0.014547	-0.00364556	-0.0143111	0.00875261	-0.0120718	-0.0249804	-0.0180731	-0.00693802	-0.0233191	-0.0371351	-0.0330204	-0.0239546	-0.0173776	-0.0159232	-0.0418953	-0.0761962	-0.102565	-0.0996478	-0.0782453	-0.0663679	-0.0667167	-0.0735546	-0.0442243	-0.0113492	0.0150959	0.0309651	0.0474198	0.0582823	0.0690794	0.0971115	0.114273	0.146662	0.147302	0.149828	0.143149	0.163892	0.163023	0.13502
1.05	0.0131291	-0.0221192	-0.0238793	-0.0356167	-0.0328469	-0.0415451	-0.034557	-0.036849	-0.0185055	-0.00632648	0.00643897	0.00161342	-0.0126887	-0.0114715	0.00817143	-0.0273959	-0.0539183	-0.0500204	-0.037245	-0.0523212	-0.0461277	-0.037553	-0.0309331	-0.0236035	-0.0157562	-0.0453698	-0.0789458	-0.0968957	-0.0796053	-0.0521851	-0.0301099	-0.0294639	-0.0394798	-0.0326806	-0.0249685	0.0097098	0.0280565	0.0336067	0.0234405	0.0169115	0.0483297	0.0694649	0.0957645	0.0983949	0.11724	0.116315	0.134407	0.124635	0.0930758
1.1	0.0111045	-0.00483327	-0.0246875	-0.0524954	-0.0554391	-0.0512034	-0.0274644	-0.0124754	0.00939455	0.0144234	0.0102709	-9.37327e-08	0.00501784	0.0201696	0.0306768	-0.00873321	-0.0361845	-0.0480976	-0.0549653	-0.074664	-0.0601195	-0.0367686	-0.025449	-0.020016	-0.00604762	-0.014689	-0.0411297	-0.0512235	-0.0244815	-0.00107155	0.0127922	-0.00204722	-0.0219419	-0.0296109	-0.0367171	-0.00588517	0.0111345	0.00497294	-0.0146577	-0.0245839	-0.00112414	0.0218184	0.0494545	0.0656296	0.0935728	0.104315	0.121888	0.115095	0.0748547
1.15	-0.00807413	-0.0115565	-0.0323895	-0.0623838	-0.0677488	-0.0521126	-0.0245083	-0.0125425	-0.00249639	0.00490104	-0.00471685	-0.00591414	0.0242784	0.0503935	0.0497311	0.010159	-0.0150971	-0.0321133	-0.0492075	-0.0696559	-0.0587195	-0.0280054	-0.0142415	-0.0128335	0.00804544	0.0175183	-0.00748395	-0.021446	-0.0112353	0.00429964	0.0159474	0.00212267	-0.0236578	-0.0374087	-0.0478472	-0.0319891	-0.0206072	-0.0189902	-0.0342152	-0.0429741	-0.0241663	0.0139187	0.0459061	0.0663148	0.0808975	0.0888444	0.116165	0.130209	0.098804
1.2	0.00405556	-0.00886941	-0.0134472	-0.0416156	-0.0577993	-0.050929	-0.0330995	-0.0263149	-0.00786068	0.0144297	-0.00958119	-0.0167621	0.0202661	0.0614931	0.0712934	0.0301204	-0.006865	-0.0314665	-0.059317	-0.0822812	-0.0668046	-0.0301618	-0.0065717	-0.00011276	0.0137769	0.0129972	-0.00595651	-0.018964	-0.0363369	-0.0409979	-0.0272236	-0.0282816	-0.0455013	-0.056065	-0.0439258	-0.0253995	-0.0101278	-0.00241362	-0.015944	-0.0287865	-0.0161565	0.0286786	0.0662988	0.0860005	0.0810565	0.0716784	0.102556	0.128675	0.109971
1.25	0.0132626	-0.00452104	0.00671408	-0.00709184	-0.0192752	-0.0237602	-0.0260533	-0.0173127	0.0207577	0.0461275	0.00368025	-0.0125825	0.0230786	0.0769713	0.0919977	0.0489885	0.00207571	-0.0227062	-0.0578328	-0.0790247	-0.0560159	-0.0318254	-0.0132906	0.00534188	0.0143532	-0.00287592	-0.0265283	-0.0348619	-0.0632418	-0.0919281	-0.0732944	-0.0514112	-0.0500921	-0.0533414	-0.0253607	-0.00294106	0.0185951	0.0271569	0.0100422	-0.0181401	-0.0115249	0.0326004	0.084676	0.10652	0.0960462	0.0678298	0.079953	0.0954625	0.0809607
1.3	0.0265836	0.0130906	0.0253259	0.0119821	0.0128992	0.000840127	-0.0194578	-0.0147696	0.0266915	0.038842	-0.00868362	-0.0279489	0.0112471	0.0738979	0.0985019	0.0733906	0.032413	0.00864416	-0.0259175	-0.0434202	-0.0271043	-0.0191996	-0.000894023	0.020043	0.0231241	-0.0102899	-0.0453639	-0.0528553	-0.0661835	-0.091255	-0.0621829	-0.0311657	-0.0169524	-0.0091586	0.0184413	0.0311505	0.0491251	0.0536344	0.0317231	-0.00685881	-0.0147548	0.0252549	0.0792706	0.0986339	0.0766407	0.0310487	0.0283186	0.0488962	0.0576977
1.35	0.0252095	0.0170867	0.0297809	0.0359101	0.0598681	0.0526384	0.0122366	-0.0153106	-0.00156721	-0.00709119	-0.0433159	-0.0482161	-0.00907939	0.0422272	0.0689743	0.0617606	0.0362267	0.00398507	-0.0298155	-0.038508	-0.0103235	0.0116766	0.0320104	0.0359497	0.0461652	0.0129418	-0.0248197	-0.0230515	-0.0171816	-0.0375395	-0.0372868	-0.0321663	-0.0195199	0.00594535	0.0239254	0.0140684	0.0192383	0.01409	-0.00573726	-0.0315991	-0.0381943	0.00236001	0.0476062	0.0615897	0.0349735	-0.00218848	-0.00264674	0.0255959	0.0472983
1.4	0.0125573	0.0178368	0.0252875	0.0415875	0.0682591	0.0736697	0.0368928	-0.0100845	-0.028643	-0.0490107	-0.0668654	-0.0493608	-0.0241981	-0.00210046	0.0162975	0.0230199	0.0157812	-0.015774	-0.0550059	-0.0641586	-0.0285304	0.010999	0.0395871	0.0317756	0.0482246	0.0310727	0.00672758	0.00760093	0.0117875	6.59879e-05	-0.0200065	-0.0362966	-0.0356097	-0.00602821	-0.00109105	-0.0142416	-0.00499	-0.0176458	-0.0384411	-0.0512085	-0.0589618	-0.0321219	-0.0100334	-0.005545	-0.0276576	-0.0447326	-0.0321702	0.00499984	0.0359954
1.45	0.0129041	0.0117978	0.0182094	0.030065	0.0410523	0.0462122	0.0264922	-0.0104736	-0.0303979	-0.052284	-0.0488444	-0.0240753	-0.00541781	0.0049975	0.017844	0.0234303	0.0222392	0.0156696	-0.0255254	-0.0420212	-0.0299896	-0.0113188	0.014089	0.00567474	0.0289104	0.0353017	0.026035	0.0219008	0.0199177	0.0184178	0.00029807	-0.0188553	-0.042771	-0.0305307	-0.0324537	-0.0387935	-0.0199003	-0.0260271	-0.0425723	-0.0542413	-0.0698341	-0.0545153	-0.0514189	-0.0501581	-0.0515041	-0.0463094	-0.0274914	0.00542137	0.0287999
1.5	0.0131865	0.00285108	0.0155015	0.0310429	0.044352	0.0573827	0.0580083	0.0384201	0.0183047	-0.0114847	-0.0022554	0.0131717	0.0195669	0.0285647	0.0405246	0.0402667	0.0484965	0.066954	0.0496129	0.0397808	0.030893	0.0156928	0.0236855	0.0214061	0.0466324	0.0680235	0.0608452	0.0534803	0.047511	0.0402134	0.0286569	0.0224516	-0.0138594	-0.0245084	-0.0380594	-0.0608173	-0.0630557	-0.0727356	-0.0730013	-0.0676962	-0.0703564	-0.0448879	-0.0475243	-0.0338646	-0.0171498	-0.00941442	-0.0120864	-0.00671437	0.00615785
contact pair11
	time ANT spindle
time scalp spindle	-1.5	-1.45	-1.4	-1.35	-1.3	-1.25	-1.2	-1.15	-1.1	-1.05	-1	-0.95	-0.9	-0.85	-0.8	-0.75	-0.7	-0.65	-0.6	-0.55	-0.5	-0.45	-0.4	-0.35	-0.3	-0.25	-0.2	-0.15	-0.1	-0.05	0	0.05	0.1	0.15	0.2	0.25	0.3	0.35	0.4	0.45	0.5	0.55	0.6	0.65	0.7	0.75	0.8	0.85	0.9
-1.5	0.260685	0.273752	0.28954	0.266679	0.225484	0.209857	0.201879	0.190384	0.171019	0.164673	0.183016	0.172204	0.15429	0.142653	0.132522	0.124956	0.127397	0.138432	0.135579	0.151357	0.137027	0.127674	0.116072	0.119016	0.130979	0.14684	0.119902	0.0837915	0.0753306	0.0652587	0.0437717	0.00351342	-0.0168853	-0.0161342	0.00552284	0.026769	0.0447127	0.0454386	0.0398257	0.0285964	0.0342999	0.0316425	0.0305299	0.0198397	0.00418421	0.0124275	0.0204678	0.0342616	0.0520382
-1.45	0.226269	0.245944	0.268505	0.252514	0.226336	0.211185	0.205593	0.201889	0.179093	0.169375	0.179235	0.165007	0.148391	0.141543	0.131011	0.118669	0.12112	0.127645	0.125308	0.141631	0.126295	0.103985	0.0936125	0.104393	0.125135	0.136997	0.109144	0.0800218	0.0701418	0.0581283	0.0356203	0.000914141	-0.00914391	0.00607433	0.0308277	0.0497872	0.0606253	0.0501502	0.038617	0.0218556	0.0267493	0.0273679	0.0286646	0.0201067	0.00740152	0.0144438	0.0351092	0.0571169	0.0793382
-1.4	0.211292	0.246099	0.275749	0.256727	0.229316	0.212082	0.209381	0.208858	0.187149	0.181326	0.178983	0.157207	0.135445	0.128876	0.120253	0.116372	0.125817	0.12442	0.118064	0.127629	0.108565	0.0779011	0.0620801	0.0735179	0.109002	0.126111	0.102445	0.0717515	0.0583675	0.0524241	0.0331479	0.00377406	0.000719924	0.0266487	0.0497464	0.0636762	0.067813	0.0497923	0.0318044	0.0113756	0.0108446	0.014328	0.0210869	0.0181166	0.0126471	0.0138584	0.0374804	0.063631	0.0895872
-1.35	0.213672	0.256028	0.27644	0.257657	0.226854	0.208311	0.21398	0.225202	0.205704	0.197272	0.178425	0.154545	0.131651	0.12314	0.116136	0.126257	0.142503	0.129038	0.119958	0.126911	0.107864	0.0794305	0.0596577	0.0655136	0.112509	0.134995	0.119128	0.0861796	0.0707996	0.0709159	0.055073	0.0312206	0.0281286	0.0458901	0.0559936	0.0619117	0.0675693	0.0540299	0.0370686	0.0146039	0.00221003	0.00239576	0.0149378	0.0178019	0.0193484	0.0210648	0.043036	0.0636677	0.0879556
-1.3	0.222635	0.263873	0.272969	0.253789	0.217131	0.197822	0.203722	0.229026	0.219658	0.214011	0.190026	0.164334	0.151078	0.146052	0.134333	0.148785	0.165473	0.146841	0.139233	0.144476	0.124943	0.100608	0.0814512	0.0860803	0.134518	0.160305	0.148243	0.115722	0.0971379	0.092596	0.078237	0.0584994	0.0519369	0.0564772	0.0538916	0.0506383	0.0561873	0.0515492	0.0400588	0.0190658	-0.00178751	-0.00846544	0.00181633	0.00469662	0.0101905	0.0185174	0.0370149	0.0498301	0.071231
-1.25	0.216176	0.255106	0.256597	0.236493	0.206741	0.202501	0.211165	0.238028	0.233976	0.234486	0.222702	0.195147	0.193098	0.190624	0.166987	0.166606	0.172874	0.162751	0.158058	0.157625	0.136323	0.121586	0.109416	0.114124	0.15102	0.177897	0.162806	0.124342	0.101415	0.0907811	0.0806005	0.0675788	0.0589765	0.0505644	0.0402816	0.0310388	0.033224	0.0357698	0.0315434	0.0140797	-0.00454251	-0.0152209	-0.00675592	-0.00530903	0.000115802	0.0107605	0.0326907	0.0490714	0.0693749
-1.2	0.211707	0.246207	0.249709	0.234362	0.215472	0.222442	0.234073	0.25745	0.254412	0.259205	0.263398	0.233741	0.226316	0.215381	0.185172	0.174424	0.166524	0.163067	0.157729	0.151341	0.135416	0.131275	0.121978	0.120667	0.145737	0.16961	0.151755	0.108943	0.0806212	0.0638953	0.0593481	0.0561522	0.049453	0.030114	0.021613	0.0179454	0.0227816	0.0250311	0.0176424	0.00448068	-0.00949067	-0.025184	-0.0204637	-0.0158532	-0.0102108	-0.00223881	0.0225914	0.0486195	0.0705634
-1.15	0.18962	0.225678	0.234393	0.227289	0.213752	0.225247	0.241674	0.262348	0.258017	0.26763	0.28624	0.254597	0.235762	0.222077	0.197571	0.186118	0.168071	0.151074	0.143107	0.138492	0.136541	0.142022	0.129553	0.117389	0.137153	0.154989	0.130538	0.0924833	0.0696206	0.053573	0.0475875	0.0452249	0.0379936	0.0157604	0.00659128	0.0106753	0.0159904	0.0138254	0.00484015	-0.00202189	-0.0119272	-0.0279863	-0.0308562	-0.0257468	-0.0210767	-0.0137796	0.0139023	0.0457868	0.0713908
-1.1	0.152744	0.192266	0.210818	0.217341	0.208021	0.218163	0.237121	0.252182	0.249131	0.259108	0.283555	0.258534	0.234637	0.218258	0.19524	0.182379	0.161897	0.134217	0.126865	0.129217	0.138551	0.151107	0.139015	0.117584	0.130694	0.143845	0.11833	0.0882901	0.0746168	0.0629025	0.0471801	0.031486	0.0190554	-0.00160429	-0.00691905	0.00119313	0.00898858	0.00715637	0.00331412	0.000806612	-0.00523471	-0.0138159	-0.0174473	-0.0110003	-0.0127895	-0.00850366	0.0172085	0.052027	0.0806308
-1.05	0.135575	0.172305	0.194228	0.206762	0.207273	0.226744	0.245168	0.247456	0.246341	0.251944	0.266353	0.248377	0.223135	0.206928	0.189643	0.184456	0.173108	0.149877	0.145782	0.143526	0.145177	0.156467	0.144793	0.118213	0.121879	0.128545	0.107555	0.0922314	0.0901804	0.075506	0.0519859	0.0258234	0.0101997	-0.00715612	-0.00573265	-0.00375147	0.000292966	-0.00149302	-0.00377011	-0.010816	-0.0121536	-0.00584305	0.000939422	0.0138393	0.0110413	0.00727939	0.0235329	0.0542648	0.0807794
-1	0.138144	0.172468	0.191296	0.199921	0.210847	0.240162	0.256245	0.250291	0.250005	0.252182	0.255779	0.241281	0.215226	0.195877	0.181676	0.18491	0.185947	0.170233	0.165119	0.156061	0.146437	0.151872	0.137975	0.109555	0.106554	0.107286	0.0893904	0.0787497	0.0817992	0.0675403	0.0484859	0.0214973	0.00682303	-0.00699382	-0.0029517	-0.0080405	-0.0118095	-0.0160659	-0.0144317	-0.0179566	-0.0174425	-0.00420505	0.00927624	0.0258195	0.0300072	0.0211824	0.0263566	0.049605	0.0724159
-0.95	0.15324	0.187103	0.19951	0.202186	0.21781	0.245902	0.254794	0.248198	0.243438	0.248644	0.257592	0.248995	0.228226	0.210085	0.196104	0.20515	0.213822	0.195776	0.176342	0.159211	0.148882	0.146735	0.135421	0.111498	0.0953521	0.0893199	0.073159	0.0585594	0.052201	0.0393802	0.0330263	0.0159676	0.00518722	0.00138105	0.0156591	0.0157741	0.00563209	-0.0095865	-0.0135378	-0.0169114	-0.0175674	-0.00611666	0.0028087	0.0127874	0.0207669	0.0114855	0.0100111	0.0279797	0.0533092
-0.9	0.160411	0.178131	0.180567	0.187284	0.206476	0.234363	0.234912	0.225353	0.213648	0.22443	0.24892	0.248285	0.237508	0.232296	0.223931	0.230832	0.231006	0.205837	0.17344	0.15187	0.147078	0.144332	0.132678	0.109157	0.0842482	0.0744626	0.0660515	0.0617284	0.0566501	0.0480782	0.044341	0.0338767	0.02271	0.0204161	0.0422381	0.0544029	0.046322	0.0219536	0.00195049	-0.00757996	-0.0091758	-0.00288086	-0.00413182	-0.00994791	-0.0129932	-0.0208036	-0.0170241	0.003005	0.0349458
-0.85	0.149864	0.157303	0.161513	0.178118	0.18815	0.208179	0.201936	0.193332	0.186848	0.198872	0.238622	0.252288	0.256571	0.269135	0.268538	0.267889	0.248495	0.213583	0.181694	0.1706	0.172271	0.174126	0.160034	0.126123	0.0920761	0.0808247	0.0722211	0.0714528	0.0701645	0.0612563	0.0517665	0.0412713	0.0299558	0.0277947	0.0499011	0.0634131	0.0545609	0.0287526	-0.00162244	-0.0169067	-0.0197272	-0.0138597	-0.00990712	-0.0166302	-0.0336788	-0.0446085	-0.0310507	-0.00412126	0.0319221
-0.8	0.135997	0.144183	0.15287	0.171922	0.169503	0.180609	0.178636	0.172041	0.171547	0.179186	0.222795	0.23964	0.247581	0.271697	0.282235	0.281999	0.257538	0.228494	0.21341	0.219899	0.224835	0.225689	0.20117	0.157574	0.114329	0.100918	0.0822391	0.0668514	0.0650819	0.056171	0.0436937	0.0299567	0.0218136	0.0213541	0.0386717	0.0437307	0.0264358	0.00382511	-0.024325	-0.0407889	-0.0436827	-0.0364861	-0.0219506	-0.0222872	-0.0386149	-0.0448947	-0.0255091	-8.52653e-06	0.0334616
-0.75	0.130253	0.141177	0.15266	0.169348	0.159555	0.15952	0.166544	0.162362	0.168179	0.169724	0.21075	0.224378	0.231573	0.259673	0.2843	0.290096	0.268906	0.247648	0.244213	0.254518	0.255501	0.253187	0.224372	0.181084	0.133306	0.119503	0.0923529	0.0635286	0.0592927	0.0495743	0.0338545	0.0165764	0.00968086	0.0104411	0.0209092	0.0210696	0.00349565	-0.0140099	-0.0393417	-0.0563895	-0.0560942	-0.0416667	-0.0191248	-0.0155789	-0.0270208	-0.0277645	-0.0122016	0.00362022	0.032502
-0.7	0.130152	0.142223	0.157335	0.167466	0.159281	0.149337	0.155107	0.151375	0.157922	0.154319	0.182384	0.196308	0.209584	0.23628	0.266101	0.276166	0.268529	0.254816	0.257699	0.261339	0.261489	0.257974	0.22422	0.179276	0.136698	0.123281	0.101481	0.0707465	0.0677748	0.058406	0.0346256	0.0142869	0.00383505	0.00345897	0.00598826	0.00532238	-0.00286937	-0.0155227	-0.0382364	-0.0519531	-0.0461938	-0.0234288	-0.00104378	0.000122619	-0.0133666	-0.0200815	-0.0121495	-0.000965598	0.0248458
-0.65	0.134909	0.145939	0.156787	0.163242	0.159337	0.15506	0.158002	0.146556	0.144647	0.140374	0.155093	0.16275	0.178782	0.198649	0.225355	0.240082	0.244752	0.240763	0.257193	0.271685	0.282043	0.275472	0.234916	0.192684	0.163805	0.152309	0.139725	0.112995	0.106509	0.0945367	0.0685065	0.0485971	0.0265878	0.0129	0.00665625	0.00993719	0.0107391	-0.00489795	-0.0293225	-0.0419904	-0.0357954	-0.0178645	-0.00740704	-0.0125459	-0.0257685	-0.0372336	-0.0395583	-0.0302402	-0.00301134
-0.6	0.151927	0.162074	0.164624	0.167658	0.16476	0.163018	0.158128	0.14449	0.137152	0.13839	0.151752	0.15794	0.171501	0.17783	0.191813	0.208727	0.219006	0.213735	0.238493	0.268558	0.288336	0.279669	0.239377	0.206581	0.194531	0.184376	0.172407	0.152951	0.143609	0.132284	0.110515	0.0939071	0.0687543	0.0461524	0.0324117	0.0302634	0.0266723	0.00506158	-0.0152975	-0.0199562	-0.019778	-0.0171756	-0.0170235	-0.0257497	-0.0336963	-0.0467232	-0.0594987	-0.0568803	-0.0307862
-0.55	0.148492	0.160547	0.157066	0.146024	0.142189	0.145255	0.135353	0.123374	0.11199	0.117653	0.147376	0.160185	0.170428	0.160286	0.15944	0.179457	0.193266	0.186039	0.206027	0.247398	0.273034	0.267091	0.229442	0.204275	0.207557	0.199787	0.183693	0.172003	0.168716	0.162651	0.139182	0.12027	0.0949102	0.070414	0.050001	0.0386414	0.0260058	0.000414403	-0.0156693	-0.0185481	-0.021872	-0.0247223	-0.0234448	-0.0325588	-0.0373334	-0.0414776	-0.0473643	-0.0486926	-0.0246507
-0.5	0.127077	0.129333	0.117829	0.099039	0.1009	0.113411	0.108446	0.102805	0.0850963	0.0840514	0.122347	0.138124	0.144335	0.136924	0.132338	0.149389	0.167885	0.168833	0.188241	0.235873	0.26579	0.261995	0.221577	0.20208	0.215925	0.209321	0.190448	0.181568	0.186272	0.181217	0.15448	0.133398	0.113385	0.0893167	0.0632319	0.0389185	0.0142579	-0.0102491	-0.0187958	-0.0180702	-0.0154784	-0.0172221	-0.0131481	-0.0275427	-0.0412237	-0.0414724	-0.0388901	-0.0392687	-0.0149504
-0.45	0.113883	0.103574	0.0874295	0.0747664	0.0811521	0.0945027	0.0925721	0.0883697	0.0642212	0.0485892	0.0854456	0.104459	0.110372	0.125644	0.133272	0.140331	0.154002	0.166721	0.19501	0.244215	0.273029	0.265346	0.223045	0.208059	0.224257	0.219433	0.204308	0.197459	0.204671	0.189845	0.154091	0.129615	0.112765	0.0922568	0.0665162	0.0426574	0.0189924	-0.000914829	-0.00369478	-0.00114878	0.00491763	0.00183892	0.00206944	-0.0210855	-0.0444766	-0.0462593	-0.0394332	-0.0332697	-0.00957801
-0.4	0.102113	0.0882844	0.0763079	0.0619077	0.0646394	0.0780785	0.0807896	0.0811323	0.0580445	0.0370141	0.0636971	0.0840326	0.101571	0.13606	0.149446	0.149082	0.157287	0.169535	0.201055	0.240835	0.267261	0.259321	0.216255	0.202932	0.217868	0.212828	0.208425	0.201924	0.203131	0.184528	0.147815	0.121589	0.0957894	0.0756883	0.0570644	0.0437264	0.0331076	0.0219084	0.0211113	0.0156398	0.011991	0.000831951	-0.00681573	-0.0282425	-0.0505747	-0.0540574	-0.0446966	-0.0270036	-0.00393594
-0.35	0.101424	0.0859992	0.0795571	0.0652602	0.0598495	0.0697011	0.0731628	0.0796821	0.069911	0.0553034	0.0761226	0.0905848	0.113833	0.156587	0.167973	0.170623	0.169661	0.167788	0.190743	0.216369	0.235008	0.231862	0.195703	0.189362	0.20147	0.184756	0.179409	0.169321	0.164643	0.154539	0.124945	0.0971981	0.0706829	0.0580547	0.047827	0.0419287	0.0387264	0.0298052	0.0317469	0.023719	0.012364	-0.00763679	-0.0200568	-0.0334434	-0.0530075	-0.0564158	-0.0366043	-0.0041577	0.0184148
-0.3	0.0842884	0.0770283	0.0751791	0.0667658	0.0621958	0.0733755	0.070214	0.0785697	0.077792	0.0745528	0.0977697	0.0993761	0.113865	0.145787	0.157131	0.164059	0.152736	0.141394	0.150952	0.163258	0.171878	0.165886	0.145873	0.145715	0.152556	0.123471	0.108757	0.100204	0.097201	0.106538	0.0952809	0.069329	0.0425847	0.0318288	0.0328962	0.0392263	0.0397157	0.0260719	0.0270611	0.0199998	0.00670854	-0.0165803	-0.0280882	-0.0350489	-0.0509812	-0.0484306	-0.01909	0.0201591	0.0423174
-0.25	0.0576852	0.0617825	0.0635695	0.0573654	0.0547319	0.0724922	0.0659447	0.0676661	0.067891	0.076622	0.102109	0.0959232	0.0994354	0.111846	0.120473	0.137538	0.127527	0.121797	0.124682	0.128308	0.127298	0.114731	0.105689	0.106533	0.107738	0.0761129	0.0584884	0.0551977	0.0528577	0.0740636	0.0823652	0.0709041	0.0491271	0.0298667	0.0313662	0.0458709	0.0461179	0.0255335	0.0190177	0.0132156	0.00196473	-0.0210774	-0.0323977	-0.0426085	-0.0537463	-0.0415924	-0.00919204	0.0279941	0.0489978
-0.2	0.0384848	0.053734	0.0625475	0.0572887	0.0573009	0.0845375	0.0718235	0.0554018	0.0514962	0.0604027	0.0802343	0.0746143	0.0764396	0.0834848	0.0945074	0.118525	0.11431	0.117839	0.120464	0.121806	0.116615	0.105491	0.104289	0.0998366	0.0884554	0.0664219	0.0538688	0.056458	0.0554744	0.0780708	0.0915071	0.0868388	0.0644994	0.036047	0.0406052	0.0594028	0.060777	0.0408862	0.0304519	0.0216647	0.00915489	-0.0126603	-0.023246	-0.0313793	-0.0336442	-0.0178101	0.0110556	0.0469838	0.070688
-0.15	0.0472969	0.0663514	0.0779927	0.073359	0.0717946	0.103898	0.0943197	0.0748733	0.0694377	0.0701555	0.0779558	0.0685583	0.0673402	0.0797984	0.0953005	0.115548	0.118066	0.124814	0.121034	0.119481	0.11942	0.125866	0.129749	0.108104	0.082076	0.0710619	0.0694543	0.0758588	0.0732599	0.0961656	0.10409	0.0923548	0.0640822	0.0377637	0.042271	0.0553668	0.05878	0.0422131	0.0305656	0.0258183	0.0216019	0.00860493	0.0024489	-0.00228413	0.00108718	0.0117222	0.0341506	0.0626068	0.0906975
-0.1	0.0797266	0.090996	0.0979062	0.0921554	0.0930286	0.116312	0.10646	0.0983596	0.0976528	0.0963349	0.0872216	0.0680164	0.0542794	0.0688932	0.0931455	0.109122	0.113595	0.118888	0.118404	0.119553	0.135445	0.153538	0.154148	0.12522	0.0971159	0.0950154	0.0984892	0.0991189	0.0839488	0.0975383	0.0996528	0.085206	0.0536741	0.0392537	0.0512854	0.0511194	0.046447	0.0288771	0.0122196	0.0139317	0.0218233	0.0273651	0.0274506	0.0291605	0.0395844	0.0411032	0.0434136	0.0574406	0.0901301
-0.05	0.0862753	0.0927052	0.109354	0.107665	0.108969	0.116298	0.109465	0.103108	0.105707	0.112253	0.104541	0.0882659	0.070745	0.083574	0.112032	0.114327	0.108109	0.118209	0.134399	0.148282	0.167543	0.185702	0.187637	0.155613	0.116664	0.111757	0.104187	0.0904974	0.0592291	0.0623462	0.0645282	0.0396255	0.00731345	0.00521832	0.0303588	0.0299769	0.0198883	-0.00313558	-0.028924	-0.0247236	-0.0113032	0.00188534	0.00923887	0.0207631	0.0399436	0.0420008	0.0295412	0.0217505	0.0414262
0	0.122946	0.138231	0.152847	0.139819	0.132925	0.132755	0.137199	0.136658	0.135094	0.151057	0.165337	0.156469	0.143235	0.163999	0.189555	0.171677	0.141918	0.153499	0.175317	0.177644	0.167411	0.170758	0.170002	0.145102	0.109332	0.109478	0.0914827	0.0674695	0.037347	0.0362529	0.0356265	0.0110271	-0.00634538	-0.013546	-0.0033405	0.00243015	0.00329216	-0.0177156	-0.0452919	-0.0464939	-0.0398593	-0.0273487	-0.00947919	0.0129129	0.0296632	0.0314538	0.0194284	0.0101383	0.0189983
0.05	0.137338	0.15214	0.145709	0.134345	0.146848	0.165041	0.183091	0.183166	0.181324	0.193217	0.19725	0.175632	0.172014	0.192128	0.201882	0.184506	0.170973	0.192892	0.193914	0.16667	0.138398	0.127428	0.108601	0.0813489	0.058808	0.0613621	0.0638077	0.0527691	0.0371918	0.0342428	0.0350974	0.0256347	0.0246748	0.0101964	0.000300517	-0.00300255	0.0107137	0.00648814	-0.000746204	-0.011056	-0.0207533	-0.0152497	0.0103563	0.0480036	0.0569966	0.0481554	0.0453075	0.0571007	0.068494
0.1	0.0795959	0.0796047	0.0678446	0.0749933	0.097321	0.116114	0.128047	0.13613	0.139499	0.150748	0.146243	0.122828	0.105699	0.110324	0.107921	0.114712	0.12974	0.147758	0.127545	0.0906085	0.072875	0.0661958	0.0507799	0.0370951	0.0329574	0.0352104	0.0503824	0.0480705	0.0367736	0.0333568	0.0400035	0.0405141	0.0478999	0.0477715	0.046189	0.0350898	0.0345666	0.0303578	0.0415806	0.046934	0.0399356	0.0334216	0.0374101	0.0491085	0.0379704	0.0239779	0.03803	0.0719226	0.0918493
0.15	0.0374271	0.034709	0.0292798	0.0374322	0.0513091	0.0647718	0.0699791	0.0767116	0.0853768	0.104691	0.105051	0.0878112	0.0659174	0.0589396	0.0506999	0.0705133	0.0966243	0.110835	0.0824188	0.0548298	0.0470295	0.0438682	0.0314455	0.0188883	0.0202692	0.0257734	0.0473162	0.0486911	0.0404167	0.036446	0.0438443	0.0480905	0.0540242	0.0621529	0.0686714	0.0625142	0.0620392	0.0586507	0.0750971	0.0904901	0.0867536	0.0731539	0.0630534	0.0502322	0.0267431	0.012724	0.0342576	0.0756909	0.0980454
0.2	0.0210243	0.0163332	0.0120643	0.0193677	0.0285142	0.0402201	0.0397406	0.0450535	0.0619314	0.0904491	0.0961471	0.0814475	0.0596773	0.0463782	0.041131	0.0704636	0.103142	0.112205	0.0783585	0.0573544	0.0561081	0.0599204	0.0499596	0.0298354	0.0239064	0.0324478	0.0545947	0.0488314	0.0389724	0.0316979	0.0395174	0.0460562	0.0486649	0.0604697	0.0745225	0.0768049	0.0797496	0.0778909	0.0914945	0.108338	0.107355	0.0869413	0.0682978	0.0452632	0.0250221	0.010385	0.0242321	0.0542652	0.0718422
0.25	0.0339409	0.0281278	0.0164391	0.0194136	0.0283716	0.0398733	0.0433245	0.0562866	0.0797193	0.116027	0.126464	0.11268	0.0909702	0.0660163	0.054745	0.0881733	0.123283	0.123835	0.086566	0.0652679	0.0584047	0.0724922	0.0754428	0.0538818	0.0419939	0.0529811	0.0759549	0.0561473	0.0396237	0.034083	0.0442022	0.0487771	0.0441097	0.0552018	0.0782933	0.0913837	0.102323	0.0995275	0.102787	0.110264	0.103853	0.0732011	0.0464251	0.0284161	0.0248065	0.0197888	0.0242362	0.0312028	0.0390488
0.3	0.0568966	0.0432737	0.0275084	0.0277072	0.0358742	0.0442209	0.0505631	0.0624153	0.0790541	0.11098	0.13337	0.13253	0.119726	0.0867436	0.0733551	0.100144	0.127924	0.121951	0.0923393	0.0653185	0.0417408	0.0514842	0.0596377	0.0406783	0.0288059	0.0437234	0.0696771	0.0381697	0.0232885	0.0340327	0.0523181	0.0469934	0.0258675	0.0274858	0.0579433	0.0826138	0.108215	0.115428	0.112395	0.110403	0.104454	0.0744499	0.0461516	0.0370674	0.0424877	0.0454113	0.0471968	0.0352707	0.0334009
0.35	0.0647923	0.0439409	0.0302054	0.0198335	0.0278053	0.0361374	0.0474321	0.0560447	0.0555819	0.073154	0.0939676	0.10133	0.103359	0.0811845	0.073026	0.0870326	0.10771	0.102327	0.0824586	0.0490331	0.00827509	0.0073642	0.0153354	0.00878287	0.00860831	0.0282794	0.0559161	0.0250173	0.015207	0.0278753	0.0425816	0.0319991	0.00100354	-0.000473595	0.0289746	0.0592997	0.0981298	0.120788	0.112592	0.104024	0.104531	0.08186	0.0572845	0.0513075	0.0539361	0.0612173	0.0686833	0.0529804	0.0431479
0.4	0.0667588	0.0497535	0.0398331	0.0210924	0.0283952	0.0411589	0.0569989	0.0621613	0.0404523	0.04209	0.0556973	0.0650852	0.0749079	0.0664981	0.0622588	0.0672292	0.0862694	0.0852444	0.0715179	0.0369436	-0.00392834	-0.00884264	0.00110337	0.00386262	0.0103754	0.0276855	0.043322	0.0194759	0.016617	0.0216478	0.0290079	0.0212886	-0.00211132	0.000255314	0.0218234	0.0506862	0.0889013	0.116693	0.107535	0.0956436	0.103007	0.0886281	0.0716646	0.0631826	0.0594978	0.0586878	0.0669603	0.0547893	0.0437216
0.45	0.0511117	0.0390267	0.0297102	0.0197935	0.0344183	0.0524975	0.077766	0.0754237	0.0358795	0.0260916	0.0355632	0.0404835	0.0457207	0.0394552	0.0413263	0.0552685	0.0812541	0.0834265	0.0669191	0.0400464	0.0142071	0.016291	0.0210927	0.016113	0.0212081	0.0299674	0.0370224	0.0247673	0.0190688	0.00934456	0.0111871	0.00943485	0.00302132	0.00744554	0.0116404	0.0292769	0.0587376	0.0863598	0.0857007	0.0826696	0.0987612	0.0993532	0.0993924	0.0955017	0.0887357	0.0756007	0.0747299	0.0720757	0.0619478
0.5	0.0226382	0.0189911	0.0110795	0.0160306	0.0423842	0.0586884	0.0780281	0.0537563	0.0118593	-0.00152066	0.0102924	0.0159644	0.00892778	-0.0136357	-0.0183678	0.00861075	0.0460145	0.0478169	0.0238363	0.00205701	-0.0042604	0.0034982	0.00432618	-0.00375039	0.00315014	0.00922958	0.0128568	0.0106225	-0.00224623	-0.0256758	-0.0269482	-0.0222894	-0.00786699	0.00134051	-0.00639687	-0.00155799	0.0167075	0.0509577	0.064863	0.0726948	0.0950593	0.119196	0.140333	0.149847	0.147029	0.124067	0.108235	0.107755	0.0918982
0.55	0.00776284	0.0171689	0.0118701	0.0206456	0.0488347	0.0476438	0.0514337	0.0176343	-0.00997925	-0.0203911	-0.00495762	0.00780691	0.000202904	-0.0306981	-0.049807	-0.0254052	0.0105194	0.0103184	-0.0107712	-0.0223081	-0.0229658	-0.0252849	-0.0309358	-0.0306724	-0.0235597	-0.0178808	-0.0177715	-0.0169519	-0.0255512	-0.0484295	-0.044867	-0.0352218	-0.0157994	-0.00888657	-0.0128575	-0.0121055	0.0033335	0.0371423	0.0540657	0.0644915	0.0902613	0.134631	0.168197	0.181684	0.178272	0.1582	0.139733	0.133475	0.106961
0.6	0.0132313	0.0342347	0.0330862	0.040459	0.0729959	0.0636712	0.054862	0.0166033	-0.00551065	-0.0154211	-0.00130633	0.0114606	0.00684754	-0.0139866	-0.0298943	-0.0125159	0.0106228	0.00343048	-0.0160291	-0.0221848	-0.0235292	-0.0382529	-0.0521053	-0.0446795	-0.0418935	-0.0400549	-0.0405704	-0.0367552	-0.0334937	-0.0474616	-0.0436237	-0.0318991	-0.0134394	-0.00849957	-0.00184791	0.00465592	0.0257204	0.0493766	0.0582823	0.0671728	0.0943949	0.142459	0.177705	0.186175	0.175946	0.163529	0.151657	0.148184	0.121866
0.65	0.0265608	0.0541607	0.0540948	0.0499088	0.0839097	0.0818347	0.0727634	0.0294133	0.00816285	0.00628089	0.0169711	0.0215839	0.0179803	0.0144677	0.0170522	0.0308412	0.0385961	0.024022	0.0105997	0.00242584	-0.00522043	-0.0304282	-0.049455	-0.0439878	-0.0421864	-0.0399002	-0.0409508	-0.0388797	-0.0312014	-0.0362449	-0.0350559	-0.0288754	-0.021988	-0.0177684	-0.00265479	0.0126152	0.037306	0.0522037	0.0537362	0.0574913	0.077126	0.12067	0.163981	0.179852	0.171357	0.160369	0.149065	0.147739	0.128827
0.7	0.0415163	0.0626739	0.0610653	0.0532515	0.0846991	0.0880583	0.0731775	0.0263525	0.0141495	0.0219925	0.0336628	0.0320002	0.0299661	0.0394129	0.0478625	0.0510529	0.044136	0.0260133	0.0223633	0.0212799	0.0125082	-0.0102404	-0.0229914	-0.0255669	-0.028384	-0.0282272	-0.0298056	-0.0304245	-0.0266657	-0.0241142	-0.0289194	-0.0326414	-0.0380468	-0.0306198	-0.00526298	0.0185739	0.0356643	0.0433466	0.0439204	0.0470464	0.0543963	0.0875444	0.136352	0.163418	0.163971	0.154124	0.143358	0.14351	0.135261
0.75	0.0562371	0.0660904	0.0639519	0.0605254	0.094217	0.0993622	0.075206	0.0300215	0.0217394	0.0286284	0.0337247	0.0316047	0.033869	0.0510087	0.0610623	0.0522376	0.0332273	0.0158483	0.0216688	0.0309372	0.025096	0.00693988	-0.00387015	-0.0197755	-0.0242107	-0.0242332	-0.0250459	-0.0239795	-0.0188388	-0.0141203	-0.0212199	-0.0277475	-0.0423446	-0.0307294	0.00265328	0.0293797	0.0356869	0.0387524	0.0424865	0.0438623	0.0431307	0.0635907	0.102969	0.129933	0.140836	0.145519	0.145805	0.150177	0.150912
0.8	0.0524623	0.0549493	0.0526615	0.0578076	0.09596	0.0988482	0.0695569	0.029617	0.0140196	0.0149488	0.0170253	0.0214586	0.0304037	0.0477564	0.058684	0.0387595	0.0149155	0.00283444	0.0124209	0.0218559	0.0193593	0.00460343	-0.0101722	-0.0363567	-0.0390682	-0.0399682	-0.0430689	-0.0359489	-0.0203447	-0.0166316	-0.0200431	-0.0218212	-0.0384724	-0.0264457	0.00248353	0.0238507	0.0281537	0.0320788	0.0325922	0.0305062	0.0357412	0.0538022	0.0815239	0.102416	0.122147	0.144351	0.156747	0.166701	0.175377
0.85	0.0231056	0.0251141	0.0268151	0.0402243	0.0757454	0.0780071	0.0483014	0.0191209	0.00259821	0.000667296	0.0027752	0.0126223	0.0174882	0.0338806	0.0498798	0.0309601	0.0139966	0.0146007	0.0240808	0.0227998	0.013235	-0.00175626	-0.014878	-0.0423903	-0.0426679	-0.040184	-0.0440118	-0.0317588	-0.00946073	-0.00606618	-0.00518605	-0.00790947	-0.0251572	-0.0147591	0.00100991	0.011125	0.016185	0.0144156	0.00550908	0.00633212	0.0231038	0.0494664	0.0769142	0.0965333	0.121031	0.155354	0.168277	0.176037	0.183695
0.9	0.00933037	0.0159126	0.0246258	0.0412302	0.0643091	0.0651734	0.0455145	0.0253006	0.0106314	0.0160379	0.0237809	0.0332814	0.0229352	0.0331353	0.0531803	0.0390208	0.0275701	0.0320587	0.0379755	0.0225656	-0.00137501	-0.0156251	-0.0195335	-0.0379042	-0.0385778	-0.0335879	-0.0323023	-0.0143412	0.00832852	0.0138038	0.00638864	-0.0120364	-0.0292638	-0.0179895	-0.00370006	0.00532715	0.0155691	0.00811846	-0.00232033	0.00708523	0.0287338	0.0584192	0.0876046	0.110844	0.135083	0.167795	0.177709	0.184896	0.19159
0.95	0.0172616	0.0240815	0.0345579	0.0523125	0.0627921	0.0669356	0.0598447	0.0444763	0.0331596	0.0486811	0.06235	0.0662545	0.0399528	0.0396614	0.0551672	0.0465231	0.0433862	0.0566903	0.057806	0.0311193	-0.00972064	-0.0279802	-0.0230779	-0.024621	-0.0212441	-0.0218947	-0.0228523	-0.00634518	0.0132754	0.0166512	-0.00507637	-0.0357006	-0.0477961	-0.0347275	-0.0176501	-0.00702535	0.0126058	0.0101709	0.00561499	0.0105737	0.0240385	0.0436778	0.0778143	0.110122	0.135384	0.162721	0.175224	0.187953	0.200537
1	0.033652	0.0397968	0.0468753	0.0613962	0.0681951	0.0800489	0.0800326	0.0725964	0.0627682	0.0815485	0.0906978	0.0847502	0.0545236	0.045516	0.0530718	0.0467999	0.0479144	0.0675228	0.065503	0.037235	-0.00668357	-0.0290907	-0.0280504	-0.0136475	-0.00524642	-0.0102853	-0.0160575	-0.00929771	0.00701447	0.0140558	-0.0103139	-0.0474899	-0.055657	-0.0402093	-0.0208535	-0.0118173	0.0137334	0.0187825	0.02115	0.0178349	0.0168357	0.0231313	0.0576061	0.0939024	0.122148	0.148385	0.161841	0.175596	0.193341
1.05	0.0321283	0.0347078	0.0362543	0.0487714	0.0626165	0.077638	0.0840796	0.0813662	0.0750147	0.098809	0.0985413	0.0812172	0.0539588	0.0445802	0.0487465	0.0435807	0.039746	0.0533824	0.0519903	0.0310093	-0.000719075	-0.0215753	-0.0262823	-0.00969086	0.00112349	0.00086686	-0.00456517	-0.0073077	0.00707958	0.0138753	-0.0083894	-0.047155	-0.0553956	-0.0429736	-0.0193823	-0.00657026	0.0156489	0.0167506	0.0211795	0.0148604	0.00217955	-0.00275227	0.0313636	0.070096	0.0964108	0.119949	0.136734	0.150934	0.170562
1.1	0.0282472	0.0252827	0.0195675	0.0324761	0.058795	0.0738982	0.0895622	0.0912945	0.0882286	0.115736	0.109617	0.0838888	0.0572936	0.0533647	0.0563246	0.0468631	0.0341249	0.0358128	0.034817	0.0266257	0.0122154	-0.00502419	-0.012836	-0.000802435	0.00860435	0.0160152	0.0170954	0.0122896	0.0241671	0.0240246	0.00345194	-0.0335273	-0.0504872	-0.0471741	-0.0233996	-0.00819131	0.00694314	0.00352242	0.00836812	0.00530126	-0.00785465	-0.0206326	0.005934	0.043336	0.0685528	0.0868828	0.0969464	0.106746	0.1221
1.15	0.0371326	0.0359712	0.0284005	0.0325611	0.055559	0.0632601	0.0834386	0.0913309	0.0906466	0.116978	0.10895	0.0823164	0.0543305	0.0579215	0.0638414	0.0572812	0.0465566	0.041391	0.0267661	0.0167738	0.00871075	0.00537738	-0.000146776	0.0120156	0.0218708	0.0368446	0.0447247	0.043469	0.0498727	0.0378143	0.0165735	-0.0198836	-0.0432653	-0.0468465	-0.0254134	-0.0166012	-0.00892468	-0.0128107	-0.00785447	-0.00832274	-0.0227745	-0.0447558	-0.0258794	0.0133166	0.0459424	0.0652876	0.0672677	0.071366	0.0814906
1.2	0.0674357	0.0707567	0.0715245	0.0676633	0.0800265	0.0794031	0.0941534	0.097219	0.0952298	0.115744	0.111807	0.0917799	0.0685407	0.075575	0.0793673	0.0720742	0.0664074	0.0573845	0.0347482	0.0198153	0.0150696	0.0232991	0.0159708	0.0231031	0.0311586	0.046546	0.0567926	0.0520486	0.0559527	0.0462272	0.031056	-0.00222846	-0.0235644	-0.0271401	-0.00150694	0.00434876	0.00885731	0.00197609	0.000609423	-0.00414139	-0.0266027	-0.0601069	-0.0511212	-0.0177743	0.0167936	0.0382884	0.0397347	0.0445688	0.0558841
1.25	0.0961783	0.101213	0.10924	0.105607	0.10489	0.0897114	0.0984959	0.090102	0.0849632	0.0992707	0.10301	0.0867841	0.0719966	0.0826788	0.0862346	0.0769146	0.0744271	0.0627697	0.0427333	0.0287313	0.0270727	0.0375409	0.0270266	0.0290521	0.0285749	0.0328552	0.0350404	0.0282817	0.0343735	0.0356318	0.0299565	0.00820423	-0.000542898	0.00206821	0.032815	0.0406604	0.0467086	0.0306447	0.0176292	0.00771764	-0.0172675	-0.0515757	-0.0466248	-0.0197926	0.0143539	0.0423565	0.0471066	0.0501893	0.0581437
1.3	0.107354	0.105667	0.115377	0.118529	0.110418	0.0866874	0.0862722	0.0702035	0.0674619	0.0854845	0.0936212	0.0812064	0.0728676	0.0758888	0.081261	0.0713409	0.0733672	0.0657872	0.0559595	0.0453058	0.0392555	0.0439114	0.0322408	0.037656	0.0258584	0.0170765	0.0079698	0.00253405	0.0109511	0.0219127	0.0266611	0.0114053	0.0106756	0.013619	0.0413488	0.0468157	0.0482707	0.0254845	0.0113592	0.00815907	-0.0118168	-0.0402493	-0.0401366	-0.0244638	0.0112234	0.0503274	0.063181	0.0653321	0.0705981
1.35	0.105468	0.100265	0.107027	0.114469	0.111843	0.0915849	0.0891599	0.0717721	0.0676355	0.0907066	0.0983728	0.0858136	0.0805795	0.0717167	0.0781342	0.0712489	0.0850537	0.0840408	0.0769478	0.0641082	0.0497312	0.0511555	0.0390221	0.0496798	0.0329861	0.0133113	-0.00651626	-0.00169827	0.00963264	0.022749	0.0241227	0.0032219	0.000865254	0.00352423	0.0277227	0.0272183	0.020682	0.00259445	0.000211476	0.0063947	-0.00898191	-0.0355853	-0.042267	-0.0399615	-0.00317097	0.0389887	0.0599203	0.0707379	0.0814217
1.4	0.0894916	0.092783	0.0985559	0.109322	0.114112	0.106868	0.106101	0.0834624	0.0673529	0.0931987	0.104577	0.0980231	0.0983031	0.0881142	0.0954568	0.0906701	0.106206	0.105865	0.0985701	0.0825021	0.0666252	0.0734246	0.0628004	0.0713007	0.0534986	0.0320383	0.00815135	0.0229532	0.0363109	0.044986	0.0364668	0.00953955	0.00325453	0.00521805	0.0230994	0.015619	-0.00398369	-0.0201305	-0.0163499	-0.0107391	-0.0219457	-0.0372951	-0.0397644	-0.0436369	-0.00948826	0.0292043	0.0518276	0.0671667	0.0842279
1.45	0.0843498	0.0905368	0.0909612	0.100125	0.109438	0.116928	0.110169	0.081376	0.0577853	0.076827	0.0938621	0.0988968	0.10046	0.0901478	0.0946605	0.0889465	0.101468	0.10414	0.101693	0.0898768	0.0754126	0.0902482	0.0833396	0.080202	0.0582636	0.0445833	0.0286892	0.0508493	0.0601276	0.0570255	0.0439015	0.0166181	0.00352711	0.00465845	0.0235517	0.0132046	-0.0171693	-0.0342955	-0.0261842	-0.0185865	-0.0279105	-0.0386502	-0.0404793	-0.044365	-0.014402	0.0239058	0.0512611	0.0676509	0.0889531
1.5	0.100769	0.103846	0.0937961	0.0958716	0.101892	0.113384	0.103775	0.0758271	0.0569134	0.0638151	0.0822801	0.0989716	0.103089	0.0883114	0.079026	0.0666151	0.0759474	0.084355	0.0876995	0.085532	0.0840197	0.105211	0.0995203	0.0868002	0.0677395	0.0572349	0.0480093	0.0675132	0.0666089	0.051843	0.0391778	0.0184788	0.00888457	0.0138793	0.0279281	0.0108189	-0.0240821	-0.0444445	-0.0345763	-0.020838	-0.0233646	-0.0353426	-0.0389225	-0.0368545	-0.0112074	0.0287179	0.0649078	0.0867815	0.107211
contact pair12
	time ANT spindle
time scalp spindle	-1.5	-1.45	-1.4	-1.35	-1.3	-1.25	-1.2	-1.15	-1.1	-1.05	-1	-0.95	-0.9	-0.85	-0.8	-0.75	-0.7	-0.65	-0.6	-0.55	-0.5	-0.45	-0.4	-0.35	-0.3	-0.25	-0.2	-0.15	-0.1	-0.05	0	0.05	0.1	0.15	0.2	0.25	0.3	0.35	0.4	0.45	0.5	0.55	0.6	0.65	0.7	0.75	0.8	0.85	0.9
-1.5	0.475466	0.455666	0.424046	0.401619	0.386613	0.362589	0.352864	0.332065	0.311534	0.290248	0.28156	0.286441	0.268444	0.235379	0.215981	0.214188	0.224241	0.226294	0.222109	0.205868	0.197767	0.191692	0.17241	0.16773	0.143817	0.116868	0.10191	0.0803423	0.0703475	0.0796778	0.0840966	0.0939291	0.0954175	0.0864352	0.0810088	0.070316	0.0455183	0.0196413	0.0112083	0.00836854	0.0180171	0.027578	0.0288742	0.0315043	0.0269149	0.0258076	0.0266368	0.018445	0.0142808
-1.45	0.45482	0.444803	0.420522	0.409764	0.410845	0.402341	0.392471	0.360986	0.330325	0.310105	0.305107	0.299945	0.27372	0.241545	0.22752	0.229387	0.24262	0.244325	0.24072	0.214643	0.191293	0.168363	0.148199	0.142572	0.122549	0.109618	0.105855	0.083262	0.067168	0.0731948	0.083111	0.0970689	0.0982023	0.0842704	0.070616	0.0609273	0.0407224	0.0151342	0.00529317	-0.00167837	0.00412037	0.0144222	0.0187405	0.0270161	0.0346866	0.0396207	0.0416908	0.0325855	0.0282169
-1.4	0.429274	0.426828	0.410068	0.408107	0.427529	0.434038	0.423011	0.387365	0.354951	0.337559	0.330375	0.315061	0.288596	0.261676	0.254619	0.258948	0.268159	0.260075	0.248762	0.215768	0.185681	0.159423	0.140745	0.135917	0.121354	0.11446	0.107544	0.0777358	0.0550962	0.060779	0.0818946	0.108392	0.109462	0.0896174	0.070668	0.0648877	0.048859	0.0224342	0.0129797	0.00842891	0.0118029	0.0188215	0.0205325	0.0280844	0.0441292	0.0585717	0.065084	0.0538571	0.0447683
-1.35	0.394517	0.400143	0.395112	0.406209	0.438677	0.450783	0.444456	0.417116	0.386696	0.36294	0.345935	0.324478	0.30668	0.285659	0.275992	0.275292	0.280333	0.26734	0.24842	0.207637	0.178849	0.162454	0.149161	0.141745	0.127409	0.120351	0.110138	0.0791613	0.053486	0.0570686	0.0809427	0.112973	0.115446	0.0978492	0.0805425	0.0723788	0.0484629	0.0163916	0.00826998	0.0144933	0.0244089	0.0285933	0.0272852	0.0337492	0.0491101	0.0652084	0.0748786	0.0667108	0.0578404
-1.3	0.358025	0.365531	0.375685	0.402627	0.436529	0.448388	0.449556	0.436975	0.410968	0.377032	0.342395	0.309264	0.29437	0.283032	0.278489	0.273157	0.267271	0.250229	0.229436	0.196369	0.178027	0.173958	0.169614	0.16168	0.143566	0.129961	0.118659	0.089515	0.0632562	0.0605052	0.0733364	0.0950721	0.101681	0.0982742	0.0896865	0.0761612	0.0440517	0.00831757	0.0036485	0.0230205	0.0394301	0.0364483	0.0297984	0.0396154	0.0533822	0.0605826	0.0622491	0.0555184	0.0507653
-1.25	0.334288	0.340687	0.352616	0.378687	0.410196	0.429626	0.448841	0.453562	0.431005	0.391959	0.340723	0.298652	0.281014	0.272395	0.26919	0.261057	0.251122	0.233746	0.212894	0.186154	0.172405	0.173743	0.177214	0.171893	0.149505	0.126968	0.115755	0.0905473	0.0628188	0.0514119	0.050592	0.0619377	0.0751773	0.0858786	0.085851	0.0724033	0.0431005	0.0124315	0.0127337	0.0344953	0.0499952	0.0382677	0.0247081	0.0357502	0.0523753	0.0541519	0.0488616	0.0446594	0.0442498
-1.2	0.32236	0.324694	0.329226	0.340955	0.370881	0.399989	0.43408	0.446374	0.426203	0.393049	0.346124	0.308667	0.283324	0.267826	0.257987	0.252165	0.244597	0.230398	0.214823	0.18906	0.167337	0.157978	0.158301	0.152757	0.127475	0.101505	0.0916948	0.0688626	0.0421096	0.0350038	0.0351069	0.0442837	0.059285	0.0751323	0.0803329	0.0701701	0.0466934	0.0232416	0.0259078	0.0439674	0.0541631	0.0384224	0.0198116	0.0295945	0.0486859	0.049095	0.0453236	0.0437098	0.0405481
-1.15	0.301343	0.304347	0.303022	0.304001	0.332923	0.365859	0.407979	0.427674	0.41467	0.395119	0.362436	0.333119	0.308571	0.286093	0.263472	0.254675	0.243063	0.224056	0.216496	0.192847	0.163751	0.143408	0.13379	0.120394	0.0923425	0.0684107	0.0646108	0.052447	0.0347327	0.0345932	0.0366548	0.0445951	0.0567746	0.0735348	0.0804354	0.0738959	0.0536879	0.0355348	0.0407806	0.0557479	0.0631217	0.0498895	0.0303816	0.0365943	0.0525146	0.0482973	0.0404063	0.0376812	0.0317568
-1.1	0.281619	0.284824	0.280971	0.286183	0.314278	0.341004	0.377587	0.403862	0.405024	0.398286	0.377907	0.353073	0.330487	0.30391	0.272396	0.257035	0.23813	0.214222	0.210308	0.190053	0.163979	0.143813	0.131109	0.114737	0.0884904	0.0705811	0.0726961	0.0691905	0.0567472	0.0516937	0.0457443	0.0440457	0.0521174	0.0705245	0.0771779	0.0706269	0.0506501	0.03502	0.0414179	0.0607062	0.0729231	0.0673262	0.0508364	0.049887	0.055725	0.0449685	0.0357933	0.0365099	0.0336505
-1.05	0.273391	0.27886	0.275377	0.287925	0.31472	0.331892	0.357875	0.385659	0.402154	0.408964	0.398675	0.380802	0.359302	0.329454	0.296092	0.278398	0.258529	0.227592	0.215706	0.194619	0.173222	0.164462	0.159414	0.147551	0.124654	0.104358	0.100799	0.0981306	0.0880297	0.0761163	0.0585171	0.0468555	0.0528407	0.0715112	0.0725832	0.0630326	0.0435226	0.0329079	0.0424302	0.0638251	0.08231	0.0837253	0.0706294	0.0631669	0.0597703	0.047421	0.0390588	0.0392885	0.0366555
-1	0.266402	0.269659	0.264961	0.277161	0.296804	0.314574	0.341895	0.371484	0.394837	0.405834	0.402612	0.39841	0.39149	0.366781	0.330195	0.307373	0.288429	0.257711	0.231448	0.199227	0.17342	0.168122	0.171161	0.161981	0.137139	0.105445	0.0933414	0.0864584	0.0814359	0.0760477	0.0611578	0.0474361	0.05039	0.0672831	0.0670222	0.0598937	0.0406765	0.0297311	0.0382064	0.0626209	0.0865482	0.0936439	0.0847428	0.072636	0.0583035	0.0426743	0.033372	0.0294636	0.0240554
-0.95	0.261408	0.267113	0.266806	0.275839	0.285942	0.305512	0.330997	0.356071	0.379494	0.390865	0.398075	0.412169	0.420318	0.402311	0.363266	0.337455	0.318311	0.288191	0.250947	0.205988	0.171573	0.164234	0.168464	0.157741	0.133109	0.099448	0.0879217	0.0812732	0.0789354	0.0802818	0.0720936	0.0600256	0.0650959	0.0804784	0.0787696	0.0740171	0.0559835	0.0399445	0.0386607	0.0585508	0.081432	0.0879622	0.0798747	0.0660589	0.0437268	0.0238533	0.0155561	0.0118842	0.00382533
-0.9	0.254932	0.259299	0.25983	0.265756	0.27182	0.295193	0.312812	0.322095	0.340757	0.357387	0.375263	0.395897	0.413824	0.413874	0.386986	0.365893	0.353149	0.32269	0.277418	0.230965	0.193172	0.172341	0.171937	0.163342	0.141053	0.10902	0.0917846	0.082646	0.0888774	0.0982603	0.0909026	0.0725609	0.0778763	0.0947582	0.0986993	0.104228	0.0903492	0.0692114	0.0579407	0.0682956	0.0793848	0.0742858	0.0600396	0.0449571	0.023422	0.00607631	0.00247893	0.00197639	-0.00647449
-0.85	0.256116	0.251794	0.253431	0.26482	0.274774	0.299232	0.311908	0.307196	0.316889	0.328581	0.352544	0.375488	0.395188	0.415927	0.412843	0.400407	0.391611	0.361554	0.313322	0.269434	0.23147	0.192877	0.179837	0.175573	0.158695	0.127178	0.0980636	0.0815469	0.0905438	0.102706	0.097142	0.0803296	0.0868322	0.102312	0.107953	0.115462	0.10366	0.0769766	0.0564709	0.064475	0.0755137	0.0670443	0.0445973	0.0274087	0.0117712	0.00120241	0.000260846	0.00216988	-0.00322726
-0.8	0.270752	0.257867	0.256012	0.268404	0.282826	0.305285	0.318766	0.308769	0.308674	0.313647	0.339757	0.365965	0.383045	0.406639	0.41959	0.413766	0.413602	0.392234	0.349668	0.312319	0.275572	0.222069	0.191786	0.18115	0.163713	0.136393	0.10192	0.0799534	0.0825727	0.0842492	0.07398	0.0583004	0.0624069	0.0773504	0.0888146	0.09826	0.0934572	0.0709207	0.0525792	0.0633661	0.0798508	0.0732385	0.0506114	0.0347012	0.0211398	0.010185	0.00346306	0.00086205	-0.00171067
-0.75	0.264731	0.256036	0.256658	0.268018	0.285405	0.300127	0.310917	0.297721	0.289202	0.288288	0.31238	0.336885	0.355829	0.379967	0.406947	0.409096	0.422361	0.414906	0.387389	0.34896	0.305374	0.250621	0.217592	0.19881	0.173495	0.145876	0.113254	0.0915715	0.0846692	0.0759463	0.0612467	0.0441122	0.0433966	0.0545215	0.0670168	0.0728283	0.0687111	0.0552502	0.0484948	0.0656668	0.0910483	0.0929996	0.0762745	0.0581029	0.041376	0.0314534	0.0226568	0.012704	0.00308566
-0.7	0.236306	0.23688	0.235541	0.240362	0.262953	0.273834	0.281184	0.266925	0.25397	0.254425	0.280561	0.301723	0.316988	0.335535	0.358759	0.368441	0.397151	0.404141	0.395431	0.357376	0.312994	0.274729	0.250557	0.223411	0.185509	0.149085	0.114479	0.0941848	0.0843891	0.073918	0.0573138	0.0461365	0.0443012	0.046526	0.0530299	0.0548415	0.0465475	0.0394269	0.0411355	0.0599148	0.0896631	0.100048	0.0925116	0.0741857	0.0581713	0.053573	0.0459932	0.0297228	0.00720842
-0.65	0.219414	0.221204	0.213289	0.212483	0.243028	0.256408	0.260503	0.248412	0.238912	0.238898	0.257576	0.274064	0.28331	0.295815	0.314385	0.329363	0.364822	0.381685	0.383474	0.351792	0.314809	0.29126	0.272403	0.238816	0.191396	0.145109	0.109295	0.0883402	0.0759294	0.0677351	0.0513132	0.0423923	0.0449532	0.0496869	0.0548006	0.0517214	0.0363815	0.0301026	0.0346926	0.0513001	0.0751553	0.0836526	0.0815948	0.0653981	0.0508841	0.0529104	0.0515519	0.0364873	0.0104526
-0.6	0.19702	0.191312	0.181644	0.182319	0.212237	0.22219	0.229241	0.230023	0.232205	0.230489	0.241987	0.252482	0.248467	0.252716	0.274576	0.294728	0.328463	0.349946	0.364585	0.349804	0.328394	0.309122	0.286295	0.249331	0.197451	0.14605	0.115572	0.096666	0.0850195	0.0760846	0.0550444	0.0456866	0.0508435	0.0556564	0.0585449	0.0516559	0.0350531	0.0322201	0.0431921	0.0591225	0.0694963	0.0670662	0.064561	0.055966	0.0501246	0.0551992	0.0498533	0.0308157	0.00363039
-0.55	0.173644	0.162087	0.156546	0.163957	0.187493	0.190218	0.201775	0.213747	0.222384	0.219438	0.227903	0.234175	0.219266	0.213932	0.234513	0.25967	0.29215	0.317399	0.338735	0.340728	0.336643	0.32533	0.300986	0.26068	0.204886	0.156332	0.13292	0.112602	0.101543	0.0906381	0.0697486	0.0572175	0.0558574	0.0500371	0.0464393	0.0446338	0.0379575	0.0420839	0.0577231	0.0711658	0.0696363	0.0598356	0.0533934	0.0520349	0.0505949	0.0510727	0.0410419	0.0235398	0.0031843
-0.5	0.150873	0.140313	0.142895	0.151331	0.160575	0.159501	0.179718	0.199742	0.206689	0.19925	0.204509	0.210995	0.19544	0.182687	0.197692	0.219025	0.249741	0.274979	0.29623	0.311399	0.327347	0.327695	0.309263	0.27123	0.215654	0.172487	0.152757	0.131981	0.121222	0.106287	0.079844	0.0646388	0.0568283	0.039312	0.030767	0.0349762	0.0386761	0.0463246	0.0611016	0.068467	0.063843	0.0523257	0.0414758	0.0427485	0.0432274	0.0398949	0.0277987	0.014721	0.00399241
-0.45	0.137388	0.132133	0.141221	0.145911	0.146215	0.142945	0.166311	0.18782	0.199213	0.195813	0.200358	0.202171	0.184427	0.166754	0.171552	0.190666	0.218419	0.247531	0.268967	0.29102	0.317399	0.329914	0.329727	0.306058	0.256294	0.216385	0.194581	0.17109	0.153949	0.127651	0.0932609	0.0742767	0.0662481	0.0487069	0.035718	0.039809	0.047008	0.0525542	0.0617022	0.067154	0.062074	0.0512384	0.0427502	0.0444942	0.0451732	0.040209	0.0324113	0.0233864	0.0196636
-0.4	0.133474	0.134756	0.146389	0.143273	0.138181	0.134031	0.162889	0.186208	0.203982	0.203582	0.202809	0.203308	0.186225	0.165321	0.158574	0.175493	0.201209	0.226797	0.234993	0.250765	0.283646	0.308387	0.33105	0.326901	0.286374	0.244765	0.218187	0.19529	0.172481	0.136349	0.0983403	0.0778215	0.071405	0.0623058	0.0508773	0.0507097	0.0550207	0.0529091	0.0525088	0.0557305	0.0512367	0.0391073	0.0311552	0.0283307	0.024864	0.0167763	0.0154024	0.0173875	0.0219919
-0.35	0.130267	0.130204	0.141169	0.133	0.121145	0.114005	0.139731	0.162816	0.18864	0.199222	0.201299	0.204513	0.191074	0.170629	0.16693	0.182451	0.202086	0.217192	0.204951	0.204761	0.240329	0.272558	0.308177	0.323037	0.302223	0.270863	0.240738	0.212756	0.185229	0.142914	0.102914	0.0828918	0.0801916	0.0835754	0.0750582	0.0659893	0.0651145	0.0605244	0.0595358	0.0629099	0.0560508	0.0437305	0.0341398	0.0223995	0.00777697	-0.00524767	-0.0021652	0.00484735	0.0104452
-0.3	0.14608	0.139663	0.151418	0.142121	0.121627	0.10448	0.119573	0.140323	0.166336	0.184312	0.195862	0.198144	0.17949	0.159843	0.166484	0.186608	0.201249	0.201428	0.180916	0.181668	0.221398	0.2492	0.282018	0.30414	0.299571	0.28427	0.255161	0.221856	0.193072	0.153233	0.117596	0.10276	0.10137	0.110789	0.102752	0.0804909	0.0676861	0.0564463	0.0585286	0.0674021	0.063989	0.0533279	0.0454703	0.0273106	0.00796034	-0.00389257	-0.00244638	0.00063932	0.0008917
-0.25	0.148387	0.138381	0.150306	0.141816	0.120482	0.097319	0.105392	0.126438	0.144892	0.156393	0.169786	0.173574	0.156923	0.142027	0.155945	0.185472	0.200766	0.193034	0.170176	0.170097	0.201086	0.220436	0.248106	0.268401	0.271849	0.27074	0.251246	0.223409	0.197121	0.163683	0.132468	0.115922	0.103714	0.102086	0.0863926	0.0579665	0.0435365	0.0398215	0.048075	0.0564037	0.0515498	0.0409044	0.0379912	0.0227334	0.0120034	0.0106871	0.012034	0.010022	0.00393035
-0.2	0.137863	0.123871	0.132011	0.131465	0.123931	0.109791	0.115748	0.133193	0.147137	0.148091	0.154385	0.158905	0.152178	0.144112	0.149061	0.174577	0.188763	0.186393	0.167722	0.159912	0.169441	0.179905	0.206032	0.22774	0.240768	0.256033	0.255214	0.237876	0.211203	0.178428	0.143114	0.116504	0.0987213	0.0923319	0.0735653	0.0472137	0.0310346	0.0293182	0.0368354	0.0393337	0.0280834	0.0166976	0.0142651	0.00287683	-0.00171732	0.00382102	0.0101036	0.0141086	0.0149133
-0.15	0.15743	0.129156	0.11755	0.120376	0.12803	0.131306	0.140078	0.151941	0.169665	0.168673	0.162145	0.155848	0.156169	0.148616	0.136624	0.15022	0.15769	0.160474	0.164878	0.161293	0.160621	0.165402	0.184236	0.200159	0.215195	0.236053	0.252686	0.250542	0.222507	0.19148	0.153297	0.124748	0.110889	0.103563	0.0864125	0.0700717	0.0558574	0.0423509	0.0327394	0.0267116	0.01512	0.00494382	-0.00121723	-0.0180208	-0.0291692	-0.0243457	-0.0131049	-0.000432003	0.0108278
-0.1	0.186689	0.155814	0.132869	0.133601	0.14265	0.154914	0.169873	0.181304	0.198347	0.194347	0.1768	0.160913	0.160174	0.150245	0.129267	0.136604	0.140365	0.13948	0.16427	0.179675	0.183038	0.178748	0.177931	0.18546	0.202687	0.219521	0.238614	0.238295	0.213734	0.192487	0.159715	0.138745	0.127831	0.113549	0.0984953	0.0998006	0.091594	0.0571146	0.021714	0.00510888	-1.60958e-05	-0.00265417	-0.00756244	-0.0237258	-0.0408481	-0.0389191	-0.0276182	-0.0121611	0.000107031
-0.05	0.217542	0.197098	0.175512	0.16963	0.166697	0.163044	0.176716	0.190559	0.212174	0.210908	0.188	0.163202	0.157916	0.157445	0.144206	0.153018	0.154837	0.142863	0.161	0.1757	0.180551	0.173154	0.16263	0.155847	0.164379	0.168477	0.169555	0.157877	0.141494	0.139043	0.128741	0.12279	0.117717	0.101712	0.0870138	0.0926409	0.0867195	0.0504037	0.0121451	-0.00545079	-0.00506807	-0.00558983	-0.0110119	-0.0175825	-0.0264117	-0.0285088	-0.0187212	-0.00165173	0.00219058
0	0.25283	0.240623	0.22326	0.209632	0.206592	0.201931	0.213767	0.220747	0.236668	0.247473	0.228011	0.186343	0.17272	0.182034	0.187311	0.198582	0.192371	0.165394	0.160513	0.158405	0.152816	0.141964	0.131873	0.120844	0.112509	0.102089	0.0886499	0.0734005	0.0702345	0.0887468	0.108251	0.123196	0.127328	0.113539	0.0910908	0.0818618	0.0727237	0.0511067	0.025436	0.0191971	0.0217812	0.0131878	-0.000804169	-0.00444513	0.00258313	0.00176986	-0.000118289	0.00469072	0.00876897
0.05	0.264076	0.260094	0.260309	0.257109	0.267695	0.271618	0.271649	0.257894	0.251925	0.255242	0.234942	0.200606	0.184216	0.174637	0.184795	0.196729	0.182827	0.155291	0.142786	0.12855	0.127007	0.12668	0.124227	0.120523	0.105615	0.0866822	0.0772986	0.0742598	0.0804013	0.0993319	0.120674	0.142268	0.157711	0.165229	0.146396	0.122554	0.0898146	0.055329	0.0357536	0.036914	0.0333762	0.0135882	0.00201889	0.00136958	0.0146783	0.0149735	0.009774	0.00835265	0.0215501
0.1	0.198682	0.193157	0.198492	0.198768	0.209897	0.226685	0.226963	0.202307	0.180425	0.177147	0.160202	0.142991	0.131901	0.119645	0.127491	0.135077	0.130874	0.109392	0.0968384	0.0884858	0.102031	0.115236	0.105806	0.0993828	0.0947326	0.0895735	0.0943952	0.0984159	0.107512	0.11879	0.122848	0.129373	0.145183	0.17339	0.178091	0.168954	0.133145	0.0862054	0.0561646	0.0406689	0.0257928	0.00438203	-0.00217682	-0.000642	0.00181382	-0.00549253	-0.0138518	-0.0151781	0.00368638
0.15	0.131441	0.129039	0.136553	0.133549	0.139674	0.154774	0.156007	0.135901	0.116371	0.111873	0.101105	0.0985582	0.0876028	0.0798269	0.093963	0.101309	0.0991481	0.0783474	0.0683047	0.0714565	0.0957047	0.117386	0.102552	0.0922159	0.0905612	0.0876064	0.0920284	0.0899441	0.0903993	0.0922286	0.0916314	0.0997265	0.122022	0.161771	0.182603	0.187251	0.158139	0.109527	0.0706992	0.0436259	0.0246501	0.0104249	0.0087618	0.00650688	-0.00948472	-0.0243223	-0.0256367	-0.0164262	0.00562439
0.2	0.10135	0.0960114	0.100298	0.0902494	0.0835344	0.0889292	0.0975826	0.0931608	0.0845388	0.0852069	0.0845587	0.0900202	0.0816666	0.0777319	0.0866638	0.0879022	0.0815827	0.0628851	0.0543337	0.0699517	0.0971967	0.115801	0.0981752	0.0861901	0.0805909	0.0687645	0.0679598	0.0636976	0.0609663	0.0571951	0.05923	0.0730094	0.101126	0.147525	0.178567	0.193426	0.179655	0.144473	0.110463	0.0822357	0.0595497	0.0457442	0.036903	0.0262125	-0.000725194	-0.0227226	-0.0262155	-0.0193696	-0.00315992
0.25	0.0988037	0.0864335	0.0863355	0.0749606	0.0581565	0.0519199	0.0644389	0.0796545	0.08508	0.0914241	0.0977368	0.102561	0.0969481	0.0887098	0.0850283	0.0755893	0.0699092	0.0584708	0.0570471	0.0798703	0.100484	0.109932	0.0998779	0.0882728	0.0749502	0.0574147	0.0575123	0.0551013	0.0458194	0.0323576	0.0342001	0.0506809	0.075056	0.11217	0.142762	0.17084	0.183974	0.176638	0.154833	0.129622	0.100965	0.0812737	0.0596642	0.0389741	0.0102176	-0.0115285	-0.0200971	-0.019196	-0.0074921
0.3	0.107708	0.0901151	0.0876547	0.079972	0.0557248	0.0411628	0.0552286	0.0804441	0.09256	0.102609	0.103821	0.0984512	0.0888114	0.0761277	0.0650252	0.0530917	0.0511464	0.0433677	0.04452	0.068346	0.0846642	0.0914171	0.0887025	0.0710819	0.0442358	0.0270779	0.0304214	0.028612	0.0220129	0.0109848	0.0087141	0.0169031	0.028489	0.050294	0.0790895	0.122772	0.16389	0.185974	0.183299	0.169502	0.142216	0.117085	0.0847451	0.0582562	0.0372451	0.0162215	0.00301089	-0.000578787	0.00377267
0.35	0.122112	0.10587	0.102891	0.100815	0.0818112	0.0681658	0.0759623	0.0950971	0.100826	0.101619	0.0972835	0.0797318	0.0656871	0.0551586	0.041713	0.0374767	0.0474573	0.0460937	0.043779	0.0493087	0.0514089	0.0555429	0.0563785	0.0362956	0.00321736	-0.00784776	0.00483174	0.00791459	0.00466514	0.00276944	-0.00322558	-0.00774264	-0.0120354	-0.00811637	0.0183202	0.0706321	0.127726	0.170811	0.191417	0.200929	0.178103	0.147726	0.11433	0.0827979	0.0600365	0.0383708	0.0279093	0.0280992	0.0293456
0.4	0.141767	0.138295	0.131881	0.128476	0.114236	0.10904	0.107623	0.116953	0.110084	0.10038	0.099032	0.0808723	0.0639876	0.0570637	0.0462663	0.04677	0.0604875	0.0571966	0.0536514	0.0449936	0.0409316	0.0411143	0.035106	0.0116463	-0.0197955	-0.0236791	-0.00977053	-0.00893242	-0.0115355	-0.0032463	-0.00913276	-0.0239746	-0.0405555	-0.0492617	-0.0278175	0.0290686	0.0861358	0.127529	0.158058	0.187636	0.183897	0.162428	0.140224	0.110889	0.0800068	0.0529744	0.0456718	0.0552359	0.0630974
0.45	0.138529	0.149582	0.141386	0.138489	0.125582	0.128382	0.120228	0.122406	0.112183	0.0965143	0.0932365	0.0818922	0.0698723	0.068717	0.0676237	0.0688754	0.0755995	0.0685179	0.0631278	0.0460345	0.0423854	0.0432333	0.0310515	0.00700193	-0.0246712	-0.0282544	-0.0241497	-0.0323829	-0.0335106	-0.0196619	-0.0225563	-0.0331068	-0.0462424	-0.0657381	-0.0644914	-0.0205412	0.0283042	0.0661409	0.102412	0.147825	0.177467	0.187032	0.187915	0.169299	0.132276	0.095912	0.0843505	0.0879201	0.0944468
0.5	0.111071	0.129624	0.121905	0.114551	0.0996824	0.10726	0.106394	0.102901	0.0915536	0.0764674	0.0678412	0.0623668	0.066283	0.0744341	0.0795125	0.0685598	0.0606413	0.0562845	0.0559859	0.0404772	0.0323681	0.0244978	0.00724123	-0.00997975	-0.0379601	-0.0456189	-0.0449336	-0.0467718	-0.0420021	-0.0270279	-0.0252048	-0.0314718	-0.0351515	-0.0539208	-0.0683543	-0.049315	-0.0183126	0.0144002	0.0522193	0.103156	0.159542	0.205636	0.238677	0.239498	0.202527	0.15381	0.133902	0.127069	0.125516
0.55	0.073982	0.0902745	0.0909779	0.0855354	0.0697476	0.0800614	0.0912705	0.0928474	0.0836617	0.0696015	0.0541473	0.0479445	0.0620354	0.070351	0.0819179	0.0698524	0.0530284	0.0516998	0.0519685	0.0430163	0.033484	0.02017	0.000837043	-0.0140198	-0.0401425	-0.0519546	-0.0500186	-0.0478884	-0.0444805	-0.0316567	-0.0258762	-0.0344895	-0.0348711	-0.0440002	-0.0584455	-0.0567477	-0.0399129	-0.0123588	0.0214944	0.069105	0.136862	0.206408	0.266133	0.295702	0.276529	0.226258	0.1962	0.179488	0.170354
0.6	0.0593514	0.0712657	0.0809583	0.0739294	0.0543409	0.0669198	0.0842825	0.0910063	0.0905917	0.0795426	0.0612205	0.0506988	0.0595795	0.0619859	0.0765943	0.068858	0.0525746	0.0544408	0.0543452	0.0484385	0.0420841	0.0289377	0.00910009	-0.00760796	-0.0331521	-0.0439254	-0.0428376	-0.0444176	-0.0414727	-0.0293803	-0.0226456	-0.0330192	-0.0360866	-0.0392922	-0.0473229	-0.0479078	-0.0351986	-0.0113581	0.0221227	0.0697138	0.137074	0.208446	0.27425	0.31994	0.323244	0.284766	0.251666	0.227594	0.212086
0.65	0.0572983	0.070968	0.0866637	0.0814906	0.0615562	0.072757	0.0911057	0.102388	0.114778	0.109261	0.0901592	0.0722585	0.0646077	0.0595124	0.0781493	0.0804431	0.0739162	0.0772572	0.0730934	0.0610029	0.0474225	0.0339271	0.0202412	0.00420358	-0.0200478	-0.028644	-0.0304245	-0.0345064	-0.0310921	-0.0193627	-0.0190023	-0.0314513	-0.0426902	-0.0458878	-0.048604	-0.043799	-0.0283567	-0.00415713	0.0328321	0.0808685	0.141755	0.207247	0.271399	0.324093	0.349637	0.329213	0.301587	0.277545	0.257279
0.7	0.0653819	0.0734458	0.0854786	0.0834249	0.0716042	0.0832396	0.101304	0.116853	0.133283	0.130388	0.116584	0.0981857	0.0764644	0.0623666	0.0757668	0.0861581	0.0914135	0.0969524	0.0869584	0.067507	0.0424599	0.0267084	0.0176241	0.00728821	-0.0137651	-0.0235403	-0.0263994	-0.0227629	-0.014355	0.000353195	-0.00219882	-0.0179203	-0.0360015	-0.0399688	-0.0390111	-0.0300856	-0.0202256	-0.00772547	0.0217564	0.0636567	0.114708	0.175452	0.238355	0.294263	0.33524	0.331773	0.316204	0.302372	0.282738
0.75	0.0841777	0.0884087	0.0921024	0.0873553	0.0823468	0.0926887	0.105738	0.120285	0.129884	0.127755	0.122419	0.107326	0.0772221	0.0628729	0.0760297	0.0910711	0.100607	0.107846	0.0930053	0.0649163	0.0334117	0.0238254	0.0187844	0.0140974	-0.00300935	-0.00941108	-0.0107012	0.00210083	0.0154351	0.0361922	0.0379548	0.0217439	0.00307714	-0.00112958	-0.00157192	0.00164443	-0.00266542	-0.00570427	0.0119679	0.044631	0.0812405	0.131913	0.186228	0.236597	0.285989	0.301593	0.305589	0.309884	0.294817
0.8	0.100704	0.103241	0.0985723	0.0955452	0.102722	0.116795	0.12311	0.12415	0.119352	0.117203	0.115788	0.103907	0.070972	0.0596954	0.0723535	0.0918987	0.105472	0.113703	0.0976705	0.0626196	0.0278828	0.0197904	0.0114131	0.0120507	-0.00163804	-0.000354852	-0.000416722	0.0136353	0.0295767	0.0566494	0.0681929	0.0560612	0.0372623	0.0332909	0.029454	0.0261916	0.0150648	0.00481352	0.0138194	0.0409775	0.0657054	0.102155	0.14436	0.193683	0.254867	0.285138	0.30367	0.31753	0.306926
0.85	0.1056	0.111911	0.103576	0.105639	0.126018	0.149567	0.152652	0.138743	0.118719	0.113252	0.113611	0.104553	0.0739709	0.0624894	0.0718722	0.0904272	0.107201	0.118147	0.104655	0.068627	0.0338204	0.0237567	0.0138517	0.0199726	0.0133094	0.0189672	0.0161838	0.019828	0.0286701	0.0510677	0.0613774	0.0496311	0.029958	0.0278099	0.022867	0.0208305	0.0161685	0.00515429	0.0057854	0.0295076	0.0558626	0.0897144	0.131138	0.184237	0.248702	0.283097	0.308757	0.329945	0.330505
0.9	0.125981	0.132763	0.118444	0.117725	0.141379	0.169483	0.169242	0.148355	0.126035	0.120864	0.120493	0.11522	0.0897174	0.0794729	0.0892611	0.0999843	0.109435	0.113886	0.0997924	0.0646005	0.0331084	0.0245803	0.0188194	0.0263304	0.0253321	0.0285581	0.0235165	0.022176	0.0220549	0.0263665	0.0214197	0.0114298	-0.00202818	0.00312559	0.00403684	0.00987649	0.0108414	-0.00697154	-0.0197384	-0.000591018	0.0354492	0.0785809	0.124991	0.177307	0.232701	0.263901	0.292995	0.324879	0.348625
0.95	0.159891	0.161544	0.141283	0.135907	0.150967	0.17611	0.173832	0.154855	0.139148	0.136415	0.137041	0.137739	0.123818	0.121248	0.126783	0.118605	0.116681	0.114574	0.10073	0.0654118	0.0354496	0.0311218	0.0301156	0.0319781	0.0291123	0.0267391	0.0186559	0.0169501	0.0166152	0.0102541	-0.00950484	-0.0202273	-0.0230385	-0.00821822	0.000520801	0.0113118	0.0116206	-0.0134509	-0.0338339	-0.0189934	0.0163001	0.056765	0.0991275	0.143604	0.183164	0.210741	0.244489	0.285864	0.334999
1	0.168656	0.165067	0.140597	0.129696	0.142153	0.164416	0.164843	0.153363	0.149208	0.152254	0.156296	0.158653	0.147535	0.145606	0.142619	0.123215	0.117107	0.110852	0.103129	0.0765726	0.0489993	0.0469573	0.0455806	0.0325964	0.0203866	0.0189844	0.00887651	0.00511403	0.00700129	0.00207167	-0.0187282	-0.0302664	-0.0292863	-0.0145177	-0.0052971	0.00665151	0.00742391	-0.0131159	-0.0289659	-0.0171096	0.00952784	0.0462747	0.0864056	0.125037	0.147231	0.167391	0.200105	0.2437	0.303841
1.05	0.169228	0.16085	0.14109	0.130752	0.142486	0.156877	0.156142	0.148679	0.152013	0.159261	0.1695	0.172348	0.158069	0.149052	0.138583	0.120124	0.114248	0.105491	0.100632	0.0817158	0.0592153	0.0592919	0.0610412	0.0414842	0.0241622	0.0221995	0.0056155	-0.00677689	-0.00440904	0.000863303	-0.0065273	-0.00956655	-0.00738239	0.00089963	0.00183493	0.0115519	0.011411	-0.00872293	-0.0261521	-0.0210427	-0.00432167	0.0266361	0.0639119	0.10212	0.117574	0.133231	0.163773	0.203122	0.255792
1.1	0.186495	0.177588	0.163997	0.157987	0.168499	0.175613	0.168314	0.160067	0.166001	0.173833	0.187766	0.187863	0.164916	0.152063	0.144915	0.130961	0.122214	0.110961	0.10694	0.0926734	0.0728787	0.077294	0.0857435	0.068867	0.0480439	0.0426527	0.0254218	0.00802685	0.00897488	0.0143428	0.0134223	0.0232538	0.0328496	0.0386637	0.0363956	0.0427654	0.0373054	0.013696	-0.00912963	-0.0112379	-0.00349154	0.0190421	0.0463213	0.0802414	0.0938566	0.104735	0.128352	0.160478	0.199886
1.15	0.199364	0.189827	0.182615	0.183544	0.196263	0.200119	0.187641	0.175606	0.182478	0.194132	0.206115	0.194246	0.164946	0.154782	0.153066	0.143326	0.132621	0.122144	0.119945	0.107482	0.0821588	0.086395	0.101395	0.08942	0.0599209	0.0472198	0.0312473	0.0168391	0.0193826	0.0173019	0.0117706	0.0254588	0.0437861	0.0504153	0.0484204	0.0507354	0.0403588	0.018489	9.12279e-05	0.000162935	0.0095669	0.0340847	0.0549171	0.0819725	0.0947509	0.103634	0.119681	0.143976	0.1731
1.2	0.217914	0.204421	0.198922	0.205771	0.217927	0.21993	0.206759	0.192624	0.201487	0.217891	0.230125	0.207497	0.17162	0.160393	0.158964	0.152786	0.146029	0.142348	0.137453	0.121608	0.0973143	0.0930726	0.100625	0.0892068	0.0534248	0.0351857	0.0233423	0.0196588	0.0308449	0.0229729	0.00694385	0.0120747	0.0312152	0.0394614	0.0384762	0.0398956	0.0323972	0.0193473	0.0113084	0.0157645	0.0283568	0.0536249	0.0642048	0.0772134	0.0872731	0.0994471	0.117854	0.137426	0.158096
1.25	0.226714	0.209713	0.199029	0.20886	0.21483	0.213426	0.199317	0.185497	0.195468	0.217818	0.235729	0.212686	0.17351	0.158835	0.15868	0.155732	0.15242	0.151743	0.144179	0.125112	0.105445	0.092622	0.088372	0.0774377	0.0467295	0.0336448	0.0277961	0.0293265	0.0479687	0.0461442	0.0239516	0.0157304	0.0204991	0.023065	0.0210335	0.021332	0.0157793	0.00905115	0.0109961	0.0243417	0.0431048	0.0695782	0.0695738	0.0694489	0.0745523	0.0883646	0.112156	0.130392	0.141753
1.3	0.208082	0.19629	0.181965	0.189561	0.189684	0.189674	0.174988	0.159673	0.170255	0.19298	0.213473	0.199497	0.16673	0.152749	0.150782	0.14742	0.149163	0.152957	0.138365	0.110741	0.0934284	0.0825807	0.080665	0.0708688	0.044425	0.038227	0.0401149	0.0468756	0.0655396	0.0659457	0.0346759	0.0115756	0.00142092	0.000468991	0.000934022	0.00460705	-0.0035987	-0.00967018	-0.00347937	0.0133738	0.0339784	0.0619784	0.0576954	0.0512505	0.0546451	0.0680807	0.0910082	0.104083	0.102721
1.35	0.185389	0.180923	0.172368	0.180555	0.178264	0.179751	0.16174	0.145009	0.15797	0.182041	0.198699	0.188281	0.163114	0.151774	0.148214	0.143605	0.148257	0.155883	0.134812	0.101753	0.0839339	0.073286	0.0768783	0.0675189	0.0465282	0.046942	0.0538127	0.0564842	0.0603086	0.054554	0.0245269	0.00385384	-0.00292019	-0.00062848	6.9514e-05	0.00157741	-0.0118988	-0.0176232	-0.00976911	0.0032686	0.0141189	0.0367175	0.0334431	0.0306672	0.0392821	0.0555717	0.0747235	0.0794229	0.0707407
1.4	0.179525	0.182398	0.177754	0.180931	0.176989	0.174965	0.15453	0.140692	0.152633	0.171139	0.18623	0.179136	0.160192	0.149644	0.141302	0.133942	0.14109	0.152337	0.136391	0.106613	0.0859383	0.0710096	0.0759005	0.0692737	0.0617687	0.0712745	0.0790833	0.067124	0.0472771	0.0340849	0.00892944	-0.00499363	-0.0025695	0.00620819	0.00611488	0.00293937	-0.0167403	-0.0236996	-0.0190258	-0.0177474	-0.0224073	-0.00765314	-0.000248329	0.0135542	0.0316907	0.0483994	0.0623636	0.0613321	0.0526212
1.45	0.182844	0.184575	0.179847	0.175609	0.168335	0.164908	0.153032	0.14517	0.148288	0.155446	0.176428	0.172465	0.15343	0.137091	0.120056	0.108065	0.114183	0.134146	0.134011	0.112378	0.0909312	0.0763792	0.0800077	0.0740792	0.0740064	0.0832773	0.085935	0.0623576	0.0269846	0.00919186	-0.00952937	-0.0158193	-0.00588134	0.0122516	0.0204371	0.0196076	0.001552	-0.00511325	-0.00388716	-0.0121801	-0.0228273	-0.0114845	-0.00122998	0.0121465	0.0252239	0.0377786	0.0474589	0.0464385	0.0465124
1.5	0.189042	0.187829	0.180904	0.177426	0.171075	0.166298	0.159629	0.15608	0.152629	0.151064	0.173085	0.166116	0.143953	0.125623	0.109178	0.095121	0.0964692	0.120874	0.130485	0.111444	0.0884601	0.0778568	0.0846482	0.0816465	0.0850584	0.0887168	0.0830671	0.054843	0.0130645	-0.00516455	-0.0135076	-0.0129038	-0.00232336	0.024247	0.0446528	0.0481777	0.0311397	0.0201854	0.0155911	0.0011391	-0.00886658	0.00254838	0.00881736	0.0147892	0.0168787	0.0234235	0.0354407	0.0453131	0.0550529
event-free power-power correlations
contact pair1
	time ANT spindle
time scalp spindle	-1.5	-1.45	-1.4	-1.35	-1.3	-1.25	-1.2	-1.15	-1.1	-1.05	-1	-0.95	-0.9	-0.85	-0.8	-0.75	-0.7	-0.65	-0.6	-0.55	-0.5	-0.45	-0.4	-0.35	-0.3	-0.25	-0.2	-0.15	-0.1	-0.05	0	0.05	0.1	0.15	0.2	0.25	0.3	0.35	0.4	0.45	0.5	0.55	0.6	0.65	0.7	0.75	0.8	0.85	0.9
-1.5	0.224104	0.212853	0.222257	0.219222	0.187819	0.183902	0.150948	0.114045	0.0981052	0.101532	0.120632	0.118436	0.11353	0.0897452	0.0755179	0.0629327	0.0319503	0.0338878	0.0511786	0.0665306	0.0969797	0.127112	0.141314	0.133953	0.0966412	0.0528314	0.0432861	0.0388439	0.0378192	0.0380759	0.0467813	0.0539472	0.0716736	0.078411	0.0635035	0.0545612	0.0614229	0.0579591	0.0403116	0.0374738	0.0306667	0.0142683	0.001036	0.00875354	0.0160561	0.0125419	0.0167931	0.020261	0.0232073
-1.45	0.206026	0.204199	0.211593	0.207083	0.18385	0.188965	0.169809	0.155778	0.135532	0.125615	0.127096	0.106334	0.100181	0.0964295	0.0805608	0.0595079	0.030336	0.036649	0.05404	0.0687505	0.103134	0.134346	0.142685	0.125711	0.0841455	0.0365564	0.0361781	0.0429573	0.0424037	0.0381419	0.043579	0.0537597	0.0723024	0.0772458	0.0623905	0.0597857	0.0775868	0.0724668	0.0516691	0.0432885	0.0325206	0.0113009	-0.00517378	0.00254129	0.00778773	0.000479925	-0.00237696	-0.00225475	0.00177494
-1.4	0.185582	0.197491	0.209799	0.203848	0.18151	0.188837	0.183369	0.200464	0.183624	0.165131	0.147138	0.116441	0.107254	0.120229	0.113155	0.0829314	0.0512713	0.0456737	0.0464145	0.0488507	0.0891655	0.128305	0.134321	0.116659	0.0830495	0.0443661	0.0426688	0.0435727	0.0326368	0.0274647	0.0452532	0.0662976	0.0829569	0.0868019	0.073153	0.075464	0.100864	0.089582	0.0624854	0.0511109	0.0331361	0.00398747	-0.0165793	-0.0102992	-0.00926426	-0.0244132	-0.0308231	-0.0289695	-0.0203321
-1.35	0.18128	0.201231	0.216668	0.212241	0.194132	0.203137	0.202552	0.217593	0.199442	0.184685	0.171476	0.148039	0.135819	0.143978	0.131968	0.0997316	0.0726115	0.0635347	0.0578646	0.0539178	0.0866886	0.11328	0.119746	0.107502	0.0744674	0.0369491	0.0362685	0.0410962	0.030097	0.0346409	0.0666139	0.0871898	0.0936571	0.0931032	0.0825836	0.0849269	0.107596	0.0935534	0.0615104	0.0484257	0.0344361	0.0126408	-0.00212771	0.00583253	0.00957941	-0.00476481	-0.0126915	-0.0104967	0.00270404
-1.3	0.201137	0.221394	0.234191	0.229079	0.211467	0.215866	0.213992	0.22657	0.208769	0.199201	0.204054	0.195103	0.170351	0.160899	0.146655	0.126512	0.106689	0.105427	0.100011	0.0916218	0.113309	0.118646	0.117043	0.112619	0.0895919	0.0546368	0.0500342	0.0469548	0.0366165	0.0470395	0.0818645	0.100056	0.102483	0.101513	0.0947236	0.0930767	0.107121	0.0945624	0.0663472	0.0518973	0.0312749	0.00798973	0.00127842	0.0153731	0.019531	0.00354341	-0.00342748	0.00731187	0.0264149
-1.25	0.225465	0.249931	0.260192	0.250471	0.228283	0.231975	0.232911	0.247244	0.23438	0.229804	0.226634	0.207536	0.17475	0.163633	0.153653	0.131283	0.102955	0.113823	0.118996	0.115933	0.12877	0.122359	0.109952	0.105941	0.0923552	0.0622231	0.050581	0.0431131	0.0432778	0.060241	0.0845996	0.0932535	0.0953082	0.0979949	0.098109	0.0991802	0.104618	0.0922911	0.0626456	0.0531508	0.0423006	0.0336368	0.0340704	0.043534	0.0388753	0.020679	0.00972779	0.017546	0.0355952
-1.2	0.196669	0.221268	0.224261	0.214919	0.19827	0.212398	0.233773	0.262588	0.25902	0.257583	0.236402	0.213074	0.192085	0.189508	0.16802	0.131157	0.092868	0.09312	0.104445	0.106286	0.120725	0.123674	0.108905	0.0960895	0.0822413	0.0582188	0.0489962	0.0438099	0.0502788	0.0662643	0.0786021	0.0778584	0.0813665	0.094647	0.100539	0.0970421	0.0908067	0.076343	0.0504571	0.0435602	0.0463258	0.0574961	0.0630293	0.0640398	0.0489928	0.0246496	0.00737519	0.00620056	0.0194744
-1.15	0.177417	0.197797	0.192846	0.18373	0.177122	0.192039	0.223672	0.26917	0.283618	0.27911	0.251887	0.227087	0.210654	0.217291	0.199329	0.156727	0.113996	0.102226	0.107738	0.101502	0.102758	0.106129	0.088972	0.0741397	0.0619196	0.0561982	0.0639549	0.0592603	0.0597395	0.0672751	0.0655419	0.063822	0.0713619	0.0870838	0.0945192	0.0859723	0.0711826	0.0553139	0.0342176	0.0266094	0.0405572	0.0602545	0.0583146	0.046956	0.0321952	0.0156484	0.00313689	-0.00401377	0.00213472
-1.1	0.180252	0.188846	0.1845	0.173907	0.173944	0.18676	0.216337	0.260909	0.284459	0.28619	0.269647	0.238595	0.223603	0.224741	0.215171	0.199963	0.162721	0.147849	0.140827	0.120144	0.111696	0.110766	0.100418	0.0993626	0.0946993	0.0910604	0.0955542	0.088847	0.0844877	0.0858551	0.0813221	0.0747666	0.0789132	0.0948072	0.10218	0.0946917	0.0722626	0.0500473	0.0274838	0.0113139	0.0119352	0.021768	0.0166381	0.00947633	0.00740462	-0.00296363	-0.0123775	-0.0160478	-0.00765244
-1.05	0.153587	0.155042	0.153506	0.149453	0.154185	0.172268	0.198391	0.233631	0.261329	0.277676	0.268202	0.234524	0.219047	0.213933	0.212564	0.213609	0.182534	0.165796	0.155547	0.126303	0.110694	0.113913	0.108807	0.108389	0.110167	0.0986651	0.0909819	0.0889184	0.0915348	0.093642	0.0805481	0.0661719	0.0720928	0.0899861	0.0880963	0.0737192	0.0493163	0.0232559	0.00889786	0.00771055	0.00425948	-0.00133433	-0.00479337	0.000294545	0.00280309	-0.00290908	-0.00615921	-0.0100931	-0.00729675
-1	0.122694	0.131417	0.131656	0.119757	0.11961	0.155688	0.188173	0.209292	0.233831	0.259234	0.258546	0.237252	0.223754	0.217376	0.212248	0.20724	0.175973	0.152907	0.146066	0.120499	0.110198	0.123497	0.129813	0.120257	0.107214	0.080601	0.0626488	0.0568878	0.0681126	0.0917859	0.0835454	0.0653837	0.0687902	0.0842462	0.0842488	0.0736741	0.0590473	0.0295064	0.0116715	0.0122336	0.00555978	-0.0108516	-0.0132129	-0.0049198	-0.00820085	-0.00944779	-0.0133533	-0.0266565	-0.0319004
-0.95	0.111578	0.129629	0.128945	0.116304	0.116572	0.153031	0.177338	0.189746	0.204619	0.214802	0.212736	0.202821	0.198093	0.198908	0.193838	0.183796	0.154422	0.125289	0.118543	0.0991571	0.0963131	0.111305	0.12746	0.121481	0.0974324	0.0622124	0.0358241	0.0220513	0.0351157	0.0715043	0.0733971	0.0582648	0.0597064	0.0691194	0.0739488	0.0718378	0.0691892	0.0476904	0.0323525	0.0294834	0.0202834	0.00173272	-0.000780635	-0.00446156	-0.0146028	-0.0127795	-0.0121907	-0.0184602	-0.0182933
-0.9	0.0917124	0.107784	0.113857	0.117086	0.119146	0.132209	0.141514	0.166463	0.181526	0.177453	0.167649	0.167575	0.170849	0.182688	0.1884	0.175835	0.147064	0.113652	0.108436	0.0902891	0.101995	0.122514	0.134235	0.126711	0.0929726	0.0445064	0.0252004	0.0135267	0.0220552	0.0511326	0.0550697	0.0479384	0.0537032	0.0567014	0.0618613	0.0735681	0.0797676	0.0600436	0.0452516	0.0427479	0.0437533	0.0326507	0.019606	-0.0104367	-0.0255217	-0.0275727	-0.0281614	-0.0246344	-0.0112772
-0.85	0.0712862	0.0845699	0.0926888	0.101745	0.107488	0.120927	0.129942	0.148869	0.151284	0.142896	0.142494	0.15485	0.162228	0.181165	0.192064	0.174572	0.151668	0.12988	0.133963	0.11756	0.122792	0.130616	0.133569	0.131021	0.101168	0.050425	0.0346712	0.0241517	0.0306173	0.0553249	0.0531497	0.0375976	0.0294054	0.0221813	0.0296434	0.0541521	0.0634847	0.0448973	0.0192343	0.00418215	0.00969797	0.0151542	0.00225448	-0.0302052	-0.0339216	-0.0327907	-0.0369224	-0.0322583	-0.0122049
-0.8	0.0909716	0.103804	0.115596	0.121821	0.117602	0.116229	0.124983	0.148045	0.157226	0.162655	0.174519	0.196497	0.197774	0.212822	0.223344	0.209462	0.19783	0.185554	0.18263	0.169652	0.167878	0.165495	0.155432	0.155793	0.147196	0.109191	0.0931423	0.0842704	0.0898402	0.10678	0.0949512	0.0686749	0.0513011	0.0313462	0.0309822	0.0527275	0.0626223	0.0550541	0.0336028	0.00947192	0.00275758	0.0014132	-0.0129133	-0.0293573	-0.0209147	-0.0215117	-0.0208694	-0.0130079	0.00682338
-0.75	0.0942732	0.107444	0.115673	0.114838	0.0980559	0.0975641	0.109287	0.137017	0.150704	0.167877	0.187437	0.20736	0.208935	0.220135	0.239734	0.236323	0.224793	0.205558	0.190017	0.183018	0.179126	0.170345	0.156799	0.150574	0.14427	0.119167	0.109105	0.105479	0.12191	0.140904	0.114623	0.0785703	0.0623632	0.0429867	0.0348964	0.0468199	0.0593245	0.0630785	0.0475898	0.0192058	0.00601257	-0.00226181	-0.0122064	-0.00761264	0.000117224	-0.00604344	-0.00238125	0.00513005	0.021286
-0.7	0.0976441	0.105285	0.106862	0.0988978	0.0813413	0.0975154	0.107928	0.130393	0.137243	0.15735	0.184437	0.194006	0.190939	0.20147	0.244936	0.264069	0.241908	0.211321	0.178919	0.165798	0.158958	0.148445	0.142466	0.137876	0.136549	0.115392	0.0976706	0.0818824	0.100168	0.11813	0.0934021	0.0680616	0.0670517	0.0655599	0.0613205	0.0647226	0.0779735	0.0865083	0.0809651	0.0512131	0.0251227	0.00133383	-0.0135889	-0.00948594	-0.00445893	-0.0100447	-0.00742405	-0.000804769	0.0138224
-0.65	0.111854	0.121553	0.118558	0.103537	0.0905507	0.110568	0.117662	0.13762	0.141302	0.154312	0.168087	0.158667	0.161124	0.177436	0.235017	0.268182	0.246935	0.216156	0.185541	0.173673	0.168171	0.159608	0.150874	0.143656	0.141926	0.120053	0.101212	0.0778383	0.0919387	0.108337	0.0858559	0.0721878	0.0819951	0.0914013	0.0942181	0.0952211	0.107512	0.115038	0.109278	0.0730213	0.0368927	0.00637159	-0.00619179	-0.0100819	-0.0151227	-0.0201903	-0.0190889	-0.0191508	-0.00710529
-0.6	0.0811908	0.0857292	0.0827566	0.0789612	0.0718047	0.0757957	0.0809785	0.0971856	0.107304	0.117046	0.126295	0.125996	0.14162	0.163468	0.211103	0.229564	0.201077	0.169221	0.153921	0.158518	0.170107	0.158076	0.133052	0.122937	0.129648	0.119867	0.105503	0.0793296	0.0851918	0.0896646	0.0687676	0.0649431	0.0793626	0.0852367	0.0849758	0.0902288	0.106065	0.107438	0.0905209	0.0550312	0.0298547	0.0130721	0.00246614	-0.0142702	-0.0296592	-0.0320419	-0.0239349	-0.0304413	-0.0256319
-0.55	0.0574463	0.0516236	0.0550181	0.0621913	0.056522	0.037133	0.0362027	0.0479698	0.0561217	0.0631427	0.0705708	0.081713	0.109979	0.137776	0.163276	0.165852	0.143326	0.123295	0.132464	0.146537	0.17217	0.156356	0.111138	0.0984837	0.117506	0.122134	0.109733	0.0788491	0.0800073	0.0723107	0.0523613	0.0528815	0.052434	0.0488765	0.0496312	0.0653184	0.0904798	0.0945096	0.0691764	0.0373748	0.0208291	0.0163277	0.0139471	-0.00888141	-0.0280695	-0.0308603	-0.0309396	-0.0423271	-0.0395898
-0.5	0.0821838	0.0704066	0.0632315	0.074228	0.0746978	0.0412982	0.0260476	0.0413449	0.0490873	0.0573102	0.0677607	0.0829343	0.103144	0.113022	0.118558	0.118049	0.115978	0.11777	0.12538	0.136207	0.172541	0.16421	0.123087	0.105217	0.114238	0.121861	0.121988	0.109573	0.11304	0.092779	0.0637804	0.0625045	0.0508829	0.0350733	0.0332026	0.0512805	0.0699073	0.0661213	0.0362188	0.0126734	0.00233079	0.00108187	0.00563534	-0.00428216	-0.0153626	-0.014774	-0.0215408	-0.03622	-0.0402031
-0.45	0.0945767	0.07939	0.0680041	0.0850637	0.10069	0.0688321	0.0490307	0.0586709	0.055383	0.0610722	0.0791633	0.100855	0.118708	0.117582	0.118688	0.126531	0.140222	0.155506	0.157539	0.1758	0.218542	0.206218	0.155833	0.128307	0.119254	0.110971	0.115889	0.122512	0.127935	0.108023	0.07092	0.0720891	0.0697688	0.0504159	0.0401867	0.0497895	0.0530439	0.0399758	0.0148764	0.00704001	-0.00157709	-0.00925495	-0.00765587	-0.00922231	-0.0118564	-0.0119127	-0.0122626	-0.024959	-0.0371557
-0.4	0.0886966	0.0708282	0.0569469	0.0703663	0.0816708	0.0562236	0.0425047	0.0549753	0.0539456	0.0586955	0.0739691	0.0879097	0.101004	0.105843	0.130405	0.161842	0.187467	0.216189	0.218617	0.250599	0.289358	0.273993	0.217562	0.189951	0.170263	0.147333	0.14624	0.154288	0.143861	0.116956	0.0725229	0.076623	0.0802191	0.0607851	0.0463441	0.039819	0.0234086	0.0115476	-0.0028154	-0.009271	-0.0235483	-0.0347917	-0.0291595	-0.0154412	-0.0047014	-0.00163525	0.00209613	-0.00445676	-0.0118545
-0.35	0.0829921	0.0629589	0.0421714	0.0465963	0.0458251	0.0221172	0.0119026	0.0291743	0.0432877	0.0452231	0.0502157	0.0641707	0.0842915	0.0989252	0.142582	0.183547	0.210675	0.238289	0.246536	0.290478	0.321632	0.30878	0.259656	0.235275	0.210794	0.171787	0.158911	0.164907	0.148372	0.125323	0.0777103	0.0654597	0.0630281	0.0421457	0.0205414	0.00718836	-0.0168976	-0.0255292	-0.0331591	-0.0370021	-0.0515357	-0.0584818	-0.0442619	-0.0246024	-0.0113479	0.00286953	0.0089324	0.000284567	0.00208695
-0.3	0.0776535	0.0541966	0.0269381	0.0183856	0.0153073	0.00633967	0.00353021	0.022071	0.0376265	0.0300757	0.030496	0.0429822	0.0597419	0.0698957	0.111186	0.150739	0.186921	0.21988	0.23597	0.276183	0.297612	0.287826	0.243641	0.226143	0.21093	0.176775	0.155638	0.151203	0.131826	0.123601	0.0878581	0.0700599	0.0600946	0.0305673	-0.00601922	-0.0269218	-0.0459293	-0.0501029	-0.0636901	-0.065706	-0.0741489	-0.0748876	-0.0627187	-0.0538911	-0.0459929	-0.0269387	-0.0169018	-0.0257264	-0.0282912
-0.25	0.0421996	0.0360674	0.0137219	0.00204184	0.00318066	0.010496	0.0111964	0.0207097	0.0316571	0.0217182	0.0186366	0.027162	0.0354996	0.0472708	0.0773589	0.106276	0.14037	0.179575	0.199258	0.221694	0.226401	0.216642	0.179303	0.172261	0.174631	0.153452	0.127858	0.107954	0.0804683	0.0765986	0.0588674	0.0472683	0.0364251	0.00800192	-0.02342	-0.0450057	-0.0603191	-0.0603315	-0.0723197	-0.0747869	-0.0771191	-0.0765986	-0.0691574	-0.0722589	-0.0690458	-0.0488973	-0.0385085	-0.0549615	-0.0701476
-0.2	0.01656	0.0142979	0.00130207	-0.00601358	0.000543789	0.012157	0.0109751	0.023367	0.0356441	0.0255509	0.018907	0.0257023	0.0265626	0.0355328	0.0477104	0.059168	0.0917628	0.129696	0.134171	0.143286	0.14214	0.138996	0.107844	0.108166	0.117823	0.109634	0.0914461	0.0730769	0.0465934	0.0383472	0.0293229	0.0267266	0.0179371	-0.0132432	-0.0469121	-0.0659317	-0.0728342	-0.0724401	-0.0724876	-0.0649402	-0.0566997	-0.0604161	-0.0686064	-0.0883261	-0.0835335	-0.0505443	-0.0314954	-0.0515795	-0.0717483
-0.15	0.0115112	0.0127733	0.0155578	0.0149178	0.0170913	0.0218997	0.0129852	0.0209996	0.0354538	0.0320666	0.0363806	0.0471031	0.0467804	0.0436696	0.0403196	0.0410922	0.0612697	0.0839992	0.0782713	0.0813807	0.0875233	0.0963681	0.0803049	0.0902594	0.0972294	0.0857769	0.0801885	0.0727786	0.0486116	0.0336767	0.0193584	0.016139	0.0114213	-0.0157442	-0.0416592	-0.0490098	-0.0490819	-0.0457311	-0.0258127	-0.0105364	-0.010001	-0.036514	-0.0626286	-0.0940493	-0.0905776	-0.0589117	-0.04673	-0.0684174	-0.0737701
-0.1	0.0359271	0.0265011	0.0380694	0.0449163	0.0442923	0.0377702	0.0248203	0.0223178	0.0338115	0.0186423	0.0211533	0.0373387	0.03762	0.0306562	0.0408862	0.057616	0.0581846	0.0611064	0.0478263	0.0525347	0.0523195	0.0598336	0.0501766	0.057943	0.063367	0.0580289	0.0666187	0.0681715	0.0529054	0.0429786	0.0283294	0.0248452	0.0151304	-0.00541006	-0.0203774	-0.0270933	-0.0283556	-0.0221515	0.003274	0.00791271	-0.010101	-0.0431435	-0.0667436	-0.0883315	-0.0837668	-0.0664323	-0.0544869	-0.0550474	-0.0412133
-0.05	0.0383995	0.0281134	0.0359676	0.0372862	0.0232701	0.0122282	0.0173331	0.0106646	0.0131077	0.00522497	0.0171275	0.0353764	0.0402837	0.0234324	0.0127824	0.0309863	0.0239377	0.0289134	0.0394376	0.0454969	0.0260362	0.0170361	0.0107907	0.0137394	0.0196517	0.0376319	0.0492589	0.0368873	0.013287	-0.000275433	-0.00726131	-0.0014875	-0.0208219	-0.039349	-0.0443861	-0.0575832	-0.0620861	-0.0426441	-0.0209838	-0.0137888	-0.0200604	-0.0253066	-0.0338979	-0.0398676	-0.0362695	-0.0384765	-0.0320788	-0.0216534	-0.00467224
0	0.0626368	0.0627278	0.0484497	0.0276948	0.0018552	0.00752893	0.0400002	0.0428516	0.0355624	0.0358588	0.0372049	0.0530614	0.0649981	0.04947	0.0325503	0.0633177	0.0765734	0.112842	0.108978	0.100548	0.0779196	0.0648463	0.0520165	0.0346644	0.0289113	0.0527843	0.057748	0.0449716	0.0272177	0.0244146	0.0455132	0.0441764	0.00881056	-0.0231834	-0.0416061	-0.0606315	-0.0516193	-0.0367894	-0.0412524	-0.0285005	-0.0129049	0.000874501	0.00680299	0.0105033	0.014972	0.0292546	0.0686755	0.0940158	0.0953833
0.05	0.0487796	0.0526993	0.055556	0.0419997	0.0282475	0.0351662	0.0213787	0.0245723	0.0328831	0.0448713	0.0354991	0.0316124	0.0268561	0.0320876	0.0324889	0.0458958	0.0645894	0.0892932	0.0716795	0.0349633	0.0450492	0.0613589	0.0495143	0.0307334	0.0316953	0.0225045	0.0244295	0.0536193	0.090788	0.116441	0.143959	0.126594	0.105349	0.087888	0.0665155	0.0602973	0.0605305	0.0478009	0.0341048	0.0432088	0.0472065	0.0327796	0.0272162	0.0112596	0.0159399	0.0402448	0.0754268	0.0880724	0.0734323
0.1	0.0338057	0.0244773	0.0355143	0.0479324	0.0484911	0.0460228	0.00561387	0.000819336	-0.00396123	-0.0213512	-0.0413413	-0.0288142	-0.028466	0.00165486	0.019665	0.0314925	0.0406287	0.0431562	0.0363362	0.0295732	0.0431502	0.0574562	0.0512079	0.0363542	0.0351391	0.0165794	0.0167576	0.0472834	0.0967979	0.125588	0.13998	0.128293	0.138155	0.150981	0.143375	0.136685	0.102547	0.064313	0.0601743	0.0572803	0.0327918	-0.00375761	-0.0161091	-0.0355942	-0.0314152	-0.0254763	-0.0171198	-0.00339502	0.00141582
0.15	0.0345112	0.0216922	0.0289821	0.0431142	0.0374825	0.0174689	-0.0199383	-0.0205938	-0.0337023	-0.06211	-0.0809132	-0.0545664	-0.0513209	-0.0356613	-0.0205405	0.001901	0.0113894	-0.00420297	0.00133073	0.0167869	0.0325952	0.05211	0.0541897	0.0504554	0.0575009	0.0524504	0.0645091	0.0888738	0.121357	0.134791	0.147556	0.155154	0.178545	0.197206	0.193395	0.17941	0.125724	0.0642509	0.0452107	0.025158	-0.0224719	-0.0594717	-0.0642693	-0.0740794	-0.077819	-0.0862245	-0.086774	-0.0713544	-0.04735
0.2	0.0631429	0.0522247	0.0573288	0.0739108	0.0638668	0.0333501	0.00805131	0.00406348	-0.02007	-0.05156	-0.0621386	-0.0219089	-0.0187669	-0.0248453	-0.0211317	0.00735318	0.0178992	-0.009025	-0.00337609	0.0188351	0.040516	0.056074	0.0550308	0.0531533	0.066351	0.0754741	0.0886511	0.105642	0.122134	0.132159	0.156523	0.173385	0.186227	0.19917	0.200511	0.190128	0.13752	0.0658407	0.0225243	-0.0195299	-0.075449	-0.0994368	-0.0980533	-0.106461	-0.112042	-0.121645	-0.12422	-0.102748	-0.0705684
0.25	0.067679	0.0739038	0.0894206	0.102634	0.0875926	0.0543505	0.0468868	0.0314985	-0.000329867	-0.0322398	-0.0421216	-0.00246116	0.00395256	-0.00447234	-0.0148394	0.0118646	0.0175861	-0.00464925	0.00362184	0.028572	0.0470913	0.0554486	0.0466381	0.0402668	0.0586296	0.079665	0.0882814	0.0982622	0.105773	0.113699	0.144479	0.166744	0.166994	0.17082	0.178661	0.178662	0.138878	0.063303	-0.00164091	-0.0583814	-0.115963	-0.137267	-0.132955	-0.137712	-0.135063	-0.130853	-0.125959	-0.103223	-0.084343
0.3	0.0493194	0.0598549	0.0793616	0.084879	0.0855488	0.0590712	0.0575865	0.0363028	0.010311	-0.0158596	-0.0326611	-0.00951862	-0.00151755	-0.0021386	-0.0189516	-0.000204994	0.00517339	-0.010166	-0.00152656	0.0285001	0.0430955	0.0425544	0.0240795	0.00874653	0.0187792	0.0419487	0.0564741	0.0708071	0.0791604	0.0858766	0.113589	0.138309	0.133558	0.128995	0.142271	0.1567	0.140355	0.0832191	0.018316	-0.0462474	-0.111941	-0.142504	-0.146015	-0.144893	-0.127257	-0.110703	-0.0958647	-0.0760517	-0.0716148
[truncated: 728 more rows]
[truncated: 12 more columns]

## Sheet: Figure_4c
Time–frequency representation of neocortical spindles
surface electrode 1
	time
frequency	-1.5	-1.45	-1.4	-1.35	-1.3	-1.25	-1.2	-1.15	-1.1	-1.05	-1	-0.95	-0.9	-0.85	-0.8	-0.75	-0.7	-0.65	-0.6	-0.55	-0.5	-0.45	-0.4	-0.35	-0.3	-0.25	-0.2	-0.15	-0.1	-0.05	0	0.05	0.1	0.15	0.2	0.25	0.3	0.35	0.4	0.45	0.5	0.55	0.6	0.65	0.7	0.75	0.8	0.85	0.9
[truncated: 526 more rows]
[truncated: 12 more columns]

## Sheet: Figure_4d
ERPs neocortical spindles
	time
[truncated: 9 more rows]
[truncated: 552 more columns]

## Sheet: Figure_4e
Time–frequency representation of ANT spindles
contact 1
	time
[truncated: 791 more rows]
[truncated: 12 more columns]

## Sheet: Figure_4f
ERPs ANT spindles
	time
[truncated: 13 more rows]
[truncated: 552 more columns]
