# Supplementary material for: The human thalamus orchestrates neocortical oscillations during NREM sleep
Source: Nat Commun. 2022 Sep 5;13:5231. doi: 10.1038/s41467-022-32840-w (PMC9445182; doi:10.1038/s41467-022-32840-w)
Supplement: Supplementary file 4 — Source Data [file 41467_2022_32840_MOESM4_ESM.zip › source_data_fig5.xlsx]

## Sheet: Figure_5a
Occurrence probabilities of MD spindle peaks relative to neocortical spindle peaks
	time
contact pair	-1.5	-1.45	-1.4	-1.35	-1.3	-1.25	-1.2	-1.15	-1.1	-1.05	-1	-0.95	-0.9	-0.85	-0.8	-0.75	-0.7	-0.65	-0.6	-0.55	-0.5	-0.45	-0.4	-0.35	-0.3	-0.25	-0.2	-0.15	-0.1	-0.05	0	0.05	0.1	0.15	0.2	0.25	0.3	0.35	0.4	0.45	0.5	0.55	0.6	0.65	0.7	0.75	0.8	0.85	0.9
1	1.10999	1.00908	1.41271	0.908174	1.10999	1.10999	0.908174	0.706357	0.706357	1.31181	1.31181	1.00908	1.00908	1.00908	0.605449	1.51362	1.10999	1.2109	1.2109	1.71544	2.21998	1.81635	2.32089	2.21998	3.32997	2.32089	3.32997	4.33905	2.32089	2.01816	2.82543	3.02725	2.11907	2.4218	3.22906	3.02725	2.01816	2.21998	1.61453	2.5227	1.91726	2.21998	1.2109	1.71544	1.10999	1.31181	1.51362	1.00908	1.10999
2	0.685518	0.17138	0.428449	0.771208	0.685518	0.942588	0.599829	0.599829	0.428449	0.514139	0.514139	0.685518	0.771208	0.342759	1.02828	1.37104	0.599829	0.599829	0.685518	1.28535	2.05656	2.14225	2.65638	3.17052	2.31362	6.6838	4.71294	4.79863	9.94002	3.25621	6.85518	4.97001	1.02828	4.97001	2.31362	1.37104	2.05656	1.7138	1.97087	1.97087	0.856898	1.02828	1.02828	0.856898	0.856898	0.685518	0.342759	0.599829	0.856898
3	2.40964	0	0	1.20482	0	0	1.20482	1.20482	0	1.20482	1.20482	0	2.40964	1.20482	0	0	1.20482	1.20482	0	3.61446	2.40964	1.20482	3.61446	6.0241	7.22892	2.40964	2.40964	8.43373	3.61446	6.0241	4.81928	2.40964	3.61446	2.40964	1.20482	4.81928	2.40964	1.20482	1.20482	1.20482	2.40964	1.20482	0	0	2.40964	0	0	1.20482	0
4	0.536433	0.849352	0.759946	0.894055	0.625838	0.98346	1.16227	1.02816	0.849352	1.02816	1.07287	1.43049	1.43049	0.98346	1.20697	1.16227	1.20697	1.20697	1.02816	1.654	1.96692	2.05633	1.11757	2.45865	1.47519	4.02325	3.2633	1.51989	5.18552	2.54806	4.64908	5.14081	1.51989	3.12919	2.32454	2.90568	2.32454	2.01162	2.50335	1.38578	1.78811	1.6987	1.29638	2.05633	1.20697	1.87751	1.43049	1.16227	1.47519
5	0.954861	1.21528	1.30208	1.30208	1.38889	1.21528	1.47569	1.04167	1.21528	0.954861	1.21528	1.38889	1.12847	1.21528	1.47569	1.73611	1.64931	1.5625	1.64931	1.5625	2.08333	1.38889	1.30208	0.954861	1.38889	2.60417	2.17014	1.90972	2.60417	2.43056	2.69097	3.03819	1.5625	2.95139	3.47222	2.43056	1.5625	2.51736	1.64931	2.69097	2.17014	1.30208	1.12847	1.90972	1.5625	1.82292	1.21528	1.90972	1.30208
6	0.33557	0.33557	0.671141	0.671141	0	0.671141	1.00671	0	0	0	0.671141	0	0.671141	0	1.00671	0.33557	1.00671	1.00671	2.68456	0.671141	1.67785	2.01342	3.02013	5.36913	1.67785	4.69799	6.71141	2.01342	10.4027	6.71141	5.7047	9.0604	0.671141	5.36913	4.02685	2.01342	2.01342	1.67785	0.33557	2.01342	1.00671	1.00671	1.00671	0.33557	0	0	0.33557	0.671141	1.00671
7	0.910125	0.682594	0.455063	0.568828	0.341297	0.227531	1.02389	0.568828	0.568828	0.682594	0.568828	0.568828	0.682594	0.796359	0.455063	1.13766	1.25142	0.341297	1.70648	1.02389	2.04778	2.27531	1.82025	2.84414	2.27531	5.23322	4.20933	6.25711	11.4903	3.86803	9.44255	7.50853	0.455063	5.46075	2.04778	1.25142	2.04778	0.796359	1.25142	0.568828	0.682594	0.568828	0.455063	0.568828	0.341297	0.341297	0.796359	0.455063	0.341297
8	1.69492	2.05811	2.05811	1.33172	1.33172	1.08959	1.45278	1.33172	1.33172	1.81598	1.93705	0.968523	1.21065	1.21065	1.57385	1.57385	1.21065	1.69492	1.21065	1.33172	0.847458	1.81598	1.69492	1.69492	2.42131	1.81598	1.93705	1.45278	1.93705	2.17918	1.69492	2.54237	1.81598	1.45278	2.30024	2.05811	2.90557	1.08959	2.54237	1.57385	1.81598	1.45278	1.57385	1.69492	2.17918	1.08959	1.93705	0.968523	2.17918
9	0.915332	0.915332	1.60183	2.28833	1.373	0.686499	1.60183	1.60183	2.0595	1.373	0.915332	0.686499	0.457666	0.915332	0.686499	1.83066	1.83066	0.686499	2.0595	1.373	1.60183	2.51716	1.83066	1.83066	1.60183	1.60183	2.0595	1.373	2.0595	2.0595	1.60183	2.28833	2.746	2.97483	2.28833	3.43249	2.51716	1.373	2.28833	2.0595	1.60183	2.51716	1.60183	1.83066	0.915332	1.373	2.97483	1.60183	1.373
10	1.32013	0.990099	1.48515	1.48515	1.15512	1.32013	1.81518	1.48515	1.15512	1.48515	2.31023	1.32013	0.990099	1.48515	1.65017	1.32013	2.9703	1.9802	0.990099	1.32013	1.15512	0.825083	2.64026	0.990099	1.9802	2.14521	2.14521	2.14521	1.32013	1.81518	3.9604	2.31023	2.64026	1.48515	1.9802	1.9802	1.9802	1.32013	1.48515	1.9802	1.32013	0.990099	1.81518	1.81518	2.80528	0.825083	0.825083	1.9802	2.47525
11	0.983326	0.812313	0.51304	0.76956	0.6413	0.940573	0.855066	0.983326	1.11159	0.855066	0.76956	1.23985	0.940573	0.598546	1.32535	0.812313	1.36811	1.06883	1.19709	1.19709	1.49637	1.58187	1.36811	2.94998	2.00941	2.22317	5.1304	0.812313	5.08764	5.60068	1.53912	5.04489	2.22317	3.12099	3.29201	1.41086	2.69346	2.22317	1.9239	1.96665	2.05216	1.23985	1.83839	1.71013	2.00941	1.62463	1.62463	1.23985	1.11159
12	0.59952	0.959233	1.31894	0.959233	1.55875	0.839329	0.719424	0.59952	1.19904	1.07914	1.55875	1.31894	0.959233	1.43885	1.31894	1.31894	1.91847	0.359712	1.43885	1.43885	1.91847	1.79856	1.43885	1.67866	3.35731	2.15827	2.39808	2.51799	2.39808	3.71703	3.11751	2.39808	2.03837	3.59712	2.8777	2.15827	2.9976	2.51799	2.03837	1.91847	2.75779	1.55875	2.39808	2.15827	1.67866	0.59952	1.19904	0.959233	1.55875
13	1.26582	0	0	0.316456	0.316456	0	1.26582	0.632911	0.949367	0.316456	0.632911	0	0.316456	0.949367	0.316456	1.26582	0.316456	0.632911	1.26582	0.949367	1.26582	0.316456	2.53165	1.58228	5.06329	3.79747	4.11392	12.0253	1.58228	14.8734	7.91139	1.26582	6.32911	2.8481	1.58228	2.53165	2.8481	1.26582	1.26582	0.316456	1.26582	0.316456	0	0.632911	0.632911	0.632911	0.632911	0.632911	0.316456
14	1.12867	0.902935	0.677201	0.677201	0.3386	0.3386	0.902935	0.790068	1.24153	1.0158	0.564334	0.790068	0.564334	1.46727	0.225734	0.564334	0.564334	0.790068	0.790068	1.3544	1.0158	0.790068	1.46727	0.902935	3.49887	2.3702	3.7246	6.32054	3.49887	12.4153	7.90068	6.32054	7.67494	2.0316	3.83747	1.46727	1.46727	1.91874	1.24153	0.677201	0.902935	0.3386	0.790068	0.677201	0.677201	0.451467	0.3386	0.3386	1.12867
15	1.48976	1.6139	0.806952	1.24146	1.05525	1.67598	1.80012	1.17939	0.869025	1.6139	0.869025	1.67598	1.24146	1.36561	1.24146	1.30354	1.55183	1.17939	1.42768	1.73805	2.17256	1.73805	1.80012	2.11049	2.04842	2.04842	1.92427	3.10366	2.35878	3.78647	2.35878	2.545	1.8622	2.545	2.35878	2.11049	2.7933	1.73805	1.80012	2.23464	2.11049	1.36561	1.36561	2.23464	1.73805	1.6139	0.744879	1.30354	1.55183
spindle-free control events
	time
contact pair	-1.5	-1.45	-1.4	-1.35	-1.3	-1.25	-1.2	-1.15	-1.1	-1.05	-1	-0.95	-0.9	-0.85	-0.8	-0.75	-0.7	-0.65	-0.6	-0.55	-0.5	-0.45	-0.4	-0.35	-0.3	-0.25	-0.2	-0.15	-0.1	-0.05	0	0.05	0.1	0.15	0.2	0.25	0.3	0.35	0.4	0.45	0.5	0.55	0.6	0.65	0.7	0.75	0.8	0.85	0.9
1	1.83697	1.49254	1.0333	1.72216	1.37773	1.37773	2.29621	1.60735	1.60735	1.72216	1.95178	1.60735	1.0333	1.49254	1.60735	1.49254	1.60735	1.60735	2.06659	1.49254	1.60735	1.60735	1.60735	2.87026	2.06659	2.06659	1.83697	1.0333	0.918485	1.14811	2.29621	2.52583	2.06659	1.60735	0.918485	1.0333	2.06659	1.26292	1.95178	1.72216	1.72216	1.72216	1.83697	1.83697	2.1814	1.72216	1.49254	1.49254	1.60735
2	1.94274	1.94274	1.73824	1.84049	1.22699	1.43149	1.22699	1.84049	1.73824	1.32924	1.63599	1.12474	1.84049	2.14724	1.73824	1.53374	1.94274	2.45399	1.73824	1.94274	1.63599	1.94274	1.22699	1.53374	2.04499	1.63599	2.76074	2.04499	1.73824	2.04499	1.63599	1.32924	1.53374	2.14724	1.12474	1.84049	1.22699	1.94274	1.32924	1.43149	1.84049	2.14724	1.22699	1.43149	2.24949	1.32924	1.43149	1.43149	1.53374
3	3.27869	1.63934	1.63934	0	0	0	0	1.63934	1.63934	4.91803	3.27869	1.63934	1.63934	1.63934	0	3.27869	3.27869	3.27869	1.63934	0	1.63934	4.91803	0	3.27869	1.63934	0	4.91803	0	4.91803	0	3.27869	3.27869	1.63934	0	4.91803	3.27869	1.63934	0	3.27869	0	0	1.63934	0	0	3.27869	1.63934	1.63934	0	0
4	1.46479	1.6338	1.85915	1.46479	1.52113	1.40845	2.14085	1.29577	1.6338	1.35211	1.6338	1.52113	1.69014	1.07042	1.46479	1.6338	1.12676	1.69014	1.6338	1.91549	2.14085	1.91549	1.69014	1.35211	1.46479	1.69014	1.85915	1.69014	1.40845	1.6338	1.91549	2.14085	1.52113	1.6338	1.52113	1.57746	1.57746	1.85915	2.19718	1.40845	2.08451	1.85915	1.52113	1.6338	1.97183	1.52113	1.74648	1.23944	1.6338
5	1.78571	0.793651	1.68651	2.28175	1.4881	1.88492	1.68651	1.28968	1.78571	2.08333	1.5873	1.78571	1.28968	1.88492	1.4881	1.78571	1.4881	1.19048	1.88492	1.28968	1.28968	1.78571	1.88492	1.78571	1.28968	1.98413	1.68651	1.78571	2.48016	2.38095	2.48016	2.08333	0.992063	1.38889	1.19048	1.98413	1.78571	1.68651	1.98413	1.78571	1.28968	2.08333	1.68651	1.78571	1.98413	1.38889	1.19048	1.5873	1.88492
6	1.22449	1.22449	1.63265	0.816327	2.44898	0.408163	2.44898	1.63265	2.04082	1.63265	2.44898	2.44898	2.44898	0.816327	2.04082	2.04082	1.63265	1.63265	2.85714	0	2.04082	2.44898	1.63265	1.63265	2.04082	3.67347	0.408163	2.44898	1.63265	2.44898	1.22449	2.44898	2.44898	2.44898	1.63265	0.408163	0.816327	0.816327	2.04082	0.816327	1.63265	1.63265	2.85714	0.408163	2.44898	1.22449	0.816327	0.816327	1.63265
7	2.22552	1.03858	1.18694	1.18694	1.48368	1.33531	1.33531	1.33531	1.18694	1.03858	1.33531	1.48368	1.18694	0.74184	1.18694	2.37389	3.41246	0.890208	1.33531	1.92878	2.37389	2.52226	1.48368	2.52226	2.37389	2.67062	1.78042	1.33531	3.11573	1.92878	1.18694	2.52226	2.07715	1.92878	1.03858	2.07715	1.78042	1.48368	1.03858	2.07715	1.48368	2.22552	1.63205	1.48368	1.03858	1.63205	1.63205	1.78042	1.33531
8	1.17057	1.17057	2.17391	2.00669	1.33779	1.83946	1.17057	2.17391	2.17391	2.00669	1.67224	1.50502	1.00334	1.50502	2.00669	1.83946	2.17391	1.50502	0.83612	1.50502	1.83946	2.67559	1.17057	2.00669	1.00334	2.17391	1.33779	1.83946	1.83946	1.50502	2.34114	2.67559	0.668896	3.17726	0.83612	1.00334	2.00669	1.33779	1.67224	1.50502	2.17391	1.83946	1.50502	1.50502	1.83946	1.17057	2.17391	1.83946	1.17057
9	2.38727	2.38727	1.59151	1.06101	1.59151	2.65252	1.59151	1.06101	0.795756	1.85676	1.06101	1.59151	1.06101	1.85676	1.32626	2.38727	2.65252	3.44828	0.795756	1.32626	2.12202	0.795756	1.85676	1.32626	2.12202	1.59151	1.32626	1.06101	2.65252	1.85676	2.91777	0.795756	2.65252	2.65252	1.59151	1.06101	2.12202	1.06101	1.59151	1.85676	2.65252	1.32626	2.38727	1.32626	1.32626	2.12202	1.32626	1.32626	1.85676
10	1.39442	1.79283	1.99203	2.39044	0.59761	2.39044	0.996016	3.18725	1.99203	1.79283	2.19124	2.39044	1.99203	1.59363	0.996016	0.996016	1.39442	2.78884	1.19522	0.996016	2.39044	0.996016	1.99203	1.19522	1.39442	2.19124	2.78884	0.796813	2.78884	0.796813	0.796813	1.79283	1.99203	1.59363	1.39442	1.79283	1.39442	1.59363	0.996016	1.19522	1.79283	2.78884	2.19124	1.39442	1.59363	1.99203	2.19124	1.59363	1.39442
11	1.5778	1.5778	1.5778	1.74102	1.25136	1.14255	1.46899	1.52339	1.74102	1.74102	1.52339	1.5778	1.19695	1.68662	1.90424	1.63221	2.12187	1.19695	1.5778	2.44831	1.84984	1.79543	1.52339	1.84984	1.74102	1.68662	1.90424	1.19695	1.79543	1.68662	1.68662	1.68662	1.74102	2.44831	1.68662	1.68662	1.63221	1.63221	1.25136	1.41458	2.28509	2.01306	1.79543	1.52339	1.79543	1.74102	1.46899	1.14255	1.84984
12	0.930233	1.08527	1.70543	1.39535	3.41085	0.775194	0.620155	1.70543	1.39535	2.17054	1.70543	0.930233	1.08527	1.08527	2.17054	3.25581	2.0155	1.24031	2.0155	1.24031	2.63566	0.775194	2.32558	1.70543	1.24031	1.39535	2.7907	1.55039	1.55039	2.32558	1.86047	2.17054	1.86047	2.32558	1.55039	1.08527	1.39535	1.24031	1.86047	1.24031	1.39535	1.86047	1.86047	2.0155	0.620155	1.55039	1.70543	1.86047	2.7907
13	1.85874	0.371747	1.48699	0.743494	0.743494	0.743494	1.11524	1.48699	1.11524	2.23048	2.60223	3.34572	1.85874	1.85874	1.85874	1.85874	0.743494	2.23048	1.85874	1.85874	2.97398	1.48699	1.85874	1.85874	1.11524	2.60223	2.23048	2.23048	2.23048	0.743494	1.48699	2.97398	1.48699	2.23048	2.23048	1.48699	2.97398	1.48699	1.11524	1.85874	2.60223	0	1.48699	2.60223	2.60223	1.11524	1.48699	2.60223	2.60223
14	1.13314	0.849858	0.849858	1.13314	0.566572	1.13314	1.55807	1.55807	1.84136	1.27479	2.26629	2.40793	2.12465	2.12465	1.69972	2.26629	2.26629	1.69972	1.13314	2.83286	2.12465	1.55807	1.41643	1.983	1.27479	1.55807	1.13314	1.69972	1.41643	1.84136	2.54958	1.13314	2.12465	2.26629	1.69972	3.39943	2.12465	2.69122	2.69122	1.983	1.27479	2.26629	1.84136	0.991501	1.84136	1.55807	1.27479	0.708215	1.27479
15	1.98322	1.44928	1.75439	1.29672	2.28833	1.373	1.67811	1.75439	1.14416	1.52555	1.90694	1.14416	1.22044	1.29672	1.52555	1.44928	1.75439	1.44928	1.90694	1.67811	1.83066	1.83066	1.44928	2.13577	2.13577	2.13577	1.67811	1.75439	2.21205	2.13577	1.22044	2.13577	1.14416	1.44928	1.75439	2.13577	1.44928	1.373	1.52555	2.13577	1.44928	2.44088	1.75439	2.13577	2.21205	1.22044	1.06789	1.14416	2.21205
[truncated: 11 more columns]

## Sheet: Figure_5b
Power-power correlations in the sleep spindle band for paired spindle events
contact pair1
	time MD spindle
time scalp spindle	-1.5	-1.45	-1.4	-1.35	-1.3	-1.25	-1.2	-1.15	-1.1	-1.05	-1	-0.95	-0.9	-0.85	-0.8	-0.75	-0.7	-0.65	-0.6	-0.55	-0.5	-0.45	-0.4	-0.35	-0.3	-0.25	-0.2	-0.15	-0.1	-0.05	0	0.05	0.1	0.15	0.2	0.25	0.3	0.35	0.4	0.45	0.5	0.55	0.6	0.65	0.7	0.75	0.8	0.85	0.9
-1.5	0.212696	0.198277	0.183017	0.174715	0.146698	0.102044	0.0548395	0.0188962	0.0180518	0.00914386	0.0136292	0.0348989	0.0354309	0.0371729	0.0324614	0.0227081	0.0185766	0.0409813	0.0523855	0.0349541	-0.00670112	-0.00178467	0.0503674	0.103731	0.133524	0.147617	0.13618	0.0987182	0.0499415	0.0320509	0.0239645	0.0270382	0.0254592	0.0321137	0.0734441	0.0987172	0.0816062	0.0583309	0.057926	0.0760788	0.076701	0.0529793	0.0239858	-0.00247061	-0.0103388	-0.0216806	-0.0299848	-0.0320541	-0.0186322
-1.45	0.217055	0.207766	0.188766	0.183934	0.170576	0.13254	0.085078	0.0472196	0.0329407	0.0269753	0.0420459	0.0714868	0.0596977	0.0555169	0.0403111	0.0283721	0.0178216	0.0336728	0.0399077	0.0213462	0.000955863	0.0199561	0.0613768	0.0899919	0.104524	0.117716	0.124922	0.104551	0.063856	0.048726	0.0306091	0.0344956	0.0406503	0.0412256	0.0769951	0.0940365	0.0682633	0.043702	0.0447206	0.0506521	0.042686	0.037302	0.0333913	0.0322081	0.0404047	0.0371348	0.0239664	0.0144916	0.0163078
-1.4	0.217527	0.213002	0.191433	0.194271	0.20064	0.180138	0.148554	0.118157	0.0968326	0.0816301	0.0826398	0.0955382	0.0762842	0.079036	0.0685919	0.0599821	0.0569952	0.0658339	0.0433488	0.00238494	0.00182397	0.035164	0.0704438	0.0827106	0.0886123	0.0935682	0.105729	0.0964299	0.0695593	0.0631706	0.0549484	0.0583924	0.0537416	0.0384924	0.0571444	0.0682227	0.0299364	-0.00474639	-0.00284599	0.00448681	-0.00129185	0.00644009	0.020049	0.0402596	0.0644346	0.0706915	0.0531712	0.0336202	0.0268879
-1.35	0.210217	0.210635	0.19397	0.201027	0.211828	0.203998	0.190431	0.170288	0.140762	0.110689	0.102206	0.106694	0.104207	0.119825	0.115172	0.100391	0.0908954	0.0867921	0.0495338	0.00424249	0.00119966	0.0336598	0.0603425	0.0702681	0.0824619	0.0938944	0.102471	0.079225	0.0541619	0.0539361	0.0610726	0.0755321	0.0681318	0.0542244	0.0684186	0.0706396	0.0219306	-0.0174025	-0.0111939	-0.00300048	-0.00877188	0.00362772	0.0241809	0.0469926	0.0673027	0.0685578	0.0499781	0.0282418	0.0161682
-1.3	0.194262	0.192523	0.180518	0.187186	0.195982	0.200094	0.195497	0.183636	0.158606	0.137964	0.121061	0.114882	0.116293	0.133614	0.138851	0.121706	0.121195	0.118389	0.0907724	0.0584001	0.0454644	0.0654549	0.0771377	0.0876366	0.110292	0.13215	0.133229	0.0886366	0.0472771	0.0298268	0.0353862	0.0639823	0.065707	0.0564696	0.0613807	0.0543381	0.00385467	-0.0392864	-0.0237287	0.00018143	0.00494675	0.0135358	0.022308	0.0364985	0.0513886	0.0519231	0.038212	0.0318859	0.0329722
-1.25	0.167137	0.165412	0.153897	0.159752	0.16251	0.176615	0.187219	0.19053	0.173717	0.157691	0.128273	0.123142	0.128152	0.138302	0.134723	0.11472	0.132738	0.139575	0.12004	0.0927674	0.0722625	0.0853401	0.0830832	0.0906281	0.123345	0.151525	0.146476	0.0974036	0.0466118	0.0175685	0.0194139	0.0430454	0.0458482	0.0345827	0.0334476	0.041085	0.00528384	-0.0373172	-0.0259714	-0.00566259	-0.00403838	0.00351595	0.0201918	0.0308949	0.0380873	0.0425604	0.0371795	0.0385655	0.039041
-1.2	0.155298	0.153782	0.140365	0.128672	0.122135	0.14977	0.172598	0.180528	0.170373	0.152026	0.116442	0.107162	0.114533	0.130056	0.124251	0.0994982	0.128291	0.139142	0.130995	0.0991624	0.0705738	0.0823799	0.071548	0.0700479	0.0954295	0.117432	0.10834	0.0675347	0.024815	0.00318284	0.0106255	0.0367514	0.0540587	0.0454064	0.0411394	0.0527319	0.0317037	-0.00217695	-0.00673442	-0.0120608	-0.0260708	-0.0264944	-0.000898273	0.0083558	0.00409928	0.00829505	0.0125909	0.0222763	0.0216288
-1.15	0.154328	0.144463	0.130879	0.11929	0.114069	0.139186	0.161718	0.156784	0.156339	0.160833	0.131864	0.112415	0.113058	0.135657	0.133398	0.0999215	0.111729	0.116056	0.11657	0.0925729	0.0567668	0.0586366	0.0473257	0.0299862	0.0468963	0.062656	0.0594977	0.0439729	0.017802	0.00140285	0.00732999	0.0358891	0.0622949	0.0557123	0.0392446	0.036624	0.023142	0.000337545	-0.00178678	-0.0111976	-0.0326172	-0.0448976	-0.0203174	-0.00926629	-0.00972897	-0.0032662	-0.00159698	0.00281422	0.00434087
-1.1	0.127869	0.121012	0.118791	0.117226	0.118457	0.13213	0.138919	0.125314	0.138593	0.165347	0.151343	0.124967	0.115903	0.142986	0.159828	0.12561	0.104623	0.0909036	0.0914484	0.0877532	0.0597888	0.0496929	0.0444993	0.0289273	0.037746	0.0428662	0.0432637	0.0454408	0.0271207	0.0161403	0.0211039	0.048051	0.0683204	0.0562209	0.0333858	0.0185338	0.00799841	-0.0121266	-0.0160409	-0.0184759	-0.0279755	-0.0428708	-0.0264631	-0.00648952	0.000869767	0.00589938	0.00155609	0.000237196	0.00649288
-1.05	0.0960502	0.0913889	0.0955183	0.105762	0.11007	0.120582	0.128121	0.134598	0.169387	0.195018	0.178226	0.152754	0.143019	0.172128	0.198926	0.166818	0.127002	0.0955647	0.0908465	0.102031	0.0833019	0.0670081	0.0647146	0.0623029	0.0677476	0.0581118	0.0458687	0.0440204	0.0274891	0.0160885	0.0183976	0.0399949	0.053052	0.042688	0.0198888	-0.00693982	-0.0158103	-0.026915	-0.0273077	-0.0249874	-0.0256268	-0.037614	-0.0315501	-0.0130622	-0.00269132	-0.00392176	-0.0138014	-0.0147353	0.001883
-1	0.0948768	0.0922212	0.0960612	0.108164	0.10137	0.106752	0.115307	0.132618	0.17568	0.198189	0.191849	0.178252	0.169998	0.200308	0.227879	0.196334	0.154246	0.113963	0.103895	0.11103	0.0935996	0.0833986	0.0859815	0.0887418	0.091026	0.0747415	0.04903	0.034674	0.0109338	-0.00915533	-0.0105593	0.00792062	0.0154204	0.0158552	-0.000633986	-0.0390294	-0.0535592	-0.0478328	-0.0350479	-0.0218075	-0.0187327	-0.0273122	-0.0241884	-0.0167964	-0.00624208	-0.0103402	-0.0250799	-0.0261845	-0.00341857
-0.95	0.107592	0.106702	0.0991833	0.10837	0.0938483	0.0923309	0.0972673	0.110113	0.142998	0.16583	0.165481	0.167263	0.166153	0.199039	0.227806	0.210877	0.175021	0.130917	0.100846	0.089693	0.0764115	0.0822813	0.0938678	0.0985769	0.0878076	0.0587583	0.0289663	0.0138827	-0.00580599	-0.0308228	-0.0374509	-0.0209749	-0.0125851	0.000769417	-0.00291443	-0.0407619	-0.065033	-0.0485735	-0.0229967	-0.000718979	-0.000744894	-0.0161156	-0.01571	-0.0208975	-0.0192658	-0.0291238	-0.0397023	-0.0369448	-0.0199614
-0.9	0.0900469	0.0876442	0.0862851	0.11331	0.11746	0.116414	0.118406	0.112565	0.119816	0.125452	0.119242	0.138564	0.156756	0.194999	0.217728	0.196594	0.16123	0.133108	0.11128	0.0997629	0.0929818	0.106132	0.10974	0.101157	0.0815031	0.0562901	0.0416364	0.0245836	0.0049374	-0.021042	-0.0309614	-0.0181778	-0.00297557	0.00305778	-0.00781173	-0.0375489	-0.0626537	-0.0385736	-0.00533999	0.0108838	0.000271606	-0.0243202	-0.0287719	-0.0383746	-0.0457354	-0.0607258	-0.0653569	-0.0570509	-0.0458349
-0.85	0.0625031	0.059579	0.067231	0.108147	0.123944	0.117979	0.11466	0.100741	0.102132	0.110493	0.107715	0.148003	0.186274	0.220597	0.222931	0.185513	0.144912	0.136176	0.127422	0.120783	0.113828	0.121294	0.114657	0.100762	0.0760336	0.0546308	0.050991	0.0328025	0.0080286	-0.0166935	-0.0124787	0.0118751	0.0351842	0.025414	-0.00562607	-0.0390612	-0.0672588	-0.0419712	-0.00822968	-0.00231636	-0.0255187	-0.0584918	-0.0660346	-0.0718113	-0.0742504	-0.0857548	-0.0862311	-0.0721395	-0.0606464
-0.8	0.0481616	0.0453453	0.0530716	0.0959272	0.101928	0.0867973	0.0830085	0.0732159	0.0828243	0.112451	0.142679	0.200416	0.241196	0.259847	0.239224	0.179529	0.134563	0.137716	0.130114	0.124174	0.118445	0.108924	0.0912448	0.0808447	0.0613223	0.04016	0.0398741	0.0274591	0.0057017	-0.0200952	-0.00807366	0.0310254	0.0595093	0.0423789	0.00522755	-0.0224278	-0.047914	-0.0321696	-0.0073275	-0.00242127	-0.0216447	-0.053275	-0.0685507	-0.0860971	-0.0934479	-0.0980396	-0.0976307	-0.0772328	-0.058012
-0.75	0.0386275	0.0315224	0.0341842	0.0739771	0.0754643	0.0548661	0.0509258	0.0490831	0.0695986	0.125789	0.169807	0.202715	0.21975	0.225201	0.208794	0.155358	0.117236	0.120524	0.112296	0.113836	0.120671	0.114408	0.0962918	0.0889491	0.0762063	0.0516894	0.0460371	0.0364255	0.0110047	-0.0226349	-0.0102615	0.038336	0.0727758	0.0633582	0.0314886	0.00941713	-0.00991508	-0.00240596	0.0120105	0.0207104	0.0126736	-0.0165653	-0.0413619	-0.0745329	-0.0879713	-0.0811126	-0.0765323	-0.0574195	-0.0384891
-0.7	0.0378137	0.03108	0.0335867	0.0680915	0.0592978	0.0284595	0.0194945	0.0249467	0.0567609	0.119137	0.155775	0.164663	0.154124	0.152425	0.149753	0.122444	0.100125	0.102713	0.0944855	0.107254	0.131536	0.14035	0.126458	0.123274	0.114997	0.0812795	0.0557701	0.0433116	0.0197162	-0.00353706	0.0145341	0.0571881	0.084132	0.0751411	0.0530502	0.0381846	0.0272034	0.024849	0.0222409	0.0321504	0.0328387	0.0120594	-0.0164804	-0.0509296	-0.0592457	-0.0486461	-0.0450037	-0.0351095	-0.0244856
-0.65	0.0336226	0.0294507	0.0489872	0.0837715	0.0794715	0.0489262	0.0310945	0.0282219	0.0560758	0.118917	0.145097	0.144492	0.131684	0.121447	0.125855	0.116886	0.113365	0.127343	0.11658	0.128562	0.159518	0.172973	0.148295	0.135114	0.141419	0.113739	0.0706361	0.0501583	0.0321235	0.0268162	0.0472761	0.0763419	0.0885938	0.0736318	0.0541873	0.0434435	0.0353509	0.0262602	0.00280304	-0.00741407	-0.0119145	-0.0253857	-0.0396775	-0.0483081	-0.0309835	-0.0142017	-0.0172769	-0.0220453	-0.0266218
-0.6	0.0207375	0.0332739	0.0688613	0.0947365	0.098843	0.0809521	0.0654428	0.0575575	0.0768976	0.120586	0.141202	0.149651	0.152887	0.144519	0.143846	0.135841	0.141774	0.147533	0.124182	0.136838	0.169223	0.182748	0.141316	0.102733	0.112346	0.100352	0.0593674	0.0302781	0.00826625	0.00828799	0.0277814	0.0447531	0.0448862	0.0268521	0.00597664	0.00488057	0.00228531	0.00020557	-0.0284217	-0.0470491	-0.0541974	-0.0489258	-0.0359977	-0.0258905	-0.0096601	0.000192756	-0.0086522	-0.0170705	-0.0273136
-0.55	-0.00509145	0.0170962	0.0608421	0.0771039	0.0879862	0.0807037	0.0795999	0.075216	0.0745413	0.0830874	0.0966084	0.12469	0.157164	0.163496	0.155541	0.133668	0.144887	0.142899	0.112684	0.124236	0.153238	0.170708	0.127852	0.0783519	0.0860189	0.0832807	0.0398628	-0.00601849	-0.0219708	-0.00429321	0.0148249	0.028465	0.0270884	0.0123406	-0.00613362	-0.0117887	-0.0243849	-0.0262103	-0.0444806	-0.0497221	-0.0578975	-0.0457152	-0.0154986	0.00532574	0.0149781	0.0118537	-0.00234986	-0.017054	-0.0321196
-0.5	-0.00252978	0.0325472	0.0824162	0.0887257	0.0872298	0.0649027	0.0629119	0.0611117	0.0587357	0.0513842	0.055835	0.0882974	0.132476	0.148694	0.145016	0.126156	0.140019	0.13185	0.11549	0.127404	0.135195	0.155529	0.133477	0.0942457	0.0993475	0.0959036	0.0493379	-0.00838277	-0.0242696	-0.00453797	0.0166438	0.0362285	0.0349891	0.0155884	-0.00511899	-0.0184	-0.0218458	-0.00948902	-0.0182466	-0.0226479	-0.0294586	-0.0177199	0.01104	0.0256202	0.0252319	0.0178662	0.0106041	-0.00078799	-0.0122752
-0.45	0.0011162	0.0429788	0.0809072	0.0749205	0.0547833	0.0178779	0.00861918	0.0110447	0.0188031	0.0133978	0.0205641	0.052343	0.0935522	0.110122	0.105841	0.0967941	0.12098	0.110651	0.108663	0.124743	0.120077	0.148906	0.155274	0.138002	0.149261	0.151425	0.107735	0.047934	0.0210483	0.0245458	0.0450963	0.0641001	0.0505361	0.0223141	0.00564301	-0.00646107	0.000332794	0.0166867	0.00897047	-0.00699252	-0.0221479	-0.0236241	-0.00726405	0.000326507	-0.0084682	-0.0130944	-0.000678522	-0.00133595	-0.00865363
-0.4	0.0136582	0.0529543	0.0860214	0.0796041	0.0518609	0.0197498	0.0105556	0.0139525	0.024745	0.0234156	0.0284935	0.0492518	0.0858788	0.104706	0.0982637	0.093472	0.113241	0.0990411	0.113244	0.143801	0.142517	0.173124	0.192796	0.173959	0.183295	0.187839	0.151702	0.100818	0.0683531	0.0514244	0.0656255	0.0806549	0.0502301	0.0119733	-0.00769626	-0.013273	-0.00744287	0.00414871	-0.00214859	-0.0196561	-0.0294433	-0.0368125	-0.0302225	-0.0268342	-0.0353537	-0.0278426	0.00156103	0.0141392	0.0206335
-0.35	0.0415605	0.0735833	0.104201	0.101991	0.0678568	0.0414908	0.0318182	0.0360054	0.0461028	0.0402206	0.0341049	0.0462111	0.0732964	0.0960573	0.0986063	0.10081	0.123773	0.120125	0.13294	0.155791	0.15716	0.177537	0.183583	0.160734	0.173866	0.19115	0.170057	0.131187	0.0994051	0.0667811	0.0664509	0.0681193	0.02787	-0.0158502	-0.0335881	-0.0293941	-0.0117992	0.00386935	0.0011474	-0.00754773	-0.0193836	-0.0336658	-0.0366301	-0.0301006	-0.029422	-0.0147379	0.0114586	0.0246303	0.044197
-0.3	0.0477124	0.0707513	0.0865429	0.0851552	0.0607067	0.0391053	0.0281088	0.029799	0.0374552	0.04046	0.0251677	0.0268047	0.0505757	0.0852886	0.104945	0.1096	0.132722	0.13998	0.149704	0.163047	0.163463	0.165388	0.156615	0.142469	0.169103	0.192061	0.171621	0.145475	0.118551	0.0740137	0.0554731	0.038879	-0.00124309	-0.0337126	-0.0470853	-0.0409152	-0.023563	-0.0089566	-0.00626128	-0.0175619	-0.0355538	-0.0525531	-0.0530943	-0.0268735	-0.0146586	-0.00366342	0.00605804	0.0112017	0.0317345
-0.25	0.0133996	0.0376882	0.039351	0.0362083	0.0249385	0.0216171	0.0285208	0.0315155	0.0270606	0.0265482	0.0128044	0.0236116	0.0544937	0.0887873	0.106985	0.10586	0.129365	0.138662	0.137431	0.139462	0.138896	0.135016	0.129668	0.12943	0.166792	0.188878	0.175534	0.158682	0.146807	0.107306	0.0700497	0.0408926	0.00559003	-0.0113162	-0.0164621	-0.0141717	-0.0132688	-0.0202314	-0.0283321	-0.0460066	-0.0623907	-0.077791	-0.0775341	-0.0430755	-0.0332916	-0.0256889	-0.0255678	-0.0318954	-0.0189942
-0.2	-0.0158154	0.000512089	-0.00384224	-0.0147319	-0.0306558	-0.0298902	-0.00876161	0.00503069	-0.000385249	-0.00420505	-0.0144289	0.0128963	0.059459	0.089864	0.101974	0.0990974	0.114472	0.120475	0.111376	0.0989917	0.0969302	0.0995036	0.105747	0.110631	0.148065	0.168459	0.169581	0.155682	0.148833	0.116297	0.0780667	0.0571963	0.0360683	0.0204947	0.0102941	0.00154035	-0.00626982	-0.0222444	-0.0373511	-0.0518762	-0.0596697	-0.075431	-0.0817484	-0.0570957	-0.0621004	-0.0628846	-0.0634941	-0.0707122	-0.0632853
-0.15	0.00345649	0.000849131	-0.0167584	-0.0429843	-0.0655684	-0.057856	-0.0210405	0.0048406	0.0124128	0.00539634	-0.0085254	0.0202138	0.0691176	0.0885489	0.0912449	0.0954309	0.106888	0.106041	0.0892406	0.0767671	0.0674142	0.075845	0.0980995	0.111249	0.146302	0.160329	0.168788	0.15874	0.141884	0.10944	0.0769128	0.0662029	0.0587391	0.0425288	0.0234336	0.0140731	-0.000368404	-0.0226204	-0.0424964	-0.0455853	-0.0407355	-0.0579844	-0.0720957	-0.0650845	-0.0861604	-0.0930176	-0.0908532	-0.0970279	-0.0988672
-0.1	0.0151993	-0.00203681	-0.0279778	-0.0449026	-0.0577537	-0.0591376	-0.0271723	0.00600659	0.0301337	0.0300781	0.0190779	0.0320867	0.0559241	0.0593789	0.0727827	0.0965227	0.100719	0.0844405	0.0726813	0.0621329	0.0430104	0.0574243	0.0860291	0.107243	0.129733	0.124623	0.121601	0.11744	0.100891	0.0932147	0.0845603	0.0827471	0.0711209	0.0422349	0.0105712	-0.000138718	-0.00977802	-0.020758	-0.0348622	-0.0280004	-0.0228253	-0.0380932	-0.0499318	-0.0545268	-0.0783644	-0.0854636	-0.0780468	-0.0801954	-0.085692
-0.05	0.0122621	-0.010729	-0.0319478	-0.0335372	-0.022919	-0.0172757	-0.00642426	0.0119057	0.0336594	0.0463189	0.0290687	0.0333589	0.0447748	0.0565233	0.0734232	0.0876151	0.09081	0.0770889	0.0721986	0.0611888	0.0500903	0.0705471	0.0869322	0.0821968	0.0847426	0.0803463	0.0726748	0.0614154	0.035639	0.0445391	0.0688305	0.0778226	0.0692287	0.0340653	0.00249043	-0.00585695	-0.015975	-0.0253511	-0.0322031	-0.0190176	-0.0252205	-0.0469845	-0.0531132	-0.056305	-0.0783729	-0.0843062	-0.0662234	-0.0579041	-0.0499947
0	0.0448827	0.0132514	-0.00731939	0.00013915	0.0348578	0.0444199	0.0306776	0.0202884	0.0250139	0.0443538	0.0418467	0.0523471	0.0707828	0.0813988	0.0846585	0.0747141	0.086046	0.083948	0.080131	0.0810526	0.0694138	0.0890026	0.105196	0.0855028	0.0844768	0.0936577	0.0806183	0.0562111	0.029151	0.0305284	0.0480835	0.0580018	0.0387918	0.00433592	-0.00526935	0.00048507	-0.0144384	-0.0424325	-0.0497192	-0.0359477	-0.0386674	-0.0489412	-0.0254403	-0.0073094	-0.00138644	-0.0088228	-0.0189574	-0.0189602	0.00300038
0.05	0.0333057	0.0337792	0.0269469	0.0127025	-0.00312794	-0.00109532	-0.00231655	-0.000856761	-0.0107103	-0.0100647	0.00977058	0.0294587	0.03411	0.0316374	0.0282777	0.0290584	0.0280248	0.0224755	0.0237636	0.0474787	0.0420601	0.0442581	0.0406523	0.0301974	0.0476869	0.0635468	0.0686844	0.0591566	0.0630665	0.0603427	0.035253	0.0376308	0.0216508	0.0108741	0.0200193	0.0370362	0.0319563	-0.000275109	-0.00785857	0.00360809	0.0243948	0.0174455	0.0123409	0.0128099	0.035477	0.0482506	0.0400497	0.0292535	0.02573
0.1	0.0254265	0.0485664	0.0456259	0.0389117	0.0152491	0.0028124	-0.0156976	0.00453202	0.0136999	-0.00595697	0.016027	0.0294841	0.00904251	0.00329893	0.012433	0.0154971	0.0102165	0.00618061	0.0138649	0.0290467	0.0229617	0.00550225	-0.00541769	0.0183901	0.0552486	0.0725081	0.0698961	0.0554664	0.0644349	0.061476	0.0359599	0.0347925	0.0303764	0.0334539	0.0370111	0.0395613	0.0313375	0.00581333	-0.00162068	0.0151134	0.0393867	0.0195104	-0.0197805	-0.0335892	-0.0138172	-0.00686755	-0.00669809	0.00119145	-0.000588731
0.15	0.0109287	0.0390164	0.0459755	0.0440965	0.019293	0.00356629	-0.0142349	0.00728339	0.0261832	0.0105979	0.021368	0.0215616	-0.012038	-0.0214167	-0.00680943	-0.0103328	-0.0226694	-0.0284706	-0.0133729	0.0154182	0.019049	-0.00521661	-0.03058	-0.0169483	0.0113855	0.0398445	0.0533599	0.0448242	0.0564853	0.0602236	0.0471313	0.0468988	0.0503474	0.0517083	0.0448621	0.0441597	0.0259533	0.00532382	0.00189865	0.0199382	0.0382017	0.01319	-0.0317776	-0.0505076	-0.036849	-0.0404374	-0.0381476	-0.0267291	-0.0284895
0.2	-0.0130909	0.0200083	0.0285303	0.0178834	-0.008203	-0.0121687	-0.0119256	0.009352	0.0316811	0.027342	0.0254738	0.00921945	-0.0279681	-0.0225246	0.00119419	-0.00654678	-0.0334334	-0.0475751	-0.0375657	-0.00114831	0.0218265	0.00665864	-0.0266748	-0.0333859	-0.0295366	-0.00243303	0.0133465	0.00746619	0.0248345	0.0407261	0.0426662	0.0522695	0.0632745	0.0635228	0.0521186	0.0480758	0.027202	0.0020706	-0.00368281	0.0128896	0.0329668	0.0174617	-0.0231137	-0.0425743	-0.0373258	-0.0479773	-0.0480338	-0.0368369	-0.0314518
0.25	-0.0392116	-0.0103804	-0.013212	-0.0214556	-0.0354761	-0.0212208	0.00444534	0.0275172	0.0464669	0.0463481	0.0328753	0.00443464	-0.0296378	-0.0139459	0.0145057	0.0113119	-0.0263489	-0.0546672	-0.0610433	-0.0243195	0.0171423	0.0190665	-0.0138143	-0.0291549	-0.0385579	-0.0168378	-0.0104864	-0.0162584	0.0147223	0.0404093	0.0410675	0.0466532	0.0594815	0.0632253	0.0603428	0.0639497	0.0563732	0.0247198	0.0118766	0.0199219	0.0315446	0.01707	-0.0209023	-0.0349443	-0.0354793	-0.049081	-0.0519315	-0.0383315	-0.0225668
0.3	-0.0393485	-0.0171645	-0.0216755	-0.0193792	-0.0136297	-0.00182498	0.0218224	0.0406021	0.0559751	0.0612186	0.0397868	0.00631796	-0.0103881	0.00881205	0.0459347	0.0466115	0.00100035	-0.0463826	-0.0688723	-0.032751	0.0172422	0.0296269	-0.00636532	-0.0229558	-0.0314553	-0.0130557	-0.0111294	-0.0155978	0.0143262	0.0413614	0.0433779	0.0396089	0.0378803	0.0370724	0.0494427	0.0682333	0.0825972	0.0620808	0.0494226	0.0467812	0.0386091	0.0154985	-0.012286	-0.0142764	-0.00945307	-0.022976	-0.0278378	-0.0202279	-0.00536572
0.35	-0.0109181	0.00988691	0.0154538	0.0192965	0.0295038	0.0296722	0.040823	0.0535028	0.0642266	0.062888	0.0332192	-0.0035351	-0.00439918	0.0143391	0.0561382	0.0663855	0.0314247	-0.0260353	-0.0527556	-0.0211195	0.027663	0.0371997	-0.00589103	-0.0200861	-0.0193808	-0.0074409	-0.0107673	-0.0126692	0.0060362	0.0304991	0.0419151	0.0295382	0.0154229	0.0139122	0.0301978	0.0484981	0.0690439	0.0560236	0.0537427	0.0548062	0.0350892	0.0059383	-0.0117021	-0.00882669	0.000547219	-0.00998539	-0.0142433	-0.00791908	0.00557966
0.4	0.0292822	0.037868	0.0524848	0.0501934	0.0489055	0.0404739	0.0394863	0.0502198	0.050662	0.0321676	0.00621972	-0.0138447	-0.00710223	-0.00294164	0.0225942	0.0395152	0.0232525	-0.0281424	-0.0469441	-0.0265807	0.0103204	0.0185006	-0.00989603	-0.0126779	0.000901969	-0.00146658	-0.012095	-0.0208313	-0.00904745	0.00750242	0.0307444	0.0267055	0.0209824	0.02847	0.0446922	0.0573145	0.066497	0.047914	0.0458355	0.0501125	0.034794	0.0148448	0.00389733	0.00438123	0.00360905	-0.0110073	-0.0235732	-0.0201258	-0.0157789
0.45	0.0525315	0.0546603	0.0681825	0.0551295	0.0462675	0.0439232	0.0265868	0.0223555	0.00818908	-0.015416	-0.0336956	-0.0393848	-0.0260513	-0.0322263	-0.0318999	-0.0218833	-0.0166697	-0.0340854	-0.0492488	-0.0510068	-0.0274103	-0.00509874	-0.00247325	-0.00545412	0.0117488	-0.00192495	-0.0330123	-0.0660943	-0.0621296	-0.0613124	-0.0356631	-0.018205	0.00158565	0.0197525	0.0391857	0.0445452	0.0473561	0.0355488	0.0432853	0.0414709	0.0289368	0.0258703	0.0271097	0.0319047	0.0217147	-0.00925669	-0.0322113	-0.0284446	-0.0296435
0.5	0.0303097	0.0337086	0.0430492	0.0372036	0.0348263	0.0492622	0.0272426	0.00537282	-0.019279	-0.0295133	-0.0336218	-0.0339195	-0.0240426	-0.0472664	-0.064246	-0.0480824	-0.0177818	0.00355919	-0.0228752	-0.0529257	-0.0494454	-0.0255467	-0.020299	-0.0343713	-0.0215457	-0.0244554	-0.0706672	-0.120519	-0.118764	-0.116765	-0.0865365	-0.0513094	-0.00984324	0.0230454	0.050352	0.0601373	0.0671365	0.0564757	0.0573353	0.0490651	0.0490316	0.0659554	0.074668	0.0781814	0.0567353	0.0128196	-0.0182297	-0.0174743	-0.0186946
0.55	0.0110588	0.0265202	0.0333137	0.038683	0.0457306	0.0709694	0.0616705	0.0331667	0.00654222	0.00458154	0.00162716	0.00208457	0.00986224	-0.0201048	-0.0452749	-0.0216573	0.0108401	0.041649	0.00672391	-0.0364253	-0.0536351	-0.0469935	-0.0457538	-0.0468492	-0.0335742	-0.0160652	-0.0563343	-0.107538	-0.12007	-0.112877	-0.0797771	-0.0488723	-0.016526	0.015836	0.0399277	0.0527489	0.0632924	0.0480351	0.0355596	0.0305433	0.057968	0.102431	0.117973	0.114025	0.0742489	0.0195201	-0.00925036	-0.00911243	-0.0194768
0.6	-0.013072	0.0169842	0.0185627	0.0214768	0.0371153	0.0718107	0.0783162	0.0480392	0.0219785	0.0214569	0.0121008	0.0133418	0.0249714	0.0110239	-0.0138313	0.00285257	0.0254048	0.0549408	0.0199371	-0.0231783	-0.0535078	-0.0693537	-0.0754105	-0.053252	-0.0364466	-0.00323357	-0.0343169	-0.0821216	-0.10667	-0.0964069	-0.068242	-0.0471353	-0.0246531	0.0044476	0.0209425	0.0332409	0.0428765	0.0226608	0.00438689	-0.00163177	0.0386243	0.0961556	0.122517	0.124976	0.0833049	0.0249277	-0.00373114	-0.0013994	-0.0148486
0.65	-0.0214987	0.00827095	-0.00258166	-0.0140385	0.00165063	0.0518129	0.0799182	0.0520195	0.0265828	0.0251254	0.0166196	0.0106425	0.013355	0.0090595	-0.00409506	-0.00107296	0.00486335	0.0201136	-0.00109921	-0.0345837	-0.0644842	-0.087528	-0.0968148	-0.067364	-0.0576414	-0.0280934	-0.0527136	-0.0859244	-0.105177	-0.0901355	-0.0697145	-0.0632826	-0.0542466	-0.0250622	-0.0100558	0.00471707	0.00967594	-0.00891024	-0.0177063	-0.0153651	0.0301642	0.0861446	0.127566	0.14196	0.105832	0.0488109	0.0244794	0.0366996	0.0329934
0.7	-0.0352668	-0.023092	-0.0435437	-0.0626502	-0.0499726	0.0052575	0.0447176	0.0317599	0.0138479	0.00713308	-0.00354882	-0.0142026	-0.0145665	-0.0172066	-0.0182952	-0.0273739	-0.0326126	-0.0290442	-0.038505	-0.0596269	-0.0865937	-0.11517	-0.124398	-0.106456	-0.111355	-0.0877106	-0.106283	-0.12358	-0.123994	-0.0987116	-0.0827177	-0.086652	-0.0879955	-0.0529318	-0.0354592	-0.0237955	-0.0154906	-0.0152835	-0.00386916	0.0104294	0.0516215	0.100904	0.146181	0.163781	0.124667	0.071161	0.0546182	0.0762039	0.0846499
0.75	-0.0330684	-0.0385223	-0.0596828	-0.0788031	-0.0708506	-0.0234016	0.0072809	0.00606284	0.00229774	0.0120362	0.0109816	-0.00288314	-0.00975551	-0.0204504	-0.032226	-0.0638191	-0.0758274	-0.0717276	-0.0663613	-0.0715484	-0.0825426	-0.108402	-0.124117	-0.133437	-0.151571	-0.1309	-0.143194	-0.152529	-0.138233	-0.108705	-0.0989729	-0.107141	-0.0997339	-0.049022	-0.0238906	-0.0192806	-0.00526594	0.016667	0.045082	0.0686571	0.0966192	0.127284	0.158547	0.170597	0.127308	0.0815761	0.0752191	0.102229	0.124693
0.8	-0.00968357	-0.0183795	-0.0301504	-0.0513766	-0.0539755	-0.0160941	0.00519631	0.0100815	0.00683295	0.0214579	0.0298197	0.0122167	-0.00309708	-0.0149093	-0.025387	-0.0613153	-0.078059	-0.0769673	-0.0613832	-0.0681531	-0.0718126	-0.0859624	-0.101484	-0.132086	-0.155331	-0.138095	-0.147332	-0.155755	-0.138244	-0.114117	-0.109536	-0.113902	-0.0849833	-0.025101	-0.00263785	-0.00993807	0.00257302	0.0278164	0.0573264	0.0859276	0.114856	0.137296	0.152164	0.156749	0.112597	0.0747122	0.0773825	0.112143	0.142563
0.85	0.0221659	0.004788	-0.00330599	-0.0278951	-0.0318731	-0.00106528	0.015737	0.0148402	0.00303258	0.00713865	0.0193002	0.00199626	-0.0137191	-0.0117915	-0.00147234	-0.0240679	-0.0408867	-0.0428841	-0.0264891	-0.0470453	-0.0565938	-0.0567669	-0.071715	-0.111708	-0.131909	-0.11321	-0.125261	-0.135771	-0.129884	-0.116265	-0.110329	-0.111921	-0.0802202	-0.0234584	4.61914e-05	-0.0146016	-0.0178551	-0.00044183	0.0329189	0.0732309	0.113547	0.141617	0.148514	0.143339	0.100722	0.0674891	0.0698126	0.10256	0.133416
0.9	0.0284351	0.0182826	0.0201334	-0.00158695	-0.003762	0.0198417	0.0228646	0.0118185	0.000968148	-0.00293948	-0.000586859	-0.0237077	-0.0375944	-0.0271874	-0.00610224	-0.0157419	-0.0308241	-0.0269579	-0.0101902	-0.0298851	-0.0392853	-0.0347706	-0.0480764	-0.0833295	-0.098207	-0.0878126	-0.111224	-0.12785	-0.130648	-0.126884	-0.127659	-0.131956	-0.100956	-0.0458543	-0.0125512	-0.0208451	-0.0279135	-0.0131551	0.0210671	0.061124	0.108344	0.148791	0.156967	0.141921	0.0929501	0.0634772	0.0638082	0.0955827	0.125052
0.95	0.00923025	0.0226899	0.0387378	0.0325417	0.0346532	0.0450837	0.020028	-0.00571068	-0.0127239	-0.012556	-0.0188636	-0.0395606	-0.0528035	-0.0421825	-0.0224733	-0.0289204	-0.0417838	-0.0276228	-0.00229357	-0.0147269	-0.0294265	-0.0392982	-0.0557723	-0.0758926	-0.0807459	-0.0736379	-0.0985886	-0.125137	-0.137926	-0.136875	-0.141474	-0.148431	-0.129314	-0.0832888	-0.0465081	-0.0409577	-0.0367758	-0.0223144	0.00899744	0.0482306	0.09619	0.142046	0.159151	0.146166	0.0987662	0.0733028	0.081752	0.116924	0.139409
1	-0.00792004	0.0203845	0.0349933	0.0430972	0.052972	0.0522906	0.0132114	-0.0205402	-0.0217011	-0.0162365	-0.0187746	-0.0322049	-0.0347499	-0.0291775	-0.0238996	-0.0374497	-0.0411926	-0.0183343	0.00675424	0.00110161	-0.0147091	-0.0353266	-0.0578275	-0.0700664	-0.0700408	-0.0577007	-0.078319	-0.11195	-0.137184	-0.135796	-0.140598	-0.14478	-0.131102	-0.091534	-0.0523631	-0.0407652	-0.0414117	-0.0378438	-0.0103489	0.0270582	0.0626301	0.108878	0.13155	0.132276	0.101649	0.0840097	0.0999022	0.128494	0.134061
1.05	-0.0206596	0.00471952	0.0138958	0.0250843	0.0293903	0.0282426	-0.00188382	-0.0323973	-0.0327076	-0.031775	-0.0274994	-0.0382164	-0.0326208	-0.0168829	-0.00398305	-0.011583	-0.00865867	0.00654783	0.0159697	0.0103738	0.00223228	-0.0199085	-0.0551417	-0.0732995	-0.0713522	-0.0624724	-0.0864339	-0.115862	-0.144177	-0.136158	-0.137559	-0.136183	-0.127898	-0.0898982	-0.0417354	-0.0244115	-0.0294977	-0.036458	-0.0145133	0.0226894	0.0465468	0.0863275	0.105895	0.117027	0.109165	0.10539	0.120433	0.136846	0.141533
1.1	-0.0192504	-0.00593393	0.00339251	0.00536874	-0.00295613	0.000706885	-0.00481468	-0.0213069	-0.0352142	-0.0503206	-0.0457653	-0.0458981	-0.035842	-0.0187282	-0.0125866	-0.0207512	-0.0238553	-0.0110937	0.00326539	0.00536452	0.00126771	-0.0232081	-0.0683531	-0.0821764	-0.0793267	-0.0791749	-0.103428	-0.110417	-0.122104	-0.109042	-0.117646	-0.118977	-0.109216	-0.0721791	-0.0243154	-0.000641425	-0.00399562	-0.0232207	-0.00921494	0.0247615	0.0398349	0.0682803	0.0887291	0.107406	0.112585	0.112464	0.118772	0.132385	0.151315
1.15	-0.0100853	-0.00862594	-0.00447428	-0.00631575	-0.021043	-0.0217885	-0.0193476	-0.0240622	-0.0445483	-0.0650001	-0.0596211	-0.0470161	-0.0239913	-0.0101915	-0.018509	-0.0472428	-0.0589374	-0.0409582	-0.0243736	-0.0182996	-0.0221643	-0.0362504	-0.0668502	-0.0680319	-0.0672326	-0.0743528	-0.0896476	-0.0854481	-0.101916	-0.105438	-0.123634	-0.124968	-0.116999	-0.0879072	-0.0511299	-0.0286767	-0.0259548	-0.0457269	-0.0409233	-0.0153785	0.00259524	0.0293344	0.0561323	0.0840281	0.0956676	0.0915409	0.0975353	0.118577	0.147407
1.2	0.00307213	-0.0118799	-0.0170296	-0.0142864	-0.0419581	-0.0601641	-0.0620061	-0.0538676	-0.0583622	-0.0679725	-0.0609883	-0.0460653	-0.0171746	-0.00790881	-0.0179995	-0.0699168	-0.0953689	-0.0790687	-0.0624492	-0.0566321	-0.0653536	-0.0675982	-0.0760669	-0.0599378	-0.0512941	-0.0501863	-0.0500153	-0.0457101	-0.0783277	-0.107816	-0.143633	-0.146169	-0.137468	-0.126748	-0.10658	-0.0893626	-0.0760886	-0.080131	-0.0749317	-0.0555933	-0.0342873	-0.00990016	0.0201919	0.0475139	0.0644602	0.0638966	0.0760104	0.110673	0.145247
1.25	-0.00753544	-0.0311446	-0.041862	-0.0326419	-0.06265	-0.0890194	-0.0890384	-0.0665304	-0.0509485	-0.0522326	-0.0533002	-0.0518247	-0.0365326	-0.032928	-0.0318494	-0.078059	-0.0872045	-0.0709576	-0.0602276	-0.0575618	-0.0742675	-0.0831565	-0.0715068	-0.0511087	-0.042376	-0.0282169	-0.0140356	-0.00890429	-0.0477051	-0.0878662	-0.133333	-0.137186	-0.128593	-0.131226	-0.124218	-0.110078	-0.0992516	-0.0987878	-0.081652	-0.053349	-0.0389032	-0.0260399	-0.00329922	0.0171412	0.0324855	0.0424546	0.0598944	0.0965823	0.129552
1.3	-0.00526522	-0.0277098	-0.0464402	-0.0416992	-0.0672968	-0.0735333	-0.0664314	-0.051403	-0.039839	-0.037153	-0.0433384	-0.0549472	-0.0478732	-0.0321434	-0.0186337	-0.0580904	-0.0571603	-0.0509432	-0.0527469	-0.0509528	-0.0753312	-0.100967	-0.0865178	-0.0680057	-0.0576935	-0.0342378	-0.00891725	0.00891677	-0.0202017	-0.0590775	-0.102466	-0.104148	-0.092968	-0.0959337	-0.094013	-0.0842451	-0.082131	-0.092833	-0.0849152	-0.0481789	-0.0343277	-0.0355359	-0.0149441	0.00851561	0.0184135	0.0257846	0.0399412	0.0663303	0.0928666
1.35	0.0140762	-0.0096233	-0.041677	-0.0478635	-0.0637948	-0.0487211	-0.0372522	-0.0384436	-0.045812	-0.051555	-0.0648073	-0.076442	-0.0619764	-0.0242979	-0.00506467	-0.0442259	-0.0568808	-0.0660459	-0.0731231	-0.0634799	-0.0884648	-0.114762	-0.101768	-0.0754608	-0.0525872	-0.0290266	-0.00329562	0.0216198	0.00813763	-0.0185985	-0.0543796	-0.0518134	-0.0388207	-0.0420064	-0.0453539	-0.0422482	-0.0418921	-0.0600194	-0.0688295	-0.04272	-0.0353185	-0.0374779	-0.0133945	0.0115466	0.0106024	0.0055919	0.012278	0.0281715	0.0468188
1.4	0.0585452	0.0340353	-0.0105392	-0.0276793	-0.0414172	-0.0278572	-0.0213771	-0.0335842	-0.0558631	-0.0693669	-0.0916101	-0.103365	-0.075645	-0.0177738	0.0107537	-0.0201953	-0.0458696	-0.0752819	-0.0971749	-0.0885679	-0.104973	-0.11525	-0.106992	-0.0811958	-0.0492158	-0.0329534	-0.0260016	-0.00288223	-0.00814656	-0.0213981	-0.0488504	-0.0442204	-0.0294268	-0.0269308	-0.0396345	-0.0476391	-0.0414814	-0.0508403	-0.0558959	-0.0391069	-0.0225625	-0.0132997	0.0117356	0.0305152	0.0202228	0.00371458	0.000803059	0.0165813	0.0410271
1.45	0.0732637	0.0434039	0.0109554	0.00788674	0.000881333	-0.00382851	-0.0170354	-0.0278376	-0.0413305	-0.0429755	-0.0700814	-0.104376	-0.0793526	-0.0123408	0.0309539	0.0201333	-0.00911996	-0.0374953	-0.0638931	-0.0564437	-0.0741516	-0.0658725	-0.0484625	-0.0314008	-0.00117096	0.00613117	-0.0143543	-0.0121898	-0.0204187	-0.0375247	-0.0643813	-0.0619258	-0.0400703	-0.0316471	-0.0532717	-0.0748432	-0.072198	-0.0709719	-0.0617775	-0.0506701	-0.0242092	-0.00721822	0.00425098	0.00481425	-0.00460506	-0.0177497	-0.020358	0.00275097	0.039431
1.5	0.0685027	0.0278283	-0.00401357	-0.00543497	-0.0083117	-0.0111527	-0.026969	-0.0356443	-0.044969	-0.0326674	-0.0536877	-0.0924489	-0.0715935	-0.0180176	0.0173258	0.0115321	-0.00879065	-0.0227284	-0.0449987	-0.0283928	-0.0391397	-0.0329585	-0.0237107	-0.0108355	0.0260088	0.0491725	0.0341191	0.0280413	0.0169705	-0.0125367	-0.032836	-0.0219181	0.00243063	0.00326625	-0.0282846	-0.0619838	-0.0733222	-0.0628793	-0.0375628	-0.0333157	-0.0211723	-0.0141733	-0.00861203	-0.0120659	-0.0105271	-0.0106286	-0.00991935	0.00820305	0.0412022
contact pair2
	time MD spindle
time scalp spindle	-1.5	-1.45	-1.4	-1.35	-1.3	-1.25	-1.2	-1.15	-1.1	-1.05	-1	-0.95	-0.9	-0.85	-0.8	-0.75	-0.7	-0.65	-0.6	-0.55	-0.5	-0.45	-0.4	-0.35	-0.3	-0.25	-0.2	-0.15	-0.1	-0.05	0	0.05	0.1	0.15	0.2	0.25	0.3	0.35	0.4	0.45	0.5	0.55	0.6	0.65	0.7	0.75	0.8	0.85	0.9
-1.5	0.28536	0.300486	0.303053	0.265459	0.23998	0.220661	0.204114	0.19195	0.180728	0.183934	0.163545	0.167052	0.189895	0.209845	0.197776	0.187013	0.167938	0.159444	0.141548	0.11527	0.11407	0.118692	0.105007	0.0936172	0.0805723	0.0676468	0.0459408	0.0318149	-0.00218309	-0.0315629	-0.0443696	-0.0617503	-0.0756402	-0.0739929	-0.0739742	-0.072239	-0.0800936	-0.0885866	-0.0859686	-0.0831592	-0.0800248	-0.0809861	-0.091161	-0.0924195	-0.0705716	-0.0388952	-0.00553167	0.021386	0.0303325
-1.45	0.250831	0.268879	0.287973	0.266297	0.238727	0.221697	0.208064	0.204464	0.193936	0.198185	0.168884	0.162486	0.175765	0.185721	0.17575	0.175669	0.15961	0.15137	0.131242	0.0990206	0.0886341	0.0916018	0.0794445	0.0746121	0.0622247	0.0370126	-0.00118956	-0.0245312	-0.0402429	-0.0432281	-0.0397071	-0.0497629	-0.0624365	-0.0662334	-0.0718846	-0.0710917	-0.0712713	-0.0701687	-0.0640254	-0.0670247	-0.0672927	-0.0615827	-0.0558902	-0.0480904	-0.0343351	-0.0165726	0.000655001	0.0178984	0.0187534
-1.4	0.253393	0.267844	0.289512	0.281607	0.252678	0.234631	0.218294	0.214117	0.20222	0.203315	0.176051	0.167081	0.166562	0.161513	0.149221	0.155535	0.152806	0.145239	0.124416	0.0908003	0.065356	0.054992	0.0400505	0.0373861	0.0272456	0.00482579	-0.0323453	-0.0517076	-0.0503704	-0.0404904	-0.0419722	-0.0609942	-0.0832089	-0.0951333	-0.0990501	-0.0964249	-0.0875567	-0.075642	-0.0640734	-0.0686523	-0.0744837	-0.0677612	-0.0532193	-0.0378706	-0.0218135	-0.00448079	0.0134407	0.0285284	0.0340981
-1.35	0.24745	0.267934	0.287125	0.288788	0.266541	0.249431	0.239772	0.241046	0.232184	0.221889	0.191216	0.172703	0.161083	0.159371	0.15325	0.167716	0.177256	0.162896	0.119615	0.0838982	0.0523714	0.0417498	0.0315531	0.0284851	0.00737425	-0.0293991	-0.0582501	-0.0565152	-0.0468413	-0.0378037	-0.0502975	-0.0783871	-0.105275	-0.121477	-0.122451	-0.116343	-0.105336	-0.0909099	-0.0770159	-0.0709852	-0.0664285	-0.0537306	-0.0409528	-0.033258	-0.0203244	-0.00290325	0.0249734	0.0423333	0.0485465
-1.3	0.2281	0.247441	0.266408	0.267539	0.251007	0.23571	0.235169	0.243062	0.236991	0.221835	0.195863	0.197682	0.198668	0.194229	0.165385	0.163248	0.17739	0.157661	0.108802	0.0694245	0.0443901	0.0522977	0.054241	0.0526063	0.0240766	-0.0141388	-0.0347102	-0.022875	-0.0158952	-0.0145058	-0.0326653	-0.0612749	-0.0859983	-0.105209	-0.109171	-0.101506	-0.092451	-0.085207	-0.0775536	-0.0734805	-0.0673698	-0.0571076	-0.0484799	-0.0457981	-0.0351719	-0.0177551	0.0159248	0.0368287	0.046856
-1.25	0.196362	0.211678	0.220365	0.217808	0.220585	0.208587	0.213338	0.232104	0.229003	0.198695	0.176199	0.196104	0.219484	0.226321	0.198502	0.171114	0.171705	0.14648	0.101956	0.0647602	0.053281	0.0728104	0.0755251	0.0746014	0.0471481	0.0119069	0.000889469	0.00773694	0.00245703	-0.00278624	-0.0165348	-0.0368439	-0.0534249	-0.0701098	-0.0797805	-0.0787166	-0.0836138	-0.0882473	-0.0844325	-0.0791095	-0.0729968	-0.0629027	-0.0430263	-0.0261012	-0.0144527	-0.0034443	0.0182035	0.0325196	0.0449671
-1.2	0.168414	0.189053	0.190331	0.184695	0.203266	0.180951	0.181332	0.209591	0.220126	0.19245	0.176538	0.197301	0.223267	0.226864	0.211133	0.175602	0.166418	0.145047	0.112994	0.0948283	0.102238	0.116767	0.11544	0.10591	0.0753689	0.0464231	0.0381001	0.0360545	0.0252206	0.0138632	-0.000120974	-0.0195563	-0.0395263	-0.0616329	-0.0808205	-0.0905273	-0.101259	-0.101085	-0.0887938	-0.0797005	-0.0753134	-0.0717823	-0.0552258	-0.0347453	-0.0191327	-0.00682916	0.00727657	0.0165341	0.0326286
-1.15	0.162083	0.190053	0.188484	0.18368	0.197539	0.172448	0.170335	0.194175	0.209067	0.196519	0.196306	0.216381	0.234671	0.228145	0.21767	0.186995	0.168871	0.153453	0.133592	0.118163	0.114441	0.129449	0.137439	0.126801	0.0986371	0.0704332	0.0484961	0.0316371	0.0180521	0.00592659	-0.0112008	-0.0313967	-0.0528611	-0.0756021	-0.09381	-0.107955	-0.124402	-0.129888	-0.125705	-0.119276	-0.108318	-0.103197	-0.0981455	-0.0852217	-0.0622505	-0.0376649	-0.0168448	0.00866531	0.0333201
-1.1	0.13429	0.160363	0.16778	0.173527	0.184517	0.169535	0.170195	0.185583	0.202614	0.206254	0.222477	0.234608	0.245751	0.238728	0.230641	0.208968	0.187778	0.16792	0.15018	0.139608	0.122427	0.116985	0.119247	0.103575	0.0829777	0.0562345	0.0294347	0.00600879	-0.0116705	-0.0172029	-0.0304716	-0.0481272	-0.0659019	-0.0856518	-0.100867	-0.11518	-0.135428	-0.147079	-0.150929	-0.15042	-0.137745	-0.12504	-0.125587	-0.123319	-0.106046	-0.0813705	-0.0484123	-0.00555056	0.0247187
-1.05	0.107057	0.127655	0.14583	0.156063	0.155238	0.138342	0.145499	0.16562	0.200854	0.221852	0.239417	0.251146	0.264974	0.267624	0.252851	0.223719	0.19582	0.176606	0.173604	0.169653	0.151475	0.129487	0.128508	0.124189	0.113821	0.0926915	0.0608532	0.0324718	0.0141517	0.00428944	-0.00889797	-0.0281166	-0.0504591	-0.0692068	-0.0796242	-0.0828692	-0.0922149	-0.0957702	-0.099055	-0.107427	-0.101595	-0.093247	-0.101029	-0.112595	-0.110573	-0.0956813	-0.0651383	-0.0265866	0.00406514
-1	0.0948593	0.116368	0.134133	0.143585	0.145219	0.139313	0.150069	0.16071	0.194456	0.232519	0.259507	0.288077	0.304641	0.319269	0.291822	0.25662	0.233454	0.20902	0.20063	0.19241	0.176686	0.158966	0.15483	0.15244	0.139398	0.123074	0.0925679	0.0636626	0.039558	0.0169519	-0.000624514	-0.0247442	-0.0550291	-0.0789167	-0.0883109	-0.0833345	-0.0857335	-0.0855567	-0.0876232	-0.0948109	-0.0958397	-0.0951537	-0.0994453	-0.0993876	-0.0887521	-0.0685826	-0.0400014	-0.00942643	0.0172853
-0.95	0.129575	0.145906	0.145982	0.145163	0.151456	0.152713	0.154125	0.157126	0.187184	0.240403	0.270424	0.306325	0.318844	0.328954	0.296586	0.257609	0.254514	0.233507	0.218672	0.199529	0.174585	0.155668	0.141313	0.129504	0.105046	0.0880913	0.056149	0.0307325	0.00652044	-0.0168941	-0.0352977	-0.0646896	-0.0955446	-0.113743	-0.115141	-0.101665	-0.0923341	-0.083694	-0.0845634	-0.0895837	-0.0954347	-0.102798	-0.11157	-0.108241	-0.0891483	-0.05514	-0.0163207	0.0150708	0.0404812
-0.9	0.152572	0.167213	0.157906	0.160132	0.174322	0.16971	0.160819	0.16725	0.187612	0.233679	0.256935	0.280905	0.298264	0.313887	0.290503	0.253455	0.252868	0.245204	0.230882	0.204227	0.173458	0.155412	0.135436	0.124326	0.106546	0.0803936	0.0448803	0.0154118	-0.013881	-0.0331553	-0.0437022	-0.0716322	-0.104318	-0.127973	-0.134647	-0.128171	-0.115833	-0.0961657	-0.0841709	-0.0768782	-0.075583	-0.0814802	-0.0941892	-0.104197	-0.0957877	-0.0680062	-0.0374643	-0.00513288	0.0196956
-0.85	0.126818	0.136269	0.141054	0.160286	0.176459	0.161928	0.153133	0.175816	0.197855	0.217892	0.227538	0.231639	0.249721	0.271068	0.26987	0.242452	0.235293	0.231497	0.222878	0.198965	0.165451	0.148242	0.132224	0.124388	0.117226	0.0879507	0.0615712	0.0344653	-0.000770322	-0.0278997	-0.0440082	-0.0704242	-0.102439	-0.132581	-0.149248	-0.15166	-0.141019	-0.121892	-0.108721	-0.0943954	-0.0844956	-0.0839025	-0.0926897	-0.104763	-0.0995765	-0.0856499	-0.0718095	-0.0449979	-0.0202969
-0.8	0.0901751	0.098163	0.114142	0.136774	0.149552	0.135524	0.139865	0.175754	0.198985	0.204889	0.214442	0.21323	0.229757	0.255507	0.265446	0.248914	0.226605	0.2183	0.222813	0.20548	0.181228	0.164403	0.159328	0.156343	0.147867	0.125075	0.109926	0.0906567	0.0522089	0.0107244	-0.0181243	-0.0432989	-0.0715519	-0.103706	-0.12669	-0.134232	-0.131326	-0.124861	-0.120015	-0.106201	-0.0912623	-0.0857507	-0.0904138	-0.100873	-0.100915	-0.0971647	-0.0917754	-0.0673817	-0.0458829
-0.75	0.0640707	0.0690772	0.0851958	0.0894809	0.0961555	0.0850099	0.102378	0.149997	0.180971	0.190056	0.200254	0.19416	0.207596	0.235454	0.250993	0.245243	0.219689	0.199721	0.201019	0.195878	0.181044	0.176473	0.184298	0.184179	0.175816	0.167218	0.148239	0.120764	0.0833515	0.0434397	0.0156331	-0.00188652	-0.0226164	-0.0553936	-0.0857272	-0.104151	-0.120185	-0.130188	-0.133024	-0.124035	-0.109546	-0.0992123	-0.0920128	-0.0935874	-0.0935227	-0.0917638	-0.0804918	-0.0524142	-0.033
-0.7	0.0462216	0.0490657	0.0582245	0.0563286	0.0552901	0.0495998	0.0734993	0.122994	0.150245	0.16548	0.185532	0.178974	0.191814	0.222871	0.239532	0.232417	0.20125	0.177856	0.180446	0.201851	0.207199	0.207016	0.214502	0.214486	0.200001	0.191048	0.159328	0.116745	0.0882881	0.0646782	0.0526644	0.0464883	0.0324779	0.0042434	-0.0292214	-0.0590974	-0.0895506	-0.112672	-0.121175	-0.115757	-0.102628	-0.0905806	-0.0780301	-0.0760576	-0.074647	-0.0735342	-0.0601036	-0.0393502	-0.02675
-0.65	0.0629643	0.0686317	0.0697718	0.0686514	0.0759199	0.0789752	0.0983496	0.137541	0.155266	0.161875	0.174055	0.16764	0.186384	0.219098	0.246807	0.240178	0.217612	0.199764	0.202623	0.233643	0.248941	0.24742	0.244134	0.241828	0.216404	0.202503	0.16953	0.122148	0.0951722	0.0785897	0.0725297	0.0635249	0.0458166	0.0184604	-0.0109604	-0.0364093	-0.0670606	-0.0935736	-0.107643	-0.112792	-0.108901	-0.101826	-0.0878191	-0.0795648	-0.0704105	-0.0697586	-0.0649194	-0.0510392	-0.0423458
-0.6	0.0706756	0.0810339	0.0815522	0.0984017	0.115119	0.115629	0.11685	0.133867	0.138551	0.136846	0.149165	0.162862	0.188393	0.207909	0.232636	0.221142	0.215049	0.212112	0.220646	0.254333	0.253723	0.243015	0.234922	0.226711	0.191273	0.161589	0.127871	0.0869749	0.0586153	0.0376448	0.0228258	0.00585185	-0.0126982	-0.0312353	-0.0496954	-0.0658747	-0.087065	-0.103867	-0.112831	-0.118086	-0.112343	-0.10667	-0.0959387	-0.0875202	-0.0746832	-0.0720919	-0.0704987	-0.0549829	-0.0411302
-0.55	0.0752823	0.100239	0.103738	0.11471	0.124899	0.121542	0.114228	0.11498	0.109099	0.0996363	0.118312	0.161707	0.195685	0.192219	0.192153	0.169925	0.184896	0.20658	0.221032	0.25211	0.239008	0.226163	0.219264	0.221104	0.188118	0.152932	0.120343	0.0842103	0.0562601	0.0320611	0.00767026	-0.0208975	-0.0424048	-0.0558931	-0.0594008	-0.0593715	-0.069984	-0.0808542	-0.0929284	-0.109633	-0.112692	-0.116639	-0.112193	-0.103205	-0.0866068	-0.0754559	-0.0681126	-0.050005	-0.0242251
-0.5	0.0697613	0.0964477	0.103837	0.0896101	0.0820159	0.0884177	0.0880075	0.084836	0.084838	0.0808311	0.0994986	0.152357	0.190381	0.180284	0.161221	0.12561	0.141401	0.166233	0.187502	0.221116	0.224036	0.224608	0.217283	0.217728	0.191088	0.16878	0.141696	0.105378	0.0745038	0.0560196	0.0330617	-0.000512096	-0.0252981	-0.0390372	-0.0346315	-0.0228686	-0.0233773	-0.0275394	-0.0352689	-0.0534004	-0.0691623	-0.0867515	-0.0888233	-0.0796002	-0.0643415	-0.05154	-0.0408475	-0.0212532	0.0101844
-0.45	0.0579411	0.0806515	0.0970799	0.0755447	0.0473396	0.044109	0.0404357	0.0446732	0.0624823	0.0831968	0.116185	0.155478	0.180421	0.162872	0.145842	0.123466	0.136721	0.147653	0.164885	0.201593	0.212578	0.218839	0.201405	0.189944	0.181256	0.173647	0.159707	0.127547	0.100491	0.090236	0.0680601	0.0303785	-0.00132896	-0.0180269	-0.0162996	-0.00164447	0.00349185	0.000123741	-0.0113251	-0.032882	-0.0494219	-0.0621076	-0.0604214	-0.0530697	-0.0419712	-0.0291091	-0.0182934	0.00117992	0.0281107
-0.4	0.0671141	0.0797574	0.0864906	0.0686595	0.0492535	0.0434958	0.0378839	0.0548003	0.0791667	0.105609	0.140677	0.162001	0.169924	0.149953	0.138101	0.121371	0.130892	0.132987	0.152222	0.189346	0.202488	0.210352	0.198452	0.194225	0.201884	0.199624	0.185814	0.158567	0.12893	0.103628	0.0650849	0.0233623	-0.00515787	-0.0198469	-0.0279344	-0.0215306	-0.0187702	-0.0262952	-0.0444684	-0.0663371	-0.0764614	-0.0748628	-0.0623567	-0.0444311	-0.0261691	-0.00939679	0.00149711	0.0162446	0.0309073
-0.35	0.0484676	0.0582771	0.0617127	0.050728	0.0461877	0.0462575	0.050581	0.0745941	0.0811495	0.086337	0.103576	0.125402	0.134157	0.119194	0.100997	0.0810042	0.0834386	0.0841038	0.116038	0.159066	0.175622	0.174591	0.164877	0.173421	0.196786	0.206855	0.189463	0.154407	0.120223	0.0955135	0.0538475	0.0146807	-0.00833832	-0.0181581	-0.0279748	-0.0293093	-0.0372853	-0.0573642	-0.0875533	-0.113074	-0.11428	-0.100623	-0.0831439	-0.0644686	-0.0469789	-0.0321943	-0.0206434	-0.00914431	0.000834797
-0.3	0.0100321	0.0248017	0.0366337	0.0349664	0.040342	0.0524147	0.0733174	0.0914047	0.0732444	0.0651665	0.0769083	0.111233	0.129313	0.11709	0.0915278	0.0765159	0.0819537	0.087968	0.112773	0.144537	0.160328	0.165653	0.161666	0.180073	0.211927	0.230413	0.212495	0.167157	0.123552	0.0977677	0.056	0.0172509	-0.00706156	-0.0206323	-0.0359529	-0.0435118	-0.0587075	-0.0868364	-0.12056	-0.145008	-0.141186	-0.121441	-0.105013	-0.0913483	-0.0738879	-0.0519687	-0.0296656	-0.0166269	-0.00876965
-0.25	-0.00922479	0.00303336	0.0181464	0.0250174	0.0308917	0.0437469	0.0704478	0.0841468	0.0690971	0.069147	0.0801238	0.111787	0.131369	0.132088	0.105902	0.0826092	0.0895252	0.0989511	0.106058	0.122024	0.146544	0.168482	0.173485	0.199087	0.228266	0.243262	0.222694	0.172812	0.127772	0.0978597	0.0538402	0.0112425	-0.0206401	-0.0403291	-0.0585977	-0.0688506	-0.0837315	-0.106784	-0.135545	-0.161784	-0.16127	-0.14558	-0.129755	-0.114908	-0.0911123	-0.0620276	-0.0297016	-0.0156005	-0.0097761
-0.2	-0.0195931	-0.0112976	-0.00377583	0.00400837	0.0156624	0.0255669	0.0431443	0.0493703	0.0425239	0.0560583	0.0739502	0.102249	0.12262	0.12343	0.0962604	0.071827	0.0863557	0.101302	0.0968776	0.09732	0.123212	0.151345	0.176244	0.208244	0.233573	0.239513	0.214502	0.169334	0.125017	0.092121	0.0479287	0.0047337	-0.030135	-0.0511275	-0.0658756	-0.0718495	-0.0828664	-0.100952	-0.122114	-0.143313	-0.141412	-0.125882	-0.110254	-0.0965428	-0.0788056	-0.0570726	-0.0340046	-0.0221012	-0.0165413
-0.15	-0.0283451	-0.0193005	-0.0129399	-0.0164739	-0.00645462	-0.0020787	0.000137337	0.00316166	0.0147192	0.0426977	0.0659465	0.0866424	0.108605	0.0989009	0.0787471	0.0641317	0.0759417	0.085842	0.0731446	0.058423	0.0785608	0.101186	0.139628	0.176732	0.204926	0.204174	0.181613	0.146508	0.113103	0.0868199	0.0456415	0.0102052	-0.017547	-0.0338894	-0.0419809	-0.0390765	-0.0412302	-0.0519875	-0.0667458	-0.0845345	-0.0867087	-0.0833109	-0.0834965	-0.0777614	-0.0592505	-0.0362029	-0.0223268	-0.0177729	-0.0169532
-0.1	5.28954e-05	0.0330896	0.0481507	0.0363755	0.0317164	0.0164227	0.00155316	-0.00476067	0.00816794	0.0403142	0.0647956	0.0783422	0.0986707	0.084641	0.0725149	0.0740889	0.0873709	0.088333	0.0774021	0.052512	0.0580852	0.0793136	0.110682	0.134295	0.158263	0.154658	0.123246	0.092869	0.0676658	0.0441585	0.00385875	-0.0317541	-0.0553647	-0.0648121	-0.0668332	-0.0544267	-0.0460688	-0.0435507	-0.0437282	-0.0463711	-0.0433977	-0.0468483	-0.0649595	-0.0720386	-0.0580208	-0.0394966	-0.0304645	-0.0213343	-0.01415
-0.05	0.0367241	0.0749603	0.0859046	0.0763819	0.0741155	0.0583165	0.0493399	0.0379931	0.0320779	0.0483627	0.068065	0.0704376	0.0727171	0.0678614	0.0639015	0.0742585	0.0758402	0.0712216	0.0689108	0.0555869	0.0491128	0.0537862	0.0560853	0.0604576	0.0763623	0.0795205	0.0543658	0.0322137	0.00892612	-0.0209086	-0.0504564	-0.0718643	-0.0835907	-0.0812625	-0.0743295	-0.0565804	-0.0434169	-0.0375323	-0.0329193	-0.0332638	-0.030764	-0.0295895	-0.0395613	-0.0514168	-0.0542473	-0.046933	-0.0342744	-0.0149394	0.0030413
0	0.0498867	0.0736973	0.0786447	0.0788575	0.0763072	0.0658302	0.0677538	0.0778814	0.0807274	0.0904335	0.0867813	0.0676123	0.0517539	0.051775	0.0673829	0.0763003	0.056107	0.0471697	0.0384797	0.0276674	0.0230177	0.0129043	0.00121431	-0.00468009	-0.00660654	0.00416277	-7.48597e-05	-0.0178174	-0.0312518	-0.046126	-0.0579609	-0.0717287	-0.089636	-0.0946092	-0.0937754	-0.0833702	-0.0710687	-0.0600125	-0.0434508	-0.0339158	-0.0265439	-0.0171505	-0.0107927	-0.00951989	-0.0215138	-0.0303655	-0.0161641	0.0053859	0.0154493
0.05	0.0412008	0.0395767	0.0501151	0.064314	0.0642318	0.0533138	0.0562176	0.0734088	0.0843946	0.0955492	0.079001	0.0474436	0.0309754	0.034656	0.0562062	0.0603346	0.0381558	0.0416787	0.0403788	0.0238635	0.00894176	-0.00637569	-0.0245948	-0.0395468	-0.0458013	-0.0342266	-0.0326239	-0.0426706	-0.029872	-0.0161651	-0.00371057	-0.00751987	-0.0308375	-0.0464564	-0.0560989	-0.0646706	-0.0759639	-0.0873397	-0.0874417	-0.080881	-0.0682156	-0.0504449	-0.0238828	0.00339685	0.0192847	0.0235438	0.0276808	0.0378919	0.0459681
0.1	0.053607	0.0384111	0.0424407	0.0420689	0.0393522	0.0193271	0.0198771	0.0308089	0.035301	0.040638	0.0324916	0.0200781	0.0221395	0.0370941	0.071317	0.0596181	0.0434066	0.0498986	0.0526555	0.0441813	0.0298831	0.0263133	0.0284244	0.0249662	0.0229926	0.0303832	0.0289528	0.0157713	0.0256063	0.0380766	0.0498529	0.0467362	0.0313533	0.0183756	0.00467648	-0.01039	-0.028146	-0.0423909	-0.0544896	-0.0603088	-0.057641	-0.0494689	-0.0316675	-0.0104379	0.0162123	0.0319945	0.0270474	0.0268765	0.0342694
0.15	0.0443705	0.0254546	0.0227519	0.0119359	0.00935777	-0.00868577	-0.0149393	-0.0148436	-0.0207659	-0.0213321	-0.0197704	-0.0337544	-0.0273213	0.00168046	0.0450014	0.0283554	0.0196167	0.032005	0.0477945	0.0526605	0.0423699	0.0368653	0.0333003	0.0383174	0.0425594	0.0431284	0.0445819	0.0430735	0.0668267	0.0838245	0.0963038	0.0965782	0.0911093	0.0865893	0.0753396	0.0551437	0.0268257	0.00112862	-0.0234681	-0.0388217	-0.0410627	-0.0373046	-0.0288792	-0.0214813	-0.00136898	0.0169848	0.0095872	0.00190941	0.00636979
0.2	0.0238117	0.0105326	0.00629716	-0.00666912	-0.0215233	-0.0398267	-0.049867	-0.0574751	-0.0692289	-0.0679777	-0.0519657	-0.0649576	-0.057416	-0.0298762	0.00821422	-0.00786474	-0.00653327	0.00624698	0.0284025	0.0468768	0.0453194	0.0427015	0.0290568	0.0324034	0.0307467	0.0263316	0.0352708	0.0478671	0.0856149	0.109848	0.125144	0.134205	0.139451	0.142407	0.135827	0.117528	0.0844579	0.0469521	0.0105921	-0.0153326	-0.0253732	-0.0289238	-0.0278662	-0.0301752	-0.0179059	-0.000484393	-0.00946865	-0.0277054	-0.0334885
0.25	0.00858353	0.00890719	0.0100123	-0.00427969	-0.0345667	-0.0450392	-0.0535836	-0.0613414	-0.0744124	-0.0665902	-0.0403693	-0.0502976	-0.0444345	-0.0261233	-0.00426488	-0.0123428	-0.00206869	0.0116879	0.0272176	0.0396333	0.0424879	0.0455291	0.0305907	0.0318028	0.0288034	0.0267025	0.0429841	0.0592703	0.0961279	0.119488	0.139262	0.156929	0.167336	0.17152	0.168154	0.157417	0.128836	0.0888003	0.0520334	0.0262945	0.0138655	0.00501541	-0.00453529	-0.0199355	-0.0192519	-0.00557692	-0.0123015	-0.0339809	-0.0506173
0.3	-0.0199125	-0.0182973	-0.0143746	-0.018051	-0.0388846	-0.0309331	-0.0317591	-0.0457458	-0.0611152	-0.0462322	-0.018687	-0.0223737	-0.0162455	-0.00756814	-0.00843383	-0.0143998	-0.00323401	0.0204856	0.0365365	0.0397715	0.0458268	0.0453543	0.0372748	0.0386353	0.0392038	0.0383077	0.0490561	0.0545394	0.0769846	0.0899284	0.109755	0.136597	0.155868	0.167973	0.175657	0.176201	0.159096	0.131176	0.107278	0.0935175	0.0806988	0.0599298	0.0359627	0.0124115	0.00877631	0.0167923	0.0075625	-0.0126992	-0.033593
0.35	-0.0518065	-0.062754	-0.0727347	-0.065887	-0.0657463	-0.0477909	-0.0453061	-0.0593118	-0.0748212	-0.0479416	-0.0218574	-0.0236487	-0.0191965	-0.0112088	-0.0213653	-0.030837	-0.0142492	0.0204687	0.0442452	0.0416488	0.0485892	0.0403158	0.0439289	0.0473808	0.0388097	0.0219491	0.0170603	0.00975304	0.0233043	0.0341475	0.059238	0.0927546	0.120645	0.144125	0.165511	0.182425	0.189434	0.187976	0.177124	0.162186	0.140291	0.107668	0.0707366	0.0416173	0.0383701	0.042734	0.0293825	0.00788179	-0.0130025
0.4	-0.0578525	-0.0802435	-0.106288	-0.0954313	-0.0808156	-0.0644298	-0.0548779	-0.0608937	-0.0756666	-0.0430299	-0.0183874	-0.0243887	-0.0221432	-0.01064	-0.0222545	-0.0286306	-0.00886178	0.0243665	0.0442824	0.0290339	0.0318266	0.0213398	0.0257819	0.019815	-0.00777931	-0.0372528	-0.0482326	-0.0523239	-0.0345889	-0.0222306	-0.00556959	0.0184057	0.0443088	0.0744132	0.111595	0.148609	0.178701	0.199179	0.197586	0.176253	0.146477	0.111835	0.0783839	0.0560864	0.0580881	0.068636	0.0651217	0.0507732	0.0273264
0.45	-0.0513873	-0.0696392	-0.0838342	-0.0751524	-0.0680506	-0.0657858	-0.0530799	-0.043782	-0.0540106	-0.0321507	-0.0181211	-0.0317909	-0.0364362	-0.0246201	-0.0236737	-0.0259841	-0.00840803	0.0133839	0.023546	0.00569484	-0.00386724	-0.0111498	-0.00774575	-0.0237483	-0.0570915	-0.0869247	-0.093638	-0.094615	-0.0801196	-0.0716724	-0.0634917	-0.0512018	-0.0293072	0.000649552	0.0446787	0.098124	0.146168	0.181024	0.189916	0.16837	0.13226	0.0992021	0.0781235	0.0661761	0.0665279	0.0800054	0.0890692	0.0795673	0.049777
0.5	-0.0364423	-0.0415154	-0.042205	-0.04721	-0.0567375	-0.0605935	-0.0540116	-0.0365776	-0.0444336	-0.0284922	-0.0194815	-0.038551	-0.0414723	-0.024361	-0.018042	-0.030185	-0.0155368	0.0033554	0.00310242	-0.0187142	-0.0362105	-0.0356296	-0.0250252	-0.0431275	-0.0718642	-0.0986306	-0.109925	-0.113607	-0.106901	-0.103745	-0.0946922	-0.0802912	-0.0555838	-0.0298464	0.0141647	0.0743327	0.127254	0.166409	0.190324	0.193291	0.17382	0.154012	0.143876	0.134679	0.125661	0.13275	0.143958	0.137777	0.103709
0.55	-0.0507055	-0.0494825	-0.0398736	-0.0410795	-0.0570821	-0.065289	-0.0657024	-0.0432373	-0.0482272	-0.0275491	-0.0176359	-0.0350003	-0.0366877	-0.0274519	-0.0178971	-0.0278666	-0.0226446	-0.0044336	-0.00788553	-0.0420423	-0.0686644	-0.0684465	-0.0461891	-0.0600136	-0.0880492	-0.11246	-0.129999	-0.138746	-0.135444	-0.133582	-0.120291	-0.102324	-0.0802221	-0.0600587	-0.0225376	0.0330232	0.0819722	0.12396	0.166893	0.207878	0.225752	0.232459	0.233211	0.223101	0.207212	0.20377	0.200418	0.190219	0.158978
0.6	-0.0586773	-0.0663327	-0.0529663	-0.0459711	-0.0540886	-0.0609314	-0.0651718	-0.0424154	-0.048159	-0.0214371	-0.00657609	-0.0145147	-0.012709	-0.00842838	-0.00800949	-0.02275	-0.0309707	-0.0163437	-0.0185462	-0.0625534	-0.0923738	-0.0905811	-0.063815	-0.0701979	-0.0938747	-0.114004	-0.12961	-0.135161	-0.129457	-0.129652	-0.124503	-0.114736	-0.10172	-0.0833135	-0.0483258	0.000306373	0.0418682	0.0847568	0.14113	0.210109	0.258437	0.28373	0.292943	0.284202	0.265631	0.248868	0.224422	0.206354	0.182576
0.65	-0.0469598	-0.0663784	-0.0563338	-0.0460951	-0.0463849	-0.0559529	-0.0667383	-0.0550621	-0.0608458	-0.0268289	-0.00720557	-0.00906369	-0.013445	-0.0101616	-0.0115609	-0.0266251	-0.0418248	-0.0344388	-0.0371482	-0.0801083	-0.104656	-0.105513	-0.0932568	-0.0968399	-0.109434	-0.120363	-0.127736	-0.125699	-0.11565	-0.117387	-0.120651	-0.120654	-0.118181	-0.106847	-0.0788486	-0.0368702	0.00196555	0.0453555	0.103281	0.178756	0.239367	0.273668	0.294514	0.299982	0.291061	0.269019	0.235553	0.212794	0.197825
0.7	-0.0117101	-0.0356956	-0.0356765	-0.0209062	-0.0134936	-0.0303716	-0.0440071	-0.0395993	-0.0448746	-0.0164982	-0.011362	-0.0168446	-0.0205204	-0.0149767	-0.0134442	-0.0292092	-0.0442878	-0.0457111	-0.0575156	-0.0932036	-0.110701	-0.11702	-0.120904	-0.122465	-0.120713	-0.122981	-0.123919	-0.120734	-0.121319	-0.134432	-0.142747	-0.143513	-0.141017	-0.134061	-0.11457	-0.0813933	-0.0445819	0.00226407	0.05743	0.127495	0.186022	0.228352	0.266126	0.29247	0.302107	0.288269	0.257302	0.233973	0.220831
0.75	0.0177711	0.00127829	-0.0036009	0.00351871	0.0132053	-0.00208147	-0.0123624	-0.0118145	-0.0209756	-0.00184873	-0.00766956	-0.0189267	-0.0184337	-0.0121336	-0.00632189	-0.0225016	-0.037526	-0.0449982	-0.0642682	-0.0982897	-0.113083	-0.116337	-0.127035	-0.13501	-0.131246	-0.132356	-0.135112	-0.144102	-0.165486	-0.192262	-0.201239	-0.200429	-0.191188	-0.17806	-0.152895	-0.118588	-0.0849604	-0.0384281	0.0157143	0.0823381	0.141518	0.19142	0.243465	0.285889	0.311246	0.313254	0.297916	0.284491	0.27285
0.8	-0.00722332	-0.0170803	-0.0173397	-0.0163537	-0.00820106	-0.0169103	-0.0258095	-0.0231059	-0.0301695	-0.0143599	-0.0107063	-0.0232694	-0.0159224	-0.0135144	-0.00888608	-0.0266405	-0.0478706	-0.0604675	-0.0759858	-0.0934143	-0.10303	-0.10392	-0.113231	-0.120149	-0.120648	-0.125969	-0.129205	-0.145538	-0.18044	-0.218102	-0.226938	-0.228563	-0.217464	-0.200111	-0.171017	-0.136547	-0.109704	-0.0703515	-0.018535	0.0475815	0.110504	0.166556	0.224506	0.272908	0.302766	0.315814	0.318495	0.32201	0.320642
0.85	-0.0742585	-0.0813255	-0.0740299	-0.0654424	-0.0548531	-0.0556293	-0.066075	-0.0573086	-0.0551703	-0.0385207	-0.0288919	-0.0309239	-0.0146606	-0.0112241	-0.00737615	-0.0197403	-0.03938	-0.050944	-0.0736801	-0.0852547	-0.0973616	-0.107073	-0.12228	-0.129264	-0.129423	-0.132614	-0.136479	-0.155054	-0.189225	-0.226701	-0.236994	-0.241285	-0.229956	-0.212353	-0.187082	-0.156274	-0.132174	-0.0964544	-0.0455257	0.0212855	0.0873146	0.148949	0.212958	0.268813	0.303822	0.323637	0.33781	0.34996	0.358579
0.9	-0.0904033	-0.0910496	-0.0772837	-0.0625806	-0.0476079	-0.0440042	-0.0555027	-0.0430612	-0.0328838	-0.0125473	0.00186504	0.00781938	0.0233002	0.0282242	0.0189012	0.00297502	-0.0155411	-0.0200832	-0.0480092	-0.0627496	-0.0765094	-0.0945865	-0.116892	-0.125554	-0.128742	-0.138532	-0.150683	-0.168761	-0.195431	-0.228278	-0.24301	-0.246462	-0.23875	-0.230762	-0.215679	-0.186075	-0.15272	-0.113449	-0.0646308	-0.000434094	0.0657452	0.129934	0.196213	0.258282	0.302784	0.329556	0.350344	0.368562	0.383805
0.95	-0.0469976	-0.0454242	-0.0335962	-0.0184851	-0.00341625	0.000756112	-0.00443898	0.00114262	0.00255551	0.0320834	0.0576792	0.0677787	0.0797861	0.0759922	0.0485473	0.0278431	0.0190165	0.0115276	-0.0239187	-0.0488141	-0.0677584	-0.0914217	-0.10732	-0.104339	-0.109769	-0.135349	-0.164081	-0.1787	-0.193378	-0.217262	-0.232509	-0.234899	-0.231277	-0.225829	-0.209928	-0.179099	-0.143371	-0.107657	-0.0677868	-0.0155805	0.0412675	0.104088	0.168831	0.226697	0.275078	0.313398	0.34755	0.37716	0.400894
1	0.0260053	0.0180123	0.0141227	0.0193396	0.0327682	0.0384088	0.0359921	0.0450648	0.0404021	0.0735265	0.101099	0.109336	0.112865	0.0993189	0.0736972	0.05181	0.042155	0.0255607	-0.015425	-0.0375246	-0.0542797	-0.072994	-0.0830326	-0.0802232	-0.0955406	-0.140369	-0.180892	-0.195503	-0.214367	-0.232814	-0.238581	-0.233469	-0.225025	-0.211998	-0.18806	-0.153585	-0.122477	-0.0945007	-0.0631693	-0.0223762	0.0312847	0.092185	0.151531	0.19917	0.245481	0.286576	0.323922	0.35455	0.381216
1.05	0.0799314	0.0594306	0.0375814	0.0327793	0.0458988	0.0490432	0.0379401	0.053733	0.0548495	0.082326	0.0997176	0.105871	0.110402	0.106628	0.0799467	0.053363	0.0361686	0.0248012	-0.013344	-0.0277879	-0.03864	-0.0511549	-0.0570889	-0.0544777	-0.0710314	-0.118008	-0.15071	-0.159848	-0.180774	-0.195181	-0.197494	-0.195184	-0.189757	-0.179966	-0.162171	-0.136179	-0.116942	-0.0972815	-0.0777471	-0.0479328	0.00263785	0.0580409	0.108455	0.151885	0.196283	0.237408	0.271426	0.294277	0.316509
1.1	0.0895763	0.0698862	0.0393576	0.0228921	0.0291866	0.0373645	0.0331462	0.0489822	0.0544204	0.0722033	0.0675898	0.0781589	0.0841463	0.090807	0.0798166	0.0591743	0.0485323	0.0510312	0.0217045	-0.00096023	-0.0165935	-0.0155713	-0.0141056	-0.0127138	-0.0303223	-0.0643839	-0.0893686	-0.100668	-0.1226	-0.135871	-0.147476	-0.156618	-0.157863	-0.155946	-0.148981	-0.13507	-0.127925	-0.118676	-0.107834	-0.0832881	-0.0375091	0.0112472	0.0537584	0.0972464	0.144085	0.191447	0.228599	0.250216	0.265326
1.15	0.0790888	0.068692	0.0453994	0.0274076	0.0274099	0.0389408	0.0418437	0.0471779	0.0404242	0.0561663	0.0634647	0.0868921	0.0869399	0.0803909	0.0759628	0.0672075	0.0679404	0.0737186	0.0595747	0.0382633	0.0214471	0.0239659	0.0177445	0.0097445	-0.011598	-0.0303152	-0.0465135	-0.061282	-0.0931241	-0.121622	-0.143515	-0.155678	-0.159481	-0.166505	-0.171596	-0.16751	-0.163406	-0.154759	-0.140302	-0.109728	-0.0629043	-0.0132186	0.0313367	0.0789387	0.127958	0.17749	0.217715	0.245099	0.262076
1.2	0.0824598	0.0794081	0.0663608	0.0492955	0.0349056	0.0383549	0.0472711	0.0500146	0.0449011	0.06019	0.0830476	0.114239	0.106779	0.0777435	0.0633287	0.0526123	0.0625346	0.0743111	0.0687924	0.058019	0.0453262	0.0471676	0.0322826	0.00850989	-0.0219858	-0.0306946	-0.0379133	-0.0528284	-0.0945315	-0.135848	-0.168259	-0.181488	-0.180897	-0.184278	-0.186168	-0.181734	-0.176952	-0.164632	-0.14442	-0.111072	-0.0694644	-0.0221652	0.0245886	0.0704837	0.112146	0.155266	0.19548	0.227318	0.251092
1.25	0.0822323	0.0694331	0.0630347	0.0530284	0.0344192	0.0345257	0.0424172	0.0524524	0.0591721	0.0726847	0.0901801	0.116469	0.108088	0.0812481	0.0679645	0.0479763	0.0497558	0.0541746	0.0467624	0.0448427	0.0411962	0.0422032	0.0288242	0.00658852	-0.0196004	-0.0312145	-0.04149	-0.0629216	-0.102471	-0.147602	-0.185661	-0.204075	-0.20292	-0.200107	-0.197128	-0.187109	-0.176832	-0.156264	-0.128363	-0.0962856	-0.0686612	-0.0361593	0.00158968	0.0446626	0.0895062	0.130638	0.162608	0.184158	0.203225
1.3	0.0704674	0.0597403	0.0606591	0.0558333	0.0446925	0.0514207	0.0650991	0.0870922	0.101936	0.113113	0.121075	0.142484	0.139555	0.120043	0.102866	0.0761826	0.0763477	0.0788137	0.0721999	0.0649538	0.0657333	0.057896	0.0397288	0.021401	0.000751927	-0.0156284	-0.0345694	-0.0583827	-0.0901936	-0.130891	-0.164182	-0.183474	-0.189233	-0.18975	-0.185601	-0.171476	-0.156218	-0.138605	-0.124127	-0.109056	-0.0942406	-0.0690171	-0.033426	0.0116419	0.0618351	0.108652	0.141331	0.158244	0.171242
1.35	0.0586674	0.0519424	0.0565275	0.0646241	0.0654122	0.0695962	0.0684764	0.0845911	0.09946	0.12225	0.138127	0.149929	0.140563	0.124456	0.114186	0.0997128	0.100458	0.0995433	0.0860755	0.0823349	0.0935482	0.0773799	0.0540862	0.0401513	0.0214303	0.00348261	-0.0147625	-0.0431132	-0.0776269	-0.114449	-0.141537	-0.159383	-0.169728	-0.175362	-0.172001	-0.160432	-0.149305	-0.143738	-0.145726	-0.146225	-0.137303	-0.111821	-0.0709727	-0.0159912	0.0367996	0.0851285	0.121919	0.144358	0.162053
1.4	0.0566903	0.0476685	0.0548368	0.0681494	0.0795836	0.0795313	0.0749778	0.0798889	0.0907453	0.114422	0.140337	0.15465	0.145848	0.136386	0.12146	0.111279	0.109054	0.113339	0.0985026	0.089911	0.100806	0.0854744	0.0674649	0.0558225	0.0370476	0.0230692	0.00355362	-0.03633	-0.083232	-0.122667	-0.14432	-0.155777	-0.159855	-0.163577	-0.158739	-0.149867	-0.137927	-0.136567	-0.144562	-0.150872	-0.141951	-0.119009	-0.0842834	-0.0366078	0.0053164	0.0492467	0.0978051	0.137565	0.160879
1.45	0.0466631	0.043533	0.0558048	0.0728307	0.0880192	0.0960846	0.100711	0.0978267	0.0919457	0.0933814	0.110945	0.126252	0.114581	0.100391	0.0829588	0.0888594	0.0972267	0.112271	0.0997867	0.0778859	0.0649064	0.0480021	0.0423917	0.0396013	0.0128389	0.00231013	-0.0108315	-0.0480859	-0.0964179	-0.136386	-0.159687	-0.171773	-0.170939	-0.165308	-0.156196	-0.149139	-0.143909	-0.142371	-0.146938	-0.141221	-0.120908	-0.095884	-0.0669117	-0.0280796	0.00507739	0.0449048	0.0968309	0.145865	0.178858
1.5	0.0655022	0.0594545	0.0661827	0.0879236	0.105723	0.116316	0.117736	0.112382	0.104074	0.0909721	0.0951114	0.0997005	0.0939461	0.0884345	0.0763838	0.088866	0.103905	0.114	0.0957671	0.0662829	0.0415915	0.0241197	0.022674	0.0253172	0.00198335	-0.00986918	-0.0295128	-0.0601951	-0.0937422	-0.129349	-0.163274	-0.184787	-0.187749	-0.179439	-0.166113	-0.150278	-0.1403	-0.132242	-0.131319	-0.120277	-0.0990923	-0.0782688	-0.0560874	-0.0264318	0.00390416	0.0427915	0.0920159	0.137084	0.166712
contact pair3
	time MD spindle
time scalp spindle	-1.5	-1.45	-1.4	-1.35	-1.3	-1.25	-1.2	-1.15	-1.1	-1.05	-1	-0.95	-0.9	-0.85	-0.8	-0.75	-0.7	-0.65	-0.6	-0.55	-0.5	-0.45	-0.4	-0.35	-0.3	-0.25	-0.2	-0.15	-0.1	-0.05	0	0.05	0.1	0.15	0.2	0.25	0.3	0.35	0.4	0.45	0.5	0.55	0.6	0.65	0.7	0.75	0.8	0.85	0.9
-1.5	0.0222028	0.0722028	-0.00926573	-0.115253	-0.204983	-0.186713	-0.071285	-0.0289336	0.0566871	0.146635	0.100087	0.0147727	0.0796766	0.0636801	-0.0184878	-0.0167395	-0.142089	-0.163724	-0.0951049	0.0813374	0.195455	0.235184	0.197509	0.11958	0.0343094	-0.029021	-0.0076486	0.0766171	0.132474	0.115778	0.0797203	0.0934878	0.0156906	-0.0593969	-0.0249126	-0.0561626	-0.0247815	-0.0100524	0.0350087	0.080201	-0.0374563	-0.0875	0.029021	0.155944	0.137893	0.0769231	0.0748689	0.0699301	0.120673
-1.45	0.0849213	0.15979	0.135708	0.0744318	-0.0461976	-0.0770105	-0.00183566	0.0131119	0.039292	0.0309878	-0.0194493	-0.0946678	0.0732517	0.121329	0.0664336	0.0665647	-0.0839598	-0.145892	-0.0649476	0.114904	0.219056	0.253322	0.213199	0.146853	0.132955	0.0530157	-0.016215	-0.019493	0.0277972	-0.0354021	-0.0663899	-0.0436189	-0.0979021	-0.160315	-0.112325	-0.0858829	-0.0186189	-0.0218969	0.0188374	0.0491259	-0.0698427	-0.176093	-0.0688374	0.14458	0.198907	0.11167	0.0747378	0.0338287	0.0596154
-1.4	0.109003	0.155682	0.12653	0.0926136	0.0305944	-0.00983392	-0.00270979	-0.0170892	-0.0127622	-0.0633304	-0.123164	-0.13833	0.0659091	0.124519	0.0262675	-0.00244755	-0.109615	-0.164248	-0.0439248	0.153584	0.248995	0.223689	0.144318	0.0976836	0.119318	0.033785	-0.0681818	-0.111014	-0.0884178	-0.151005	-0.195586	-0.174825	-0.164423	-0.153671	-0.0624563	-0.0254371	0.0385052	-0.0090035	0.0181818	0.0672203	-0.0109266	-0.174694	-0.126224	0.0739073	0.197159	0.11674	0.022028	-0.0655594	-0.0531469
-1.35	0.145629	0.0831294	0.0265297	-0.0145979	-0.0249563	-0.0481643	-0.0309441	-0.0527098	0.000131119	-0.00214161	-0.0179633	-0.017701	0.13326	0.172378	0.0731643	0.0455857	-0.00576923	-0.0123252	-0.00502622	0.14104	0.278671	0.302448	0.204371	0.132255	0.150481	0.111888	-0.00821678	-0.118706	-0.161757	-0.165297	-0.156119	-0.127666	-0.0783217	-0.0622815	0.029764	0.053278	0.125131	0.0773601	0.0102273	0.0718969	0.0955857	-0.0246503	-0.053715	0.0550699	0.158129	0.106163	0.0132867	-0.0356643	-0.0518794
-1.3	0.141084	0.0493881	-0.00869755	-0.0763549	-0.0466783	-0.0200175	0.0225524	-0.0129371	0.0452797	0.05625	0.0055507	0.038986	0.187719	0.234441	0.16132	0.100175	0.0488636	0.0556818	-0.0299388	0.027972	0.181469	0.247247	0.195192	0.159003	0.202928	0.207649	0.108435	-0.030201	-0.112019	-0.12264	-0.120411	-0.120586	-0.0857955	-0.0833042	0.0170455	0.0408654	0.113724	0.10271	0.0171329	0.0802448	0.123558	0.0444056	-0.0388112	0.00690559	0.119755	0.139904	0.121198	0.117657	0.113199
-1.25	0.107692	0.0499563	0.0278409	0.0241259	0.0598776	0.0931381	0.110446	0.0711538	0.116521	0.115691	0.0288462	0.0259615	0.133392	0.11403	0.0755245	0.0368881	0.015778	0.0738199	0.00869755	0.0464598	0.177273	0.171198	0.11639	0.0914773	0.121198	0.128584	0.0818619	-0.0115385	-0.0376748	-0.0914773	-0.17229	-0.249388	-0.24222	-0.241434	-0.115822	-0.0408217	0.0613636	0.135358	0.0994755	0.111014	0.107299	0.0946678	0.0903409	0.122815	0.127185	0.12972	0.216084	0.222203	0.197552
-1.2	0.0381556	0.0500874	0.0376748	0.0818619	0.156556	0.216871	0.175306	0.14799	0.156425	0.0947115	0.0403846	-0.0174388	0.0603584	0.0391608	0.0715472	0.0246503	0.0104458	0.123601	0.144362	0.140691	0.209047	0.130114	0.0879808	0.0931381	0.135052	0.0957168	0.0702797	0.0734266	0.0578234	-0.0291084	-0.192177	-0.310533	-0.323601	-0.305857	-0.197159	-0.126748	0.027972	0.161145	0.146678	0.082736	0.0423077	0.0505682	0.0944056	0.1375	0.0940997	0.0868007	0.236145	0.240953	0.198252
-1.15	0.111713	0.000437063	-0.0740822	0.0303322	0.200437	0.28632	0.154021	0.0427448	0.0149038	-0.0186189	0.0373689	0.0130682	0.113418	0.112587	0.156862	0.100393	0.095236	0.213243	0.248208	0.204327	0.212981	0.140691	0.144974	0.142832	0.164642	0.0449738	0.0147727	0.0125874	-0.0119755	-0.0553759	-0.167701	-0.247247	-0.233129	-0.192614	-0.101005	-0.0603147	0.101573	0.159266	0.124432	0.117395	0.109047	0.05625	0.0190122	0.0698864	0.113287	0.109615	0.187369	0.164816	0.160839
-1.1	0.177972	0.0441434	-0.0678759	-0.0606643	0.0803322	0.209222	0.177535	0.105463	0.0535839	-0.0310315	-0.0020979	0.0317745	0.122465	0.147159	0.193182	0.107255	0.0857517	0.127404	0.153322	0.132343	0.0872815	0.0787587	0.10424	0.116521	0.16333	0.0325175	-0.0279283	-0.0549388	-0.108392	-0.107649	-0.128409	-0.186757	-0.266302	-0.238767	-0.110227	-0.0903409	0.0306381	0.0196678	0.0131993	0.0493881	0.11486	0.0968094	0.103584	0.151923	0.209135	0.193138	0.202535	0.138724	0.14882
-1.05	0.11993	0.0848776	0.0302448	-0.0215909	0.00874126	0.0676136	0.132998	0.0631556	0.0444056	0.0309003	0.0590472	0.0647727	0.0781906	0.080201	0.100568	0.109878	0.134178	0.123252	0.0878497	0.0785839	0.0711101	0.160664	0.186844	0.168138	0.167002	0.0256993	0.022771	0.0183129	-0.0571678	-0.0722902	-0.0688811	-0.107561	-0.209659	-0.204021	-0.102622	-0.0927448	0.0245192	-0.015035	-0.0465909	0.00201049	0.0377185	0.0394668	0.090778	0.123645	0.198733	0.169012	0.152885	0.0543706	0.0713287
-1	0.051792	-0.00922203	0.022028	-0.00839161	0.045979	0.128715	0.242526	0.159397	0.102448	0.115472	0.135402	0.0673951	0.0868007	0.0567745	-0.0554633	0.00100524	0.0892483	0.13125	0.123645	0.0571241	0.0678759	0.201049	0.261976	0.212544	0.135839	-0.00882867	0.010271	0.0499563	-0.0034528	-0.0367133	-0.0655157	-0.106993	-0.141827	-0.0986451	-0.0301573	-0.10153	-0.0338724	-0.0777098	-0.114292	-0.0302448	-0.0658217	-0.0954545	-0.0134615	0.113418	0.232736	0.229808	0.171547	0.0242133	0.0591346
-0.95	0.00292832	-0.0588724	-0.00690559	-0.0484266	-0.0321678	0.0632867	0.253453	0.198645	0.12583	0.143575	0.145017	0.0622378	0.0961976	0.0403409	-0.168269	-0.099257	0.0322552	0.145455	0.153977	0.0437063	0.0495629	0.218925	0.32924	0.273995	0.122115	-0.00799825	0.00257867	0.0397727	-0.0145979	0.00161713	0.0318182	0.0185315	0.00270979	0.0442745	0.0944493	0.0393357	0.0233829	-0.0718531	-0.165122	-0.118575	-0.162937	-0.194274	-0.134703	0.0554196	0.190647	0.200087	0.141477	0.00371503	0.0115822
-0.9	0.0286276	-0.0541084	-0.0159965	-0.109178	-0.120061	0.0378497	0.306206	0.263462	0.173514	0.176661	0.153671	0.0676136	0.143881	0.133479	-0.0357955	-0.0313811	0.0164336	0.113243	0.132911	0.0505245	0.0479021	0.232605	0.380026	0.30472	0.113024	0.0241259	-0.029458	-0.0237325	-0.0774476	-0.0113636	0.0361888	0.0443619	0.0199301	0.0538462	0.108872	0.076486	0.011451	-0.12382	-0.256337	-0.207998	-0.203191	-0.225175	-0.186932	-0.0234703	0.0890297	0.151705	0.138112	0.0235577	-0.0142045
-0.85	0.107867	0.00126748	-0.0278409	-0.166783	-0.199563	-0.0549388	0.270717	0.270192	0.184135	0.206031	0.203322	0.0302448	0.0912587	0.200874	0.184178	0.175962	0.120673	0.0905594	0.0361014	-0.0396416	-0.0182692	0.223383	0.3434	0.264554	0.0998689	0.0295455	-0.0480332	-0.0392045	-0.00607517	0.109703	0.134747	0.15083	0.115647	0.139904	0.183479	0.160446	0.0498252	-0.112019	-0.234921	-0.154196	-0.156687	-0.181163	-0.107561	0.00498252	0.0536713	0.109353	0.0612325	-0.0244318	-0.121897
-0.8	0.155682	0.0296329	-0.0201486	-0.173864	-0.217264	-0.108348	0.236407	0.276967	0.194274	0.199869	0.205682	-0.0219843	0.0196678	0.146416	0.226224	0.282255	0.215865	0.148645	0.0231206	-0.0720717	-0.0317745	0.200874	0.276136	0.189598	0.0853584	0.0188374	-0.0401661	-0.00926573	0.0777535	0.151923	0.138112	0.155857	0.136276	0.178497	0.225962	0.16049	0.0476836	-0.106774	-0.212937	-0.0746941	-0.083479	-0.138112	-0.0327797	0.0763549	0.0859266	0.094799	0.0101836	-0.0862762	-0.166783
-0.75	0.236626	0.0600524	-0.0821678	-0.243575	-0.252448	-0.182867	0.0886364	0.182299	0.158479	0.191302	0.216608	0.0209353	-0.0160402	0.0576049	0.166914	0.275524	0.262544	0.201049	0.0656031	-0.0451923	-0.0237325	0.167963	0.190341	0.0965472	0.0263112	0.00847902	0.00406469	0.0431818	0.134572	0.212806	0.190341	0.22229	0.214685	0.225699	0.209484	0.132823	0.00808566	-0.121547	-0.228977	-0.118531	-0.0891608	-0.114248	-0.0090035	0.0729895	0.0222028	0.0314248	-0.0140734	-0.0648601	-0.112937
-0.7	0.256687	0.135096	0.0365385	-0.182299	-0.237893	-0.175699	0.00541958	0.113549	0.110577	0.180638	0.214073	0.0700175	-0.0269231	0.0424388	0.200393	0.281163	0.30035	0.252316	0.178103	0.0631119	0.0465035	0.145629	0.0859703	0.0147727	-0.0185752	0.0298514	0.0892045	0.186888	0.214248	0.232474	0.168794	0.18667	0.158523	0.134834	0.095542	0.0614073	-0.0443619	-0.165385	-0.243138	-0.142264	-0.113942	-0.0923951	-0.00270979	0.0375437	0.0020979	0.0536713	0.0562063	0.0390734	0.00808566
-0.65	0.199126	0.139554	0.0405157	-0.213767	-0.288855	-0.203802	-0.00638112	0.0715472	0.0615822	0.163724	0.130507	-0.00406469	-0.116958	-0.036014	0.131774	0.208872	0.245848	0.211538	0.202273	0.119537	0.101049	0.12382	0.0519231	0.0164336	0.0151224	0.0774913	0.189816	0.332517	0.311844	0.259572	0.113112	0.0902535	0.0919143	0.10472	0.0432255	-0.0598776	-0.169712	-0.232692	-0.262981	-0.135577	-0.11521	-0.0754371	-0.0312937	-0.0329108	-0.0236451	0.0549825	0.0710227	0.0558129	0.0620629
-0.6	0.0633741	0.0454983	-0.00598776	-0.230507	-0.282823	-0.191477	0.0221591	0.0538462	0.0615385	0.129065	0.089292	-0.0170892	-0.102797	-0.0292832	0.0848776	0.193619	0.234659	0.253453	0.268182	0.223907	0.241434	0.190035	0.104065	0.0562937	0.0451486	0.097465	0.209615	0.296066	0.28632	0.240035	0.0823864	0.00817308	0.0192308	0.019493	-0.0472902	-0.155594	-0.228977	-0.281206	-0.263112	-0.0859703	-0.075743	-0.049257	-0.0263112	-0.021722	0.0177885	0.089292	0.115778	0.123339	0.101967
-0.55	-0.0317745	-0.0461538	-0.032736	-0.166565	-0.169668	-0.0690122	0.127535	0.0791521	0.0319056	0.00756119	0.0148601	-0.00104895	-0.0471591	-0.032736	0.0471154	0.161713	0.206906	0.257649	0.29257	0.304502	0.376224	0.245411	0.142614	0.0611888	0.0402098	0.0934878	0.166215	0.138899	0.146809	0.084965	-0.00708042	-0.0361451	0.016958	0.0417395	-0.00812937	-0.0719843	-0.120935	-0.170979	-0.127535	0.0745629	0.0708042	0.0379808	-0.029458	-0.059222	-0.026486	0.0438374	0.0788024	0.119755	0.0902098
-0.5	-0.0362325	-0.103934	-0.0840472	-0.209178	-0.206337	-0.0585664	0.174432	0.145673	0.102098	0.0375437	-0.0155594	0.00244755	0.0528409	0.0702797	0.154414	0.211276	0.158392	0.176748	0.168094	0.230682	0.368051	0.277622	0.182037	0.0790647	0.0572552	0.117045	0.101311	-0.0252622	-0.0173951	-0.0216346	-0.0298951	-0.0412587	0.000699301	0.0507867	0.0324738	-0.0140734	-0.0410839	-0.0986014	-0.0609703	0.115559	0.15389	0.076792	-0.0292832	-0.0878059	-0.078715	-0.0301573	-0.0134615	0.0167832	0.0214161
-0.45	-0.0869318	-0.18243	-0.20826	-0.303453	-0.232037	-0.0353147	0.143094	0.173295	0.166434	0.108304	-0.00642483	0.0611451	0.150219	0.196809	0.231687	0.15743	0.0592657	0.0194493	-0.00445804	0.100962	0.26132	0.245848	0.2191	0.121897	0.132168	0.155114	0.0806381	-0.0531906	-0.11167	-0.100568	-0.0722028	-0.0463724	-0.0164773	-0.00310315	-0.0528409	-0.0570804	0.0191434	0.0543706	0.0670892	0.0767045	0.0996503	0.0374126	-0.0771853	-0.139073	-0.104414	-0.0133741	0.0184003	0.0494755	0.0765734
-0.4	-0.0106206	-0.126093	-0.207561	-0.254677	-0.171241	-0.0121941	0.0913899	0.131031	0.203103	0.220017	0.113287	0.129545	0.177491	0.19882	0.19021	0.14222	0.0618007	-0.0448864	-0.135883	-0.0761364	0.0687063	0.160795	0.227622	0.204983	0.177666	0.0985577	0.00515734	-0.0370192	-0.0784965	-0.0248689	0.0615822	0.121591	0.118881	0.0503059	-0.0575612	-0.0526661	0.069493	0.0873689	0.0433566	0.0172203	0.0328671	0.0239948	-0.0784528	-0.144318	-0.0678759	0.0351399	0.0360577	0.0942308	0.116259
-0.35	0.214598	0.119143	0.0398601	-0.149038	-0.19222	-0.0758741	0.0521853	0.1625	0.239379	0.304065	0.241215	0.163942	0.120586	0.123427	0.145367	0.116434	0.0564685	0.0233829	-0.0370629	0.0281906	0.140909	0.328977	0.349738	0.3125	0.243619	0.167045	0.100568	0.0996066	0.0400787	0.0457605	0.114773	0.210621	0.17618	0.0608829	-0.0809441	-0.0653409	0.0113199	0.0719843	0.0131993	0.0399913	0.102404	0.0984266	-0.00686189	-0.123689	-0.134615	-0.0357517	0.0100524	0.113462	0.135839
-0.3	0.209484	0.137238	0.078715	-0.134921	-0.229983	-0.132474	0.00795455	0.160708	0.216434	0.269406	0.239423	0.162762	0.108086	0.0878497	0.138549	0.0945804	0.0159528	0.00961538	-0.0219843	0.0252622	0.156906	0.373164	0.29965	0.219493	0.168007	0.146941	0.126967	0.178147	0.104939	0.0505682	0.0683566	0.117264	0.0734703	-0.00747378	-0.0992133	-0.085708	-0.0548951	0.0156906	-0.0121503	0.0466783	0.149869	0.183479	0.111757	-0.0339598	-0.143531	-0.116914	-0.0381993	0.0832168	0.141521
-0.25	0.215865	0.0945804	0.0577797	-0.0949738	-0.148733	-0.0750874	0.0310315	0.169843	0.203671	0.238156	0.165428	0.160533	0.171329	0.195149	0.21097	0.135752	0.00323427	-0.00170455	-0.0145542	0.0237325	0.193313	0.372378	0.30236	0.200962	0.224126	0.278147	0.221766	0.206731	0.119755	0.0332605	0.0231206	0.0526661	0.0366696	-0.00777972	-0.0578671	-0.0989073	-0.114423	-0.0408217	-0.00926573	0.0856643	0.186145	0.21403	0.192657	0.104021	-0.0208042	-0.0371066	-0.00690559	0.0996066	0.183785
-0.2	0.188112	0.126311	0.120192	0.0754808	0.0356206	0.00734266	0.0355332	0.145629	0.177142	0.149344	0.0765297	0.12924	0.124825	0.191652	0.226661	0.187631	0.0628059	0.0634178	0.0286713	0.0630682	0.185096	0.321678	0.285271	0.196722	0.294755	0.391608	0.333523	0.199432	0.0840909	-0.0811189	-0.116302	-0.0571241	-0.0309441	-0.0622815	-0.0586538	-0.076792	-0.132299	-0.0699301	0.0241696	0.121241	0.211407	0.262456	0.328715	0.306643	0.202054	0.163243	0.147771	0.150131	0.187544
-0.15	0.0463287	0.0778409	0.110621	0.140035	0.125787	0.0962413	0.0753059	0.129152	0.115559	0.0559003	0.0597028	0.0613199	0.0406906	0.102142	0.115035	0.0873689	0.0223339	0.0835664	0.113112	0.135402	0.197203	0.241084	0.195323	0.154065	0.267832	0.336582	0.311713	0.209703	0.122509	-0.0567308	-0.176923	-0.181774	-0.159047	-0.163243	-0.134091	-0.163462	-0.205813	-0.140166	0.0417395	0.189292	0.221066	0.233523	0.320017	0.371329	0.33208	0.287325	0.240559	0.151836	0.182911
-0.1	-0.0299388	0.116521	0.163462	0.13549	0.0730332	0.0443619	-0.0156031	-0.0394231	-0.100175	-0.140341	-0.0266608	-0.0240822	-0.0532343	0.0337413	0.034528	-0.0384178	-0.0582605	0.0539336	0.162806	0.201705	0.211364	0.205463	0.168619	0.138199	0.256906	0.338549	0.321241	0.212544	0.125044	-0.0455857	-0.193226	-0.248339	-0.255551	-0.262281	-0.268794	-0.3125	-0.307212	-0.154108	0.0552885	0.156556	0.182736	0.185839	0.234178	0.248252	0.206818	0.173864	0.213156	0.143575	0.17924
-0.05	-0.0916084	0.126573	0.144056	0.1309	-0.0260052	-0.0727273	-0.13208	-0.16368	-0.19882	-0.169624	0.0461538	0.0176136	-0.0415647	-0.0999563	-0.121329	-0.128977	-0.153846	0.0140297	0.143313	0.22972	0.315734	0.262019	0.248295	0.208479	0.234834	0.21486	0.121023	-0.00410839	-0.0208042	-0.0170892	-0.0711976	-0.0947552	-0.109703	-0.132736	-0.190385	-0.184659	-0.127142	0.0619318	0.223733	0.260752	0.223645	0.107692	0.073514	0.0859266	0.0747815	0.0915647	0.122072	0.0699738	0.0496941
0	-0.0995629	-0.106862	-0.088549	-0.00882867	0.0487325	0.129458	0.0132867	-0.10542	-0.12701	-0.0772727	0.033042	0.0524913	0.0170017	-0.0667832	-0.0541084	-0.0409965	-0.0181381	0.170935	0.277404	0.302185	0.217745	0.127841	0.125918	0.126399	0.156075	0.118051	0.0662587	-0.0453234	-0.073951	-0.0213287	0.016521	0.0200612	-0.0419143	-0.111626	-0.125743	-0.084528	0.0254808	0.104808	0.175656	0.205551	0.181949	0.0503934	-0.00511364	0.00664336	0.0700175	0.126705	0.183741	0.183042	0.159266
0.05	-0.00703671	-0.161932	-0.184222	-0.086757	0.143313	0.299519	0.351355	0.313549	0.225262	0.110621	-0.00979021	-0.0628059	-0.10389	-0.0921329	0.0119755	0.016521	0.0272727	0.0245192	0.0841783	0.0743444	0.0259615	-0.0135927	-0.0204983	-0.051049	-0.0741696	-0.173427	-0.149563	-0.0800262	-0.0545017	-0.156294	-0.188112	-0.150962	-0.154939	-0.14847	-0.0388112	0.0294143	0.0610577	-0.0245629	-0.0560315	-0.0155157	-0.084965	-0.0666084	0.075743	0.138767	0.176661	0.208129	0.26215	0.261451	0.216215
0.1	-0.0576049	-0.13243	-0.117002	-0.0970717	0.0659965	0.168357	0.286626	0.282474	0.189598	0.0759178	-0.000611888	-0.00410839	-0.108348	-0.0749563	-0.013549	-0.0353584	-0.0268357	-0.153628	-0.0982955	-0.096722	-0.0545892	-0.040035	-0.0638986	-0.116084	-0.126136	-0.119449	-0.0688374	0.0533217	0.0740822	-0.0854458	-0.153846	-0.0971154	-0.0470717	-0.0299825	0.0210227	0.0205857	-0.0192745	-0.0822552	-0.159703	-0.236844	-0.308785	-0.152098	0.088549	0.142133	0.0671766	0.0356206	0.0627185	0.0647727	0.0611014
0.15	-0.0247815	0.0119755	0.00979021	-0.0417395	0.0448864	0.103802	0.180201	0.158086	0.0930944	0.021285	8.74126e-05	0.0344843	-0.124476	-0.0952797	-0.0330857	-0.0456731	-0.024257	-0.16604	-0.146285	-0.134222	-0.0718969	-0.0763986	-0.0909528	-0.112063	-0.108785	-0.0386364	0.0105769	0.104108	0.117264	-0.0406469	-0.106993	-0.0445367	0.0145105	0.00428322	0.0101399	-0.0150787	-0.0651661	-0.0426573	-0.106425	-0.246023	-0.308698	-0.0948864	0.136713	0.138112	0.0083479	-0.0356206	-0.023208	0.022465	0.0498689
0.2	0.134309	0.0959353	0.0692308	-0.00861014	0.00332168	0.0249563	0.0472028	0.043007	0.0468531	0.117876	0.144712	0.134135	-0.103322	-0.150393	-0.0633741	-0.0564248	0.0479895	0.00930944	-0.0457168	-0.103802	-0.0646853	-0.0287587	-0.0182255	0.0256119	0.0284965	0.0929196	0.153103	0.186014	0.202098	0.102972	0.0615822	0.0658654	0.049257	0.0116696	0.0315122	0.00869755	-0.0663462	-0.0432255	-0.0945804	-0.137587	-0.145979	0.0758741	0.237544	0.224344	0.0662587	0.0441871	0.0475962	0.0575175	0.0447552
0.25	0.137675	-0.0417395	-0.0505682	0.0103147	0.0916521	0.0763549	-0.0170892	0.0354021	0.0877185	0.199476	0.262937	0.178671	0.067701	-0.0113636	0.0733829	0.0932692	0.165341	0.148951	0.0173077	-0.0692308	-0.0606206	0.0439685	0.0446678	0.144318	0.124432	0.0963287	0.0975524	0.11285	0.190385	0.190559	0.218925	0.217963	0.138418	0.0805507	0.150612	0.184615	0.145673	0.0655594	0.0347465	0.116608	0.127972	0.186976	0.208566	0.247465	0.157649	0.105026	0.0579545	0.0458042	-0.0723339
0.3	0.0938374	-0.0626748	-0.033479	0.0853584	0.159834	0.146941	0.0944493	0.180551	0.221766	0.210184	0.211626	0.0988636	0.0571678	-0.0222028	0.050743	0.0602273	0.0795892	0.0966346	0.0132867	-0.0233829	-0.0295017	0.0415647	0.0385052	0.125656	0.151311	0.0707168	0.0266608	0.0207168	0.118531	0.131294	0.20472	0.210184	0.121023	0.0754371	0.150962	0.192701	0.171984	0.0923077	0.0750437	0.152142	0.136058	0.11639	0.103365	0.193007	0.164948	0.114816	0.0853147	0.0603147	-0.0951923
0.35	0.0750874	-0.0492133	0.00673077	0.0679633	0.120717	0.110271	0.0980332	0.23549	0.250962	0.108435	-0.000874126	-0.0511801	-0.0528409	-0.0635927	-0.00227273	-0.0203671	-0.086451	-0.0248252	-0.00319056	0.0295892	0.0793706	0.0905594	0.0512675	0.0479895	0.0881993	0.0667395	-0.0196678	-0.0484703	0.0632867	0.0807692	0.168488	0.16333	0.119537	0.116302	0.142483	0.103934	0.044493	0.066215	0.100612	0.127448	0.102273	0.041521	0.0614948	0.15	0.070979	-0.00131119	0.00839161	0.0144231	-0.0441434
0.4	0.0723339	-0.0041521	0.0700175	0.0914773	0.116259	0.130857	0.084528	0.197815	0.188287	0.0836101	-0.069493	-0.155682	-0.156469	-0.119274	-0.0393357	-0.0807255	-0.16521	-0.0854895	-0.0260927	-0.0103147	0.0656469	0.11521	0.0917395	0.0454545	0.0593531	0.0402535	-0.0725087	-0.0449738	0.0934441	0.0714161	0.151836	0.137937	0.0632867	0.0589598	0.0572115	0.0191434	-0.0213724	0.0621503	0.0868444	0.0773601	0.0309003	0.014292	0.099257	0.204764	0.120455	0.0388112	0.0563811	0.0803322	0.117351
0.45	0.0097465	-0.0199301	0.0835227	0.101136	0.0829983	0.145149	0.0879808	0.142177	0.138899	0.2059	0.104414	-0.0565997	-0.0851836	-0.00625	0.0335664	0.0316434	-0.0270105	0.0055507	0.00371503	-0.033785	0.0132867	0.168706	0.213374	0.219231	0.201486	0.148776	0.0106643	0.0785402	0.180114	0.104108	0.126486	0.130157	0.0378059	-0.00686189	-0.00952797	-0.0431818	-0.0315122	-0.0369318	-0.0419143	0.00681818	-0.0110577	0.0363199	0.132867	0.222815	0.193925	0.151311	0.173121	0.145455	0.200568
0.5	0.0774913	0.0656469	0.105857	0.113374	0.0734703	0.10472	-0.0384178	-0.00393357	0.0333042	0.237587	0.263199	0.124344	0.0457605	0.0865822	0.0843531	0.144624	0.126267	0.123645	0.0874126	0.0181381	-0.0140734	0.154677	0.214948	0.350437	0.38208	0.30778	0.14917	0.145717	0.160839	0.116914	0.112806	0.166259	0.0863199	-0.0172203	-0.058479	-0.0659528	-0.0206294	-0.0756993	-0.0426136	0.0301136	0.0402535	0.0590472	0.127535	0.2059	0.263942	0.286844	0.253759	0.142876	0.11486
0.55	0.025743	0.119274	0.0926573	0.0663899	-0.0176573	-0.0795017	-0.227972	-0.187107	-0.121241	0.0605332	0.121066	0.0809441	0.0250437	0.0612325	0.127928	0.228278	0.18597	0.111276	0.0240385	-0.0578671	-0.0877622	-0.00568182	0.0503497	0.21722	0.315472	0.252885	0.140778	0.0704545	-0.0200612	-0.0714598	-0.0755245	0.0213724	0.0196678	-0.0483829	-0.0422203	-0.0328234	0.0138986	-0.0417832	-0.0225962	-0.0013549	0.0365385	0.0666521	0.148601	0.223645	0.304065	0.295236	0.193531	0.0533654	-0.0107955
0.6	0.0306818	0.120017	0.0560752	0.0097028	-0.0883741	-0.198383	-0.289642	-0.281906	-0.201136	-0.0434441	0.0472028	0.0552885	0.0216783	0.0083042	0.117483	0.230332	0.163636	0.0956731	-0.0277098	-0.0899038	-0.0538899	0.00987762	0.0667395	0.134921	0.178977	0.13715	0.0963287	-0.0133741	-0.106119	-0.137413	-0.130463	-0.0538024	0.00673077	0.0041958	0.0371503	-0.0299388	-0.034965	-0.0182692	0.0171329	0.0593531	0.0747378	0.0993881	0.180376	0.243531	0.285883	0.197596	0.0441434	-0.0906469	-0.111101
0.65	0.117045	0.118881	0.066215	0.0821241	0.0661276	-0.038549	-0.206512	-0.26792	-0.190822	-0.0199738	0.167963	0.153191	0.0451049	-0.0655157	0.0443619	0.169012	0.120149	0.0564248	-0.0131993	-0.0210227	0.0152098	0.00983392	0.0207605	0.0536276	-0.00498252	-0.0250437	-0.0368007	-0.118663	-0.175087	-0.181119	-0.136932	-0.0437937	0.0311189	0.040472	0.0602273	8.74126e-05	-0.0357955	0.025743	0.100524	0.157386	0.153584	0.188549	0.27111	0.284266	0.254327	0.146154	-0.0328234	-0.119974	-0.118094
0.7	0.215516	0.216827	0.181687	0.169318	0.0701923	-0.0837413	-0.262981	-0.271897	-0.185358	-0.0690997	0.0833916	0.0688374	-0.0213287	-0.141346	-0.0178322	0.0485577	-0.0241259	-0.124344	-0.10826	-0.0143794	0.0519668	0.0048951	-0.0898164	-0.103759	-0.207605	-0.164554	-0.12347	-0.159397	-0.186101	-0.206469	-0.187281	-0.112238	-0.0468531	-0.0273601	-0.053278	-0.0602273	-0.146285	-0.134834	-0.00616259	0.109091	0.133304	0.201136	0.25507	0.191958	0.0956294	0.0171766	-0.0747815	-0.101005	-0.151224
0.75	0.138942	0.148383	0.106337	0.0921329	-0.00987762	-0.103715	-0.20979	-0.191871	-0.151049	-0.0886801	0.0121066	0.00633741	-0.0187063	-0.129764	-0.0311189	-0.00340909	-0.0803322	-0.160927	-0.0708479	0.0821678	0.165428	0.0724213	-0.115909	-0.184047	-0.26097	-0.186495	-0.145673	-0.187675	-0.167395	-0.17535	-0.191652	-0.168794	-0.142439	-0.0945804	-0.0923077	-0.0661713	-0.158698	-0.193226	-0.0385927	0.090472	0.112544	0.156731	0.222465	0.177098	0.0688811	0.00126748	-0.0323427	-0.0385052	-0.118226
0.8	0.0228584	0.0445367	0.0790647	0.120848	0.0829108	0.0663899	-0.00537587	0.023951	-0.00546329	-0.0618881	-0.0426573	-0.0105332	0.0472902	0.0381119	0.109309	0.141914	0.0827797	-0.0111888	0.0128059	0.143706	0.220498	0.109615	-0.043007	-0.0761801	-0.0833916	-0.0239948	-0.0649476	-0.170542	-0.181906	-0.228234	-0.213986	-0.154589	-0.12854	-0.121809	-0.0795017	-0.00922203	-0.0494755	-0.159921	-0.0601836	0.0489948	0.114991	0.142439	0.166871	0.143794	0.129065	0.106294	0.14257	0.178759	0.11958
0.85	-0.0714161	-0.0410402	0.0347465	0.133785	0.15354	0.150437	0.0816434	0.088986	0.0604021	-0.0208479	-0.0557692	0.0434441	0.120367	0.149519	0.222247	0.186976	0.100699	-0.00388986	-0.0419143	0.0579108	0.157124	0.0465472	-0.0714598	-0.061451	0.0116696	0.0463724	-0.0397727	-0.172902	-0.226093	-0.322727	-0.240385	-0.136145	-0.0969843	-0.0925699	-0.0164773	0.0810752	0.0716783	-0.0544143	-0.000174825	0.0485577	0.137107	0.219406	0.257168	0.217045	0.196678	0.151792	0.181993	0.252491	0.193182
0.9	-0.0554633	-0.0366696	0.00913462	0.0536276	0.0785839	0.146635	0.133523	0.0590035	-0.041521	-0.126879	-0.0811189	0.0410402	0.172465	0.20118	0.198864	0.0908217	0.0326923	-0.0455857	-0.0379371	0.0454108	0.135315	0.0753497	-0.0283654	-0.0178759	0.0465035	0.0298077	-0.0528409	-0.126923	-0.174388	-0.235795	-0.195848	-0.16285	-0.161538	-0.1434	-0.0688374	0.00633741	0.0218094	-0.0486451	0.0393357	0.104371	0.194012	0.252797	0.209921	0.127972	0.114685	0.0811189	0.116171	0.193094	0.16792
0.95	-0.0588724	-0.0176136	0.0546329	0.0986451	0.0909528	0.162631	0.201486	0.130463	0.0162587	-0.0998252	-0.0637675	0.0267483	0.112981	0.148776	0.171066	0.104895	0.0866696	-0.0171766	-0.0400787	0.0048951	0.100743	0.0347028	-0.0569056	-0.026792	0.0149038	-0.0468969	-0.144012	-0.139379	-0.106862	-0.147115	-0.169537	-0.181643	-0.194755	-0.176311	-0.0649476	0.0517045	0.0731206	-0.0131556	0.0673077	0.16215	0.227098	0.242395	0.152666	0.051486	0.0479458	0.0851399	0.150393	0.208698	0.152229
1	-0.0324301	-0.0255682	0.0513986	0.0926136	0.0863199	0.184353	0.27701	0.21639	0.0921329	-0.0281469	0.00734266	0.0441434	0.0565122	0.129283	0.229895	0.196635	0.19965	0.0784528	0.0192745	0.0194056	0.0534091	0.0586101	0.0176573	0.061014	0.0851399	-0.00157343	-0.115516	-0.116302	-0.0996941	-0.144231	-0.159091	-0.122684	-0.160664	-0.165953	-0.0152098	0.123077	0.136364	0.0184878	0.0435752	0.124738	0.193313	0.229545	0.197159	0.110795	0.0743007	0.152054	0.24965	0.284135	0.177229
1.05	-0.00126748	-0.0273601	0.0113636	0.0499126	-0.00183566	0.0886364	0.252972	0.174825	0.0841346	0.0132867	0.11403	0.111233	0.0969406	0.180157	0.293269	0.325175	0.277448	0.126705	-0.0145105	-0.0749126	-0.0258741	0.0822115	0.148776	0.215428	0.254589	0.117963	-0.0140734	-0.0605769	-0.130376	-0.17924	-0.144056	-0.0472465	-0.080201	-0.146853	-0.0444493	0.0924388	0.16014	0.0381556	0.0442745	0.142657	0.21792	0.286276	0.276093	0.198601	0.176748	0.276224	0.353234	0.365297	0.220061
1.1	-0.00380245	-0.0241696	-0.00987762	0.0551136	-0.00716783	0.0346591	0.136058	0.0549388	-0.0106643	-0.0454108	0.114161	0.159615	0.163986	0.236189	0.280026	0.309266	0.228497	0.130988	0.0396416	-0.0478584	-0.029021	0.0579983	0.199476	0.315253	0.40826	0.286888	0.154152	0.0422203	-0.107823	-0.122858	-0.0691434	0.0371066	0.0465909	-0.0462413	-0.0648164	-0.0115385	0.0948427	0.0184441	0.0278846	0.0600524	0.110184	0.156469	0.159397	0.119231	0.0938374	0.191696	0.234178	0.263112	0.170717
1.15	0.0373689	0.0320804	0.0507867	0.0661276	-0.0366696	-0.0472465	0.0207605	-0.00878497	-0.0467657	-0.0204983	0.123601	0.148689	0.168269	0.258086	0.241259	0.234965	0.152579	0.116914	0.0936189	0.0186189	0.0470717	0.132911	0.264292	0.351836	0.405594	0.32701	0.215122	0.0913462	-0.0498689	-0.0490822	-0.0357517	0.0749563	0.143619	0.0946241	0.0138549	-0.00756119	0.0432255	-0.0239948	-0.0398601	-0.00319056	0.0286276	0.0317745	0.055507	0.0291084	-0.0121503	0.064292	0.101093	0.11757	0.067701
1.2	0.0384615	0.0201486	0.0924388	0.077229	-0.0562063	-0.0818182	-0.0347028	-0.0159528	-0.0289773	0.0531906	0.212456	0.175656	0.154371	0.207343	0.177622	0.147421	0.111014	0.14799	0.178409	0.125219	0.167002	0.279371	0.39021	0.397421	0.335184	0.253016	0.162544	0.0532343	-0.0253059	0.0253934	0.0173951	0.106163	0.159484	0.109091	-0.00118007	0.0100962	0.0461976	-0.0284091	-0.084965	-0.0234266	-0.0247815	-0.0761801	-0.0496503	-0.0583916	-0.0937937	-0.000568182	0.027229	0.00751748	-0.0667395
1.25	0.121547	0.064729	0.116259	0.0801573	-0.042264	-0.101879	-0.0804633	-0.0756993	-0.0411276	0.069493	0.216696	0.178365	0.139467	0.143881	0.130594	0.113243	0.0855332	0.157955	0.1934	0.192745	0.24528	0.346416	0.396897	0.332168	0.216871	0.160752	0.0994318	-0.00712413	-0.015035	0.0765734	0.0750437	0.120105	0.136233	0.0855332	0.00856643	0.0350087	0.0283654	0.0197552	0.0100962	0.134222	0.117351	0.0528846	0.0471591	0.0134615	-0.0140297	0.0270105	0.00786713	-0.0267045	-0.105507
1.3	0.182124	0.154589	0.17465	0.0993444	-0.0656031	-0.140559	-0.144537	-0.137675	-0.12889	-0.0668706	0.0233829	0.0756993	0.120586	0.0947552	0.0792832	0.0369755	-0.013986	0.0597465	0.0871066	0.12347	0.170542	0.243531	0.258523	0.188549	0.102185	0.0720717	0.00384615	-0.0867133	-0.0420455	0.0958916	0.121809	0.0996066	0.0590035	0.00668706	-0.0543706	-0.0457168	-0.0557692	0.021285	0.0778409	0.157911	0.131119	0.0937937	0.118881	0.0753059	0.0174825	-0.00179196	-0.0101399	-0.0331294	-0.047771
1.35	0.300962	0.288942	0.274082	0.185009	0.0249126	-0.0618444	-0.094799	0.0150787	-0.00410839	-0.0293269	-0.106031	-0.0575612	0.0388112	0.0866259	0.123601	0.00856643	-0.0493007	0.0311626	0.0381556	0.0721591	0.133435	0.175612	0.203802	0.204021	0.200481	0.14646	0.0257867	-0.0875	-0.038549	0.050743	0.0953671	0.0369755	-0.0284528	-0.0090472	0.00826049	-0.00869755	-0.05	-0.00926573	0.0131556	0.0879808	0.144274	0.166171	0.138811	0.0992133	0.0510052	0.0458916	0.0754371	0.0660839	0.10743
1.4	0.238724	0.252054	0.265122	0.172684	0.0986014	0.0774476	0.0629808	0.178584	0.0670892	-0.0388112	-0.144974	-0.131425	-0.0545455	0.0626748	0.177142	0.0372378	-0.00528846	0.0418269	0.0628497	0.105157	0.129196	0.171023	0.21215	0.229677	0.239948	0.197684	0.102753	-0.0356643	-0.045542	-0.0539336	-0.0229895	-0.035271	-0.0695804	0.0104021	0.0653409	0.0398164	-0.0013549	0.030507	-0.00646853	0.0027535	0.0666958	0.116128	0.0902098	0.051792	-0.00144231	0.0277972	0.0750874	0.0898164	0.146722
1.45	0.15236	0.142745	0.18396	0.113287	0.0878059	0.117177	0.164117	0.195149	0.0164336	-0.10861	-0.133173	-0.115997	-0.0991696	-0.0308129	0.0745629	-0.000524476	0.0299825	0.097465	0.140166	0.177229	0.150306	0.171984	0.227972	0.230114	0.182561	0.140516	0.108566	-0.0493444	-0.0529283	-0.0311626	0.043007	0.0541084	0.0245629	0.124913	0.130507	0.0673077	-0.00402098	-0.0154283	-0.0382867	0.0267483	0.10507	0.137806	0.0535839	-0.036451	-0.0975524	-0.0283654	-0.0105769	0.0438811	0.0777972
1.5	0.109135	0.0415647	0.0810315	0.00983392	-0.0131119	0.0813811	0.202885	0.183785	0.0356206	-0.0255245	-0.0570367	-0.139379	-0.210795	-0.195935	-0.0725962	-0.0846154	0.0133304	0.127928	0.133435	0.134615	0.0448864	0.145411	0.21049	0.201967	0.0941871	0.0155594	0.0372815	-0.0488199	-0.00681818	0.0872378	0.213986	0.227972	0.137587	0.149869	0.0868881	0.00874126	-0.048951	-0.0274038	-0.0225962	0.0871066	0.168226	0.211582	0.127229	0.0125	-0.0518794	0.0155157	0.0321241	0.0826049	0.0762675
contact pair4
	time MD spindle
time scalp spindle	-1.5	-1.45	-1.4	-1.35	-1.3	-1.25	-1.2	-1.15	-1.1	-1.05	-1	-0.95	-0.9	-0.85	-0.8	-0.75	-0.7	-0.65	-0.6	-0.55	-0.5	-0.45	-0.4	-0.35	-0.3	-0.25	-0.2	-0.15	-0.1	-0.05	0	0.05	0.1	0.15	0.2	0.25	0.3	0.35	0.4	0.45	0.5	0.55	0.6	0.65	0.7	0.75	0.8	0.85	0.9
-1.5	0.178557	0.173762	0.187982	0.196032	0.215647	0.207898	0.172043	0.150679	0.152121	0.148049	0.163334	0.163012	0.149405	0.147881	0.138902	0.120256	0.118075	0.129869	0.135724	0.140967	0.123489	0.0978634	0.0839695	0.0810945	0.0811963	0.089009	0.091873	0.0980904	0.106673	0.105541	0.0976532	0.0811303	0.0758617	0.0546412	0.0462606	0.0344165	0.00957598	0.00948129	0.0128914	0.00807896	0.00974311	0.00139893	-0.0176777	-0.022624	-0.0202323	-0.0115516	-0.00109817	-0.00313436	-0.0152498
-1.45	0.177471	0.175247	0.1926	0.199857	0.230051	0.213442	0.169423	0.144349	0.154882	0.156385	0.177319	0.176557	0.166045	0.161217	0.159798	0.138583	0.125487	0.125725	0.134043	0.151176	0.138795	0.119301	0.100054	0.0985174	0.101313	0.107548	0.102254	0.105869	0.114432	0.121243	0.116677	0.0985263	0.0929029	0.0745321	0.0658481	0.0529162	0.0285106	0.0250399	0.0258509	0.0163426	0.0133625	0.00599576	-0.0146816	-0.0278087	-0.0303182	-0.0273344	-0.0211224	-0.0228946	-0.0316109
-1.4	0.180748	0.178382	0.19781	0.202941	0.228413	0.211448	0.169109	0.137222	0.152164	0.154967	0.181511	0.182961	0.176272	0.167234	0.171504	0.150621	0.129041	0.122841	0.13248	0.149582	0.131491	0.112517	0.100003	0.106312	0.110011	0.114402	0.102071	0.105368	0.110353	0.116046	0.113322	0.0966643	0.0957988	0.0827493	0.0743982	0.0614046	0.0359018	0.0259039	0.0192471	0.00590706	-0.00129421	-0.00604619	-0.019364	-0.0308159	-0.0300251	-0.0293998	-0.0270936	-0.0285603	-0.0339356
-1.35	0.188209	0.182907	0.197064	0.200508	0.221674	0.210353	0.174568	0.143901	0.155908	0.151638	0.173666	0.171737	0.169985	0.161765	0.165667	0.14684	0.130555	0.126492	0.14226	0.141938	0.113985	0.0872993	0.0808352	0.0933603	0.0973657	0.0998447	0.088218	0.0887597	0.0899513	0.0974605	0.0959122	0.0824747	0.0816912	0.0702098	0.0634194	0.0535993	0.0292887	0.0193648	0.00967267	-0.00397417	-0.0103657	-0.0139253	-0.0196806	-0.0280507	-0.0260358	-0.0255054	-0.0224381	-0.0217426	-0.0231149
-1.3	0.177373	0.172889	0.182638	0.188316	0.211008	0.203939	0.174512	0.152271	0.160479	0.146395	0.1562	0.153847	0.156877	0.146287	0.151504	0.139665	0.136455	0.144415	0.167581	0.156365	0.128226	0.0953587	0.0809668	0.087644	0.0848043	0.0859455	0.0789344	0.0767574	0.0757742	0.0819756	0.0764049	0.064088	0.0583444	0.0497374	0.0486281	0.0421801	0.0183843	0.0103377	0.00100659	-0.0075808	-0.00422161	-0.00249286	-0.00792794	-0.0158306	-0.016822	-0.0180529	-0.0144291	-0.0106801	-0.00681407
-1.25	0.171573	0.172497	0.177616	0.183462	0.207821	0.206558	0.184246	0.166184	0.1673	0.138616	0.141977	0.142909	0.154	0.140677	0.145178	0.134932	0.143542	0.155721	0.172214	0.159024	0.141264	0.116482	0.0974911	0.0978543	0.0902639	0.0913646	0.0936208	0.0839019	0.0737959	0.0769565	0.0719872	0.0651571	0.0639441	0.0606556	0.0624526	0.0552863	0.0267334	0.0163253	0.0056854	-0.00223186	0.00630299	0.0115912	0.00721019	-0.00189558	-0.00666713	-0.0105987	-0.00510822	0.00263571	0.00992696
-1.2	0.177113	0.168387	0.167385	0.171136	0.197559	0.209001	0.191416	0.167669	0.162328	0.130485	0.128599	0.132792	0.146197	0.131025	0.137014	0.127388	0.140942	0.153455	0.162689	0.149789	0.146208	0.126454	0.107661	0.108687	0.106071	0.111557	0.113119	0.0997732	0.0810782	0.0774903	0.0711026	0.0670299	0.0662589	0.0607499	0.0596219	0.0525411	0.0236798	0.0109349	-0.00111776	-0.00930316	-0.00574261	0.00167126	-0.000597315	-0.0102705	-0.0123047	-0.0148323	-0.00477696	0.00617334	0.0150948
-1.15	0.186376	0.167954	0.160352	0.165553	0.190214	0.217414	0.208937	0.179578	0.173801	0.138586	0.136513	0.138557	0.146906	0.130231	0.135306	0.129416	0.145309	0.159341	0.163058	0.153025	0.157082	0.139934	0.118682	0.119525	0.121235	0.120576	0.115604	0.0991229	0.0831641	0.0854733	0.0762311	0.0711485	0.0664231	0.0606431	0.0618209	0.0559478	0.0298091	0.0153334	-0.000954051	-0.0116326	-0.0189668	-0.0171294	-0.0182396	-0.0206426	-0.0166985	-0.0198569	-0.0134618	-0.000911199	0.0065486
-1.1	0.174604	0.162969	0.150797	0.156649	0.180297	0.217669	0.227769	0.20886	0.209721	0.160778	0.152905	0.153259	0.160669	0.145337	0.154817	0.144977	0.149717	0.158668	0.164437	0.155059	0.156297	0.143566	0.122093	0.126767	0.130437	0.120885	0.109957	0.0976115	0.0879648	0.101081	0.0858486	0.0761257	0.0675003	0.0652387	0.0731476	0.0700915	0.0449533	0.0263867	0.00901507	-0.000208151	-0.0152049	-0.0202977	-0.0242043	-0.0216099	-0.0178952	-0.0240632	-0.024668	-0.00832416	-0.000219064
-1.05	0.140523	0.131179	0.112987	0.123187	0.156268	0.197953	0.217157	0.211541	0.209888	0.162768	0.15897	0.163171	0.173407	0.156048	0.16413	0.141833	0.136705	0.146967	0.1651	0.15937	0.157023	0.146489	0.127299	0.132024	0.131333	0.122563	0.119485	0.118506	0.11683	0.131024	0.110833	0.0981726	0.090932	0.0933681	0.102732	0.0990002	0.0707103	0.047561	0.0271834	0.0143643	-0.00520043	-0.014963	-0.0223906	-0.0217222	-0.0211801	-0.0247799	-0.027087	-0.010297	-0.00346733
-1	0.121601	0.106349	0.0895094	0.104552	0.149032	0.190408	0.205534	0.198463	0.187228	0.145189	0.15454	0.16321	0.180773	0.161287	0.162779	0.135185	0.130491	0.14617	0.170746	0.166611	0.162098	0.153828	0.141927	0.138982	0.130069	0.124786	0.131404	0.132651	0.131541	0.142142	0.12439	0.110456	0.104552	0.103934	0.10968	0.10533	0.077923	0.0596285	0.0422314	0.0285693	0.00779661	-0.00737014	-0.0216634	-0.0293439	-0.0291291	-0.0309494	-0.0297279	-0.0164214	-0.0162218
-0.95	0.121787	0.108331	0.0992371	0.106239	0.144146	0.182264	0.193115	0.181733	0.165645	0.139397	0.152904	0.159694	0.182318	0.167793	0.170417	0.144974	0.138332	0.150906	0.176328	0.176768	0.174654	0.163904	0.14977	0.140221	0.128968	0.120956	0.12843	0.12431	0.11722	0.127587	0.118551	0.109313	0.102349	0.0965041	0.0990366	0.0933743	0.0706518	0.0617436	0.0532898	0.0420945	0.023591	0.00279158	-0.0186285	-0.0305173	-0.0302614	-0.0330029	-0.0279047	-0.0220202	-0.0322571
-0.9	0.116107	0.114692	0.114004	0.119159	0.139351	0.171768	0.176396	0.172043	0.164786	0.151491	0.161496	0.163293	0.188694	0.181384	0.189435	0.172403	0.160264	0.167125	0.186458	0.181029	0.178272	0.156492	0.140168	0.122586	0.11314	0.105018	0.109385	0.10036	0.0958879	0.108226	0.102538	0.0931155	0.0835291	0.0760578	0.0757169	0.0653385	0.0490254	0.0467124	0.0424724	0.038483	0.0297894	0.0145176	-0.00291808	-0.0094299	-0.00633868	-0.0119185	-0.010373	-0.0152604	-0.035461
-0.85	0.114183	0.120532	0.126033	0.134486	0.142957	0.161031	0.155744	0.166209	0.171774	0.158146	0.158389	0.159424	0.181257	0.184352	0.191912	0.179365	0.16766	0.173014	0.191376	0.18502	0.179866	0.149689	0.134912	0.111538	0.104972	0.0980109	0.101849	0.095393	0.0983173	0.112334	0.102868	0.09001	0.0775839	0.0703392	0.0709215	0.0555587	0.0404983	0.0345977	0.0294057	0.032027	0.0341723	0.0285183	0.0146199	0.0141866	0.0179123	0.0139736	0.0138376	0.00250876	-0.0194072
-0.8	0.102656	0.111802	0.120985	0.127587	0.129963	0.130721	0.124583	0.147173	0.162554	0.153426	0.148056	0.155669	0.173539	0.18759	0.192011	0.180341	0.165877	0.164138	0.179561	0.175809	0.175891	0.150836	0.13848	0.1176	0.109679	0.106134	0.109551	0.10654	0.114175	0.124761	0.115319	0.0953883	0.0745622	0.0637572	0.062085	0.0455461	0.0291847	0.0198045	0.0144661	0.0173351	0.0242393	0.0235071	0.00967134	0.0130973	0.0185	0.016665	0.0136305	-0.000137427	-0.0193512
-0.75	0.076498	0.0886301	0.0987022	0.106143	0.11168	0.115815	0.115054	0.130401	0.143045	0.133472	0.126309	0.142567	0.162415	0.187951	0.197787	0.189772	0.171988	0.160867	0.175738	0.173809	0.175091	0.154422	0.14049	0.125258	0.112224	0.10513	0.106969	0.102523	0.106905	0.118394	0.116619	0.102503	0.0757004	0.0628582	0.0625363	0.0521795	0.0356607	0.0237641	0.0220695	0.026414	0.0311136	0.0267854	0.00968221	0.0102815	0.0155346	0.0120397	0.00553247	-0.0061698	-0.0235754
-0.7	0.0590901	0.0649869	0.0758557	0.0876903	0.0956121	0.10798	0.11255	0.122727	0.130211	0.117988	0.108584	0.125248	0.153227	0.183166	0.203032	0.202163	0.186306	0.169162	0.18263	0.183291	0.185672	0.163715	0.145594	0.137879	0.125485	0.114996	0.114592	0.107703	0.106524	0.115048	0.11749	0.110217	0.0862265	0.0731061	0.0712476	0.0644988	0.0481171	0.0361999	0.035967	0.0419068	0.042052	0.033607	0.0164564	0.0171409	0.0197952	0.0114301	-0.00103554	-0.0108065	-0.022312
-0.65	0.0521592	0.0578449	0.0709465	0.0836228	0.0856207	0.104451	0.113348	0.121277	0.129581	0.111116	0.0978735	0.106616	0.136974	0.169026	0.199582	0.20196	0.187435	0.174306	0.194348	0.198798	0.201964	0.181791	0.163098	0.155864	0.145854	0.135923	0.136408	0.122446	0.113723	0.118622	0.122116	0.119011	0.102516	0.0867927	0.0829266	0.0780956	0.0600203	0.0472452	0.0487351	0.0531207	0.0443856	0.0268306	0.00602124	0.00530785	0.00507785	-0.00957603	-0.0237117	-0.0333722	-0.0405776
-0.6	0.0571085	0.0629572	0.0771142	0.0891301	0.0914858	0.110651	0.120537	0.123559	0.129435	0.106254	0.0988495	0.1023	0.13038	0.163613	0.192147	0.185637	0.164626	0.155845	0.187215	0.201528	0.212191	0.200853	0.187333	0.177843	0.166487	0.155912	0.15502	0.132498	0.120759	0.125624	0.124564	0.120548	0.108476	0.0928166	0.0856224	0.0779041	0.0585956	0.0473679	0.0488221	0.0508736	0.0362517	0.0137468	-0.00940007	-0.0181532	-0.0252366	-0.044044	-0.0577185	-0.0685228	-0.0724815
-0.55	0.0605267	0.0701417	0.0734476	0.0776291	0.084004	0.100125	0.109281	0.122568	0.126276	0.102073	0.10124	0.101734	0.121801	0.144635	0.160631	0.145857	0.138436	0.146294	0.18668	0.208383	0.221092	0.218962	0.207136	0.191488	0.182322	0.174282	0.169188	0.144515	0.134254	0.135758	0.13039	0.1228	0.108307	0.092009	0.0808755	0.0687139	0.0488043	0.0393918	0.0371009	0.0361425	0.0218878	0.00349888	-0.0171639	-0.0331251	-0.0462827	-0.0611917	-0.0693504	-0.0795588	-0.0836869
-0.5	0.0517846	0.0644999	0.0605726	0.0580267	0.0682433	0.0859887	0.088756	0.10664	0.114066	0.0980887	0.0971242	0.0944308	0.100898	0.116566	0.132539	0.118538	0.121885	0.136541	0.176798	0.200657	0.220721	0.230279	0.219963	0.198844	0.193093	0.183137	0.175069	0.15262	0.145301	0.14776	0.143317	0.132731	0.114777	0.096646	0.0818042	0.0692738	0.0526975	0.0454459	0.0437691	0.0404272	0.0277868	0.0104449	-0.011149	-0.0312647	-0.0512547	-0.0640248	-0.070148	-0.082265	-0.0902783
-0.45	0.0429172	0.0561688	0.0569661	0.0574137	0.0663635	0.0903387	0.085443	0.0937976	0.104591	0.0957127	0.0894432	0.0818423	0.0891668	0.111285	0.132862	0.12069	0.122675	0.142891	0.181782	0.203743	0.218982	0.228371	0.219058	0.204898	0.201093	0.189251	0.176624	0.159443	0.162185	0.16928	0.16464	0.144959	0.117142	0.0925861	0.078482	0.0678796	0.0537397	0.0462413	0.0403093	0.0333103	0.0203573	0.00338426	-0.0149553	-0.030818	-0.0522818	-0.0661713	-0.0755085	-0.085758	-0.0907557
-0.4	0.0248043	0.0333347	0.0426428	0.0547717	0.0690504	0.0999139	0.0947542	0.0942212	0.108931	0.096466	0.0760849	0.0677517	0.0741491	0.0989041	0.128921	0.121414	0.115867	0.132439	0.167953	0.192462	0.211103	0.21848	0.21131	0.209148	0.198535	0.185036	0.176071	0.166299	0.178648	0.182028	0.171699	0.146029	0.114997	0.0954846	0.0918212	0.0849462	0.0652799	0.0485845	0.0324725	0.0224349	0.0125564	-0.000826392	-0.0135433	-0.0275073	-0.0483733	-0.0644073	-0.0757593	-0.0839643	-0.0860946
-0.35	0.0203244	0.0198064	0.0324211	0.0564351	0.0827789	0.123964	0.121521	0.119808	0.124611	0.110606	0.0797255	0.065777	0.0686982	0.0934225	0.1281	0.117163	0.105915	0.119751	0.160043	0.193276	0.216082	0.217637	0.208544	0.214958	0.20404	0.19142	0.184244	0.17328	0.184037	0.182711	0.169591	0.140973	0.108985	0.0952439	0.0958159	0.087513	0.0612146	0.0374331	0.0189755	0.0120327	0.00652834	-0.00223131	-0.0109978	-0.0239399	-0.0420807	-0.0549383	-0.0626219	-0.066828	-0.0676371
-0.3	0.00962908	0.00778395	0.02473	0.0607682	0.0953094	0.138352	0.133373	0.137659	0.133733	0.117914	0.0865767	0.0797341	0.0871043	0.103076	0.125436	0.111687	0.101023	0.109014	0.147802	0.185372	0.214571	0.217352	0.220363	0.230233	0.219895	0.204101	0.193947	0.178365	0.184796	0.178434	0.161106	0.130117	0.100381	0.0918678	0.0942585	0.089986	0.0639254	0.0398834	0.0212035	0.0122265	0.00118202	-0.00865376	-0.0154646	-0.0257592	-0.0411327	-0.0505494	-0.0541337	-0.0546819	-0.0542063
-0.25	0.00664438	0.00112299	0.0188931	0.0617807	0.0962343	0.125293	0.118559	0.132619	0.121544	0.10248	0.0779719	0.0857749	0.100964	0.114846	0.120581	0.102569	0.0957132	0.10218	0.144254	0.176288	0.196033	0.20148	0.216354	0.232551	0.230974	0.219074	0.208786	0.194468	0.198476	0.191864	0.173315	0.140067	0.108924	0.0988435	0.100076	0.0947359	0.0635771	0.0375697	0.0145447	-3.26119e-05	-0.0123771	-0.020361	-0.023898	-0.0332915	-0.0513372	-0.0608848	-0.0610872	-0.0583006	-0.0587696
-0.2	0.00420571	-0.00551209	0.0166655	0.059381	0.0910769	0.109453	0.104626	0.119977	0.106146	0.0872966	0.0692566	0.0759389	0.0958002	0.116796	0.11516	0.0985202	0.0943662	0.100229	0.139187	0.162983	0.172087	0.17848	0.197038	0.213461	0.21982	0.21211	0.206277	0.195346	0.195793	0.186554	0.171612	0.144197	0.115312	0.106291	0.106783	0.10141	0.0693579	0.0437079	0.0178358	0.00272629	-0.00811935	-0.0195365	-0.0248328	-0.0345462	-0.0523859	-0.0664289	-0.0645387	-0.055835	-0.0536079
-0.15	0.00396966	-0.0108255	0.00698934	0.0397405	0.0756226	0.0880797	0.0884066	0.0922478	0.0829658	0.0733886	0.0625881	0.0613564	0.0742497	0.0959505	0.107525	0.102248	0.0937713	0.0869865	0.109038	0.123294	0.117312	0.129111	0.149817	0.170059	0.170889	0.17021	0.172404	0.160879	0.156436	0.145678	0.140726	0.12627	0.103202	0.0983096	0.0975265	0.0912842	0.0639068	0.0419111	0.0172122	0.0051457	0.00206759	-0.00639638	-0.00928453	-0.0152894	-0.0360017	-0.0616719	-0.0629768	-0.0507604	-0.0428975
-0.1	0.00103883	-0.0113571	0.00474318	0.0228932	0.0637234	0.0722332	0.071679	0.0608699	0.0569026	0.0542596	0.0631139	0.0637809	0.064417	0.070007	0.0905797	0.0984048	0.096574	0.0787551	0.0751123	0.0780836	0.0624156	0.0719444	0.0897163	0.113197	0.117979	0.121	0.124727	0.109567	0.101171	0.0860184	0.0878155	0.0753074	0.0583632	0.0615801	0.0636968	0.0597176	0.0430925	0.0302454	0.0148333	0.00962905	0.0112804	0.00624576	0.00323749	0.00885136	-0.000538972	-0.0273875	-0.0368954	-0.0340142	-0.032691
-0.05	0.0123563	0.0141579	0.0214996	0.0187125	0.0183878	0.00816258	0.0102236	0.00736652	0.0207647	0.0332643	0.0583536	0.0741824	0.0705854	0.0549776	0.0533733	0.0761131	0.111258	0.105223	0.0679352	0.0536526	0.038474	0.0388895	0.0429618	0.0617374	0.0665353	0.0708702	0.070269	0.059924	0.0532623	0.0400509	0.0342072	0.0141811	-0.0019552	0.00178186	0.00960465	0.0200379	0.0266096	0.0270837	0.0226465	0.0192198	0.0146616	0.00123575	-0.00888673	0.00476191	0.00815572	-0.00488081	-0.0175895	-0.0253149	-0.0361383
0	0.0241312	0.0314866	0.022136	0.0130285	-0.0236433	-0.0375453	-0.0238459	0.0132174	0.0364798	0.0518275	0.0584515	0.0568747	0.0388631	0.025331	0.0235791	0.0506878	0.0949534	0.12161	0.0879202	0.0762507	0.070051	0.058331	0.040099	0.0323209	0.0353247	0.0492344	0.0529399	0.0710281	0.0775216	0.0780024	0.0622132	0.0366618	0.0130982	0.0126801	0.00699003	0.00508436	0.00928006	0.00771368	0.0104267	0.0162252	0.0118281	0.00823429	-0.00109816	-0.0051223	-0.0100604	-0.0199948	-0.0295771	-0.0329522	-0.0487823
0.05	0.0278991	0.0338948	0.0165384	0.0134126	0.00640336	0.00533511	0.0178593	0.0620487	0.0768384	0.0645555	0.0268695	0.00464604	0.000146711	0.0072978	0.00446357	0.00555184	0.0279535	0.0662414	0.0824204	0.090923	0.100763	0.0928878	0.0661504	0.06375	0.0799653	0.100599	0.113125	0.138572	0.141286	0.148618	0.147634	0.152596	0.1539	0.156733	0.144573	0.123773	0.0992231	0.0687105	0.0496639	0.0501925	0.0449815	0.043806	0.0248226	-0.0127385	-0.0342006	-0.0419746	-0.0402912	-0.0369848	-0.0512405
0.1	0.00329775	0.00379517	-0.00556581	-0.0135771	0.00461871	0.0283954	0.0397272	0.0555243	0.0374072	0.00758991	-0.0243321	-0.0304932	-0.0186601	-0.00771831	-0.000242663	0.0124224	0.0192409	0.0334398	0.0507093	0.0628745	0.0785958	0.0765027	0.0678231	0.073566	0.0903602	0.109084	0.129657	0.146569	0.155206	0.165047	0.173899	0.1953	0.209895	0.20795	0.193452	0.169688	0.134466	0.101676	0.0820696	0.0809981	0.0789317	0.0690724	0.0410967	-0.00116003	-0.0256008	-0.0405919	-0.0459368	-0.0552793	-0.0659091
0.15	-0.00422137	-0.00626137	-0.00259068	-0.0103121	0.0129459	0.0371146	0.0569657	0.0584148	0.0254173	-0.0116914	-0.0360976	-0.0296256	-0.00572275	0.0144838	0.0203667	0.0353377	0.0352214	0.0345063	0.0446053	0.0609721	0.0834584	0.082155	0.0710473	0.076687	0.0888919	0.106064	0.129043	0.136498	0.144791	0.152594	0.156358	0.179236	0.198411	0.196951	0.190205	0.176728	0.145076	0.116003	0.0967107	0.0913408	0.0894951	0.0761773	0.0480657	0.0148808	-0.00425142	-0.0203615	-0.0333639	-0.0546905	-0.0680905
0.2	-0.00107398	-0.00290058	0.00585443	-0.00545673	0.0144085	0.0383654	0.0630986	0.0610767	0.0243967	-0.0129816	-0.0329895	-0.0207843	-0.00032817	0.0189167	0.0286315	0.0446545	0.0400472	0.0348886	0.0380001	0.055319	0.079954	0.0860611	0.0774475	0.0864405	0.096053	0.102013	0.119759	0.12425	0.129807	0.133995	0.135781	0.156169	0.177973	0.18819	0.189019	0.182605	0.161266	0.143443	0.129632	0.12109	0.113692	0.0942715	0.0617398	0.0352262	0.0201293	0.00749656	-0.010656	-0.042029	-0.0625794
0.25	0.00317484	0.00436065	0.0150869	0.00194764	0.0143252	0.035956	0.0633141	0.0576491	0.0245733	-0.0102707	-0.0253279	-0.00466122	0.0113817	0.021372	0.026349	0.0321147	0.0212992	0.0227125	0.0236674	0.0427864	0.0645957	0.0789964	0.0775281	0.0883878	0.0931844	0.0854772	0.0984583	0.102759	0.109335	0.117979	0.121931	0.137495	0.15665	0.176023	0.185288	0.190159	0.184028	0.175011	0.163773	0.147751	0.132131	0.109982	0.0764037	0.0528582	0.0406767	0.0338391	0.0117516	-0.0260363	-0.0532315
0.3	0.00486969	0.00574896	0.0209027	0.00687556	0.00904131	0.025593	0.0512187	0.0440239	0.0169775	-0.010468	-0.0177703	0.00583239	0.0154686	0.0201644	0.0184434	0.0148742	-0.00201254	0.0119485	0.0125036	0.023659	0.0419889	0.0617486	0.060313	0.068654	0.0694893	0.0571932	0.0719456	0.0774104	0.0838046	0.0966616	0.101001	0.111229	0.128618	0.153298	0.172733	0.19409	0.202251	0.197386	0.187941	0.16565	0.142856	0.122061	0.0932427	0.0719776	0.0596357	0.0560121	0.0371393	0.00256505	-0.0264059
0.35	-0.004553	-0.00478538	0.0167328	0.00166066	-0.00851361	0.00641501	0.0285177	0.0223035	0.000483649	-0.0173307	-0.0170064	0.00320295	0.00551933	0.0122428	0.013014	0.00381607	-0.0192573	-0.000308423	-0.00295608	-0.0081477	0.00779244	0.0325778	0.0322746	0.0342417	0.0393731	0.034022	0.0464013	0.0521191	0.0561131	0.0679144	0.0689709	0.0732002	0.0885061	0.119676	0.152241	0.1911	0.212935	0.214036	0.206647	0.178621	0.148261	0.127395	0.103801	0.0831977	0.0699023	0.0673518	0.0567265	0.0363039	0.0144968
0.4	-0.0151878	-0.0175261	0.00566294	-0.00535035	-0.0213509	-0.0121516	4.85103e-05	-0.00308767	-0.0201242	-0.027361	-0.0237474	-0.00754427	-0.00575854	0.00121286	0.00735437	-0.00388352	-0.0305632	-0.0196038	-0.0218265	-0.0372073	-0.0233074	0.00388201	0.000731108	-0.00504429	0.00567576	0.0079504	0.0144581	0.0227724	0.0285856	0.0373488	0.0377836	0.0393177	0.0494965	0.0789173	0.112797	0.15907	0.190056	0.199086	0.19593	0.173573	0.145844	0.124664	0.10334	0.0843306	0.0746126	0.0753244	0.0723372	0.0632212	0.0476083
0.45	-0.0195193	-0.0187341	0.001482	-0.0071685	-0.0224322	-0.015183	-0.0161368	-0.0109047	-0.0214205	-0.0309221	-0.0297822	-0.0154528	-0.0105901	-0.0108727	-0.0054186	-0.0149918	-0.0406161	-0.0398911	-0.0375497	-0.0549617	-0.0427743	-0.01529	-0.0168999	-0.0338548	-0.0288699	-0.0227096	-0.0197358	-0.00830063	0.000166925	0.00889187	0.011084	0.0166412	0.0245415	0.0475384	0.0715929	0.110471	0.143878	0.159992	0.165459	0.158968	0.14792	0.133824	0.115446	0.10105	0.0955553	0.0985518	0.099582	0.0916291	0.0751851
0.5	-0.0174537	-0.0100618	0.00407072	-0.00658837	-0.0223101	-0.0145716	-0.0251968	-0.0167624	-0.0187955	-0.0299777	-0.0316888	-0.0191918	-0.0126611	-0.014566	-0.00908728	-0.0139148	-0.0343162	-0.0477449	-0.0510223	-0.0675899	-0.0519201	-0.02239	-0.0220629	-0.0462469	-0.0551789	-0.057101	-0.0598385	-0.0445264	-0.032072	-0.0184207	-0.0122829	-0.00164121	0.00461834	0.0219751	0.0350621	0.0616296	0.0946117	0.120163	0.137771	0.151151	0.16322	0.161036	0.145543	0.133589	0.126982	0.130502	0.133754	0.12586	0.105152
0.55	-0.0210038	-0.0118755	-0.00319966	-0.0139632	-0.0291053	-0.0255622	-0.0397433	-0.0347705	-0.0328958	-0.0383101	-0.0360214	-0.0258528	-0.0199514	-0.0253268	-0.0170219	-0.0191974	-0.0338545	-0.0523819	-0.0659654	-0.0809577	-0.0593594	-0.0289979	-0.0274235	-0.0502646	-0.0712327	-0.0835466	-0.0901359	-0.0742866	-0.0605956	-0.0465729	-0.0399502	-0.0286243	-0.0257377	-0.00922297	0.00155894	0.023156	0.0547318	0.085643	0.109541	0.135596	0.161663	0.169055	0.160165	0.151581	0.141904	0.145546	0.150493	0.145261	0.126419
0.6	-0.0357392	-0.0284821	-0.0170267	-0.0204757	-0.0362301	-0.0440037	-0.0596737	-0.053437	-0.0450903	-0.0452538	-0.0349482	-0.0292215	-0.0296912	-0.0442015	-0.0338942	-0.0318325	-0.0440025	-0.0627755	-0.0850254	-0.0992686	-0.0753313	-0.0450695	-0.0423077	-0.059767	-0.0836204	-0.099111	-0.106359	-0.0936511	-0.0837285	-0.0777813	-0.0789711	-0.0739676	-0.0763738	-0.0591849	-0.0411902	-0.0146131	0.0186429	0.0508782	0.076411	0.107462	0.139959	0.157992	0.167482	0.171012	0.161925	0.161519	0.165916	0.165761	0.152639
0.65	-0.0552306	-0.0521155	-0.0352202	-0.0347568	-0.0509207	-0.0659518	-0.0825942	-0.0663644	-0.0512853	-0.0472575	-0.0316545	-0.030173	-0.0394298	-0.0611225	-0.0478098	-0.0444233	-0.0561568	-0.073383	-0.0966408	-0.10834	-0.0843692	-0.0595954	-0.059599	-0.0738878	-0.0951837	-0.110498	-0.117754	-0.107969	-0.100792	-0.103843	-0.116993	-0.120591	-0.128138	-0.11265	-0.089344	-0.0600263	-0.023791	0.0113815	0.0377749	0.0689737	0.10275	0.131521	0.162635	0.181658	0.180295	0.180198	0.184541	0.187057	0.179097
0.7	-0.0617899	-0.0613406	-0.0474122	-0.0528611	-0.0695361	-0.0850978	-0.0997864	-0.0689486	-0.0528546	-0.0470152	-0.0328825	-0.0387885	-0.0547169	-0.0778027	-0.0606086	-0.0545843	-0.0689775	-0.0886374	-0.109546	-0.112059	-0.0837589	-0.063602	-0.0679757	-0.0864585	-0.110254	-0.126049	-0.133276	-0.126943	-0.120445	-0.125032	-0.141414	-0.150033	-0.161269	-0.149016	-0.123146	-0.0954231	-0.0612112	-0.0273788	-0.000952477	0.029397	0.0607389	0.093909	0.138214	0.173826	0.19142	0.202302	0.211424	0.214851	0.207976
0.75	-0.0614765	-0.0648041	-0.0571089	-0.0664097	-0.0793838	-0.0948121	-0.106438	-0.0702723	-0.0562561	-0.0515894	-0.0455835	-0.0599115	-0.0710085	-0.0900197	-0.0705981	-0.0609959	-0.0779924	-0.0998995	-0.122657	-0.120541	-0.089518	-0.0727429	-0.0785814	-0.100229	-0.129407	-0.146417	-0.153635	-0.147445	-0.135283	-0.137586	-0.150336	-0.162653	-0.1735	-0.163514	-0.136604	-0.11318	-0.0842189	-0.0543943	-0.0293317	0.00125205	0.0296285	0.0605226	0.109521	0.161105	0.20046	0.227503	0.245168	0.246615	0.237074
0.8	-0.0577766	-0.0632155	-0.0590851	-0.0692927	-0.0822035	-0.0982171	-0.106856	-0.0745147	-0.0634163	-0.0647437	-0.0689487	-0.0838677	-0.0851949	-0.100055	-0.0823928	-0.0698444	-0.0847822	-0.110779	-0.130643	-0.133016	-0.102076	-0.0856677	-0.0896299	-0.116973	-0.150238	-0.167898	-0.169969	-0.158169	-0.142732	-0.149867	-0.159192	-0.174677	-0.183247	-0.174826	-0.148713	-0.125133	-0.098376	-0.0744055	-0.0542167	-0.0231365	0.00771807	0.0391438	0.0910603	0.153196	0.205474	0.24452	0.272144	0.274847	0.26553
0.85	-0.0559386	-0.0598528	-0.0600825	-0.0704669	-0.088823	-0.105255	-0.107863	-0.0770724	-0.064027	-0.0692176	-0.0803558	-0.0856941	-0.0876248	-0.107179	-0.0945738	-0.0820726	-0.0884116	-0.110958	-0.122195	-0.13222	-0.106664	-0.0908929	-0.0925887	-0.12356	-0.160277	-0.180832	-0.177722	-0.160276	-0.143556	-0.160238	-0.170722	-0.188926	-0.194034	-0.183685	-0.16111	-0.134798	-0.103685	-0.081305	-0.063755	-0.0351769	-0.00506985	0.0249686	0.0759163	0.14069	0.199141	0.248233	0.288984	0.303505	0.29667
0.9	-0.0539009	-0.0572838	-0.0610665	-0.0689439	-0.0895895	-0.10359	-0.101737	-0.0687298	-0.0580331	-0.0639678	-0.0766182	-0.0718702	-0.0773663	-0.101695	-0.100122	-0.0950105	-0.0948386	-0.107609	-0.107949	-0.124542	-0.107659	-0.0930313	-0.0891138	-0.119268	-0.155791	-0.179986	-0.175551	-0.161675	-0.14813	-0.17315	-0.184802	-0.204195	-0.205267	-0.194385	-0.176959	-0.148313	-0.109864	-0.0831554	-0.064585	-0.0393688	-0.0157416	0.0102217	0.0573631	0.12065	0.183124	0.238469	0.291168	0.318143	0.314817
0.95	-0.0547224	-0.0591132	-0.0681247	-0.0794706	-0.0960957	-0.103708	-0.103111	-0.0682727	-0.0642161	-0.0701861	-0.0806728	-0.0736757	-0.0758782	-0.0981798	-0.106581	-0.107947	-0.104213	-0.105891	-0.102471	-0.124831	-0.118882	-0.106128	-0.0969322	-0.121435	-0.15623	-0.179944	-0.178673	-0.170823	-0.159061	-0.186478	-0.197675	-0.212194	-0.207551	-0.197654	-0.182382	-0.15512	-0.112715	-0.0793216	-0.0577728	-0.0345906	-0.0152318	0.00818755	0.0524996	0.111079	0.17224	0.228726	0.287916	0.323976	0.330167
1	-0.0632444	-0.064163	-0.0735674	-0.0894996	-0.0999922	-0.101143	-0.105418	-0.068199	-0.072272	-0.076445	-0.0849679	-0.076036	-0.0712286	-0.088289	-0.0974556	-0.101968	-0.103715	-0.108051	-0.110467	-0.128453	-0.124023	-0.106342	-0.0960859	-0.116613	-0.150604	-0.173181	-0.175258	-0.168567	-0.159467	-0.187378	-0.204874	-0.216536	-0.204858	-0.195134	-0.177126	-0.15062	-0.109021	-0.0722917	-0.0506573	-0.0300507	-0.00991105	0.0155754	0.0582621	0.112683	0.168788	0.222648	0.281327	0.321929	0.338282
1.05	-0.0661655	-0.0633291	-0.0710068	-0.0866896	-0.0959257	-0.0977108	-0.109306	-0.0704673	-0.0761734	-0.0734084	-0.0812199	-0.0685534	-0.0556634	-0.0683378	-0.0762325	-0.0813264	-0.0876241	-0.105808	-0.11844	-0.128823	-0.122729	-0.104386	-0.0971742	-0.11585	-0.147505	-0.169901	-0.171821	-0.159615	-0.154536	-0.184143	-0.210247	-0.221686	-0.206111	-0.197348	-0.179863	-0.155341	-0.115178	-0.0767555	-0.0522644	-0.0271842	-0.00182138	0.0274213	0.0674719	0.116751	0.16726	0.217764	0.271979	0.311761	0.33282
1.1	-0.0641088	-0.0586786	-0.0639302	-0.0777846	-0.0906083	-0.0986888	-0.114507	-0.0791487	-0.081955	-0.0707268	-0.0777735	-0.0652187	-0.048935	-0.0611675	-0.0682706	-0.0717534	-0.0745596	-0.09782	-0.114618	-0.124374	-0.120072	-0.103379	-0.0972921	-0.114088	-0.141471	-0.165198	-0.166531	-0.15432	-0.155706	-0.188542	-0.218311	-0.231704	-0.216589	-0.206036	-0.190027	-0.168902	-0.132499	-0.0960463	-0.0697008	-0.0355301	-0.00462965	0.0298828	0.0684174	0.112416	0.15704	0.20633	0.259025	0.299786	0.323476
1.15	-0.0639467	-0.0547833	-0.0566604	-0.0690999	-0.0891601	-0.104964	-0.119816	-0.0876674	-0.0918469	-0.0824938	-0.0894656	-0.0739055	-0.0524199	-0.0685279	-0.0850692	-0.0908833	-0.0860328	-0.0981441	-0.113687	-0.126265	-0.122479	-0.104386	-0.0940281	-0.106867	-0.128439	-0.150401	-0.151409	-0.14584	-0.154422	-0.190186	-0.221563	-0.237938	-0.227068	-0.217212	-0.201378	-0.180503	-0.145952	-0.113539	-0.0891096	-0.0490677	-0.0144947	0.0249335	0.0646853	0.106363	0.144695	0.190964	0.240712	0.283708	0.309994
1.2	-0.0628327	-0.048461	-0.0532142	-0.0632093	-0.0875342	-0.104646	-0.115995	-0.0878486	-0.0968328	-0.0934058	-0.0997837	-0.0802454	-0.058354	-0.0768042	-0.100031	-0.106103	-0.0951708	-0.0968252	-0.116146	-0.13508	-0.125269	-0.101388	-0.0881379	-0.104287	-0.127255	-0.147023	-0.14354	-0.13892	-0.148877	-0.185864	-0.217742	-0.236753	-0.231082	-0.221259	-0.204348	-0.182247	-0.149387	-0.12268	-0.10171	-0.0601244	-0.022413	0.0232548	0.0669238	0.106156	0.14016	0.182719	0.227717	0.27115	0.297862
1.25	-0.0754509	-0.0549185	-0.0602004	-0.0633268	-0.0861242	-0.0995155	-0.106083	-0.0757151	-0.0893402	-0.0903853	-0.100595	-0.0877361	-0.0713832	-0.0858232	-0.0999031	-0.104889	-0.0969818	-0.101412	-0.118744	-0.137452	-0.118484	-0.0884435	-0.0767996	-0.10082	-0.128295	-0.141004	-0.132373	-0.129804	-0.143007	-0.180363	-0.209161	-0.227592	-0.231239	-0.225407	-0.211729	-0.189941	-0.156632	-0.132981	-0.111302	-0.0699937	-0.0335448	0.0131366	0.0556176	0.0908277	0.124479	0.165033	0.208553	0.253904	0.279038
1.3	-0.0782261	-0.0569213	-0.0653614	-0.0642104	-0.0867207	-0.0991337	-0.0993765	-0.0638597	-0.0742784	-0.0732596	-0.0919763	-0.0883485	-0.0777924	-0.0899695	-0.0910589	-0.0945502	-0.0955328	-0.109458	-0.125551	-0.142272	-0.119151	-0.0864864	-0.0800276	-0.110834	-0.138151	-0.140236	-0.127204	-0.125835	-0.140129	-0.174682	-0.201814	-0.219027	-0.230999	-0.229537	-0.221088	-0.201444	-0.165872	-0.1422	-0.119088	-0.081768	-0.0492952	-0.00501197	0.0370241	0.0685272	0.100016	0.139209	0.186915	0.234266	0.259484
1.35	-0.0822543	-0.0629326	-0.0724775	-0.0702652	-0.0926148	-0.103345	-0.0986877	-0.0565445	-0.0623036	-0.0521792	-0.0687606	-0.0649431	-0.0637403	-0.0817472	-0.0816656	-0.0932974	-0.102864	-0.120002	-0.129741	-0.144326	-0.125673	-0.100411	-0.0979576	-0.131895	-0.153935	-0.149281	-0.136099	-0.134796	-0.144771	-0.175738	-0.203781	-0.221077	-0.235437	-0.232557	-0.225484	-0.210552	-0.177044	-0.151287	-0.124692	-0.0902172	-0.0622507	-0.0197632	0.0250425	0.0588189	0.0878058	0.122322	0.16769	0.209961	0.23458
1.4	-0.0732709	-0.0525441	-0.0611617	-0.0632385	-0.0860083	-0.0971819	-0.0898833	-0.0423104	-0.0453153	-0.02985	-0.0420894	-0.0399597	-0.048107	-0.0711141	-0.0759249	-0.0947353	-0.10684	-0.123894	-0.130757	-0.143943	-0.132628	-0.113007	-0.111474	-0.143932	-0.163195	-0.159816	-0.147562	-0.144111	-0.148236	-0.174455	-0.201965	-0.218777	-0.232577	-0.228643	-0.224176	-0.215095	-0.185399	-0.157739	-0.131619	-0.100119	-0.0735227	-0.0275334	0.0194052	0.0528521	0.0787459	0.106918	0.144344	0.177798	0.199922
1.45	-0.0609014	-0.0435028	-0.0486713	-0.0519283	-0.0686879	-0.0818568	-0.0810647	-0.0369293	-0.0356992	-0.0146519	-0.0179587	-0.0210497	-0.039666	-0.0631225	-0.0711071	-0.0840716	-0.0919646	-0.102401	-0.107398	-0.125689	-0.12329	-0.108294	-0.106599	-0.129232	-0.146328	-0.150434	-0.141079	-0.13678	-0.137297	-0.160722	-0.185136	-0.199583	-0.216179	-0.216415	-0.219121	-0.217331	-0.191303	-0.159874	-0.137042	-0.112465	-0.0871899	-0.0378345	0.0105644	0.0453291	0.0708094	0.0915944	0.120752	0.144731	0.162456
1.5	-0.0580273	-0.0455014	-0.0464987	-0.0479463	-0.0516973	-0.0573657	-0.0664658	-0.0401104	-0.0388154	-0.0193441	-0.0178318	-0.019406	-0.0389369	-0.0579193	-0.0673982	-0.0681902	-0.07354	-0.0731824	-0.0712649	-0.0942863	-0.10353	-0.0935027	-0.0931713	-0.104648	-0.122787	-0.12801	-0.121911	-0.117911	-0.112465	-0.133112	-0.15468	-0.167738	-0.186403	-0.191955	-0.203732	-0.209318	-0.185539	-0.15257	-0.132377	-0.116262	-0.0964435	-0.0519289	-0.00819939	0.02868	0.0553046	0.0710265	0.0956117	0.114655	0.133762
contact pair5
	time MD spindle
time scalp spindle	-1.5	-1.45	-1.4	-1.35	-1.3	-1.25	-1.2	-1.15	-1.1	-1.05	-1	-0.95	-0.9	-0.85	-0.8	-0.75	-0.7	-0.65	-0.6	-0.55	-0.5	-0.45	-0.4	-0.35	-0.3	-0.25	-0.2	-0.15	-0.1	-0.05	0	0.05	0.1	0.15	0.2	0.25	0.3	0.35	0.4	0.45	0.5	0.55	0.6	0.65	0.7	0.75	0.8	0.85	0.9
-1.5	0.241509	0.231676	0.212984	0.193163	0.176599	0.169765	0.170734	0.148493	0.138906	0.116557	0.116557	0.120477	0.134544	0.132679	0.12181	0.120977	0.0983069	0.0749573	0.0719938	0.107842	0.122174	0.109296	0.0809057	0.0397765	0.0308224	0.0282076	0.0209415	0.0327384	0.0506463	0.0675962	0.0788839	0.0834055	0.0807163	0.0727875	0.0593152	0.0557604	0.0667811	0.0692375	0.0537468	0.0301738	0.0178064	0.0169775	0.0240356	0.0258238	0.0164982	0.0123852	0.00878257	0.00673327	0.00682186
-1.45	0.246291	0.243333	0.223233	0.198093	0.187326	0.182506	0.182469	0.161236	0.154184	0.127332	0.116724	0.118575	0.134422	0.134861	0.121435	0.115231	0.0938569	0.0702581	0.074236	0.12061	0.145892	0.138756	0.112656	0.0700509	0.0604526	0.0603877	0.0455694	0.0472079	0.0586114	0.0713658	0.0858122	0.0908834	0.086768	0.0782109	0.0678982	0.0671122	0.0782757	0.0789305	0.0589874	0.0289074	0.00810572	0.0029179	0.00892131	0.0106229	0.00186877	-0.00430005	-0.0128359	-0.0172183	-0.0172149
-1.4	0.249976	0.252299	0.231292	0.204167	0.193069	0.18838	0.19139	0.172178	0.166473	0.142878	0.127354	0.127846	0.139965	0.147228	0.133624	0.12129	0.0894336	0.0596614	0.0709498	0.125949	0.15454	0.145003	0.123271	0.0913707	0.0763308	0.0764579	0.0623197	0.0617283	0.0714727	0.0788569	0.0873287	0.0855189	0.0782322	0.0712891	0.0671761	0.0689032	0.0739952	0.0710153	0.0514681	0.0231278	-0.00227193	-0.0115266	-0.00821443	-0.00504232	-0.0085915	-0.0139659	-0.0275256	-0.0376038	-0.0439419
-1.35	0.249384	0.25787	0.242188	0.217106	0.20493	0.199366	0.197572	0.182079	0.177278	0.158466	0.140168	0.141093	0.146729	0.150952	0.141045	0.12504	0.0900517	0.0602953	0.0742894	0.131336	0.14653	0.124201	0.105052	0.0862193	0.081183	0.0887577	0.0766572	0.0707605	0.0748372	0.078803	0.0807637	0.0768968	0.0687948	0.061704	0.0591208	0.0610721	0.0632964	0.0593496	0.0438499	0.0233124	0.000506329	-0.0105444	-0.0116771	-0.00725596	-0.00494777	-0.00787213	-0.0268356	-0.0441428	-0.0564092
-1.3	0.235592	0.248831	0.237427	0.216517	0.20883	0.196627	0.188189	0.177164	0.175715	0.152131	0.126916	0.135772	0.142815	0.137896	0.136087	0.128254	0.104762	0.0855446	0.10027	0.140953	0.141691	0.115218	0.101382	0.0886342	0.0929654	0.108695	0.0899988	0.0785519	0.0763926	0.0785746	0.0815064	0.0777945	0.0710289	0.0623266	0.056921	0.0558349	0.0581907	0.0534219	0.0401221	0.0252428	0.00686405	-0.00403652	-0.00528148	0.00470772	0.0105688	0.00435946	-0.0152929	-0.0310987	-0.0399778
-1.25	0.216384	0.230698	0.220516	0.203745	0.203428	0.191625	0.184322	0.176765	0.17627	0.141433	0.110352	0.123409	0.137359	0.130136	0.138701	0.137793	0.117988	0.107495	0.127902	0.161987	0.158762	0.133735	0.11996	0.107884	0.114943	0.130468	0.110475	0.0953661	0.0870447	0.0891092	0.100036	0.098995	0.0902039	0.0770601	0.0698057	0.0651547	0.0662351	0.0584392	0.0431264	0.0292676	0.0144877	0.00883837	0.0104759	0.0208963	0.0244618	0.0119731	-0.00845753	-0.0219999	-0.0260853
-1.2	0.185863	0.200802	0.199253	0.18472	0.185403	0.186135	0.188889	0.182012	0.177641	0.136952	0.103833	0.119519	0.133437	0.128491	0.14617	0.151455	0.131111	0.118039	0.13495	0.169349	0.168092	0.151896	0.141282	0.136635	0.140114	0.147011	0.134292	0.12218	0.1129	0.11089	0.11779	0.11503	0.107227	0.0961068	0.0890735	0.0780146	0.0699441	0.0565259	0.0369636	0.020276	0.00315218	0.000212814	0.00559193	0.0174056	0.0210961	0.00819306	-0.010708	-0.0222599	-0.0249383
-1.15	0.177122	0.192628	0.197476	0.18659	0.185822	0.193437	0.199801	0.19005	0.183635	0.151473	0.131334	0.154797	0.164785	0.158773	0.171514	0.176026	0.152608	0.134588	0.14346	0.174135	0.174379	0.16051	0.146807	0.141136	0.137568	0.139646	0.137547	0.138236	0.136329	0.136493	0.13896	0.13126	0.12078	0.111579	0.104424	0.0893394	0.0709888	0.0513691	0.0277131	0.00679857	-0.0135258	-0.017673	-0.0107383	0.000854063	0.00543867	-0.00486654	-0.0214838	-0.0317079	-0.0382832
-1.1	0.172801	0.186227	0.196295	0.194822	0.200111	0.213096	0.218548	0.204478	0.196575	0.17139	0.155274	0.180749	0.192685	0.193313	0.198782	0.189982	0.165715	0.149818	0.148552	0.173433	0.174513	0.160267	0.13828	0.131153	0.120389	0.120367	0.122224	0.132764	0.137586	0.141862	0.145489	0.132311	0.116958	0.107339	0.100245	0.0872117	0.0665417	0.043839	0.022341	0.00417132	-0.0102462	-0.0117953	-0.00846025	-0.00390439	-0.00516147	-0.016239	-0.0303994	-0.0381434	-0.0437776
-1.05	0.14534	0.160897	0.173011	0.177364	0.185393	0.19867	0.206994	0.188086	0.176582	0.162752	0.147236	0.166144	0.183779	0.193414	0.199055	0.188395	0.163972	0.15108	0.139619	0.153193	0.162484	0.150562	0.118766	0.10905	0.102404	0.105192	0.101054	0.112087	0.12035	0.130736	0.138178	0.124992	0.108065	0.0965267	0.0905938	0.0850129	0.0716656	0.0495223	0.0289281	0.0135066	0.00670754	0.0107415	0.0109621	0.0082836	-0.000111044	-0.0128597	-0.0251692	-0.0278999	-0.0276523
-1	0.109798	0.122382	0.140264	0.156329	0.164815	0.171453	0.181953	0.15992	0.151733	0.151239	0.132444	0.146887	0.170353	0.184818	0.187013	0.184399	0.164488	0.149872	0.132628	0.137084	0.158215	0.160023	0.129176	0.110387	0.109053	0.109396	0.0958752	0.109256	0.116375	0.125851	0.13403	0.125052	0.115259	0.10717	0.10266	0.100169	0.0952878	0.0782391	0.0567711	0.0366554	0.0214882	0.0151345	0.0090034	0.0060381	-0.000810055	-0.0137422	-0.0252587	-0.0283902	-0.0294866
-0.95	0.0927294	0.10221	0.116856	0.133494	0.144728	0.153848	0.160519	0.145866	0.144666	0.15805	0.144391	0.154751	0.17512	0.184324	0.180164	0.180558	0.167904	0.155726	0.139626	0.135899	0.158813	0.170196	0.142206	0.114991	0.11373	0.111426	0.0919299	0.104964	0.106906	0.113714	0.122702	0.115084	0.116129	0.115628	0.114202	0.113981	0.112942	0.0977373	0.0730105	0.0483873	0.0259883	0.00891518	-0.00380907	-0.00805641	-0.0122423	-0.0249219	-0.0361596	-0.0400299	-0.0410531
-0.9	0.0759557	0.0823114	0.0953905	0.107942	0.127582	0.143	0.143879	0.145244	0.152217	0.166291	0.154345	0.164571	0.183873	0.18858	0.175727	0.171575	0.172507	0.170281	0.156104	0.146847	0.163058	0.177135	0.151956	0.119257	0.110641	0.107122	0.0856399	0.0981265	0.103184	0.107293	0.110123	0.0949204	0.0972505	0.100193	0.0992214	0.101784	0.105824	0.0925417	0.0631747	0.0330239	0.00420039	-0.0206815	-0.0384455	-0.0409297	-0.038199	-0.0421694	-0.0479836	-0.0490717	-0.048283
-0.85	0.0674977	0.0766321	0.089176	0.095782	0.121093	0.129388	0.125872	0.143184	0.158089	0.166753	0.163363	0.169092	0.181171	0.186552	0.178491	0.176639	0.183912	0.183051	0.172175	0.161079	0.171788	0.182755	0.164338	0.136246	0.118356	0.104538	0.0874355	0.102624	0.108979	0.105795	0.0999515	0.0796739	0.0758636	0.0751404	0.074035	0.0803865	0.087013	0.0781045	0.0500785	0.0214873	-0.00447151	-0.0283396	-0.0476268	-0.0521652	-0.0441395	-0.0412986	-0.0420924	-0.0386908	-0.0405831
-0.8	0.0453329	0.0599958	0.0681325	0.0770362	0.0988203	0.100093	0.0989138	0.120603	0.137115	0.1421	0.145799	0.15168	0.162812	0.16186	0.158455	0.167541	0.184453	0.185357	0.179678	0.174025	0.186889	0.188667	0.167323	0.141584	0.121443	0.0993496	0.0908275	0.107429	0.115319	0.109785	0.102593	0.0820967	0.0713826	0.0645473	0.0590014	0.064512	0.0700708	0.0676611	0.0500368	0.0297586	0.00960824	-0.0130505	-0.0356907	-0.0448924	-0.0354159	-0.0305795	-0.0301865	-0.0253633	-0.0296541
-0.75	0.0342974	0.0596206	0.0658576	0.0737829	0.0853592	0.0882242	0.0889165	0.0996797	0.114356	0.124111	0.13274	0.144258	0.164142	0.15701	0.156409	0.178389	0.201413	0.202314	0.197353	0.2001	0.21797	0.208252	0.181205	0.152151	0.136266	0.112529	0.109716	0.127067	0.132421	0.122328	0.113539	0.0968723	0.0826982	0.0741838	0.0691134	0.0752684	0.0766935	0.0731742	0.0612815	0.0457752	0.0325336	0.0107198	-0.0143278	-0.0268239	-0.0225955	-0.0217875	-0.0243328	-0.0217643	-0.0279569
-0.7	0.0428791	0.0727781	0.0804287	0.0878976	0.0920719	0.0982255	0.100657	0.105584	0.11647	0.131749	0.144033	0.157178	0.18358	0.18	0.183921	0.211133	0.236076	0.234524	0.220558	0.220222	0.237868	0.222774	0.197151	0.170279	0.15534	0.131546	0.13005	0.144299	0.152724	0.143555	0.130129	0.113974	0.0990819	0.0941625	0.0968539	0.108195	0.106831	0.0980202	0.0840515	0.0636553	0.0521355	0.031388	0.00325709	-0.0176653	-0.0269149	-0.0316914	-0.0322478	-0.029279	-0.0355831
-0.65	0.0513487	0.081382	0.0948776	0.094229	0.0847742	0.0886341	0.0956155	0.109202	0.117238	0.130677	0.13821	0.152242	0.185154	0.188296	0.195704	0.217123	0.243082	0.242689	0.22301	0.210486	0.219827	0.209317	0.193776	0.175959	0.164586	0.145637	0.142606	0.153362	0.167665	0.156863	0.138724	0.118814	0.106978	0.108995	0.11824	0.132483	0.127986	0.112961	0.089499	0.0630288	0.0500772	0.0321801	0.00432715	-0.0240257	-0.0442619	-0.0518171	-0.0476287	-0.043907	-0.0496274
-0.6	0.0452072	0.0663299	0.0827573	0.085438	0.0755722	0.076301	0.0790326	0.0980507	0.101376	0.106546	0.113908	0.139339	0.171137	0.171451	0.179129	0.191257	0.214581	0.215225	0.20317	0.193557	0.200937	0.191245	0.176464	0.158773	0.154331	0.143521	0.143649	0.155363	0.170292	0.15687	0.135704	0.114411	0.100749	0.10151	0.110645	0.122531	0.116	0.0991221	0.0709125	0.0433942	0.0301364	0.0145042	-0.0141393	-0.044467	-0.0624604	-0.0652957	-0.0559406	-0.0512867	-0.055598
-0.55	0.0149375	0.0342692	0.0522458	0.0615467	0.0568946	0.0555374	0.0495195	0.0632475	0.0652799	0.0694167	0.0815835	0.109777	0.13989	0.136763	0.145814	0.152671	0.173974	0.17906	0.179985	0.182222	0.191989	0.188255	0.175566	0.154567	0.158583	0.148751	0.144503	0.150344	0.15567	0.137185	0.115633	0.098631	0.0867444	0.0880543	0.0932978	0.0980799	0.0901583	0.0755285	0.0513932	0.0279979	0.0176601	0.00500844	-0.0232545	-0.0519983	-0.0674095	-0.0679016	-0.0590548	-0.0539948	-0.0541986
-0.5	-0.0106024	0.0145612	0.0326367	0.0476575	0.0516647	0.0522946	0.0378767	0.0349925	0.0357667	0.0412494	0.0552162	0.0794636	0.105638	0.0990669	0.114781	0.124215	0.141183	0.153953	0.166038	0.176055	0.18653	0.186307	0.181268	0.162415	0.172752	0.160883	0.14699	0.145814	0.143873	0.125135	0.101636	0.0831381	0.0694197	0.0699456	0.0739238	0.0766854	0.0690031	0.0546766	0.0354427	0.0154733	0.00775655	-0.00158902	-0.0230475	-0.0423083	-0.052907	-0.0487135	-0.0381224	-0.0346591	-0.0341444
-0.45	-0.018144	0.0150835	0.0312198	0.0449729	0.0524522	0.0538516	0.0410321	0.0305707	0.0268001	0.0343963	0.0502127	0.0692213	0.0917034	0.0720909	0.0780482	0.0908117	0.116899	0.143055	0.168654	0.178074	0.187559	0.188019	0.185697	0.172398	0.177124	0.168286	0.148153	0.147333	0.141473	0.12277	0.0995231	0.07684	0.0647598	0.0634264	0.0670049	0.069993	0.0595369	0.0388399	0.0141338	-0.00995816	-0.0210684	-0.0259172	-0.0340134	-0.0355853	-0.0361134	-0.0278259	-0.0199485	-0.0222117	-0.0266327
-0.4	-0.0235254	0.0113593	0.0326459	0.0520603	0.0536558	0.0569409	0.0456477	0.0331962	0.0261272	0.0347886	0.0556944	0.0779296	0.0993579	0.0747941	0.0673711	0.0812241	0.116205	0.148975	0.174839	0.170868	0.183144	0.1919	0.200808	0.192041	0.193737	0.181628	0.157163	0.155667	0.148436	0.130902	0.106475	0.0777269	0.0690884	0.0680081	0.0706328	0.0737829	0.062062	0.0371436	0.00759925	-0.0213212	-0.0348441	-0.0361777	-0.0401059	-0.0370777	-0.0329887	-0.0200371	-0.00959029	-0.0120892	-0.0180684
-0.35	-0.00854261	0.0190944	0.0417549	0.0647267	0.0634313	0.0660992	0.0540916	0.0388981	0.0296641	0.0379192	0.0504056	0.0669222	0.0904366	0.0757365	0.0694175	0.0877958	0.132841	0.166483	0.182252	0.16847	0.183029	0.201234	0.220552	0.221349	0.223428	0.209856	0.181871	0.170738	0.15666	0.136352	0.109451	0.0767727	0.063147	0.0593663	0.0594359	0.0609893	0.0482408	0.0218836	-0.00791882	-0.0353679	-0.0476058	-0.0468747	-0.047954	-0.043363	-0.0365218	-0.022272	-0.010681	-0.0113006	-0.0186281
-0.3	0.000208135	0.0184114	0.0344899	0.0578912	0.0633416	0.0660548	0.056825	0.0438088	0.0345424	0.0416555	0.0468178	0.0588473	0.0841671	0.0765135	0.0742664	0.0978373	0.13811	0.163518	0.170307	0.161198	0.180939	0.202374	0.222446	0.230065	0.235915	0.228115	0.203337	0.18376	0.166063	0.143658	0.108245	0.0705832	0.0530999	0.04994	0.0514163	0.0563919	0.0464893	0.0190317	-0.0105602	-0.0378354	-0.0507078	-0.0497575	-0.054246	-0.0534047	-0.0500722	-0.0398402	-0.0289463	-0.0231714	-0.0263927
-0.25	0.00974056	0.019867	0.0259215	0.0415188	0.0510907	0.0554504	0.0499067	0.0416989	0.0353034	0.0380228	0.0413756	0.0530733	0.08002	0.0784836	0.0783307	0.100225	0.129807	0.14681	0.152437	0.153946	0.177571	0.199808	0.220751	0.237345	0.250616	0.245112	0.223762	0.202499	0.185928	0.163952	0.124943	0.0838696	0.061272	0.0550673	0.0550876	0.0616021	0.0557469	0.0281108	-0.000233849	-0.0247518	-0.0339523	-0.0282024	-0.0344733	-0.0415756	-0.0492219	-0.0483721	-0.0451462	-0.0392435	-0.0390592
-0.2	0.00971737	0.0171782	0.0174381	0.0289775	0.0361154	0.0398484	0.0410117	0.0433994	0.0395015	0.0371118	0.0396688	0.0487843	0.0801562	0.0923454	0.0979607	0.1168	0.135008	0.138915	0.146717	0.152895	0.172934	0.185001	0.198211	0.213968	0.229704	0.227919	0.211762	0.202701	0.197546	0.172713	0.132282	0.0945186	0.0754608	0.0736826	0.0758715	0.0809913	0.0773214	0.0502531	0.0210986	-0.00281545	-0.0101293	-0.00457884	-0.0102655	-0.0201918	-0.0352269	-0.0437957	-0.0517029	-0.0518038	-0.0476011
-0.15	0.00365498	0.0128712	0.013851	0.0281732	0.0365789	0.0357536	0.0272858	0.0283031	0.0342646	0.0403209	0.0457001	0.0507506	0.0876916	0.105378	0.11568	0.126396	0.128373	0.113144	0.121044	0.130372	0.147682	0.151541	0.158376	0.1659	0.178462	0.182604	0.180806	0.187621	0.192986	0.169435	0.134756	0.101814	0.084989	0.0847959	0.0866189	0.0885679	0.0862799	0.0622416	0.0349928	0.0106685	0.00126129	-0.00218989	-0.00939027	-0.0207835	-0.0376525	-0.0495256	-0.0585764	-0.0558503	-0.0402509
-0.1	-0.00205492	0.0139666	0.0156375	0.0331618	0.039253	0.034023	0.0153777	0.0102934	0.0212968	0.0435067	0.0536512	0.0540579	0.0785617	0.0957386	0.116039	0.124831	0.1116	0.0763286	0.0734029	0.0800692	0.0891395	0.0972356	0.111778	0.122307	0.132151	0.136058	0.132777	0.138643	0.147852	0.129539	0.10829	0.0822701	0.0645739	0.0565145	0.049525	0.0502758	0.0531273	0.0377553	0.0145504	-0.0102772	-0.0198041	-0.0214239	-0.0176388	-0.016103	-0.0222225	-0.0298901	-0.0333363	-0.0316895	-0.0199575
-0.05	-0.0279724	-0.00440354	0.00267233	0.0226893	0.02573	0.00710096	-0.0089735	-0.0162893	-0.00429005	0.0212957	0.0413418	0.0351695	0.0357234	0.0550502	0.0784438	0.0727279	0.0374762	-0.00227892	0.00647762	0.0228892	0.0234927	0.0450561	0.0674121	0.0820027	0.0903131	0.0849982	0.0845312	0.0812859	0.0738969	0.0542189	0.0418883	0.02308	0.000933248	-0.0222101	-0.0364107	-0.0280886	-0.013287	-0.00942861	-0.0150894	-0.0293157	-0.0327505	-0.0324628	-0.0277874	-0.0245328	-0.0161856	-0.0112278	0.00248665	0.00910323	0.0107645
0	-0.00776921	0.0139766	0.034049	0.0403412	0.0296688	0.00787074	0.0167507	0.0248175	0.0304125	0.0387713	0.0372444	0.0184922	0.00898104	0.0299116	0.0371625	0.024841	-0.00395929	-0.016824	0.015092	0.0533661	0.0634843	0.0750828	0.0680879	0.0753165	0.0857107	0.0816341	0.0823363	0.0731903	0.0663294	0.0485406	0.0271111	0.00261057	-0.0159481	-0.0368677	-0.0358515	-0.0156878	0.00381295	0.0113576	0.00536148	-0.000527513	0.000651648	0.00403686	-0.00117939	-0.0122954	-0.0275953	-0.0454511	-0.0495965	-0.0543716	-0.0597755
0.05	0.0506132	0.0523865	0.0707723	0.0640903	0.0498961	0.0544068	0.0597649	0.0618507	0.0529202	0.0434609	0.0366016	0.0365259	0.0381385	0.0268553	0.00618903	-0.00288911	0.0145431	0.0497	0.0851219	0.100147	0.110138	0.104436	0.102861	0.113142	0.125911	0.123451	0.127208	0.142123	0.146228	0.149091	0.143289	0.135149	0.135131	0.135672	0.14825	0.148693	0.134199	0.10209	0.0700802	0.0549033	0.0450381	0.0389031	0.0216468	0.00149111	-0.0317647	-0.0676662	-0.0972461	-0.118175	-0.123867
0.1	0.0720697	0.0644493	0.0560841	0.0396428	0.0348271	0.059694	0.0571445	0.0498357	0.0443007	0.028986	0.0258933	0.033971	0.0366382	0.0152026	-0.00239117	-0.0034227	0.026461	0.0592725	0.070874	0.0661883	0.070293	0.0679078	0.0700022	0.0741593	0.0893693	0.102243	0.122244	0.160797	0.183443	0.204491	0.214407	0.211758	0.215964	0.22416	0.22931	0.210994	0.177714	0.132821	0.0952595	0.0693773	0.0500342	0.0351103	0.0235162	0.0210821	0.00171812	-0.0267593	-0.057255	-0.0821007	-0.0884268
0.15	0.050542	0.0359225	0.01427	0.0104295	0.0162692	0.0376848	0.0329703	0.0256154	0.0229231	0.0142479	0.0198464	0.0351722	0.0357581	0.0135226	-0.00817476	-0.0064799	0.0287344	0.0483991	0.0408898	0.0294354	0.0326935	0.0404862	0.0500353	0.0569349	0.0643151	0.0761985	0.105312	0.145152	0.172695	0.197178	0.216375	0.222258	0.235458	0.248398	0.244276	0.217797	0.178116	0.135579	0.101235	0.0717244	0.0495895	0.0308976	0.0248076	0.0324873	0.0225814	0.00319067	-0.020113	-0.0420144	-0.0502687
0.2	0.0262514	0.00386926	-0.0193403	-0.00877166	0.00125097	0.00557645	0.00160931	-1.05991e-05	0.00319114	0.00313263	0.0111236	0.0282816	0.030946	0.00998787	-0.0149892	-0.00987939	0.0247973	0.0387261	0.028678	0.019189	0.0188035	0.023504	0.0340443	0.0511118	0.0577455	0.0701632	0.10281	0.136112	0.157904	0.178177	0.201105	0.216216	0.237858	0.254255	0.248906	0.222958	0.186311	0.151835	0.127333	0.101701	0.079377	0.0545179	0.041339	0.0464072	0.0409717	0.0253032	0.00613826	-0.0114603	-0.0183602
0.25	-0.0114912	-0.0324243	-0.0415526	-0.0226798	-0.0111402	-0.0221978	-0.0307066	-0.0263257	-0.0161397	-0.0149611	-0.012291	0.00473344	0.0108301	-0.00633164	-0.0300265	-0.0204337	0.00898783	0.0209132	0.0197997	0.0152816	0.0146315	0.018327	0.0279693	0.0498665	0.0533169	0.062778	0.0939129	0.120983	0.141454	0.157241	0.177377	0.197262	0.226169	0.249333	0.252487	0.237704	0.21255	0.184502	0.163561	0.138422	0.115607	0.0907237	0.0728549	0.0678999	0.0615441	0.0489153	0.0324157	0.0178618	0.0136972
0.3	-0.0393086	-0.0515497	-0.046517	-0.0261296	-0.0180447	-0.033065	-0.0378915	-0.0355597	-0.0292467	-0.0327811	-0.0366121	-0.0223873	-0.018228	-0.0311969	-0.0536014	-0.0413043	-0.0175392	-0.00824159	-3.84782e-05	-0.00283134	-0.0011096	0.00662938	0.0168108	0.0363813	0.0366313	0.0445376	0.0709747	0.0906476	0.108897	0.121358	0.138767	0.16271	0.196756	0.224901	0.241314	0.242518	0.230939	0.208883	0.190312	0.164531	0.140427	0.116693	0.0970408	0.084497	0.0748671	0.0621218	0.0460531	0.0336282	0.0336275
0.35	-0.0549544	-0.0649052	-0.0526416	-0.0297493	-0.0232665	-0.0325401	-0.025824	-0.030994	-0.0306074	-0.0299474	-0.0393545	-0.0328653	-0.0337709	-0.0424187	-0.0606995	-0.0488406	-0.0332053	-0.0282288	-0.0189334	-0.0254219	-0.0256835	-0.0161681	-0.0079979	0.00432563	0.00801386	0.0183124	0.0431095	0.0566189	0.0700452	0.0794076	0.0921429	0.115814	0.149575	0.180754	0.210931	0.228942	0.233243	0.219667	0.204154	0.181684	0.162159	0.144021	0.125701	0.108419	0.0911255	0.0742411	0.0609531	0.0544335	0.0589065
0.4	-0.0738272	-0.0869803	-0.0721548	-0.0467783	-0.03674	-0.0386733	-0.0174964	-0.0258213	-0.0310891	-0.0290302	-0.0416684	-0.0378558	-0.0419018	-0.0433599	-0.0559121	-0.0478407	-0.0408985	-0.0423402	-0.0345511	-0.0389647	-0.043485	-0.0341564	-0.0279975	-0.0212225	-0.0113123	-0.00505147	0.0133938	0.0214938	0.030707	0.0351446	0.0418	0.0636392	0.094951	0.126425	0.161728	0.189154	0.206444	0.205629	0.197865	0.183701	0.173083	0.165998	0.155503	0.14051	0.117823	0.0970615	0.0843834	0.0816481	0.0859122
0.45	-0.0897378	-0.101817	-0.0857929	-0.0613739	-0.042366	-0.0388205	-0.0118915	-0.0228646	-0.0371862	-0.039066	-0.0527173	-0.049618	-0.0560703	-0.0547592	-0.0605456	-0.0536383	-0.0487728	-0.0524865	-0.0493199	-0.0475484	-0.054118	-0.0514851	-0.0500909	-0.044753	-0.0281221	-0.0254448	-0.0167612	-0.0151877	-0.00850357	-0.00601744	-0.00368989	0.0172101	0.0477691	0.0766868	0.108607	0.138771	0.165945	0.17958	0.187936	0.189115	0.185061	0.181187	0.175875	0.168676	0.147803	0.126258	0.109329	0.103022	0.101974
0.5	-0.0873744	-0.0922815	-0.0823709	-0.0671129	-0.048573	-0.0441618	-0.0226829	-0.0320963	-0.0481167	-0.0502277	-0.0626183	-0.0611567	-0.06889	-0.0662693	-0.0592425	-0.0527923	-0.0481658	-0.0500386	-0.0494422	-0.0406302	-0.0476527	-0.0567008	-0.0652582	-0.0674927	-0.0516898	-0.0518304	-0.0540528	-0.0580783	-0.0537016	-0.0460978	-0.0427896	-0.0230008	0.00766723	0.0329575	0.0604939	0.0899364	0.120785	0.144976	0.170003	0.188995	0.196969	0.195868	0.192514	0.189811	0.170499	0.150964	0.133653	0.12471	0.119595
0.55	-0.063058	-0.0678582	-0.067406	-0.0641162	-0.0559457	-0.054334	-0.0442163	-0.0513389	-0.0633527	-0.0568986	-0.0637385	-0.0646033	-0.0742074	-0.0725003	-0.0583241	-0.053331	-0.0537185	-0.0523317	-0.0495039	-0.03493	-0.0386407	-0.0562438	-0.0720927	-0.0873269	-0.0837762	-0.0873184	-0.0959425	-0.102883	-0.0985684	-0.0872526	-0.0836966	-0.0677025	-0.0384134	-0.017426	0.00826642	0.0390476	0.0722911	0.102115	0.13571	0.165763	0.188487	0.200565	0.205302	0.20501	0.188605	0.171329	0.15365	0.142101	0.135278
0.6	-0.0459663	-0.0542549	-0.0621112	-0.0635786	-0.0647585	-0.0667688	-0.0644843	-0.0704822	-0.0808925	-0.0645927	-0.0635935	-0.062969	-0.0726166	-0.0762111	-0.0660174	-0.0665052	-0.0734771	-0.0749721	-0.0718677	-0.049068	-0.0468229	-0.0667275	-0.0834131	-0.104637	-0.108091	-0.113585	-0.129179	-0.13799	-0.134611	-0.126386	-0.126264	-0.114104	-0.0868134	-0.0694248	-0.0455064	-0.0136623	0.0205132	0.053346	0.0909336	0.127491	0.164109	0.196462	0.217429	0.225754	0.214948	0.197627	0.177848	0.163077	0.155264
0.65	-0.0437697	-0.0501339	-0.0593724	-0.0614359	-0.0688505	-0.0718655	-0.0738225	-0.0812655	-0.0934832	-0.0744309	-0.0715969	-0.0674518	-0.0751464	-0.0819858	-0.0747703	-0.0782716	-0.0873276	-0.091325	-0.0850902	-0.0611061	-0.0548927	-0.0755095	-0.0949638	-0.116204	-0.12148	-0.128137	-0.147749	-0.156186	-0.155321	-0.154444	-0.1576	-0.148768	-0.126301	-0.112026	-0.0914394	-0.0602654	-0.0260946	0.00536769	0.0415903	0.0811256	0.126822	0.176812	0.216577	0.239142	0.234512	0.217817	0.198101	0.183166	0.178492
0.7	-0.0443884	-0.0473592	-0.0525463	-0.0536876	-0.0632367	-0.0672418	-0.0721886	-0.0790426	-0.0940154	-0.0817723	-0.0799952	-0.0714537	-0.077309	-0.0810205	-0.0752821	-0.0827756	-0.0915158	-0.0998673	-0.0914085	-0.0668806	-0.0558929	-0.0747605	-0.0959558	-0.112168	-0.122701	-0.135599	-0.160172	-0.169735	-0.172435	-0.177245	-0.179685	-0.17149	-0.15329	-0.141391	-0.12635	-0.101828	-0.0711751	-0.0429083	-0.00777318	0.0355243	0.0870455	0.145379	0.194771	0.229601	0.236361	0.228448	0.214833	0.205364	0.207439
0.75	-0.0384689	-0.0409303	-0.0429877	-0.04444	-0.0529293	-0.0598841	-0.0673902	-0.0707646	-0.0893368	-0.0909868	-0.0909046	-0.0807139	-0.0832088	-0.0767927	-0.0650755	-0.0720537	-0.0802811	-0.0946298	-0.0975192	-0.0836453	-0.0702754	-0.0816139	-0.0976348	-0.104572	-0.11883	-0.137921	-0.172948	-0.188645	-0.194553	-0.199532	-0.199048	-0.191452	-0.177454	-0.168066	-0.157597	-0.140671	-0.113882	-0.085246	-0.0495318	-0.00388299	0.0482128	0.105807	0.158	0.20405	0.228171	0.235213	0.231987	0.232053	0.240178
0.8	-0.0322638	-0.0399962	-0.0466232	-0.0475372	-0.0505906	-0.0585894	-0.0639193	-0.0635969	-0.0877968	-0.105518	-0.108481	-0.0992721	-0.100954	-0.0839873	-0.0619581	-0.0633036	-0.0701771	-0.087868	-0.102493	-0.106376	-0.0997843	-0.105159	-0.110378	-0.107968	-0.119704	-0.143372	-0.187139	-0.210917	-0.219095	-0.222627	-0.218506	-0.213125	-0.203215	-0.194181	-0.184615	-0.17273	-0.150928	-0.122326	-0.0860063	-0.0390679	0.0122688	0.0682994	0.122588	0.176772	0.215115	0.238539	0.251062	0.263192	0.275501
0.85	-0.0328519	-0.0464786	-0.0578084	-0.0567368	-0.0547251	-0.0616205	-0.0631885	-0.0595631	-0.0879126	-0.117652	-0.121389	-0.112698	-0.115008	-0.095959	-0.0717531	-0.0676167	-0.0733554	-0.092748	-0.110291	-0.123548	-0.122379	-0.125976	-0.125895	-0.117684	-0.123769	-0.149102	-0.194301	-0.218292	-0.228559	-0.23361	-0.230872	-0.230781	-0.224147	-0.213059	-0.200216	-0.189495	-0.172677	-0.146837	-0.112406	-0.0679776	-0.0178149	0.038196	0.0939318	0.150739	0.200004	0.240063	0.269972	0.293557	0.310287
0.9	-0.036133	-0.0451547	-0.0508793	-0.046314	-0.0421267	-0.0526566	-0.0544013	-0.0473761	-0.0763844	-0.110688	-0.112758	-0.102997	-0.105318	-0.0876984	-0.0737224	-0.0721074	-0.0751362	-0.0903891	-0.10336	-0.118139	-0.117453	-0.117478	-0.118263	-0.112937	-0.121431	-0.149651	-0.190881	-0.210061	-0.222977	-0.233999	-0.238314	-0.24421	-0.239603	-0.227747	-0.213284	-0.203825	-0.190079	-0.167339	-0.136581	-0.0966252	-0.0479844	0.00761764	0.0627821	0.119966	0.17723	0.229742	0.272127	0.302593	0.325383
0.95	-0.0370721	-0.0399711	-0.0443406	-0.0425872	-0.0358463	-0.0480158	-0.0474513	-0.0385239	-0.0614467	-0.093974	-0.0950498	-0.0872041	-0.089123	-0.071245	-0.0694976	-0.0762399	-0.0779314	-0.0920118	-0.0998586	-0.110747	-0.110184	-0.105792	-0.102699	-0.0991008	-0.114239	-0.148719	-0.18473	-0.201713	-0.218671	-0.235322	-0.245434	-0.251261	-0.246883	-0.238598	-0.226692	-0.217533	-0.201066	-0.176499	-0.146584	-0.109904	-0.0640858	-0.012959	0.0352515	0.0891675	0.14929	0.204928	0.252453	0.291752	0.325463
1	-0.0352489	-0.03315	-0.0394744	-0.0410993	-0.0314957	-0.0404637	-0.0371215	-0.0310626	-0.0492283	-0.082035	-0.084928	-0.0772346	-0.0777936	-0.0638032	-0.0675156	-0.0762917	-0.0744793	-0.0913875	-0.0947881	-0.100003	-0.104643	-0.102929	-0.0943751	-0.0830197	-0.0982618	-0.132208	-0.168304	-0.193113	-0.216648	-0.236132	-0.250961	-0.255084	-0.249688	-0.242927	-0.231894	-0.221129	-0.199603	-0.171251	-0.140052	-0.105551	-0.0662967	-0.0213047	0.0213203	0.0738369	0.130591	0.180717	0.225149	0.271433	0.316998
1.05	-0.0312472	-0.0281548	-0.0383046	-0.0416347	-0.0271564	-0.0264765	-0.0182871	-0.0186566	-0.0401336	-0.0740504	-0.0810847	-0.0712488	-0.0701848	-0.0609702	-0.0630128	-0.0694194	-0.0656795	-0.0826711	-0.0824953	-0.0871156	-0.100554	-0.106399	-0.0956753	-0.0823879	-0.09671	-0.125321	-0.162211	-0.195747	-0.22245	-0.241649	-0.257868	-0.262308	-0.257648	-0.250985	-0.241621	-0.230678	-0.207793	-0.174663	-0.138646	-0.0991178	-0.0599696	-0.0159118	0.0257639	0.0769317	0.127068	0.166645	0.201671	0.246976	0.299831
1.1	-0.0328746	-0.0339463	-0.045548	-0.0485109	-0.0333409	-0.0267796	-0.0165628	-0.0228959	-0.0444341	-0.0731323	-0.0835546	-0.0764937	-0.0749034	-0.065014	-0.0616921	-0.0649499	-0.0640556	-0.0772556	-0.0738742	-0.078516	-0.0997059	-0.114324	-0.106992	-0.0952963	-0.107143	-0.132025	-0.165963	-0.203117	-0.22726	-0.246124	-0.262166	-0.269924	-0.268601	-0.263543	-0.254502	-0.241757	-0.217658	-0.182652	-0.143754	-0.0981222	-0.0543381	-0.00565265	0.0372181	0.0857306	0.12854	0.162251	0.193771	0.237055	0.292015
1.15	-0.0375651	-0.0440135	-0.055857	-0.0578319	-0.0418515	-0.0323579	-0.0193379	-0.0260668	-0.0477426	-0.0728412	-0.0855044	-0.0838286	-0.0819819	-0.0715895	-0.0615329	-0.063589	-0.0659384	-0.0749919	-0.0724921	-0.078898	-0.0985271	-0.114214	-0.114072	-0.108964	-0.116645	-0.137651	-0.1671	-0.201822	-0.221726	-0.240658	-0.258376	-0.270438	-0.270746	-0.266124	-0.254652	-0.239494	-0.214754	-0.181579	-0.142905	-0.0962567	-0.0513573	-0.000756018	0.0406442	0.0826026	0.118454	0.151601	0.185615	0.227846	0.279574
1.2	-0.0438675	-0.0523355	-0.0578033	-0.0609902	-0.0500967	-0.0438761	-0.0284268	-0.0310594	-0.0535876	-0.077892	-0.0859424	-0.0849524	-0.0784161	-0.0683282	-0.0578017	-0.0615072	-0.0642415	-0.0744722	-0.0807975	-0.0855077	-0.0952033	-0.10575	-0.111326	-0.110838	-0.115125	-0.134807	-0.165138	-0.198375	-0.218918	-0.238433	-0.256753	-0.27097	-0.270447	-0.265239	-0.252155	-0.238153	-0.213691	-0.180699	-0.140435	-0.0948789	-0.0527287	-0.00450506	0.0332597	0.0696245	0.100029	0.130501	0.164223	0.20478	0.253472
1.25	-0.0524408	-0.0607475	-0.0619281	-0.0607181	-0.0556429	-0.0569352	-0.0403814	-0.034193	-0.0519097	-0.0793022	-0.0898355	-0.0881339	-0.0761655	-0.0658458	-0.0579298	-0.0636112	-0.0627449	-0.0777956	-0.0948346	-0.0978797	-0.0942446	-0.0952505	-0.101218	-0.102842	-0.110635	-0.133491	-0.164912	-0.196085	-0.21705	-0.238804	-0.260107	-0.279416	-0.278856	-0.272467	-0.260328	-0.248492	-0.225443	-0.192518	-0.150029	-0.102858	-0.0607515	-0.0144027	0.0208274	0.0562906	0.0856508	0.111097	0.142301	0.183158	0.234154
1.3	-0.0538004	-0.06083	-0.0598682	-0.0571706	-0.054339	-0.0578048	-0.0431623	-0.0357095	-0.0479064	-0.0711771	-0.081875	-0.0835982	-0.0697326	-0.0546633	-0.0493378	-0.0593446	-0.0614977	-0.08275	-0.10364	-0.102866	-0.0897858	-0.0873828	-0.0948306	-0.0984145	-0.111961	-0.136719	-0.164753	-0.19191	-0.214457	-0.23867	-0.260789	-0.281506	-0.281443	-0.275039	-0.264697	-0.25462	-0.233727	-0.202719	-0.160502	-0.113381	-0.0703654	-0.024082	0.00977442	0.045489	0.0770279	0.0970701	0.125738	0.165881	0.218801
1.35	-0.04201	-0.0445679	-0.0447071	-0.0442334	-0.0455371	-0.0489625	-0.0401988	-0.0426312	-0.0540903	-0.0653288	-0.070996	-0.0798264	-0.0708151	-0.05333	-0.0467543	-0.0543908	-0.0569583	-0.0805131	-0.103418	-0.0985604	-0.0806185	-0.0826704	-0.0960892	-0.10535	-0.122858	-0.14317	-0.159887	-0.182471	-0.207709	-0.235185	-0.255621	-0.272971	-0.272918	-0.268682	-0.26265	-0.25428	-0.235961	-0.208489	-0.167903	-0.120401	-0.0744741	-0.0263875	0.00664967	0.0421171	0.0746467	0.0915632	0.118429	0.156098	0.207707
1.4	-0.0288817	-0.0271769	-0.0284035	-0.0320251	-0.0404545	-0.0430401	-0.0396807	-0.0499924	-0.0568945	-0.0566208	-0.0576271	-0.0705175	-0.0655086	-0.0521631	-0.0439704	-0.0456574	-0.0528532	-0.0789802	-0.102205	-0.0996372	-0.0775679	-0.0834634	-0.104493	-0.11524	-0.131178	-0.142425	-0.148834	-0.169665	-0.200023	-0.234777	-0.251793	-0.264874	-0.263294	-0.259846	-0.258486	-0.252716	-0.238279	-0.213209	-0.173442	-0.124465	-0.0749633	-0.0250725	0.00856751	0.0440338	0.0748249	0.0914718	0.115118	0.148148	0.194063
1.45	-0.0041548	-0.00688589	-0.012948	-0.0252995	-0.0355811	-0.0369983	-0.0387807	-0.0502245	-0.0530339	-0.0478386	-0.0415991	-0.0514541	-0.0470609	-0.0406935	-0.0339051	-0.0347003	-0.0474618	-0.0740087	-0.0969057	-0.0955413	-0.0745991	-0.0827982	-0.105188	-0.110524	-0.119722	-0.122967	-0.123032	-0.144092	-0.18021	-0.223803	-0.241343	-0.250687	-0.247721	-0.247257	-0.251909	-0.248513	-0.235455	-0.208805	-0.169066	-0.123287	-0.0763151	-0.0298272	0.00170891	0.0339549	0.0584916	0.0725356	0.0942983	0.124974	0.16737
1.5	0.0184717	0.011061	-0.00344181	-0.0240655	-0.0335859	-0.0310053	-0.0323391	-0.0430555	-0.0448708	-0.0360546	-0.0254685	-0.0352293	-0.0350986	-0.0328145	-0.0273067	-0.0261475	-0.0362688	-0.0566692	-0.0772939	-0.0785754	-0.0642708	-0.075919	-0.0967172	-0.102121	-0.110206	-0.113674	-0.111018	-0.124244	-0.158393	-0.205575	-0.222344	-0.227497	-0.224076	-0.22747	-0.236843	-0.234989	-0.223246	-0.194873	-0.155964	-0.116782	-0.0766848	-0.038617	-0.0147037	0.010889	0.0295835	0.0425494	0.0627857	0.0936731	0.136554
contact pair6
	time MD spindle
time scalp spindle	-1.5	-1.45	-1.4	-1.35	-1.3	-1.25	-1.2	-1.15	-1.1	-1.05	-1	-0.95	-0.9	-0.85	-0.8	-0.75	-0.7	-0.65	-0.6	-0.55	-0.5	-0.45	-0.4	-0.35	-0.3	-0.25	-0.2	-0.15	-0.1	-0.05	0	0.05	0.1	0.15	0.2	0.25	0.3	0.35	0.4	0.45	0.5	0.55	0.6	0.65	0.7	0.75	0.8	0.85	0.9
-1.5	0.0973219	0.095033	0.0923952	0.110461	0.128792	0.128966	0.113277	0.097208	0.0663583	0.0592645	0.066544	0.056378	0.0572038	0.0752019	0.0758293	0.0666916	0.0633362	0.0644615	0.0480034	0.0352371	0.0531411	0.0663388	0.0818091	0.0609801	0.0286983	0.00237713	0.00935882	0.0234009	0.0372633	0.0515461	0.063859	0.0559676	0.0321579	0.0331253	0.0504568	0.0323643	0.00369216	-0.0287051	-0.0363467	-0.000506412	0.0192475	0.0161383	0.00982382	-0.0173682	-0.0331751	-0.0191153	-0.0159599	-0.0177179	-0.0131119
-1.45	0.0878699	0.0852223	0.0959506	0.123224	0.14321	0.148312	0.116317	0.0901945	0.0687254	0.0772902	0.0948901	0.079989	0.0724671	0.0804202	0.0706244	0.0569151	0.0511075	0.0591529	0.0543597	0.0486386	0.0698215	0.0791316	0.088016	0.072595	0.0612329	0.0370256	0.0379784	0.0473834	0.0530915	0.0519181	0.0552774	0.0478711	0.0291413	0.036582	0.0552284	0.0470946	0.0217444	-0.00291186	-0.00985871	0.0172463	0.0190196	-0.00216775	-0.0152749	-0.0341561	-0.0404399	-0.0226961	-0.0223178	-0.0273836	-0.0210279
-1.4	0.05176	0.0567845	0.0797004	0.112703	0.130425	0.132221	0.103139	0.086782	0.0830949	0.103488	0.128363	0.116509	0.102244	0.0971079	0.0737685	0.0549123	0.0411893	0.0459055	0.0539206	0.058376	0.0741528	0.0754179	0.0709513	0.0601924	0.0598741	0.0399114	0.0434484	0.0594921	0.0598976	0.0396649	0.0246741	0.0134782	0.00625393	0.0177517	0.0329686	0.0351568	0.0195325	0.00890395	0.00715075	0.0222423	0.00878551	-0.0182041	-0.0374956	-0.0514151	-0.0485505	-0.0270379	-0.0222031	-0.0275908	-0.0266321
-1.35	0.0376627	0.0393831	0.0602727	0.0878669	0.0978824	0.0939326	0.0825878	0.0845263	0.0988493	0.123169	0.147636	0.138191	0.119238	0.104174	0.0739149	0.0558941	0.0422909	0.0362237	0.0497343	0.0688962	0.086418	0.0797945	0.0624699	0.0347592	0.025626	0.0125619	0.0228559	0.0446394	0.0519521	0.0292847	0.00911407	-0.00549416	-0.0126397	-0.00254789	0.00944959	0.018153	0.00853337	0.012782	0.0146629	0.012326	-0.0101396	-0.0338381	-0.058086	-0.0772221	-0.0797336	-0.0562268	-0.0417254	-0.0398324	-0.0304458
-1.3	0.0475893	0.0474168	0.0722616	0.0977898	0.0933078	0.0887399	0.095027	0.107331	0.121452	0.128608	0.134209	0.124036	0.112423	0.101695	0.0724685	0.0683955	0.0642106	0.0563771	0.0742811	0.102638	0.119136	0.0982728	0.0658268	0.0285869	0.0204817	0.0179996	0.0375196	0.0589361	0.0641823	0.0431065	0.0261085	0.00934094	-0.0131556	-0.012547	-0.00108442	0.0176839	0.0133914	0.0156104	0.0157639	0.0105488	-0.0119854	-0.0314239	-0.0608554	-0.0856566	-0.0919324	-0.0642303	-0.0438888	-0.0432008	-0.0376778
-1.25	0.0717512	0.0758402	0.105656	0.128981	0.116651	0.112755	0.1218	0.136804	0.154861	0.155993	0.151232	0.127714	0.11416	0.106786	0.0841029	0.0888062	0.087693	0.076694	0.0983202	0.121757	0.134352	0.111565	0.080674	0.0548621	0.0544023	0.0675459	0.0905091	0.107164	0.101585	0.0754622	0.057731	0.0371462	0.0100971	0.00928322	0.0208877	0.0434973	0.0334386	0.0154985	0.00657157	0.0039129	-0.0130644	-0.0294096	-0.0579053	-0.0814482	-0.0833813	-0.0513968	-0.0336245	-0.0427451	-0.0475849
-1.2	0.0738103	0.0777557	0.110872	0.131218	0.112393	0.106245	0.118896	0.13829	0.1627	0.169069	0.164616	0.137035	0.118665	0.105923	0.0846236	0.0919175	0.0870017	0.0759171	0.104208	0.12938	0.14098	0.119332	0.0830738	0.064683	0.0683088	0.094392	0.115987	0.132901	0.124176	0.0971025	0.0770807	0.0564928	0.0351336	0.0405543	0.0536078	0.0714753	0.0511308	0.0179987	0.00122095	-0.0094512	-0.0250693	-0.0323058	-0.0528397	-0.0705384	-0.0686672	-0.0424816	-0.0341792	-0.0538492	-0.0739191
-1.15	0.0667526	0.0808846	0.110953	0.119041	0.0910107	0.0875191	0.10753	0.12385	0.149502	0.166305	0.176051	0.157267	0.133003	0.113854	0.0931601	0.0977447	0.0902783	0.0846466	0.119277	0.139317	0.146984	0.120578	0.0791405	0.0643339	0.0715483	0.0983564	0.114025	0.123876	0.114545	0.0987151	0.0840003	0.0650309	0.0576938	0.0719464	0.0788348	0.0795259	0.0490486	0.012888	-0.00848474	-0.0249807	-0.0456923	-0.0497136	-0.0632973	-0.0719198	-0.0689175	-0.0444809	-0.034564	-0.0474557	-0.0688936
-1.1	0.0499169	0.0600446	0.0832596	0.0845112	0.056037	0.0493786	0.0641748	0.0779239	0.106322	0.130021	0.146678	0.149159	0.126878	0.10158	0.0774617	0.0704313	0.0593979	0.058198	0.0920478	0.105482	0.119582	0.104371	0.0809169	0.0650734	0.0697322	0.0939827	0.113906	0.11396	0.0968436	0.080919	0.0675092	0.0464074	0.0480819	0.0655927	0.0647701	0.0475565	0.009831	-0.0155459	-0.0274743	-0.0376693	-0.0663778	-0.0805746	-0.090332	-0.0864317	-0.0731214	-0.0450377	-0.0300446	-0.0273022	-0.0381193
-1.05	0.0323208	0.0614871	0.0965835	0.109013	0.0802667	0.0584577	0.0560031	0.0607256	0.0882022	0.112443	0.128583	0.13442	0.114395	0.0965449	0.0700216	0.0499187	0.0496509	0.0613641	0.0856015	0.0849738	0.0923977	0.0880475	0.0788282	0.0677513	0.0721529	0.0971437	0.126095	0.116344	0.0857618	0.0658819	0.0603432	0.0435669	0.0432141	0.0561198	0.0501514	0.0319964	-0.00676778	-0.0322772	-0.0422421	-0.0390249	-0.0593796	-0.0795464	-0.0902201	-0.0801571	-0.0681165	-0.0345523	-0.0176566	-0.00591523	-0.000228827
-1	0.0421237	0.0738443	0.117126	0.136617	0.109301	0.0816437	0.0657662	0.0567141	0.0802444	0.103925	0.122661	0.127372	0.112865	0.106178	0.0816605	0.0638583	0.0757795	0.0901753	0.102501	0.0861843	0.0796416	0.0775952	0.0780086	0.0710758	0.0702783	0.0907856	0.133765	0.129111	0.0937893	0.0697261	0.0638086	0.0469627	0.0383297	0.0576371	0.0640944	0.0646909	0.0316819	0.00339357	-0.00635775	0.000937665	-0.00710874	-0.0286053	-0.0494303	-0.0488011	-0.0463549	-0.0164888	4.17117e-05	0.00917753	0.0223906
-0.95	0.0336788	0.0583087	0.103385	0.127625	0.110381	0.0809423	0.0565302	0.03991	0.0666543	0.0959718	0.108477	0.102041	0.0991415	0.100464	0.0810247	0.0686545	0.087472	0.0992006	0.105792	0.0838694	0.0714482	0.0748186	0.0767491	0.0580051	0.0401052	0.0544842	0.106875	0.121224	0.0955497	0.0775892	0.065657	0.0372659	0.0146425	0.028159	0.0452851	0.0625013	0.0393761	0.019811	0.026313	0.0333546	0.0276426	0.00805049	-0.0180364	-0.0294142	-0.0303725	0.00180369	0.0234518	0.0311935	0.0410658
-0.9	0.0103098	0.0267306	0.069972	0.0948197	0.0896398	0.0713863	0.0568443	0.0393882	0.0540473	0.065785	0.0691416	0.0653956	0.0824227	0.0894732	0.0766906	0.0667249	0.0882206	0.10478	0.118275	0.100912	0.0884633	0.0864426	0.0705226	0.0386495	0.0172335	0.0289876	0.0711396	0.0913225	0.072815	0.0501449	0.024111	-0.011677	-0.0282589	-0.00584421	0.0232326	0.0385437	0.0169504	0.00737362	0.0384855	0.0570161	0.0527933	0.0267376	-0.00200738	-0.0191646	-0.0235981	0.00287028	0.0288027	0.0310061	0.0338997
-0.85	0.0131476	0.0378002	0.074687	0.0846277	0.0693279	0.0574603	0.0599594	0.0562663	0.063797	0.0675126	0.0610719	0.0537452	0.0713232	0.0832068	0.084762	0.0855858	0.0913391	0.0980272	0.113995	0.111775	0.109878	0.0969035	0.0590187	0.020238	0.00525681	0.024338	0.0584148	0.0711212	0.0597543	0.0368536	0.00574056	-0.0221691	-0.0206514	0.00819124	0.029826	0.0313758	0.00935634	0.00447542	0.0384972	0.0514433	0.0298765	-0.00583494	-0.0320305	-0.040654	-0.0401761	-0.0200478	-0.00364853	-0.00427447	-0.00186876
-0.8	0.0444444	0.0788208	0.0993237	0.0886816	0.0586445	0.0457672	0.062449	0.0843145	0.0880021	0.0712261	0.0513966	0.0382572	0.0570682	0.0858757	0.108361	0.123855	0.110547	0.0964353	0.0987968	0.105036	0.111902	0.106172	0.0645925	0.022224	0.00465357	0.0361012	0.0855649	0.0942692	0.0868121	0.0665213	0.0307741	0.00236417	0.000655165	0.0125891	0.0250173	0.0307361	0.0236766	0.0262825	0.0455873	0.0355315	0.00310372	-0.0291346	-0.0493544	-0.0519685	-0.0457887	-0.0249519	-0.016732	-0.0157214	-0.0102471
-0.75	0.0744502	0.111313	0.123193	0.110766	0.076201	0.0607221	0.0784195	0.109604	0.105115	0.0683861	0.0339198	0.016944	0.032193	0.06871	0.112954	0.142683	0.123408	0.0987919	0.083533	0.0959518	0.113353	0.112063	0.0673727	0.0282327	0.0111303	0.0503151	0.110307	0.118209	0.108299	0.0864619	0.0515543	0.0295713	0.0225919	0.0162917	0.019087	0.025544	0.034456	0.0404974	0.0423956	0.0107099	-0.021344	-0.0397195	-0.0460144	-0.0505552	-0.04903	-0.0297944	-0.0245793	-0.0237721	-0.0232056
-0.7	0.079298	0.115332	0.133491	0.133067	0.087209	0.0730537	0.0877727	0.117456	0.112014	0.0623594	0.0246993	0.0121773	0.027072	0.0572397	0.111035	0.144972	0.116047	0.0824862	0.0646403	0.0747619	0.0947948	0.0989391	0.0576321	0.034241	0.0359685	0.0792298	0.132152	0.128129	0.110744	0.0797467	0.0510706	0.042435	0.032622	0.0153543	0.00751067	0.0159655	0.0339108	0.0412674	0.031622	-0.0143404	-0.0443501	-0.0549898	-0.0621649	-0.072224	-0.0734017	-0.0578311	-0.0527113	-0.0509242	-0.0483391
-0.65	0.0778078	0.105262	0.13305	0.143266	0.0889193	0.0752196	0.0858727	0.113918	0.118914	0.0774132	0.0392563	0.024387	0.043845	0.0564684	0.103157	0.134704	0.10702	0.083325	0.0767254	0.0796241	0.0877389	0.0884918	0.0478635	0.0319097	0.0441034	0.083682	0.118455	0.0999631	0.0807677	0.0468676	0.0325457	0.0369792	0.0411364	0.0279491	0.0113226	0.0123186	0.0332772	0.0430699	0.0287635	-0.0157469	-0.0456904	-0.0626497	-0.0775431	-0.0972524	-0.105735	-0.0905079	-0.0834119	-0.0818395	-0.0694218
-0.6	0.0707703	0.093263	0.124803	0.144715	0.101549	0.0797068	0.0848837	0.116493	0.137658	0.112108	0.0667581	0.0448032	0.063716	0.0663669	0.0985056	0.125434	0.0985879	0.0855905	0.0952578	0.101255	0.107258	0.108311	0.0748516	0.0576144	0.0575461	0.0796292	0.098386	0.0762767	0.0636284	0.0324818	0.0323231	0.0408518	0.0504368	0.0380721	0.0123724	0.00914187	0.0320437	0.0393866	0.0273286	0.00292691	-0.0104107	-0.0267523	-0.0545248	-0.0892906	-0.103835	-0.0866051	-0.0790639	-0.0859991	-0.0764931
-0.55	0.0424307	0.0649417	0.0949215	0.105437	0.0685091	0.0374623	0.043415	0.0789844	0.108285	0.0910041	0.0415472	0.0234575	0.0532774	0.0549467	0.0768208	0.086974	0.0635678	0.0606979	0.0908507	0.105782	0.115625	0.12191	0.0901797	0.0716363	0.055359	0.0581839	0.0719822	0.0633527	0.0621709	0.0368903	0.0428647	0.0473695	0.053059	0.0398472	0.0117767	0.0122664	0.0432763	0.0557493	0.0408555	0.0205409	0.010784	-0.00974845	-0.0532209	-0.103408	-0.121836	-0.101709	-0.0909851	-0.0993312	-0.0903091
-0.5	0.0397779	0.060472	0.076055	0.0596579	0.0152724	-0.0128091	0.00808615	0.044299	0.0656343	0.0407543	-0.00314351	-0.0198621	0.0204966	0.0242298	0.038014	0.0442995	0.0337005	0.0309188	0.0648794	0.0878082	0.103185	0.114896	0.0861544	0.063437	0.031283	0.0227994	0.0411651	0.0497373	0.050941	0.0270418	0.0298931	0.0308418	0.0448306	0.0435492	0.0209893	0.0104056	0.0322447	0.0522189	0.0418112	0.0272224	0.00971104	-0.020144	-0.0721225	-0.12828	-0.137745	-0.112197	-0.101466	-0.114783	-0.110653
-0.45	0.0634305	0.0789934	0.0860259	0.0523062	-0.00200708	-0.027504	-0.00115053	0.0320977	0.0372896	0.00973244	-0.0184698	-0.0256745	0.0124091	0.0288257	0.0529148	0.0713962	0.057838	0.0316316	0.0474545	0.0698066	0.080448	0.0983904	0.0769937	0.0543464	0.016957	0.00306044	0.021979	0.038539	0.0355885	0.0126392	0.000123004	0.00386918	0.0390324	0.0540276	0.0423606	0.0218792	0.0277872	0.049039	0.0336666	0.0168016	5.51517e-05	-0.0225229	-0.0726893	-0.129593	-0.124983	-0.091915	-0.0775523	-0.0930395	-0.092105
-0.4	0.0909114	0.0968227	0.0983176	0.0597078	0.00294378	-0.0135234	0.0169336	0.0450266	0.0439213	0.0203273	-0.00633796	-0.0201929	0.0111514	0.0373561	0.0777642	0.103292	0.0900419	0.0514994	0.0557676	0.0816759	0.098345	0.110991	0.0933617	0.0748334	0.0376376	0.0294021	0.0444529	0.0565909	0.0461454	0.0270861	0.00484056	0.00404495	0.0510326	0.0763669	0.0676131	0.0411701	0.0352789	0.0467783	0.0246311	0.000352527	-0.0219354	-0.0328343	-0.0698951	-0.121911	-0.114646	-0.084242	-0.0647625	-0.076771	-0.0828915
-0.35	0.0915263	0.084699	0.0809755	0.0525348	0.00672054	0.00191761	0.0297114	0.0471249	0.0455941	0.0246277	-0.00855438	-0.0201461	0.0138669	0.041248	0.0869126	0.113582	0.10214	0.0587068	0.067809	0.104317	0.131215	0.139231	0.123698	0.107071	0.0711383	0.0501241	0.0491995	0.0491026	0.0375769	0.0295324	0.0106329	0.00241441	0.0468485	0.0714642	0.0568106	0.0398934	0.0405817	0.0425517	0.0158385	-0.0215388	-0.0449988	-0.0492126	-0.0646986	-0.095389	-0.093637	-0.0742741	-0.0482837	-0.0497817	-0.056386
-0.3	0.0791289	0.0712774	0.063598	0.0378177	0.00076312	-0.00270208	0.017687	0.0183191	0.0247074	0.00960078	-0.0238088	-0.0386965	-0.00643582	0.0184096	0.0504639	0.078626	0.0849607	0.0552252	0.0566975	0.0829747	0.106295	0.106264	0.0961079	0.095907	0.0852	0.0687147	0.0568998	0.041143	0.0261499	0.0212858	0.00724935	-0.00505842	0.0296748	0.0437415	0.0275123	0.0201822	0.0352912	0.0264501	-0.0115654	-0.0509566	-0.0656861	-0.0676791	-0.0714983	-0.0881373	-0.0986952	-0.0932176	-0.0713708	-0.0669888	-0.0649279
-0.25	0.0626157	0.0659181	0.0697748	0.043176	0.00618364	0.00259765	0.0277277	0.0256644	0.0281146	0.0116991	-0.0126901	-0.0249158	9.22094e-06	0.0134384	0.0198317	0.0416425	0.0640523	0.051021	0.0462898	0.0565119	0.0740409	0.0723261	0.0756882	0.0978918	0.110641	0.10265	0.0845882	0.0567992	0.0367791	0.0306514	0.0219632	0.0134935	0.0344616	0.0314882	0.0191998	0.0188165	0.0442848	0.0293696	-0.0157609	-0.0542163	-0.0722311	-0.0832136	-0.0975016	-0.109436	-0.121269	-0.114259	-0.0896795	-0.0844062	-0.0815489
-0.2	0.0553329	0.0696432	0.0845726	0.0525921	0.0161291	0.0166419	0.0553309	0.0589693	0.0547754	0.0340326	0.020967	0.0119182	0.0300751	0.0318297	0.0171266	0.0320465	0.0563054	0.0519162	0.0368365	0.0263912	0.027341	0.0300774	0.0533319	0.0852749	0.104303	0.107717	0.106764	0.0928825	0.0699654	0.0570934	0.0462521	0.0463329	0.0649669	0.0556567	0.0482943	0.0381927	0.054988	0.0364079	-0.0101172	-0.0508674	-0.0813943	-0.0920884	-0.104399	-0.109217	-0.11457	-0.101745	-0.0805427	-0.0764659	-0.0758664
-0.15	0.0237463	0.0381366	0.0537584	0.0267888	-0.0071942	-0.00629655	0.0299654	0.0459017	0.0448192	0.0198847	0.00610922	0.00943433	0.0360445	0.0382078	0.0239905	0.0386127	0.0543888	0.0536393	0.0401685	0.0202652	0.0105697	0.011348	0.0426323	0.0750153	0.0878545	0.0912091	0.103141	0.10377	0.088603	0.0812686	0.0714112	0.0719316	0.0888635	0.0707834	0.0527395	0.0281794	0.0373673	0.0249878	-0.0168782	-0.0550189	-0.0822864	-0.0830502	-0.0918056	-0.0916137	-0.0842826	-0.0633639	-0.0440744	-0.0392419	-0.0478031
-0.1	-0.0166928	0.00282139	0.0196112	0.0132462	-0.00603702	0.000594055	0.017553	0.025275	0.015943	-0.00822547	-0.0152145	-0.000354615	0.0331401	0.0454893	0.0380808	0.0429833	0.0490894	0.048736	0.0421978	0.0315986	0.0179975	0.00543922	0.0170984	0.0471397	0.0740599	0.0887751	0.108022	0.107843	0.0873597	0.0814606	0.0681035	0.0595125	0.070279	0.0483365	0.020298	-0.0186739	-0.0164971	-0.0114763	-0.027911	-0.04783	-0.0591646	-0.0485144	-0.0484156	-0.0392871	-0.0326403	-0.016637	-0.011009	-0.0110396	-0.0222215
-0.05	-0.0478613	-0.0392966	-0.0207984	-0.0071879	-0.00966807	0.00793453	-1.50928e-05	-0.0305363	-0.0498059	-0.050258	-0.0233413	0.0105696	0.0417269	0.0569026	0.0437624	0.0274171	0.0243945	0.0272863	0.0328371	0.0380666	0.0345583	0.017821	-0.00163415	0.00819576	0.0426113	0.0660337	0.0789088	0.069533	0.0500992	0.055589	0.0443234	0.0212893	0.0192983	-0.00323838	-0.0246716	-0.0446059	-0.0409746	-0.0352251	-0.0425805	-0.0384011	-0.0225421	-0.000508283	0.0131695	0.0293274	0.0370614	0.0398207	0.0227515	0.0184389	0.021672
0	-0.00286106	-0.00274045	0.0133766	0.0211332	0.00181413	0.00249883	-0.00172527	-0.0235817	-0.0306649	-0.0211874	-3.70577e-05	0.0222722	0.0428574	0.0441456	0.047133	0.0402811	0.0219079	0.0175534	0.024792	0.0387719	0.054428	0.0566663	0.0406665	0.0389628	0.0677211	0.0698727	0.0604511	0.0431525	0.0387663	0.0638149	0.046731	0.00604715	-0.0133831	-0.014259	-0.00336786	-0.000599709	-0.015943	-0.0336397	-0.0369191	-0.0322141	-0.0192891	-0.0173766	-0.0188667	-0.0292647	-0.0353137	-0.0230087	-0.0165293	0.0018859	0.0364939
0.05	0.04909	0.0442677	0.0360387	0.0182392	0.00389002	-0.000567479	0.0169703	0.0373066	0.0341606	0.016236	0.00122499	-0.00395517	0.0114074	0.00484608	0.0152731	0.0289936	0.00266307	-0.00836548	-0.0111706	-0.0196084	-0.00367098	0.0267096	0.0458859	0.0431295	0.0358829	0.0181203	-0.00866616	-0.0261936	-0.0287762	-0.015053	-0.0102022	-0.0155659	-0.0312417	-0.0016462	0.0340022	0.0469703	0.0413982	0.0254449	0.0445501	0.0471174	0.0284234	0.0104962	-0.0091747	-0.0274948	-0.047994	-0.0523635	-0.0391264	-0.0101757	0.0170581
0.1	0.0348847	0.0480789	0.0407656	0.0205988	0.0184949	0.0259964	0.0416926	0.0514747	0.0274379	-0.00542783	-0.0257519	-0.0399237	-0.0198752	-0.00499801	0.0226534	0.0559623	0.0400449	0.0303255	0.0256261	0.00602875	0.0017759	0.0138142	0.039343	0.0389333	0.0121407	-0.00524628	-0.0047547	0.00515759	0.010747	0.00284305	0.00934155	0.0109211	0.00324425	0.0198441	0.029861	0.02083	0.0265246	0.035036	0.0662052	0.0651186	0.050777	0.047469	0.0216361	-0.00332163	-0.0290655	-0.035514	-0.0195323	-0.0106922	-0.0143565
0.15	0.025071	0.0446039	0.0483322	0.0311062	0.0268795	0.0341249	0.0391712	0.0387408	0.00938631	-0.014829	-0.0109005	-0.0265103	-0.0244897	0.00121081	0.0473572	0.0900514	0.0883887	0.0779567	0.060188	0.0326267	0.0159918	0.0117884	0.033567	0.0304686	-0.00166264	-0.0124583	-0.000615889	0.00409392	-0.00356246	-0.0240927	-0.00867338	0.00696633	0.01538	0.0242814	0.0274238	0.0227302	0.0383516	0.0589324	0.0793384	0.0655351	0.051232	0.0607482	0.0363593	0.00312877	-0.0314369	-0.0268599	0.00135526	-0.000249661	-0.0322081
0.2	0.032434	0.0353506	0.0424306	0.0351763	0.0348491	0.0377344	0.0282801	0.0214787	-0.0097715	-0.0200607	0.0011494	-0.0104937	-0.0199617	0.0103368	0.0606718	0.108137	0.113807	0.10196	0.0781974	0.0456985	0.0190392	0.00169522	0.0181894	0.0156801	0.00148631	0.000776038	0.0137023	0.00977524	-0.00824313	-0.0303383	-0.0164317	-0.000316731	0.0185411	0.0291903	0.0361888	0.0421653	0.0503124	0.0625198	0.0702368	0.0455395	0.0329784	0.0471027	0.0312603	-0.00192557	-0.035719	-0.0220354	0.0146878	0.00914556	-0.0393981
0.25	0.0342942	0.0269398	0.0317587	0.0238535	0.0201691	0.0182352	0.00751759	0.00418335	-0.0255264	-0.0316633	-0.0133159	-0.0275518	-0.0358266	-0.00060171	0.054804	0.0944836	0.0977377	0.0760755	0.0566607	0.0372229	0.0146191	-0.00267712	-0.00165385	-0.0128446	-0.0177824	-0.0135561	-0.00565318	-0.0154028	-0.0306002	-0.0412747	-0.0317611	-0.0154482	0.014866	0.0279694	0.0418972	0.0542686	0.0580293	0.0596274	0.0553993	0.0258588	0.0240665	0.0448283	0.047454	0.0258947	-0.00863036	-0.00733347	0.0273524	0.0275646	-0.0143541
0.3	0.00480633	0.00644505	0.0202457	0.0106213	-0.00423572	-0.00721573	-0.0126159	-0.0128155	-0.0440245	-0.0583218	-0.0502581	-0.0588234	-0.0470287	-0.0122566	0.0314072	0.0495515	0.0527068	0.0309968	0.0231937	0.0271662	0.0268607	0.018091	-0.0091209	-0.0392258	-0.0464378	-0.038212	-0.0262481	-0.0254045	-0.0387888	-0.0498587	-0.0453133	-0.0337273	0.00145182	0.0230505	0.0529849	0.0652736	0.0573658	0.0454737	0.0445609	0.0338138	0.0438266	0.0646775	0.0780438	0.0630851	0.0240338	0.00877759	0.0331805	0.0339529	0.00888855
0.35	-0.0314753	-0.0277276	-0.0133135	-0.0124721	-0.0124026	-0.00553178	-0.0138876	-0.0248667	-0.0546613	-0.0775448	-0.084744	-0.0880019	-0.0685157	-0.0429677	-0.016244	-0.0067345	0.0142571	0.0186124	0.0251331	0.0396486	0.0498124	0.0433596	0.00915639	-0.0302682	-0.051928	-0.0489956	-0.0308362	-0.0248283	-0.0493527	-0.079072	-0.0814593	-0.0699308	-0.0353491	-0.0059733	0.034742	0.0464416	0.029616	0.00745465	0.0150465	0.0325412	0.0626623	0.088242	0.101304	0.0822473	0.0397145	0.020172	0.0337776	0.0300131	0.0186831
0.4	-0.0449453	-0.0417184	-0.0262411	-0.00807476	0.00543009	0.00209807	-0.0359131	-0.0669332	-0.0809872	-0.0852568	-0.0893781	-0.0916907	-0.0896429	-0.0851086	-0.0630269	-0.049556	-0.00735844	0.01499	0.0230712	0.0358284	0.038456	0.0284387	0.00550247	-0.0247467	-0.0597977	-0.0627104	-0.0402243	-0.0401567	-0.0679993	-0.105148	-0.113602	-0.0998717	-0.0682474	-0.0376653	0.00782201	0.0227774	-0.00357568	-0.0270239	-0.0140697	0.0180861	0.06158	0.0943372	0.100673	0.0797455	0.0389239	0.0179255	0.0256045	0.0225344	0.0194383
0.45	-0.0359828	-0.0398985	-0.037846	-0.015689	0.00281756	-0.0098835	-0.0711747	-0.106836	-0.102056	-0.0868965	-0.0854358	-0.0937031	-0.104577	-0.113775	-0.111209	-0.108	-0.0637255	-0.0316951	-0.0197626	-0.0037377	-0.0171476	-0.0266292	-0.0341155	-0.0415704	-0.0680022	-0.0770714	-0.0621938	-0.0674283	-0.0869665	-0.114979	-0.122727	-0.105193	-0.0833615	-0.0621444	-0.0166068	0.00202591	-0.022921	-0.0469529	-0.0420296	-0.016871	0.0311742	0.0669175	0.0704743	0.0628027	0.041958	0.0297002	0.0338563	0.0220372	0.0113023
0.5	-0.0197496	-0.0187841	-0.0308699	-0.0306631	-0.0256671	-0.0316165	-0.0835919	-0.113615	-0.111937	-0.101371	-0.091888	-0.10566	-0.122599	-0.133337	-0.147256	-0.143628	-0.101916	-0.0761901	-0.0602877	-0.039339	-0.0543148	-0.0615756	-0.0597959	-0.0572766	-0.0736506	-0.0922805	-0.0856697	-0.0875995	-0.0975843	-0.117007	-0.118662	-0.10046	-0.0899066	-0.0835833	-0.0450004	-0.022439	-0.0315369	-0.0545082	-0.0645193	-0.0561399	-0.00312007	0.0394042	0.0467036	0.050697	0.0537172	0.0450913	0.0342069	0.0114947	0.00185811
0.55	-0.00841807	0.00633009	-0.00203835	-0.0224562	-0.0344468	-0.0291696	-0.0607867	-0.0875212	-0.094734	-0.096393	-0.0806791	-0.0917529	-0.119702	-0.139641	-0.162612	-0.147662	-0.0959818	-0.0756881	-0.0671837	-0.0623025	-0.0741746	-0.0794826	-0.0752978	-0.0730627	-0.082933	-0.0954144	-0.0862277	-0.0844097	-0.0917527	-0.110155	-0.105174	-0.0838668	-0.0865841	-0.0979988	-0.0785147	-0.0532594	-0.0421147	-0.059905	-0.079457	-0.0758384	-0.0188215	0.0253794	0.0337211	0.0485482	0.0756475	0.0684201	0.0364257	0.00849984	0.00880982
0.6	-0.000800873	0.012413	0.0233835	0.0108319	-0.00209394	0.0020016	-0.0254868	-0.051891	-0.0642745	-0.0658524	-0.0470564	-0.049919	-0.0864025	-0.116811	-0.142381	-0.12556	-0.0719653	-0.0584226	-0.0591948	-0.0694432	-0.0803716	-0.087108	-0.0801307	-0.0804981	-0.0872719	-0.089622	-0.0779779	-0.0799814	-0.0924955	-0.112092	-0.106442	-0.0840389	-0.101627	-0.128553	-0.122852	-0.0870787	-0.0636272	-0.0715699	-0.0862163	-0.0754748	-0.0163591	0.0262881	0.0370694	0.0567112	0.0952231	0.0950237	0.0562616	0.0302766	0.0360192
0.65	0.0155937	0.0263891	0.0450234	0.0390887	0.0312179	0.0235705	-0.012601	-0.0358319	-0.049921	-0.0444895	-0.0148414	-0.00579897	-0.049047	-0.088372	-0.117449	-0.10152	-0.0570917	-0.0432676	-0.0421644	-0.0570442	-0.0723868	-0.087863	-0.0829901	-0.0814369	-0.0920827	-0.094484	-0.0861728	-0.0909165	-0.105627	-0.123043	-0.121818	-0.104654	-0.125349	-0.156143	-0.152152	-0.105243	-0.0787902	-0.081708	-0.0909955	-0.0753842	-0.0185862	0.0203593	0.0352787	0.0561683	0.10216	0.119607	0.0885793	0.0658482	0.0631453
0.7	0.0265661	0.0368776	0.051297	0.0443161	0.0348012	0.0185368	-0.0208057	-0.0413487	-0.0541967	-0.0433026	-0.00590014	0.00912982	-0.0255741	-0.0670132	-0.102968	-0.0956627	-0.0613664	-0.042994	-0.0317289	-0.037478	-0.0599245	-0.0812766	-0.0800236	-0.0745872	-0.0824774	-0.0875825	-0.0861184	-0.0905725	-0.108038	-0.127715	-0.130077	-0.115213	-0.129628	-0.155199	-0.154492	-0.108242	-0.0866973	-0.0938137	-0.101754	-0.0813086	-0.0262992	0.00946308	0.0286932	0.0476355	0.0953062	0.126725	0.109914	0.0959482	0.0866918
0.75	0.0299353	0.0298354	0.0284225	0.0201322	0.0130775	0.000476488	-0.0348479	-0.0547775	-0.063599	-0.0520996	-0.0167507	-0.00421915	-0.0272617	-0.0618053	-0.0988459	-0.101537	-0.0679227	-0.0434767	-0.027306	-0.0226033	-0.0517172	-0.0734136	-0.0704843	-0.0616925	-0.0689576	-0.0801638	-0.0847959	-0.0889273	-0.108721	-0.125228	-0.122849	-0.105247	-0.114494	-0.133602	-0.136875	-0.0982501	-0.0901596	-0.109039	-0.120321	-0.0976043	-0.0454574	-0.00845564	0.0175861	0.034791	0.0797074	0.115717	0.110436	0.105531	0.0963396
0.8	0.0255441	0.01023	0.0010752	-0.00114109	-0.0024847	-0.00970517	-0.042726	-0.0679874	-0.0771285	-0.0701245	-0.0426235	-0.0293699	-0.0425107	-0.0685914	-0.100083	-0.105781	-0.0711278	-0.0433027	-0.0213349	-0.0100293	-0.0407382	-0.0555975	-0.0519263	-0.0466229	-0.0582469	-0.0806259	-0.0927911	-0.0992149	-0.120975	-0.130249	-0.113483	-0.0863735	-0.0906971	-0.107753	-0.11273	-0.0803431	-0.0875883	-0.120217	-0.135636	-0.109136	-0.0598093	-0.0234959	0.00636258	0.0272315	0.0709849	0.10932	0.111601	0.107832	0.101466
0.85	0.0146113	-0.00168969	-0.00587591	0.000882774	0.00200229	-0.0038982	-0.0294629	-0.0602482	-0.0745337	-0.0762884	-0.0563853	-0.042982	-0.0564817	-0.0816699	-0.108918	-0.103466	-0.0640518	-0.0406965	-0.0179292	-0.0047443	-0.0318058	-0.0461861	-0.0435802	-0.0438627	-0.063512	-0.099285	-0.115329	-0.124141	-0.148481	-0.148599	-0.118301	-0.085094	-0.0853708	-0.100262	-0.105461	-0.0724129	-0.0827484	-0.126266	-0.144727	-0.111207	-0.0611862	-0.0288594	0.00291182	0.0330703	0.0763845	0.114723	0.121344	0.120215	0.120556
0.9	0.00764416	-0.00527551	-0.00543209	0.00245681	-0.00443645	-0.00969682	-0.0231918	-0.0519677	-0.0710715	-0.0784362	-0.05387	-0.0296996	-0.0373444	-0.0639467	-0.106259	-0.0992674	-0.0550317	-0.0291004	-0.00919924	-0.00361713	-0.0289708	-0.0426845	-0.041155	-0.0431863	-0.0669518	-0.107026	-0.131168	-0.142164	-0.159406	-0.148656	-0.110074	-0.0793471	-0.0798519	-0.0939165	-0.101747	-0.0746976	-0.0798043	-0.11995	-0.139073	-0.104821	-0.0601875	-0.0399419	-0.0137805	0.0309202	0.0823355	0.122433	0.128111	0.12336	0.12607
0.95	0.0121756	0.00270356	0.000135574	0.00490885	-0.00910929	-0.0167317	-0.0231505	-0.0413729	-0.0600565	-0.0679093	-0.0391903	-0.00423606	-0.00828362	-0.037792	-0.093935	-0.0907193	-0.0470784	-0.0152835	-0.00862784	-0.017612	-0.0400244	-0.0481496	-0.0419838	-0.0341391	-0.0595564	-0.0958075	-0.117777	-0.13161	-0.14535	-0.123929	-0.0854307	-0.060655	-0.0713864	-0.0887606	-0.103204	-0.0828495	-0.0817904	-0.11162	-0.133475	-0.107955	-0.0684006	-0.0508741	-0.0285369	0.0119857	0.06624	0.114065	0.127865	0.122273	0.116829
1	0.0230519	0.025799	0.0189181	0.0218027	0.0101214	-0.00524376	-0.012589	-0.0209345	-0.0279753	-0.0318017	-0.0071859	0.026961	0.0186527	-0.0139183	-0.0666074	-0.0677136	-0.0262749	0.00986884	0.00674029	-0.00941362	-0.0257329	-0.0343685	-0.0357644	-0.0261628	-0.0451713	-0.0709068	-0.0905448	-0.102728	-0.120955	-0.0961044	-0.06392	-0.0448391	-0.0679597	-0.0877289	-0.103673	-0.0846193	-0.0748616	-0.0965604	-0.124353	-0.116726	-0.0948441	-0.0814041	-0.0567613	-0.0224993	0.0313208	0.086625	0.110728	0.111112	0.0961673
1.05	0.0431266	0.046319	0.0366123	0.0393203	0.0343659	0.0117707	-0.00361248	-0.00412859	0.00027715	0.000285197	0.0155175	0.0344138	0.0264141	-0.0014613	-0.0436824	-0.0502205	-0.00964301	0.0294249	0.0227064	0.00396666	-0.00398967	-0.0155686	-0.0303218	-0.0217113	-0.0342812	-0.0516491	-0.0707183	-0.0804541	-0.0966979	-0.0680791	-0.0400298	-0.0227053	-0.0566589	-0.0832076	-0.0937275	-0.0692819	-0.0522421	-0.0762793	-0.109653	-0.113238	-0.10171	-0.0894185	-0.0632273	-0.0287679	0.0234614	0.0750916	0.0997483	0.100892	0.0851993
1.1	0.0772166	0.0675191	0.0633338	0.0702459	0.0709398	0.0417345	0.0127473	0.016138	0.0162314	0.00678009	0.0098019	0.0132276	0.0151353	-0.00138123	-0.0296179	-0.0354972	0.00452139	0.0391633	0.0187708	-0.0093359	-0.00913765	-0.0132262	-0.0321187	-0.0279268	-0.0352091	-0.050004	-0.0730777	-0.0750506	-0.0761391	-0.0457392	-0.0107969	0.0119803	-0.0301432	-0.0644017	-0.0686134	-0.0353137	-0.00918671	-0.032664	-0.0780858	-0.0994902	-0.0910755	-0.0717328	-0.0421752	-0.0190674	0.0191852	0.0570185	0.0766404	0.0887697	0.0878359
1.15	0.06939	0.0551207	0.0580366	0.0735034	0.0788426	0.0456762	0.00811417	0.0156138	0.011446	-0.00477175	-0.00418792	-0.0038256	0.000541078	-0.0104047	-0.0365341	-0.0489167	-0.0100008	0.0315271	0.0113813	-0.0186822	-0.0261526	-0.0331119	-0.0557846	-0.0484295	-0.0413838	-0.0591659	-0.0963117	-0.0941511	-0.0810224	-0.0457824	-0.00122473	0.0262517	-0.0198904	-0.061942	-0.0607059	-0.0247113	0.00263841	-0.0199876	-0.0704073	-0.0982906	-0.0907777	-0.0702499	-0.0404059	-0.0283055	-0.00482325	0.0254423	0.0471632	0.0706999	0.0829283
1.2	0.0533711	0.0491737	0.0634808	0.0839873	0.0843771	0.0605421	0.0331477	0.0305939	0.0159434	-0.00347625	-0.000861897	0.00504912	0.0117237	0.00189355	-0.0316845	-0.0577396	-0.0206972	0.0340354	0.0313231	0.00466627	-0.0143018	-0.0383313	-0.0660278	-0.0498377	-0.0306713	-0.0511579	-0.0938799	-0.0926604	-0.074816	-0.0432393	0.000773993	0.0261853	-0.023041	-0.0744366	-0.0774131	-0.0515404	-0.0273658	-0.041315	-0.0814513	-0.102823	-0.10629	-0.087801	-0.0495351	-0.031895	-0.0125089	0.013062	0.035501	0.0571272	0.0702776
1.25	0.0310204	0.0438826	0.0673604	0.098407	0.100705	0.0881162	0.0745218	0.0571793	0.0283734	0.000292199	0.007111	0.0166636	0.0264915	0.0215131	-0.0195939	-0.0535724	-0.0268054	0.0302838	0.0434262	0.0260796	0.00516107	-0.0329325	-0.0617179	-0.0474026	-0.026873	-0.0391524	-0.0780773	-0.084784	-0.0686397	-0.0446988	-0.00793423	0.0130382	-0.0191872	-0.0590767	-0.0667429	-0.0531876	-0.0332491	-0.0485208	-0.0890255	-0.103647	-0.1118	-0.0978811	-0.0655953	-0.0400942	-0.0119125	0.0144889	0.0321908	0.0497786	0.0647433
1.3	0.0314638	0.0520914	0.0776378	0.110561	0.106855	0.0925055	0.0830622	0.0629153	0.0404472	0.0134199	0.0162843	0.0237553	0.0348793	0.0377462	0.00286967	-0.0278372	-0.00982717	0.0328391	0.0494568	0.0445655	0.0296705	0.00217105	-0.0229924	-0.021904	-0.0154306	-0.0238066	-0.0604189	-0.0674754	-0.0597623	-0.0497787	-0.0215348	0.00612718	-0.00465396	-0.0319415	-0.0435558	-0.0452606	-0.02986	-0.0446275	-0.0792288	-0.0855372	-0.0938725	-0.083863	-0.061745	-0.0414175	-0.00916601	0.0158978	0.0229527	0.0382398	0.0546776
1.35	0.0302051	0.0534598	0.0870425	0.109	0.0956754	0.0833606	0.079649	0.0608038	0.0488792	0.0358625	0.041193	0.05108	0.0625425	0.0651163	0.0331598	0.00585369	0.0134717	0.0373878	0.0436824	0.0452026	0.0408017	0.0285452	0.00436746	-0.00102787	-0.00328004	-0.00865985	-0.0374498	-0.0431067	-0.0459704	-0.0426388	-0.0174634	0.013459	0.00807933	-0.0243028	-0.0441278	-0.0522353	-0.0323249	-0.0498753	-0.0793982	-0.0796199	-0.0812297	-0.0671769	-0.0411154	-0.0265322	-0.00574082	0.00714157	0.00332728	0.0214707	0.0506543
1.4	0.0250139	0.0559932	0.0909973	0.0989017	0.0739612	0.0627018	0.0681593	0.0606593	0.0546812	0.0575211	0.072992	0.080432	0.0897183	0.0927572	0.0689669	0.0442751	0.0475279	0.0673796	0.0670757	0.0623698	0.0580268	0.0546195	0.0300607	0.0132611	-0.00353649	-0.0121646	-0.0215909	-0.015714	-0.023843	-0.0213734	0.00152254	0.0306146	0.017293	-0.0252066	-0.0464336	-0.0548314	-0.0357471	-0.0510933	-0.0759983	-0.0741231	-0.0694232	-0.0534007	-0.0243097	-0.0138335	0.00372796	0.0140627	0.0058543	0.0155788	0.0453336
1.45	0.0203758	0.0487057	0.0860038	0.0979784	0.0751597	0.0671497	0.0799269	0.0770177	0.0634206	0.0737412	0.0966576	0.0973794	0.106345	0.105898	0.0887311	0.0663428	0.0732761	0.0867806	0.0826812	0.0684457	0.0551009	0.0508527	0.0283452	0.0119595	-0.00772441	-0.00328322	0.000269234	-0.00239866	-0.0207556	-0.0260743	-0.00893674	0.0247445	0.0247209	-0.00831572	-0.0238881	-0.0328631	-0.0303278	-0.0454217	-0.0710517	-0.0829455	-0.0887822	-0.0704101	-0.0347624	-0.0211055	-0.00527907	0.0113623	0.0093827	0.012607	0.0345244
1.5	0.0411399	0.0576713	0.0860473	0.101113	0.08438	0.0763836	0.0773624	0.0699868	0.0546604	0.0674951	0.0914655	0.0898214	0.112983	0.111661	0.0887221	0.0536108	0.0645971	0.0826187	0.0799477	0.0515134	0.0301529	0.0231676	0.00442897	0.00106628	-0.00739889	0.0159352	0.0243487	0.00972061	-0.0142287	-0.0188065	-0.013708	0.0232202	0.0374107	0.0212506	0.012491	-0.00584007	-0.0158872	-0.0299835	-0.0602726	-0.0864903	-0.108737	-0.101466	-0.0727599	-0.0574569	-0.0374435	-0.00439165	0.00216862	0.00200499	0.0131836
contact pair7
	time MD spindle
time scalp spindle	-1.5	-1.45	-1.4	-1.35	-1.3	-1.25	-1.2	-1.15	-1.1	-1.05	-1	-0.95	-0.9	-0.85	-0.8	-0.75	-0.7	-0.65	-0.6	-0.55	-0.5	-0.45	-0.4	-0.35	-0.3	-0.25	-0.2	-0.15	-0.1	-0.05	0	0.05	0.1	0.15	0.2	0.25	0.3	0.35	0.4	0.45	0.5	0.55	0.6	0.65	0.7	0.75	0.8	0.85	0.9
-1.5	0.142471	0.142895	0.161831	0.153819	0.136284	0.134928	0.138022	0.148303	0.140333	0.128137	0.125037	0.111233	0.0392028	0.013122	-0.0238072	-0.0305193	-0.0129785	0.0409185	0.0549627	0.0706858	0.0768434	0.0848321	0.101786	0.0445941	0.000518484	-0.0008064	0.022482	0.0585599	0.0818284	0.0544064	0.00105788	-0.026872	-0.042143	-0.0262244	-0.0262045	-0.0264462	-0.0187808	-0.00582181	-0.0104473	-0.0127542	-0.0136359	0.00618783	0.0145978	0.0131497	0.0016874	-0.0307348	-0.037873	-0.0194439	6.08558e-06
-1.45	0.143994	0.133005	0.160091	0.15013	0.124878	0.111041	0.117066	0.141226	0.135119	0.103306	0.102983	0.0947108	0.0520076	0.0290748	-0.00476187	-0.00927922	0.0079915	0.0560819	0.0566054	0.0732891	0.0621627	0.0666726	0.0676531	-0.00593908	-0.0381691	-0.0346957	-3.44581e-05	0.0376592	0.0566903	0.01993	-0.0236209	-0.0325605	-0.0401251	-0.0168344	-0.00704811	-0.00167023	0.00321484	-0.00204512	-0.0062158	-0.000341075	0.00505293	0.0154166	0.018944	0.0218089	0.0126099	-0.015027	-0.0216941	-0.00431371	0.00999789
-1.4	0.126548	0.116816	0.155711	0.16205	0.123075	0.0907017	0.102697	0.143678	0.140734	0.0965555	0.0946055	0.0920943	0.0631459	0.0412601	0.00251649	0.0032678	0.0145135	0.0499023	0.0463736	0.0627725	0.0549104	0.0693104	0.0652836	-0.013203	-0.0463225	-0.0408881	-0.0110585	0.0151415	0.025451	-0.0135566	-0.067103	-0.0827742	-0.0840207	-0.0534432	-0.0365757	-0.0247174	-0.0176205	-0.0209842	-0.00587065	0.0120713	0.0264348	0.0281859	0.0236575	0.0221174	0.0165331	0.00799279	0.0171184	0.0331906	0.0334696
-1.35	0.102444	0.103382	0.155216	0.181369	0.128474	0.0779894	0.0913947	0.135884	0.132691	0.0722799	0.0678071	0.0737945	0.0475754	0.0338684	-0.00439222	0.00459639	-0.00233964	0.0158465	0.0224545	0.0409597	0.0527435	0.0688894	0.0586977	-0.00962638	-0.0382086	-0.0256525	0.0108622	0.0327809	0.0383889	0.00455705	-0.0635829	-0.0984883	-0.10135	-0.0798	-0.0681868	-0.0517305	-0.0409691	-0.0368384	-0.0102881	0.0104833	0.0299479	0.0361025	0.0321536	0.019492	0.0203041	0.0262264	0.0412256	0.0444587	0.0373737
-1.3	0.10501	0.119424	0.175637	0.213195	0.157503	0.0927115	0.0916438	0.121704	0.118905	0.0602209	0.0581813	0.0572042	0.0274705	0.021943	-0.00536656	0.00706447	-0.010467	0.00853058	0.0179786	0.035241	0.0606394	0.0737902	0.0618697	0.00043796	-0.0240432	-0.0130749	0.02919	0.0569272	0.0710358	0.0594384	-0.0100422	-0.059968	-0.0702335	-0.0517043	-0.0465866	-0.0366905	-0.0384788	-0.0475652	-0.0287968	-0.00536486	0.0237263	0.0349854	0.0162266	-0.0165429	-0.0151747	0.00419587	0.0259792	0.0223165	0.0179198
-1.25	0.122785	0.158106	0.185605	0.202903	0.1682	0.124162	0.127795	0.146106	0.153073	0.111338	0.0957408	0.0686221	0.0376944	0.0483062	0.0345509	0.0346968	0.0037465	0.0166135	0.0181436	0.0323507	0.0591006	0.0826805	0.0836062	0.0311138	-0.0135921	-0.0272798	0.010014	0.0487073	0.0800329	0.0914904	0.0309234	-0.0303083	-0.0463291	-0.0215889	-0.00446404	0.00361197	-0.0113217	-0.0346049	-0.0312122	-0.0123892	0.0243351	0.0425358	0.00633598	-0.0391551	-0.0455762	-0.022109	0.00644794	0.00671949	0.00260588
-1.2	0.135023	0.173344	0.180678	0.185936	0.164127	0.138654	0.148158	0.16744	0.175182	0.15848	0.128167	0.0878741	0.0528264	0.0635399	0.0704362	0.0658697	0.0457951	0.061168	0.0533335	0.0582401	0.0810166	0.107721	0.121844	0.0750859	0.0228869	-0.00940867	0.0195376	0.0665566	0.110933	0.119031	0.0605821	-0.00190318	-0.0156969	0.0101774	0.0349632	0.0419809	0.0180365	-0.0345088	-0.0524739	-0.0366301	0.00776017	0.0213224	-0.0168425	-0.0498343	-0.069062	-0.0569617	-0.0238867	-0.00565052	-0.000999446
-1.15	0.104397	0.129747	0.138283	0.152309	0.139702	0.121185	0.134077	0.161474	0.169588	0.171072	0.13253	0.0872641	0.0531876	0.0657926	0.0755797	0.0692983	0.0745433	0.108984	0.0989386	0.0985663	0.116314	0.142061	0.140639	0.0836603	0.0457423	0.0139368	0.0374967	0.0864543	0.130579	0.12449	0.0635654	0.0166755	0.0159079	0.0493246	0.0733323	0.062999	0.0260544	-0.0314549	-0.0575339	-0.0479531	-0.0092793	0.000463754	-0.025678	-0.0451094	-0.0742258	-0.0677097	-0.0276023	0.00282689	0.00772736
-1.1	0.0545081	0.0718135	0.0992648	0.124919	0.115471	0.0979385	0.116414	0.138509	0.15126	0.156224	0.129626	0.0984393	0.0683019	0.0847176	0.0955883	0.0878218	0.0883354	0.118727	0.105397	0.108196	0.120927	0.141695	0.120521	0.0554031	0.0378697	0.0239076	0.0456556	0.0903534	0.125844	0.105556	0.0326891	-0.0102308	0.00158938	0.0442423	0.0676505	0.0496247	0.00620733	-0.0443619	-0.0659133	-0.0491388	-0.00920741	0.00463621	-0.00409648	-0.0222736	-0.0607765	-0.0580829	-0.0170806	0.0123231	0.0192245
-1.05	0.0153712	0.0378822	0.0882551	0.104159	0.0918689	0.0842242	0.109533	0.125946	0.140582	0.138954	0.13226	0.109087	0.070958	0.0810041	0.0842863	0.0878758	0.0849329	0.117705	0.100633	0.107385	0.117755	0.121233	0.0780112	0.01898	0.0272831	0.0321009	0.0531467	0.0810863	0.102761	0.0778582	0.00889716	-0.0333171	-0.0185997	0.0288711	0.0533168	0.0373094	-0.0015332	-0.0499022	-0.0709406	-0.0475275	-0.00511806	0.0229889	0.0283792	0.00510419	-0.0463633	-0.0530912	-0.0202672	-0.001084	0.00724366
-1	-0.00639804	0.0317952	0.108264	0.11996	0.101869	0.097572	0.13152	0.153757	0.171325	0.160499	0.144642	0.119684	0.0945402	0.107391	0.0928601	0.0896179	0.0582311	0.0909199	0.0793962	0.0957526	0.128018	0.133234	0.0977229	0.0476628	0.0627582	0.0723141	0.0890684	0.102245	0.111234	0.0882465	0.0334126	0.00821928	0.0277938	0.0610882	0.0499549	0.00897188	-0.0360893	-0.0781185	-0.097834	-0.073834	-0.0311556	0.00455891	0.0153147	0.000237418	-0.0434411	-0.0629051	-0.0495123	-0.0414036	-0.0378812
-0.95	-0.0166442	0.0168691	0.0885111	0.110822	0.0873816	0.075301	0.123769	0.167464	0.189659	0.166973	0.12697	0.102274	0.0989416	0.109786	0.100042	0.100694	0.0632594	0.0871058	0.0754363	0.0933875	0.138586	0.138745	0.112388	0.0809912	0.105657	0.110783	0.114612	0.120504	0.127394	0.105418	0.0591807	0.0549948	0.0815593	0.0959036	0.0595572	0.00917017	-0.0408109	-0.0817143	-0.113055	-0.100462	-0.0638405	-0.0338934	-0.0355127	-0.0493681	-0.0855006	-0.0938126	-0.0756902	-0.0659438	-0.0750178
-0.9	0.0104967	0.0331607	0.0811946	0.100029	0.0775195	0.0560528	0.112214	0.171231	0.193904	0.164706	0.135009	0.133163	0.129673	0.117313	0.110117	0.122388	0.0941621	0.109846	0.0936934	0.105242	0.156062	0.161417	0.133397	0.0990977	0.11694	0.118649	0.0959391	0.084538	0.0904098	0.0764777	0.0496242	0.0703696	0.106906	0.111352	0.0659408	0.0153348	-0.0302765	-0.0642884	-0.0949988	-0.0895695	-0.0726064	-0.0569132	-0.0729276	-0.0922905	-0.125076	-0.109112	-0.0786681	-0.0725465	-0.0939911
-0.85	0.0571869	0.0821689	0.110781	0.129891	0.111982	0.0802567	0.114327	0.167947	0.186905	0.155128	0.132071	0.143656	0.123065	0.091483	0.0930355	0.120873	0.102954	0.113788	0.11134	0.126346	0.175393	0.188971	0.159732	0.116385	0.124323	0.127835	0.0948061	0.079731	0.0758345	0.0648694	0.0424744	0.0631197	0.0860794	0.082128	0.0388321	-0.00173189	-0.0339767	-0.0549988	-0.0701625	-0.0623426	-0.0647261	-0.0650176	-0.0786205	-0.0862792	-0.100514	-0.0873363	-0.0736915	-0.0779417	-0.101027
-0.8	0.0813378	0.113467	0.146085	0.166556	0.150453	0.120389	0.131715	0.156976	0.177786	0.141124	0.118923	0.132867	0.113893	0.0936385	0.109012	0.135462	0.109312	0.0975473	0.112131	0.152283	0.197063	0.20349	0.170593	0.104787	0.0979836	0.105864	0.0866068	0.102026	0.100668	0.0824188	0.0407665	0.0464265	0.0609058	0.053798	0.0130387	-0.00562538	-0.0202714	-0.0392416	-0.0500675	-0.0474839	-0.0467753	-0.0579865	-0.0754083	-0.0932149	-0.101308	-0.0873808	-0.0845321	-0.0872417	-0.0922866
-0.75	0.0692582	0.108696	0.160214	0.187204	0.166939	0.136966	0.137607	0.135974	0.158955	0.119701	0.0996185	0.111962	0.115369	0.116188	0.143869	0.160617	0.119947	0.0956816	0.104831	0.150321	0.198367	0.195483	0.16348	0.0905524	0.0896175	0.100811	0.0977223	0.125167	0.12482	0.104382	0.0688536	0.076845	0.0863509	0.0606053	0.0239229	0.0200007	0.0145455	-0.00967063	-0.0331977	-0.0481608	-0.0354181	-0.0450712	-0.0743089	-0.110679	-0.125678	-0.10255	-0.0936646	-0.0870317	-0.079247
-0.7	0.0604512	0.101547	0.156206	0.183394	0.160493	0.138631	0.143235	0.136178	0.144074	0.112768	0.106538	0.115374	0.121035	0.118034	0.148034	0.159395	0.110657	0.0753991	0.0766986	0.128801	0.178589	0.170365	0.153008	0.102146	0.123908	0.127129	0.124832	0.152066	0.154106	0.124155	0.0878883	0.105864	0.123517	0.0971848	0.0701947	0.0677374	0.0564962	0.0159253	-0.0243969	-0.0457379	-0.0200357	-0.0342574	-0.0719583	-0.111788	-0.136907	-0.121536	-0.115225	-0.104687	-0.0856547
-0.65	0.0679011	0.102188	0.147994	0.172123	0.15258	0.143928	0.154223	0.14374	0.13672	0.108135	0.102018	0.113957	0.110867	0.097624	0.115993	0.114427	0.087672	0.0803651	0.0878963	0.140006	0.16935	0.158663	0.15715	0.140159	0.16577	0.143582	0.128255	0.156937	0.156634	0.122176	0.108909	0.152929	0.173335	0.145223	0.121101	0.109512	0.0774149	0.0232557	-0.0196544	-0.0360161	-0.0096018	-0.032838	-0.0845033	-0.125238	-0.155758	-0.153379	-0.148011	-0.129654	-0.103646
-0.6	0.0877848	0.105593	0.125782	0.132041	0.10945	0.109922	0.14518	0.144703	0.131813	0.0979155	0.0929324	0.110157	0.101215	0.0804767	0.0960141	0.100267	0.0879814	0.0894813	0.101712	0.150868	0.159228	0.14439	0.150705	0.155908	0.175567	0.149754	0.126878	0.148696	0.141132	0.0997627	0.0946889	0.146138	0.176906	0.171121	0.163247	0.135152	0.090449	0.0396038	0.00720706	-0.00557943	0.00971666	-0.0185881	-0.0745205	-0.115575	-0.150362	-0.149665	-0.130714	-0.116805	-0.103625
-0.55	0.0892485	0.0793188	0.0795837	0.065803	0.0562638	0.0709799	0.138401	0.138098	0.123266	0.09031	0.0850759	0.0993787	0.0914061	0.0715983	0.0935347	0.089763	0.0693915	0.0689274	0.0847638	0.139894	0.135164	0.127622	0.145563	0.159317	0.173964	0.142533	0.114133	0.124309	0.125084	0.0915163	0.0786325	0.119498	0.159108	0.186871	0.185372	0.141409	0.0977667	0.0643753	0.0405415	0.0149002	0.0161159	-0.00700515	-0.0484293	-0.0822933	-0.127959	-0.130175	-0.112619	-0.102203	-0.0958008
-0.5	0.077949	0.0694645	0.0659459	0.0448422	0.0422761	0.0575593	0.137448	0.14888	0.137271	0.104925	0.0835548	0.0817498	0.0708699	0.0719043	0.114534	0.118916	0.101045	0.0938461	0.0918108	0.124722	0.109817	0.102042	0.145978	0.159141	0.164343	0.130131	0.100948	0.10616	0.122546	0.110728	0.100743	0.112863	0.131844	0.156337	0.156174	0.120481	0.107303	0.0878577	0.0601729	0.0249554	0.0215987	0.00657561	-0.019599	-0.0386941	-0.0903154	-0.105078	-0.105086	-0.089597	-0.0810734
-0.45	0.0462159	0.0598473	0.0703084	0.0556288	0.0458823	0.0537531	0.123577	0.137578	0.12788	0.094992	0.0655613	0.0605043	0.0449509	0.0662521	0.117156	0.122536	0.098064	0.0881754	0.0762325	0.0902438	0.0751269	0.0750439	0.138595	0.138162	0.139853	0.110804	0.0920144	0.106376	0.124346	0.13064	0.129924	0.125334	0.120599	0.116856	0.111153	0.0911391	0.101636	0.0948016	0.0783607	0.0450334	0.0401027	0.0158564	-0.0112231	-0.0362112	-0.0922628	-0.114916	-0.127846	-0.0994921	-0.0684115
-0.4	0.0396246	0.0745757	0.0873527	0.0686375	0.0494774	0.0534316	0.116455	0.135087	0.130187	0.105239	0.0752059	0.060371	0.0430603	0.0689185	0.114653	0.107678	0.0776747	0.0806299	0.0750263	0.0728551	0.0477839	0.0646421	0.141116	0.13915	0.144327	0.125706	0.116906	0.132046	0.13519	0.140326	0.149461	0.160578	0.154384	0.134449	0.117364	0.0973838	0.10482	0.0981133	0.0799437	0.0403261	0.0255045	-0.012355	-0.0451733	-0.0678001	-0.117031	-0.146139	-0.169866	-0.144507	-0.0989676
-0.35	0.0648611	0.104189	0.112603	0.0794116	0.0478351	0.0425622	0.107058	0.13931	0.152707	0.136263	0.0913337	0.0493048	0.0381391	0.0684922	0.129134	0.133187	0.108761	0.125498	0.124631	0.111797	0.0805925	0.0949583	0.168765	0.179732	0.171201	0.164676	0.168928	0.185052	0.16865	0.161021	0.174801	0.191602	0.186556	0.170796	0.139874	0.106802	0.104901	0.0819755	0.0556217	0.011651	-0.00719062	-0.041687	-0.0808609	-0.108787	-0.153038	-0.178344	-0.187104	-0.148246	-0.0907606
-0.3	0.0541234	0.0936635	0.107199	0.0669523	0.0226619	0.0201228	0.082139	0.104142	0.123917	0.132614	0.106428	0.0443797	0.0289117	0.0570893	0.132616	0.133254	0.115791	0.141751	0.147735	0.155343	0.128197	0.132976	0.188248	0.193669	0.163681	0.173228	0.190106	0.211168	0.195527	0.181793	0.194185	0.204136	0.195638	0.18388	0.154138	0.111564	0.102141	0.0693221	0.0376496	-0.0029	-0.0163906	-0.0382	-0.0804967	-0.112425	-0.151052	-0.167612	-0.168249	-0.129364	-0.0795408
-0.25	0.0352013	0.0540028	0.064254	0.0215097	-0.0113431	-0.00711912	0.0488063	0.0637324	0.0883575	0.108692	0.108664	0.0557414	0.0410737	0.0656961	0.131974	0.124257	0.108088	0.12489	0.133783	0.159167	0.130129	0.122048	0.147633	0.146538	0.122298	0.145917	0.155517	0.171477	0.155672	0.144741	0.150413	0.164267	0.166367	0.160703	0.134514	0.0889574	0.0756825	0.0451198	0.0253668	0.00269438	0.000852102	-0.00877545	-0.0500184	-0.0897841	-0.129058	-0.129766	-0.11675	-0.0914613	-0.0623699
-0.2	0.0197679	0.0200878	0.0304694	-0.00710308	-0.0296834	-0.0213865	0.0422105	0.0505635	0.0738838	0.101711	0.113711	0.0759695	0.0656808	0.0984712	0.147298	0.136184	0.108295	0.105794	0.106805	0.136341	0.131773	0.115016	0.125706	0.132775	0.11601	0.136066	0.120696	0.112215	0.0962053	0.0940727	0.111125	0.142844	0.159053	0.155814	0.125853	0.0835918	0.0665959	0.0408718	0.0381032	0.0252066	0.0268607	0.0211877	-0.0256987	-0.0649032	-0.109771	-0.096555	-0.0674401	-0.05424	-0.0464627
-0.15	-0.00283181	0.0227058	0.040187	0.0181516	-0.0110507	-0.0185565	0.0288218	0.0415009	0.0760212	0.103919	0.108527	0.0931122	0.078552	0.12783	0.165167	0.159431	0.137877	0.120686	0.0856885	0.0940569	0.109133	0.102443	0.109523	0.118804	0.0936031	0.111383	0.0898218	0.0818689	0.0787472	0.0774389	0.0904024	0.117067	0.131596	0.130181	0.100519	0.0708392	0.0491319	0.0166736	0.013789	-0.0168453	-0.0143114	-0.0124229	-0.0487297	-0.0612517	-0.101634	-0.0783444	-0.0411241	-0.0405652	-0.0415593
-0.1	-0.00562086	0.0459616	0.0606713	0.0544587	0.0185155	-0.0123027	-0.00434571	0.00934048	0.0507627	0.0938639	0.0847542	0.0549714	0.0243821	0.0928476	0.153168	0.158625	0.166255	0.149261	0.105383	0.0814402	0.0880406	0.0892871	0.0899595	0.103675	0.0849125	0.100153	0.0808558	0.0772495	0.0683268	0.059428	0.0752181	0.0932187	0.0866869	0.0867497	0.0639531	0.0321995	0.00256179	-0.0351398	-0.0426306	-0.0842875	-0.0898382	-0.0934342	-0.113204	-0.0844117	-0.0807896	-0.0555207	-0.0254683	-0.0311864	-0.0305767
-0.05	-9.08001e-05	0.0221586	0.021961	0.0218823	0.00686538	0.00114606	0.00900888	0.0148198	0.0293782	0.0460145	0.00993381	-0.0239124	-0.0342471	0.020992	0.0782776	0.0882636	0.112328	0.12449	0.108221	0.076346	0.0791771	0.0731492	0.0758437	0.0815584	0.0838999	0.10149	0.10023	0.108737	0.0935919	0.0811907	0.122213	0.113144	0.0636568	0.047185	0.0310097	0.00254543	-0.0182806	-0.0479414	-0.0492546	-0.0775729	-0.0753418	-0.0836113	-0.0955981	-0.0608156	-0.0477432	-0.0392921	-0.0360716	-0.0400965	-0.0300227
0	0.0621283	0.0362828	-0.0029528	-0.0348914	-0.052416	-0.020693	0.0243842	0.0917655	0.0869537	0.0546493	0.000850813	0.000719026	0.034495	0.0185587	0.0351403	0.0450419	0.0564597	0.0775668	0.0848451	0.103659	0.108631	0.0693948	0.0536092	0.0048997	-0.0118149	0.0106876	0.0165425	0.0150593	0.0414548	0.0505932	0.0483866	0.0437449	0.0311783	0.0372814	0.0430996	0.00789445	-0.0167185	-0.0329355	-0.029412	-0.0402221	-0.0311994	-0.0373787	-0.0323049	-0.0158882	0.00434192	0.026934	0.0281512	0.00990447	-0.00629439
0.05	-0.0102036	0.0221927	0.0320755	0.0018341	-0.00636645	0.0262909	0.0964219	0.145865	0.108912	0.0675	0.0356632	0.037842	0.0647796	0.0715574	0.0896652	0.0958039	0.0614347	0.0741544	0.0446628	0.0700955	0.0727959	0.0623925	0.0559174	0.00352702	-0.0353698	-0.0252347	-0.0374947	-0.0429544	-0.02712	-0.00674045	-0.0290239	-0.0198311	-0.000241448	0.0304295	0.0561441	0.071511	0.0661981	0.0471564	0.0462372	0.0724272	0.0906719	0.0928195	0.0935009	0.0790805	0.0776139	0.0958806	0.0789425	0.0585459	0.0345577
0.1	-0.0445911	0.00916952	0.0579592	0.0579197	0.0615028	0.0695807	0.0946967	0.113106	0.0950996	0.0940457	0.0912353	0.0480625	-0.000686704	0.015084	0.0460472	0.0797453	0.0836876	0.0947925	0.0549285	0.0540234	0.046142	0.0572742	0.0671576	0.061356	0.0530807	0.0590821	0.0211721	-0.0143772	-0.0381437	-0.0303491	-0.0117018	0.00496999	0.0329356	0.0489433	0.0387166	0.0363729	0.0709236	0.0882914	0.080109	0.0835715	0.0766627	0.0974106	0.0963076	0.0606899	0.0362471	0.034483	0.0033434	-0.0120467	-0.023493
0.15	-0.0670435	-0.0137308	0.0379534	0.0567091	0.081033	0.0775912	0.0622293	0.0481314	0.043222	0.0845769	0.0997163	0.0411512	-0.0359262	-0.00743783	0.0277714	0.0584617	0.0779178	0.0863873	0.0580678	0.056174	0.0408809	0.0472762	0.055812	0.0719211	0.0817617	0.0747121	0.0263307	-0.0175717	-0.0586563	-0.0478254	0.00618726	0.0346471	0.0606499	0.0647038	0.0517204	0.0589164	0.101877	0.128331	0.125563	0.1107	0.0792949	0.0881461	0.0750136	0.0336406	0.0123218	-0.00901589	-0.0500932	-0.0641784	-0.0703458
0.2	-0.0548531	-0.0128607	0.0244737	0.0304442	0.0597754	0.0672149	0.0582202	0.0463708	0.0356515	0.0834962	0.101617	0.0512905	-0.0284756	0.000998479	0.0291626	0.0568116	0.0758699	0.0742405	0.0445252	0.0416556	0.0322671	0.0364726	0.0409107	0.0632422	0.0732897	0.0478934	-0.0102965	-0.0481742	-0.0725748	-0.0407404	0.0269923	0.054308	0.0770223	0.0700311	0.0622485	0.0827587	0.129872	0.153392	0.152334	0.127913	0.0895086	0.0797484	0.0580042	0.0267934	0.0161861	-0.00776097	-0.0447227	-0.0731672	-0.0965615
0.25	-0.0639875	-0.0471325	-0.0233439	-0.0226661	0.0136708	0.0381545	0.0505788	0.0546965	0.0401635	0.0781741	0.0872586	0.0307027	-0.0378422	-0.0071342	0.0168154	0.0634012	0.0823135	0.0611753	0.0153177	0.00504446	0.00821558	0.0192338	0.0264518	0.038613	0.0444494	0.00743098	-0.055396	-0.0839599	-0.0855678	-0.045869	0.0208097	0.044855	0.0703028	0.057856	0.0592924	0.0902741	0.133223	0.142267	0.128792	0.099725	0.0697826	0.0611316	0.0414994	0.020078	0.00895632	-0.00280013	-0.0225094	-0.0555799	-0.0877383
0.3	-0.0810614	-0.0912941	-0.0802557	-0.069905	-0.0209858	0.0163857	0.0317777	0.0295215	0.0142925	0.0417176	0.0505918	-0.004972	-0.0610951	-0.0316281	-0.0165743	0.0359045	0.0657141	0.039278	-0.0188102	-0.0371789	-0.0267722	-0.0089963	-0.0029802	-0.00165645	0.00370572	-0.0165548	-0.0636811	-0.0864225	-0.0806853	-0.0496507	0.0145902	0.0392402	0.0631672	0.0419787	0.0376957	0.0611388	0.10279	0.107897	0.0925678	0.0662374	0.0458834	0.0480104	0.0379249	0.0112704	-0.00622474	-0.000796486	-0.00973294	-0.0390764	-0.0641418
0.35	-0.0859531	-0.108473	-0.0920774	-0.0525314	0.00414549	0.0354342	0.0357591	0.00781594	0.00221197	0.0287811	0.0528779	0.00785415	-0.0450512	-0.0269522	-0.0242772	0.00436618	0.0193207	-0.00780482	-0.0483947	-0.0610435	-0.0384729	-0.0337843	-0.036243	-0.043689	-0.0294408	-0.0247015	-0.0453849	-0.0667885	-0.0676787	-0.0498766	0.0148858	0.0342727	0.0484774	0.0134945	-0.00734981	0.00771962	0.044227	0.0681312	0.0653304	0.0457616	0.0225748	0.0204568	0.0266793	0.014263	0.000104261	0.00583277	-0.00785173	-0.0327029	-0.0449916
0.4	-0.0515423	-0.0824435	-0.0698154	-0.0150852	0.0505043	0.0778313	0.0579693	0.0230378	0.0240956	0.0464718	0.0767332	0.0501689	0.00997209	-0.00714862	-0.0182271	-0.00795394	0.00487858	-0.0091476	-0.0264188	-0.0291302	0.00308692	-0.00652548	-0.0301971	-0.056468	-0.031139	-0.0157033	-0.0302541	-0.0513746	-0.0586108	-0.0573153	-0.00638555	0.00604105	0.0148788	-0.0171724	-0.0446079	-0.0352601	-0.00555017	0.0380105	0.0474324	0.0297678	0.0036501	-0.00242533	0.0182497	0.0307493	0.0175475	-0.00536116	-0.0426227	-0.0590501	-0.049355
0.45	-0.0183679	-0.0435327	-0.0376189	0.0118569	0.0677654	0.0861913	0.0522143	0.0338788	0.0296691	0.027781	0.0456704	0.0377992	0.0235701	-0.0166731	-0.05081	-0.0365878	-0.0116086	-0.0123055	-0.0137703	-0.0151177	0.00932081	-0.0168301	-0.045808	-0.0623223	-0.0235289	-0.00921248	-0.024052	-0.0466664	-0.0579599	-0.0682309	-0.0363812	-0.017257	-0.00253116	-0.0306104	-0.0599326	-0.0619882	-0.0416437	0.0145631	0.0409754	0.0298235	0.0174973	0.0117771	0.0338819	0.0520434	0.0489099	0.0133864	-0.036326	-0.0519103	-0.0363705
0.5	-0.00809717	-0.0252659	-0.0142663	0.0228851	0.0542723	0.0626496	0.0178348	0.0205029	0.00554985	-0.0165616	-0.00613173	0.00976027	0.0214028	-0.0274027	-0.0834372	-0.0586842	-0.0337751	-0.0284415	-0.0261289	-0.0283995	-0.00838283	-0.0421128	-0.0634337	-0.079191	-0.039733	-0.0374671	-0.0541458	-0.0658393	-0.0685401	-0.0841951	-0.0650059	-0.0412866	-0.0258394	-0.051263	-0.0785481	-0.0820455	-0.0648495	-0.016291	0.0197833	0.0217153	0.0351288	0.0374339	0.0523514	0.0594206	0.0707371	0.0550738	0.0163382	0.00408778	0.0108238
0.55	-0.032298	-0.0356359	-0.0132635	0.0249517	0.0393048	0.0490287	0.00324668	-0.00401362	-0.0221065	-0.0382324	-0.0223024	0.0114158	0.0210991	-0.0257728	-0.07299	-0.0518877	-0.0482835	-0.0453632	-0.036381	-0.0404254	-0.0316922	-0.0729801	-0.081839	-0.103845	-0.0595032	-0.0509045	-0.0608351	-0.0767295	-0.0893372	-0.0998748	-0.0862249	-0.0672898	-0.0648844	-0.0836925	-0.104776	-0.107438	-0.0935605	-0.0662516	-0.0278684	-0.0114948	0.0154387	0.0336616	0.0536377	0.0579392	0.0787558	0.0779911	0.0467204	0.0418917	0.0458496
0.6	-0.0457263	-0.0416967	-0.0148938	0.0180878	0.0172364	0.0375439	0.0160701	-0.0115022	-0.0223082	-0.025623	-0.00181717	0.0441655	0.0485632	0.000891276	-0.0470228	-0.0421733	-0.0595513	-0.0613608	-0.0429169	-0.0439638	-0.0477917	-0.0942936	-0.105462	-0.124234	-0.0644836	-0.0386303	-0.041255	-0.0673985	-0.098406	-0.105638	-0.108339	-0.108828	-0.114779	-0.11839	-0.128983	-0.13065	-0.120301	-0.0989563	-0.0560366	-0.035483	-0.0113036	0.009217	0.0383864	0.0499999	0.0706098	0.063253	0.0269092	0.0318375	0.0462359
0.65	-0.0344729	-0.022617	0.00277805	0.0233512	0.013207	0.037213	0.0325741	-0.00719151	-0.0120335	-0.00994396	0.0106336	0.0461263	0.053268	0.000660749	-0.0620881	-0.0669552	-0.0838316	-0.0777602	-0.0477543	-0.0489665	-0.0595453	-0.111156	-0.134344	-0.145408	-0.0799458	-0.036929	-0.0335634	-0.0727873	-0.112753	-0.113407	-0.127708	-0.146147	-0.160015	-0.150775	-0.148847	-0.160215	-0.149082	-0.120897	-0.0725834	-0.0593753	-0.0454067	-0.0242946	0.0145954	0.0427241	0.0743102	0.0617429	0.0166732	0.0214533	0.0492951
0.7	-0.00637604	0.0140833	0.0384368	0.0446589	0.0234515	0.0325793	0.029692	-0.00363825	-0.0033264	-0.0143815	-0.00597294	0.0228327	0.0488301	0.00225501	-0.0700777	-0.0649895	-0.070705	-0.0696817	-0.0521553	-0.0617729	-0.0726404	-0.114309	-0.143104	-0.14852	-0.0940773	-0.0480516	-0.0396771	-0.0774381	-0.1062	-0.0932241	-0.115276	-0.147851	-0.174117	-0.165457	-0.157632	-0.170197	-0.162997	-0.136181	-0.0843487	-0.0797998	-0.0656774	-0.0344444	0.0109157	0.0507986	0.0897496	0.079079	0.0316426	0.0324549	0.0646988
0.75	0.0249751	0.0487534	0.0718625	0.0617039	0.0349379	0.0180976	0.000208562	-0.0248657	-0.0233342	-0.0442483	-0.029965	0.0119387	0.0530456	0.0108267	-0.0515714	-0.0455672	-0.0465634	-0.053325	-0.0523714	-0.0651168	-0.0658564	-0.0936056	-0.132639	-0.147392	-0.108974	-0.0680975	-0.0561916	-0.100227	-0.110861	-0.0876348	-0.0973788	-0.131628	-0.16108	-0.156583	-0.153443	-0.165721	-0.167855	-0.135919	-0.0802529	-0.071329	-0.0576059	-0.0197135	0.0266907	0.0822508	0.128884	0.11763	0.0686107	0.0696671	0.10034
0.8	0.0125173	0.0307014	0.0484517	0.0307259	0.00269672	-0.0200169	-0.0250689	-0.0440393	-0.0442203	-0.0680945	-0.0633292	-0.00645833	0.0529245	0.0152031	-0.0313753	-0.0389809	-0.0372791	-0.0514079	-0.0668192	-0.0828201	-0.0535511	-0.0589725	-0.0914319	-0.128571	-0.104224	-0.0776484	-0.0775983	-0.124087	-0.113484	-0.0831747	-0.0771235	-0.119481	-0.151336	-0.145131	-0.132626	-0.139238	-0.147588	-0.115923	-0.0667823	-0.057319	-0.0466545	-0.00911761	0.0295679	0.0878796	0.125261	0.117792	0.0767937	0.0809373	0.11266
0.85	-0.00366541	0.00590144	0.0174503	0.00529587	-0.016686	-0.0357042	-0.0208102	-0.0348965	-0.0358259	-0.0690076	-0.0770081	-0.00309974	0.0627945	0.031749	-0.00412203	-0.0228449	-0.0287192	-0.0430353	-0.0731687	-0.10694	-0.0623069	-0.0486335	-0.0657429	-0.121397	-0.106901	-0.0866554	-0.0976989	-0.138203	-0.120632	-0.0978211	-0.0895169	-0.13305	-0.166676	-0.155118	-0.133546	-0.137764	-0.147838	-0.114777	-0.0640859	-0.050065	-0.0392494	-0.00302848	0.0311603	0.0845196	0.119446	0.124098	0.0962082	0.10201	0.131013
0.9	0.00552325	0.00596996	0.0112627	0.00203641	-0.0110239	-0.0321037	-0.00934693	-0.01889	-0.021773	-0.0629146	-0.0749603	0.00493597	0.0709358	0.0527547	0.0328954	0.0219845	0.017212	-0.00968152	-0.0520913	-0.108104	-0.0655659	-0.0416133	-0.0470671	-0.104636	-0.0984041	-0.0725254	-0.0935098	-0.130416	-0.121025	-0.112608	-0.112013	-0.155756	-0.190632	-0.18194	-0.153022	-0.147189	-0.154479	-0.118633	-0.0682417	-0.0496121	-0.0346153	-0.0016259	0.0319178	0.0738381	0.103749	0.123529	0.119629	0.133303	0.155106
0.95	0.015997	0.0208093	0.0305111	0.0217483	0.0109882	-0.016278	-0.00402233	-0.0177527	-0.0217522	-0.0545021	-0.0693122	0.00195976	0.0671528	0.0644881	0.0506512	0.0395716	0.0343519	0.0097489	-0.0198059	-0.0816134	-0.0506012	-0.0216804	-0.0222902	-0.0726617	-0.0790647	-0.060754	-0.0856904	-0.121428	-0.126203	-0.120507	-0.120037	-0.155371	-0.196729	-0.208684	-0.189942	-0.178107	-0.17859	-0.131821	-0.0845079	-0.0770473	-0.0610752	-0.0206277	0.0169334	0.0589316	0.0901284	0.108586	0.119759	0.133119	0.153018
1	0.0251504	0.0376673	0.0552763	0.047225	0.0325309	0.00220044	0.00780184	-0.00428348	0.0098283	-0.00683911	-0.0253531	0.0229974	0.0602908	0.0524001	0.041878	0.036299	0.0308269	0.0130512	0.000659298	-0.0528286	-0.040711	-0.0312302	-0.0380379	-0.0793422	-0.0923982	-0.0749059	-0.0924022	-0.12648	-0.133559	-0.122515	-0.10681	-0.1169	-0.167412	-0.213553	-0.209731	-0.189705	-0.179415	-0.130258	-0.0978235	-0.105317	-0.0875771	-0.0369581	0.00559313	0.0602753	0.103322	0.115462	0.127773	0.136404	0.154485
1.05	0.043269	0.0480292	0.0590694	0.0542189	0.0459916	0.0180258	0.0140169	0.0165596	0.0481553	0.0340571	0.0145966	0.0302975	0.0284482	0.0219123	0.0161882	0.0259463	0.032381	0.0134194	-0.00330641	-0.0495612	-0.0473052	-0.0447149	-0.053935	-0.0956248	-0.0951469	-0.0722829	-0.0848447	-0.11477	-0.101163	-0.0837713	-0.0681075	-0.0770001	-0.131185	-0.19057	-0.189083	-0.16903	-0.159252	-0.125517	-0.114195	-0.126859	-0.103756	-0.0521198	-0.0147404	0.0341757	0.0876889	0.0990724	0.110666	0.121048	0.143702
1.1	0.0460255	0.0483816	0.0583081	0.0541468	0.0522313	0.0379057	0.036058	0.0537503	0.0776513	0.0490718	0.029864	0.0323569	0.0125351	0.00158398	0.0115706	0.0368689	0.0496662	0.0315405	0.000491884	-0.0432074	-0.042114	-0.0443262	-0.0564753	-0.109691	-0.102512	-0.0814522	-0.0896748	-0.111406	-0.0823354	-0.0711798	-0.0647601	-0.0695437	-0.116851	-0.169828	-0.160441	-0.146027	-0.144255	-0.128452	-0.133359	-0.143758	-0.116831	-0.059042	-0.0216613	0.0160294	0.0632419	0.0670882	0.0772878	0.100736	0.13515
1.15	0.0556273	0.0651937	0.0795289	0.066683	0.0665886	0.0549896	0.0455507	0.0622219	0.068754	0.0357887	0.0203487	0.0250603	0.0142303	-0.00524968	0.0100002	0.0418686	0.0471716	0.0319147	0.00659004	-0.0237445	-0.0132123	-0.0291192	-0.0588205	-0.127036	-0.114147	-0.0981695	-0.0870424	-0.0934606	-0.0602341	-0.065341	-0.083731	-0.0905424	-0.127191	-0.163824	-0.142849	-0.124939	-0.135214	-0.13951	-0.152364	-0.157079	-0.124777	-0.0643724	-0.0274175	0.0138944	0.0552384	0.0453476	0.0474559	0.0766843	0.118963
1.2	0.0782323	0.0774977	0.0827225	0.0619329	0.0634188	0.0636323	0.0532366	0.0667733	0.0583771	0.0334384	0.0143593	0.0236285	0.0220441	-0.00164629	-0.000141822	0.0119686	0.0164093	-0.00309369	-0.0197134	-0.0291685	0.0145603	0.00487528	-0.0315252	-0.100255	-0.0917522	-0.0943694	-0.0676489	-0.0638714	-0.0429917	-0.0630195	-0.0993153	-0.11016	-0.14184	-0.157515	-0.126911	-0.0993552	-0.112022	-0.129403	-0.147158	-0.153326	-0.123519	-0.0670665	-0.0280401	0.00986005	0.0258862	0.0131582	0.0205303	0.0523582	0.095878
1.25	0.0853514	0.0793663	0.0801721	0.0493425	0.0528376	0.0687411	0.0597597	0.0651512	0.0440796	0.0346926	0.0175389	0.0292953	0.0291924	0.00631325	0.0172633	0.0154195	0.0198392	-0.0064485	-0.0361983	-0.0472039	-0.00756406	0.0015054	-0.0189106	-0.0538245	-0.0433932	-0.0553351	-0.0414627	-0.054467	-0.0490605	-0.0656837	-0.0999858	-0.110845	-0.145689	-0.154726	-0.115878	-0.0781638	-0.07448	-0.0774237	-0.087582	-0.10216	-0.0819259	-0.0353416	-0.00765159	0.0135346	0.00587452	0.00320114	0.028823	0.0562181	0.0813691
1.3	0.079209	0.103137	0.136029	0.110929	0.0933468	0.0784977	0.0433333	0.0464868	0.0395649	0.0586248	0.0690105	0.0839501	0.0598111	0.0118078	0.0203663	0.021523	0.0249763	0.0022218	-0.0523772	-0.0907472	-0.0505476	-0.013471	-0.0223116	-0.0452522	-0.0641	-0.079166	-0.0520636	-0.050995	-0.0434232	-0.0572077	-0.0800084	-0.081071	-0.100924	-0.109953	-0.0918486	-0.0725075	-0.0627473	-0.0420292	-0.0269671	-0.0416187	-0.0311962	0.00298206	0.0159533	0.0220653	0.00544321	0.00283004	0.0399872	0.0642616	0.0792137
1.35	0.0809923	0.109525	0.150276	0.141232	0.116628	0.0788153	0.0299175	0.03448	0.0387934	0.0684415	0.0739064	0.0881062	0.0700083	0.0260568	0.0390512	0.0454646	0.0437385	0.0216195	-0.0430796	-0.0970414	-0.0523614	0.00324378	0.0169346	-0.0241499	-0.0830057	-0.0959528	-0.0535566	-0.0346952	-0.0176948	-0.0310675	-0.0401364	-0.0322323	-0.0507251	-0.0677443	-0.0634799	-0.0490309	-0.0426334	-0.0250418	-0.0178696	-0.0366651	-0.0375174	-0.0123089	-0.00438617	-0.000378475	-0.0115452	-0.0132149	0.0303946	0.0549623	0.0653852
1.4	0.0877104	0.109081	0.140059	0.13716	0.119968	0.0814138	0.0422308	0.0433815	0.0475328	0.0718798	0.0577194	0.0773679	0.0793144	0.055789	0.0631105	0.0702317	0.0614031	0.0503549	0.00215748	-0.0540598	-0.0128652	0.0341124	0.0599031	-0.000711771	-0.0813792	-0.0910578	-0.0426848	-0.022161	0.00018825	-0.015574	-0.00860755	0.00551777	-0.0108026	-0.0261488	-0.0354974	-0.0343773	-0.0374202	-0.0269489	-0.0298969	-0.0465575	-0.0540291	-0.0357484	-0.0306386	-0.0197233	-0.0195641	-0.0178418	0.0247235	0.049929	0.0548371
1.45	0.0965119	0.104976	0.129686	0.130027	0.109104	0.0700573	0.0502369	0.0600281	0.0746425	0.0847381	0.0609472	0.0830727	0.0845605	0.073336	0.0801622	0.0836026	0.0769199	0.0654328	0.0241499	-0.0147119	0.0265685	0.0545237	0.0636928	0.011102	-0.0455619	-0.0479543	-0.0143558	-0.0053568	0.0249034	0.0209672	0.0349044	0.0353736	0.0172957	0.00789219	0.00496773	0.00893214	-0.00200337	-0.017417	-0.033697	-0.0515216	-0.0487161	-0.0226726	-0.021501	-0.0144366	-0.0200917	-0.0200857	0.0226441	0.0490671	0.0458617
1.5	0.0958688	0.114811	0.125824	0.109096	0.0827933	0.0480904	0.034259	0.0363274	0.0533014	0.0681534	0.0596801	0.0935857	0.0932861	0.0923169	0.0966808	0.100664	0.0926746	0.0819078	0.0334842	0.00204931	0.0290857	0.0561351	0.0486595	0.0123813	-0.022769	-0.0176697	0.0150303	0.017047	0.0449315	0.0425366	0.0397441	0.0166378	-0.00628697	-0.0146374	-0.00931832	0.0138385	0.0109971	-0.0116155	-0.0332933	-0.0470709	-0.0246018	0.0124214	0.0121766	0.0045265	-0.0140608	-0.0177867	0.0187777	0.0393281	0.0319409
contact pair8
	time MD spindle
time scalp spindle	-1.5	-1.45	-1.4	-1.35	-1.3	-1.25	-1.2	-1.15	-1.1	-1.05	-1	-0.95	-0.9	-0.85	-0.8	-0.75	-0.7	-0.65	-0.6	-0.55	-0.5	-0.45	-0.4	-0.35	-0.3	-0.25	-0.2	-0.15	-0.1	-0.05	0	0.05	0.1	0.15	0.2	0.25	0.3	0.35	0.4	0.45	0.5	0.55	0.6	0.65	0.7	0.75	0.8	0.85	0.9
-1.5	0.123945	0.167802	0.171464	0.184015	0.222947	0.208469	0.186498	0.124814	0.100875	0.0627555	0.00830127	-0.00641169	-0.0207991	-0.0450207	-0.0178729	0.0262592	0.0737295	0.0605009	0.093429	0.129189	0.155196	0.132856	0.103522	0.0898957	0.0677974	0.0481465	0.0150863	-0.00158983	-0.0273413	-0.0548488	-0.0737439	-0.062159	-0.0501711	-0.0649622	-0.0951281	-0.114408	-0.123819	-0.116423	-0.111321	-0.097004	-0.0701939	-0.0717731	-0.0703851	-0.0295663	0.00787023	-0.0110415	-0.0057454	0.0343449	0.0546348
-1.45	0.103603	0.144793	0.156367	0.183668	0.237872	0.225103	0.186987	0.11127	0.0796107	0.0353982	0.00579776	0.0273163	0.0287961	0.0124902	0.0115257	0.0285942	0.0615913	0.0471812	0.0428875	0.0423297	0.0766648	0.104378	0.0828253	0.0461635	0.0194301	0.00126428	-0.0439438	-0.0598862	-0.0785976	-0.0860171	-0.0929296	-0.0841738	-0.0737279	-0.0725752	-0.0823183	-0.0865043	-0.0725525	-0.0498122	-0.0496255	-0.0567285	-0.0413197	-0.0379973	-0.0313481	0.00574919	0.0438042	0.0430582	0.0632965	0.100872	0.114856
-1.4	0.0791698	0.110214	0.133558	0.173158	0.218192	0.201761	0.156974	0.0875189	0.0691467	0.0221544	-0.00284272	0.0250321	0.0439082	0.0405987	0.031081	0.030244	0.0295633	0.0369235	0.0138258	-0.0134464	-0.00171656	0.0517951	0.0466985	-0.0035682	-0.0514688	-0.0736316	-0.122456	-0.13077	-0.14911	-0.152226	-0.157963	-0.154526	-0.139189	-0.122268	-0.101611	-0.0830378	-0.0692666	-0.0514324	-0.047487	-0.0530526	-0.0401313	-0.0240349	-0.00698312	0.0227205	0.0466272	0.0683612	0.11916	0.166727	0.179301
-1.35	0.0607164	0.0883339	0.140228	0.186286	0.211492	0.197981	0.144593	0.0612863	0.0426325	0.00323278	-0.0123772	0.014439	0.0477518	0.0495193	0.0233876	-0.000380194	-0.0198771	0.00101006	-0.0115599	-0.0308549	-0.022911	0.0326086	0.0346356	-0.0141916	-0.0602352	-0.0873633	-0.131404	-0.129061	-0.152788	-0.165581	-0.17888	-0.184398	-0.174036	-0.155511	-0.117698	-0.0774517	-0.0633147	-0.0600698	-0.058634	-0.0515029	-0.032639	-0.0096938	0.0149057	0.0340467	0.0408659	0.063767	0.10783	0.139731	0.155998
-1.3	0.0948275	0.129295	0.190738	0.242321	0.24678	0.211176	0.14208	0.0440417	0.0173971	-0.00262796	0.0241707	0.0736771	0.103578	0.0885001	0.0436183	0.0141332	-0.0167953	-0.0154111	-0.00278884	0.0126587	0.0500968	0.070977	0.0510901	0.0221575	-0.0059336	-0.0178152	-0.0699503	-0.0850359	-0.117446	-0.140776	-0.168268	-0.168575	-0.148042	-0.120757	-0.0871243	-0.0576786	-0.0451383	-0.0433443	-0.0339063	-0.029539	-0.0275325	-0.00795826	0.0122694	0.0160895	0.00319863	0.011144	0.0304079	0.0591728	0.104401
-1.25	0.122979	0.119892	0.143168	0.181282	0.219625	0.194519	0.155548	0.0926337	0.0862963	0.0901059	0.12652	0.159148	0.174827	0.147181	0.0932544	0.0660133	0.0233064	0.00200114	0.0218122	0.0497803	0.0886238	0.0767885	0.0390438	0.0259594	0.00675394	0.0187987	0.0107297	0.00782091	-0.0106052	-0.0246344	-0.0481791	-0.0431311	-0.0156873	0.0132392	0.0178759	0.0186864	0.0190742	0.0101438	-0.006225	-0.0344724	-0.0608955	-0.0521556	-0.039547	-0.0509968	-0.069155	-0.0798467	-0.0913527	-0.0817257	-0.0368408
-1.2	0.0667221	0.0372339	0.0281928	0.0416384	0.117509	0.131421	0.124326	0.105786	0.0956411	0.108779	0.155117	0.166277	0.1842	0.15079	0.0786143	0.0544686	0.0317291	0.0177462	0.0371026	0.0556373	0.0890905	0.0629156	0.0345119	0.0194916	-0.00938266	-0.00367596	0.0176619	0.0321214	0.0284105	0.0193443	0.0049243	0.0105566	0.0321874	0.0590256	0.05634	0.0581506	0.0722535	0.082565	0.0546689	0.00495921	-0.0354217	-0.0393489	-0.0485054	-0.0760508	-0.0928909	-0.103243	-0.125808	-0.137915	-0.120739
-1.15	0.046889	0.0382516	0.0178797	0.0226765	0.0949657	0.123127	0.120774	0.128326	0.103459	0.0899973	0.146952	0.170856	0.197582	0.166334	0.0891542	0.0389968	0.0117359	-0.00681616	0.0108359	0.0289827	0.0853257	0.0834733	0.0784299	0.0371117	-0.0319021	-0.0358247	-0.0150628	0.00255663	0.00164371	-0.00568924	-0.0115773	-0.0154673	0.00593891	0.0392821	0.048384	0.0559211	0.0775838	0.107929	0.0957678	0.0608241	0.0448196	0.0473921	0.0142842	-0.0295026	-0.047037	-0.033476	-0.0165092	-0.0233102	-0.0338979
-1.1	0.0611413	0.0825043	0.0796426	0.0794498	0.0914764	0.0981575	0.100435	0.112889	0.0893515	0.0639431	0.113794	0.165683	0.211077	0.1951	0.15583	0.0944504	0.0516107	0.030398	0.0212445	0.0161594	0.0630803	0.0870772	0.132132	0.104556	0.0253675	-0.00736179	-0.00804705	-0.00383153	0.00467084	0.0128598	0.0192222	0.00754088	0.01251	0.0325229	0.0421931	0.0477716	0.0525745	0.0634544	0.05375	0.0333045	0.0235341	0.0263593	0.00207247	-0.0219351	-0.0252711	0.012963	0.0521935	0.0397814	0.0120038
-1.05	0.114116	0.14008	0.136424	0.0936862	0.0436092	0.0502561	0.0696209	0.0758611	0.0607566	0.0469839	0.0950142	0.171943	0.212357	0.21307	0.195971	0.122749	0.0743214	0.0609349	0.0306796	-0.00102675	-0.00245874	0.00989793	0.0760569	0.0635561	0.0108754	-0.00412673	-0.0230021	-0.0299905	-0.0125858	0.00883096	0.014464	0.00830279	0.00268109	0.000687536	0.0117936	0.0264496	0.0181878	0.007786	-0.0014373	-0.011254	-0.0307274	-0.0304481	-0.0251694	-0.0189877	0.00342478	0.0453311	0.0607088	0.0431804	0.0189824
-1	0.100256	0.119145	0.108231	0.0537553	-0.0167323	0.00195788	0.0437503	0.0409099	0.0255519	0.0455018	0.111224	0.185645	0.187567	0.18678	0.156847	0.0879476	0.0463533	0.0459048	-0.0102136	-0.0549057	-0.0827577	-0.0889691	-0.0355386	-0.032167	-0.0346105	-0.0276691	-0.0385065	-0.0472108	-0.028702	0.0013007	0.00644508	0.00941833	0.01127	0.00537962	0.018908	0.0199249	-0.00938949	-0.035399	-0.0396411	-0.0390104	-0.0603081	-0.0512624	-0.0296156	-0.0198801	0.00149573	0.0393345	0.0373242	0.0193959	0.00831948
-0.95	0.0702417	0.0718239	0.0660581	0.0441214	-0.0155963	0.0114976	0.06687	0.0705126	0.0671045	0.111338	0.128175	0.147588	0.121095	0.11532	0.0859078	0.0440463	0.0331353	0.0375322	-0.00878164	-0.0388913	-0.0479727	-0.0553625	-0.0228336	-0.0224868	-0.029501	-0.0573948	-0.0846003	-0.087062	-0.0680987	-0.0435576	-0.0428116	-0.0361715	-0.0216559	-0.00995864	0.0166602	0.0175344	0.00174919	-0.0148921	-0.0153876	-0.0172597	-0.032834	-0.0132544	0.00873079	0.0101878	0.013281	0.0285039	0.0125206	0.00635401	0.00948207
-0.9	0.0792685	0.0549042	0.0519567	0.0580558	0.0142743	0.0296976	0.0694532	0.082266	0.0889273	0.119928	0.122712	0.169005	0.171113	0.146697	0.0858501	0.0429414	0.0422296	0.0458873	0.01431	-0.00882413	0.00112844	0.00276836	0.0145635	0.0072897	-0.0029907	-0.04304	-0.0856946	-0.11058	-0.0995333	-0.0864618	-0.0799628	-0.061756	-0.0335542	-0.00994346	0.0125525	0.0147304	0.0253364	0.0303927	0.0292301	0.0144185	0.00156934	0.0323278	0.0596024	0.0576817	0.0431197	0.0198862	-0.0121859	-0.0103502	0.00222349
-0.85	0.104335	0.079613	0.069473	0.0677739	0.0260945	0.0376718	0.0750355	0.0943183	0.0868131	0.060897	0.0609531	0.151511	0.191062	0.183325	0.137468	0.0970472	0.0834157	0.0718862	0.0503054	0.043015	0.0607961	0.0462356	0.044774	0.0357101	0.00189414	-0.0295405	-0.0650548	-0.099767	-0.0893637	-0.0761578	-0.061394	-0.0434878	-0.0285517	-0.0228549	-0.0246526	-0.0302538	-0.0146135	-0.00334585	-0.0086033	-0.0340656	-0.042398	0.00531057	0.0498592	0.059443	0.041394	0.0108116	-0.0158444	-0.0140452	-0.00800304
-0.8	0.163325	0.15017	0.111224	0.0861575	0.0489478	0.0552343	0.0918391	0.0920228	0.0999651	0.0566845	0.0503047	0.154292	0.182164	0.175069	0.17246	0.151054	0.133528	0.130909	0.12048	0.109868	0.105449	0.0681723	0.064299	0.0563096	0.00910567	-0.00141909	-0.0301104	-0.066628	-0.0692362	-0.0735481	-0.06744	-0.0568036	-0.0563976	-0.0614115	-0.0521465	-0.0411497	-0.0355333	-0.0301324	-0.0426598	-0.0707835	-0.0764895	-0.0305642	0.0217181	0.0441222	0.0506985	0.0293349	0.000626826	-0.000756593	-0.00462
-0.75	0.190459	0.167167	0.100282	0.0793049	0.0804295	0.0911182	0.0946879	0.0524963	0.0744231	0.0448454	0.0314453	0.133935	0.176024	0.173409	0.187123	0.17581	0.155104	0.170138	0.156277	0.11971	0.0838399	0.0397344	0.0290503	0.0249714	-0.0123263	0.00795978	0.00956403	-0.0218494	-0.0506196	-0.078716	-0.0916464	-0.0881465	-0.0836661	-0.0819875	-0.0548647	-0.0436866	-0.0562474	-0.0669141	-0.0836236	-0.0893569	-0.0635014	-0.018675	0.0225149	0.0480774	0.0784853	0.0608082	0.0256141	0.0203521	0.00451983
-0.7	0.168351	0.150727	0.0988731	0.089964	0.119715	0.134906	0.126831	0.0818888	0.120376	0.0979738	0.0665452	0.124254	0.150328	0.166459	0.200864	0.205264	0.161323	0.152776	0.131426	0.101168	0.0311964	-0.01538	-0.0152783	-0.0171254	-0.0340527	0.0100421	0.0568135	0.0364735	-0.0104974	-0.051679	-0.0733948	-0.0975139	-0.107555	-0.106601	-0.079531	-0.0853045	-0.120007	-0.153426	-0.184741	-0.176748	-0.134626	-0.100029	-0.0778054	-0.0461157	0.00549801	0.014181	0.026011	0.0490275	0.0446579
-0.65	0.128991	0.156163	0.140195	0.126422	0.121043	0.117977	0.0994081	0.0788093	0.130799	0.131387	0.112624	0.144133	0.131085	0.143713	0.169266	0.153168	0.0774054	0.0430962	0.0349748	0.0439507	0.0247998	0.00671903	0.00833694	-0.0130321	-0.0158095	0.0477883	0.109696	0.0892043	0.0310894	-0.0156555	-0.038974	-0.0766276	-0.0926192	-0.0869983	-0.0670142	-0.0816103	-0.116264	-0.150319	-0.170484	-0.155381	-0.117221	-0.0942	-0.0813758	-0.0540839	-0.0249592	-0.0143745	0.0344147	0.0853743	0.103341
-0.6	0.100483	0.144342	0.133999	0.104565	0.0426576	0.0148913	0.00270461	0.00216278	0.0633717	0.103106	0.104692	0.139035	0.0971762	0.0851125	0.108349	0.0922975	0.0373159	0.021089	0.0150643	0.0105339	0.0594339	0.0717291	0.0601738	0.0297135	0.0352662	0.0832062	0.128405	0.102531	0.070121	0.0490966	0.0306189	-0.00882641	-0.0209547	0.00385885	0.0253159	0.0155788	-0.00212408	-0.0185369	-0.0107001	-0.00525669	-0.00312578	0.00531284	0.0147608	0.0251929	0.0124219	0.00843407	0.0495542	0.0984587	0.129843
-0.55	0.13838	0.15195	0.123661	0.0706674	-0.0129334	-0.0544694	-0.0444348	-0.0312389	0.0293887	0.101965	0.106093	0.113145	0.0822273	0.0646936	0.0733789	0.0719939	0.0658494	0.0544299	0.0312131	-0.00619086	0.0569031	0.0665597	0.0707524	0.0718065	0.0813561	0.111675	0.147002	0.115374	0.100283	0.0985293	0.0881465	0.0582683	0.0467433	0.0679962	0.0785073	0.0713618	0.0647315	0.062071	0.0846708	0.078228	0.0425779	0.0255306	0.0191873	0.0173569	-0.0148109	-0.0185893	0.0187744	0.0436433	0.0588184
-0.5	0.182332	0.156587	0.105641	0.0452734	-0.0198869	-0.0398596	-0.0134396	-0.00847126	0.00969835	0.092387	0.12713	0.134148	0.107971	0.0776498	0.0759408	0.0754195	0.0881017	0.0748632	0.0560463	0.0213386	0.0675212	0.0468883	0.0691034	0.0951167	0.106667	0.0989748	0.0863404	0.0419738	0.0421635	0.0492878	0.0370829	0.0294752	0.0345969	0.0614616	0.0751683	0.0636949	0.0565122	0.0537059	0.0749429	0.0715409	0.0424678	0.0267585	0.00802504	-0.00974388	-0.0548109	-0.0512062	-0.00675545	0.00446898	0.00592222
-0.45	0.185807	0.149333	0.109586	0.0669922	0.0360281	0.0140406	0.00822463	-0.013539	-0.04062	0.023018	0.0584511	0.0693159	0.0488674	0.047893	0.0720766	0.0909748	0.102188	0.0796153	0.0586173	0.0149118	0.027443	0.0129038	0.0704967	0.104225	0.100085	0.039037	-0.0112859	-0.0453736	-0.0401214	-0.0489053	-0.0656839	-0.0544815	-0.0265764	0.00904193	0.0275333	0.00154278	-0.0167877	-0.0158824	0.0115371	0.0305673	0.0491998	0.0521624	0.0345703	0.015062	-0.035012	-0.0336346	0.00730943	0.0048173	0.00077177
-0.4	0.167241	0.143964	0.116707	0.109005	0.0999203	0.0695997	0.0543548	0.025114	-8.87877e-05	0.0256103	0.0221597	0.00166648	-0.00462758	0.022392	0.0800357	0.118077	0.118686	0.0885623	0.0871281	0.0190309	-0.00435136	0.00173478	0.0782258	0.113314	0.100443	0.0327862	-0.0110803	-0.0353861	-0.0252408	-0.0431827	-0.0432867	-0.028343	-0.0133083	0.00379435	0.0176376	-0.0107995	-0.035317	-0.0420224	-0.0341438	-0.0368621	-0.0164227	-0.0104807	-0.017558	-0.0289729	-0.0576354	-0.0477496	0.0157048	0.0308055	0.0304299
-0.35	0.0794066	0.0777325	0.0765798	0.115889	0.130967	0.106371	0.107189	0.0719499	0.03465	0.0202967	0.00581749	-0.0280835	-0.0149801	0.0113307	0.0622015	0.103389	0.107873	0.0636039	0.0667964	-0.00597761	-0.030675	0.0166412	0.0697279	0.0899055	0.0737629	0.0259139	0.0135071	0.00748549	0.00573022	-0.0126048	0.00215898	0.00878088	0.00124075	-0.00116107	0.0171983	0.00474217	-0.0181491	-0.0304868	-0.0328082	-0.0501764	-0.0349087	-0.0145073	0.00152457	0.00876494	0.00223259	-0.00842876	0.0254335	0.0423017	0.0592062
-0.3	-0.0108078	0.0109338	0.0324637	0.0833959	0.100667	0.0976551	0.115061	0.0828579	0.0480152	0.0238733	-0.00987365	-0.0535777	-0.0305323	-0.0120387	0.0267069	0.0779898	0.114645	0.0928279	0.0996524	0.0281609	-0.0127847	0.0376096	0.0729638	0.103429	0.107036	0.0669763	0.0601191	0.0553717	0.0392525	0.0284735	0.0486458	0.0354468	-0.00623335	-0.0508017	-0.0451542	-0.029136	-0.0244781	-0.019767	-0.0148943	-0.0220383	-0.0120873	0.0110666	0.0373857	0.061388	0.0734092	0.044343	0.0474271	0.0646344	0.103423
-0.25	-0.061347	-0.0201313	0.00761525	0.051676	0.0543419	0.0644697	0.0853895	0.063849	0.0459882	0.0220656	-0.0336407	-0.062697	-0.0430013	-0.0333561	-0.0146037	0.0293842	0.0861332	0.0778456	0.0858023	0.0347289	-0.00423753	0.0273049	0.0614707	0.122938	0.15843	0.113414	0.0824094	0.0619723	0.0398414	0.0373174	0.0480501	0.0192024	-0.0313072	-0.0836342	-0.0704269	-0.0320114	-0.000569152	0.0201116	0.0250283	0.0209319	0.0161662	0.0375413	0.0668875	0.0885745	0.102855	0.0844917	0.0741317	0.0893295	0.129972
-0.2	-0.0602595	-0.0087141	-0.00869892	0.0144952	0.0131611	0.0274756	0.0467334	0.0324819	0.0259693	-0.000938721	-0.0518482	-0.0423889	-0.0243225	-0.0162368	-0.00440524	0.028617	0.0802087	0.0752396	0.0713975	0.0307441	-0.00621135	0.00924455	0.0473102	0.124429	0.18428	0.147509	0.108228	0.0826227	0.0536141	0.0399112	0.0174942	-0.0299738	-0.0813068	-0.126955	-0.105874	-0.0589376	-0.0092491	0.0236608	0.0198255	0.0181802	0.0286147	0.0674589	0.102076	0.10872	0.116949	0.117453	0.103995	0.0959393	0.114395
-0.15	-0.0211133	0.0417052	0.0367467	0.0420239	0.032831	0.0433223	0.0772643	0.0671888	0.0621878	0.0278482	-0.0257742	-0.011169	0.00405692	0.051572	0.0723589	0.0917898	0.12031	0.101046	0.0693257	0.032403	0.0172203	0.019037	0.0541514	0.126524	0.161703	0.128291	0.0825194	0.0527907	0.0108374	-0.0103191	-0.0533068	-0.0989072	-0.135224	-0.162388	-0.14062	-0.103715	-0.0563961	-0.0206018	-0.0148905	-0.00141605	0.040595	0.0990787	0.135002	0.138931	0.138818	0.130699	0.120517	0.11631	0.142375
-0.1	0.0147714	0.0552593	0.0353223	0.0159719	0.0170526	0.0469899	0.101876	0.0918194	0.0757906	0.0546796	-0.00295428	-0.0210313	-0.0234506	0.0319795	0.0434301	0.0570799	0.10122	0.094675	0.0521799	0.0241799	0.0278998	0.0279006	0.0417044	0.0876054	0.110201	0.10034	0.0556767	0.0196509	-0.0465657	-0.0805213	-0.1301	-0.157651	-0.173032	-0.183839	-0.17051	-0.157281	-0.125518	-0.076963	-0.0451467	-0.0110932	0.0442117	0.0970207	0.124264	0.121544	0.103727	0.0886192	0.0803726	0.0921389	0.137286
-0.05	-0.0224678	0.000270157	0.0152502	0.0117754	0.0203764	0.0607369	0.0979541	0.0661514	0.00745817	-0.00438171	-0.0552411	-0.108203	-0.106188	-0.0396851	-0.00887801	-0.0155265	0.0294532	0.0642815	0.0367786	0.00579776	0.0360865	0.0640304	0.062464	0.033536	0.0178349	0.0163643	-0.0264261	-0.0516782	-0.110386	-0.129447	-0.155252	-0.165569	-0.181345	-0.196434	-0.172877	-0.136904	-0.0937537	-0.0471356	-0.021948	0.00572112	0.0511698	0.0916441	0.102072	0.0869998	0.0572863	0.044346	0.0266598	0.0237412	0.0466522
0	0.0489972	0.064686	0.0732977	0.0819177	0.0849759	0.0857067	0.101521	0.0910431	0.0511	0.00806602	-0.0296946	-0.0975595	-0.105963	-0.0360486	0.0287308	0.00406602	0.000179093	0.0411315	0.0172673	-0.0187418	0.0314741	0.0904519	0.0914999	0.0144686	-0.023229	-0.0235841	-0.0330131	-0.0310567	-0.0653311	-0.0740231	-0.090996	-0.122696	-0.158894	-0.189481	-0.16598	-0.11485	-0.0677799	-0.0533166	-0.055012	-0.02586	0.0319628	0.0866629	0.0979078	0.0958247	0.0934396	0.0909672	0.0644713	0.029731	0.015827
0.05	0.0998535	0.110281	0.0810252	0.0819973	0.107576	0.101572	0.117189	0.104983	0.113867	0.0887088	0.0799476	0.0509277	0.0202504	0.0458122	0.0658038	0.0587076	0.0722284	0.100422	0.0759977	0.0618198	0.047975	0.00521799	0.0345559	0.0589566	0.113799	0.120413	0.107811	0.0900649	0.0703039	0.0612241	0.0238217	-0.00644584	-0.0267684	-0.0638589	-0.106334	-0.121902	-0.0941317	-0.0835872	-0.078502	-0.0562026	-0.0319552	-0.00882413	-0.000463669	0.016381	0.0308867	0.0282466	0.042398	0.027273	0.0340816
0.1	0.00916714	-0.014949	-0.048938	-0.0639173	-0.0160653	0.0271607	0.0697333	0.0739108	0.0969698	0.0832654	0.0428928	0.0150302	0.00411535	0.00179397	0.0104868	0.0441981	0.0763923	0.0722869	0.0919446	0.0957283	0.0420315	-0.0205502	0.0247763	0.108115	0.192414	0.194475	0.174672	0.14064	0.120328	0.0999256	0.0809691	0.0731186	0.0654274	0.0330738	-0.0273322	-0.0777553	-0.0900292	-0.0928317	-0.0934191	-0.100618	-0.110259	-0.130529	-0.140986	-0.127731	-0.0922079	-0.0880713	-0.0477207	-0.0322352	-0.0233117
0.15	-0.0601616	-0.0622425	-0.0663487	-0.0729729	-0.0447945	0.000160121	0.0195925	-0.0084447	-0.01093	-0.00949573	-0.0422182	-0.0709535	-0.0580854	-0.0680304	-0.0470195	0.00967634	0.0656733	0.0515819	0.0690123	0.0570556	0.0129456	-0.0305217	0.025712	0.115098	0.16025	0.153243	0.116533	0.0861165	0.0881503	0.0777492	0.0859245	0.11034	0.132026	0.134313	0.105744	0.0528818	0.0141871	-0.00397951	-0.0197534	-0.0568325	-0.0847027	-0.118262	-0.142554	-0.137607	-0.102839	-0.0911265	-0.0580467	-0.0447634	-0.0430651
0.2	-0.0403787	-0.0321525	-0.0240774	-0.0300065	-0.0300034	-0.016598	-0.0237518	-0.0545893	-0.0739275	-0.0620846	-0.0787403	-0.0926329	-0.0540618	-0.0376688	-0.00989869	0.0140679	0.0305399	-0.000493265	0.0208939	-0.00199051	-0.00971277	0.0053174	0.0889979	0.148766	0.123533	0.101229	0.0731618	0.0709292	0.0959067	0.102865	0.132907	0.175907	0.220412	0.252683	0.253493	0.198398	0.129697	0.0764363	0.0374434	-0.0114415	-0.0487505	-0.086672	-0.127858	-0.139637	-0.104332	-0.067333	-0.0386219	-0.0366625	-0.054159
0.25	-0.0336672	-0.0242671	-0.0142409	-0.00962777	-0.00927414	-0.00461241	-0.0216354	-0.0502182	-0.0808036	-0.0688575	-0.0624155	-0.0518346	-0.00757731	0.015981	0.0274286	0.00858509	-0.0165502	-0.0532908	-0.0242542	-0.0359757	-0.0274179	0.0163665	0.103448	0.145528	0.113877	0.0878361	0.0686792	0.08045	0.109254	0.106044	0.132265	0.182005	0.235824	0.280888	0.297532	0.25412	0.183891	0.11594	0.0603316	0.0111	-0.0272214	-0.063355	-0.112725	-0.133836	-0.104781	-0.0491869	-0.0189945	-0.0243483	-0.0455625
0.3	-0.058502	-0.0883051	-0.10546	-0.0570852	0.00922785	0.0498683	0.0321965	-0.0122732	-0.0491019	-0.0389839	-0.0060406	-0.00211497	0.0300224	0.0315454	0.0273975	-0.00486739	-0.0437556	-0.0532886	-0.00446291	-0.00915652	-0.0112601	0.0188071	0.0925661	0.15407	0.154762	0.11327	0.0981575	0.106189	0.108368	0.0747319	0.0838642	0.130261	0.170349	0.199309	0.21321	0.194633	0.168163	0.143241	0.104039	0.0548245	0.00450617	-0.029004	-0.060469	-0.0747221	-0.0594718	-0.00841207	0.00888256	-0.0045646	-0.0136498
0.35	-0.104664	-0.139846	-0.16699	-0.109939	-0.0112222	0.056859	0.0448856	-0.016494	-0.0501013	-0.0512389	-0.0187653	-0.0232518	-0.00401062	0.00659078	0.0198892	0.0198346	-0.0127331	-0.0220694	-0.00604895	-0.0243309	-0.0313717	-0.00716297	0.0715606	0.150362	0.154926	0.0907775	0.073602	0.079918	0.0749057	0.0461658	0.0592525	0.105132	0.133544	0.146466	0.143766	0.123694	0.120528	0.135389	0.131887	0.0995181	0.0535504	0.0309376	0.0234028	0.0170192	0.0229634	0.0530533	0.0534426	0.0292074	0.0233337
0.4	-0.0897515	-0.121053	-0.149625	-0.116716	-0.0197769	0.0477549	0.0305999	-0.0375109	-0.0569676	-0.0675257	-0.0311068	-0.0423138	-0.0404971	-0.0171717	0.00609903	0.0369402	0.0199734	0.00552533	-0.0234483	-0.062184	-0.0537674	-0.035402	0.0445335	0.120206	0.113416	0.0497545	0.0390514	0.0655625	0.0846822	0.063638	0.0651535	0.0947297	0.118145	0.136927	0.133165	0.105698	0.0944405	0.104804	0.120516	0.109238	0.0839985	0.0668898	0.0665779	0.0554377	0.0510302	0.0661006	0.0667243	0.0289934	0.0266598
0.45	-0.0285866	-0.0590757	-0.0962246	-0.0979617	-0.0311546	0.00658623	-0.00329729	-0.0617871	-0.0644872	-0.0724068	-0.0280137	-0.0431061	-0.0556016	-0.0377864	-0.0160903	0.0382728	0.0652248	0.0889622	0.0300611	-0.0271569	-0.0140467	-0.013838	0.0234149	0.0615511	0.0555394	0.0330123	0.0441609	0.0742561	0.092085	0.0670264	0.0554005	0.0678475	0.083191	0.0959886	0.0899359	0.0661696	0.0591857	0.0796448	0.117703	0.125887	0.115396	0.0955599	0.0887945	0.0695633	0.0600949	0.0728575	0.0779579	0.0320114	0.0227479
0.5	0.0279696	1.82129e-05	-0.01583	-0.037158	-0.0427615	-0.0577295	-0.0501635	-0.0834149	-0.0809068	-0.0940755	-0.0718209	-0.0659177	-0.0756752	-0.0727558	-0.0728712	-0.0278558	0.0408317	0.0910529	0.038691	-0.0126033	-0.0108086	-0.0170427	-0.0242906	-0.0294396	-0.0265923	0.0094077	0.0425422	0.0701522	0.0882049	0.0634536	0.0472282	0.0446321	0.0515917	0.0569896	0.0585915	0.0585452	0.0706515	0.105487	0.147841	0.171331	0.182308	0.171513	0.149923	0.11743	0.0914764	0.101531	0.111857	0.0596707	0.0198998
0.55	0.0111281	-0.00362436	-0.0093265	-0.0257826	-0.045476	-0.0602785	-0.0406595	-0.0313967	-0.0348336	-0.0597678	-0.0782637	-0.0724568	-0.106073	-0.105153	-0.0810996	-0.0300543	0.0472457	0.095874	0.041111	-0.0366837	-0.0659017	-0.0641753	-0.0677101	-0.0738387	-0.04986	-0.0105134	0.0163939	0.0368803	0.0499548	0.0331474	0.0290351	0.0230871	0.0213614	0.023657	0.0401222	0.0733265	0.110167	0.160316	0.201305	0.236821	0.264347	0.264854	0.234186	0.199111	0.170811	0.159496	0.143554	0.0810313	0.0140231
0.6	-0.0113489	-0.0252757	-0.054757	-0.0770715	-0.0736118	-0.0559628	-0.026121	-0.00282527	-0.00887194	-0.0435803	-0.0704974	-0.0649304	-0.110192	-0.103447	-0.0679105	-0.0272791	0.0208977	0.0523263	-0.0136612	-0.0869732	-0.123044	-0.106315	-0.0908921	-0.0827797	-0.0580998	-0.0443385	-0.0298911	-0.0132286	0.00413432	0.00193512	0.0080258	-0.0123992	-0.030634	-0.0321024	-0.00799848	0.0395857	0.0844257	0.13822	0.185862	0.235939	0.278157	0.290974	0.27088	0.255501	0.252587	0.232632	0.184902	0.113316	0.0509915
0.65	-0.0353732	-0.0598695	-0.112796	-0.122866	-0.076642	-0.0231364	0.00962398	0.0104049	-0.0112867	-0.0612385	-0.0816103	-0.0560584	-0.0576824	-0.0474756	-0.0390051	-0.026055	-0.00239954	0.0238186	-0.0425506	-0.0945802	-0.118922	-0.105041	-0.0992487	-0.0988389	-0.0984489	-0.0992168	-0.0769729	-0.0588169	-0.0532445	-0.0585263	-0.0592434	-0.0851732	-0.0975033	-0.0851497	-0.049476	-0.00930146	0.0352586	0.0984208	0.165811	0.221131	0.27162	0.296798	0.292936	0.306818	0.333951	0.323299	0.268404	0.193444	0.133707
0.7	-0.0706856	-0.109136	-0.166666	-0.176666	-0.109531	-0.0412468	-0.019981	-0.0386158	-0.0689585	-0.134825	-0.135986	-0.104348	-0.0699769	-0.067896	-0.0858486	-0.0798475	-0.0487634	-0.0257788	-0.0640827	-0.0934221	-0.102554	-0.110192	-0.113962	-0.10399	-0.0944549	-0.0774677	-0.0667699	-0.0668162	-0.0842793	-0.102825	-0.106992	-0.122658	-0.125364	-0.0956881	-0.0524105	-0.0309611	-0.00444394	0.059981	0.138642	0.187831	0.23581	0.27273	0.28418	0.312641	0.345695	0.353672	0.313482	0.250875	0.211498
0.75	-0.0782402	-0.127411	-0.171101	-0.188752	-0.147235	-0.0968833	-0.0984868	-0.105846	-0.114583	-0.164783	-0.138876	-0.106503	-0.0748761	-0.0820505	-0.0983813	-0.0853409	-0.0440827	-0.0183472	-0.0360911	-0.063767	-0.0867486	-0.109978	-0.107873	-0.076151	-0.0517572	-0.0353648	-0.0456513	-0.0741362	-0.110024	-0.144184	-0.14398	-0.149208	-0.145266	-0.111435	-0.0698873	-0.0673997	-0.0714119	-0.024812	0.0533994	0.111229	0.166909	0.214749	0.240856	0.276487	0.29935	0.306617	0.305811	0.269306	0.246925
0.8	-0.0583753	-0.0689235	-0.0740975	-0.0999909	-0.1194	-0.107104	-0.114424	-0.118201	-0.12672	-0.152194	-0.106711	-0.0563885	-0.0480698	-0.0628154	-0.0530632	-0.0316274	-0.00999734	0.0119059	0.00339139	-0.00745361	-0.0455382	-0.0783995	-0.0926283	-0.0711319	-0.0299761	-0.00146993	0.0131725	-0.0162155	-0.0845039	-0.148866	-0.157421	-0.156068	-0.144168	-0.122357	-0.101607	-0.102942	-0.109439	-0.068022	-0.00185012	0.055169	0.109449	0.1545	0.186334	0.228514	0.240055	0.236022	0.265206	0.256978	0.260824
0.85	-0.0430651	-0.00795902	-0.0032988	-0.0406314	-0.0945657	-0.0882125	-0.0860892	-0.0917814	-0.109757	-0.117717	-0.0834187	-0.0191539	-0.0220907	-0.0472851	-0.0218349	0.00275318	-0.000588883	-0.00624246	-0.02366	-0.0115143	-0.0436312	-0.0725388	-0.0946902	-0.079037	-0.0205175	0.000800607	0.0119013	-0.00754468	-0.0747084	-0.130877	-0.134273	-0.124386	-0.10308	-0.0857075	-0.0815906	-0.0825893	-0.0821992	-0.039339	0.0203202	0.0756866	0.118197	0.138145	0.156346	0.190686	0.194012	0.177423	0.203993	0.200071	0.218459
0.9	-0.0117374	0.0474718	0.0539063	0.021498	-0.0087786	0.00184026	-0.0169873	-0.0475007	-0.074137	-0.0727399	-0.0528014	0.0139154	0.00275621	-0.0370374	-0.0245183	-0.0150423	-0.0220323	-0.0252491	-0.0358998	-0.0355614	-0.0582979	-0.0612984	-0.0614039	-0.0560319	-0.0143039	-0.01938	-0.0132286	-0.0159196	-0.0650108	-0.112524	-0.116143	-0.0951842	-0.0530571	-0.0240918	-0.0299677	-0.0545726	-0.0690768	-0.0334707	0.0248962	0.0812696	0.132744	0.153106	0.156956	0.16868	0.171051	0.163076	0.18288	0.169749	0.180172
0.95	0.0264853	0.0830962	0.0881131	0.0583017	0.059377	0.0662068	0.0190894	-0.0475948	-0.103806	-0.117387	-0.095975	-0.0505232	-0.0577537	-0.0861901	-0.07358	-0.0567983	-0.0360971	-0.0304504	-0.034546	-0.0506621	-0.0561176	-0.0286116	-0.0123863	-0.0056088	0.0167528	0.00201783	0.00428078	-0.00181597	-0.0579177	-0.111546	-0.125288	-0.108644	-0.0711311	-0.0490867	-0.0628875	-0.103048	-0.12315	-0.0828124	-0.01549	0.0523301	0.114945	0.142273	0.148521	0.156921	0.166424	0.172794	0.180845	0.167853	0.177422
1	0.0490859	0.0753375	0.0567718	0.0494806	0.0540808	0.0544307	0.0025369	-0.0712282	-0.139683	-0.162007	-0.127328	-0.0713079	-0.0616786	-0.0665726	-0.0433823	-0.0214935	0.0236646	0.0282686	0.0251049	-0.00155568	-0.00717511	0.0132666	0.0203415	0.0282489	0.0577181	0.0425627	0.00291633	-0.0200159	-0.0570009	-0.100751	-0.117128	-0.103695	-0.0734373	-0.0614646	-0.0742326	-0.10849	-0.126059	-0.0856369	-0.0142098	0.0545893	0.114514	0.145451	0.157438	0.161539	0.169927	0.190316	0.206359	0.213339	0.234171
1.05	0.0879059	0.0763354	0.0338069	0.0331315	0.0353884	0.040453	-0.0119302	-0.0806746	-0.119387	-0.135284	-0.10096	0.00952229	0.0528818	0.0589801	0.0627744	0.0575208	0.0858964	0.106172	0.101727	0.0497826	0.0242231	0.0131618	0.0334722	0.0247194	0.0629042	0.0731679	0.017177	-0.0367467	-0.0922831	-0.144765	-0.157553	-0.13411	-0.113163	-0.109355	-0.109399	-0.109862	-0.111384	-0.0831857	-0.0303366	0.0118019	0.0461264	0.0637344	0.0882436	0.115313	0.155913	0.18876	0.20235	0.224779	0.234084
1.1	0.122164	0.0781491	0.0502493	0.0418562	0.0313921	0.0532772	0.0261119	-0.0221954	-0.0278528	-0.0555485	-0.0659473	0.0358262	0.0793307	0.115318	0.121075	0.093133	0.0767778	0.0765335	0.0730928	0.0501893	0.0381157	0.0227289	0.039789	0.0262834	0.0901635	0.130744	0.0751478	-0.0112958	-0.0922049	-0.153674	-0.163232	-0.138718	-0.11862	-0.106371	-0.0906454	-0.07634	-0.0765001	-0.076875	-0.055893	-0.0272814	-0.000510719	0.0136581	0.0482686	0.0899313	0.133656	0.148136	0.157237	0.197303	0.216892
1.15	0.106441	0.0711569	0.0591926	0.0522573	0.0366208	0.0539382	0.0519734	0.030228	0.0394589	0.0127786	-0.00504041	0.0905673	0.132315	0.185169	0.194647	0.153152	0.103754	0.0727376	0.0519833	0.0537621	0.0790514	0.0830954	0.0962474	0.0730351	0.118789	0.149359	0.0903039	0.00661506	-0.0752442	-0.132623	-0.147769	-0.135764	-0.113928	-0.0912518	-0.0685927	-0.056875	-0.0597238	-0.0779108	-0.0852468	-0.0721859	-0.042244	-0.0119567	0.0273512	0.0579215	0.0866151	0.0706393	0.062741	0.0961928	0.120876
1.2	0.0598467	0.0519279	0.0696498	0.0769281	0.0673292	0.0642831	0.0721055	0.0572408	0.049923	0.0199234	0.0192389	0.0977515	0.135668	0.178906	0.20377	0.204411	0.164865	0.112987	0.0677078	0.0731057	0.0988184	0.114413	0.125681	0.0902334	0.101948	0.110656	0.0551121	0.0019298	-0.0424974	-0.0724439	-0.0895534	-0.103633	-0.103567	-0.0945498	-0.0919332	-0.0911774	-0.0889463	-0.104965	-0.118878	-0.111262	-0.0766928	-0.042392	-0.00863669	0.0104398	0.021325	5.91918e-05	-0.0118012	0.0120827	0.0266386
1.25	0.0105483	0.0153884	0.0449554	0.0667479	0.0797245	0.0570677	0.0533166	0.0352411	0.0224587	-0.0031531	-0.00347334	0.00334813	0.0276532	0.0598194	0.0924386	0.137729	0.133821	0.10305	0.0690639	0.0883331	0.090804	0.0826113	0.0861962	0.0431227	0.0366564	0.0506416	0.00965509	-0.00474369	-0.00644128	0.000151015	-0.0132074	-0.0432267	-0.0596024	-0.0711182	-0.0906955	-0.104486	-0.102816	-0.108461	-0.11651	-0.115428	-0.0845654	-0.0521108	-0.0284955	-0.0141522	0.00399545	0.0158429	0.0205987	0.031553	0.0395758
1.3	0.0122891	0.032642	0.0595887	0.0740065	0.0809281	0.0674255	0.0643157	0.051575	0.0457947	0.0149383	-0.0232252	-0.0712343	-0.0547577	-0.010779	0.0273671	0.0806071	0.0918414	0.0877648	0.0744018	0.096727	0.0909103	0.0606215	0.0803605	0.0541719	0.0415223	0.0359112	-0.0135268	-0.01713	-0.0138645	-0.00171504	-0.0100785	-0.0284978	-0.0474718	-0.0740672	-0.105802	-0.120636	-0.105557	-0.0863958	-0.0810123	-0.0877981	-0.0686466	-0.0292984	-0.00518459	0.0108921	0.0297067	0.0522307	0.0685145	0.0625612	0.0543624
1.35	-0.0213068	0.0109732	0.0505202	0.0708632	0.0715834	0.0676972	0.0548564	0.0413811	0.0508344	0.0251444	-0.0308966	-0.0606041	-0.0381893	0.00613394	0.020428	0.0573417	0.0828905	0.0829232	0.0867297	0.12147	0.131245	0.0951918	0.0943009	0.0526724	0.0250518	0.0113861	-0.0143297	0.000243597	-0.00847657	-0.0182265	-0.0385771	-0.0469808	-0.0574601	-0.0826014	-0.104661	-0.110202	-0.082143	-0.0428291	-0.0234544	-0.0210009	0.000507684	0.0397397	0.0536688	0.0648287	0.0710135	0.0794202	0.0905559	0.0734836	0.0463366
1.4	-0.050886	-0.0211914	0.0229118	0.0381218	0.0252779	0.0368461	0.0288386	0.0189854	0.0301393	0.000417378	-0.0588283	-0.0536505	-0.0180315	0.0175056	0.0198186	0.037712	0.0549148	0.0506667	0.0542167	0.0807733	0.0999552	0.0706993	0.0594521	0.0111432	-0.0182485	-0.0262872	-0.0284394	0.00556934	0.00232442	-0.00822766	-0.022332	-0.0152882	-0.00981142	-0.0206116	-0.028724	-0.0337978	-0.0128712	0.0142189	0.0296619	0.0409676	0.0651269	0.0887232	0.0907509	0.0931641	0.0805896	0.068192	0.0636092	0.0467964	0.0334843
1.45	-0.095654	-0.0323627	0.0106705	0.0358376	0.0338653	0.0451087	0.054691	0.0318285	0.0205039	-0.00537735	-0.0692795	-0.0579139	-0.0181848	0.016746	0.0391652	0.0575071	0.0741355	0.0746325	0.0556289	0.0420801	0.0512631	0.00943047	-0.0181119	-0.0686906	-0.103163	-0.115579	-0.107639	-0.0537279	-0.0502447	-0.0495079	-0.0456741	-0.0278437	-0.0148025	-0.0245183	-0.0436517	-0.064576	-0.0597746	-0.0396995	-0.00854031	0.0209	0.0541552	0.0712647	0.0793534	0.0918391	0.0836061	0.0689964	0.0629239	0.0549019	0.0584876
1.5	-0.133791	-0.0505915	-0.0232009	0.0104261	0.0339677	0.0304823	0.0461605	0.00846898	0.00221817	0.016025	-0.0337788	-0.0354847	0.000267881	0.0391501	0.0580398	0.0895344	0.123607	0.114557	0.0613106	0.0259192	0.0251315	-0.0284477	-0.062757	-0.117161	-0.15283	-0.165066	-0.168788	-0.128204	-0.120447	-0.0996168	-0.0761396	-0.0491656	-0.0417067	-0.0624018	-0.0955067	-0.123713	-0.125824	-0.100464	-0.0495868	-0.00648378	0.0246557	0.0310135	0.0286891	0.0225012	0.0158847	0.0128241	0.016815	0.0116168	0.0161844
contact pair9
	time MD spindle
time scalp spindle	-1.5	-1.45	-1.4	-1.35	-1.3	-1.25	-1.2	-1.15	-1.1	-1.05	-1	-0.95	-0.9	-0.85	-0.8	-0.75	-0.7	-0.65	-0.6	-0.55	-0.5	-0.45	-0.4	-0.35	-0.3	-0.25	-0.2	-0.15	-0.1	-0.05	0	0.05	0.1	0.15	0.2	0.25	0.3	0.35	0.4	0.45	0.5	0.55	0.6	0.65	0.7	0.75	0.8	0.85	0.9
-1.5	0.15347	0.138845	0.149306	0.124601	0.120382	0.12409	0.114123	0.0628528	0.0239557	0.0173238	0.0330555	0.080009	0.103509	0.095084	0.120471	0.14691	0.141659	0.0955874	0.0253286	0.0168091	0.0771247	0.123063	0.144569	0.12048	0.0931392	0.0665367	0.0437163	0.0309672	-0.0197098	-0.0861354	-0.0914757	-0.0693701	-0.0658516	-0.0670132	-0.0710096	-0.05672	-0.0342213	-0.028143	-0.0287	-0.0237273	-0.0135176	0.018093	0.0448962	0.0659937	0.0468163	0.0193549	-0.0192495	-0.0373849	-0.0138802
-1.45	0.146746	0.127456	0.126719	0.131365	0.149069	0.188383	0.184185	0.131054	0.0830998	0.0732555	0.0806792	0.0673327	0.0521375	0.0394146	0.0357017	0.0544691	0.0796209	0.0746482	0.0437439	0.0211682	0.0303387	0.0492977	0.0448913	0.0434194	0.0412745	0.0361202	0.00226365	-0.0242689	-0.0717038	-0.130084	-0.142832	-0.125351	-0.114381	-0.101374	-0.0905815	-0.0596057	-0.0311821	-0.0209794	-0.0292776	-0.0384086	-0.0419172	-0.0284865	-0.0249426	-0.0213711	-0.0479001	-0.0768857	-0.0964216	-0.0913796	-0.0427499
-1.4	0.13898	0.117109	0.120676	0.147253	0.172819	0.228501	0.228264	0.191098	0.144731	0.128345	0.114329	0.0738593	0.0538943	0.034859	0.00489068	0.00253017	0.0260815	0.0416902	0.0471408	0.0286329	-0.0110935	-0.0234573	-0.0192842	0.0181884	0.047126	0.0473303	-0.00682772	-0.0523305	-0.101478	-0.142972	-0.166842	-0.167912	-0.160684	-0.146908	-0.131985	-0.0966322	-0.0746878	-0.0622589	-0.0741265	-0.091	-0.102104	-0.0880188	-0.0832518	-0.0800486	-0.0949356	-0.101483	-0.0968556	-0.0682631	-0.0170827
-1.35	0.131839	0.103765	0.109264	0.145931	0.186665	0.244602	0.269233	0.268665	0.239806	0.213176	0.160458	0.0970769	0.0825533	0.077083	0.0611441	0.0332189	-0.00694366	-0.0232332	0.0171407	0.042149	-0.0180788	-0.0567377	-0.0336939	0.031414	0.0854151	0.0875423	0.0343238	-0.00363231	-0.0518003	-0.0870898	-0.131255	-0.151289	-0.148232	-0.135141	-0.116676	-0.0882457	-0.0840556	-0.084935	-0.102783	-0.121067	-0.13415	-0.118411	-0.0987828	-0.0840422	-0.0828107	-0.0745422	-0.0726977	-0.0485321	-0.00534666
-1.3	0.206683	0.182604	0.185321	0.202653	0.214644	0.239608	0.290851	0.339216	0.340312	0.303337	0.249081	0.179262	0.140737	0.12893	0.126506	0.0722927	0.0105477	-0.00317632	0.0632854	0.106636	0.0385959	-0.0238376	-0.0100337	0.0313624	0.0774979	0.0954495	0.0637654	0.0466636	0.0127887	-0.0162521	-0.0647361	-0.0861913	-0.0855989	-0.0861107	-0.085736	-0.085034	-0.106375	-0.135241	-0.163307	-0.180213	-0.184134	-0.156766	-0.122514	-0.093803	-0.0847887	-0.0792865	-0.0746588	-0.0452957	-0.0074357
-1.25	0.162601	0.175048	0.178145	0.146148	0.131682	0.131023	0.167459	0.216028	0.259904	0.243749	0.239559	0.198492	0.145924	0.117715	0.127397	0.0825258	0.0569794	0.0379618	0.052433	0.0701103	0.0214927	-0.00861418	0.0115848	0.0178293	0.0536447	0.0798669	0.0837035	0.0866346	0.0755185	0.0497841	0.0122564	0.00357929	0.0110221	0.00894927	0.00456902	-0.00711898	-0.037486	-0.0809132	-0.114608	-0.140004	-0.147055	-0.130593	-0.106873	-0.0828913	-0.0822182	-0.085536	-0.0842613	-0.0742841	-0.0661896
-1.2	0.0575535	0.0962427	0.110463	0.0746539	0.0720092	0.0831634	0.108178	0.12589	0.187736	0.213356	0.238974	0.20915	0.1296	0.0920293	0.0931943	0.0734605	0.0735998	0.0306017	0.00813275	0.0138647	-0.0154985	-0.0378904	-0.0209929	-0.026295	0.00152065	0.0233661	0.0393877	0.0413778	0.0335539	0.018906	0.00695285	0.0213159	0.0497841	0.0642964	0.0655356	0.0633992	0.0566839	0.0395029	0.015929	-0.00738692	-0.0225192	-0.023289	-0.0237415	-0.0197995	-0.0409472	-0.0584202	-0.0672698	-0.0834667	-0.0847166
-1.15	0.039534	0.0857247	0.0780458	0.0512044	0.0915577	0.130206	0.121083	0.101521	0.167696	0.212404	0.230527	0.196358	0.116203	0.0799475	0.0739519	0.0941579	0.13341	0.082366	0.0450666	0.0418132	0.0150092	-0.015391	-0.0127463	-0.0133246	0.00793551	0.0374683	0.0334932	0.00362948	-0.0274042	-0.0263042	-0.00702779	0.0158449	0.0477389	0.0735821	0.0906239	0.114859	0.131555	0.13361	0.112908	0.0908529	0.0660623	0.0558738	0.031501	0.015485	-0.0155409	-0.0410321	-0.0511019	-0.0644264	-0.0604301
-1.1	0.0778981	0.103062	0.0680248	0.042482	0.0974537	0.156836	0.131187	0.105989	0.132291	0.163487	0.174665	0.1412	0.0958306	0.0873825	0.0951038	0.139311	0.173568	0.12021	0.0507703	0.0315398	0.0157523	0.0025839	-0.00389176	0.00933386	0.045261	0.0790497	0.0703146	0.0437969	0.0173047	0.0192114	0.0360417	0.0485851	0.0640503	0.0736974	0.0863235	0.112169	0.135965	0.148621	0.135529	0.123387	0.10596	0.0987934	0.0680906	0.03999	0.00281578	-0.0313539	-0.0325939	-0.0449514	-0.0462267
-1.05	0.110798	0.13189	0.0900173	0.0401554	0.0476102	0.0928967	0.078236	0.0669913	0.066975	0.0770236	0.0852496	0.055579	0.0484727	0.0777609	0.129045	0.174938	0.164497	0.0976269	0.00270974	-0.0304815	-0.0216857	-0.00405224	-0.0162054	-0.00203531	0.0416372	0.0766644	0.0627043	0.0501856	0.0481214	0.0441957	0.0408023	0.04619	0.0575846	0.0620758	0.0714281	0.0884062	0.108393	0.124594	0.121648	0.121441	0.118853	0.107142	0.0745599	0.0396768	0.00465456	-0.0337293	-0.0398182	-0.0596623	-0.0693044
-1	0.101954	0.146688	0.148878	0.0964244	0.057282	0.0857961	0.0827421	0.0767069	0.061651	0.0390236	0.0543715	0.0480429	0.0464388	0.0838273	0.152724	0.174916	0.134127	0.0814809	0.00488573	-0.0352011	-0.0221127	-0.0245863	-0.0604569	-0.0612897	-0.00856045	0.041464	0.0198031	0.000656049	0.00231879	0.00126049	-0.00365422	0.00865943	0.0289828	0.0460168	0.0610267	0.0750703	0.0824494	0.085425	0.0810744	0.0784976	0.0789543	0.0640313	0.0340884	0.00221134	-0.0158449	-0.0430129	-0.0482451	-0.0477884	-0.0492892
-0.95	0.0714026	0.122403	0.159129	0.121626	0.0597443	0.0688668	0.0687869	0.0649121	0.0533075	0.0324773	0.0557232	0.0602639	0.0546953	0.0826891	0.121319	0.118851	0.0876094	0.0704716	0.0289305	-0.00111769	0.00981953	-0.0144649	-0.0445315	-0.0545157	-0.0301691	-0.00660503	-0.00530142	-0.011917	-0.0234651	-0.0357377	-0.043652	-0.0350456	-0.0169258	0.0132956	0.0271129	0.0378437	0.0369141	0.0336246	0.0260666	0.0141036	0.0112794	-0.00262702	-0.0217564	-0.0336402	-0.0314296	-0.0405669	-0.0529597	-0.0426644	-0.0409699
-0.9	0.0670061	0.114763	0.147719	0.130962	0.0774993	0.0776994	0.0860365	0.0947616	0.093031	0.0825788	0.110983	0.12762	0.143034	0.133343	0.0875854	0.0578631	0.0476823	0.071409	0.0547405	0.0293278	0.021557	-0.0108291	-0.0217055	-0.0269235	-0.0327706	-0.0396754	-0.0271773	-0.0195054	-0.0418394	-0.0544464	-0.0604456	-0.0609546	-0.049145	-0.0248323	-0.0202485	-0.0184486	-0.0281635	-0.0274431	-0.0329891	-0.0389409	-0.0357137	-0.0439595	-0.0505427	-0.0436047	-0.0193132	-0.0102013	-0.0163341	0.00967248	0.0198547
-0.85	0.0857092	0.120912	0.113998	0.0816385	0.0584562	0.0715214	0.0875698	0.10882	0.117366	0.118	0.149526	0.179741	0.218459	0.19163	0.111618	0.0719102	0.0781816	0.11784	0.092481	0.0650259	0.0625424	0.0506706	0.0150036	-0.0143914	-0.0426637	-0.0563396	-0.0505363	-0.0360834	-0.0554793	-0.0525921	-0.0583424	-0.0732562	-0.0715652	-0.0581417	-0.0561261	-0.0580285	-0.0668697	-0.0576758	-0.0536193	-0.0452504	-0.0319372	-0.0288959	-0.016028	0.00187554	0.0343302	0.0416012	0.036029	0.0684575	0.0743584
-0.8	0.0832461	0.110116	0.080441	0.0428426	0.0159233	0.0170495	0.0298941	0.0557126	0.0901672	0.100236	0.133982	0.187969	0.240819	0.218649	0.151365	0.112468	0.113526	0.142877	0.104192	0.0622801	0.0706398	0.106831	0.0927065	0.0673023	0.0293851	0.0391374	0.0469266	0.0392746	0.00517063	-0.0191781	-0.0373347	-0.0465936	-0.0484303	-0.0467647	-0.0534786	-0.0628464	-0.0737702	-0.0608507	-0.0455375	-0.018112	0.00482564	0.0141871	0.0337321	0.0505462	0.0715652	0.079587	0.0701874	0.0886571	0.0787132
-0.75	0.0636636	0.0849584	0.0519495	0.0258489	-0.0162782	-0.0251455	-0.0158731	-0.00488997	0.0355171	0.0430829	0.0856286	0.146612	0.192826	0.194101	0.168296	0.136399	0.12683	0.121743	0.0535345	0.00453862	0.0217924	0.0797255	0.120259	0.110824	0.0730145	0.0962469	0.117984	0.10395	0.0555401	-0.00438945	-0.0287594	-0.0243035	-0.0257033	-0.0294034	-0.04075	-0.0503228	-0.0649397	-0.0539388	-0.0323444	0.00608542	0.0379441	0.0544888	0.0771395	0.0878449	0.0926811	0.102112	0.09829	0.105208	0.079517
-0.7	0.0465873	0.0468312	0.0361442	0.0257676	-0.00973894	-0.00378784	-0.00189887	-0.0148728	0.010342	-0.00386489	0.0297286	0.0864493	0.120964	0.14771	0.155554	0.159397	0.158605	0.119665	0.00440359	-0.0357398	-0.00551421	0.0681726	0.114278	0.0782459	0.0352054	0.0747309	0.127034	0.138064	0.100417	0.034169	0.00674783	0.0109139	-0.0034181	-0.0183453	-0.0341428	-0.0416316	-0.0570982	-0.0524719	-0.0380798	-0.0130559	0.00544634	0.0181036	0.044494	0.063583	0.0721407	0.0847498	0.0819722	0.0989136	0.0860987
-0.65	0.000247432	-0.0232975	0.0190134	0.0555083	0.0457262	0.0460853	0.0501948	0.0650811	0.0862903	0.0308421	0.0283225	0.0617888	0.0978998	0.15865	0.200442	0.225202	0.207074	0.153046	0.0518618	0.0492009	0.0940448	0.143436	0.144377	0.0912128	0.0315038	0.0805732	0.136421	0.14888	0.103922	0.0411982	0.0264442	0.0360516	0.00593131	-0.0308216	-0.0593633	-0.0594785	-0.0667233	-0.06704	-0.0615944	-0.0609991	-0.0685246	-0.0723683	-0.0566846	-0.0363273	-0.0331644	-0.0220165	-0.00954523	0.034678	0.0599097
-0.6	-0.00856187	-0.0469945	-0.0127272	0.0401851	0.0573909	0.0571894	0.0737539	0.112082	0.118941	0.0519537	0.0566719	0.0995116	0.140399	0.205968	0.251779	0.282703	0.260194	0.217944	0.14818	0.154386	0.180872	0.192615	0.171287	0.126738	0.0668032	0.0910721	0.116607	0.114787	0.0829945	0.0382601	0.0394633	0.0541601	0.0248698	-0.016151	-0.04206	-0.0457375	-0.0561884	-0.0651603	-0.0668343	-0.0742495	-0.0967461	-0.104879	-0.103799	-0.0990755	-0.103519	-0.102391	-0.0805173	-0.0079546	0.0558427
-0.55	0.00666229	-0.0034082	0.0140351	0.04784	0.0786354	0.0690294	0.0812511	0.118259	0.127102	0.0696056	0.0731368	0.104247	0.131148	0.192319	0.235459	0.259767	0.222055	0.165782	0.106103	0.129929	0.154158	0.149343	0.114039	0.0715384	0.0292041	0.0485406	0.0633597	0.0683366	0.0632967	0.0428779	0.0478322	0.0578136	0.0362693	-0.000303281	-0.0190558	-0.0227786	-0.0217387	-0.0214015	-0.0265636	-0.0336303	-0.0534786	-0.0544302	-0.0480528	-0.0500874	-0.0580109	-0.0610684	-0.0411749	0.0120429	0.0728116
-0.5	0.0068461	0.0376437	0.048805	0.0663833	0.0939303	0.074825	0.0850991	0.113627	0.142327	0.116122	0.0983028	0.088819	0.0893902	0.143753	0.180047	0.208902	0.178291	0.111468	0.0685409	0.0898427	0.106682	0.0906232	0.0641599	0.0190537	-0.0181029	0.00679661	0.0204068	0.027559	0.0283819	0.00864104	0.0136689	0.0283869	0.0239762	-0.00321733	-0.0188204	-0.0257414	-0.0216708	-0.0171577	-0.0244605	-0.0218921	-0.020703	-0.00239232	0.0189477	0.0183015	0.00143228	-0.0128792	0.0027868	0.0197762	0.0668407
-0.45	-0.00861206	0.0311666	0.0279768	0.0335009	0.0596729	0.0583757	0.05892	0.0678693	0.110465	0.121112	0.1077	0.0688124	0.00875416	0.0338643	0.0836512	0.136721	0.135257	0.0592353	0.014947	0.00255209	0.0192488	0.0189668	0.0418924	0.0196638	-0.0198285	-0.00431169	-0.0057475	-0.00152843	-0.0036012	-0.0183651	-0.0141892	-0.00530424	-0.0035913	-0.0143327	-0.0195316	-0.0241027	-0.0320453	-0.0443229	-0.056679	-0.0469337	-0.0215867	0.00835332	0.0368717	0.0410328	0.0219275	-0.00628407	-0.0243664	-0.0421476	0.00143087
-0.4	0.0158951	0.052971	0.0296205	0.00869265	0.0279358	0.0547964	0.0510467	0.0453353	0.0689403	0.0728915	0.104938	0.0814802	0.00372562	-0.00288789	0.035597	0.0862125	0.0897529	0.0380219	0.00161255	-0.0434972	-0.042839	-0.048402	-0.0198978	-0.0166183	-0.0332768	-0.0048928	-0.00762304	0.00407627	-0.00324631	-0.00748377	0.000463052	0.00497127	0.00594686	0.000431239	-0.00768949	-0.015596	-0.027629	-0.0447944	-0.0547999	-0.0456159	-0.022095	0.00177656	0.0274028	0.0394478	0.03414	0.00866155	-0.0389805	-0.0822189	-0.0467796
-0.35	0.0424587	0.076113	0.0401505	-0.00589384	-0.0221579	0.0111309	0.0330393	0.0495254	0.0446799	0.0236651	0.0772696	0.0756712	0.0116618	-0.0196999	0.00598221	0.0434809	0.0419751	0.00792844	-0.0231066	-0.0800741	-0.0771742	-0.0761901	-0.0415481	-0.0348759	-0.0506232	-0.0262236	-0.0185588	0.00497693	0.00343719	0.0149364	0.0347232	0.0490156	0.0526727	0.0495338	0.0414909	0.0338982	0.0222802	0.00610592	0.00506954	0.0164019	0.0306095	0.0546939	0.0833628	0.109573	0.117839	0.0889123	0.0290302	-0.0199438	-0.0120047
-0.3	0.0491097	0.0751311	0.0315632	-0.0207384	-0.057984	-0.0352018	-0.0214432	-0.0111217	-0.0243707	-0.0232063	0.0445498	0.0607001	0.0242717	-0.0150396	-0.00872517	0.0204096	0.0155988	-0.0210911	-0.0285692	-0.0554114	-0.0375468	-0.0520626	-0.0214828	0.00624873	-0.00472949	0.000821475	0.00967319	0.023902	0.0246287	0.0501828	0.0680227	0.0737037	0.0631235	0.0518731	0.0363351	0.0230876	0.0119906	0.00424947	0.0101355	0.0309814	0.0467831	0.0715504	0.0968061	0.127131	0.141094	0.117162	0.0677908	0.0316268	0.00661776
-0.25	0.0700587	0.102122	0.0686646	0.036111	0.00475494	-0.00384934	-0.0228324	-0.0481192	-0.0734068	-0.0535684	7.42297e-05	0.0292387	0.0214262	0.00848481	0.0141623	0.0267637	0.0236206	-0.0194878	-0.0183114	-0.0160718	-0.004639	-0.00709353	0.0224987	0.0554595	0.0272798	0.00498258	0.00916207	0.0153507	0.0144854	0.0408355	0.0618581	0.0618857	0.0398635	0.0202994	-0.00583092	-0.0199169	-0.0232707	-0.0113253	0.00466587	0.0291256	0.0412781	0.0632147	0.0796237	0.105892	0.123281	0.106997	0.0656685	0.0198342	-0.0220187
-0.2	0.0985205	0.11415	0.0756471	0.0456131	0.0221466	0.0121744	-0.0228069	-0.074135	-0.11074	-0.0892446	-0.0522231	-0.0204888	0.00211943	0.0274346	0.047893	0.0561558	0.0662744	0.00880647	-0.0316318	-0.0291652	0.010296	0.0504324	0.0955902	0.119541	0.0664822	0.00929215	0.0128955	0.0268082	0.0215712	0.0317088	0.0417708	0.0278609	-0.00168325	-0.0245849	-0.0572148	-0.0729904	-0.0704701	-0.0449026	-0.02148	0.00327176	0.015514	0.0344051	0.0459425	0.0687523	0.0894624	0.0865483	0.0598829	0.0103151	-0.0367571
-0.15	0.124109	0.10067	0.0342984	0.0023803	0.0106332	0.0365203	0.0108587	-0.0261699	-0.0637294	-0.0758663	-0.0684971	-0.0472483	-0.0014853	0.0518286	0.0839616	0.0698989	0.0726624	0.0325805	0.0172489	0.0339795	0.0648124	0.0800783	0.0958426	0.133565	0.0907928	0.0210452	0.0247143	0.0411777	0.0137714	-0.00714726	-0.0165942	-0.0445463	-0.0868905	-0.115787	-0.13989	-0.146568	-0.132911	-0.104257	-0.0721315	-0.0370046	-0.00894362	0.016233	0.0368307	0.0601218	0.0741095	0.064191	0.0427401	0.0189873	-0.0105321
-0.1	0.0832942	0.0446516	-0.0127244	-0.0331616	-0.0243728	0.0105519	0.0118393	0.00929002	-0.0297117	-0.0673723	-0.063904	-0.048221	-0.00507448	0.0553004	0.0868445	0.0738967	0.0704949	0.0388914	0.0402346	0.0911194	0.112448	0.0987163	0.110664	0.142686	0.113593	0.0599479	0.0726758	0.0939614	0.0520485	-0.00229829	-0.036357	-0.073949	-0.124299	-0.159801	-0.183948	-0.192984	-0.176698	-0.151215	-0.114683	-0.0777164	-0.0413912	-0.0124522	0.02024	0.0470821	0.0554453	0.0351623	0.0239239	0.0474794	0.0571668
-0.05	-0.00194482	-0.0412576	-0.0869668	-0.0885956	-0.0699725	-0.0416683	-0.024324	-0.00588677	-0.0518618	-0.0906833	-0.0683974	-0.0673179	-0.0477212	0.00832716	0.0457396	0.0322836	0.016069	0.0122005	0.0517996	0.151105	0.192258	0.147381	0.117144	0.117063	0.0777263	0.026652	0.0391919	0.0678198	0.0518371	0.0220257	0.00582314	-0.0237988	-0.076195	-0.0992734	-0.103995	-0.0980412	-0.0770066	-0.0505306	-0.0286703	-0.0131196	0.00166487	0.0119609	0.0332627	0.037105	0.0182874	-0.0240709	-0.0406517	-0.00987114	0.0215959
0	-0.0373672	-0.0342284	-0.0270762	0.00986972	0.0257577	0.00315158	-0.0206295	-0.00668562	0.0149697	0.0340545	0.0639358	0.0593251	0.0230239	0.0373913	0.0536603	0.0360021	0.0610882	0.105346	0.117578	0.166751	0.189916	0.151466	0.109912	0.0941035	0.0268881	-0.00580123	-0.00788814	0.00291829	0.0109676	0.0249871	0.0342545	0.0119234	-0.0350598	-0.0548225	-0.0416019	-0.0176631	0.0132044	0.0475692	0.0745811	0.0832172	0.0762488	0.0773898	0.0862033	0.0727798	0.0562414	0.0181014	-0.0158929	-0.0186741	-0.00707515
0.05	-0.0357398	-0.000993264	0.0647007	0.127234	0.136279	0.102842	0.0429832	0.00924902	0.0912573	0.133575	0.139904	0.136414	0.0766941	0.0887229	0.131392	0.17783	0.256602	0.248737	0.177019	0.130324	0.0944414	0.0791027	0.0569752	0.0267686	-0.00258602	0.0255994	0.0282525	0.0158823	-0.0139828	-0.0325473	-0.0414845	-0.035129	-0.0468708	-0.0775644	-0.0838958	-0.0807124	-0.0693631	-0.0564619	-0.0313419	-0.00958482	0.00648414	0.0353567	0.0429854	0.0490156	0.0684539	0.087268	0.0772498	0.0581777	0.0488333
0.1	0.0158689	0.0379922	0.0662702	0.0861885	0.0912552	0.0837877	0.0373665	0.0047203	0.0584923	0.0813685	0.0680001	0.0675215	0.0280878	0.0528487	0.114507	0.190975	0.223178	0.142157	0.0792787	0.0603077	0.0383541	0.0660142	0.0723966	0.0246125	0.022358	0.0613067	0.0972692	0.107456	0.0748497	0.0324822	-0.00749932	-0.0121793	-0.0103533	-0.0280093	-0.0449365	-0.069952	-0.0879396	-0.102663	-0.100192	-0.0885129	-0.0657449	-0.0284349	-0.0130701	0.00726179	0.0399335	0.06635	0.0645438	0.0426262	0.0232657
0.15	0.0324151	0.028927	0.00704051	-0.0155105	-0.00267793	0.0428694	0.0572573	0.0548105	0.0531089	0.0316303	0.0216517	0.0291659	0.00412929	0.0152595	0.0591809	0.126074	0.126021	0.024242	-0.0138513	-0.0208084	0.00410314	0.0636686	0.0884542	0.0333701	0.0353772	0.0633731	0.105641	0.130178	0.0958298	0.0507272	0.0187829	0.0179396	0.0244732	0.0187426	-0.000981246	-0.0415276	-0.0803406	-0.107956	-0.129937	-0.132357	-0.115435	-0.0820571	-0.0592544	-0.0345628	-0.0124211	-0.00483766	0.00233364	-0.0201898	-0.0353432
0.2	0.00946111	-0.00064191	-0.0526465	-0.0837516	-0.0598793	0.0258475	0.0774965	0.0815177	0.0422424	-0.00236899	0.0228437	0.0295653	-0.0221395	-0.0380855	-0.0144387	0.0492192	0.0536582	-0.0345154	-0.0642094	-0.0641154	0.0044863	0.0700912	0.0851747	0.038936	0.0505716	0.0732767	0.109466	0.147039	0.143275	0.118253	0.107026	0.111538	0.119064	0.124799	0.110262	0.06016	-0.00394124	-0.0544238	-0.111199	-0.138678	-0.133413	-0.109621	-0.0867689	-0.0684391	-0.06099	-0.0689438	-0.0586422	-0.0875599	-0.0979542
0.25	-0.0560738	-0.0664879	-0.108584	-0.120312	-0.0826198	0.00493239	0.0537621	0.0466254	0.0211625	-0.013449	0.0375192	0.0399214	-0.0452207	-0.0789097	-0.08136	-0.0276898	0.012911	0.00513104	-0.0151733	-0.0273307	0.0394421	0.0829181	0.0714047	0.0310379	0.0510616	0.0755206	0.0885235	0.105139	0.120214	0.115683	0.129676	0.147325	0.159455	0.175473	0.176629	0.145707	0.0882294	0.0321556	-0.041534	-0.0902909	-0.10137	-0.0982427	-0.0850948	-0.071433	-0.0670224	-0.0704617	-0.0565673	-0.0788744	-0.0704659
0.3	-0.133889	-0.140896	-0.167679	-0.156222	-0.0942378	-0.0184811	0.00601826	-0.0148417	-0.0127541	-0.0184231	0.0366122	0.0476823	-0.0386829	-0.0812688	-0.0946874	-0.0441638	0.0301274	0.0900541	0.0753453	0.0590692	0.0788885	0.0806304	0.066536	0.0449945	0.0633667	0.0878229	0.0920618	0.0814286	0.0866897	0.0880654	0.116799	0.144041	0.163223	0.187525	0.201765	0.196762	0.170504	0.127698	0.0560307	-0.017837	-0.0588154	-0.0759928	-0.0727437	-0.0622413	-0.055475	-0.0595386	-0.0522464	-0.0663402	-0.045307
0.35	-0.0867364	-0.085285	-0.121643	-0.127022	-0.0824537	-0.00988174	0.00809811	-0.0229448	-0.0168261	-0.00901431	0.0233187	0.0206903	-0.0364666	-0.0608846	-0.0622971	0.00566055	0.0855727	0.131688	0.0866042	0.0582576	0.06374	0.0787655	0.097979	0.0973837	0.088771	0.0977464	0.111644	0.106648	0.107146	0.10672	0.127637	0.139692	0.156714	0.188748	0.21896	0.232801	0.22548	0.192814	0.134713	0.0590621	0.000853288	-0.0282964	-0.0340863	-0.0372308	-0.0426983	-0.0587468	-0.076171	-0.105528	-0.0885313
0.4	0.0143772	0.0249808	-0.0318806	-0.0778401	-0.0708243	-0.000249553	0.0294459	0.022616	0.0262151	0.0201212	0.034251	0.0179339	-0.0146876	-0.0233696	-0.0105222	0.0612911	0.140231	0.141178	0.0417758	-0.0126106	0.000540816	0.0442741	0.0704574	0.067332	0.056949	0.068198	0.0742516	0.0691991	0.0742601	0.0783434	0.094131	0.0994911	0.113842	0.148352	0.189835	0.221183	0.22509	0.199326	0.160116	0.109663	0.0675801	0.0480188	0.0419242	0.032309	0.0273561	0.0157777	-0.0117728	-0.0567433	-0.0483872
0.45	0.0628266	0.070116	-0.00116647	-0.0680792	-0.067402	-0.00719038	0.013847	0.0264017	0.0233795	-0.0143546	-0.0156292	-0.0202096	-0.0238956	-0.0179834	0.000757143	0.0344249	0.0676049	0.0341655	-0.0416952	-0.0781441	-0.0532312	-0.0120132	0.00234354	-0.010238	-0.0166699	0.00459164	-0.0101617	-0.0267715	-0.0157141	-0.00539685	0.0063887	0.011823	0.0102486	0.030999	0.0688159	0.113593	0.136405	0.135522	0.126991	0.119711	0.107305	0.100566	0.093429	0.084916	0.0833105	0.084144	0.0698084	0.0232042	0.0242731
0.5	0.0491019	0.0277032	-0.038159	-0.0804636	-0.0752619	-0.0398274	-0.0478739	-0.0270203	-0.03586	-0.0842592	-0.0885914	-0.0679584	-0.0720346	-0.080675	-0.0662631	-0.0565751	-0.0523984	-0.0779758	-0.109383	-0.143441	-0.126408	-0.0903029	-0.0694048	-0.0798782	-0.0885596	-0.114849	-0.16641	-0.186205	-0.149637	-0.121291	-0.108117	-0.0988803	-0.099021	-0.0769119	-0.0403166	0.00745478	0.0514369	0.0855953	0.124023	0.167884	0.193706	0.20529	0.19885	0.189956	0.165687	0.127962	0.120816	0.102336	0.0964357
0.55	0.0224711	-0.00117424	-0.062821	-0.0908826	-0.102796	-0.114061	-0.130663	-0.11292	-0.11926	-0.144206	-0.118621	-0.0842981	-0.0951639	-0.106421	-0.101039	-0.0890396	-0.0872984	-0.0979507	-0.11079	-0.139519	-0.127456	-0.11093	-0.10424	-0.0974891	-0.0863426	-0.134445	-0.189481	-0.205363	-0.154637	-0.121743	-0.108851	-0.105094	-0.0933739	-0.0613123	-0.0129549	0.0325635	0.0968182	0.155536	0.221806	0.280909	0.31659	0.323811	0.315016	0.300703	0.258437	0.192225	0.160635	0.154743	0.156918
0.6	0.0136865	0.00937274	-0.0369197	-0.0564429	-0.0892828	-0.131206	-0.136952	-0.111813	-0.0999591	-0.108556	-0.0911619	-0.0760855	-0.0960483	-0.108823	-0.103458	-0.0931519	-0.083413	-0.0718254	-0.0894044	-0.118345	-0.117417	-0.115034	-0.118763	-0.100477	-0.0854066	-0.131042	-0.161541	-0.167339	-0.121634	-0.0975484	-0.0925814	-0.103125	-0.0976828	-0.0697236	-0.0150722	0.0323472	0.111685	0.180532	0.254748	0.314545	0.348829	0.349321	0.348871	0.349521	0.322544	0.257645	0.212239	0.209286	0.216973
0.65	0.0121899	0.0214474	-0.0207843	-0.0382721	-0.0618956	-0.103895	-0.123315	-0.105379	-0.0691863	-0.0574757	-0.0615166	-0.0536674	-0.0795382	-0.0931088	-0.07943	-0.0728066	-0.061675	-0.0416252	-0.0592572	-0.083326	-0.112688	-0.129657	-0.140062	-0.127098	-0.113005	-0.136535	-0.14558	-0.148564	-0.12463	-0.118975	-0.127498	-0.145016	-0.145363	-0.125701	-0.0700877	-0.0183397	0.0720269	0.151647	0.227734	0.289048	0.326623	0.334961	0.350247	0.372706	0.366026	0.307048	0.25093	0.245713	0.261869
0.7	0.00326328	-0.00957493	-0.0463052	-0.049982	-0.0531584	-0.0878972	-0.115203	-0.0966393	-0.0393304	-0.0201177	-0.0540951	-0.0540569	-0.0874171	-0.100059	-0.0676515	-0.0579946	-0.0366391	-0.018093	-0.0398578	-0.0569264	-0.0986463	-0.127557	-0.149038	-0.167764	-0.163501	-0.165307	-0.162507	-0.170511	-0.153138	-0.145138	-0.155899	-0.168287	-0.165551	-0.156152	-0.121093	-0.0877904	-0.011285	0.0704122	0.151413	0.219246	0.270702	0.304901	0.336483	0.361413	0.356428	0.307117	0.244466	0.230595	0.264704
0.75	0.0602837	0.024365	-0.015794	-0.0349431	-0.0488721	-0.0757595	-0.107405	-0.0814335	-0.00671319	0.011524	-0.0320891	-0.0497282	-0.085596	-0.093861	-0.0517438	-0.0296445	-0.000694225	0.00797086	-0.0280263	-0.0503793	-0.0707904	-0.0921028	-0.120239	-0.15435	-0.159585	-0.134072	-0.125008	-0.154495	-0.148404	-0.137131	-0.150382	-0.164124	-0.16701	-0.164538	-0.142375	-0.12202	-0.0643883	0.00455982	0.0870326	0.160036	0.224331	0.27891	0.31804	0.34023	0.33347	0.290526	0.225434	0.20666	0.250311
0.8	0.122638	0.0798987	0.0449415	0.0237528	0.00885454	-0.0199445	-0.0661627	-0.0329474	0.0387062	0.043944	-0.00217387	-0.0179304	-0.0609808	-0.0781236	-0.062225	-0.0334635	-0.0149181	0.00589879	-0.0130086	-0.0248203	-0.0317894	-0.0385761	-0.087678	-0.136976	-0.150196	-0.105163	-0.0629192	-0.0791041	-0.0736323	-0.0765747	-0.11561	-0.142497	-0.157179	-0.158144	-0.139238	-0.118408	-0.0696692	-0.0115487	0.0600094	0.124662	0.187192	0.242212	0.277703	0.297447	0.283374	0.257885	0.228952	0.231029	0.251581
0.85	0.106636	0.0874412	0.0518145	0.0322008	0.0265905	0.00373411	-0.0413933	-0.0110475	0.0377879	0.0296311	0.00922074	0.00738197	-0.0393446	-0.0606803	-0.0585588	-0.0354132	-0.0342517	-0.0262907	-0.0167356	-0.0225015	-0.0299047	-0.0348894	-0.0630634	-0.0899494	-0.117337	-0.109473	-0.0588189	-0.0557465	-0.0590897	-0.0674677	-0.107481	-0.131071	-0.145547	-0.144052	-0.126569	-0.104798	-0.0620355	-0.00885172	0.052339	0.115287	0.175004	0.218281	0.234449	0.24409	0.224995	0.220714	0.218114	0.217277	0.210334
0.9	0.0676402	0.0606259	0.0288527	0.00716493	-0.016421	-0.0470093	-0.0712499	-0.0390844	-0.0074364	-0.0121426	0.0152517	0.0256552	-0.0187236	-0.0426439	-0.056042	-0.0394379	-0.0302129	-0.039177	-0.0143864	-0.0145313	-0.0209646	-0.0255357	-0.0088906	-0.033549	-0.10811	-0.148605	-0.104539	-0.0779412	-0.0879311	-0.101218	-0.126279	-0.136769	-0.144971	-0.140634	-0.128019	-0.123117	-0.102342	-0.0586846	-0.00969652	0.0582555	0.119968	0.163333	0.170406	0.165947	0.144061	0.156513	0.159696	0.16454	0.181038
0.95	0.0302207	0.00665098	-0.0157763	-0.0273116	-0.0704108	-0.114616	-0.144708	-0.122263	-0.0837311	-0.0741265	-0.0499721	-0.059593	-0.0923502	-0.1139	-0.126165	-0.109716	-0.0874808	-0.0899579	-0.0516596	-0.0302546	-0.0163129	0.0111493	0.0577797	0.0339194	-0.0538307	-0.119758	-0.0921954	-0.0733213	-0.0860633	-0.103695	-0.115128	-0.120449	-0.127467	-0.12476	-0.114922	-0.118367	-0.11075	-0.0796859	-0.0442049	0.016508	0.0711241	0.11139	0.121711	0.117412	0.10277	0.12304	0.120434	0.126524	0.162274
1	0.0175606	-0.0138937	-0.018281	-0.020785	-0.0909731	-0.14731	-0.170458	-0.143331	-0.088503	-0.0600342	-0.0591639	-0.0971999	-0.109232	-0.107255	-0.112609	-0.0988379	-0.0791529	-0.0750858	-0.026664	0.00257683	0.0254735	0.0594559	0.108643	0.0745959	0.00338346	-0.0660411	-0.0447202	-0.0337887	-0.0431409	-0.0712231	-0.0853203	-0.0961536	-0.105829	-0.100725	-0.0827979	-0.0872842	-0.092141	-0.0846904	-0.0614162	-0.0113932	0.0330442	0.0767556	0.0992805	0.104139	0.107516	0.131551	0.122125	0.123281	0.151865
1.05	-0.00564923	-0.0607793	-0.0671143	-0.0478435	-0.0935478	-0.130881	-0.127192	-0.101427	-0.0557076	-0.00488007	-0.0100959	-0.0481122	-0.0536554	-0.0436711	-0.0659061	-0.0853437	-0.0740678	-0.0402742	0.0136109	0.0638743	0.100685	0.125158	0.139188	0.0982413	0.0678764	0.0282137	0.0332945	0.0348052	0.0243608	-0.0106792	-0.0462974	-0.0671376	-0.0801483	-0.0819065	-0.0727338	-0.0816032	-0.0971243	-0.105139	-0.098968	-0.0674154	-0.0428616	-0.00940384	0.0178074	0.032514	0.0573202	0.0937564	0.0991362	0.127871	0.157341
1.1	0.000548593	-0.071954	-0.103927	-0.0822027	-0.0759624	-0.0697356	-0.0590649	-0.0402495	-0.0287347	0.0226563	0.015432	-0.0197055	-0.0422742	-0.0383471	-0.0478534	-0.074866	-0.06574	-0.0198314	0.0148297	0.0731106	0.119941	0.150797	0.144674	0.11076	0.0900449	0.0706525	0.0523595	0.0429203	0.0308916	0.0207235	-0.000216327	-0.0165843	-0.0316664	-0.0443045	-0.0508205	-0.0574849	-0.0676346	-0.0737857	-0.0763979	-0.0632034	-0.0569745	-0.04309	-0.0276926	-0.0073346	0.037117	0.0877685	0.11751	0.153412	0.169812
1.15	0.0213923	-0.0262907	-0.0736168	-0.0729303	-0.0627192	-0.0250635	-0.000432653	0.0302977	0.0226627	0.0735963	0.0789571	0.0482726	0.0136964	0.0120775	0.0106255	0.000517487	0.0353538	0.0650655	0.0502903	0.0840365	0.142257	0.170031	0.145195	0.101389	0.0711849	0.0800726	0.0444898	0.0114738	-0.0180159	-0.0121892	-0.00341881	-0.00598291	-0.0162082	-0.0354486	-0.056117	-0.0687155	-0.0817983	-0.0919331	-0.0916433	-0.076996	-0.0736373	-0.0673511	-0.058312	-0.0349728	0.0181693	0.0707579	0.10121	0.125898	0.125556
1.2	0.0350421	0.0222929	-0.0321422	-0.0454752	-0.0222993	0.0153083	-0.0170446	-0.0172121	0.0156681	0.104279	0.129749	0.0812872	0.031069	0.0409953	0.069339	0.0899501	0.133616	0.132182	0.102842	0.0941367	0.126814	0.13922	0.107097	0.065566	0.0445894	0.0707091	0.0423901	0.00147682	-0.0443059	-0.0564535	-0.0331722	-0.0200243	-0.0176808	-0.0339944	-0.0599119	-0.0708936	-0.0720431	-0.0749154	-0.0725309	-0.0613456	-0.0672634	-0.0709268	-0.0719448	-0.0545963	-0.00791077	0.0362326	0.0481482	0.0516101	0.0511011
1.25	0.00687721	0.023861	0.00295222	0.00391155	0.0387924	0.0557069	-0.026471	-0.044084	0.0126572	0.106583	0.129246	0.0436916	-0.0232975	0.00149237	0.0470143	0.079406	0.11295	0.111868	0.109567	0.0951081	0.106629	0.111482	0.0776315	0.0363308	0.0115508	0.0302949	0.022732	0.0020346	-0.0328286	-0.0543354	-0.0355044	-0.0167872	-0.0137148	-0.0284858	-0.0560597	-0.0670238	-0.0613703	-0.0633512	-0.0711432	-0.0784686	-0.090351	-0.0913549	-0.0956326	-0.0864076	-0.0570197	-0.0167441	-0.00692245	-0.0196581	-0.0102359
1.3	-0.0496229	-0.0328597	-0.0277442	-0.0177946	0.0287997	0.031221	-0.0415354	-0.0565574	-0.00942081	0.0770257	0.106274	0.0263975	-0.0426008	-0.0222965	0.0253809	0.0656056	0.0783526	0.0675087	0.0909674	0.117022	0.138548	0.123859	0.0826127	0.0339838	0.0140648	0.0250274	0.0312168	0.0243961	-0.00431027	-0.0274063	-0.0265445	-0.0214467	-0.0292889	-0.0469301	-0.0801709	-0.100007	-0.103988	-0.107399	-0.109618	-0.109948	-0.113512	-0.11135	-0.118042	-0.107548	-0.0797368	-0.0496611	-0.0543284	-0.0750533	-0.0554213
1.35	-0.0594142	-0.0420168	-0.0418097	-0.0503164	-0.00867427	-0.00731976	-0.0483228	-0.0704157	-0.0653999	0.0149089	0.0669616	0.0326236	-0.0369692	-0.0379455	0.00885313	0.0523023	0.0601317	0.0409253	0.0697759	0.129183	0.154965	0.122169	0.0765923	0.0178773	-0.0171704	-0.0125872	0.0115007	0.0157169	-0.00702072	-0.0313659	-0.0477262	-0.0508367	-0.0578886	-0.0610543	-0.0797524	-0.095236	-0.10364	-0.0977938	-0.0837113	-0.0634402	-0.0499686	-0.0436138	-0.053157	-0.0447259	-0.0199084	-0.00614622	-0.0251808	-0.0479474	-0.0306095
1.4	-0.0271956	0.0158222	0.0289856	-0.00496844	0.00846714	0.00314451	-0.0137693	-0.0325939	-0.0345338	0.0177904	0.0476251	0.0276368	-0.0574842	-0.0682963	-0.00888918	0.0267602	0.0501793	0.0334005	0.0738868	0.142109	0.151354	0.104746	0.0652818	0.0179685	-0.0155953	-0.0337038	-0.0359576	-0.03937	-0.0520958	-0.0659641	-0.0817757	-0.0905235	-0.0969892	-0.0845293	-0.0828149	-0.0831945	-0.0840987	-0.0600589	-0.0344023	-0.00174687	0.015198	0.0212707	0.0084742	0.0197536	0.0435651	0.0440253	0.0154051	-0.010407	-0.0102084
1.45	0.0268754	0.073124	0.0884083	0.0615668	0.0873111	0.0926585	0.0691835	0.0393679	0.0488693	0.0759787	0.0552319	0.0215584	-0.0675787	-0.0662193	0.000464466	0.0169491	0.0305233	0.00323642	0.0566359	0.135897	0.144537	0.0879919	0.041744	0.00875911	-0.0285014	-0.064097	-0.0755121	-0.0677936	-0.0782643	-0.0933364	-0.115178	-0.139193	-0.153776	-0.141842	-0.123725	-0.109253	-0.0929349	-0.0589334	-0.0299506	0.000218447	0.0133416	0.0248556	0.0227348	0.034509	0.0472285	0.0396238	0.0281232	0.0211951	0.0209936
1.5	-0.00307947	0.0331482	0.0525737	0.0396344	0.0687579	0.0863532	0.0866296	0.0631766	0.0592784	0.0470546	0.0159156	0.00133755	-0.0466325	-0.0347338	0.0154688	-0.0114964	-0.0254841	-0.0801653	-0.0216715	0.0663819	0.0904111	0.0497049	0.0188275	-0.0076697	-0.0374966	-0.0795	-0.0822444	-0.0620963	-0.0732577	-0.08666	-0.111	-0.129679	-0.14198	-0.132937	-0.123991	-0.118529	-0.102453	-0.0747642	-0.046383	-0.00919034	0.0094908	0.0291504	0.0317724	0.0391304	0.0421229	0.0444749	0.0412258	0.0326519	0.0298672
contact pair10
	time MD spindle
time scalp spindle	-1.5	-1.45	-1.4	-1.35	-1.3	-1.25	-1.2	-1.15	-1.1	-1.05	-1	-0.95	-0.9	-0.85	-0.8	-0.75	-0.7	-0.65	-0.6	-0.55	-0.5	-0.45	-0.4	-0.35	-0.3	-0.25	-0.2	-0.15	-0.1	-0.05	0	0.05	0.1	0.15	0.2	0.25	0.3	0.35	0.4	0.45	0.5	0.55	0.6	0.65	0.7	0.75	0.8	0.85	0.9
-1.5	0.184327	0.159435	0.125488	0.104567	0.0844312	0.0574249	0.0526142	0.0621853	0.0589988	0.0668888	0.083919	0.0709223	0.0469559	0.0644127	0.0616381	0.0111563	-0.0326888	-0.04992	-0.0240281	-0.00460305	0.0162301	0.0157424	0.00935572	0.0167001	0.0250239	0.0396085	0.0447221	0.0384972	0.0259859	0.0170201	0.00839247	-0.00200823	0.00145996	0.0119727	0.0279079	0.0360219	0.0272263	0.0164367	0.0175813	0.0244593	0.0371676	0.042148	0.0449752	0.0543408	0.0571965	0.0702265	0.0691789	0.044985	0.0192185
-1.45	0.167312	0.172621	0.149005	0.117002	0.0773916	0.0644823	0.073853	0.0878172	0.0712589	0.0577409	0.0679673	0.0620007	0.0534671	0.0722143	0.0839977	0.0445388	0.00172676	-0.0218519	-0.00706945	0.00122332	0.0137139	0.00631582	-0.00858168	-0.0193459	-0.0212903	0.007326	0.0210646	0.0149088	0.0121711	0.0149341	0.00170757	-0.012597	-0.0109638	-0.00534059	0.00793898	0.0230127	0.0229026	0.0129093	0.0165302	0.0312954	0.0478529	0.0534458	0.0607534	0.080986	0.0910219	0.0993091	0.088956	0.0632861	0.0452763
-1.4	0.142775	0.166809	0.166879	0.134718	0.0963836	0.0918838	0.114029	0.133743	0.114123	0.0757667	0.0515477	0.049428	0.0516093	0.0630492	0.0729136	0.0396453	0.0113761	-0.00196208	0.00242895	-0.00459083	-0.00447222	-0.0179789	-0.0262759	-0.0322578	-0.0415066	-0.0096653	0.0051906	-0.00799039	-0.00919524	-0.00150604	-0.0140507	-0.0229643	-0.0194774	-0.0227534	-0.0180172	-0.00458353	0.00332788	0.00324292	0.0135157	0.0275151	0.0371634	0.0410772	0.0488979	0.0742545	0.087033	0.0853264	0.0656695	0.0505571	0.0420667
-1.35	0.128884	0.148716	0.174719	0.168575	0.147868	0.146375	0.165568	0.177164	0.151772	0.101775	0.0583432	0.0523591	0.058744	0.0700039	0.0847004	0.0570199	0.0311521	0.016604	0.0233711	0.012177	0.0060912	-0.0194443	-0.0106648	-0.010801	-0.0240717	-0.00212901	0.00516378	-0.0105725	-0.0118406	-0.00646635	-0.0210449	-0.0286982	-0.0221883	-0.0195999	-0.0148651	-0.00825837	-0.00778539	-0.0106759	-0.00475005	0.00387502	0.0117848	0.0168472	0.0174199	0.033813	0.0466897	0.0498746	0.0289259	0.0208973	0.0151318
-1.3	0.134601	0.141653	0.167069	0.186992	0.183783	0.18769	0.196382	0.18932	0.160875	0.12386	0.089022	0.081018	0.0793183	0.0914038	0.107911	0.0836329	0.0575979	0.0401144	0.0516566	0.0433634	0.0270136	-0.0118126	0.00355919	0.0197871	0.0107201	0.0237073	0.0286481	0.00663172	-0.00845403	-0.0164151	-0.0365024	-0.0467613	-0.0346558	-0.0129785	0.00284057	0.0031201	-0.00878446	-0.0223134	-0.0250899	-0.0184303	-0.00709217	0.000298988	-0.00575673	-0.00302326	0.00364215	0.0144382	0.00259578	0.00342418	0.0076184
-1.25	0.106546	0.119019	0.14723	0.184034	0.199401	0.193641	0.184019	0.16524	0.139403	0.120531	0.0950789	0.0833626	0.0763233	0.085634	0.107596	0.099119	0.0879566	0.0689309	0.0740461	0.0532328	0.0295397	-0.0119596	-0.00365488	0.021792	0.0203965	0.0295976	0.032639	0.0111847	-0.0121357	-0.0305685	-0.0487971	-0.0615102	-0.0439962	-0.00908457	0.0145917	0.0100988	-0.00507393	-0.0175244	-0.0212672	-0.0119475	-0.00203461	2.64522e-05	-0.00877241	-0.0181613	-0.019097	-0.00686846	-0.0107335	-0.00809932	-0.000113856
-1.2	0.0823565	0.102898	0.131981	0.176454	0.210004	0.204957	0.187329	0.16336	0.120896	0.106631	0.101448	0.0917553	0.0844995	0.0919836	0.10163	0.0953169	0.0934662	0.0846727	0.0854159	0.053891	0.0271556	-0.014496	-0.0167888	0.00359491	0.00444943	0.0134572	0.0122809	-0.0133521	-0.0274356	-0.034431	-0.0480926	-0.0638675	-0.0531524	-0.0230042	0.00174849	0.00378908	-0.0020794	-0.00537811	-0.00901819	0.00603524	0.0138527	0.0121078	0.00738803	-0.00438997	-0.0063055	0.00632811	0.00513515	0.00545628	0.0127882
-1.15	0.089319	0.107367	0.123181	0.155028	0.19165	0.194649	0.179287	0.160536	0.113552	0.0942622	0.0999482	0.0855372	0.0746859	0.0959356	0.107174	0.0968595	0.0845811	0.0886738	0.0899625	0.0512708	0.0279688	-0.00382494	-0.00514184	0.00512113	-0.0171149	-0.0138883	-0.0123007	-0.0312382	-0.0303699	-0.0314869	-0.0454563	-0.0593578	-0.0513158	-0.0335608	-0.0194971	-0.0195095	-0.0205832	-0.0174712	-0.021394	-0.00713119	-0.00516962	-0.00857651	-0.00370748	-0.00334024	0.00701536	0.0187581	0.013252	0.00991726	0.0173613
-1.1	0.118355	0.118072	0.11941	0.141797	0.170609	0.184014	0.185867	0.182994	0.145232	0.11733	0.110859	0.0732677	0.0480372	0.0717394	0.100495	0.102116	0.0759885	0.0854053	0.0902645	0.062013	0.0458911	0.0243526	0.0175268	0.00900111	-0.0299131	-0.0184685	-0.00592179	-0.0176357	-0.0124548	-0.0152179	-0.0314094	-0.0481597	-0.043126	-0.0333683	-0.022484	-0.0204071	-0.0208338	-0.0235968	-0.0342887	-0.0219117	-0.0186899	-0.0241605	-0.0206089	-0.0111478	0.0057553	0.0138715	0.0071647	0.00203519	0.00428712
-1.05	0.0950147	0.0773817	0.0788715	0.115867	0.143092	0.167544	0.184287	0.190179	0.168686	0.152271	0.134976	0.0869673	0.0554686	0.0702932	0.101085	0.111736	0.0870554	0.0945238	0.0994482	0.0954477	0.0868749	0.0632645	0.0458148	0.0266309	-0.0119495	-0.00555513	0.0142642	0.00848055	0.000539162	-0.0127609	-0.0345245	-0.0507297	-0.0509739	-0.0536525	-0.0528563	-0.0552963	-0.0640701	-0.0701669	-0.070798	-0.0409034	-0.0161382	-0.0109329	-0.00424274	0.0109026	0.0327205	0.0399462	0.031863	0.0249953	0.0185306
-1	0.0411175	0.0200596	0.0417937	0.104963	0.132137	0.155523	0.171993	0.174969	0.167822	0.167535	0.145231	0.0911707	0.062535	0.0756841	0.100674	0.111336	0.0948267	0.0913136	0.0807784	0.0790756	0.0829726	0.0561052	0.0405449	0.0325069	0.0180388	0.0319994	0.0420999	0.0203181	-0.00491756	-0.0241921	-0.0494632	-0.0618899	-0.0568096	-0.0563678	-0.0561459	-0.0614643	-0.0706845	-0.0650695	-0.0543162	-0.022994	0.00969766	0.0212334	0.0216042	0.0261016	0.0375223	0.0377042	0.03168	0.0348224	0.0316133
-0.95	0.031737	0.0127431	0.0394951	0.102492	0.116793	0.132438	0.149679	0.145449	0.138409	0.151732	0.143547	0.1083	0.092343	0.106405	0.122294	0.120802	0.112672	0.10614	0.0833262	0.0680948	0.0621879	0.0280079	0.00477834	0.00308625	0.0124806	0.0340816	0.0347303	0.00380314	-0.0219455	-0.0347797	-0.0537225	-0.0539685	-0.0360224	-0.0284671	-0.0301923	-0.0383673	-0.0362965	-0.0167637	-0.00459008	0.00623246	0.0233201	0.029881	0.0230383	0.0172752	0.0209367	0.024287	0.024709	0.033336	0.0298373
-0.9	0.0386997	0.0239612	0.0461489	0.0816302	0.0848581	0.0910078	0.115933	0.112096	0.10367	0.11964	0.139513	0.133793	0.125105	0.124862	0.127256	0.113508	0.116017	0.125252	0.0996542	0.07482	0.0434872	0.00962832	-0.0171239	-0.0149814	0.00505175	0.0227947	0.0207553	-0.00590359	-0.0332571	-0.0421334	-0.0568309	-0.057048	-0.0326073	-0.0155951	-0.0131161	-0.0219405	-0.0195895	-0.00408226	0.00688242	0.00902359	0.0152247	0.0184987	0.0139731	0.0078421	0.012281	0.0256278	0.0313768	0.0363068	0.0222258
-0.85	0.0581836	0.0506541	0.0593898	0.065961	0.0610571	0.0627973	0.0861797	0.0867051	0.0742956	0.0862097	0.132929	0.144997	0.147853	0.14269	0.147109	0.135989	0.142115	0.154906	0.115337	0.0837709	0.0534561	0.0363815	0.012645	0.00362632	0.0257101	0.054751	0.0573939	0.0313362	-0.00494296	-0.0168636	-0.0273062	-0.0408366	-0.0334484	-0.0264407	-0.0268395	-0.0348972	-0.0376564	-0.0376478	-0.0324385	-0.0281831	-0.0223471	-0.0214127	-0.0217169	-0.0171875	-0.00240375	0.0174474	0.0281142	0.0317496	0.00695573
-0.8	0.0564131	0.0388581	0.035365	0.050764	0.0613473	0.0675107	0.0865338	0.09486	0.0826839	0.0747013	0.113637	0.131962	0.149167	0.151807	0.165838	0.14939	0.157456	0.168196	0.113556	0.0808975	0.0712312	0.07631	0.0576899	0.0222732	0.0184249	0.0539069	0.0695727	0.0415935	-0.00417557	-0.0217243	-0.0250073	-0.0390725	-0.0394987	-0.0420609	-0.0437064	-0.0466524	-0.0459903	-0.0501126	-0.0514521	-0.0473432	-0.043711	-0.0466593	-0.0450758	-0.0360178	-0.0200744	-0.00450872	0.00432841	0.00142631	-0.0224928
-0.75	0.0582749	0.0319067	0.0147095	0.0384325	0.0621743	0.0788223	0.0954455	0.110306	0.114024	0.100728	0.116608	0.12579	0.147432	0.161765	0.177967	0.158798	0.167179	0.181188	0.12798	0.0954206	0.085186	0.0847255	0.0638871	0.0201481	-0.00689638	0.0176184	0.0297331	0.0147373	-0.0198113	-0.0281559	-0.0225358	-0.0318839	-0.0339743	-0.039128	-0.0386037	-0.0410567	-0.0405136	-0.0502945	-0.0608917	-0.0679719	-0.0698035	-0.0730084	-0.0663729	-0.0517267	-0.0328883	-0.0228904	-0.015334	-0.0146451	-0.02626
-0.7	0.0420798	0.0209776	0.00383407	0.0220649	0.049383	0.0690309	0.0705897	0.0873023	0.122797	0.120591	0.109647	0.103491	0.111092	0.122527	0.141294	0.126905	0.144527	0.174585	0.145904	0.116323	0.0874869	0.0538609	0.0330358	0.0216774	0.00329111	0.00961304	2.85235e-06	-0.0106563	-0.0368012	-0.041124	-0.0378693	-0.0480612	-0.0493422	-0.0515918	-0.0478784	-0.0427034	-0.0375565	-0.0433796	-0.0505156	-0.0546383	-0.0529654	-0.0521766	-0.0446841	-0.0354137	-0.0280227	-0.0309632	-0.0249039	-0.0164363	-0.0105186
-0.65	0.0215242	0.0198934	0.0194868	0.0248296	0.0357671	0.0463144	0.0415214	0.0583651	0.105778	0.103981	0.0764949	0.0644869	0.0489025	0.0490892	0.0701449	0.0678549	0.0979541	0.143955	0.144208	0.130426	0.0928695	0.0375068	0.00618577	0.0145892	0.0152734	0.0139995	-0.00408257	-0.0167782	-0.036638	-0.0439334	-0.0548471	-0.0684324	-0.0667744	-0.0642919	-0.0625143	-0.0546048	-0.0441972	-0.0389373	-0.0307427	-0.0193754	-0.00952085	-0.00219991	0.0080889	0.0110057	0.0108898	0.0093295	0.023325	0.0333627	0.0368393
-0.6	-0.00682048	0.000984095	0.0173048	0.0194532	0.0200737	0.024509	0.024723	0.0430642	0.0763835	0.0691344	0.0329354	0.0131472	-0.00733839	-0.0012622	0.021341	0.0321678	0.0559122	0.0961553	0.113878	0.122999	0.0946784	0.0385496	-0.00904342	-0.00473939	0.0105911	0.0291464	0.0240348	0.00699444	-0.00425914	-0.0137225	-0.0336068	-0.0445164	-0.0367418	-0.0298861	-0.0245456	-0.0118079	-0.00207733	0.0067252	0.0153075	0.0283223	0.0395728	0.050183	0.0594132	0.0584628	0.0546072	0.0500417	0.0638922	0.0679786	0.0617302
-0.55	-0.0245042	-0.0201829	-0.00430464	-0.00022031	-0.00137123	0.00829736	0.0107094	0.0328274	0.0612715	0.0555363	0.0146048	-0.00999379	-0.0307099	-0.0158951	0.00629541	0.0115192	0.0308217	0.0625172	0.0780164	0.0904	0.0727083	0.0332466	-0.0144381	-0.0187484	0.00923595	0.0400997	0.0399571	0.0223878	0.0103518	-0.00106226	-0.0169257	-0.0205624	-0.00642275	0.00717295	0.0152489	0.0229938	0.0237199	0.0298569	0.0316921	0.038448	0.0449815	0.0492751	0.052173	0.0517245	0.0544823	0.0502095	0.0559616	0.0532358	0.0508462
-0.5	-0.0141029	-0.0161597	-0.0130987	-0.00422318	-0.00227662	0.010674	0.0166308	0.0356896	0.0583076	0.052003	0.0128888	-0.00574878	-0.0287398	-0.0186496	-0.00717261	0.00310183	0.0588109	0.104781	0.106158	0.0883004	0.0474234	0.0120858	-0.0242733	-0.0242556	0.0123211	0.0517614	0.060803	0.0571959	0.0422588	0.0267407	0.0190428	0.0206479	0.033362	0.0448404	0.0390605	0.0260622	0.0122957	0.00571937	-0.00320913	-0.00540429	-0.00487596	-0.00737662	-0.00649256	-0.00198588	0.0131167	0.0162459	0.0200998	0.019721	0.0274733
-0.45	-0.0030236	-0.00497243	-0.0213159	-0.0140905	-0.00705825	-0.00144995	0.00395995	0.016359	0.0329118	0.0216804	-0.00254345	-0.00116522	-0.0188298	-0.0302817	-0.0304188	-0.0157848	0.0484139	0.0875086	0.0738958	0.0501776	0.00780074	-0.0103149	-0.0109149	-0.000487854	0.0198438	0.0628905	0.0808928	0.0772784	0.0573756	0.0442485	0.0395554	0.0313656	0.0361677	0.0452352	0.0344472	0.0116975	-0.0051598	-0.0148248	-0.0206168	-0.022802	-0.0249711	-0.0306029	-0.0270091	-0.0202964	-0.0125485	-0.011454	-0.000167236	0.00867607	0.00601578
-0.4	0.000601167	-0.00736145	-0.0381495	-0.0221876	-0.000773633	-0.00350833	-0.0118586	-0.00990116	0.00208446	-0.0101834	-0.0206124	-0.0111076	-0.0324863	-0.0662025	-0.0728034	-0.0577757	0.00386049	0.0372022	0.0334368	0.0314837	0.00924087	0.00432138	0.0327395	0.0570982	0.0587479	0.0866309	0.101918	0.0868952	0.060593	0.0434431	0.0398008	0.0270722	0.0262833	0.0308606	0.0242355	0.00813729	-0.000242382	-0.00482601	-0.00269931	-0.00238154	-0.0105072	-0.0227167	-0.0172035	-0.00343664	0.00307643	-0.00391625	0.00652201	0.0163919	-0.000800255
-0.35	-0.00419751	-0.0237473	-0.0685374	-0.0488393	-0.0224575	-0.0187038	-0.0371357	-0.0417018	-0.0368812	-0.052294	-0.06311	-0.0631371	-0.0737581	-0.0988273	-0.0822195	-0.0575499	0.00179386	0.029778	0.0234239	0.0268104	0.0145816	0.0169764	0.0563082	0.0891548	0.0931512	0.108147	0.112914	0.0942971	0.072654	0.0536634	0.0522698	0.0367432	0.0319953	0.0352811	0.0334631	0.0235421	0.0158536	0.00856263	0.00624876	0.00213183	-0.0136046	-0.0314901	-0.0282069	-0.0164823	-0.00946302	-0.0117759	0.00669637	0.0221939	0.00649029
-0.3	0.00738963	-0.00600182	-0.0582843	-0.0530044	-0.0306102	-0.0208275	-0.0390884	-0.0408436	-0.0424618	-0.055568	-0.064129	-0.0730133	-0.0814762	-0.0940054	-0.0628688	-0.037468	0.0110826	0.03484	0.0284801	0.0342247	0.0350414	0.034232	0.0660184	0.102105	0.117493	0.122529	0.113069	0.0912776	0.0685673	0.048386	0.0441756	0.0310024	0.027826	0.0355444	0.0410775	0.03227	0.0260381	0.0213106	0.0117371	-0.00778539	-0.0390291	-0.0669699	-0.0721403	-0.0711492	-0.0735455	-0.073124	-0.0537418	-0.0298506	-0.0294359
-0.25	0.0392682	0.0378363	-0.00828364	-0.0182446	-0.00231285	0.00564722	-0.0173082	-0.0233322	-0.0214052	-0.028636	-0.0297847	-0.0441094	-0.0527728	-0.0660156	-0.0540902	-0.0565961	-0.0193085	0.00983739	0.0237879	0.0480994	0.0618886	0.0425545	0.0613899	0.0942648	0.120289	0.133473	0.121669	0.0990509	0.0545654	0.0230184	0.00845458	0.00345773	0.00400766	0.0167374	0.0290374	0.0185145	0.0118013	0.00725492	-0.00382168	-0.0239799	-0.0515142	-0.0686575	-0.0726418	-0.0796636	-0.0977363	-0.105952	-0.0999704	-0.0800135	-0.0742896
-0.2	0.0545558	0.0610983	0.0296649	0.016405	0.0229518	0.0268441	-0.00234212	-0.0204699	-0.0206433	-0.00963868	0.00618533	0.00507243	0.00201427	-0.013235	-0.0304136	-0.0565425	-0.0242144	0.0131659	0.0228757	0.037182	0.0580191	0.0409063	0.0547775	0.0779974	0.102648	0.120157	0.101209	0.0722168	0.0180651	-0.0258925	-0.0469262	-0.0453114	-0.0463164	-0.0354805	-0.024202	-0.0338239	-0.0358904	-0.0331501	-0.035034	-0.0438403	-0.055176	-0.0543844	-0.0463754	-0.0476119	-0.0624135	-0.066831	-0.0632102	-0.0502031	-0.0473651
-0.15	0.0752347	0.0811479	0.0571833	0.035522	0.0333129	0.0308976	0.00726589	-0.0131566	-0.0140293	0.0116638	0.03731	0.0485438	0.0482025	0.0277686	0.00543815	-0.0202737	0.0140882	0.050072	0.0495641	0.0433185	0.0563099	0.0495624	0.0732278	0.101955	0.117734	0.127068	0.0928931	0.0460495	-0.0155654	-0.0650721	-0.0860913	-0.0798947	-0.0807265	-0.0726928	-0.0684104	-0.0765605	-0.0748028	-0.0636958	-0.0542189	-0.0494421	-0.048962	-0.0467735	-0.0362104	-0.0322073	-0.0344282	-0.0261351	-0.02157	-0.0188479	-0.019961
-0.1	0.0723455	0.0767941	0.0614025	0.0469618	0.0462107	0.0373369	0.021805	-0.0036124	-0.0123418	0.0147544	0.0478267	0.0588296	0.0585914	0.0445045	0.0290868	0.0118975	0.0287173	0.0510008	0.0626095	0.0577746	0.0608812	0.0586664	0.0842901	0.117393	0.1251	0.134292	0.100995	0.0414909	-0.0320981	-0.0945223	-0.127655	-0.128333	-0.124633	-0.118124	-0.113338	-0.114375	-0.104011	-0.0838744	-0.0641376	-0.0463591	-0.0364488	-0.0367639	-0.0275624	-0.0215291	-0.0128761	0.000875095	0.00190136	-0.012268	-0.0167567
-0.05	0.0219249	0.0505387	0.0673331	0.0709173	0.0706242	0.0635773	0.0605522	0.0331655	0.0185608	0.0174338	0.0330906	0.0403688	0.0502303	0.0691241	0.0799739	0.0612304	0.0471316	0.0419767	0.0621168	0.0656431	0.0513524	0.0396817	0.0429646	0.0709049	0.0858579	0.0989349	0.0636769	0.00476564	-0.0634685	-0.127881	-0.182286	-0.198153	-0.194044	-0.19231	-0.184955	-0.181304	-0.164955	-0.135175	-0.0994554	-0.0630495	-0.0395994	-0.034314	-0.0219048	-0.0100259	0.00658262	0.0279345	0.0394444	0.0248529	0.0198182
0	0.0424838	0.0834924	0.105491	0.115907	0.116822	0.102066	0.0964715	0.0837205	0.0840733	0.0732173	0.0738974	0.0780244	0.0976955	0.136084	0.151435	0.121575	0.101793	0.0785484	0.0923881	0.0953322	0.0652292	0.0346765	0.00742311	0.0210082	0.0298403	0.0199476	-0.0130637	-0.0667489	-0.114765	-0.170504	-0.238418	-0.264159	-0.264729	-0.249498	-0.218633	-0.198352	-0.163226	-0.124947	-0.080108	-0.0357528	-0.00428984	0.00832167	0.0200263	0.0310786	0.0502777	0.0651815	0.0784369	0.0690235	0.0467883
0.05	0.0750399	0.061639	0.0474869	0.0603363	0.0713777	0.10322	0.123913	0.109203	0.0879656	0.073369	0.071687	0.0864181	0.108895	0.113914	0.0936664	0.0896126	0.102048	0.0930837	0.0865993	0.0815935	0.0816991	0.0852743	0.0883594	0.0949127	0.0780869	0.0349093	0.027411	0.00236942	-0.0241028	-0.0489109	-0.0756185	-0.0855909	-0.0939723	-0.0913203	-0.0890544	-0.092639	-0.0749816	-0.0586497	-0.039818	-0.0360798	-0.0368007	-0.0314524	-0.0247772	-0.0198185	-0.00879109	-0.00717614	-0.000528161	0.0099668	-0.0201589
0.1	0.0554496	0.0173071	-0.0270723	-0.0302027	-0.0213766	0.0263707	0.0502239	0.0425113	0.00308879	-0.0181405	-0.0123153	0.0128212	0.031831	0.0154193	-0.0118563	0.0112399	0.0306868	0.0333895	0.027159	0.0269271	0.0406057	0.0494697	0.0885109	0.105504	0.098413	0.076536	0.0996956	0.0955905	0.0798329	0.0824359	0.0977656	0.103716	0.105447	0.105187	0.0895216	0.0677876	0.0516702	0.032241	0.0169571	-0.0104381	-0.0387852	-0.0503811	-0.0550589	-0.0617952	-0.0704506	-0.074821	-0.064141	-0.0411189	-0.0565739
0.15	0.0283593	0.00432909	-0.0306118	-0.0357937	-0.0359643	-0.00436013	-0.00579224	-0.0124682	-0.0354144	-0.0424038	-0.0346297	-0.0192124	-0.0146604	-0.0413408	-0.0625134	-0.0380971	-0.0202694	-0.0133479	-0.0113049	-0.0192035	-0.0120305	-0.00710575	0.0512431	0.0768104	0.0778822	0.0773183	0.103906	0.107918	0.105781	0.121462	0.150964	0.163799	0.179302	0.194724	0.190255	0.176383	0.149958	0.114965	0.0841551	0.0459607	0.00620271	-0.0227235	-0.0412107	-0.0577287	-0.0712603	-0.0727927	-0.0590245	-0.0354794	-0.0279177
0.2	-0.0055683	-0.00989403	-0.0250169	-0.0367115	-0.0483071	-0.0435496	-0.0536426	-0.0440747	-0.0417121	-0.035272	-0.036878	-0.0441051	-0.0645122	-0.0914947	-0.0893471	-0.0697897	-0.0565565	-0.0417469	-0.0389255	-0.0522584	-0.0423278	-0.038904	0.0180879	0.0467295	0.0546104	0.0693338	0.0869568	0.0927095	0.107982	0.141051	0.181324	0.201261	0.220134	0.236256	0.237204	0.22985	0.205482	0.173952	0.141999	0.0960187	0.0461866	0.00417751	-0.020808	-0.0388218	-0.0521051	-0.057657	-0.0457797	-0.024527	-0.00254508
0.25	-0.00604267	0.00134855	-0.0127422	-0.0365816	-0.065388	-0.0769167	-0.0744778	-0.0477897	-0.0360073	-0.0321925	-0.049803	-0.0607285	-0.0835647	-0.0847333	-0.0563876	-0.0409311	-0.0308295	-0.011231	-0.0167212	-0.0306703	-0.0103551	-0.012247	0.0188412	0.0320698	0.0286441	0.0416466	0.0525986	0.0511016	0.0716913	0.117141	0.165612	0.188806	0.206867	0.224138	0.232862	0.237142	0.221476	0.202273	0.173842	0.120705	0.0663029	0.0225038	0.00157453	-0.0115162	-0.0241726	-0.0391244	-0.0428268	-0.0302989	0.00114923
0.3	0.00407479	0.00396474	-0.0208286	-0.047084	-0.0824045	-0.0995984	-0.0927789	-0.0721732	-0.0555593	-0.0522784	-0.0695468	-0.066336	-0.0799813	-0.0524004	-0.00954295	0.00134128	0.00610611	0.0301036	0.0215918	0.00764067	0.0263095	0.0180683	0.0311619	0.0421547	0.0311585	0.0266463	0.0307551	0.0130777	0.0294929	0.0762357	0.124856	0.151978	0.173002	0.192735	0.206387	0.222755	0.22453	0.221567	0.1955	0.140188	0.0885657	0.047985	0.0285974	0.0155637	0.00161997	-0.0204428	-0.0393685	-0.0379056	-0.00115245
0.35	-0.00514446	-0.0152114	-0.041993	-0.0575591	-0.0878322	-0.107434	-0.099042	-0.0844386	-0.0727154	-0.0738018	-0.0849357	-0.0700534	-0.0663951	-0.0252014	0.0130271	0.0241514	0.0341415	0.059678	0.0482119	0.0184719	0.0234833	0.0198466	0.0390613	0.0630089	0.0542788	0.0278727	0.0218587	-0.0021848	0.00664337	0.0395709	0.0840773	0.1201	0.154416	0.179522	0.193575	0.208435	0.217227	0.226395	0.210197	0.166016	0.118417	0.0799309	0.0584449	0.0439629	0.0296998	0.00523682	-0.0233003	-0.0345478	-0.00917659
0.4	-0.00785273	-0.0289762	-0.0497859	-0.046121	-0.0561799	-0.0684465	-0.0650403	-0.0601505	-0.0673912	-0.0843139	-0.0890905	-0.0624438	-0.039403	0.00732983	0.0319979	0.0486874	0.0676868	0.0871395	0.0789035	0.0483715	0.0444691	0.0420839	0.062505	0.0820934	0.06603	0.0276284	0.0116953	-0.00750746	0.00386867	0.0265714	0.0671641	0.0990707	0.127139	0.147013	0.166056	0.186539	0.202415	0.22277	0.224631	0.200454	0.156534	0.111272	0.0817531	0.0599183	0.0408823	0.0158677	-0.0167114	-0.0383855	-0.0286335
0.45	-0.00155738	-0.0274662	-0.0380399	-0.018247	-0.0129417	-0.021859	-0.022569	-0.0226397	-0.0496845	-0.0755133	-0.0735217	-0.0431185	-0.0162401	0.0272201	0.0264279	0.0401775	0.0728237	0.0865536	0.0893548	0.0777379	0.0711853	0.0592255	0.0695571	0.0726236	0.050624	0.0190752	0.00102291	-0.0182502	-0.000389957	0.0184126	0.0502999	0.0661889	0.0791463	0.0911072	0.114333	0.137327	0.157592	0.187833	0.211835	0.221843	0.200148	0.158644	0.125181	0.0961763	0.07146	0.047352	0.0196991	-0.00157847	-0.00512215
0.5	0.0174121	-1.76574e-05	0.00694982	0.0401184	0.0446695	0.0232167	0.0269638	0.0275426	-0.0130083	-0.04768	-0.0567192	-0.0306288	-0.0161988	0.0162401	0.00170965	-0.000863346	0.0331064	0.0500767	0.0570303	0.0584495	0.0396017	0.00665732	-0.000462421	0.00961681	-0.0036924	-0.0222858	-0.0346067	-0.0537661	-0.0438633	-0.0378235	-0.0218901	-0.0127183	-0.000586702	0.0153426	0.0418941	0.0674424	0.0944353	0.13643	0.181265	0.225583	0.244727	0.233814	0.214458	0.186402	0.164443	0.147173	0.12335	0.101103	0.0833643
0.55	0.01863	0.0226692	0.0407002	0.0633282	0.0594465	0.0367384	0.0542491	0.0658952	0.0270246	-0.0154323	-0.0376012	-0.0151278	-0.0113961	0.00655912	-0.00775018	-0.0244174	-0.00659012	0.0145405	0.0226035	0.018357	-0.0066724	-0.0413233	-0.0504571	-0.031629	-0.0390332	-0.050782	-0.0578931	-0.0720745	-0.0664602	-0.0716028	-0.0683774	-0.0561697	-0.0406106	-0.0245068	0.00105442	0.0331725	0.072821	0.124152	0.177983	0.229684	0.268333	0.285207	0.290246	0.275612	0.263964	0.241618	0.209771	0.180981	0.143532
0.6	0.00190778	0.0124215	0.0323564	0.0530822	0.0569062	0.0458739	0.0593593	0.0712139	0.0443	0.00516846	-0.0269886	-0.0213419	-0.0192312	0.00327997	0.00682306	-0.005966	-0.00514106	0.00657572	0.00917306	-0.00878484	-0.0367014	-0.0709941	-0.0730871	-0.0532548	-0.0642315	-0.0820036	-0.0888728	-0.0871763	-0.0710812	-0.0794398	-0.0906618	-0.0819618	-0.0634307	-0.0473277	-0.0245987	0.0070086	0.046124	0.0971307	0.153627	0.207652	0.251716	0.281839	0.306681	0.31104	0.313557	0.288492	0.25643	0.230852	0.194154
0.65	-0.00664119	0.00200405	0.0248409	0.0466782	0.059755	0.0612852	0.0609563	0.0695072	0.0520102	0.0248421	-0.00157708	-0.0106163	-0.0160022	0.00645861	0.01721	0.00234368	-0.0122041	-0.0104515	-0.00579601	-0.0264709	-0.0555687	-0.0869473	-0.0817118	-0.0706393	-0.0938071	-0.126585	-0.133079	-0.118455	-0.0952473	-0.0973632	-0.115724	-0.111655	-0.0895212	-0.0696206	-0.0448666	-0.0144051	0.0222475	0.0685402	0.126474	0.183588	0.227998	0.264925	0.3014	0.325411	0.34325	0.326985	0.302938	0.287138	0.256952
0.7	-0.01146	-0.00675284	0.018686	0.0494165	0.0695626	0.0704031	0.0580464	0.0654531	0.0515082	0.0302277	0.0131502	0.00746009	-0.0113094	-0.00626998	-0.00152244	-0.0210102	-0.0327918	-0.0379633	-0.0377149	-0.0520763	-0.071405	-0.08488	-0.0755218	-0.0728108	-0.10662	-0.144589	-0.150421	-0.135434	-0.12026	-0.123307	-0.138723	-0.130794	-0.108148	-0.0902802	-0.0624573	-0.031576	0.0060656	0.0547512	0.117535	0.183492	0.228447	0.266066	0.301231	0.327337	0.353787	0.349611	0.33804	0.332158	0.300865
0.75	-0.00213512	-0.00804978	0.0102966	0.0426873	0.0666216	0.0635636	0.0519167	0.0643878	0.0506467	0.0311289	0.0247769	0.0308359	0.00275836	-0.00958682	-0.0094818	-0.0324126	-0.0396241	-0.0476838	-0.0548377	-0.0664369	-0.0774926	-0.0772617	-0.0656647	-0.0623457	-0.103244	-0.135142	-0.123286	-0.106026	-0.112556	-0.1402	-0.161112	-0.147258	-0.122175	-0.109495	-0.0780432	-0.0393435	0.00390789	0.0541816	0.111668	0.171974	0.212734	0.248293	0.278893	0.30346	0.339452	0.347902	0.353734	0.358862	0.327042
0.8	0.00178177	-0.0131629	-0.00933157	0.00669417	0.0336744	0.0345925	0.0384993	0.0603501	0.0446681	0.0293869	0.0313189	0.04598	0.0147922	0.000203739	-0.00144489	-0.0244046	-0.0279384	-0.0361435	-0.0469405	-0.0607394	-0.0707381	-0.0782678	-0.0665088	-0.0619176	-0.0880245	-0.102278	-0.0782674	-0.0656557	-0.0836861	-0.139136	-0.175391	-0.164493	-0.135646	-0.118454	-0.0807513	-0.0392545	0.00024571	0.0414562	0.0871847	0.13617	0.170743	0.204583	0.235147	0.25918	0.296386	0.31643	0.336792	0.350863	0.323868
0.85	-0.0174395	-0.0209002	-0.0158034	-0.0112222	0.00636917	0.0132852	0.026468	0.0512434	0.0273869	0.0112287	0.0317807	0.0567238	0.0345778	0.0213918	0.0262726	0.00798873	-0.00137056	-0.0170902	-0.0353267	-0.0422529	-0.0628833	-0.0887878	-0.0812874	-0.0653899	-0.0609127	-0.066927	-0.0476715	-0.0445325	-0.0576863	-0.115056	-0.153028	-0.145835	-0.122355	-0.106875	-0.0767059	-0.0474399	-0.0166811	0.016	0.0509096	0.0885009	0.1181	0.153604	0.190166	0.220345	0.255245	0.277598	0.299193	0.317021	0.305047
0.9	-0.00881414	0.00578301	0.0257367	0.029844	0.0362575	0.0375699	0.0427297	0.0644568	0.0369287	0.0145983	0.0347078	0.0525857	0.0487163	0.0328399	0.0371038	0.0299442	0.0174512	-0.0110547	-0.0349379	-0.024686	-0.036759	-0.0672317	-0.0668704	-0.0460877	-0.0329042	-0.0505077	-0.04312	-0.0400123	-0.0344344	-0.0764421	-0.119207	-0.1247	-0.113272	-0.102631	-0.0825909	-0.0675666	-0.0489415	-0.0253619	-0.000925554	0.0291392	0.0575367	0.0920646	0.128901	0.162262	0.198385	0.226987	0.253582	0.274268	0.280432
0.95	0.012216	0.0358704	0.0703074	0.0821881	0.074565	0.0580387	0.0545928	0.0727034	0.0564731	0.0376494	0.0519734	0.0697744	0.0833658	0.0588559	0.049559	0.0446779	0.035229	0.00656839	-0.0172686	-0.0126971	-0.00678415	-0.0203043	-0.0241004	-0.00835434	-0.00617185	-0.0344862	-0.0392844	-0.0374426	-0.025871	-0.0592451	-0.110236	-0.129795	-0.127492	-0.117428	-0.0975126	-0.0886946	-0.0795337	-0.0621239	-0.0380072	-0.00275758	0.030595	0.0588168	0.0800563	0.102792	0.135996	0.168588	0.20006	0.222618	0.237986
1	0.00728623	0.0299501	0.071585	0.0933318	0.0657099	0.0460822	0.047598	0.0671839	0.0597807	0.0281879	0.03471	0.0541286	0.0774162	0.0557799	0.0507922	0.0498727	0.0465427	0.0201734	-0.00534646	-0.0075061	0.00864745	0.0165991	0.0186934	0.0233017	0.0218973	-0.00867193	-0.0241639	-0.0328749	-0.0346126	-0.0615164	-0.100194	-0.120287	-0.122551	-0.110689	-0.0892	-0.0811472	-0.0853874	-0.0824631	-0.0657185	-0.0343559	-0.000718827	0.0216956	0.0265387	0.0382422	0.0689458	0.10206	0.137063	0.156424	0.171476
1.05	0.0322945	0.0415685	0.0617316	0.0806172	0.0516766	0.0422446	0.0494257	0.0696989	0.0542554	0.0105548	0.00946298	0.0257665	0.0498845	0.0440813	0.0479627	0.0601448	0.0762104	0.0575837	0.0373898	0.0268813	0.0316953	0.0266049	0.0166734	0.0150287	0.0183499	-0.00281323	-0.0233424	-0.0389051	-0.0526811	-0.0772693	-0.106433	-0.121884	-0.121877	-0.10684	-0.0812371	-0.0660307	-0.0746535	-0.080148	-0.0710831	-0.0501743	-0.0221994	-0.00172292	0.00268695	0.0182062	0.0552129	0.0940462	0.131687	0.147033	0.15912
1.1	0.0507781	0.0663821	0.0746505	0.0768507	0.0420879	0.0343737	0.0512602	0.0692945	0.0442541	-0.0024173	-0.00966886	0.00877699	0.0323014	0.0398027	0.047072	0.0598784	0.0841062	0.0812476	0.0701865	0.0424795	0.0315423	0.0199239	0.0120579	0.0288958	0.042345	0.0148488	-0.0143952	-0.0290511	-0.0486283	-0.0742806	-0.10457	-0.120799	-0.123654	-0.117397	-0.103299	-0.0925716	-0.0956969	-0.0888832	-0.0718347	-0.0583565	-0.0422528	-0.02911	-0.0214224	-0.000602661	0.0366456	0.0800419	0.126022	0.144927	0.149584
1.15	0.0590922	0.0824568	0.096087	0.0918606	0.0537307	0.031978	0.0549407	0.0677508	0.0405834	-0.00101197	-0.0163294	-0.00130302	0.0290067	0.0495266	0.0459465	0.0464963	0.0642412	0.0805703	0.0813356	0.0444734	0.0228861	0.0192273	0.0367748	0.0750411	0.0711111	0.0248101	-0.00783249	-0.0246974	-0.046219	-0.06192	-0.0792207	-0.092243	-0.106191	-0.114591	-0.115181	-0.114911	-0.110249	-0.0870409	-0.056255	-0.0393866	-0.0267	-0.0177349	-0.00768899	0.0101386	0.0362223	0.0711095	0.105337	0.118782	0.118012
1.2	0.0509336	0.0636286	0.0856586	0.0853334	0.0487516	0.0144144	0.0349323	0.0451327	0.0219821	-0.00246328	-0.0194801	-0.00348483	0.0282403	0.039443	0.0224356	0.0182661	0.0314245	0.0648183	0.0771564	0.0450626	0.00929782	0.00660432	0.0329765	0.0743353	0.0518838	0.00159616	-0.028693	-0.0428268	-0.0542534	-0.0618345	-0.0646575	-0.0689616	-0.0740361	-0.0808224	-0.0838293	-0.0934071	-0.0899504	-0.0627456	-0.0240999	0.00387088	0.0295902	0.0472681	0.0583589	0.0708613	0.0855141	0.103297	0.111522	0.107764	0.101753
1.25	0.0629621	0.0628346	0.0725696	0.0629447	0.0307143	0.00402936	0.016012	0.0291597	0.000403166	-0.0255932	-0.0384293	-0.0187888	0.0129509	0.0156356	-0.00840863	-0.0205234	-0.000481878	0.0402786	0.0518235	0.0273575	0.00211132	-0.00839661	0.0139395	0.0462975	0.0189838	-0.0247804	-0.059127	-0.0626313	-0.0635757	-0.0658975	-0.0568273	-0.0491988	-0.0422064	-0.0458222	-0.0483043	-0.0598026	-0.056025	-0.0282227	0.01012	0.0407655	0.0724122	0.0921535	0.0924258	0.0968415	0.105277	0.11719	0.115306	0.104164	0.0936536
1.3	0.0820552	0.0809898	0.075638	0.0500397	0.0221919	0.00166452	-0.00926067	0.00476153	-0.0187723	-0.0350231	-0.0370248	-0.0182384	-0.0001889	-0.00185542	-0.0265944	-0.0341998	-0.00549482	0.0400914	0.0424736	0.0124263	0.00711339	0.00315249	0.0214145	0.0398645	0.0127774	-0.0277092	-0.0631167	-0.0666859	-0.0630854	-0.0587269	-0.0537805	-0.0508973	-0.0424258	-0.0429227	-0.0406429	-0.0441138	-0.0337789	-0.00646095	0.0217725	0.0415768	0.0643934	0.0802918	0.0806365	0.0845164	0.091336	0.103549	0.109431	0.105549	0.0993376
1.35	0.0671324	0.0802257	0.0786437	0.0440856	0.0153286	0.00832768	-0.00322323	0.0126426	0.00525441	-0.00318	-0.0094003	0.00558592	0.0173842	0.0177997	-0.00191827	-0.00476669	0.00718762	0.0335425	0.0333576	0.0101967	0.0125694	0.0154518	0.0242023	0.028102	0.00797759	-0.0297596	-0.059939	-0.0667938	-0.0698553	-0.0676413	-0.0720397	-0.0723298	-0.0625978	-0.0612261	-0.0592043	-0.058204	-0.0442098	-0.0189526	0.00183997	0.00914006	0.0180948	0.0311835	0.0413084	0.0479532	0.0507022	0.065894	0.0845657	0.0961735	0.0929906
1.4	0.0558653	0.0662812	0.0552483	0.023267	-0.00167386	0.002441	0.00475419	0.0202208	0.02133	0.0172748	0.00863808	0.0211835	0.0272529	0.0291061	0.0094473	0.00966088	0.00933252	0.0111537	0.000351926	-0.0195187	-0.00958944	0.000815535	0.00540157	0.0117659	0.0153094	-0.00510428	-0.0284718	-0.0401897	-0.0530461	-0.0566712	-0.0638471	-0.0692148	-0.0686403	-0.0709272	-0.06739	-0.0627215	-0.0486376	-0.0275112	-0.0137246	-0.0135065	-0.0110116	0.00102023	0.0189338	0.029207	0.0354191	0.0548273	0.0732321	0.0831016	0.0762497
1.45	0.0755679	0.0656246	0.0406042	0.0148375	-0.00736953	0.00164255	-0.00115663	0.0132467	0.0138073	0.00844303	-3.88124e-05	-0.000178204	0.00806034	0.0250058	0.00526666	-0.00357746	-0.010972	-0.00116688	-0.000225132	-0.00792421	0.000790815	0.00220494	0.0113621	0.0249137	0.0280605	0.0162902	-0.000974961	-0.0119968	-0.0230374	-0.0302839	-0.0343875	-0.0460499	-0.0548396	-0.0586998	-0.0509147	-0.0455326	-0.038905	-0.0291485	-0.0275572	-0.0316073	-0.0261871	-0.0101556	0.00578247	0.0107793	0.0158965	0.0336239	0.0445116	0.0487753	0.0479916
1.5	0.0942411	0.0619603	0.0424854	0.0281668	-0.0130294	-0.0267421	-0.0391468	-0.00593541	0.0177292	0.0298785	0.0253323	0.0141943	0.0100445	0.0263981	0.00419571	-0.0126162	-0.0197513	0.00545804	0.0210355	0.022963	0.0276354	0.0273227	0.0382236	0.0547388	0.0363794	0.018237	-0.0135067	-0.0349095	-0.0359234	-0.0341298	-0.0296992	-0.0389459	-0.0493416	-0.0582881	-0.0528265	-0.0476891	-0.0454732	-0.0430502	-0.0426941	-0.0403107	-0.0275177	-0.00692201	0.00295089	0.000706093	0.00581235	0.0225855	0.0301465	0.0308655	0.0256153
contact pair11
	time MD spindle
time scalp spindle	-1.5	-1.45	-1.4	-1.35	-1.3	-1.25	-1.2	-1.15	-1.1	-1.05	-1	-0.95	-0.9	-0.85	-0.8	-0.75	-0.7	-0.65	-0.6	-0.55	-0.5	-0.45	-0.4	-0.35	-0.3	-0.25	-0.2	-0.15	-0.1	-0.05	0	0.05	0.1	0.15	0.2	0.25	0.3	0.35	0.4	0.45	0.5	0.55	0.6	0.65	0.7	0.75	0.8	0.85	0.9
-1.5	0.218524	0.24264	0.235052	0.225053	0.181323	0.132455	0.114258	0.125585	0.13227	0.130983	0.104095	0.117069	0.103433	0.10179	0.106127	0.109277	0.0859551	0.0679986	0.0428851	0.0314061	0.0228361	0.0131138	-0.0100626	-0.032307	-0.0144268	-0.012211	-0.0186405	-0.0365184	-0.0389927	-0.0358063	-0.032115	-0.0326804	-0.0292589	-0.0242804	-0.0289479	-0.0415004	-0.0471132	-0.0443454	-0.0342854	-0.028776	-0.022364	-0.0127656	-0.00252592	0.000149591	0.00603977	0.019392	0.029005	0.0202866	0.0298363
-1.45	0.221499	0.247679	0.255945	0.260635	0.20839	0.153729	0.111445	0.10343	0.0976775	0.107526	0.0956737	0.12894	0.116297	0.119818	0.110596	0.102272	0.0812899	0.0761562	0.0541906	0.04081	0.0343539	-0.00151297	-0.034465	-0.0566301	-0.0393651	-0.026751	-0.0258195	-0.0321859	-0.0339552	-0.0484143	-0.0593223	-0.0617822	-0.0570601	-0.0547019	-0.0587372	-0.0679307	-0.0687274	-0.0634704	-0.0502545	-0.0378576	-0.0218031	-0.00405173	0.0130744	0.0211429	0.022271	0.0245446	0.0369897	0.0328047	0.0490722
-1.4	0.200199	0.218353	0.236369	0.238051	0.191081	0.143343	0.104004	0.0840816	0.0673689	0.0758312	0.0709225	0.116654	0.115256	0.12886	0.122087	0.110049	0.0847473	0.09019	0.0728069	0.0565632	0.0479362	0.0164844	-0.0137018	-0.0248347	-0.00645974	0.0101102	0.000586244	-0.00881984	-0.0136745	-0.0369761	-0.0482069	-0.0445793	-0.0399921	-0.0444466	-0.0529308	-0.0654619	-0.0646277	-0.0592651	-0.0475442	-0.0333409	-0.018965	0.00203451	0.0178107	0.0296904	0.0292362	0.0184231	0.017938	0.0151309	0.0395742
-1.35	0.151121	0.168116	0.195446	0.206847	0.188857	0.153895	0.12163	0.100483	0.0859171	0.0938539	0.0925001	0.129607	0.120897	0.139205	0.144186	0.126887	0.0954529	0.0942	0.0692547	0.0618473	0.0632788	0.0460737	0.0130867	-0.00199735	0.0230819	0.0388987	0.0189816	0.00311227	-0.00178959	-0.0285175	-0.035201	-0.0209075	-0.00973122	-0.00831282	-0.0143994	-0.0266587	-0.0243136	-0.0190635	-0.00738624	0.00657415	0.0153666	0.0332406	0.0381919	0.0396357	0.0310991	0.0178482	0.00951601	0.000215249	0.0221596
-1.3	0.122369	0.153226	0.173148	0.181492	0.190663	0.169118	0.140389	0.123589	0.122912	0.145354	0.138768	0.14115	0.120027	0.136554	0.1443	0.125496	0.0832309	0.0644526	0.0362715	0.0433106	0.0562798	0.0453854	0.0185714	-0.00611816	0.0262053	0.0402504	0.0198509	0.00113662	-0.000899219	-0.0188589	-0.0219852	-0.00860235	0.000348426	0.00849133	0.0117638	0.00521483	0.00871038	0.0128311	0.0213626	0.0272435	0.0276855	0.0397385	0.0401275	0.0370371	0.0247715	0.0238874	0.0270951	0.0201027	0.0331024
-1.25	0.114504	0.137885	0.143595	0.155761	0.185098	0.177903	0.162958	0.155859	0.151145	0.171134	0.156565	0.131389	0.100659	0.105922	0.116278	0.0998433	0.0474594	0.0203803	-0.00439282	0.0127047	0.0289923	0.0153732	0.00479992	-0.0128805	0.0184082	0.0173852	-0.00436049	-0.0269887	-0.0263835	-0.0326559	-0.0289878	-0.0215484	-0.0172141	-0.00632341	0.00748184	0.0151165	0.0255861	0.0350098	0.0456861	0.0481196	0.045903	0.0500707	0.0495139	0.0469062	0.0350646	0.0447357	0.057827	0.055425	0.0596626
-1.2	0.124394	0.139788	0.139525	0.154332	0.189709	0.198552	0.209485	0.213875	0.202985	0.20095	0.171133	0.128669	0.0911857	0.0842401	0.0913452	0.0856595	0.0405633	0.0196133	-0.00879503	0.00287624	0.0152575	-0.00639838	-0.0229579	-0.03295	-0.000729148	-0.0111529	-0.0398696	-0.0691602	-0.0665551	-0.0648413	-0.0574239	-0.05558	-0.0511022	-0.039711	-0.0244941	-0.0103794	0.00522088	0.0198958	0.03426	0.0430555	0.0462242	0.0502442	0.0534142	0.0563584	0.0485335	0.0633327	0.0775742	0.076028	0.0801697
-1.15	0.122276	0.129215	0.127255	0.138129	0.167195	0.183809	0.208554	0.215182	0.193138	0.170351	0.130536	0.0981456	0.0739587	0.0690878	0.0775791	0.0791646	0.0475224	0.030821	-0.000205066	-0.00197204	-0.00345842	-0.026063	-0.0307406	-0.029523	0.00329979	-0.00422602	-0.0316564	-0.0667999	-0.0664135	-0.0690224	-0.0720373	-0.0767178	-0.0706872	-0.0570931	-0.0420833	-0.0301414	-0.0176326	-0.00853407	0.00357575	0.0180832	0.0248827	0.027905	0.0344721	0.0461848	0.0495701	0.0695176	0.0878216	0.082902	0.0799826
-1.1	0.129929	0.118968	0.106197	0.0988699	0.115076	0.130486	0.165928	0.176936	0.158205	0.156303	0.126643	0.107025	0.0788124	0.0697992	0.0735749	0.0876936	0.0837567	0.0662023	0.0248389	0.0265092	0.0253462	-0.00601082	-0.0192467	-0.0255631	-0.00862568	-0.00899394	-0.0236335	-0.0560109	-0.0644023	-0.0795468	-0.0985404	-0.1087	-0.0954047	-0.0794491	-0.0645974	-0.0519693	-0.0378101	-0.0329321	-0.028704	-0.0211353	-0.016153	-0.011362	-2.14299e-05	0.019546	0.0339731	0.0540639	0.0780259	0.0765726	0.0660617
-1.05	0.133419	0.102117	0.0774703	0.0731824	0.0927097	0.111392	0.139191	0.152774	0.144129	0.163903	0.143839	0.123029	0.0907133	0.0879829	0.0930645	0.113267	0.11758	0.095941	0.0420754	0.0484955	0.0648177	0.0341753	0.00708763	-0.00375395	-0.00796364	-0.011455	-0.0147812	-0.0384851	-0.0488806	-0.0686997	-0.0914491	-0.0997919	-0.084537	-0.0760923	-0.0699455	-0.0610158	-0.0484197	-0.0442071	-0.0407475	-0.0379097	-0.0309397	-0.0204752	-0.0106784	0.00713555	0.0285433	0.0433355	0.0605871	0.0593537	0.051959
-1	0.110264	0.0851852	0.0804451	0.0893245	0.111017	0.129151	0.149928	0.16226	0.159233	0.180549	0.165345	0.134283	0.106808	0.114787	0.116907	0.131104	0.130297	0.101645	0.0464921	0.0501827	0.0800254	0.0490374	0.0105509	-0.00884902	-0.0244545	-0.0385932	-0.0364724	-0.0521078	-0.0564725	-0.0754241	-0.0899125	-0.0972119	-0.0898862	-0.0895353	-0.0876682	-0.0752717	-0.0575124	-0.0445618	-0.0315359	-0.024015	-0.0111144	0.00133146	0.00344964	0.0107713	0.0285764	0.036896	0.0364731	0.034029	0.0420652
-0.95	0.0969116	0.0789919	0.0917811	0.0973599	0.111204	0.11774	0.12913	0.143745	0.156681	0.177962	0.180099	0.15632	0.143916	0.153182	0.152345	0.156398	0.152552	0.120405	0.0646522	0.0576734	0.0882781	0.0530596	0.00382668	-0.0208303	-0.0316697	-0.048823	-0.0470431	-0.0508099	-0.0446062	-0.0585336	-0.0673117	-0.0742893	-0.072481	-0.0770481	-0.0752185	-0.0600561	-0.0401065	-0.0223837	-0.00749339	-0.000395541	0.0064561	0.0074223	-0.00283783	-0.00720401	-0.00180991	-0.00536982	-0.0235875	-0.0263655	-0.00759887
-0.9	0.0770541	0.0537512	0.0695502	0.0603867	0.0679228	0.0728144	0.0840216	0.102718	0.126966	0.139173	0.156162	0.160298	0.170872	0.191795	0.19296	0.189991	0.187414	0.168286	0.125349	0.111049	0.124064	0.0719621	0.0152238	-0.00684218	-0.0162647	-0.0406417	-0.0418251	-0.0386895	-0.0187112	-0.0265378	-0.0409915	-0.0553254	-0.055915	-0.0542893	-0.0473915	-0.0331194	-0.0153617	-0.00112359	0.00673127	0.00956658	0.00577999	-0.00618606	-0.0269572	-0.0312104	-0.0258995	-0.0321361	-0.0515337	-0.0493134	-0.0320932
-0.85	0.0662102	0.0436014	0.0690768	0.068221	0.0697483	0.0618896	0.070934	0.0895516	0.117755	0.121034	0.129289	0.139482	0.167145	0.199739	0.198338	0.191513	0.19002	0.180305	0.149824	0.130097	0.142269	0.088905	0.0312905	0.00827638	-0.00560722	-0.0264326	-0.0322217	-0.0353901	-0.0226427	-0.026365	-0.0427444	-0.0582179	-0.0620735	-0.0594711	-0.0518202	-0.0408367	-0.026644	-0.0173725	-0.0178262	-0.0198989	-0.0288106	-0.0430897	-0.0590999	-0.0548735	-0.0367303	-0.0377621	-0.0526436	-0.0544015	-0.0422965
-0.8	0.0685794	0.0623584	0.0997013	0.111126	0.106973	0.083919	0.0858172	0.100768	0.128271	0.135337	0.138239	0.154896	0.188808	0.209661	0.198401	0.192633	0.197502	0.175266	0.141899	0.117217	0.127802	0.0914512	0.0593966	0.0411732	0.0237511	0.00541967	-0.00149584	-0.0173867	-0.0178187	-0.0186392	-0.0262576	-0.0343776	-0.0374157	-0.0334858	-0.0224177	-0.0149469	-0.00906606	-0.0068796	-0.0140226	-0.0222588	-0.0373788	-0.0500005	-0.0577595	-0.0487907	-0.0310278	-0.0331836	-0.0436037	-0.0493987	-0.0466843
-0.75	0.0759797	0.074069	0.113136	0.134039	0.139269	0.122633	0.113362	0.117095	0.140793	0.157913	0.160394	0.175127	0.205421	0.220924	0.222088	0.227783	0.222184	0.183118	0.135353	0.10984	0.119106	0.09536	0.0911872	0.0832247	0.0694645	0.0692051	0.0631382	0.0320629	0.0213172	0.0194975	0.00988306	0.0020583	0.00325503	0.00775033	0.0190063	0.0208297	0.0169774	0.0132293	0.00483681	-0.00289304	-0.0210255	-0.0315696	-0.0351091	-0.0283789	-0.0173206	-0.0172103	-0.0202494	-0.02547	-0.027461
-0.7	0.0553147	0.0514084	0.0750202	0.082759	0.103887	0.11191	0.114032	0.11558	0.139039	0.155867	0.143653	0.148656	0.175466	0.20231	0.21588	0.229625	0.209533	0.178392	0.142487	0.132978	0.138519	0.110697	0.117961	0.116824	0.113514	0.119595	0.103968	0.0546752	0.0372325	0.0290744	0.0110045	0.0077105	0.0136241	0.0160489	0.0223543	0.0228109	0.0192714	0.0158014	0.0111298	0.00724114	-0.00908787	-0.0181635	-0.0263212	-0.032037	-0.031486	-0.03314	-0.0259867	-0.0215402	-0.0183484
-0.65	0.0187831	0.0105816	0.0245863	0.0244606	0.0576735	0.0856903	0.105732	0.117933	0.142418	0.146482	0.124505	0.107215	0.114556	0.136525	0.157493	0.189299	0.174202	0.156195	0.13533	0.137882	0.154378	0.136018	0.151083	0.144753	0.134694	0.115931	0.0768673	0.0189404	0.00145716	-0.00705302	-0.0216331	-0.0134197	-0.00600595	-0.0104563	-0.00955861	-0.00902499	-0.00796048	0.000393147	0.00904558	0.0116015	-0.000355949	-0.0104126	-0.0238228	-0.037416	-0.0400524	-0.0326329	-0.0123422	0.00175809	0.00110413
-0.6	-0.0113192	-0.0133146	-0.00144025	-0.0033561	0.0397162	0.0789495	0.104259	0.109561	0.120285	0.116277	0.100767	0.0807317	0.0708884	0.0772183	0.0969321	0.141536	0.149999	0.150151	0.137191	0.138814	0.162284	0.150907	0.169474	0.141976	0.113236	0.078413	0.0319542	-0.00908008	-0.0182196	-0.0225637	-0.0259814	-0.0143054	-0.0128305	-0.0269414	-0.0343856	-0.0376855	-0.0348062	-0.0202272	-0.00645119	-0.00384214	-0.0142066	-0.0246499	-0.0342618	-0.0440802	-0.0475661	-0.030975	0.000348844	0.0172195	0.00741372
-0.55	-0.035671	-0.0244067	-0.00703345	-0.00907708	0.0264451	0.0671751	0.0941443	0.0924883	0.0951054	0.0995475	0.0929335	0.0832779	0.0669935	0.0623048	0.0626647	0.0877605	0.106426	0.126082	0.127707	0.140259	0.179991	0.183273	0.189883	0.152022	0.106639	0.0635158	0.0324313	0.0155663	0.00827224	0.00818352	0.0161864	0.0275547	0.0214886	0.00207919	-0.0120528	-0.023017	-0.0301936	-0.0277046	-0.0242165	-0.0271929	-0.040259	-0.0562783	-0.0692087	-0.0761827	-0.0806254	-0.0603648	-0.0302537	-0.0156999	-0.0281804
-0.5	-0.0266239	-0.0223611	-0.0158059	-0.0164928	-0.00191665	0.0301231	0.0546664	0.0673706	0.089544	0.115607	0.105721	0.108495	0.105648	0.100765	0.0856245	0.0814691	0.0862522	0.122029	0.148426	0.178899	0.223345	0.23083	0.220176	0.195006	0.149952	0.104033	0.0831235	0.0693218	0.0494035	0.0444972	0.0481192	0.0546615	0.0532006	0.0437031	0.0380316	0.0266407	0.0100841	-0.00325567	-0.019835	-0.0399683	-0.0607146	-0.0809172	-0.0960327	-0.100545	-0.103187	-0.0862085	-0.0665487	-0.0535229	-0.0650841
-0.45	-0.0180116	-0.0281599	-0.0281104	-0.0264296	-0.020028	0.00942763	0.0357991	0.061442	0.0893398	0.113025	0.0960172	0.0889138	0.0998041	0.104128	0.0932643	0.0849154	0.0737902	0.102453	0.125714	0.162527	0.207717	0.22794	0.220691	0.209467	0.179752	0.144866	0.129733	0.114642	0.0877993	0.0732723	0.0655048	0.0610399	0.0612538	0.0578462	0.0501275	0.0328005	0.0120345	-0.00238863	-0.0219858	-0.0456117	-0.0692742	-0.09014	-0.100408	-0.094492	-0.0876921	-0.078749	-0.0721272	-0.0607943	-0.0701153
-0.4	-0.0246534	-0.0418574	-0.0469338	-0.0439853	-0.0374173	-0.0125257	0.0165349	0.0443313	0.0623591	0.0584781	0.0335001	0.0120329	0.0240983	0.0372632	0.0423467	0.0610664	0.060075	0.0705086	0.0667523	0.0934105	0.140737	0.180463	0.183903	0.182668	0.167286	0.150493	0.152215	0.1476	0.125737	0.0983015	0.0798743	0.0671569	0.0655474	0.0605721	0.0511048	0.0340622	0.0131775	3.71223e-05	-0.0196608	-0.0428418	-0.0621291	-0.0789926	-0.085457	-0.0768456	-0.0601279	-0.0559031	-0.0550393	-0.0417612	-0.0649695
-0.35	-0.0127512	-0.0233944	-0.0336582	-0.0400646	-0.0322689	-0.00748675	0.0130113	0.0265982	0.0428608	0.0231354	-0.00999332	-0.0394078	-0.0344392	-0.0239242	-0.00146476	0.0398513	0.0483	0.0415342	0.0300221	0.0442145	0.0802915	0.124292	0.152044	0.16384	0.158779	0.142014	0.146571	0.149954	0.140465	0.104946	0.0818788	0.0729425	0.0742959	0.0687846	0.0608927	0.0438168	0.0169878	-0.00650222	-0.0297594	-0.0525	-0.0667272	-0.0818146	-0.0887743	-0.0820312	-0.0667503	-0.0680509	-0.0670973	-0.0503744	-0.0854011
-0.3	0.0224078	0.0142729	0.000483806	-0.0107481	-0.000947475	0.0238643	0.0238527	0.0172707	0.0380826	0.028119	0.00336328	-0.02561	-0.038122	-0.034888	-0.0143534	0.0332202	0.0488772	0.0340265	0.024411	0.0497433	0.0763193	0.114154	0.141264	0.153881	0.154754	0.139655	0.138524	0.147523	0.147008	0.109267	0.0802628	0.0715511	0.0766761	0.0713469	0.0595354	0.0415936	0.0173173	-0.010086	-0.0355263	-0.0649198	-0.084563	-0.105243	-0.121125	-0.122161	-0.109596	-0.10815	-0.100377	-0.0875187	-0.124246
-0.25	0.0437593	0.0344455	0.0248886	0.0142182	0.0128322	0.0344679	0.0345186	0.0367244	0.0586094	0.0520948	0.0271864	0.00287833	-0.02487	-0.019709	-0.00286716	0.0169726	0.0308547	0.028301	0.0300643	0.0699926	0.102728	0.13054	0.134811	0.13856	0.156691	0.14687	0.135641	0.132942	0.133033	0.102167	0.0829798	0.0838834	0.0924571	0.088362	0.0693823	0.044934	0.0227265	0.000840895	-0.017749	-0.0453397	-0.0671059	-0.090591	-0.111484	-0.119179	-0.111165	-0.111427	-0.101845	-0.0968269	-0.134748
-0.2	0.0392382	0.0406658	0.0373111	0.0183012	0.00304779	0.023889	0.0409377	0.0610651	0.0733913	0.0587906	0.0274121	0.0106104	-0.00859608	-0.0065792	0.00124305	-0.0076863	0.00311626	0.0195553	0.0369107	0.0706265	0.106881	0.11721	0.10488	0.104158	0.129541	0.118298	0.0919631	0.0723738	0.0778969	0.0740967	0.0834166	0.0947009	0.102445	0.099756	0.0795838	0.0543864	0.0327318	0.0111203	-0.000542093	-0.0180934	-0.0341375	-0.052444	-0.0711664	-0.0855658	-0.0887166	-0.0985282	-0.0969721	-0.103389	-0.133117
-0.15	0.0327915	0.04603	0.0513407	0.0249396	0.00165762	0.014734	0.0397217	0.0737079	0.084321	0.0660909	0.0310765	0.0243894	0.0221119	0.0249974	0.0342786	0.0170669	0.0217336	0.0316326	0.0330062	0.0383497	0.0769397	0.0839985	0.0726145	0.0716258	0.0851212	0.0732693	0.0454291	0.0163522	0.0230342	0.0357543	0.0575186	0.064251	0.061483	0.0548537	0.0391295	0.0251931	0.0129107	0.00417093	0.00710378	0.00546876	0.000216465	-0.00952201	-0.0234206	-0.0425392	-0.0583103	-0.075958	-0.0847351	-0.0950019	-0.111822
-0.1	0.0221194	0.0346398	0.0482551	0.0229026	-0.00213851	-0.00115744	0.0155921	0.0477587	0.0638828	0.054378	0.0159446	0.0080967	0.0228764	0.0418364	0.0550692	0.0523405	0.0445937	0.040941	0.0144802	0.00464056	0.045667	0.0545319	0.0378195	0.0305568	0.0238545	0.0068011	-0.0251509	-0.0529144	-0.0423504	-0.0309681	-0.0227429	-0.0318739	-0.0462346	-0.0574669	-0.066092	-0.0646318	-0.0595599	-0.054042	-0.0413322	-0.0298779	-0.0215771	-0.0128352	-0.0102616	-0.0140085	-0.0306764	-0.0512752	-0.0522302	-0.0523773	-0.0527284
-0.05	0.0106838	0.0160526	0.0366604	0.0259927	0.00836837	0.00153087	0.0104343	0.0264259	0.0390091	0.0350015	0.0290199	0.0198489	0.0417112	0.0595789	0.0656708	0.0715193	0.0540579	0.0481279	0.0247226	0.0174909	0.042132	0.0370405	-7.0711e-05	-0.0168277	-0.041425	-0.0558214	-0.092571	-0.105059	-0.0886267	-0.0838375	-0.10205	-0.126543	-0.142083	-0.150342	-0.152843	-0.141639	-0.120585	-0.105764	-0.0872978	-0.070175	-0.0583456	-0.0356247	-0.0157941	-0.00159717	-0.00309635	-0.012334	-0.006583	-0.00391517	0.0011677
0	0.0477692	0.0374264	0.0599978	0.0655312	0.0777263	0.0711083	0.0562325	0.0406194	0.0451969	0.0538538	0.0672702	0.0685229	0.080492	0.0997592	0.106075	0.108763	0.0836976	0.0941462	0.0964606	0.100273	0.119147	0.0762495	0.0240861	0.00518854	-0.0107166	-0.0176549	-0.0606479	-0.0870821	-0.102028	-0.119396	-0.144885	-0.17066	-0.180625	-0.184534	-0.180024	-0.163741	-0.130172	-0.0979386	-0.0645639	-0.0367354	-0.0169004	0.00935453	0.0325812	0.0459552	0.0550571	0.0489864	0.0530601	0.0599481	0.0469137
0.05	0.0776151	0.0585712	0.0459578	0.0326187	0.0629141	0.0822375	0.0939727	0.0878716	0.0946985	0.113383	0.103379	0.0996316	0.100295	0.117947	0.141104	0.129902	0.106955	0.129618	0.133278	0.144861	0.149284	0.112167	0.0902402	0.0844872	0.0837694	0.0584408	0.0297609	-0.00397878	-0.0410175	-0.0687961	-0.0750651	-0.0827362	-0.0984417	-0.119722	-0.127778	-0.120262	-0.102842	-0.0728699	-0.0462069	-0.0249634	-0.00291454	0.0159923	0.0260623	0.0372776	0.0551196	0.0631013	0.0482413	0.0398589	0.0207964
0.1	0.0516091	0.0344918	0.00036598	-0.023007	-0.00129989	0.0252702	0.0494487	0.0708247	0.0827832	0.0853697	0.0569696	0.0470662	0.0505022	0.0636242	0.0891221	0.0730391	0.0590543	0.0780534	0.0752778	0.0847445	0.0928263	0.0710343	0.0645434	0.0510493	0.055732	0.0337027	0.0346187	0.0391132	0.0253286	0.0147883	0.0144675	0.0134364	0.00344558	-0.00900242	-0.0176971	-0.0191617	-0.0247882	-0.0206351	-0.018044	-0.013477	-0.0070586	-0.0054112	-0.00968965	-0.000191615	0.00815563	0.011827	-0.00414687	-0.019369	-0.024741
0.15	0.0280876	0.0131422	-0.0193618	-0.0359679	-0.0282739	-0.00545357	0.0231009	0.0604035	0.0682333	0.0557024	0.0277518	0.0167635	0.0251328	0.0259633	0.0402497	0.0333848	0.0279752	0.0378947	0.0219784	0.0219377	0.0184261	-0.00593179	-0.0054128	-0.017744	-0.00376486	-0.00445483	0.014787	0.0410647	0.0590837	0.0752578	0.0811009	0.0753232	0.0658974	0.0650447	0.0688457	0.0747106	0.0634429	0.0476721	0.0264334	0.009894	-0.00609924	-0.0221489	-0.0415842	-0.0449336	-0.0450644	-0.0426437	-0.0419833	-0.0474927	-0.043623
0.2	0.0126813	-0.00197239	-0.025441	-0.0245678	-0.0206691	-0.0120605	-0.00615156	0.02034	0.0194786	0.010745	0.00327695	0.00347514	0.0122262	0.00537514	0.00456601	-0.00346655	0.00239817	0.00459546	-0.0155912	-0.0186687	-0.0199762	-0.0314123	-0.0270445	-0.0495028	-0.0390618	-0.0201901	0.0139162	0.0548451	0.0993782	0.140072	0.156439	0.150579	0.140827	0.151014	0.166544	0.182038	0.171775	0.147079	0.110628	0.0707334	0.0300408	-0.00865794	-0.0466085	-0.0675805	-0.0732593	-0.0693203	-0.0542374	-0.0497345	-0.0444792
0.25	0.00997812	-0.00464538	-0.0209614	-0.0131328	-0.00219843	0.00121903	-0.0112915	-0.00516913	-0.0163908	-0.0132538	0.0107189	0.0356395	0.0362524	0.019735	0.0119472	-0.00414471	0.00493032	0.00411139	-0.01024	-0.0120311	-0.00381802	-0.0035134	-0.00178563	-0.0336228	-0.0278562	-0.00188442	0.0227442	0.0540878	0.106079	0.159186	0.185409	0.189134	0.188244	0.208593	0.233316	0.257861	0.255708	0.229937	0.182511	0.123301	0.0628384	0.00982811	-0.0401821	-0.0698194	-0.0771845	-0.0658355	-0.0489309	-0.0441017	-0.0438799
0.3	0.00292275	0.00328364	-0.0103667	-0.0101532	-0.00696095	-0.00463239	-0.0190187	-0.0247097	-0.0393501	-0.0280394	0.00917583	0.0540854	0.0492129	0.0321667	0.0304317	0.00817372	0.012979	0.0178839	0.0104217	0.0182814	0.0378393	0.0380439	0.0318291	-0.00300759	-0.00418092	0.012663	0.022736	0.0461314	0.0964075	0.141168	0.160646	0.168165	0.172514	0.194547	0.221574	0.252443	0.26327	0.250875	0.212423	0.15015	0.0839924	0.0271821	-0.0209036	-0.0460765	-0.0515951	-0.0398786	-0.0360302	-0.0314002	-0.0262462
0.35	0.00561	0.015456	0.00117883	-0.00750787	-0.012359	-0.0147755	-0.033415	-0.0335624	-0.0351231	-0.0267016	0.00153702	0.0535632	0.0514591	0.0450642	0.0499555	0.0195693	0.0215188	0.0457769	0.0503825	0.0747945	0.0898596	0.074817	0.046821	0.0149623	0.00717563	0.00960017	0.0123351	0.0329284	0.074719	0.107064	0.118366	0.123126	0.129505	0.151412	0.181687	0.218983	0.243534	0.247477	0.224933	0.172379	0.111912	0.0555301	0.01091	-0.0150526	-0.022074	-0.0196655	-0.0249214	-0.0205855	-0.0108988
0.4	0.0228084	0.037678	0.025771	0.0219104	0.00582524	-0.0104229	-0.032366	-0.0261668	-0.0161918	-0.0182346	-0.00270621	0.0455087	0.0478573	0.0485602	0.0529278	0.0282436	0.0453793	0.0751011	0.074766	0.108953	0.110735	0.0814301	0.0382112	0.0138084	0.00720086	-0.0057719	-0.00350538	0.0172224	0.0483652	0.0699636	0.0755181	0.0755716	0.0846312	0.11032	0.146463	0.187623	0.223529	0.24077	0.238839	0.211515	0.167418	0.115207	0.0686288	0.029626	0.0111849	-0.00364183	-0.0191941	-0.0171038	-0.00205902
0.45	0.00544243	0.0224536	0.0222138	0.0348475	0.0224304	-0.00195833	-0.0259054	-0.0238239	-0.0129687	-0.0192464	-0.0168543	0.00991516	0.0218119	0.0331455	0.0396227	0.0304979	0.0613053	0.0795317	0.0661072	0.0987697	0.0992622	0.0627683	0.0142129	-0.00333687	-0.0098769	-0.0285171	-0.0319811	-0.0196918	0.00870171	0.0294167	0.032638	0.0283895	0.0394592	0.0694716	0.105563	0.136919	0.168067	0.189444	0.207075	0.214782	0.199085	0.162994	0.12274	0.0803317	0.0540467	0.0234698	-0.00272847	-0.00203124	0.0127621
0.5	-0.0162801	-0.011232	0.00392752	0.0289822	0.0235577	-0.00377554	-0.0302028	-0.0304475	-0.023862	-0.0197661	-0.0207468	-0.0265509	-0.0283965	-0.0095629	0.00628078	0.0165294	0.0371801	0.043786	0.0268572	0.0495445	0.0632011	0.0435541	0.0133916	-0.00246014	-0.0102783	-0.0311532	-0.0427401	-0.0466458	-0.023864	-0.00249263	0.00171549	0.000203546	0.0170566	0.0517857	0.0829683	0.0979452	0.112906	0.129629	0.158311	0.192051	0.207725	0.202416	0.181684	0.151918	0.124412	0.085808	0.0494963	0.0413283	0.0434079
0.55	-0.0216092	-0.0277891	-0.0108604	0.00582342	0.0216358	0.00725029	-0.0194658	-0.026505	-0.0259216	-0.0109324	-0.00500776	-0.0171495	-0.040636	-0.0375483	-0.0238912	-0.0143366	-0.0106844	-0.00977499	-0.0084729	0.00454481	0.0225024	0.0174602	0.0150144	-0.00633375	-0.0155383	-0.0364733	-0.0505482	-0.0579196	-0.0426929	-0.0316917	-0.0332947	-0.0345129	-0.0213415	0.00767217	0.0332068	0.0470792	0.0611032	0.0800874	0.117218	0.166327	0.204477	0.228852	0.231652	0.227067	0.216777	0.184514	0.138327	0.108878	0.0882849
0.6	-0.0181501	-0.0160857	-0.00483487	-0.00421018	0.00967841	0.00120243	-0.0270698	-0.0395779	-0.0429865	-0.0214959	0.000470736	0.00826677	-0.020347	-0.0401935	-0.0455742	-0.0554062	-0.0608099	-0.0603398	-0.0410972	-0.0399947	-0.0329963	-0.0325867	-0.011554	-0.0174673	-0.0171973	-0.0326129	-0.0459513	-0.054795	-0.0453635	-0.0425959	-0.0501042	-0.0551597	-0.0531789	-0.0359471	-0.0137489	0.00958585	0.0336352	0.0595323	0.103768	0.158556	0.205835	0.246518	0.267068	0.284316	0.289414	0.270617	0.229867	0.189577	0.153783
0.65	0.0193875	0.0253869	0.0260274	0.0270807	0.0329118	0.0178705	-0.0150123	-0.0315883	-0.03927	-0.0309822	-0.0109598	0.00785633	-0.00729912	-0.0406795	-0.0673064	-0.0945001	-0.0936156	-0.0799548	-0.0504199	-0.0671618	-0.087313	-0.0832366	-0.0522036	-0.0370366	-0.0227082	-0.0356833	-0.0467454	-0.0569684	-0.0595359	-0.0713816	-0.0840989	-0.0909209	-0.0940259	-0.0818838	-0.0583868	-0.0267878	0.0078645	0.0441089	0.0986604	0.157753	0.210035	0.256549	0.286366	0.315073	0.328778	0.321486	0.293737	0.25927	0.226431
0.7	0.0316959	0.0499913	0.0462573	0.0495867	0.0530313	0.0313472	-0.00685506	-0.0303265	-0.0355113	-0.0370049	-0.0263841	-0.00935612	-0.00517068	-0.0347814	-0.0641319	-0.093519	-0.0838732	-0.0569016	-0.0353325	-0.0635525	-0.0987234	-0.0937415	-0.0648902	-0.0471842	-0.0387355	-0.0469727	-0.0520972	-0.061527	-0.0778063	-0.0982419	-0.108579	-0.109262	-0.108909	-0.0985083	-0.0785341	-0.0515656	-0.0175942	0.0233713	0.084113	0.147425	0.208178	0.259166	0.294969	0.327521	0.348115	0.350496	0.330665	0.30916	0.285252
0.75	0.0376502	0.0642299	0.0571785	0.0535786	0.0599173	0.0342022	-0.0154665	-0.0479314	-0.0463911	-0.0516465	-0.0434085	-0.0281147	-0.0118535	-0.0395623	-0.057755	-0.0629229	-0.0512079	-0.0291734	-0.0243676	-0.0581094	-0.0890689	-0.0889404	-0.0622978	-0.0574922	-0.0697446	-0.0769747	-0.0703438	-0.0732133	-0.092304	-0.111176	-0.112192	-0.102891	-0.0966758	-0.0856696	-0.0689625	-0.0510552	-0.0257074	0.0116392	0.0702804	0.1327	0.198364	0.25331	0.294443	0.329059	0.356722	0.368982	0.365163	0.353498	0.330241
0.8	0.0514302	0.0762096	0.0671597	0.0592635	0.065034	0.0452934	0.00118514	-0.0308391	-0.0249598	-0.0307492	-0.0275636	-0.0200771	-0.00659433	-0.0365874	-0.0420101	-0.0350523	-0.0351088	-0.0155328	-0.013191	-0.0381262	-0.0602135	-0.067193	-0.0411262	-0.0463238	-0.0787593	-0.0950192	-0.0833369	-0.0765975	-0.0897102	-0.107114	-0.100184	-0.0797535	-0.0677259	-0.0552764	-0.0433072	-0.0360804	-0.0234655	0.00490437	0.052729	0.106113	0.169847	0.223563	0.267414	0.30219	0.330083	0.34795	0.363119	0.365583	0.353604
0.85	0.0344421	0.055707	0.053404	0.054374	0.0624818	0.0462875	0.00535857	-0.0324718	-0.0343367	-0.0381892	-0.0400065	-0.0447741	-0.0352578	-0.0502829	-0.049521	-0.0489072	-0.059601	-0.0339001	-0.0136895	-0.020564	-0.024107	-0.0384751	-0.0288226	-0.0482649	-0.0881561	-0.107528	-0.10263	-0.0914333	-0.0884016	-0.094643	-0.0864123	-0.0742442	-0.0697972	-0.0617206	-0.0565124	-0.054883	-0.0517758	-0.0321816	0.00359198	0.0476143	0.108213	0.162531	0.208309	0.243277	0.276555	0.30175	0.333461	0.348538	0.345881
0.9	0.0237514	0.0431944	0.0405583	0.0411954	0.0538904	0.0385192	0.00346173	-0.042434	-0.057435	-0.0549025	-0.0575771	-0.0629006	-0.0484577	-0.0507211	-0.0468697	-0.0488212	-0.0617539	-0.0322315	0.00441148	0.0165235	0.0219457	-0.00243575	-0.0156068	-0.034981	-0.0666409	-0.0849257	-0.0908038	-0.0773624	-0.0710104	-0.0781683	-0.079464	-0.0795449	-0.0823675	-0.0775552	-0.0768413	-0.0787021	-0.0823242	-0.0692027	-0.0445756	-0.0109606	0.0417561	0.0951427	0.143537	0.17918	0.213936	0.244448	0.288508	0.316958	0.32186
0.95	0.0214592	0.0360035	0.0401627	0.0431542	0.0615572	0.0374675	0.00307489	-0.041164	-0.0535877	-0.0444441	-0.0448514	-0.0376236	-0.0168446	-0.0244131	-0.0219058	-0.0194419	-0.0300116	-0.00349847	0.0237132	0.0472015	0.0459493	0.00901522	-0.0194409	-0.0391991	-0.0609293	-0.0679243	-0.0703759	-0.0580376	-0.0522943	-0.0632748	-0.0720459	-0.0787622	-0.08224	-0.0801202	-0.0842786	-0.0871827	-0.0931235	-0.0840052	-0.0626649	-0.031329	0.0186595	0.0734449	0.124012	0.156032	0.191983	0.221454	0.260475	0.283151	0.282466
1	0.014489	0.0239209	0.0309374	0.0342434	0.0490357	0.0242121	-0.0051928	-0.0398072	-0.0432663	-0.0350101	-0.039046	-0.0220956	-0.00559366	-0.0146664	-0.00987762	-0.0158033	-0.0284129	0.00233825	0.0151928	0.0431582	0.0387435	0.00244464	-0.0236348	-0.0367473	-0.0442225	-0.0303359	-0.0245215	-0.0161313	-0.0187351	-0.0392424	-0.0551143	-0.0612653	-0.0594806	-0.0580265	-0.0665721	-0.0679059	-0.0744555	-0.0730356	-0.0596086	-0.0343241	0.0115193	0.065044	0.110421	0.133246	0.163695	0.187959	0.215251	0.225945	0.224854
1.05	0.0393786	0.0491584	0.0584477	0.0628694	0.0685679	0.0498514	0.0197895	-0.0179415	-0.0217266	-0.00985764	-0.00778091	0.00360391	0.00424669	0.00342612	0.0154144	0.00870859	-0.00660227	0.0182947	0.0181876	0.038967	0.0371668	0.0167025	-0.00324826	-0.0180459	-0.0250602	-0.0112088	-0.0139518	-0.0108219	-0.0102987	-0.0299292	-0.0487481	-0.0564804	-0.0537247	-0.0509678	-0.0602482	-0.0597833	-0.0630776	-0.0625099	-0.0526996	-0.032119	0.00522848	0.0511878	0.0894831	0.109773	0.133383	0.15447	0.176292	0.185331	0.185011
1.1	0.0571269	0.0568414	0.0680821	0.066669	0.0668948	0.0557431	0.0309521	-0.00457285	-0.00901321	0.00541496	0.0178138	0.0256599	0.00538327	-0.0047585	0.00387212	0.00316589	-0.00347654	0.0205056	0.0204792	0.04536	0.0625942	0.0586076	0.0457468	0.0304624	0.0223102	0.0141414	-0.0144268	-0.0250143	-0.024108	-0.0388031	-0.0528464	-0.0548716	-0.0507681	-0.0474541	-0.0555777	-0.0542934	-0.0590493	-0.0609268	-0.0513669	-0.0340454	-0.00284615	0.0352429	0.0665364	0.088464	0.111474	0.133959	0.149833	0.166646	0.169453
1.15	0.065887	0.0708286	0.0779757	0.0628982	0.0454409	0.0240536	0.00542564	-0.00303659	0.00344147	0.0187458	0.0390578	0.0496535	0.00921759	-0.0231348	-0.0344449	-0.0324436	-0.0275021	-0.00619586	-0.00720174	0.0231968	0.057613	0.054338	0.0477909	0.0354244	0.0249008	0.00102563	-0.0449193	-0.0654157	-0.0571195	-0.0593247	-0.0660715	-0.0673568	-0.0681967	-0.0703503	-0.0751442	-0.0672785	-0.0615389	-0.0547587	-0.0318353	-0.00709911	0.0251654	0.0580146	0.0792112	0.0950364	0.109955	0.122882	0.129023	0.151376	0.164498
1.2	0.0646767	0.0662405	0.064052	0.0429693	0.0194295	-0.00430532	-0.0262979	-0.0212801	-0.00807781	-0.00503652	0.0136665	0.0402379	0.00840504	-0.0214463	-0.0405591	-0.0329624	-0.0338609	-0.0253469	-0.0320666	-0.0073772	0.0261933	0.0258133	0.0255006	0.0148831	0.00255988	-0.0239394	-0.065567	-0.0795728	-0.0646764	-0.066097	-0.0723773	-0.0785365	-0.0838042	-0.0915607	-0.0956706	-0.0809313	-0.0622176	-0.0441167	-0.0109284	0.0184855	0.0487618	0.0765964	0.0903203	0.0968878	0.107009	0.113438	0.113418	0.132665	0.151202
1.25	0.0499443	0.0554347	0.0454461	0.021527	0.00273831	-0.0235869	-0.044427	-0.0298257	-0.0220021	-0.0371362	-0.024828	0.00323139	-0.0160095	-0.0270954	-0.0277202	0.000229801	-0.00904463	-0.0101993	-0.0140771	-0.00167928	0.00535352	-0.0184085	-0.0257659	-0.0322504	-0.0387987	-0.0549112	-0.0737305	-0.068519	-0.0563149	-0.0688886	-0.0835724	-0.0973169	-0.10923	-0.116129	-0.116494	-0.0975166	-0.0736468	-0.0484242	-0.0100977	0.0203373	0.0457904	0.0645384	0.0727302	0.0772804	0.0924288	0.104008	0.108618	0.13113	0.160128
1.3	0.0630915	0.0791997	0.0717198	0.0378896	0.0195081	-0.00888474	-0.030611	-0.0233565	-0.0261452	-0.0482014	-0.0300474	-0.00443014	-0.0175833	-0.0203	-0.00803074	0.0375832	0.0338185	0.0205394	0.0117185	0.0145164	0.00855269	-0.037202	-0.053671	-0.0620927	-0.0611412	-0.0687067	-0.0686568	-0.0481217	-0.0400563	-0.0589591	-0.0812976	-0.0957805	-0.110442	-0.114785	-0.11358	-0.0979205	-0.0799526	-0.0549237	-0.0122468	0.0210795	0.040306	0.0502461	0.0528303	0.0568859	0.074094	0.0909686	0.100794	0.122962	0.158635
1.35	0.0534107	0.0746849	0.076026	0.0485498	0.0332617	0.023585	0.0159463	0.0134944	0.00858989	-0.0185991	-0.0112389	-0.00105128	-0.0108642	-0.0113087	-0.00287088	0.0396383	0.0400421	0.0105915	-0.00928613	-0.00602169	-0.0011438	-0.0467	-0.0735706	-0.0795042	-0.0742488	-0.0834651	-0.0769417	-0.0481641	-0.0348178	-0.0552741	-0.0806524	-0.0922873	-0.102105	-0.106179	-0.108245	-0.0947119	-0.0811877	-0.0597707	-0.0236598	0.00666971	0.0257669	0.0392472	0.043562	0.0471803	0.0648437	0.0873625	0.0993413	0.115693	0.151415
1.4	0.0151966	0.0360289	0.0555862	0.0477486	0.0430349	0.0503589	0.056902	0.0427932	0.0341534	-0.00359581	-0.0178415	-0.028575	-0.0362544	-0.0407524	-0.0410316	0.00247466	0.00561592	-0.0270767	-0.0477019	-0.0368969	-0.0237035	-0.0509906	-0.0755564	-0.0761685	-0.0707625	-0.0780842	-0.0728949	-0.053031	-0.0403775	-0.0647296	-0.093399	-0.104659	-0.107305	-0.110066	-0.115201	-0.103234	-0.0934089	-0.0748155	-0.0444577	-0.015921	0.00720793	0.0285773	0.0407685	0.0491056	0.0659157	0.0848099	0.0930357	0.0954799	0.122404
1.45	0.000862401	0.0330649	0.0586525	0.0625366	0.062825	0.080195	0.0916491	0.0700295	0.0403825	-0.014803	-0.0538749	-0.0798498	-0.0856463	-0.0852799	-0.0939978	-0.0693914	-0.0753818	-0.0990921	-0.10233	-0.0795342	-0.0609118	-0.0635107	-0.0685096	-0.0616997	-0.0665034	-0.0612765	-0.0559434	-0.0516892	-0.0439572	-0.065578	-0.0947733	-0.104747	-0.104279	-0.105196	-0.110339	-0.101531	-0.0976086	-0.0831709	-0.0595953	-0.0342852	-0.0116041	0.0132598	0.0352642	0.0520662	0.0681748	0.0751855	0.0773902	0.0716137	0.0849786
1.5	0.024669	0.0544765	0.0655157	0.067265	0.0757164	0.0953064	0.102961	0.084324	0.0466669	-0.0122396	-0.0600287	-0.0939278	-0.09201	-0.0843005	-0.101224	-0.0918525	-0.108693	-0.135394	-0.130313	-0.105653	-0.0884157	-0.0769857	-0.0658013	-0.0578619	-0.07578	-0.0731853	-0.0667499	-0.0747305	-0.0765333	-0.0943419	-0.120223	-0.130252	-0.130816	-0.129	-0.127773	-0.122397	-0.123099	-0.112494	-0.0876532	-0.057732	-0.0262045	0.00758443	0.0375407	0.0609754	0.0823602	0.0829626	0.0857414	0.0840907	0.0959175
contact pair12
	time MD spindle
time scalp spindle	-1.5	-1.45	-1.4	-1.35	-1.3	-1.25	-1.2	-1.15	-1.1	-1.05	-1	-0.95	-0.9	-0.85	-0.8	-0.75	-0.7	-0.65	-0.6	-0.55	-0.5	-0.45	-0.4	-0.35	-0.3	-0.25	-0.2	-0.15	-0.1	-0.05	0	0.05	0.1	0.15	0.2	0.25	0.3	0.35	0.4	0.45	0.5	0.55	0.6	0.65	0.7	0.75	0.8	0.85	0.9
-1.5	0.29595	0.281414	0.270453	0.237467	0.227323	0.214679	0.22684	0.256255	0.285332	0.296191	0.293845	0.261889	0.222766	0.179958	0.158872	0.160165	0.16065	0.145215	0.119167	0.122518	0.119824	0.0973704	0.0889524	0.0904563	0.0930116	0.105395	0.093943	0.0897613	0.0743883	0.0440265	0.0160322	0.00144146	-0.0188615	-0.0403792	-0.0453029	-0.0282749	-0.0182785	-0.0406466	-0.0565181	-0.0548825	-0.0480944	-0.0416913	-0.0339245	-0.0132206	0.016643	0.0317668	0.0464211	0.038675	0.0188225
-1.45	0.300907	0.28517	0.271307	0.241132	0.231943	0.226269	0.245549	0.268357	0.288506	0.293391	0.285402	0.241844	0.190164	0.152973	0.147918	0.152417	0.150263	0.134075	0.115851	0.121397	0.128507	0.103075	0.0851635	0.0820104	0.0867951	0.100249	0.0888943	0.0785166	0.0544854	0.0269586	-0.00351191	-0.0266069	-0.0435675	-0.0445385	-0.0350371	-0.0180115	-0.0132704	-0.0392919	-0.0602298	-0.0634045	-0.0618947	-0.0557319	-0.0497608	-0.0297676	0.0134705	0.0454129	0.0642817	0.0528694	0.0344867
-1.4	0.295603	0.276427	0.257768	0.235097	0.230469	0.226081	0.244922	0.259888	0.264596	0.26378	0.259635	0.224039	0.170633	0.133687	0.132439	0.131692	0.124548	0.106116	0.0973416	0.108019	0.125242	0.104096	0.0864855	0.0836694	0.0882408	0.10452	0.0897784	0.0663347	0.0317971	0.00729582	-0.0178081	-0.0415345	-0.0562183	-0.044474	-0.0278861	-0.0140143	-0.0124688	-0.035512	-0.0535812	-0.052866	-0.0455839	-0.0374343	-0.0364153	-0.0212054	0.0205151	0.0507018	0.0670404	0.0553846	0.0436311
-1.35	0.279109	0.258191	0.238593	0.225415	0.228631	0.22263	0.239065	0.249363	0.251557	0.248551	0.248291	0.222461	0.175753	0.14206	0.14404	0.135096	0.123584	0.108577	0.102228	0.109541	0.123404	0.10894	0.102795	0.10045	0.102161	0.120605	0.100552	0.0725485	0.0408012	0.0143376	-0.00718393	-0.0290736	-0.0417536	-0.0231534	-0.0071784	-0.00391599	-0.0077053	-0.0238583	-0.0335067	-0.0282589	-0.0191384	-0.0107469	-0.00985461	0.00127822	0.0297207	0.0512665	0.0654343	0.0561561	0.0492586
-1.3	0.268982	0.247714	0.231987	0.230966	0.248126	0.242475	0.255198	0.265337	0.276798	0.274305	0.260973	0.22544	0.185698	0.160169	0.166606	0.156703	0.14142	0.117922	0.103478	0.1087	0.116829	0.111936	0.123212	0.123211	0.123105	0.147894	0.131388	0.109249	0.0827733	0.0522827	0.0306532	0.00719655	-0.0125163	-0.000915719	0.00598204	0.000583841	-0.00753824	-0.0228546	-0.0313767	-0.0312435	-0.0281532	-0.0224168	-0.0141723	0.00452541	0.0287561	0.0448546	0.0556794	0.048112	0.039365
-1.25	0.270935	0.246447	0.226646	0.227291	0.258058	0.27256	0.282971	0.283144	0.299465	0.305942	0.280652	0.231466	0.194109	0.170259	0.178314	0.173628	0.162506	0.13388	0.109499	0.118206	0.126353	0.121714	0.136185	0.134112	0.125776	0.148803	0.137448	0.130362	0.113697	0.0846242	0.0646265	0.0417331	0.0124635	0.013432	0.0112245	0.0028873	-0.00294355	-0.0180001	-0.0255711	-0.0273	-0.0283742	-0.021564	-0.00781211	0.0146433	0.0358896	0.042991	0.0441228	0.0389417	0.0319369
-1.2	0.273054	0.247405	0.22412	0.224362	0.268256	0.30186	0.304065	0.288444	0.299662	0.309269	0.283743	0.242365	0.211368	0.181546	0.176717	0.172944	0.174129	0.148018	0.118466	0.137495	0.144857	0.137164	0.145732	0.13855	0.124284	0.144346	0.132788	0.132241	0.120109	0.0956604	0.0800106	0.0621237	0.0353826	0.0350966	0.0246187	0.0148993	0.0119886	-0.00586686	-0.0145101	-0.015569	-0.0172624	-0.00735709	0.00636961	0.0284834	0.0449566	0.0403083	0.0303413	0.0202947	0.0139063
-1.15	0.274179	0.249548	0.224386	0.225151	0.267279	0.301135	0.293659	0.27294	0.284702	0.296242	0.284447	0.26421	0.232364	0.187185	0.167507	0.166581	0.175879	0.150504	0.116248	0.137123	0.146416	0.146795	0.157201	0.143515	0.124957	0.13551	0.118205	0.113085	0.0993029	0.0770344	0.0615512	0.0471946	0.0295035	0.0383787	0.0313728	0.0237549	0.025927	0.0121524	0.00560766	0.0053213	0.00313164	0.00891787	0.0147957	0.0269244	0.0337757	0.0200612	0.00923979	0.000983224	-0.00702838
-1.1	0.254808	0.236146	0.216645	0.221633	0.255793	0.275433	0.262474	0.254106	0.27612	0.286819	0.286574	0.279677	0.247508	0.190306	0.159621	0.15547	0.161373	0.137121	0.100463	0.119689	0.134027	0.140482	0.156739	0.148326	0.136138	0.142655	0.12029	0.102248	0.0820289	0.0568157	0.0369199	0.0281457	0.00901192	0.0127588	0.00445497	0.00155568	0.0149912	0.01212	0.0128585	0.0177243	0.0138689	0.0120862	0.0108643	0.0147353	0.0179983	0.000811175	-0.00657301	-0.0121746	-0.0179701
-1.05	0.225745	0.216168	0.209059	0.218932	0.244047	0.245698	0.229029	0.232195	0.268611	0.285115	0.290236	0.284246	0.249665	0.188014	0.153502	0.143913	0.139398	0.116182	0.0843293	0.107094	0.124251	0.126176	0.143031	0.147033	0.144493	0.145458	0.118326	0.092693	0.0771551	0.0555957	0.0325094	0.024081	-0.000909689	-0.00573758	-0.0139023	-0.0174747	-0.00651617	-0.0067409	-8.67193e-05	0.0110754	0.00816662	0.011209	0.0137954	0.00993511	0.00580542	-0.0112663	-0.012983	-0.0163931	-0.0162419
-1	0.192305	0.197648	0.202867	0.211913	0.229355	0.226845	0.217061	0.22537	0.262331	0.270774	0.270892	0.264203	0.246445	0.202051	0.173485	0.154858	0.139285	0.120848	0.0965492	0.116686	0.127561	0.120743	0.132962	0.150143	0.157341	0.156475	0.125091	0.0940442	0.0828437	0.0645584	0.0366535	0.0182105	-0.0113227	-0.015873	-0.0129893	-0.012188	-0.00566763	-0.00801378	-0.00164269	0.00816981	0.00555706	0.0192997	0.0290449	0.0194558	0.00386716	-0.0130644	-0.00834354	-0.0105354	-0.0110254
-0.95	0.1937	0.208981	0.212983	0.216613	0.22775	0.220567	0.21797	0.235607	0.273687	0.276625	0.267932	0.260185	0.255602	0.222926	0.196445	0.168444	0.143187	0.129009	0.114797	0.133307	0.138976	0.134625	0.144149	0.163828	0.16973	0.164936	0.130001	0.0989441	0.0844354	0.0632432	0.0351101	0.0114377	-0.0143501	-0.0154795	-0.0128764	-0.011154	-0.00603384	-0.013655	-0.0165903	-0.0164949	-0.0178288	0.00175072	0.0133914	0.00140412	-0.0169442	-0.0314918	-0.0210225	-0.0196471	-0.017823
-0.9	0.19342	0.215038	0.214829	0.209101	0.212134	0.205604	0.207901	0.232403	0.273475	0.28059	0.265846	0.256309	0.259852	0.235357	0.212595	0.188448	0.168788	0.158734	0.144131	0.157029	0.161267	0.155236	0.15447	0.161012	0.160003	0.153688	0.11714	0.0891124	0.073888	0.0554827	0.0317443	0.0052606	-0.0165015	-0.0158429	-0.0134184	-0.00641657	0.00251019	-0.00956261	-0.0242875	-0.0303828	-0.024231	-0.00575675	-0.00139913	-0.0145795	-0.021617	-0.0270614	-0.0164397	-0.0148869	-0.011026
-0.85	0.1889	0.212602	0.211442	0.201059	0.199005	0.201627	0.206232	0.232848	0.274551	0.28617	0.273839	0.266724	0.269458	0.247757	0.237838	0.224151	0.207004	0.194328	0.179269	0.192009	0.193943	0.180516	0.164414	0.155779	0.148972	0.141624	0.102317	0.0740532	0.0640324	0.0503992	0.03019	0.0120837	-0.000205838	-0.00370819	-0.00808859	0.000362784	0.0103383	-0.00610323	-0.0209297	-0.0192156	-0.00310877	0.0109105	0.00687813	-0.0104419	-0.0139205	-0.0178669	-0.0121081	-0.0153584	-0.0150527
-0.8	0.186946	0.199229	0.197308	0.185589	0.179846	0.195201	0.210306	0.238582	0.275741	0.287629	0.281757	0.275175	0.272056	0.251177	0.253142	0.238245	0.219088	0.206679	0.197644	0.215191	0.215692	0.194895	0.16979	0.155091	0.140318	0.126165	0.0831153	0.0556574	0.0505143	0.0399863	0.0237873	0.0156072	0.0135509	0.00973438	0.00631293	0.0172266	0.019643	-0.00545091	-0.015282	-0.00423201	0.0110716	0.0135045	0.00197126	-0.0183792	-0.0269601	-0.0342209	-0.0307685	-0.0312574	-0.0287679
-0.75	0.201417	0.200022	0.192178	0.174575	0.164181	0.184924	0.20145	0.232299	0.271033	0.289041	0.289943	0.280645	0.268078	0.246668	0.256058	0.238194	0.21827	0.211119	0.21249	0.224874	0.221288	0.201811	0.184737	0.176729	0.153844	0.130814	0.0913635	0.0697816	0.0657653	0.0484723	0.0263313	0.0195298	0.0237609	0.023786	0.0213491	0.025344	0.015348	-0.0163783	-0.0234125	-0.0074871	0.00168945	-0.000656146	-0.0134495	-0.0364229	-0.0475959	-0.047323	-0.0357838	-0.032591	-0.0301947
-0.7	0.215322	0.204361	0.193409	0.16999	0.161563	0.178664	0.18631	0.20971	0.243511	0.271295	0.287108	0.275957	0.261519	0.233714	0.235869	0.219066	0.201706	0.199052	0.210936	0.220681	0.223264	0.216499	0.215353	0.214501	0.183947	0.155542	0.120419	0.101999	0.0929488	0.0684208	0.037347	0.0245932	0.0297271	0.0331976	0.029681	0.0307888	0.0187479	-0.0167632	-0.0326364	-0.0243362	-0.0192443	-0.0146779	-0.0239781	-0.0463564	-0.0586121	-0.0505356	-0.031496	-0.0304615	-0.0337495
-0.65	0.222457	0.203892	0.187798	0.163834	0.159251	0.171432	0.170396	0.184393	0.209295	0.239822	0.273431	0.273194	0.269165	0.241129	0.222618	0.202358	0.189134	0.181201	0.193734	0.214773	0.229838	0.230028	0.227417	0.220187	0.186688	0.161726	0.136899	0.12792	0.119887	0.0949668	0.0581641	0.02665	0.0160972	0.0194765	0.0175894	0.0190566	0.00995665	-0.0245817	-0.0515293	-0.0566057	-0.0520659	-0.0356525	-0.0377802	-0.0558268	-0.0618848	-0.0438608	-0.0242819	-0.0316846	-0.0388969
-0.6	0.226648	0.206847	0.190204	0.17272	0.172414	0.183818	0.179887	0.176066	0.188572	0.213376	0.255559	0.272011	0.279719	0.260411	0.23051	0.209277	0.201992	0.194952	0.203176	0.223113	0.227672	0.214069	0.202557	0.185911	0.154072	0.134498	0.122351	0.129478	0.117265	0.0892309	0.0527263	0.0125305	-0.00742057	-0.000678214	0.00695013	0.0183689	0.0162852	-0.0132164	-0.0423083	-0.0589717	-0.0616597	-0.0469406	-0.0472368	-0.0569649	-0.0501198	-0.0225417	-0.00960542	-0.0289976	-0.0447634
-0.55	0.203016	0.186579	0.178691	0.174212	0.179045	0.193382	0.188084	0.171628	0.173462	0.188706	0.227197	0.251884	0.256215	0.244157	0.228427	0.225312	0.223595	0.216524	0.218965	0.225612	0.209288	0.178687	0.162077	0.146683	0.122992	0.102358	0.0916159	0.0982058	0.0824796	0.0572626	0.0278734	-0.00155672	-0.0166785	-0.00819999	0.00588832	0.0227456	0.0205291	-0.00648771	-0.0300039	-0.0420816	-0.0407469	-0.0325306	-0.0421964	-0.0517949	-0.0363722	-0.00342614	0.00778886	-0.00881953	-0.0271481
-0.5	0.174477	0.160972	0.159197	0.161616	0.166303	0.180257	0.177522	0.164896	0.159336	0.15452	0.175849	0.197539	0.197867	0.194518	0.195915	0.213535	0.219832	0.214021	0.210823	0.205426	0.174148	0.138252	0.125048	0.118245	0.105807	0.087882	0.0711789	0.0647589	0.0490674	0.0265703	0.000204345	-0.0141535	-0.0155139	-0.0015824	0.0170678	0.0370702	0.0361312	0.0138505	-0.00271919	-0.00893149	-0.00849867	-0.013532	-0.0348322	-0.0408452	-0.0174043	0.0161855	0.0243535	0.0117131	-0.00383766
-0.45	0.164501	0.150631	0.151326	0.154847	0.155757	0.161438	0.150675	0.140304	0.133656	0.124161	0.133255	0.150287	0.149353	0.14656	0.156383	0.187047	0.202136	0.197656	0.192902	0.192531	0.170218	0.14549	0.136162	0.124558	0.111098	0.0956169	0.071104	0.0612234	0.0537307	0.0296755	-0.00767208	-0.0236259	-0.018832	0.0024433	0.0200908	0.0331975	0.0306089	0.0152503	0.00916714	0.0109415	0.0121958	-0.00175168	-0.02451	-0.0245745	0.000571358	0.0334705	0.0433967	0.0338432	0.0223899
-0.4	0.155567	0.131247	0.126333	0.135152	0.141067	0.142815	0.129864	0.123343	0.125727	0.124496	0.125666	0.134684	0.133033	0.12641	0.139398	0.16861	0.190337	0.193641	0.197833	0.21185	0.206721	0.199432	0.194058	0.173397	0.150155	0.134823	0.111984	0.108348	0.102238	0.0642222	0.00862064	-0.0235657	-0.0211216	0.0082128	0.0210061	0.0216367	0.0139322	0.00536878	0.00573767	0.00657366	0.00153787	-0.0144675	-0.0316047	-0.0285151	-0.00866681	0.0170566	0.027366	0.0208974	0.0142669
-0.35	0.149485	0.125559	0.113575	0.120526	0.11968	0.112299	0.0946701	0.0935597	0.110611	0.121058	0.124424	0.129819	0.12707	0.115992	0.123166	0.149781	0.174416	0.184917	0.194454	0.222555	0.235912	0.235376	0.223482	0.194793	0.173295	0.159281	0.143804	0.144448	0.131789	0.0846762	0.0235491	-0.016888	-0.0171633	0.0121636	0.013549	0.00314115	-0.00486598	-0.00101709	0.00566368	0.00464926	0.000564612	-0.00654611	-0.014902	-0.0198895	-0.0159548	0.00192887	0.0155292	0.0129338	0.00935366
-0.3	0.119007	0.0964739	0.0870089	0.0955496	0.0910379	0.0806288	0.0630389	0.0733492	0.103083	0.114025	0.118277	0.121552	0.107782	0.0855955	0.0901601	0.128562	0.161691	0.177522	0.18776	0.213726	0.228444	0.232617	0.216929	0.187012	0.168353	0.156042	0.148681	0.15893	0.141015	0.0864906	0.0260816	-0.00882114	-0.0175308	-0.00260556	-0.00348639	-0.0109388	-0.0212787	-0.0215159	-0.0110358	-0.00270871	0.00708914	0.0124281	0.0054415	-0.0116095	-0.0187259	-0.000464108	0.0175741	0.0169589	0.0163942
-0.25	0.0893608	0.0702719	0.0631159	0.0682322	0.0627803	0.0588586	0.0521569	0.0806317	0.114646	0.113272	0.110545	0.107807	0.0948744	0.0678208	0.0704189	0.116009	0.156833	0.182887	0.196382	0.211681	0.214477	0.209924	0.190949	0.158905	0.138739	0.127667	0.117981	0.129112	0.115736	0.0708132	0.017674	-0.00771925	-0.0214318	-0.0169761	-0.00593644	-0.00247077	-0.0206172	-0.0387722	-0.0327517	-0.0125305	0.0152712	0.0287552	0.0151031	-0.00970431	-0.0203945	-0.00180306	0.0222216	0.0243505	0.0208555
-0.2	0.0739275	0.0524676	0.0417468	0.045272	0.0470972	0.055741	0.0635912	0.0960781	0.121324	0.108044	0.0969382	0.0926848	0.0861169	0.0627583	0.0633452	0.109893	0.155018	0.18127	0.198586	0.204119	0.196787	0.185339	0.16791	0.13408	0.112825	0.103693	0.0951303	0.101342	0.0905343	0.0549965	0.0102871	-0.0105725	-0.0221903	-0.016739	0.00140072	0.00704117	-0.0172437	-0.0434362	-0.0426066	-0.0221828	0.00736483	0.0227071	0.0115621	-0.00446973	-0.00625032	0.0105217	0.0316349	0.0313889	0.0252293
-0.15	0.0764715	0.0586086	0.0423247	0.0450479	0.0514431	0.0627529	0.0718296	0.0964275	0.11453	0.105655	0.0853534	0.0760532	0.0796376	0.0709978	0.0744896	0.11463	0.152027	0.171607	0.192554	0.198603	0.187776	0.167186	0.145791	0.108418	0.0928694	0.094293	0.0927216	0.0962048	0.0914414	0.0702376	0.0396385	0.0200225	0.00442653	0.00248789	0.0139767	0.00886659	-0.0231829	-0.0553272	-0.0576394	-0.0377087	-0.00603999	0.017493	0.0128883	0.00455398	0.00471562	0.00908069	0.0162498	0.00948359	0.0130867
-0.1	0.0892716	0.0850496	0.0706633	0.0698512	0.0764768	0.0927327	0.10413	0.118629	0.134348	0.136111	0.113663	0.0950664	0.0922866	0.0880069	0.0937406	0.119599	0.135568	0.144228	0.165897	0.177489	0.164865	0.143405	0.122519	0.094874	0.0980348	0.119662	0.116143	0.106226	0.102172	0.0884634	0.0615198	0.0309805	0.00653603	0.000603026	0.0105946	0.00248062	-0.0253699	-0.0549114	-0.0569537	-0.0359995	-0.0083474	0.0119214	0.00266055	-0.0082749	-0.0158699	-0.0293224	-0.0335782	-0.0390827	-0.0224531
-0.05	0.113254	0.125695	0.107059	0.104526	0.106429	0.12486	0.140559	0.144712	0.154666	0.160836	0.152439	0.140315	0.132594	0.11763	0.111243	0.107933	0.0936508	0.0909057	0.101127	0.116618	0.122967	0.120863	0.106026	0.091932	0.109486	0.138384	0.120487	0.0988554	0.0862916	0.0656121	0.0342788	0.00297977	-0.0110314	-0.000495307	0.0159404	0.01099	-0.00487883	-0.0272196	-0.0317693	-0.0169939	-0.00538093	-0.002105	-0.0202956	-0.036986	-0.0473986	-0.057551	-0.0575975	-0.0573271	-0.0418764
0	0.181079	0.192168	0.156802	0.135243	0.1237	0.130383	0.139619	0.147268	0.165053	0.167247	0.153579	0.149668	0.146459	0.135282	0.127605	0.108836	0.0733211	0.0527623	0.0475943	0.0633136	0.0966955	0.110435	0.0963844	0.0747186	0.0864353	0.121221	0.114709	0.111312	0.103268	0.0685962	0.035857	0.0191486	0.0113922	0.0284522	0.047877	0.0454157	0.0324126	0.0165968	0.00726077	0.00272654	-0.0161646	-0.0325222	-0.0379965	-0.0409225	-0.0368021	-0.0201605	-0.00398221	-0.00586024	0.0013258
0.05	0.257537	0.268555	0.246944	0.206821	0.187119	0.178051	0.163321	0.176944	0.202412	0.200676	0.165619	0.138322	0.129813	0.126072	0.128807	0.13454	0.130482	0.116467	0.114381	0.125612	0.135852	0.120769	0.10204	0.0803566	0.0745761	0.0987922	0.0950687	0.0926769	0.0999827	0.0899492	0.0775108	0.0699763	0.0614668	0.0590459	0.05132	0.0468259	0.038633	0.0299183	0.0199743	0.000175136	-0.0275123	-0.0347587	-0.0180647	-0.00824278	0.0025254	0.0208357	0.0393753	0.0405398	0.0429591
0.1	0.227534	0.228576	0.219274	0.200659	0.202119	0.201875	0.184278	0.181361	0.196265	0.196694	0.164985	0.128339	0.107741	0.0837309	0.0874735	0.121722	0.143402	0.137022	0.127238	0.121099	0.115671	0.100019	0.0942697	0.0927901	0.0871543	0.0923758	0.0756026	0.0634863	0.0731771	0.0839202	0.0857071	0.0727081	0.0579267	0.0451826	0.0281896	0.016639	0.0125815	0.0171522	0.0162821	0.000880993	-0.00922968	-0.00448039	0.00897445	0.0109677	0.0162635	0.0287907	0.0455354	0.0562545	0.0734744
0.15	0.176527	0.170092	0.162147	0.160684	0.172835	0.179875	0.17329	0.159619	0.162759	0.165596	0.149536	0.12009	0.0975688	0.058991	0.0555192	0.0973902	0.128225	0.123873	0.112927	0.0980872	0.0826093	0.0728132	0.0768501	0.0893278	0.0846394	0.0805993	0.0555076	0.0347366	0.0452912	0.0688967	0.085196	0.0747509	0.0552964	0.0435354	0.0282165	0.0152059	0.0200791	0.0292173	0.0249777	0.0101836	0.0129536	0.0197969	0.0265825	0.0240431	0.0233727	0.0274126	0.0380728	0.0467557	0.0660565
0.2	0.131621	0.129189	0.120599	0.125494	0.13998	0.149967	0.15439	0.149739	0.150976	0.141875	0.126585	0.108845	0.0921601	0.0495872	0.0391753	0.0794878	0.112708	0.1091	0.10355	0.091221	0.0729753	0.0675253	0.073593	0.0886137	0.0768302	0.0715028	0.0495224	0.0306506	0.0443633	0.0701341	0.0905409	0.0814963	0.0582715	0.0407809	0.0213971	0.0104515	0.0200686	0.0295464	0.0244656	0.00263784	0.0025557	0.00313013	0.00922346	0.0143209	0.0180069	0.0161318	0.0208522	0.0266799	0.0432227
0.25	0.0808378	0.0890506	0.0887402	0.0989354	0.114405	0.121971	0.123808	0.126361	0.132571	0.115163	0.0979641	0.0846499	0.0724084	0.0435315	0.0310307	0.060255	0.0893969	0.094224	0.101153	0.11127	0.102455	0.0968446	0.098515	0.098135	0.0674841	0.0607896	0.0477591	0.0334414	0.0439486	0.0606012	0.0726278	0.0627528	0.0444682	0.032486	0.0169555	0.0115021	0.0251088	0.0322637	0.0274768	0.00586109	0.00362582	-0.00345808	0.00126075	0.00848319	0.00622638	-0.00428216	-0.00428868	-0.00283472	0.00303234
0.3	0.0555568	0.0652542	0.0754675	0.101347	0.118419	0.120096	0.112785	0.106777	0.115587	0.097926	0.0765469	0.0624665	0.0540487	0.0471425	0.0453727	0.0664148	0.0883601	0.100567	0.110584	0.133468	0.125189	0.108299	0.108899	0.100434	0.0657082	0.0637181	0.0529476	0.0373187	0.0347625	0.0356781	0.0400428	0.0312756	0.0194815	0.0206811	0.0169933	0.0236688	0.0429333	0.0465085	0.0430999	0.0282555	0.0257215	0.0183799	0.0247104	0.0271236	0.0162392	-0.000863974	-0.0101875	-0.0172048	-0.0172159
0.35	0.0597455	0.0714495	0.0916747	0.121572	0.130173	0.121295	0.101626	0.0828902	0.0911177	0.0810609	0.0581849	0.0440628	0.0374646	0.0483559	0.0524649	0.0689573	0.0914521	0.108039	0.11885	0.130691	0.106422	0.0760201	0.0750325	0.0765792	0.0563289	0.0634878	0.0485094	0.0252291	0.00795788	-0.000523023	0.00526313	0.000412685	-0.00601788	0.00713787	0.0194786	0.0367883	0.0654107	0.0725968	0.0728526	0.0600303	0.0548686	0.0483542	0.0535164	0.0510849	0.0393491	0.0259635	0.0153341	0.00364988	0.00223657
0.4	0.0870892	0.101914	0.119318	0.133022	0.131818	0.111327	0.08549	0.0651518	0.0702059	0.0601059	0.0403449	0.0270379	0.0257899	0.04497	0.0541427	0.0715161	0.0881846	0.0857614	0.0864217	0.0820745	0.0570605	0.0362043	0.0387541	0.0525158	0.0506033	0.067231	0.0469918	0.00691842	-0.0309789	-0.0406543	-0.028574	-0.0276858	-0.0270163	-0.00238071	0.0231085	0.0447936	0.0742923	0.0848616	0.0953753	0.0894139	0.0828849	0.0763229	0.0818327	0.0810801	0.0755329	0.0678638	0.0590655	0.0429123	0.0391117
0.45	0.101661	0.122965	0.132562	0.137031	0.135025	0.114845	0.087681	0.0696781	0.0714792	0.0598336	0.0416362	0.0279709	0.0265565	0.039909	0.0622828	0.0857182	0.0945554	0.0710558	0.0615748	0.0395882	0.0259664	0.0298247	0.0349865	0.0487707	0.0574498	0.0704924	0.0454542	-0.00604888	-0.0530608	-0.0616589	-0.0478662	-0.0489877	-0.0511861	-0.0250707	0.000627654	0.0228067	0.0479831	0.0519684	0.0667736	0.0712244	0.0746807	0.0831903	0.102378	0.11151	0.111033	0.10618	0.10093	0.0812719	0.0773678
0.5	0.0647425	0.0926782	0.103411	0.103038	0.100814	0.0956227	0.0792954	0.0681093	0.0674113	0.0567175	0.0426827	0.0310427	0.0322826	0.041542	0.070523	0.0899143	0.0966297	0.0650481	0.0516786	0.0147557	0.00523361	0.0116618	0.0193464	0.0237972	0.03746	0.0457451	0.0237167	-0.021684	-0.0605062	-0.0687141	-0.0569829	-0.0602842	-0.0662016	-0.0420282	-0.0225738	-0.00554649	0.0133979	0.013066	0.0334808	0.0491849	0.0619299	0.0814555	0.113057	0.127296	0.127997	0.124189	0.121235	0.103652	0.103472
0.55	0.0270674	0.0543353	0.0702184	0.072008	0.0785778	0.092595	0.0926775	0.0848061	0.0784468	0.0652644	0.0493598	0.0339823	0.0301027	0.0293405	0.0505682	0.0706361	0.0898283	0.0671929	0.0552834	0.014613	-0.00223202	-0.00434374	0.0093877	0.0103345	0.0236605	0.0211723	-0.00175805	-0.0325244	-0.0566497	-0.0594182	-0.0485183	-0.0516344	-0.0620185	-0.0504063	-0.039108	-0.0262652	-0.0047151	0.0011791	0.0219215	0.0385983	0.0541937	0.0765299	0.113207	0.134	0.14315	0.14352	0.137454	0.115546	0.115102
0.6	0.0249469	0.0468666	0.0616584	0.0677138	0.0808128	0.0945634	0.102261	0.0980891	0.0942903	0.0819228	0.0617898	0.044913	0.0325506	0.0158922	0.0118351	0.0278352	0.0604404	0.0553512	0.0500342	0.00670206	-0.0256611	-0.0341591	-0.0160856	-0.0114405	0.00682854	0.00736706	-0.0185596	-0.0401463	-0.0524514	-0.0511721	-0.0463904	-0.0544661	-0.067253	-0.0577535	-0.0452515	-0.030674	-0.00149943	0.0102953	0.0201069	0.0263331	0.0391327	0.0609636	0.10262	0.126995	0.147673	0.15949	0.155847	0.128818	0.122467
0.65	0.0585936	0.0818201	0.0907079	0.0946536	0.10862	0.113455	0.120118	0.122446	0.129718	0.127369	0.103583	0.0846363	0.0625207	0.0246585	-0.0100031	-0.00149227	0.0320146	0.0368963	0.0376691	0.0010255	-0.0324501	-0.040892	-0.0256842	-0.0246362	-0.00702966	0.00423095	-0.0120826	-0.0241454	-0.0293266	-0.0287377	-0.0368376	-0.0562475	-0.0701609	-0.0588984	-0.0445789	-0.0306006	-0.00201563	0.00740956	0.00571617	0.00452797	0.0144139	0.0382948	0.0869088	0.110725	0.139173	0.164905	0.166659	0.141369	0.134265
0.7	0.0834853	0.105616	0.107234	0.102563	0.111595	0.11396	0.118643	0.125912	0.138519	0.136218	0.114101	0.103042	0.0849938	0.0450174	-0.000928245	-0.00220293	0.017693	0.023541	0.0239602	-0.00254562	-0.0270497	-0.0331387	-0.0209942	-0.0210937	-0.0105181	-0.0031659	-0.020295	-0.033153	-0.036141	-0.0267552	-0.0308254	-0.050346	-0.0615874	-0.0493456	-0.030714	-0.0114459	0.0162647	0.0225467	0.0181288	0.0130345	0.0162674	0.0413786	0.0869413	0.104155	0.131852	0.167738	0.179675	0.163658	0.156411
0.75	0.0850879	0.100942	0.100434	0.0939759	0.0988852	0.0979322	0.101529	0.110142	0.117668	0.103587	0.0821223	0.0773516	0.0739163	0.0545253	0.0197082	0.01446	0.0270516	0.0284386	0.0184442	-0.00155941	-0.019065	-0.0260512	-0.0179773	-0.0172229	-0.0132163	-0.0130929	-0.0310077	-0.0490974	-0.0561362	-0.0439277	-0.042816	-0.0541798	-0.0571252	-0.0426312	-0.0197176	0.000454625	0.0291928	0.0428447	0.0499288	0.0455092	0.0441348	0.0657377	0.0966376	0.104455	0.126303	0.170875	0.198544	0.194665	0.183427
0.8	0.0706971	0.084614	0.0841754	0.0790839	0.0798179	0.0770843	0.0828805	0.0962665	0.0944348	0.066246	0.0414407	0.0368563	0.0469461	0.0448472	0.0265847	0.0276657	0.0398041	0.0375089	0.0194926	0.000582626	-0.00851703	-0.0149142	-0.014958	-0.0148041	-0.0105724	-0.0117355	-0.0321543	-0.0550886	-0.0612947	-0.0452816	-0.0424027	-0.0549148	-0.0568518	-0.0403578	-0.0104278	0.009595	0.0317515	0.0517117	0.074205	0.076853	0.0787828	0.10007	0.120487	0.12385	0.140564	0.184354	0.212798	0.207257	0.19219
0.85	0.0555298	0.0722952	0.0759359	0.0779888	0.0711376	0.0643838	0.0812795	0.103882	0.0974883	0.0613698	0.0362364	0.0258368	0.0267696	0.0266184	0.0286543	0.0313377	0.0337581	0.0262055	0.00724504	-0.0127775	-0.0150546	-0.0105968	-0.00873057	-0.00748117	-0.00270356	-0.0036351	-0.0233568	-0.0492137	-0.0562995	-0.0380413	-0.0289488	-0.0451588	-0.0618774	-0.0629238	-0.0392708	-0.0184941	0.000495248	0.0207916	0.0503859	0.0607229	0.0659019	0.0877756	0.106597	0.114993	0.138065	0.177366	0.198054	0.19481	0.194946
0.9	0.0562008	0.0719979	0.0776851	0.0815316	0.0668905	0.0568682	0.0830118	0.10683	0.0993607	0.0643833	0.0499847	0.0388848	0.026393	0.0202887	0.0302405	0.0259485	0.0182213	0.0106972	-0.00327619	-0.0226975	-0.0280123	-0.0186199	-0.0101471	0.000102348	0.00577326	0.00223546	-0.0207256	-0.042622	-0.0491012	-0.0312494	-0.0149967	-0.0313425	-0.0604045	-0.0799033	-0.0670752	-0.0439965	-0.0209757	-0.00305234	0.0233666	0.0351268	0.0396895	0.0586159	0.0769953	0.0870906	0.112686	0.141292	0.154494	0.156931	0.173301
0.95	0.0674154	0.0766573	0.0814929	0.0817034	0.0628612	0.0580713	0.0924039	0.111213	0.0972428	0.0606702	0.0582388	0.0592594	0.0479737	0.0339807	0.029409	0.0176949	0.00154251	-0.0100419	-0.0167182	-0.0190662	-0.0221706	-0.0173583	-0.0119622	-0.00130718	0.0012025	-0.0100378	-0.0364439	-0.0423848	-0.0440949	-0.030048	-0.00976927	-0.0205094	-0.0491071	-0.0681648	-0.056949	-0.0413951	-0.0236763	-0.0107487	0.0084843	0.0139629	0.011262	0.0276016	0.0502892	0.0659775	0.0910354	0.102958	0.10588	0.113202	0.142478
1	0.0874336	0.0915377	0.0907771	0.0876124	0.0667697	0.0697599	0.103554	0.112109	0.103892	0.0717271	0.0724102	0.0805649	0.0754464	0.0594069	0.0425172	0.0236098	-0.00479141	-0.0243629	-0.0254447	-0.00934376	-0.00237669	0.00425949	0.00344286	0.00791331	0.00334705	-0.00920236	-0.0287382	-0.020263	-0.0195877	-0.0150731	-0.000491634	-0.0153384	-0.0405105	-0.0463712	-0.0374211	-0.0341796	-0.0288972	-0.017992	-0.00101153	0.00277875	-0.000684301	0.0166595	0.0527772	0.0800047	0.0997146	0.0993985	0.0931225	0.0975745	0.126524
1.05	0.107975	0.10696	0.096662	0.0865864	0.0669582	0.0832517	0.113594	0.119811	0.118982	0.089926	0.0851011	0.0898371	0.0859299	0.0757613	0.061739	0.0430467	0.00980117	-0.0104045	-0.0123572	0.00554967	0.0210445	0.0372358	0.0300245	0.0126493	-0.0072451	-0.0143459	-0.0170566	-0.00189764	-0.00413276	-0.00904677	-0.00312331	-0.0264774	-0.0506822	-0.0460479	-0.0425324	-0.0448154	-0.0418538	-0.0293956	-0.0142503	-0.00797136	-0.00274675	0.0168539	0.05741	0.0901998	0.105779	0.104207	0.0950614	0.0938368	0.120534
1.1	0.120681	0.118319	0.105941	0.092474	0.0748804	0.0952951	0.118961	0.125661	0.139454	0.111333	0.0882892	0.0829852	0.0837685	0.0810012	0.0782744	0.0661545	0.0360069	0.0171416	0.0076012	0.0158736	0.0323507	0.0492114	0.0385123	0.00504642	-0.0272072	-0.0300266	-0.0210568	-0.0115682	-0.0137066	-0.0205861	-0.0210911	-0.0485389	-0.069978	-0.063351	-0.0599946	-0.0581655	-0.0492866	-0.0297888	-0.0101049	-0.00544814	-0.00175278	0.0171913	0.0577992	0.0956075	0.109363	0.108568	0.105631	0.102429	0.126827
1.15	0.139126	0.132239	0.118677	0.1016	0.0898922	0.110151	0.126932	0.132424	0.156223	0.132853	0.101298	0.095554	0.101081	0.0976797	0.0947114	0.0799687	0.0548875	0.0400555	0.0222618	0.0136639	0.0187296	0.0276957	0.0147857	-0.0175153	-0.0455795	-0.041616	-0.0312467	-0.0326123	-0.0362007	-0.0418942	-0.0459214	-0.0743903	-0.0917228	-0.0870837	-0.0812986	-0.0674671	-0.0458371	-0.0183715	0.00610288	0.00356375	-0.00451845	0.0143735	0.0635669	0.109854	0.125789	0.124841	0.125426	0.126046	0.148186
1.2	0.152429	0.1429	0.123746	0.10146	0.104206	0.132604	0.142892	0.144019	0.166013	0.145024	0.115167	0.114484	0.115821	0.10421	0.098861	0.079153	0.0499311	0.0390703	0.0297455	0.0205963	0.0260107	0.0366359	0.0219506	-0.00551533	-0.0290813	-0.028774	-0.024284	-0.0352843	-0.0426104	-0.048574	-0.0567881	-0.0798995	-0.0898378	-0.0849086	-0.0782363	-0.0603299	-0.0354749	-0.00990491	0.0144127	0.0114489	-0.00096619	0.0226946	0.0762694	0.116397	0.126918	0.126294	0.132216	0.140577	0.155623
1.25	0.133732	0.121763	0.10404	0.0867999	0.104975	0.136032	0.148096	0.149371	0.160863	0.139575	0.114255	0.107233	0.106954	0.0952478	0.0941942	0.0771651	0.0455982	0.0312346	0.0326681	0.029562	0.0398098	0.0497257	0.0309111	0.0013233	-0.0225309	-0.0275389	-0.0288245	-0.0354701	-0.0378438	-0.0397552	-0.04698	-0.060273	-0.0614761	-0.0540573	-0.0493968	-0.0353018	-0.0130368	0.00509202	0.0223059	0.0182683	0.0110232	0.040825	0.0928246	0.122719	0.125622	0.124409	0.135485	0.14921	0.156103
1.3	0.121036	0.106931	0.0948065	0.0871011	0.11353	0.138256	0.150042	0.154499	0.158459	0.134718	0.113214	0.101801	0.100678	0.0897202	0.0872048	0.0689549	0.0374839	0.0212116	0.0327949	0.0301758	0.0351629	0.0476293	0.0371718	0.00693697	-0.0180583	-0.0254436	-0.0282853	-0.0297488	-0.0330677	-0.0345522	-0.0378514	-0.0436918	-0.0413187	-0.0344049	-0.0328212	-0.0229926	-0.00448884	0.00829096	0.0208261	0.018364	0.0204607	0.0512166	0.0965816	0.119343	0.11442	0.111842	0.126783	0.145289	0.152799
1.35	0.134519	0.11885	0.104856	0.0959917	0.127106	0.14715	0.152516	0.156289	0.155406	0.128469	0.110422	0.104115	0.103296	0.0864909	0.0755915	0.0536176	0.0275997	0.015794	0.0380773	0.0388528	0.0410264	0.0620499	0.0630304	0.0309134	0.00193339	-0.00437817	-0.00614652	-0.00483563	-0.0105091	-0.0137625	-0.0198928	-0.0299984	-0.0277743	-0.020422	-0.0169632	-0.00601151	0.00996684	0.0163163	0.0220527	0.0171141	0.0208293	0.0454584	0.0788221	0.0939891	0.0864773	0.0883192	0.105644	0.125061	0.137439
1.4	0.161628	0.14366	0.12508	0.112604	0.143699	0.164639	0.166161	0.168794	0.163185	0.131325	0.11148	0.108742	0.109279	0.0899996	0.084393	0.0736155	0.0469552	0.0256761	0.0466795	0.0532169	0.0634558	0.101384	0.113128	0.0840065	0.0482593	0.0373538	0.0334255	0.0390685	0.0340326	0.0268947	0.0154994	-0.00599063	-0.00887298	-0.00249105	-0.00310625	0.0061038	0.0205806	0.0198303	0.0167833	0.00995425	0.0100633	0.0215902	0.0391027	0.0466762	0.0455066	0.0609994	0.0832877	0.103681	0.116769
1.45	0.177969	0.161373	0.14046	0.12339	0.15216	0.179591	0.179114	0.173391	0.16347	0.136764	0.124006	0.126336	0.126799	0.112252	0.112215	0.102158	0.0669379	0.0409803	0.0612566	0.0692168	0.0839079	0.122335	0.129682	0.105282	0.0793984	0.0736484	0.0697849	0.0796488	0.071958	0.0576581	0.0367091	0.0079119	0.00304947	0.00906899	0.00402866	0.0104591	0.0207271	0.0125746	0.00117204	-0.00788976	-0.0081307	-0.00634895	0.00582348	0.0145734	0.0223386	0.0450773	0.0698408	0.0901333	0.10164
1.5	0.178563	0.165528	0.148215	0.132439	0.154133	0.177698	0.17204	0.159071	0.150794	0.133156	0.12153	0.126983	0.130002	0.118724	0.117935	0.111884	0.0741066	0.0548357	0.0747529	0.0750318	0.0839788	0.108715	0.109559	0.0914981	0.0864762	0.0887509	0.0807757	0.0856681	0.0686318	0.0474688	0.0211665	-0.00726435	-0.0172608	-0.00923613	-0.00941698	-0.00201547	-0.00204335	-0.0144396	-0.0219672	-0.0211862	-0.00741332	-0.00265044	0.0141197	0.0287953	0.0369479	0.0553724	0.0753876	0.0909807	0.101386
contact pair13
	time MD spindle
time scalp spindle	-1.5	-1.45	-1.4	-1.35	-1.3	-1.25	-1.2	-1.15	-1.1	-1.05	-1	-0.95	-0.9	-0.85	-0.8	-0.75	-0.7	-0.65	-0.6	-0.55	-0.5	-0.45	-0.4	-0.35	-0.3	-0.25	-0.2	-0.15	-0.1	-0.05	0	0.05	0.1	0.15	0.2	0.25	0.3	0.35	0.4	0.45	0.5	0.55	0.6	0.65	0.7	0.75	0.8	0.85	0.9
-1.5	0.141554	0.171546	0.162119	0.134531	0.137317	0.122256	0.10808	0.0871213	0.103201	0.15456	0.163361	0.147136	0.112243	0.0857117	0.0797096	0.0708332	0.068099	0.0558873	0.0226182	0.00340132	-0.0039822	-0.000477311	0.025191	0.0272699	0.0207743	-0.00684832	-0.0387625	-0.0599081	-0.0609414	-0.0310691	-0.0377765	-0.0628156	-0.0630295	-0.0253996	0.0158019	0.0398025	0.08244	0.125686	0.139767	0.14566	0.13782	0.108668	0.0523308	0.00659519	-0.0167064	-0.00207505	0.0158698	0.0243659	0.0314832
-1.45	0.131123	0.138608	0.125653	0.0975099	0.102286	0.0870533	0.054796	0.0371172	0.0651531	0.117222	0.131706	0.120542	0.0989868	0.0790192	0.0706069	0.057868	0.055434	0.0418504	0.0102929	-0.00194897	-0.0116113	-0.00119923	0.0276236	0.0355812	0.0279827	-0.000797502	-0.0199837	-0.0353327	-0.0392178	-0.012583	-0.0202059	-0.0472065	-0.0561768	-0.0405097	-0.0200072	-0.00422488	0.0185273	0.0560265	0.0694965	0.0704006	0.0753783	0.0630327	0.0214693	-0.0189093	-0.040459	-0.0262986	-0.00458543	0.0111653	0.0208738
-1.4	0.141649	0.139902	0.11984	0.0880064	0.0931776	0.0785168	0.0474188	0.0378761	0.0710986	0.110527	0.118438	0.113073	0.101014	0.0718739	0.0595461	0.0436482	0.0442013	0.0287144	0.000442896	-0.0089655	-0.0138642	0.00842209	0.03308	0.0519708	0.0563651	0.0293922	0.022327	0.0198825	0.0176517	0.042518	0.0324099	0.0107159	0.00083851	-0.0124535	-0.0224979	-0.0159368	0.00534788	0.0293196	0.0276622	0.00823683	-0.00605307	-0.0206537	-0.0494477	-0.0709027	-0.07248	-0.0381286	-0.0116367	0.000118845	0.0108085
-1.35	0.140753	0.14145	0.122716	0.0944033	0.0986933	0.0820951	0.064169	0.057005	0.0850699	0.103112	0.0976289	0.121806	0.135019	0.103531	0.0840698	0.0572164	0.0498859	0.0355003	0.00835439	-0.00982958	-0.0252894	-0.0127449	0.00677096	0.044728	0.0841965	0.0817982	0.0820492	0.0845559	0.0723403	0.0922726	0.082162	0.0709069	0.0600226	0.028387	-0.00877605	-0.0259086	-0.0209161	-0.0150736	-0.0281573	-0.0450198	-0.0691646	-0.0829739	-0.0970536	-0.0888358	-0.0691766	-0.033198	-0.00895842	-0.00364754	0.00778734
-1.3	0.122955	0.124509	0.0993471	0.0780693	0.0770857	0.0621577	0.0589162	0.048214	0.0727928	0.0855961	0.0754359	0.112763	0.136656	0.103139	0.0850625	0.0577245	0.0430818	0.0278376	-0.00152392	-0.032602	-0.0582017	-0.049201	-0.0183314	0.0347652	0.0868582	0.0989476	0.0960529	0.0860411	0.0705762	0.0978453	0.106127	0.108046	0.0897105	0.0548454	0.0101355	-0.0197455	-0.0200993	-0.019784	-0.0429047	-0.0443175	-0.0626578	-0.0818447	-0.100308	-0.0768861	-0.0554073	-0.0393584	-0.0151987	0.0170827	0.0466121
-1.25	0.091815	0.10881	0.0899868	0.0842227	0.0951122	0.0927934	0.0913311	0.0772493	0.093387	0.112706	0.109147	0.130005	0.125659	0.0926737	0.0867488	0.0753064	0.0741696	0.0586518	0.0260408	-0.00668814	-0.0346589	-0.0323267	-0.0243622	-0.00105385	0.0430194	0.0718358	0.0679119	0.0483974	0.0309048	0.0624857	0.0849287	0.0948268	0.0788214	0.059292	0.0305881	0.013122	0.0189799	0.0244151	0.0119085	0.0197962	0.00102603	-0.033346	-0.0572377	-0.0206972	-0.00293189	0.00107717	0.0261866	0.0727561	0.107628
-1.2	0.0609549	0.0793066	0.0786768	0.0963476	0.111059	0.105863	0.096701	0.0802616	0.0892549	0.115909	0.130529	0.128025	0.08738	0.0562202	0.0567061	0.0556093	0.0753416	0.0680851	0.0383082	0.00798097	-0.0166888	-0.0120672	-0.00673221	-0.0137764	0.0169629	0.0585103	0.0526745	0.0254359	0.0074768	0.0407162	0.0567297	0.0598593	0.0563116	0.0463112	0.0227594	0.01293	0.0261751	0.0305936	0.0155649	0.00961424	-0.0120445	-0.0368781	-0.053164	-0.0161504	0.00135361	0.00926157	0.0294688	0.0687524	0.0932604
-1.15	0.0621012	0.0629524	0.0747842	0.100154	0.104982	0.0941089	0.0848209	0.0711296	0.0775915	0.106163	0.121536	0.107825	0.053798	0.02724	0.0259887	0.0333534	0.053661	0.0520213	0.0266545	0.00413015	-0.00423806	0.016385	0.0348231	0.0227532	0.0325835	0.0586454	0.0506469	0.015333	-0.015602	0.00603715	0.00374226	0.000499343	0.0225176	0.026168	0.00352322	-0.011829	0.0161797	0.0256662	0.00773041	-0.0115508	-0.0341724	-0.0371576	-0.04524	-0.0143513	0.00010212	-0.0020268	-0.00124184	0.0158917	0.0256936
-1.1	0.0802844	0.0713765	0.0873181	0.119407	0.116875	0.0913963	0.0814412	0.0714812	0.0650423	0.0822927	0.101582	0.0862226	0.0374615	0.0278056	0.0282363	0.0319535	0.0440525	0.0377074	0.0101697	0.0116092	0.0379756	0.0799274	0.10134	0.0810718	0.0740535	0.0825183	0.0816036	0.0562357	0.0208079	0.0276517	0.0299998	0.0341959	0.0550951	0.0530161	0.0320353	0.0180199	0.0499274	0.0556654	0.0298327	0.0078076	-0.0120732	-0.0113326	-0.0269528	-0.0155087	-0.0179854	-0.0264388	-0.0285615	-0.0147982	0.00440306
-1.05	0.10546	0.0821483	0.076276	0.109571	0.121951	0.0966844	0.0770056	0.0563545	0.0353593	0.0406998	0.0695327	0.0774046	0.0594395	0.0585849	0.0606825	0.0545053	0.0501969	0.0309905	-0.00479739	0.0069432	0.0438545	0.0880537	0.111161	0.0969338	0.100537	0.100731	0.0943964	0.0669115	0.0413902	0.0531907	0.0714853	0.0812019	0.0952398	0.101902	0.083184	0.0516988	0.0667561	0.0566544	0.0180479	-0.00578868	-0.0245481	-0.0280888	-0.0538171	-0.0511601	-0.0598929	-0.0691276	-0.0668209	-0.0435009	-0.00574253
-1	0.110046	0.0940942	0.0782206	0.102768	0.117464	0.0920914	0.071055	0.0516039	0.032996	0.038007	0.0669353	0.0856506	0.0939238	0.0884493	0.0978426	0.0897365	0.0848364	0.0709239	0.0255382	0.0244471	0.0380628	0.0703252	0.0887744	0.0899879	0.10216	0.0977288	0.0860658	0.0738076	0.0757815	0.0973307	0.114594	0.112827	0.118318	0.124217	0.102375	0.0577943	0.0584744	0.0449582	-0.000675118	-0.0309583	-0.0491264	-0.0567698	-0.0710436	-0.0495035	-0.0415513	-0.0477444	-0.0564499	-0.0391734	-0.00128334
-0.95	0.093016	0.0798483	0.0727063	0.0884855	0.0932239	0.0622058	0.0497568	0.0535106	0.0466967	0.0561236	0.0690214	0.0776085	0.0811647	0.0724673	0.0866181	0.0872085	0.083073	0.0765191	0.0423768	0.0372188	0.0402628	0.0597827	0.0740734	0.0759085	0.079957	0.0708295	0.0539992	0.0536097	0.0670636	0.100286	0.117558	0.106176	0.107448	0.10802	0.0861113	0.0447458	0.0436818	0.0378843	0.00745219	-0.0265798	-0.0455274	-0.047643	-0.0394539	0.00142775	0.0182057	0.000216784	-0.0261757	-0.0181489	0.0152749
-0.9	0.0774191	0.0620827	0.0501966	0.0459597	0.0492508	0.0251396	0.0307857	0.0452554	0.0463628	0.0706504	0.081065	0.0846317	0.0848713	0.0734454	0.0819617	0.0767229	0.075505	0.0771364	0.0529656	0.0363887	0.0328759	0.0540349	0.0754026	0.0762845	0.0703672	0.0631507	0.0506501	0.0496511	0.0591159	0.102804	0.118378	0.0979007	0.0901331	0.0838124	0.0676233	0.0474431	0.0575946	0.0672661	0.0479213	0.00447913	-0.0254371	-0.0384981	-0.0258788	0.0260282	0.0500813	0.0333569	0.0110304	0.0256748	0.0551276
-0.85	0.0483483	0.035079	0.0207239	0.0051409	0.0111081	0.0106543	0.0403644	0.0657063	0.0831983	0.123659	0.142659	0.13804	0.126426	0.101485	0.0982969	0.0711211	0.0556159	0.0630211	0.0404492	0.0138544	0.0105106	0.0357724	0.0596822	0.0639968	0.0615868	0.0591018	0.0426428	0.0349875	0.043998	0.0970472	0.115623	0.0773757	0.0579087	0.0538051	0.0575734	0.0634423	0.0784284	0.0991342	0.0856943	0.0443838	0.0174844	0.00244799	0.00579527	0.0528418	0.0730208	0.0608132	0.0409844	0.0541592	0.0666593
-0.8	0.0401999	0.0364073	0.0305858	0.0171887	0.0271787	0.0380451	0.0735047	0.0857828	0.0983624	0.140309	0.168389	0.163288	0.142843	0.115841	0.122087	0.0882654	0.0479783	0.0385502	0.0158973	-0.00812731	0.00711608	0.0350759	0.0596351	0.0591578	0.071844	0.0835296	0.0724681	0.0570258	0.0499263	0.084328	0.0927648	0.0414913	0.0185415	0.0274393	0.0429141	0.0562992	0.084857	0.125415	0.112464	0.0739591	0.0600575	0.0599466	0.0568804	0.0743154	0.0713737	0.0561966	0.0386455	0.055231	0.0622669
-0.75	0.0541979	0.0656782	0.0763903	0.0706774	0.0719865	0.065095	0.0764352	0.0619879	0.0446015	0.0722452	0.104464	0.109932	0.101239	0.0861995	0.0992623	0.0674653	0.0274709	0.0103235	-0.0162151	-0.0300674	-0.00422488	0.0198833	0.053784	0.067168	0.0981125	0.121894	0.1218	0.106468	0.0842084	0.0983424	0.10297	0.0645265	0.0509989	0.0611418	0.0544834	0.0369271	0.0552978	0.08278	0.0558211	0.0220489	0.0192992	0.035854	0.0418842	0.0472536	0.0373444	0.0271229	0.0171205	0.0308396	0.0285177
-0.7	0.0804828	0.092308	0.107557	0.11327	0.10105	0.0617281	0.0425021	0.0239207	0.00264949	0.0216384	0.0498258	0.0466576	0.0351336	0.0372023	0.0691215	0.0602912	0.0411327	0.0312844	0.00301343	-0.0039851	0.0178329	0.0287157	0.0453421	0.0463741	0.0658322	0.0836484	0.0948609	0.0994936	0.0939609	0.100983	0.0989478	0.0820606	0.0847092	0.0950986	0.0701764	0.0273987	0.0256574	0.0436556	0.013655	-0.0190117	-0.0245296	-0.0132513	-0.000718057	0.0202207	0.0285447	0.0308509	0.0234445	0.0195656	0.00759548
-0.65	0.0609763	0.0575878	0.0674814	0.0727171	0.0606984	0.0206513	-0.0102878	-0.0256704	-0.0418081	-0.0253205	-0.0053757	-0.0116021	-0.0194602	-0.00483856	0.0389886	0.0477148	0.0553806	0.0602753	0.0329869	0.0200409	0.0350169	0.0337657	0.0176449	-0.00340293	-0.00325337	0.00661867	0.0322693	0.0649786	0.0937081	0.107547	0.0997757	0.107249	0.125702	0.128981	0.088834	0.0419945	0.0295214	0.0337459	-0.00190426	-0.0353138	-0.0453633	-0.0391795	-0.0254774	-0.00344297	0.0268513	0.0441566	0.0358445	0.0164663	-0.00700495
-0.6	0.0478126	0.0356389	0.0493004	0.0523316	0.0285055	-0.0136675	-0.0487663	-0.0498003	-0.0507276	-0.032863	-0.0142743	-0.0118783	-0.013298	0.0042966	0.0377198	0.0434945	0.0531497	0.0790718	0.0642604	0.0423382	0.035737	0.0260445	0.000267281	-0.0150966	-0.0159745	-0.0101724	0.0134528	0.0558306	0.0951695	0.114569	0.110623	0.12152	0.147208	0.143936	0.100291	0.0700532	0.0738653	0.0646394	0.0157487	-0.0187103	-0.03309	-0.0366354	-0.0402911	-0.0401951	-0.00195106	0.0339925	0.0407052	0.0171996	-0.0180449
-0.55	0.0136939	0.0104246	0.0323508	0.0380987	0.0114606	-0.0296642	-0.0576504	-0.0400679	-0.0266377	-0.00613959	0.0144867	0.0298622	0.0181898	0.0262921	0.0547558	0.06193	0.0633984	0.09455	0.0933744	0.0694481	0.0543808	0.0430707	0.0176652	0.0101774	0.00989117	0.0175507	0.0290994	0.0693989	0.103873	0.118879	0.121984	0.126323	0.145571	0.147405	0.118085	0.100027	0.100373	0.0793459	0.0349944	0.000846069	-0.016203	-0.0300682	-0.0374092	-0.0435271	-0.0131941	0.0223693	0.0384004	0.0310505	0.00161848
-0.5	-0.0196588	-0.0191408	0.0104097	0.0214729	0.00937189	-0.0140387	-0.0229183	-0.00423404	0.0126719	0.03395	0.04304	0.056502	0.0379858	0.0448608	0.0721799	0.0835466	0.0922318	0.122795	0.122806	0.0901098	0.0760766	0.0784983	0.0643932	0.0542251	0.0494038	0.0628897	0.0610268	0.0853724	0.0991311	0.114441	0.126431	0.114289	0.115254	0.123215	0.117119	0.105703	0.0953337	0.0759555	0.0492663	0.022779	0.00555115	-0.0161261	-0.0206609	-0.00832174	0.0205504	0.0432204	0.0593097	0.0698506	0.0521079
-0.45	0.0050629	0.0084832	0.0346896	0.0232736	0.0101551	-0.00560856	0.00422118	0.0172414	0.033781	0.0659572	0.0693124	0.076001	0.0461377	0.0395319	0.0601092	0.0730532	0.0893694	0.123323	0.123257	0.0985193	0.0900159	0.104705	0.0961641	0.0788636	0.0639297	0.0681686	0.0540035	0.062934	0.0734727	0.100853	0.121104	0.101351	0.0970514	0.11582	0.129713	0.119725	0.088215	0.0673894	0.0698567	0.0643355	0.0534718	0.0333019	0.0252496	0.0395729	0.0581496	0.0657092	0.0775506	0.0861929	0.0755377
-0.4	0.0405232	0.0522097	0.0678023	0.0223146	0.00159195	-0.0238361	-0.0218704	-0.0195368	-0.00136278	0.0405688	0.0505329	0.0447521	0.00476925	-0.0184455	-0.0122121	-0.00650802	0.0123864	0.0595508	0.0806741	0.0929655	0.0946729	0.110593	0.109173	0.0960352	0.0835069	0.0715941	0.0522306	0.0446329	0.0418832	0.0604934	0.0806194	0.072926	0.0758955	0.0970745	0.124635	0.123378	0.0837623	0.059193	0.0844813	0.0938931	0.0876581	0.0780024	0.0621734	0.0477324	0.0371273	0.0302798	0.0402187	0.0458321	0.0359075
-0.35	0.0574872	0.0728063	0.0742601	0.0237002	0.00379774	-0.0225311	-0.0375937	-0.0356862	-0.00372875	0.0378743	0.0467295	0.02982	-0.00656479	-0.0310532	-0.0327773	-0.0419389	-0.0347607	0.013999	0.0420891	0.0725118	0.0847923	0.10585	0.111752	0.0983506	0.0933329	0.0767948	0.0710634	0.0482184	0.0282302	0.0396165	0.0483731	0.0528181	0.0575195	0.0586505	0.0794468	0.0965922	0.0762716	0.0586645	0.0812636	0.0874666	0.090686	0.102432	0.0810628	0.0405423	0.0155924	0.00349797	0.00886724	0.0168607	-0.00480399
-0.3	0.0321744	0.0451705	0.0322706	-0.0123483	-0.0202568	-0.0204797	-0.0273704	-0.0268351	-0.0125802	0.0048265	-0.00398461	-0.0373089	-0.0695952	-0.0868815	-0.0721796	-0.0772528	-0.0725141	-0.0199623	0.0175458	0.0416943	0.0519679	0.0774808	0.0901079	0.0822026	0.0738273	0.04855	0.0541227	0.0431746	0.0440297	0.056088	0.0579754	0.0707374	0.0775828	0.0668459	0.0654857	0.0745499	0.0702707	0.0590671	0.0720214	0.0690296	0.0691903	0.078416	0.0466406	0.00366989	-0.0123022	-0.0309755	-0.0394833	-0.0331215	-0.0581258
-0.25	0.0196087	0.0191141	-0.00756316	-0.0469331	-0.0389608	-0.015936	-0.012748	-0.01955	-0.0265437	-0.0287347	-0.0394944	-0.0806543	-0.104624	-0.111759	-0.0817622	-0.0701481	-0.0508801	0.0152529	0.0596505	0.0678031	0.0507276	0.0602671	0.0675808	0.0627341	0.0547594	0.0349231	0.0574674	0.0670686	0.0797101	0.0904324	0.0769472	0.0783649	0.0669787	0.048522	0.0515023	0.0601002	0.0638419	0.0574761	0.0608521	0.0422581	0.0242885	0.0253258	-0.000950601	-0.020584	-0.0206397	-0.035838	-0.0384764	-0.0213434	-0.0495877
-0.2	0.0289667	0.0307587	0.000337559	-0.0360585	-0.02774	0.00266172	0.0143116	0.00458238	-0.0154222	-0.0312146	-0.0412158	-0.0709498	-0.0831265	-0.0749457	-0.0442786	-0.0296658	0.00558074	0.0729078	0.0989246	0.0988103	0.064726	0.0560847	0.0576266	0.0574574	0.0613811	0.049517	0.0757776	0.0974108	0.111373	0.103519	0.0683934	0.0532361	0.0286711	0.0126703	0.0267563	0.0395412	0.0490897	0.0445925	0.0353067	0.00599067	-0.0188272	-0.0174175	-0.0233321	-0.0233784	-0.0245887	-0.0389077	-0.0330695	-0.00277863	-0.0247787
-0.15	0.0242766	0.0321295	0.00975995	-0.0224698	-0.0150794	0.0110955	0.0161787	0.00600498	-0.0264377	-0.0452683	-0.0387736	-0.049013	-0.0459214	-0.027817	-0.0183638	-0.00653424	0.0352711	0.0945101	0.113609	0.114875	0.0874587	0.0615403	0.0541775	0.054819	0.0694058	0.0743008	0.0947832	0.110441	0.123036	0.115528	0.0744833	0.0481973	0.0201029	0.00299204	0.0129089	0.0167269	0.0224806	0.0197421	0.0110544	-0.0191312	-0.0342799	-0.024072	-0.0206215	-0.0374313	-0.0524355	-0.0644788	-0.0467784	-0.000658232	-0.0108698
-0.1	0.00948044	0.00752681	0.00476844	-0.0158256	-0.00482007	0.0144026	0.00232625	-0.00944281	-0.0487233	-0.057477	-0.036801	-0.0336932	-0.0157045	0.01683	0.0143111	0.0185532	0.0519764	0.105818	0.125693	0.132792	0.121251	0.0984121	0.07503	0.0677621	0.0842325	0.103408	0.109208	0.114329	0.117655	0.121988	0.0906008	0.0528596	0.0287295	0.0139215	0.0187734	0.0186095	0.00773909	0.0106502	0.0261376	0.0035028	-0.00997062	-0.00729459	-0.0166105	-0.0554929	-0.078825	-0.0864196	-0.0618484	-0.00745509	-0.00596011
[truncated: 1,121 more rows]
[truncated: 12 more columns]

## Sheet: Figure_5c
Time–frequency representation of neocortical spindles
surface electrode 1
	time
frequency	-1.5	-1.45	-1.4	-1.35	-1.3	-1.25	-1.2	-1.15	-1.1	-1.05	-1	-0.95	-0.9	-0.85	-0.8	-0.75	-0.7	-0.65	-0.6	-0.55	-0.5	-0.45	-0.4	-0.35	-0.3	-0.25	-0.2	-0.15	-0.1	-0.05	0	0.05	0.1	0.15	0.2	0.25	0.3	0.35	0.4	0.45	0.5	0.55	0.6	0.65	0.7	0.75	0.8	0.85	0.9
[truncated: 724 more rows]
[truncated: 12 more columns]

## Sheet: Figure_5d
ERPs neocortical spindless
	time
[truncated: 12 more rows]
[truncated: 552 more columns]

## Sheet: Figure_5e
Time–frequency representation of MD spindles
contact 1
	time
[truncated: 989 more rows]
[truncated: 12 more columns]

## Sheet: Figure_5f
ERPs MD spindles
[truncated: 17 more rows]
[truncated: 552 more columns]

[truncated: 1 more sheets: Figure_5g]
