# Supplementary material for: The human thalamus orchestrates neocortical oscillations during NREM sleep
Source: Nat Commun. 2022 Sep 5;13:5231. doi: 10.1038/s41467-022-32840-w (PMC9445182; doi:10.1038/s41467-022-32840-w)
Supplement: Supplementary file 4 — Source Data [file 41467_2022_32840_MOESM4_ESM.zip › source_data_fig6.xlsx]

## Sheet: Figure_6a
Occurrence probabilities of neocortical spindle onsets with respect to neocortical SO down states
	time
electrode	-1.5	-1.45	-1.4	-1.35	-1.3	-1.25	-1.2	-1.15	-1.1	-1.05	-1	-0.95	-0.9	-0.85	-0.8	-0.75	-0.7	-0.65	-0.6	-0.55	-0.5	-0.45	-0.4	-0.35	-0.3	-0.25	-0.2	-0.15	-0.1	-0.05	0	0.05	0.1	0.15	0.2	0.25	0.3	0.35	0.4	0.45	0.5	0.55	0.6	0.65	0.7	0.75	0.8	0.85	0.9
1	1.56695	1.7094	1.1396	2.42165	2.70655	2.2792	1.56695	1.9943	1.7094	2.5641	2.2792	1.9943	1.9943	1.56695	1.9943	1.7094	1.85185	1.1396	1.7094	1.28205	1.1396	0.2849	0.854701	0.997151	0.569801	0.712251	1.56695	1.7094	1.4245	1.85185	2.5641	2.13675	2.2792	1.7094	2.5641	4.13105	2.849	2.849	2.13675	2.849	2.2792	1.85185	1.9943	1.28205	0.854701	1.56695	1.1396	1.1396	0.997151
2	2.07547	1.88679	1.13208	1.13208	0.943396	1.32075	1.50943	1.13208	0.943396	2.26415	1.32075	2.83019	2.26415	2.83019	0.943396	1.50943	1.32075	1.88679	1.32075	2.26415	2.64151	2.07547	1.69811	1.32075	1.69811	1.32075	2.26415	0.943396	3.01887	2.64151	1.88679	2.83019	2.64151	1.88679	2.45283	2.07547	2.45283	1.69811	2.64151	1.13208	2.07547	1.88679	1.32075	1.50943	0.754717	0.943396	1.50943	1.13208	0.566038
3	3.7594	3.00752	0	0.75188	0.75188	2.25564	1.50376	0.75188	1.50376	2.25564	0	0.75188	3.7594	1.50376	3.7594	2.25564	3.00752	0.75188	1.50376	0.75188	3.00752	0.75188	1.50376	3.00752	2.25564	1.50376	0.75188	3.00752	0.75188	0.75188	0.75188	2.25564	3.00752	2.25564	0.75188	4.51128	3.00752	3.7594	0	5.26316	0.75188	0.75188	2.25564	0.75188	0.75188	2.25564	0	1.50376	0.75188
4	2.09724	1.81125	1.62059	1.3346	2.57388	1.81125	1.81125	1.62059	2.66921	2.28789	2.28789	2.19256	1.62059	1.04862	2.28789	1.23928	2.19256	1.62059	1.42993	0.667302	0.667302	0.571973	0.667302	0.85796	0.667302	0.85796	0.571973	0.953289	1.62059	2.00191	2.38322	3.90848	5.33842	4.2898	5.71973	3.24118	2.85987	2.00191	1.71592	1.23928	0.953289	1.04862	0.667302	0.571973	0.953289	0.85796	1.23928	1.04862	0.762631
5	1.10988	1.66482	1.33185	1.88679	1.44284	1.44284	1.66482	2.21976	1.33185	2.33074	2.21976	2.21976	1.88679	1.22087	1.44284	2.21976	1.22087	1.22087	2.33074	1.33185	2.33074	1.10988	0.99889	1.7758	1.44284	1.55383	1.99778	1.44284	2.33074	2.88568	1.22087	1.7758	1.99778	1.66482	2.10877	1.7758	1.44284	1.66482	2.44173	2.66371	2.33074	1.99778	1.88679	1.7758	1.33185	0.99889	1.55383	0.554939	1.10988
6	2.25806	1.93548	1.93548	2.25806	2.25806	0.967742	2.90323	3.87097	3.22581	1.93548	1.93548	1.93548	1.6129	2.90323	0.645161	2.25806	1.29032	0.645161	0.967742	0.322581	0	0.645161	1.29032	0.322581	0.645161	0.322581	0.645161	1.29032	1.29032	3.54839	4.19355	6.45161	7.74194	6.12903	2.58065	3.22581	2.58065	0.967742	0.967742	0.967742	0	0	0.645161	0.322581	0.645161	0.645161	1.6129	0.645161	0.322581
7	1.69731	1.9802	2.26308	2.12164	2.40453	3.11174	2.68741	1.9802	2.82885	1.9802	2.68741	3.11174	1.83876	2.26308	0.990099	1.41443	0.848656	1.13154	0.565771	0.424328	0.141443	0.282885	0.282885	0.565771	0.707214	0.565771	0.565771	0.990099	1.55587	3.53607	2.82885	5.79915	4.24328	5.23338	2.68741	3.53607	2.26308	1.83876	0.848656	1.41443	0.990099	1.69731	0.565771	0.707214	0.990099	0.707214	0.282885	0.707214	1.13154
8	1.73745	1.1583	1.22265	1.287	1.4157	1.73745	1.09395	1.1583	1.0296	1.86615	1.35135	1.5444	1.22265	1.35135	1.6731	1.1583	1.287	1.60875	1.73745	1.6731	1.09395	2.0592	1.48005	1.4157	1.73745	1.9305	2.25225	2.8314	2.574	2.63835	3.6036	3.3462	3.66795	3.15315	2.89575	1.9305	1.8018	1.48005	1.73745	1.4157	1.4157	1.60875	1.09395	1.22265	1.60875	1.48005	1.4157	1.1583	1.5444
control events
	time
electrode	-1.5	-1.45	-1.4	-1.35	-1.3	-1.25	-1.2	-1.15	-1.1	-1.05	-1	-0.95	-0.9	-0.85	-0.8	-0.75	-0.7	-0.65	-0.6	-0.55	-0.5	-0.45	-0.4	-0.35	-0.3	-0.25	-0.2	-0.15	-0.1	-0.05	0	0.05	0.1	0.15	0.2	0.25	0.3	0.35	0.4	0.45	0.5	0.55	0.6	0.65	0.7	0.75	0.8	0.85	0.9
1	0.925926	1.23457	2.77778	1.23457	0.925926	1.54321	0.617284	2.46914	1.54321	1.23457	2.16049	1.54321	3.08642	3.08642	2.16049	1.54321	1.54321	0.925926	2.16049	2.46914	1.54321	1.54321	1.54321	1.54321	1.85185	1.23457	1.23457	0.925926	0.925926	2.16049	1.85185	2.16049	0.617284	2.16049	2.16049	1.54321	1.54321	1.23457	2.77778	1.54321	1.23457	1.85185	1.85185	1.85185	1.23457	1.23457	0.925926	3.08642	1.85185
2	1.94805	1.2987	2.38095	1.08225	2.5974	1.08225	1.94805	0.865801	0.4329	0.865801	2.81385	2.1645	0.649351	1.51515	1.7316	2.5974	0.865801	1.2987	1.94805	1.7316	1.08225	2.1645	1.7316	1.7316	2.1645	1.94805	1.2987	1.7316	1.2987	2.38095	2.38095	1.51515	1.7316	2.38095	2.1645	3.0303	1.08225	2.1645	2.38095	1.51515	1.2987	1.08225	1.7316	1.51515	1.94805	1.94805	1.2987	1.7316	0.865801
3	3.90625	0	0	0	0.78125	4.6875	0.78125	2.34375	0	0.78125	2.34375	0	0.78125	0.78125	3.90625	3.125	4.6875	0.78125	0.78125	1.5625	3.125	0	1.5625	3.125	3.125	0	2.34375	1.5625	3.125	2.34375	2.34375	2.34375	0	0.78125	0	1.5625	1.5625	3.90625	3.125	0.78125	1.5625	0.78125	2.34375	2.34375	2.34375	1.5625	0	3.90625	0
4	2.06972	1.52505	1.41612	1.52505	1.41612	1.52505	1.52505	1.85185	1.74292	2.28758	1.74292	1.63399	1.52505	1.96078	1.96078	2.17865	2.50545	1.74292	1.30719	1.08932	1.96078	2.28758	1.41612	1.96078	1.96078	2.28758	1.96078	1.63399	1.41612	0.980392	2.50545	1.63399	1.96078	1.52505	1.63399	1.96078	1.63399	2.50545	1.74292	1.74292	1.41612	0.980392	2.06972	1.52505	1.85185	1.30719	1.41612	1.74292	1.85185
5	0.678733	1.13122	2.26244	1.58371	0.904977	1.13122	1.13122	1.58371	0.452489	1.58371	1.80995	2.0362	2.0362	1.80995	0.678733	1.58371	1.58371	1.80995	1.80995	1.58371	1.58371	1.35747	1.35747	1.80995	1.13122	2.71493	3.16742	1.80995	1.58371	1.80995	1.35747	2.26244	1.58371	1.13122	2.48869	1.58371	1.80995	0.904977	0.678733	1.80995	2.26244	1.13122	1.13122	2.48869	1.58371	2.71493	2.26244	1.58371	1.80995
6	0.877193	3.50877	0.877193	0.877193	0.877193	2.63158	0.877193	2.63158	0.877193	4.38596	1.75439	0.877193	0.877193	4.38596	2.63158	1.75439	1.75439	0	1.75439	5.26316	0	2.63158	0.877193	0.877193	1.75439	0	0.877193	2.63158	1.75439	2.63158	0	3.50877	0.877193	3.50877	1.75439	1.75439	3.50877	0	0	1.75439	2.63158	4.38596	0	0.877193	2.63158	1.75439	0	2.63158	0.877193
7	1.04167	1.82292	1.04167	0.520833	1.30208	2.34375	2.08333	1.30208	1.5625	2.34375	1.5625	2.60417	1.5625	2.60417	1.30208	2.08333	1.82292	1.04167	1.5625	1.04167	3.38542	1.30208	1.82292	2.34375	1.5625	2.86458	1.30208	1.82292	1.5625	1.5625	1.04167	2.08333	2.08333	0.78125	2.34375	1.82292	1.30208	0.78125	1.5625	1.30208	1.04167	1.5625	2.08333	2.34375	1.82292	0.78125	1.30208	0.520833	2.34375
8	1.69946	1.07335	1.52057	0.9839	1.69946	1.25224	1.61002	1.25224	1.78891	2.05725	1.61002	2.32558	1.34168	1.78891	1.52057	1.52057	2.05725	1.78891	1.87835	1.43113	1.34168	1.34168	2.14669	1.87835	0.9839	1.69946	1.78891	1.69946	2.32558	2.32558	2.32558	2.05725	1.34168	1.9678	1.9678	2.05725	2.05725	1.16279	1.25224	1.16279	1.52057	1.61002	1.9678	1.69946	0.805009	1.52057	1.87835	1.34168	1.87835
[truncated: 11 more columns]

## Sheet: Figure_6b
Occurrence probabilities of ANT spindle onsets with respect to ANT SO down states
	time
contact	-1.5	-1.45	-1.4	-1.35	-1.3	-1.25	-1.2	-1.15	-1.1	-1.05	-1	-0.95	-0.9	-0.85	-0.8	-0.75	-0.7	-0.65	-0.6	-0.55	-0.5	-0.45	-0.4	-0.35	-0.3	-0.25	-0.2	-0.15	-0.1	-0.05	0	0.05	0.1	0.15	0.2	0.25	0.3	0.35	0.4	0.45	0.5	0.55	0.6	0.65	0.7	0.75	0.8	0.85	0.9
1	1.52964	1.72084	1.91205	2.77247	1.81644	1.33843	2.00765	1.72084	2.67686	1.91205	2.10325	2.00765	1.52964	1.62524	1.33843	1.33843	0.764818	0.764818	0.669216	0.956023	0.573614	0.0956023	0.860421	0.860421	0.669216	0.669216	1.62524	1.33843	1.72084	2.96367	4.39771	3.82409	3.34608	4.0153	3.91969	3.82409	2.19885	3.34608	2.48566	1.81644	2.00765	1.24283	1.05163	0.764818	0.860421	1.24283	1.24283	1.52964	1.24283
2	1.55039	1.66113	1.99336	0.996678	1.43965	1.66113	1.66113	0.55371	0.775194	1.3289	0.885936	0.664452	0.55371	0.775194	0.55371	1.66113	1.43965	0.664452	1.10742	0.996678	0.664452	0.885936	1.77187	1.88261	3.87597	3.54374	5.86932	5.5371	7.19823	4.31894	3.76523	4.42968	2.54707	2.65781	1.10742	1.10742	1.43965	1.10742	1.66113	0.885936	0.996678	0.55371	0.775194	0.885936	0.55371	1.3289	0.55371	0.442968	1.21816
3	2.05656	2.05656	0.771208	2.31362	1.79949	1.54242	1.28535	1.79949	2.05656	1.79949	1.02828	1.54242	0.771208	0.514139	1.54242	0.771208	1.28535	0.771208	1.28535	0.771208	1.54242	1.79949	1.02828	2.31362	3.3419	2.31362	3.59897	3.3419	2.82776	2.57069	4.37018	2.31362	2.57069	2.05656	2.82776	2.57069	0.771208	1.02828	2.05656	0	1.54242	1.28535	0.257069	1.02828	0	1.28535	1.02828	0.771208	2.05656
4	1.41844	1.77305	1.24113	1.6844	1.50709	2.03901	2.48227	1.8617	1.24113	1.32979	1.59574	1.8617	1.6844	1.41844	1.77305	1.59574	0.443262	0.620567	0.797872	0.531915	0.797872	0.797872	0.531915	0.975177	0.177305	0.620567	1.24113	1.15248	2.65957	3.19149	5.05319	7.00355	5.93972	5.49645	5.49645	3.36879	1.95035	1.77305	0.70922	1.15248	1.15248	0.886525	0.531915	0.975177	0.70922	1.06383	0.886525	0.531915	0.531915
5	1.55131	0.835322	2.38663	2.50597	1.31265	1.19332	0.835322	1.55131	2.14797	1.90931	1.31265	0.596659	1.07399	0.71599	1.31265	1.31265	1.43198	1.31265	1.31265	2.14797	1.55131	2.6253	0.835322	3.34129	2.02864	3.46062	2.38663	3.10263	2.74463	3.81862	1.43198	2.02864	1.67064	1.31265	2.2673	2.2673	2.50597	1.78998	1.19332	1.55131	1.55131	2.02864	1.19332	1.07399	2.2673	1.31265	1.43198	1.43198	1.31265
6	1.16279	1.74419	1.16279	2.90698	0.872093	2.03488	2.03488	2.32558	2.03488	1.45349	1.74419	0.290698	1.16279	1.45349	1.45349	0.581395	0.872093	1.74419	0.581395	1.16279	1.16279	1.16279	1.74419	2.03488	2.32558	2.61628	4.06977	4.36047	4.36047	2.32558	2.61628	1.74419	1.45349	2.61628	2.61628	2.61628	3.19767	1.45349	0.290698	2.61628	1.16279	2.03488	0.872093	0.872093	0.581395	0.872093	0.581395	1.16279	1.45349
7	1.99081	1.68453	1.53139	1.37825	1.68453	1.83767	1.37825	1.99081	1.22511	0.918836	0.612557	1.07198	0.918836	0.918836	1.53139	1.22511	0.918836	1.37825	0.612557	2.14395	1.99081	1.53139	2.14395	2.14395	2.60337	3.52221	3.36907	3.98162	3.82848	4.44104	2.90965	2.29709	1.99081	1.83767	1.83767	1.37825	3.21593	0.918836	1.37825	1.37825	1.22511	1.22511	0.306279	0.459418	1.68453	0.918836	1.22511	0.765697	0.918836
8	1.37091	1.82788	1.59939	0.913938	1.14242	1.75171	1.06626	0.761615	1.75171	0.990099	0.837776	1.59939	1.44707	1.37091	1.37091	1.52323	1.06626	1.37091	1.14242	1.44707	1.21858	0.913938	1.67555	1.67555	2.05636	1.9802	3.42727	2.89414	3.73191	5.17898	5.3313	4.41736	4.3412	3.42727	2.58949	3.12262	2.81797	1.59939	1.37091	1.21858	1.29474	0.913938	1.14242	0.761615	0.609292	0.685453	0.761615	0.913938	0.609292
9	1.71504	1.84697	1.84697	1.05541	1.97889	1.31926	1.71504	1.31926	1.97889	1.71504	1.31926	3.0343	1.97889	2.11082	1.84697	2.37467	1.58311	1.97889	1.31926	2.11082	1.45119	1.18734	2.11082	1.05541	1.31926	1.05541	0.395778	1.05541	1.31926	0.923483	1.71504	1.31926	1.97889	2.5066	2.5066	2.63852	2.90237	1.97889	2.5066	2.63852	1.58311	2.11082	1.45119	1.97889	1.45119	2.24274	1.58311	1.18734	1.31926
10	0.590551	2.16535	2.16535	2.06693	1.77165	0.984252	1.47638	1.77165	2.26378	1.5748	1.37795	1.08268	0.984252	1.08268	1.1811	0.984252	1.5748	0.885827	0.590551	0.787402	1.77165	1.1811	1.5748	0.885827	0.393701	0.885827	0.984252	0.688976	2.46063	2.95276	5.70866	6.69291	6.20079	5.51181	3.74016	2.85433	2.85433	0.688976	1.08268	0.787402	1.1811	0.492126	0.885827	1.1811	1.27953	1.08268	0.688976	0.787402	1.37795
11	1.54004	1.23203	1.43737	1.64271	1.54004	1.23203	1.23203	1.12936	1.23203	2.05339	1.02669	0.924025	1.54004	0.821355	1.43737	1.64271	1.02669	1.02669	1.23203	1.95072	1.64271	2.25873	2.46407	2.6694	2.87474	4.62012	4.31211	4.82546	2.77207	2.77207	1.43737	1.43737	1.02669	1.84805	1.64271	1.84805	1.23203	1.02669	1.23203	1.3347	1.23203	1.12936	1.12936	1.23203	1.64271	0.410678	0.821355	2.05339	1.64271
12	1.73536	2.02458	1.51844	1.73536	1.22921	1.51844	1.59074	1.15691	1.37383	1.95228	1.73536	2.74765	1.22921	1.0846	0.867679	1.01229	1.01229	0.723066	1.30152	1.37383	1.66305	0.795372	1.37383	2.2415	2.02458	2.1692	3.3261	3.68764	4.84454	4.48301	3.03688	2.1692	2.60304	3.3261	2.2415	2.60304	2.45842	1.59074	1.44613	0.795372	1.01229	1.01229	1.01229	1.22921	0.867679	1.22921	1.01229	0.867679	1.44613
control events
	time
contact	-1.5	-1.45	-1.4	-1.35	-1.3	-1.25	-1.2	-1.15	-1.1	-1.05	-1	-0.95	-0.9	-0.85	-0.8	-0.75	-0.7	-0.65	-0.6	-0.55	-0.5	-0.45	-0.4	-0.35	-0.3	-0.25	-0.2	-0.15	-0.1	-0.05	0	0.05	0.1	0.15	0.2	0.25	0.3	0.35	0.4	0.45	0.5	0.55	0.6	0.65	0.7	0.75	0.8	0.85	0.9
1	1.0989	1.7094	2.0757	1.5873	0.976801	0.732601	1.3431	0.732601	1.9536	1.8315	1.9536	1.3431	1.9536	1.5873	1.7094	1.4652	2.442	1.7094	1.4652	1.5873	2.1978	1.9536	2.3199	2.1978	1.8315	1.9536	1.9536	1.5873	1.9536	1.9536	1.7094	2.442	1.5873	2.0757	2.0757	0.976801	1.5873	1.8315	1.221	1.221	1.5873	0.976801	1.9536	1.5873	1.5873	2.1978	1.3431	1.4652	2.1978
2	1.69492	1.1734	1.30378	1.1734	1.1734	2.08605	1.43416	0.65189	1.43416	1.43416	2.21643	2.34681	1.82529	2.34681	1.30378	1.1734	1.69492	2.08605	1.56454	1.82529	1.1734	2.08605	1.56454	1.82529	2.47718	1.43416	2.08605	1.43416	2.21643	1.69492	1.43416	2.08605	0.782269	1.43416	2.73794	2.73794	1.95567	1.69492	1.69492	1.56454	2.47718	1.56454	1.30378	1.82529	1.43416	1.04302	1.82529	1.56454	1.69492
3	1.66113	0.664452	0.996678	1.66113	2.32558	0.664452	1.3289	1.66113	0.664452	1.99336	2.65781	1.99336	2.65781	1.99336	0.996678	1.99336	0.996678	0.996678	1.66113	2.65781	0.996678	2.32558	1.66113	0.664452	2.65781	2.99003	1.3289	1.99336	2.65781	2.32558	2.65781	0.664452	1.66113	1.99336	1.66113	0.996678	1.66113	0.996678	2.32558	1.99336	2.65781	2.32558	1.99336	1.99336	0.996678	1.99336	1.99336	2.32558	1.3289
4	1.76298	1.86092	1.3712	2.35064	1.86092	2.25269	1.86092	1.07738	1.86092	1.07738	1.46915	1.3712	1.3712	2.15475	1.46915	2.15475	2.25269	1.66503	1.95886	0.685602	1.46915	1.56709	1.56709	1.3712	1.07738	1.3712	1.86092	1.66503	1.3712	1.95886	2.05681	2.15475	1.56709	1.66503	2.25269	1.56709	1.3712	1.66503	1.86092	1.3712	1.46915	1.46915	1.46915	1.27326	1.76298	1.76298	1.3712	2.05681	1.27326
5	1.64835	1.37363	2.06044	0.686813	2.1978	1.92308	2.06044	0.686813	1.23626	2.06044	2.1978	1.51099	1.51099	2.33516	1.37363	2.06044	1.0989	1.78571	1.78571	1.51099	2.06044	1.78571	0.961538	0.824176	1.64835	1.37363	2.60989	0.824176	2.60989	2.1978	1.37363	2.1978	2.1978	2.1978	1.37363	2.1978	1.51099	2.47253	2.33516	1.92308	1.37363	1.37363	0.824176	1.64835	1.37363	2.06044	1.51099	1.0989	0.824176
6	1.39373	2.09059	2.09059	1.74216	1.0453	0.348432	1.74216	0.348432	0.696864	2.43902	1.74216	1.39373	0.696864	2.78746	2.09059	1.0453	1.0453	1.74216	1.39373	2.09059	1.0453	0	1.0453	2.09059	0.696864	1.39373	3.13589	2.43902	2.43902	3.13589	1.39373	1.39373	1.74216	2.78746	1.0453	1.74216	3.48432	2.09059	2.43902	1.74216	2.78746	2.09059	0.696864	2.09059	1.39373	1.74216	2.43902	1.74216	2.43902
7	1.89983	2.07254	2.07254	1.03627	1.89983	1.20898	1.03627	1.5544	1.38169	1.38169	1.5544	2.24525	2.07254	0.863558	1.38169	1.20898	1.20898	2.07254	1.89983	2.07254	1.03627	1.5544	1.38169	1.5544	1.72712	1.38169	2.07254	1.89983	1.72712	2.41796	2.41796	2.41796	1.5544	1.38169	1.89983	1.5544	1.38169	1.20898	1.5544	0.863558	2.24525	1.5544	2.07254	2.07254	1.72712	1.72712	2.76339	1.38169	1.5544
8	0.971817	1.55491	1.55491	1.55491	1.36054	1.74927	0.971817	1.16618	1.55491	1.65209	1.84645	2.33236	2.33236	1.55491	1.65209	1.84645	1.45773	1.84645	1.45773	2.138	1.45773	2.42954	2.138	2.42954	1.36054	1.74927	1.65209	1.45773	1.55491	2.138	1.36054	1.84645	0.971817	2.04082	1.45773	1.55491	1.45773	1.26336	1.94363	1.16618	1.84645	1.26336	1.36054	1.36054	2.62391	1.65209	1.55491	2.138	1.26336
9	1.47601	1.29151	2.58303	1.84502	1.66052	0.922509	2.02952	1.66052	1.84502	0.922509	2.02952	2.21402	1.84502	1.47601	2.21402	1.47601	2.02952	1.47601	1.66052	1.10701	1.47601	1.47601	2.95203	1.84502	2.58303	1.29151	1.84502	1.84502	2.58303	1.66052	2.02952	1.10701	1.29151	1.29151	1.29151	1.47601	0.922509	2.21402	1.66052	1.47601	1.84502	2.21402	2.02952	2.02952	2.02952	1.66052	1.47601	1.10701	1.84502
10	1.0846	1.0846	0.650759	1.19306	1.30152	1.40998	1.95228	2.1692	1.51844	1.6269	1.6269	1.30152	1.84382	0.867679	1.51844	1.95228	1.30152	1.6269	2.38612	1.6269	1.6269	1.73536	1.6269	2.49458	2.06074	2.1692	2.1692	0.867679	1.73536	2.1692	1.19306	1.51844	2.60304	1.84382	1.6269	1.95228	1.19306	1.6269	1.0846	1.51844	1.51844	1.73536	2.38612	1.84382	1.30152	2.27766	1.6269	0.759219	2.38612
11	1.65289	2.12515	1.41677	2.12515	1.18064	1.65289	1.53483	1.88902	2.00708	1.18064	0.708383	1.41677	1.18064	1.06257	1.77096	1.77096	2.12515	1.06257	2.24321	1.65289	1.88902	1.2987	2.47934	1.18064	1.77096	0.708383	2.24321	1.65289	1.18064	2.5974	1.53483	2.36128	2.12515	2.24321	1.41677	1.88902	2.24321	1.53483	1.2987	1.65289	1.65289	1.77096	1.18064	1.41677	1.88902	1.06257	1.77096	1.88902	2.24321
12	2.40137	1.54374	1.20069	1.71527	1.6295	1.37221	1.11492	1.45798	1.45798	2.22985	1.97256	1.54374	1.02916	1.6295	1.6295	2.31561	1.02916	1.11492	1.37221	1.88679	1.80103	1.6295	1.88679	1.80103	1.28645	1.80103	1.88679	1.6295	1.54374	1.97256	1.54374	1.80103	1.45798	3.00172	2.40137	2.05832	1.97256	2.22985	1.54374	2.74443	1.28645	1.45798	1.11492	2.05832	2.05832	1.37221	1.28645	1.20069	1.37221
[truncated: 11 more columns]

## Sheet: Figure_6c
Time–frequency representation of neocortical SO-spindle events
surface electrode 1
	time
frequency	-1.5	-1.45	-1.4	-1.35	-1.3	-1.25	-1.2	-1.15	-1.1	-1.05	-1	-0.95	-0.9	-0.85	-0.8	-0.75	-0.7	-0.65	-0.6	-0.55	-0.5	-0.45	-0.4	-0.35	-0.3	-0.25	-0.2	-0.15	-0.1	-0.05	0	0.05	0.1	0.15	0.2	0.25	0.3	0.35	0.4	0.45	0.5	0.55	0.6	0.65	0.7	0.75	0.8	0.85	0.9
1	-0.260068	-0.246701	-0.232515	-0.217535	-0.20179	-0.18532	-0.168176	-0.150423	-0.13214	-0.113419	-0.0943719	-0.0751144	-0.0557667	-0.0364557	-0.0173171	0.00151001	0.0198856	0.037668	0.054721	0.0709186	0.0861501	0.100321	0.113343	0.125129	0.135597	0.144677	0.152305	0.158429	0.163012	0.166036	0.167505	0.167444	0.165894	0.162901	0.158507	0.152755	0.145691	0.13736	0.127813	0.117102	0.105283	0.0924276	0.0786175	0.0639564	0.0485663	0.0325801	0.0161312	-0.000650649	-0.0176393
2	-0.137625	-0.140666	-0.143049	-0.14443	-0.144371	-0.14244	-0.138229	-0.131313	-0.121378	-0.108322	-0.0921263	-0.072649	-0.0495486	-0.0225167	0.00835222	0.0424986	0.0790835	0.117088	0.155551	0.193861	0.231593	0.268196	0.302762	0.333929	0.360038	0.379601	0.391582	0.395567	0.391694	0.380477	0.362716	0.339328	0.311148	0.278952	0.243749	0.206887	0.169904	0.134302	0.101337	0.0718288	0.0461831	0.0245803	0.00712729	-0.00620537	-0.015533	-0.0211305	-0.0234001	-0.0227975	-0.019824
3	-0.0120959	-0.0123317	-0.011625	-0.010279	-0.00851128	-0.00588333	-0.00196	0.00250177	0.0057405	0.00629994	0.00410137	0.000359041	-0.00319654	-0.00493935	-0.00327601	0.00338662	0.0166638	0.0380788	0.069083	0.110168	0.159442	0.212713	0.265026	0.31212	0.351306	0.380589	0.397788	0.401651	0.392339	0.371391	0.341378	0.305512	0.26711	0.228888	0.193215	0.16169	0.134874	0.11259	0.0938973	0.0779864	0.0640485	0.0510736	0.0381545	0.0247598	0.0112933	-0.000942992	-0.0102129	-0.015344	-0.0164509
4	-0.0445157	-0.0394235	-0.0341515	-0.0301667	-0.0287358	-0.0298971	-0.032042	-0.033259	-0.0339849	-0.0351563	-0.0362272	-0.0365906	-0.0360151	-0.0347455	-0.0323997	-0.0270342	-0.0159907	0.000302381	0.0190419	0.0383498	0.0619414	0.0966726	0.142937	0.19174	0.233426	0.265291	0.286717	0.293859	0.282358	0.253994	0.21518	0.172061	0.131109	0.0988884	0.0799037	0.0763874	0.086897	0.105993	0.124875	0.134815	0.133069	0.123743	0.108092	0.0829544	0.0496673	0.0143143	-0.0182002	-0.0459434	-0.0678326
5	0.0161514	0.0256227	0.0265856	0.0232586	0.0198472	0.0141359	0.00402051	-0.00778866	-0.01843	-0.0288177	-0.0394847	-0.046624	-0.048027	-0.0459675	-0.0410572	-0.0316383	-0.0161208	0.00248081	0.0191942	0.0325408	0.0472214	0.0720734	0.112794	0.168622	0.227819	0.274581	0.304217	0.311179	0.286767	0.236225	0.175061	0.115983	0.0634293	0.0256236	0.0114903	0.0167368	0.0333758	0.0637141	0.09955	0.116854	0.114306	0.113272	0.111782	0.0899521	0.0520899	0.0149438	-0.0156133	-0.0335879	-0.0339129
6	0.0382309	0.0430215	0.0238086	-0.00809222	-0.0332095	-0.0480762	-0.0541418	-0.0433823	-0.0220272	-0.00186289	0.0120847	0.0132566	0.0142614	0.0218262	0.0286481	0.0328446	0.0399465	0.0498429	0.0561087	0.0556301	0.0669044	0.0879355	0.105201	0.131435	0.16669	0.198578	0.225517	0.24494	0.244143	0.21025	0.160229	0.109353	0.0550654	0.0133912	-0.00680687	-0.0173557	-0.0313166	-0.0329626	-0.00330046	0.0238782	0.042699	0.0811987	0.113947	0.114124	0.0975954	0.0774761	0.046642	0.0204314	0.0119161
7	0.0235455	0.0160562	-0.00771596	-0.0232052	-0.017784	0.00325079	0.0437099	0.0943235	0.128548	0.136195	0.129323	0.113857	0.109491	0.118115	0.121209	0.119289	0.112148	0.106636	0.099843	0.0806372	0.0672723	0.057157	0.0435812	0.0755858	0.112242	0.151103	0.191049	0.200066	0.203918	0.183747	0.155828	0.133353	0.0873804	0.0440036	0.0100143	-0.00162179	-0.0118104	-0.0156183	9.53041e-05	0.000227624	-0.00502563	0.0182501	0.0483618	0.0599572	0.0695181	0.0743817	0.0624202	0.0484393	0.03336
8	0.0278204	0.0179401	-0.00194332	0.00398514	0.0367039	0.0720152	0.125662	0.166545	0.166846	0.128224	0.0831286	0.0535246	0.0572451	0.0872409	0.106641	0.111844	0.111268	0.12965	0.144594	0.133064	0.0946442	0.0524658	0.00767797	0.0277337	0.048098	0.0930851	0.146668	0.164086	0.172898	0.160518	0.137581	0.130632	0.115806	0.111866	0.0966627	0.107933	0.0984916	0.0860494	0.0766376	0.0539363	0.0419997	0.0382802	0.0288602	0.0171548	0.0316473	0.0677983	0.0865967	0.0901661	0.067287
9	0.0364253	0.0408103	0.0292277	0.026926	0.0486983	0.0749689	0.113747	0.127703	0.106296	0.0492148	-0.00800066	-0.0375615	-0.0338991	0.00194276	0.0427186	0.0784854	0.0929369	0.111207	0.125295	0.13038	0.105903	0.0787398	0.039581	0.0585272	0.0625752	0.0951083	0.121108	0.123013	0.112538	0.0922455	0.070747	0.0845582	0.110664	0.142598	0.155907	0.194329	0.193044	0.180277	0.174348	0.156938	0.142827	0.115719	0.0714568	0.0461144	0.0509732	0.075815	0.0787514	0.0871534	0.0851392
10	0.0209892	0.037079	0.0333287	0.0289678	0.0330166	0.0322053	0.0421631	0.0391717	0.021707	-0.0131873	-0.0473966	-0.0554234	-0.0398623	-0.00934191	0.0118645	0.0424025	0.0720558	0.113982	0.13733	0.143296	0.127576	0.116939	0.0962218	0.120657	0.113607	0.112273	0.0866703	0.0691799	0.0545868	0.0360209	0.0183992	0.0444728	0.118462	0.19104	0.209251	0.2141	0.18958	0.192039	0.226622	0.25362	0.241603	0.206416	0.152662	0.135593	0.128535	0.115768	0.081628	0.0726414	0.0906254
11	-0.0183403	0.0071439	0.0111846	-0.000268823	-0.00786845	-0.0193765	-0.0286729	-0.0424293	-0.0429571	-0.0458329	-0.0538272	-0.0481916	-0.0116964	0.0272132	0.0379426	0.0445055	0.0849783	0.169963	0.220193	0.224552	0.192945	0.166822	0.153415	0.186869	0.174345	0.136069	0.05563	0.0244392	0.0284093	0.0354263	0.0270852	0.0484739	0.13379	0.21703	0.225972	0.183968	0.153551	0.170979	0.25001	0.313094	0.326329	0.30424	0.267921	0.261694	0.245084	0.211651	0.158692	0.115634	0.107728
12	-0.0643718	-0.0361637	-0.0270549	-0.0404127	-0.0431835	-0.0447383	-0.0553421	-0.0812084	-0.0823474	-0.0750772	-0.0691664	-0.0467088	0.0110991	0.0667741	0.0861979	0.0977062	0.153102	0.258383	0.317298	0.311888	0.257343	0.200485	0.187519	0.226551	0.214434	0.157861	0.0524763	0.000611835	0.0111028	0.0349868	0.0412143	0.0656528	0.137717	0.188374	0.194092	0.163379	0.156356	0.197992	0.290389	0.344175	0.357889	0.36186	0.346331	0.343588	0.332984	0.305852	0.260985	0.183474	0.124881
13	-0.0925603	-0.0742797	-0.0644611	-0.062818	-0.0561694	-0.0487857	-0.0482668	-0.0780888	-0.0961331	-0.0960427	-0.0746217	-0.0324175	0.0317711	0.0909708	0.126957	0.156589	0.211924	0.303997	0.368738	0.364494	0.294245	0.212027	0.190947	0.217147	0.207141	0.155601	0.0574109	-0.00865765	-0.00986677	0.014542	0.0335918	0.0609622	0.108166	0.133156	0.156974	0.173882	0.205686	0.258366	0.340126	0.361941	0.354477	0.37066	0.363169	0.346097	0.348717	0.348187	0.322307	0.223294	0.129682
14	-0.0974846	-0.0931632	-0.0904794	-0.0747634	-0.0661084	-0.0575294	-0.0354747	-0.0539529	-0.0910211	-0.0933911	-0.0597523	-0.0125819	0.0523233	0.110991	0.162557	0.187238	0.219457	0.288628	0.370074	0.385216	0.308392	0.210529	0.175219	0.178708	0.165414	0.12708	0.0457086	-0.0185013	-0.0337049	-0.0140135	0.0190873	0.0371808	0.0657331	0.0952351	0.146605	0.19956	0.259533	0.314001	0.378871	0.370714	0.341052	0.347395	0.336219	0.300692	0.304439	0.333104	0.328268	0.224712	0.122521
15	-0.0861077	-0.0940574	-0.105089	-0.0869566	-0.0814283	-0.0737115	-0.0273297	-0.0216653	-0.0641976	-0.066407	-0.0227004	0.011984	0.075558	0.144297	0.196294	0.195016	0.197987	0.247627	0.342804	0.383392	0.313577	0.206869	0.152914	0.135039	0.118837	0.0831173	0.0254605	-0.0331092	-0.0564257	-0.0404883	0.00955132	0.0131621	0.0313768	0.0883312	0.163763	0.222344	0.295783	0.356308	0.397854	0.367996	0.326352	0.308063	0.293597	0.252965	0.23603	0.286907	0.304164	0.208725	0.118773
16	-0.0650045	-0.0807548	-0.103852	-0.100195	-0.098619	-0.0892507	-0.0193011	0.0152254	-0.018826	-0.0137605	0.035299	0.0423162	0.100654	0.1867	0.212827	0.177093	0.16201	0.202356	0.296486	0.359853	0.308287	0.188841	0.12089	0.0990671	0.0794556	0.0389013	9.33256e-05	-0.0506189	-0.075117	-0.0554808	0.00383508	-0.00928248	0.016098	0.114017	0.20003	0.235353	0.294991	0.374934	0.394555	0.347212	0.301421	0.263265	0.247994	0.208949	0.164472	0.229095	0.267368	0.183616	0.115952
17	-0.0426915	-0.057904	-0.0852055	-0.10591	-0.105274	-0.0884398	-0.00783647	0.0526163	0.0397154	0.0538441	0.100015	0.0778606	0.123204	0.214431	0.199417	0.139126	0.126031	0.166229	0.243757	0.316783	0.289064	0.151567	0.0861481	0.0733583	0.0500429	0.00641258	-0.0231055	-0.0626818	-0.0818205	-0.0550814	-0.00185375	-0.0268385	0.0181062	0.158393	0.236724	0.235268	0.263997	0.361961	0.36978	0.310658	0.263285	0.222131	0.210144	0.170293	0.110449	0.17642	0.223037	0.159076	0.109739
18	-0.0254216	-0.0341482	-0.0636018	-0.103896	-0.0955358	-0.0688235	0.00724063	0.0814213	0.0980238	0.114782	0.144558	0.104982	0.139906	0.209134	0.153705	0.0912451	0.0966427	0.138725	0.198997	0.262534	0.241365	0.102635	0.0567065	0.04836	0.0262103	-0.0140333	-0.0429042	-0.0702371	-0.0804006	-0.044082	-0.0136594	-0.0376293	0.0332276	0.20172	0.249384	0.213883	0.220624	0.318424	0.318691	0.257976	0.20714	0.184402	0.179774	0.13196	0.0814863	0.132638	0.16264	0.134011	0.0914417
19	-0.0101688	-0.0185089	-0.0467672	-0.0916202	-0.0813301	-0.0484823	0.0122232	0.098298	0.145092	0.14776	0.16285	0.122262	0.134056	0.18488	0.112124	0.0558762	0.0749727	0.11005	0.158596	0.216574	0.196275	0.077332	0.0450186	0.0400411	0.0123913	-0.0212295	-0.054564	-0.0710902	-0.0819361	-0.0369749	-0.0243919	-0.0402699	0.0390915	0.210989	0.23442	0.192144	0.181692	0.258976	0.277744	0.214591	0.155702	0.159686	0.167685	0.105843	0.0676771	0.0979608	0.101709	0.119844	0.0737255
20	0.000517933	-0.00879044	-0.0459038	-0.0806387	-0.0623621	-0.0296329	0.0242042	0.120968	0.179007	0.158412	0.157607	0.123229	0.128064	0.15816	0.0765052	0.0412015	0.0628566	0.0899777	0.150227	0.187439	0.141267	0.0661784	0.0402098	0.0376782	0.00872237	-0.0152647	-0.0601913	-0.0734893	-0.0884432	-0.0303121	-0.0345106	-0.0410912	0.0600395	0.212742	0.188179	0.155461	0.152732	0.215304	0.243367	0.174439	0.118682	0.145766	0.159845	0.085855	0.0709669	0.0753671	0.0481847	0.102189	0.0528943
21	0.008109	-0.00933199	-0.0501957	-0.0700438	-0.0542299	-0.0195989	0.029495	0.138587	0.203192	0.156422	0.143719	0.122055	0.11679	0.141495	0.0531656	0.0400294	0.057786	0.0708776	0.146403	0.166754	0.100242	0.0773208	0.0412593	0.04419	0.00895083	-0.00762393	-0.0660842	-0.0779281	-0.0963001	-0.0275621	-0.0372626	-0.0353717	0.0840521	0.193279	0.135252	0.121529	0.138744	0.177663	0.215433	0.143528	0.0974265	0.133391	0.152151	0.0799758	0.0725838	0.0543813	0.00665404	0.0811315	0.0470702
22	0.0103467	-0.0168969	-0.0542859	-0.0668555	-0.0621801	-0.0239005	0.0276605	0.147837	0.217772	0.144243	0.130687	0.116086	0.102581	0.14034	0.0437586	0.0505477	0.0590057	0.0569709	0.146494	0.161097	0.0832751	0.0924512	0.0434796	0.0630633	0.0148134	-0.000853577	-0.0714455	-0.0847716	-0.107145	-0.0337775	-0.0366395	-0.0408944	0.101508	0.174361	0.0874307	0.0903564	0.136709	0.154007	0.20726	0.134028	0.0993162	0.126857	0.14444	0.0821126	0.0637323	0.0386871	-0.0170197	0.0476368	0.0510536
23	0.000565328	-0.0283434	-0.0507412	-0.0677728	-0.0696918	-0.0269847	0.0226603	0.158016	0.221165	0.131545	0.107849	0.111391	0.0893992	0.135047	0.041065	0.062572	0.070658	0.055828	0.160702	0.152626	0.0868489	0.105911	0.0475744	0.0847898	0.0207046	0.0121101	-0.0779558	-0.0855056	-0.111817	-0.0355023	-0.0334053	-0.0374321	0.126005	0.154444	0.0392893	0.0592995	0.12876	0.138937	0.196471	0.12806	0.107733	0.123575	0.135869	0.0852655	0.0646662	0.0183129	-0.0218055	0.0191213	0.051796
24	-0.0173603	-0.0427268	-0.0393445	-0.0676201	-0.0751393	-0.0300299	0.0185559	0.16922	0.208695	0.11832	0.081358	0.103212	0.0777181	0.129778	0.0443077	0.0788565	0.0900271	0.071527	0.176689	0.148421	0.115029	0.118649	0.0577607	0.102254	0.0340033	0.0210467	-0.0877417	-0.0774582	-0.109238	-0.03019	-0.0274123	-0.0174205	0.152614	0.124958	-0.00272905	0.0347329	0.111799	0.137283	0.183185	0.131456	0.118675	0.12826	0.125608	0.0927589	0.0660007	0.00543583	-0.0111812	0.00444032	0.0502098
25	-0.0272929	-0.0554982	-0.0278834	-0.0679069	-0.0859036	-0.0366924	0.00522474	0.166382	0.192309	0.104604	0.0568107	0.095191	0.0605516	0.125476	0.058237	0.0956147	0.111611	0.0900922	0.188736	0.156365	0.151492	0.130616	0.0698447	0.117766	0.0444655	0.0280184	-0.0910226	-0.0737113	-0.104202	-0.028656	-0.0272624	-0.0148712	0.156067	0.115034	-0.0211843	0.0176891	0.094346	0.137613	0.191587	0.146414	0.133074	0.131745	0.127914	0.0918903	0.0653654	0.00543128	0.00492326	-0.00211386	0.0475893
26	-0.0273117	-0.0679917	-0.0228108	-0.064299	-0.09488	-0.0419205	-0.00708474	0.156641	0.172725	0.0914839	0.034341	0.089385	0.0453844	0.123643	0.0809454	0.111877	0.133209	0.112817	0.200384	0.174591	0.189598	0.146619	0.0775379	0.118179	0.0492496	0.0287268	-0.0915367	-0.0740621	-0.0962255	-0.0254901	-0.031733	-0.0150788	0.14806	0.115331	-0.022666	0.0084799	0.0735455	0.143265	0.209993	0.162594	0.146367	0.133041	0.135115	0.0835838	0.0628634	0.018345	0.0210686	0.00526595	0.0435386
27	-0.0279859	-0.0740379	-0.0205387	-0.0638453	-0.0972163	-0.0508989	-0.0256463	0.132257	0.162003	0.0785179	0.00810024	0.0805394	0.027989	0.121253	0.1077	0.12827	0.154189	0.1465	0.201063	0.194441	0.233813	0.170597	0.0966614	0.10362	0.0463421	0.027928	-0.0954092	-0.0784804	-0.0864909	-0.019088	-0.034161	-0.014186	0.125605	0.132892	-0.0201562	0.000518746	0.048405	0.142467	0.224577	0.1696	0.155702	0.139494	0.153028	0.0716451	0.0709035	0.0313637	0.0428514	0.0185037	0.0399451
28	-0.0236268	-0.07666	-0.00892789	-0.0672208	-0.085928	-0.0529338	-0.0310021	0.114141	0.150205	0.0670127	-0.0150668	0.0632031	0.0199395	0.112369	0.132934	0.146904	0.1834	0.18939	0.209918	0.209692	0.273215	0.180765	0.118883	0.0852857	0.0407992	0.0201874	-0.104726	-0.088587	-0.0703609	-0.00848666	-0.0370197	-0.0125969	0.0986846	0.132517	-0.00585254	-0.00700893	0.0209291	0.164045	0.230346	0.181372	0.146763	0.167049	0.152638	0.0654522	0.0905123	0.06586	0.0662193	0.0484595	0.0397264
29	-0.0128889	-0.0663407	0.00064344	-0.0711678	-0.0679517	-0.051758	-0.0384122	0.0910279	0.158983	0.0587242	-0.0414704	0.0463675	-0.0015545	0.109093	0.149704	0.162646	0.221924	0.225524	0.218503	0.221022	0.277771	0.197709	0.145381	0.0742326	0.0256312	0.0304604	-0.115659	-0.106942	-0.07029	-0.00490773	-0.0467274	-0.036991	0.0445689	0.140676	-0.00481749	-0.0199826	-0.00103889	0.160683	0.236006	0.176984	0.144064	0.187264	0.166425	0.0728966	0.124809	0.0946401	0.0912201	0.0736109	0.0459796
30	-0.00253403	-0.0674202	-0.00377907	-0.0635785	-0.0605526	-0.0448868	-0.0387551	0.0491883	0.164515	0.0588809	-0.0598458	0.0267017	-0.00902219	0.100549	0.166618	0.178365	0.243707	0.266171	0.237499	0.233395	0.281787	0.208338	0.148322	0.0533027	0.00911531	0.0293729	-0.114874	-0.117708	-0.0741092	0.0028566	-0.0463285	-0.0435374	-0.00128179	0.143007	0.0213583	-0.0227159	-0.00979462	0.143098	0.230019	0.180855	0.147386	0.189825	0.172035	0.0634484	0.144953	0.117618	0.113381	0.0963566	0.0559083
surface electrode 2
	time
frequency	-1.5	-1.45	-1.4	-1.35	-1.3	-1.25	-1.2	-1.15	-1.1	-1.05	-1	-0.95	-0.9	-0.85	-0.8	-0.75	-0.7	-0.65	-0.6	-0.55	-0.5	-0.45	-0.4	-0.35	-0.3	-0.25	-0.2	-0.15	-0.1	-0.05	0	0.05	0.1	0.15	0.2	0.25	0.3	0.35	0.4	0.45	0.5	0.55	0.6	0.65	0.7	0.75	0.8	0.85	0.9
1	-0.237106	-0.225575	-0.21313	-0.200838	-0.186684	-0.171701	-0.15594	-0.139467	-0.12369	-0.106054	-0.087956	-0.0695105	-0.0508318	-0.0334827	-0.0146709	0.00405549	0.0225721	0.0407344	0.0570493	0.0740773	0.0902566	0.105409	0.119371	0.131074	0.142354	0.15208	0.160176	0.166589	0.17099	0.174104	0.175494	0.175147	0.173055	0.169588	0.164193	0.157131	0.14846	0.138258	0.127569	0.114735	0.100734	0.0856985	0.0697689	0.0544089	0.0372137	0.0196067	0.00174788	-0.0162236	-0.0328095
2	-0.0445646	-0.0368389	-0.0291313	-0.0220389	-0.014561	-0.00727354	0.00010326	0.00783258	0.0155199	0.0247237	0.0352667	0.0476264	0.0622788	0.07799	0.0971543	0.117996	0.139846	0.162042	0.182337	0.203719	0.224128	0.243125	0.260146	0.273478	0.284682	0.292064	0.295402	0.294717	0.290602	0.282351	0.27016	0.254201	0.234819	0.214351	0.190185	0.164867	0.139382	0.114782	0.093695	0.0732214	0.0554421	0.0402659	0.0275459	0.0178137	0.00932236	0.0027779	-0.00201917	-0.00514759	-0.00669246
3	-0.00387089	-0.000345974	0.00188786	0.00364443	0.00624455	0.0104732	0.0165162	0.023542	0.0296526	0.03493	0.0386607	0.0409854	0.0421462	0.0428057	0.0443704	0.0485701	0.0562416	0.067885	0.0835511	0.107652	0.139673	0.178386	0.220524	0.258653	0.295143	0.323707	0.341763	0.347354	0.341092	0.322919	0.295269	0.26115	0.223491	0.187628	0.149891	0.115888	0.0881395	0.067886	0.055428	0.0475611	0.0447257	0.0457792	0.0486742	0.0510704	0.0511275	0.0466598	0.0377294	0.0256959	0.0129436
4	-0.0827592	-0.0573041	-0.0308387	-0.00807972	0.0153388	0.0383632	0.0584352	0.0720958	0.079213	0.0840685	0.086335	0.083717	0.0764331	0.0692078	0.0643664	0.0632839	0.0634575	0.0644251	0.0701452	0.0848554	0.107843	0.137498	0.172185	0.206661	0.244465	0.278841	0.303673	0.313477	0.306797	0.284478	0.251107	0.211235	0.168683	0.130757	0.0962049	0.0727546	0.0610406	0.0582783	0.0608717	0.0657754	0.0701084	0.0723281	0.0729813	0.0725917	0.0700101	0.0641727	0.0565257	0.0493847	0.0430287
5	-0.108708	-0.0797216	-0.0551259	-0.0386709	-0.0263677	-0.0187932	-0.017669	-0.0203169	-0.0193179	-0.00798982	0.012317	0.0330468	0.0491184	0.0614221	0.0715479	0.0741591	0.0669469	0.0530548	0.0409242	0.0327965	0.0330273	0.0505289	0.0909253	0.143022	0.205135	0.26141	0.296842	0.300314	0.276632	0.231432	0.180365	0.137153	0.110793	0.101877	0.103681	0.111499	0.118203	0.118645	0.114503	0.109368	0.103134	0.0988628	0.100119	0.102793	0.100996	0.092731	0.0829654	0.0782211	0.0785546
6	-0.130929	-0.105713	-0.0822489	-0.0642024	-0.044079	-0.0212731	0.00595379	0.034196	0.0545919	0.0664646	0.0723387	0.0829042	0.0989536	0.117125	0.136191	0.147523	0.150967	0.15022	0.145875	0.13589	0.123416	0.127542	0.158306	0.198169	0.25278	0.311991	0.355121	0.368437	0.350246	0.30344	0.2458	0.190829	0.150259	0.127119	0.106534	0.0912035	0.0816643	0.0737334	0.0711648	0.0741863	0.0657575	0.0477725	0.0283617	0.012795	0.00988282	0.0241562	0.0481549	0.0739645	0.0903743
7	-0.0746246	-0.0398415	-0.00975673	0.0126134	0.026023	0.0353813	0.0525493	0.0744751	0.090348	0.100034	0.100365	0.102031	0.115765	0.142927	0.190306	0.239192	0.268162	0.268724	0.240738	0.191115	0.132398	0.0857028	0.0660372	0.0740009	0.120991	0.206012	0.294899	0.367096	0.400659	0.38948	0.34522	0.279283	0.201812	0.130994	0.0602556	0.00887223	-0.0128425	-0.00840777	0.0116697	0.0399887	0.0509539	0.0482468	0.03975	0.0322556	0.0434099	0.0624963	0.0715063	0.0662664	0.0455976
8	-0.017041	0.0175565	0.0526257	0.0836483	0.0854889	0.0639595	0.044349	0.0431803	0.0625392	0.093836	0.119251	0.139927	0.168605	0.193612	0.227657	0.267825	0.301161	0.305695	0.266366	0.18673	0.0915318	0.0187581	-0.00642998	0.0185726	0.0881594	0.191049	0.294834	0.393734	0.456152	0.461958	0.416419	0.34214	0.253061	0.166215	0.0840062	0.0248549	-0.00171771	0.00125241	0.0140675	0.0293925	0.0306348	0.030333	0.0290548	0.0220522	0.0382758	0.0638353	0.0831855	0.091871	0.075291
9	0.0206997	0.0546933	0.0893869	0.110103	0.0863475	0.0467967	0.0214699	0.0315498	0.0732818	0.12533	0.15933	0.162474	0.166614	0.173098	0.195078	0.227923	0.259365	0.266778	0.242357	0.171765	0.0817174	0.0297659	0.0276169	0.0538469	0.0988378	0.175091	0.263555	0.36302	0.441295	0.471099	0.445365	0.374915	0.279334	0.193215	0.126619	0.0817485	0.0578837	0.0643374	0.0678181	0.0645689	0.0448896	0.0162194	-0.00897033	-0.018971	0.0129071	0.0475161	0.0721836	0.0901998	0.0811084
10	0.00537539	0.0512028	0.0685136	0.0615986	0.0245202	0.0033484	0.00526707	0.0398917	0.090784	0.125077	0.129307	0.0999033	0.0857478	0.0964585	0.125436	0.163659	0.212404	0.218491	0.196535	0.140287	0.0868267	0.0910572	0.123472	0.121304	0.0961921	0.125883	0.199792	0.29558	0.375114	0.417012	0.405822	0.343642	0.277197	0.234146	0.203442	0.186528	0.173462	0.159323	0.149594	0.170829	0.159901	0.115863	0.0869009	0.0890733	0.107584	0.0914779	0.0674806	0.0620654	0.0514765
11	-0.0841611	-0.0389293	-0.0431544	-0.062178	-0.0802575	-0.0754153	-0.0654246	-0.0288634	0.0111932	0.0234757	0.00984415	-0.0187649	-0.0198477	0.00666014	0.0339911	0.0796459	0.174605	0.201115	0.179722	0.143875	0.149687	0.197122	0.230055	0.208631	0.152993	0.159186	0.208719	0.277674	0.347051	0.370169	0.342139	0.306567	0.30319	0.320373	0.344675	0.377139	0.371331	0.342136	0.337885	0.381428	0.400418	0.378635	0.362122	0.350217	0.3001	0.195552	0.111773	0.0591914	0.0223619
12	-0.1814	-0.150696	-0.160763	-0.165817	-0.159819	-0.150868	-0.157361	-0.139248	-0.108043	-0.104836	-0.111124	-0.106322	-0.0954828	-0.0719893	-0.0350752	0.0384302	0.159623	0.196482	0.182944	0.174777	0.213379	0.26445	0.285806	0.275701	0.238534	0.235406	0.251799	0.294923	0.341788	0.333394	0.298763	0.304591	0.346048	0.395585	0.460517	0.53179	0.54007	0.520327	0.518668	0.548137	0.569523	0.574765	0.561643	0.510847	0.406801	0.256836	0.141681	0.0428771	-0.0185135
13	-0.224403	-0.20222	-0.214419	-0.206729	-0.189763	-0.185767	-0.1994	-0.188361	-0.167071	-0.165949	-0.15886	-0.129697	-0.118995	-0.106306	-0.0428546	0.0676902	0.185866	0.205643	0.188147	0.193663	0.233932	0.277065	0.297858	0.305633	0.291314	0.278137	0.275255	0.305068	0.328388	0.301997	0.280166	0.317178	0.387613	0.458954	0.533724	0.598715	0.618009	0.594811	0.58368	0.592643	0.597951	0.599632	0.579918	0.505488	0.391826	0.242867	0.11611	0.00356409	-0.060561
14	-0.230383	-0.21778	-0.231495	-0.222044	-0.201517	-0.196107	-0.197971	-0.189838	-0.181497	-0.180257	-0.162759	-0.121782	-0.11364	-0.10842	-0.0369508	0.0995073	0.208964	0.211659	0.186732	0.191364	0.222333	0.262118	0.283252	0.309324	0.318403	0.289957	0.275866	0.293301	0.295	0.266659	0.267694	0.315106	0.408392	0.501495	0.566721	0.61977	0.635795	0.597264	0.574129	0.565206	0.549661	0.532042	0.521475	0.437779	0.337734	0.21631	0.0806418	-0.0299609	-0.0801903
15	-0.210195	-0.211307	-0.230401	-0.222735	-0.201866	-0.189212	-0.170349	-0.162881	-0.166066	-0.168844	-0.146426	-0.0908921	-0.0838105	-0.0877524	-0.0256827	0.122409	0.22295	0.203477	0.169981	0.179432	0.2017	0.234508	0.250738	0.293182	0.320908	0.280064	0.266674	0.271101	0.252527	0.226382	0.254962	0.306253	0.414948	0.511564	0.565497	0.615505	0.606289	0.547243	0.519854	0.499362	0.458546	0.416499	0.426721	0.338402	0.262619	0.167765	0.0371314	-0.0576806	-0.0839631
16	-0.175624	-0.190873	-0.215511	-0.211158	-0.190361	-0.168236	-0.127001	-0.127203	-0.136626	-0.145047	-0.120855	-0.0473573	-0.0391142	-0.0613665	-0.0175888	0.128258	0.214744	0.178029	0.140898	0.164128	0.178446	0.193988	0.206563	0.25939	0.292511	0.252885	0.252205	0.240009	0.205943	0.187997	0.23674	0.295543	0.406209	0.470333	0.52296	0.568557	0.52977	0.454136	0.4288	0.40868	0.33558	0.283151	0.306178	0.230584	0.189661	0.100343	-0.00548402	-0.0714748	-0.0775578
17	-0.13819	-0.159747	-0.191305	-0.190393	-0.175713	-0.145185	-0.0831434	-0.0894303	-0.106926	-0.119382	-0.104686	-0.0121512	0.00433082	-0.0401701	-0.0279822	0.104401	0.185883	0.155173	0.115155	0.149113	0.152881	0.146575	0.158489	0.205493	0.239018	0.224285	0.226167	0.20705	0.169059	0.156325	0.206028	0.282008	0.375051	0.386537	0.435794	0.473976	0.434741	0.340398	0.320746	0.315013	0.222947	0.17037	0.184481	0.145614	0.139548	0.0461523	-0.0296919	-0.0659953	-0.0640212
18	-0.114885	-0.129682	-0.164887	-0.169297	-0.160982	-0.116675	-0.0428538	-0.0560491	-0.0841067	-0.0968053	-0.0834643	0.00814452	0.0252814	-0.0232477	-0.0303557	0.0854018	0.152634	0.133758	0.107	0.140629	0.130102	0.102959	0.118014	0.150224	0.167949	0.188329	0.200552	0.176224	0.146098	0.133088	0.169469	0.278468	0.333544	0.307208	0.329783	0.349064	0.326719	0.230874	0.210349	0.229142	0.135585	0.100938	0.0784026	0.0854467	0.107513	0.0115868	-0.0405629	-0.0535421	-0.057277
19	-0.111552	-0.106141	-0.144979	-0.155034	-0.150565	-0.087126	-0.0114515	-0.0357744	-0.0697382	-0.0797685	-0.0585177	0.0159511	0.019874	-0.0097614	-0.0213025	0.0771265	0.129749	0.115861	0.113455	0.137185	0.110746	0.0715831	0.0929808	0.106616	0.102069	0.158024	0.175163	0.154839	0.145002	0.118651	0.135024	0.272738	0.285033	0.252837	0.229775	0.234914	0.234806	0.15019	0.121947	0.167309	0.0966873	0.0791119	0.0194533	0.0617561	0.091863	0.0120296	-0.0318733	-0.0425337	-0.0574704
20	-0.119311	-0.0941008	-0.130004	-0.149162	-0.138348	-0.053195	0.00456903	-0.0332087	-0.0639629	-0.0682555	-0.0277219	0.0200172	0.00149531	-0.00125339	0.00172961	0.0787529	0.110144	0.10067	0.122525	0.139004	0.0878294	0.0520762	0.0806807	0.079771	0.0591088	0.139378	0.146001	0.147142	0.155258	0.109026	0.115096	0.253445	0.235405	0.212158	0.145563	0.149693	0.164028	0.0928223	0.0632042	0.126001	0.0958151	0.0775273	0.0078078	0.0687523	0.0811554	0.0321546	-0.0104099	-0.0372969	-0.0600889
21	-0.133287	-0.085565	-0.119003	-0.143313	-0.128459	-0.0364729	0.0182803	-0.0450889	-0.0690269	-0.0556127	-0.000358051	0.0245042	-0.0173749	0.00310638	0.0212499	0.0778651	0.102371	0.0836231	0.12161	0.129374	0.0792828	0.0382535	0.0783432	0.081124	0.0379166	0.127645	0.131151	0.144984	0.169692	0.112336	0.0963741	0.213124	0.191892	0.181049	0.0991676	0.095842	0.120132	0.0708294	0.0337392	0.108691	0.120418	0.0929998	0.0310544	0.0849026	0.0836121	0.0652208	0.019551	-0.0327234	-0.061133
22	-0.14598	-0.0799337	-0.119568	-0.136403	-0.114831	-0.0221623	0.0223204	-0.0688776	-0.0803989	-0.036585	0.0222528	0.0235021	-0.0359187	0.004177	0.0368581	0.0701698	0.0947368	0.067945	0.117822	0.109219	0.0685664	0.0294961	0.0823837	0.096881	0.0503378	0.119267	0.125277	0.154417	0.178965	0.111188	0.0894565	0.170204	0.153945	0.148882	0.0680996	0.0778516	0.0957843	0.0678828	0.0333127	0.107065	0.145697	0.0997789	0.0656437	0.103005	0.0924534	0.088578	0.0412671	-0.0285603	-0.0619988
23	-0.153991	-0.083053	-0.113542	-0.130091	-0.10388	-0.0189328	0.0163328	-0.0871276	-0.0830761	-0.0216823	0.0310422	0.0248054	-0.0450571	-0.00421481	0.0437742	0.0623291	0.0877645	0.0614527	0.0941275	0.0909036	0.0574626	0.030146	0.0846186	0.120039	0.074669	0.118299	0.123233	0.173386	0.176563	0.113327	0.083306	0.132597	0.122578	0.116445	0.0533359	0.0672912	0.0952581	0.0689542	0.0467464	0.111037	0.161988	0.103397	0.104917	0.106068	0.10843	0.107418	0.0541898	-0.0227068	-0.0566158
24	-0.159996	-0.0889977	-0.10208	-0.124452	-0.098519	-0.0205762	0.013892	-0.0879832	-0.0733996	-0.00971753	0.0285032	0.0295701	-0.0495464	-0.0158641	0.0323991	0.0523836	0.0881567	0.056448	0.0556252	0.0648425	0.0482928	0.0288446	0.0814168	0.141147	0.0989283	0.120607	0.122397	0.195045	0.171982	0.108421	0.0772847	0.113605	0.101608	0.0916784	0.0474252	0.0612087	0.113706	0.0726488	0.0562451	0.1154	0.158012	0.103552	0.126303	0.093216	0.125704	0.124782	0.0541338	-0.0131627	-0.0517726
25	-0.156708	-0.0894944	-0.105263	-0.111562	-0.0919861	-0.0359076	0.0131549	-0.0853148	-0.064177	0.0053137	0.0247856	0.0221842	-0.0570523	-0.0160546	0.0300384	0.0342559	0.0838578	0.0472471	0.0368286	0.0313176	0.0404548	0.0232709	0.0769311	0.162322	0.137331	0.0971626	0.128507	0.214914	0.171634	0.101303	0.0683611	0.0992826	0.0863316	0.0729138	0.0403949	0.0685041	0.12761	0.0809967	0.062222	0.121247	0.147831	0.103191	0.117984	0.071864	0.137782	0.12726	0.0486726	-0.00129024	-0.0477337
26	-0.144183	-0.0894297	-0.115323	-0.100384	-0.0887473	-0.0618167	0.0153991	-0.076493	-0.0562078	0.0123954	0.0200123	0.0124346	-0.060325	-0.00499715	0.0335504	0.0093318	0.0699418	0.0313159	0.0273609	-0.00217864	0.0312695	0.0111398	0.0690335	0.179343	0.178277	0.0604499	0.131467	0.230454	0.178681	0.0928982	0.051823	0.0829684	0.0701079	0.0554616	0.03153	0.0801877	0.139594	0.0881257	0.0579847	0.125228	0.133912	0.10138	0.0790524	0.039189	0.137085	0.117513	0.0412014	0.00957422	-0.0491774
27	-0.132392	-0.0931909	-0.11241	-0.094622	-0.0850351	-0.0777995	0.0153764	-0.0637651	-0.0390562	0.0158826	0.00810163	0.00607706	-0.0575327	0.00215778	0.023554	-0.00672499	0.0574726	0.0158677	0.00751021	-0.0247485	0.0241198	0.00312311	0.0645248	0.174185	0.196837	0.0382449	0.130659	0.243075	0.18311	0.0801047	0.0389485	0.0727429	0.0626305	0.0404644	0.0283944	0.08088	0.144983	0.0858162	0.0443437	0.125272	0.109588	0.100175	0.0418796	0.00865072	0.131803	0.109015	0.0322925	0.0118687	-0.0529394
28	-0.125711	-0.101564	-0.0930487	-0.0833733	-0.0798561	-0.0773406	0.0144539	-0.0511544	-0.00508971	0.0201646	-0.0118019	-0.00540704	-0.0547186	-0.00501881	-0.00766781	-0.00817252	0.0543707	0.00211286	-0.0217233	-0.0398707	0.023344	-0.000352536	0.0741719	0.147236	0.176462	0.0272074	0.14116	0.249877	0.16558	0.0700937	0.0322567	0.0749666	0.070311	0.0300266	0.0313492	0.0692074	0.138122	0.0695504	0.0269266	0.120501	0.0644082	0.10131	0.0184257	-0.000128746	0.129902	0.102538	0.0251578	0.00342036	-0.0562011
29	-0.127605	-0.100243	-0.0610813	-0.0711493	-0.0684903	-0.0698649	0.0100642	-0.0314682	0.0308048	0.0151035	-0.0383228	-0.0130765	-0.0576503	-0.0370786	-0.0475011	0.00482926	0.069801	-0.0153383	-0.0555854	-0.0357483	0.0242509	0.00115277	0.0801474	0.0974148	0.135647	0.0293853	0.126349	0.237064	0.145698	0.0605095	0.040497	0.0879925	0.082594	0.0287089	0.0261986	0.0342538	0.112286	0.0406847	0.00163193	0.0890691	0.0195984	0.111553	0.0233771	-0.000713126	0.132049	0.0962047	0.0148089	-0.00433368	-0.0478086
30	-0.122768	-0.105474	-0.0385311	-0.055354	-0.0587363	-0.0633287	0.0150162	-0.00994899	0.0533236	0.0247567	-0.0497421	-0.0152095	-0.0448593	-0.0412442	-0.0785481	0.00155604	0.0669359	-0.0199599	-0.0642606	-0.0396923	0.0175711	0.00148681	0.0889209	0.0623077	0.0786753	0.0123345	0.113023	0.223846	0.138546	0.0442109	0.0354448	0.0848813	0.0889431	0.0283532	0.0202855	0.0142738	0.0771347	0.0279141	-0.0155498	0.0604007	-0.00519733	0.0968011	0.0253066	-0.00463079	0.113919	0.0877018	0.0209253	-0.0100943	-0.0414819
surface electrode 3
	time
frequency	-1.5	-1.45	-1.4	-1.35	-1.3	-1.25	-1.2	-1.15	-1.1	-1.05	-1	-0.95	-0.9	-0.85	-0.8	-0.75	-0.7	-0.65	-0.6	-0.55	-0.5	-0.45	-0.4	-0.35	-0.3	-0.25	-0.2	-0.15	-0.1	-0.05	0	0.05	0.1	0.15	0.2	0.25	0.3	0.35	0.4	0.45	0.5	0.55	0.6	0.65	0.7	0.75	0.8	0.85	0.9
1	-0.268322	-0.253326	-0.237276	-0.221528	-0.20349	-0.1845	-0.164638	-0.144013	-0.124421	-0.102744	-0.0807493	-0.0585617	-0.0362961	-0.0158045	0.00617173	0.027753	0.0487689	0.0690473	0.0869554	0.105306	0.122403	0.138106	0.152281	0.163918	0.174891	0.184095	0.191464	0.196945	0.200294	0.202045	0.201828	0.199649	0.195533	0.190049	0.182336	0.172847	0.16166	0.14888	0.135784	0.12032	0.103659	0.0859423	0.0673335	0.0495043	0.029626	0.00929201	-0.0113784	-0.0322834	-0.0517168
2	0.119083	0.12497	0.128904	0.130493	0.13022	0.128399	0.125862	0.12381	0.123175	0.124173	0.12669	0.130427	0.135357	0.140921	0.147621	0.154204	0.159712	0.163638	0.165994	0.167396	0.167958	0.168119	0.16778	0.166488	0.163329	0.15794	0.15031	0.140742	0.130793	0.119834	0.10971	0.101391	0.0957048	0.0930732	0.0929342	0.0950163	0.0983115	0.101846	0.104845	0.107629	0.110101	0.112412	0.114557	0.116291	0.117489	0.117333	0.114894	0.109286	0.100955
3	-0.114011	-0.137134	-0.158652	-0.174242	-0.182545	-0.179898	-0.168074	-0.151383	-0.133633	-0.112069	-0.0888133	-0.0664704	-0.0464568	-0.0294141	-0.0102017	0.0105531	0.030983	0.0502536	0.0672521	0.085019	0.102254	0.11832	0.132726	0.143755	0.152658	0.157782	0.160089	0.160823	0.161561	0.163038	0.163917	0.161927	0.157015	0.151766	0.147612	0.146554	0.149352	0.154486	0.158582	0.158735	0.153065	0.14263	0.129598	0.116019	0.099682	0.0833265	0.070093	0.0636192	0.065211
4	0.00499898	0.0439196	0.0660691	0.0695342	0.0617943	0.0439596	0.0137731	-0.0276775	-0.069921	-0.111664	-0.142778	-0.159531	-0.160689	-0.149183	-0.122751	-0.0800345	-0.0265678	0.0269423	0.0685745	0.104588	0.137185	0.171949	0.212566	0.254736	0.296086	0.321167	0.331205	0.339944	0.348458	0.345599	0.32049	0.279069	0.229875	0.182228	0.133682	0.0920944	0.0641979	0.0550362	0.0595204	0.0710258	0.0838299	0.0926205	0.0953166	0.0968102	0.0981765	0.0938069	0.0811623	0.0665135	0.0572415
5	0.095358	0.123836	0.139632	0.138278	0.126748	0.109002	0.0855455	0.0578926	0.0300568	0.000887555	-0.0275486	-0.0571642	-0.08822	-0.117144	-0.147144	-0.169202	-0.176064	-0.176314	-0.171064	-0.136067	-0.0525274	0.071525	0.225286	0.387595	0.555693	0.665247	0.699599	0.676449	0.611284	0.491347	0.341463	0.199082	0.0854145	0.00565569	-0.0563376	-0.0929941	-0.111713	-0.120479	-0.126956	-0.129608	-0.125083	-0.117179	-0.101911	-0.0786	-0.0484905	-0.0276452	-0.0254646	-0.0338079	-0.0424768
6	0.106661	0.0940085	0.0675899	0.0345187	-0.00314076	-0.0388065	-0.0635693	-0.070334	-0.068056	-0.0652751	-0.0650294	-0.0783615	-0.103117	-0.127532	-0.162242	-0.196869	-0.211831	-0.206188	-0.180757	-0.11741	-8.39694e-05	0.166398	0.33988	0.485109	0.600712	0.626792	0.548392	0.409076	0.252327	0.0668258	-0.0975398	-0.20948	-0.273882	-0.301579	-0.303176	-0.286195	-0.258446	-0.222664	-0.19947	-0.179661	-0.146413	-0.113967	-0.0837787	-0.0488198	-0.00462913	0.039042	0.0610477	0.0619851	0.0542827
7	0.0887703	0.0234213	-0.0308701	-0.0646066	-0.0705192	-0.0560423	-0.0427942	-0.0292823	-0.0231464	-0.0281705	-0.029547	-0.0323847	-0.0389811	-0.0461132	-0.0649516	-0.0878179	-0.108817	-0.12477	-0.12234	-0.0905051	-0.00503531	0.143658	0.294101	0.39565	0.447378	0.405674	0.271958	0.107099	-0.0416605	-0.183294	-0.266469	-0.293828	-0.29363	-0.283163	-0.262331	-0.244197	-0.223345	-0.181213	-0.145048	-0.116817	-0.0641399	-0.0086479	0.022692	0.0277897	0.0210165	0.000255032	-0.0438823	-0.088991	-0.114033
8	0.0454199	-0.0470194	-0.106914	-0.129609	-0.0969757	-0.05164	-0.0294317	-0.0194895	-0.0142546	-0.0241657	-0.0198981	-0.016024	-0.00827962	-0.00140632	-0.00073181	0.0114529	0.0164663	0.00181215	-0.0182846	-0.0450076	-0.0242414	0.0805937	0.204527	0.291977	0.33789	0.302496	0.186119	0.0448845	-0.0719058	-0.153676	-0.149331	-0.10852	-0.0882075	-0.0930646	-0.113225	-0.141468	-0.16004	-0.15824	-0.13849	-0.109998	-0.0357635	0.0550723	0.0933615	0.0558218	0.0027611	-0.0568497	-0.118196	-0.177412	-0.227073
9	0.0607611	-0.0468962	-0.111405	-0.110102	-0.0613063	-0.0515566	-0.0655307	-0.0768608	-0.0544901	-0.0455943	-0.0167162	-0.0195595	-0.0121966	-0.00510282	0.0104102	0.0614425	0.0817842	0.050735	0.0245423	-0.0058549	-0.00206005	0.0888246	0.193549	0.253422	0.285283	0.267101	0.240803	0.174869	0.0997249	0.0535129	0.0756314	0.119212	0.126591	0.096675	0.0425053	-0.0308399	-0.0902725	-0.113729	-0.0804794	-0.0475651	0.0170693	0.0991829	0.0991963	0.0138675	-0.0515877	-0.103991	-0.157207	-0.212293	-0.222664
10	0.0937844	-0.0105095	-0.0913654	-0.0906516	-0.0585437	-0.0830251	-0.0982632	-0.118864	-0.0894653	-0.0464437	0.0799654	0.0854735	0.0237295	-0.013487	0.00440316	0.0431064	0.0181898	-0.0238493	-0.0309355	-0.0078702	0.036453	0.152462	0.253247	0.271155	0.269288	0.240005	0.2892	0.299506	0.251349	0.1898	0.17078	0.162545	0.149909	0.108501	0.0580148	0.0018305	-0.0431142	-0.0206302	0.0842862	0.167644	0.167635	0.133871	0.0325018	-0.0452745	-0.0263697	-0.0498856	-0.132748	-0.20995	-0.15056
11	0.0162922	-0.0563052	-0.0778576	-0.0559472	-0.0791946	-0.122057	-0.118138	-0.135727	-0.0768994	0.000633454	0.172549	0.202788	0.0864625	-0.0280376	-0.0682832	-0.064232	-0.0880249	-0.071745	-0.0580032	-0.0318155	0.0176141	0.159212	0.271944	0.247704	0.226677	0.18505	0.222774	0.235755	0.198184	0.142241	0.132529	0.128694	0.147739	0.0936672	0.0126539	-0.0768486	-0.118569	0.0237078	0.24243	0.358878	0.280786	0.188087	0.103371	0.109358	0.139634	0.0768404	0.00138477	-0.100887	-0.0765626
12	-0.0706508	-0.15269	-0.101797	-0.0330266	-0.0801152	-0.150159	-0.142981	-0.131393	-0.0284097	0.03117	0.169589	0.244143	0.129081	-0.0447694	-0.152667	-0.137605	-0.0846322	-0.0247455	-0.0441103	-0.0374586	0.0187904	0.129585	0.218491	0.190076	0.167681	0.162568	0.163409	0.124874	0.0843064	0.0644565	0.0701309	0.107392	0.217245	0.182009	0.0587772	-0.10092	-0.153466	0.059329	0.335156	0.458937	0.35227	0.267031	0.23531	0.32121	0.307989	0.192422	0.141317	0.0323968	-0.0149135
13	-0.0826871	-0.19429	-0.149696	-0.0571393	-0.070453	-0.127261	-0.122063	-0.0848725	0.01886	0.0414016	0.126985	0.21119	0.121691	-0.0354821	-0.136207	-0.0851914	0.0195134	0.0518359	-0.0270231	-0.0177034	0.0664944	0.117395	0.152952	0.127207	0.14446	0.18782	0.168877	0.0636318	0.00311154	0.0199708	0.0503909	0.107526	0.263624	0.249126	0.12163	-0.00569129	-0.0256378	0.162961	0.382716	0.477107	0.385235	0.310926	0.310402	0.395095	0.367358	0.224598	0.15145	0.0846725	0.0283245
14	-0.0313991	-0.164456	-0.184105	-0.111449	-0.0531054	-0.0581873	-0.0483995	-0.038856	0.0192917	0.0254411	0.0531287	0.127833	0.0988486	0.01938	-0.0299055	0.0280195	0.107133	0.10829	0.0176301	0.0295825	0.104979	0.109455	0.0757782	0.0809177	0.147522	0.207045	0.183487	0.0434224	-0.0417426	-0.00359658	0.0605242	0.108304	0.208192	0.221977	0.174274	0.124772	0.138377	0.237333	0.358279	0.422692	0.366313	0.3167	0.293131	0.369627	0.354223	0.186406	0.0626742	0.0727744	0.0462322
15	0.0160618	-0.102164	-0.184025	-0.142565	-0.0422205	0.00824005	0.0414955	-0.00605981	-0.0077259	-0.0136318	-0.021634	0.0442251	0.0609257	0.0699027	0.096348	0.153321	0.160578	0.161938	0.106774	0.101545	0.147581	0.0928307	0.00682929	0.0478686	0.145589	0.199724	0.156021	0.0160724	-0.0850663	-0.0308455	0.0679999	0.106284	0.0911214	0.124606	0.20402	0.219666	0.225811	0.266557	0.308026	0.33129	0.306409	0.277827	0.227999	0.304056	0.330142	0.124667	-0.0405441	0.0257096	0.0257435
16	0.0395574	-0.0531849	-0.162249	-0.140356	-0.0416603	0.0583211	0.101578	0.00651295	-0.038866	-0.0636107	-0.0735489	-0.0211069	0.027705	0.107048	0.204048	0.25392	0.188259	0.219622	0.210435	0.173951	0.185879	0.0629602	-0.0361894	0.0214627	0.121442	0.172655	0.087927	-0.0440218	-0.147244	-0.0681684	0.0643396	0.0932909	-0.041228	0.019118	0.222165	0.252501	0.210692	0.22933	0.245866	0.23434	0.243053	0.207299	0.141184	0.227198	0.309861	0.0807602	-0.0949059	-0.0267296	-0.0129845
17	0.0344415	-0.0218511	-0.126562	-0.131129	-0.0524496	0.0917379	0.110388	0.0142228	-0.0490597	-0.099144	-0.0906658	-0.0591117	0.0145922	0.103207	0.247631	0.303714	0.194437	0.241801	0.274068	0.222817	0.198746	0.047258	-0.0376842	-0.0247463	0.069503	0.166103	0.0374928	-0.123842	-0.203092	-0.116518	0.0391151	0.0963748	-0.119255	-0.0642627	0.220704	0.21102	0.11316	0.14523	0.178198	0.151089	0.189132	0.147491	0.0613266	0.135181	0.290816	0.0993042	-0.0883368	-0.0819692	-0.0454124
18	0.0184955	-0.0281148	-0.0952299	-0.112513	-0.0475808	0.127301	0.0947045	0.0093087	-0.0468055	-0.108125	-0.0761781	-0.0647382	-0.00500447	0.0827386	0.226328	0.288454	0.170146	0.213684	0.272231	0.231008	0.169666	0.0379999	-0.0150047	-0.0689961	0.00388537	0.162781	0.0187495	-0.198285	-0.247371	-0.144605	0.030405	0.106723	-0.123077	-0.0987608	0.163328	0.117195	0.00315406	0.0368802	0.113318	0.0908629	0.135002	0.0946045	-0.00288093	0.0612584	0.23571	0.124815	-0.044172	-0.118148	-0.0688305
19	0.0062703	-0.0525819	-0.0643305	-0.0830399	-0.0204857	0.159643	0.0912122	-0.00086596	-0.0311333	-0.092686	-0.0514982	-0.045605	-0.041609	0.0472915	0.152595	0.215424	0.133344	0.149057	0.228637	0.194613	0.105505	0.0422641	0.0126947	-0.109624	-0.0543025	0.163351	0.0350033	-0.227092	-0.259628	-0.152336	0.0402651	0.123294	-0.0753844	-0.088497	0.0744717	0.0141301	-0.0819104	-0.0524191	0.0536743	0.0578707	0.0817412	0.0521683	-0.0408258	0.0118806	0.169108	0.140008	0.0169947	-0.124332	-0.0770835
20	-0.0052971	-0.0581431	-0.0334659	-0.0343964	0.0274553	0.174829	0.088474	0.00353191	-0.0255416	-0.0619921	-0.0414629	-0.0411953	-0.061975	-0.00680691	0.0848557	0.121243	0.104958	0.0839551	0.188209	0.138383	0.0212524	0.0430282	0.0332495	-0.152841	-0.075309	0.156752	0.054032	-0.212111	-0.235319	-0.154561	0.0666162	0.13654	-0.0175526	-0.0584487	-0.0101465	-0.0788288	-0.150054	-0.0915067	-0.00597471	0.0373316	0.0390714	0.010891	-0.0586947	-0.0180294	0.128953	0.134475	0.0701292	-0.107862	-0.0832307
21	-0.0159025	-0.0584292	-0.000840054	0.0135745	0.0511286	0.159861	0.114281	0.00252948	-0.000761697	-0.0365843	-0.0393633	-0.0306745	-0.0944152	-0.0426101	0.0169905	0.0608115	0.0996107	0.0481259	0.146798	0.0854525	-0.0510923	0.0357596	0.0241238	-0.146041	-0.0869983	0.124386	0.0908931	-0.155178	-0.205656	-0.162657	0.0722062	0.138638	0.0211735	-0.00635763	-0.0607981	-0.116459	-0.173308	-0.123926	-0.0456478	0.0255295	0.014811	-0.0271592	-0.0682097	-0.0360745	0.0953326	0.115621	0.116845	-0.0574776	-0.0889303
22	-0.0227254	-0.0461273	0.0385754	0.0334612	0.0728385	0.140432	0.116083	0.000211546	0.0154419	-0.0289137	-0.058523	-0.040513	-0.119835	-0.0585128	-0.025377	0.039215	0.116611	0.0511445	0.12437	0.0369906	-0.0942837	0.0254806	0.00383053	-0.118824	-0.0608382	0.106225	0.102971	-0.103665	-0.176286	-0.154242	0.0809031	0.109154	0.0254251	0.0272057	-0.0917942	-0.144754	-0.170472	-0.134562	-0.0600976	0.0295442	0.0186927	-0.053597	-0.0631743	-0.0325362	0.0931553	0.112782	0.121029	-0.00187448	-0.0728734
23	-0.0390865	-0.0181249	0.0582522	0.0487565	0.0527435	0.116809	0.11126	0.0216671	0.00648449	-0.0129753	-0.0834016	-0.0735631	-0.103849	-0.0962723	-0.031793	0.0430576	0.142993	0.0684461	0.102259	0.0110879	-0.121621	-0.000621559	-0.00118062	-0.0929314	-0.0201315	0.0801213	0.107945	-0.0625489	-0.139889	-0.160814	0.0822516	0.106228	0.016543	0.0339442	-0.0714477	-0.15993	-0.175855	-0.117467	-0.066014	0.024452	0.0246443	-0.0637409	-0.0681864	-0.0252863	0.104845	0.104954	0.110976	0.0285384	-0.066441
24	-0.0448322	0.00207467	0.0601241	0.0506324	0.0119622	0.0875451	0.0990027	0.0572499	-0.0111209	-0.00393592	-0.105046	-0.111849	-0.0795331	-0.130637	-0.0272355	0.0620624	0.177161	0.073564	0.0759607	-0.00020485	-0.130021	-0.0278464	0.0165008	-0.0722417	0.0174654	0.0603389	0.0829177	-0.0408103	-0.103523	-0.175328	0.0551518	0.112755	-0.0204484	0.00996741	-0.0224176	-0.147507	-0.171737	-0.0925474	-0.0576051	0.0250558	0.0271949	-0.0607165	-0.0749428	-0.0151325	0.124726	0.0914913	0.0874766	0.0314515	-0.0552294
25	-0.042563	0.00590698	0.0613986	0.0110698	-0.0032278	0.0747419	0.0545319	0.053522	-0.0146121	-0.0147576	-0.120738	-0.116952	-0.084272	-0.120569	-0.0324953	0.0663953	0.181533	0.082964	0.0537803	-0.00509609	-0.114169	-0.0509583	0.0155307	-0.0183246	0.0404874	0.0402902	0.0605037	-0.0294679	-0.107608	-0.158552	0.0527834	0.0910332	-0.025133	0.0126674	0.00368904	-0.156831	-0.148107	-0.0821658	-0.0516926	0.0431489	0.0261778	-0.0548303	-0.0630648	0.00674932	0.111435	0.109529	0.0551687	0.0401072	-0.0169305
26	-0.0379926	-0.0019865	0.047208	-0.042023	0.00321317	0.0728191	-0.0190268	0.0201403	-0.0216953	-0.0304263	-0.11796	-0.100786	-0.097509	-0.0979286	-0.0446601	0.0382031	0.152511	0.07885	0.0283861	0.000523992	-0.0859189	-0.0669836	0.0176029	0.0404607	0.0454625	0.0118802	0.034802	-0.0312365	-0.126473	-0.129514	0.0461252	0.0500314	-0.00317927	0.0361506	0.0288754	-0.164983	-0.1134	-0.0640232	-0.0497928	0.07292	0.0244981	-0.0428619	-0.0385036	0.0224634	0.0786904	0.13089	0.0388852	0.0614546	0.0383458
27	-0.022849	-0.00905047	0.0183904	-0.0656914	-0.00364247	0.0617906	-0.0612223	0.0154378	-0.0370108	-0.0424402	-0.104946	-0.0938032	-0.0921947	-0.0904966	-0.0313025	0.0215709	0.123366	0.0562632	-0.00143049	0.000797689	-0.0646441	-0.0739469	0.028966	0.0573647	0.0435545	-0.0109434	0.00094149	-0.0265725	-0.13118	-0.113837	0.0391812	0.0310302	0.010936	0.0328176	0.0539084	-0.154616	-0.0902289	-0.0273902	-0.0391999	0.080614	0.00707351	-0.0250151	-0.0245158	0.0362645	0.055601	0.11806	0.0280614	0.050611	0.0667671
28	-0.0109332	-0.0142634	-0.00906319	-0.0599265	-0.0266342	0.0240853	-0.0494315	0.046889	-0.0454187	-0.0547215	-0.0998173	-0.0975186	-0.0795242	-0.075437	0.0111239	0.0372918	0.106832	0.0320793	-0.0287996	-0.00861232	-0.0509172	-0.076338	0.0304491	0.0408856	0.0396738	-0.0195529	-0.0306598	-0.0148629	-0.125661	-0.102871	0.0492827	0.043023	0.00220023	-0.000651265	0.0576649	-0.13726	-0.0834198	0.00773401	-0.0177621	0.0635302	-0.027982	0.000491046	-0.0257606	0.0545301	0.0429197	0.0710264	8.01308e-05	-0.0059273	0.0515222
29	0.00145182	-0.0259182	-0.00400572	-0.0272726	-0.0484325	0.00848586	0.00486016	0.088905	-0.0357862	-0.055615	-0.0946728	-0.0913454	-0.0547907	-0.0492344	0.070826	0.0695618	0.0973906	-0.00830305	-0.0512963	-0.015407	-0.0357681	-0.0735557	0.0049332	-0.000234313	0.0501125	-0.00888374	-0.043889	0.0143771	-0.106813	-0.102991	0.0579814	0.0528116	-0.022402	-0.0554838	0.0547301	-0.108808	-0.0901226	0.00348133	-0.0176946	0.0212156	-0.057485	-0.00418508	-0.029393	0.0594328	0.0160747	0.00331646	-0.0361946	-0.0789476	0.00951952
30	-0.0115397	-0.0343294	-0.0010876	-0.024041	-0.0553954	-0.0264386	0.0022671	0.0967727	-0.0106992	-0.0702699	-0.0757332	-0.0873116	-0.0464881	-0.0331526	0.0790498	0.0784974	0.0779798	-0.0114804	-0.0550142	-0.0135091	-0.0342794	-0.078261	-0.0163284	-0.00961512	0.0424837	-0.00838962	-0.0533353	0.014338	-0.0982997	-0.0840879	0.0448188	0.0602554	-0.0215238	-0.0757809	0.0346438	-0.0786198	-0.0834136	0.00672033	0.0113501	0.0294164	-0.0674006	0.00328687	-0.0176439	0.0433922	0.011122	-0.0249243	-0.0432468	-0.113525	-0.02
surface electrode 4
	time
frequency	-1.5	-1.45	-1.4	-1.35	-1.3	-1.25	-1.2	-1.15	-1.1	-1.05	-1	-0.95	-0.9	-0.85	-0.8	-0.75	-0.7	-0.65	-0.6	-0.55	-0.5	-0.45	-0.4	-0.35	-0.3	-0.25	-0.2	-0.15	-0.1	-0.05	0	0.05	0.1	0.15	0.2	0.25	0.3	0.35	0.4	0.45	0.5	0.55	0.6	0.65	0.7	0.75	0.8	0.85	0.9
1	-0.29989	-0.285435	-0.270058	-0.25505	-0.237931	-0.219956	-0.201176	-0.181661	-0.163065	-0.142377	-0.12123	-0.0997385	-0.0780306	-0.0579153	-0.0361691	-0.0146047	0.00663828	0.0274163	0.0460532	0.0655104	0.0840503	0.101514	0.117751	0.131528	0.145023	0.156922	0.167126	0.175561	0.181731	0.18663	0.189655	0.190803	0.190088	0.187794	0.183572	0.177592	0.169913	0.160615	0.150681	0.138569	0.125185	0.110672	0.0951724	0.0801129	0.0631183	0.0455528	0.0275554	0.00926208	-0.00776941
2	-0.0780635	-0.0719665	-0.0670927	-0.0637505	-0.0612682	-0.0596435	-0.0583318	-0.0567216	-0.0544502	-0.0505638	-0.044519	-0.0354487	-0.0223402	-0.00587674	0.0171758	0.0456647	0.0790461	0.116448	0.153741	0.196399	0.240792	0.286244	0.331729	0.372473	0.413501	0.449327	0.478144	0.498547	0.509106	0.511287	0.504022	0.487825	0.463378	0.434151	0.396103	0.352508	0.304863	0.255032	0.208779	0.160039	0.114053	0.0718124	0.0339351	0.00312759	-0.0256033	-0.049457	-0.0684742	-0.0828569	-0.0923731
3	-0.0295254	-0.0250969	-0.0206552	-0.0163915	-0.0118052	-0.00784245	-0.005378	-0.0052633	-0.00755255	-0.0124937	-0.0195208	-0.0277604	-0.0358226	-0.0414141	-0.0433742	-0.0395602	-0.0292537	-0.0119336	0.0107179	0.0422498	0.0791728	0.118192	0.156258	0.18943	0.223156	0.253498	0.277162	0.290081	0.290568	0.27936	0.258548	0.231133	0.199289	0.167415	0.132009	0.0978664	0.0669978	0.0407069	0.0210547	0.00496863	-0.00625105	-0.0140164	-0.0198707	-0.024349	-0.0284405	-0.0319131	-0.0349198	-0.0375197	-0.039522
4	-0.0116311	-0.00636851	-0.00175326	0.00170222	0.00461147	0.00685064	0.00794187	0.00676872	0.0031817	-0.00271656	-0.0099163	-0.0179378	-0.0256759	-0.0314972	-0.0354793	-0.0360154	-0.0326571	-0.0253382	-0.0130333	0.00989485	0.0445036	0.0900782	0.144751	0.19948	0.257754	0.311161	0.355986	0.385369	0.392983	0.379516	0.34761	0.302053	0.247205	0.192872	0.135532	0.0844921	0.0424432	0.0097905	-0.0129526	-0.0309568	-0.0430718	-0.0494487	-0.0508875	-0.0495657	-0.0459584	-0.0398427	-0.0314904	-0.0219902	-0.0135019
5	-0.0140052	-0.0126309	-0.0115769	-0.0113422	-0.0124794	-0.0145348	-0.0159115	-0.0164244	-0.0165326	-0.0154957	-0.0132397	-0.0111721	-0.00947903	-0.00732107	-0.00497802	-0.00421603	-0.00444176	-0.00556619	-0.00555212	0.0006464	0.0153536	0.0387028	0.0721649	0.112016	0.160931	0.208764	0.248976	0.27426	0.277645	0.257983	0.220805	0.17553	0.127674	0.0855601	0.046954	0.018135	-0.000834458	-0.0129295	-0.0224235	-0.032153	-0.0380845	-0.0376651	-0.0318229	-0.0238376	-0.0138472	-0.00312933	0.00587958	0.0106228	0.0109389
6	-0.0123317	-0.0115495	-0.00984408	-0.00798753	-0.00626955	-0.00612023	-0.00615473	-0.00634742	-0.00796209	-0.00978141	-0.0105309	-0.0107654	-0.0108025	-0.0104835	-0.0108478	-0.0123509	-0.0127417	-0.0111158	-0.00943139	-0.00701846	-0.00237769	0.00656428	0.0215763	0.0421198	0.0691666	0.0974425	0.122811	0.139035	0.142057	0.130674	0.107675	0.080856	0.0547087	0.0335728	0.0179181	0.00912367	0.0045595	0.00387603	0.00255556	-0.00189201	-0.00570341	-0.00812702	-0.00950805	-0.00875547	-0.00646814	-0.00309749	0.000156254	0.00103219	-0.000473892
7	-0.0130485	-0.0108519	-0.00752569	-0.00507808	-0.00293935	-0.00162122	-0.000864142	-0.00101506	-0.00271876	-0.00539808	-0.00765013	-0.00955074	-0.0108862	-0.01073	-0.00999735	-0.0101503	-0.0105275	-0.0102975	-0.0100862	-0.00807867	-0.00355709	0.00393642	0.0153848	0.0308278	0.052362	0.0754497	0.0998514	0.117495	0.123502	0.116181	0.0969087	0.073484	0.0518903	0.0360172	0.0247379	0.0171346	0.0111913	0.0101137	0.0101471	0.0063472	0.0029898	-0.000978168	-0.00451527	-0.00587924	-0.00618235	-0.00761754	-0.0107464	-0.0149997	-0.0188547
8	-0.0159865	-0.0136178	-0.00965816	-0.00525256	-0.000945716	0.00182892	0.00290056	0.00240713	0.00167269	-0.00137977	-0.0038192	-0.00685378	-0.00967053	-0.0101394	-0.0102965	-0.0115952	-0.0135577	-0.0141508	-0.0130572	-0.00944107	-0.00421499	0.00202068	0.0109405	0.0229978	0.0455633	0.0736735	0.108475	0.135186	0.145505	0.137085	0.110876	0.0808239	0.0562015	0.0407143	0.0305805	0.0235688	0.0175587	0.0142139	0.0135438	0.0084598	0.00533885	0.00125984	-0.00104677	-0.00237121	-0.00251226	-0.00530743	-0.0103155	-0.0159138	-0.020849
9	-0.0201188	-0.017728	-0.0144166	-0.010731	-0.00563013	0.000189995	0.00560058	0.00769102	0.00819826	0.00350851	-0.000912009	-0.00550971	-0.00755736	-0.00777811	-0.00890229	-0.012196	-0.0167576	-0.0189216	-0.0169881	-0.0106593	-0.0030394	0.00295437	0.00972621	0.0204091	0.0451758	0.0779786	0.116096	0.143772	0.150997	0.137628	0.105561	0.0714154	0.0438418	0.0289837	0.0213493	0.0167445	0.0148294	0.014821	0.0178096	0.0164106	0.0145872	0.00945651	0.007479	0.00750737	0.00951699	0.00646339	0.00106006	-0.00512823	-0.00950908
10	-0.0232502	-0.0211195	-0.0174177	-0.0142552	-0.00963258	-0.00346352	0.00207775	0.00336374	0.00324301	-0.000536328	-0.00309038	-0.00803263	-0.0106926	-0.010951	-0.00962415	-0.0106241	-0.0138092	-0.0148918	-0.0119143	-0.00362292	0.0068983	0.014831	0.0215957	0.0317593	0.0529148	0.0784047	0.101819	0.113693	0.11057	0.0948333	0.0686303	0.0439454	0.0261669	0.0170429	0.0133519	0.0142856	0.0189311	0.0248021	0.0312959	0.0328677	0.0323369	0.0295993	0.0293628	0.0290819	0.0298493	0.024181	0.016856	0.00920649	0.00455002
11	-0.0240875	-0.0221913	-0.0179086	-0.0150856	-0.0126234	-0.0104208	-0.00857002	-0.00846058	-0.00813171	-0.00968471	-0.00987245	-0.0124363	-0.01328	-0.0121557	-0.00625728	-0.000923083	0.00141267	0.00456299	0.0104991	0.0213206	0.0318556	0.0388603	0.0453786	0.0525417	0.0625483	0.0717063	0.0763187	0.0737484	0.0630968	0.0462211	0.0285823	0.0170496	0.0116802	0.0111314	0.014539	0.0243531	0.0395775	0.0528886	0.0624559	0.0671699	0.0693781	0.0701603	0.069276	0.063492	0.0560744	0.0445481	0.0332891	0.0217962	0.0129332
12	-0.0246829	-0.0223869	-0.0177961	-0.01614	-0.0168737	-0.0180808	-0.018569	-0.0186079	-0.0178425	-0.0180587	-0.0161186	-0.0144684	-0.0109176	-0.00699466	0.00234788	0.0130055	0.0217845	0.0306322	0.0400595	0.0518061	0.0601003	0.0641924	0.0679206	0.0703805	0.0693181	0.0642627	0.0551714	0.0438722	0.0298884	0.013831	0.00225222	-0.00126239	0.00156081	0.0081782	0.0203401	0.0408674	0.0669758	0.08905	0.103305	0.111175	0.114065	0.113378	0.10716	0.0940419	0.0775439	0.059871	0.0436193	0.0266594	0.0129708
13	-0.0237351	-0.0199756	-0.0151964	-0.0157693	-0.0201224	-0.0225981	-0.022053	-0.0218571	-0.0217094	-0.0217203	-0.0181875	-0.0130531	-0.00588948	0.000656824	0.0115956	0.0235674	0.034838	0.0478506	0.0590515	0.0695695	0.0758245	0.076484	0.0755453	0.0741594	0.0672193	0.0545721	0.0386075	0.0226416	0.00810548	-0.00462355	-0.0109706	-0.00965789	-0.00252492	0.00860733	0.0279056	0.0566993	0.0892045	0.116526	0.133578	0.140826	0.139347	0.131847	0.11908	0.101213	0.0806878	0.0604661	0.0411249	0.0207868	0.00586998
14	-0.0225019	-0.0171166	-0.0120655	-0.0140241	-0.0212855	-0.0239627	-0.0209925	-0.020016	-0.0209301	-0.0214475	-0.0180996	-0.0112183	-0.00294893	0.00482551	0.0157248	0.0255687	0.0364621	0.0506508	0.0608379	0.0703699	0.0767919	0.0747341	0.0691214	0.0662348	0.0595602	0.0455265	0.0264645	0.0091782	-0.00448817	-0.013373	-0.0152733	-0.0115849	-0.00340967	0.00955286	0.0325704	0.0642555	0.096479	0.125658	0.143442	0.148849	0.14159	0.127322	0.109464	0.0919857	0.0723842	0.0529979	0.0337026	0.0120937	-0.00162549
15	-0.0210924	-0.0142538	-0.00891458	-0.0119706	-0.0209633	-0.0230543	-0.0178989	-0.0153642	-0.0175998	-0.0185085	-0.0157428	-0.00875357	-0.000585223	0.00754534	0.017662	0.024063	0.0346029	0.047466	0.0550116	0.064262	0.0712522	0.0671789	0.0566134	0.054029	0.0506612	0.0373569	0.0167081	7.52929e-05	-0.0124446	-0.0173349	-0.014829	-0.00966283	-0.00180498	0.0122035	0.0383392	0.0698171	0.0975877	0.126173	0.142762	0.144592	0.133661	0.112619	0.0902463	0.0756497	0.0596456	0.042973	0.0252527	0.00359268	-0.00766664
16	-0.0193809	-0.0114782	-0.00687939	-0.0110064	-0.0196758	-0.0208215	-0.0137479	-0.0102535	-0.0138069	-0.0143027	-0.0114809	-0.0048614	0.00275911	0.0110582	0.0185871	0.0219117	0.0339539	0.0433067	0.0481438	0.0574181	0.0640097	0.0577288	0.0423305	0.0412326	0.0419043	0.0290928	0.00825157	-0.00648205	-0.0176971	-0.0185949	-0.0119493	-0.00597669	0.000668026	0.0160576	0.0452569	0.0736422	0.0959587	0.122836	0.136714	0.133902	0.122464	0.0941613	0.068558	0.0579826	0.0461249	0.0337018	0.0180743	-0.0027392	-0.0110624
17	-0.018605	-0.0101418	-0.00715088	-0.0108266	-0.0165108	-0.0188342	-0.0104977	-0.00691708	-0.0104919	-0.0101653	-0.00603929	0.00102642	0.00642059	0.0147169	0.0195429	0.0206792	0.0349449	0.0404359	0.0429828	0.0528314	0.0582429	0.050271	0.030758	0.029666	0.0347998	0.0228345	0.00394853	-0.00898412	-0.019516	-0.018397	-0.0090229	-0.00232507	0.00209009	0.0174244	0.0470495	0.0719385	0.0905695	0.114003	0.126987	0.121941	0.111957	0.0797633	0.0501217	0.0427751	0.0351379	0.0285078	0.0164732	-0.00384473	-0.0115807
18	-0.0174756	-0.00942313	-0.0106216	-0.0130522	-0.0139557	-0.0171355	-0.00740727	-0.0067159	-0.0102095	-0.00799187	-0.000720695	0.00759553	0.0093591	0.017122	0.0180601	0.0197932	0.0349306	0.0359239	0.0385803	0.048448	0.0499926	0.039815	0.0212286	0.0183094	0.0257542	0.0142878	0.00116906	-0.00863478	-0.018976	-0.0160051	-0.00621228	0.00118391	0.00205941	0.0161228	0.0416141	0.0606068	0.0774997	0.0956798	0.10589	0.102112	0.0921465	0.059983	0.0312215	0.0274839	0.0223619	0.0224077	0.0150827	-0.00242645	-0.00983752
19	-0.0158759	-0.00983059	-0.0153797	-0.0155985	-0.0129323	-0.0165045	-0.00538229	-0.0090566	-0.0126038	-0.00916179	0.00118663	0.00996699	0.00736987	0.0131945	0.0129877	0.0167424	0.0283545	0.0275086	0.0323397	0.0414268	0.038636	0.0274481	0.016481	0.0104359	0.0164355	0.00688795	0.000934657	-0.00421689	-0.0153893	-0.0109921	-0.00426613	0.00246922	-0.000327962	0.00970528	0.0260701	0.0392097	0.0540945	0.0663355	0.0746519	0.0749444	0.063476	0.0379078	0.0168663	0.0165886	0.0104861	0.0158774	0.0132657	-0.000628146	-0.00732524
20	-0.0155256	-0.012277	-0.018209	-0.0179431	-0.0138227	-0.0163946	-0.00585865	-0.0120923	-0.0144211	-0.0135317	0.000492588	0.00598347	0.000479434	0.00419029	0.00678495	0.0111494	0.0174559	0.0178892	0.0259391	0.0322776	0.0285112	0.0156948	0.0148	0.00680079	0.00996889	0.00159049	0.00182061	-0.000288688	-0.0114276	-0.00526557	-0.00340255	0.000501431	-0.00280122	0.00106018	0.00867539	0.02028	0.0320905	0.0373748	0.046627	0.0505236	0.0347461	0.0210305	0.00968555	0.00983067	0.00263187	0.0107291	0.00905325	-0.00033527	-0.00869259
21	-0.0161346	-0.0138463	-0.0194855	-0.0184547	-0.0160249	-0.0177222	-0.00638642	-0.0142259	-0.0158297	-0.0164701	-0.00432324	-0.00165926	-0.00673725	-0.0051554	-1.62498e-05	0.00416191	0.00533978	0.0103244	0.0183935	0.024363	0.0222796	0.00767106	0.0138808	0.0056618	0.00520487	0.000290781	0.000370614	0.00197265	-0.0085596	-0.00336829	-0.00340932	-0.0028224	-0.00492385	-0.00498304	-0.000912372	0.00767726	0.0158545	0.019082	0.0278899	0.032229	0.0189501	0.0105703	0.00767779	0.00694346	-0.00176898	0.00541228	0.00569531	-0.0042075	-0.0103449
22	-0.0157772	-0.0147512	-0.0192386	-0.0166455	-0.0185618	-0.0177182	-0.00705122	-0.0158954	-0.0162373	-0.0168056	-0.00888544	-0.00886246	-0.0118105	-0.011705	-0.00428004	-0.00238769	-0.00431944	0.00652689	0.0116547	0.0174137	0.0164285	0.00271184	0.010035	0.00499389	0.00161218	-0.000985457	-0.00185616	0.00257005	-0.0074827	-0.00293564	-0.0052763	-0.00615359	-0.00723603	-0.00675775	-0.00370385	0.00330248	0.00701322	0.00893567	0.0160691	0.0189063	0.0106759	0.00351202	0.00594613	0.00443972	-0.00465337	0.00112428	0.00121762	-0.00913286	-0.0132137
23	-0.0155418	-0.0145198	-0.0165888	-0.016775	-0.0201716	-0.0159471	-0.0087185	-0.0165501	-0.0161907	-0.0163499	-0.0121487	-0.0133984	-0.0143827	-0.0152257	-0.00674845	-0.00719372	-0.0100909	0.00280065	0.00635566	0.0121335	0.0115195	-0.000776613	0.00679878	0.00329998	-0.00151336	-0.00264981	-0.00350671	0.00105444	-0.00590333	-0.00418185	-0.00666553	-0.00854017	-0.00707638	-0.00767638	-0.00419928	0.00107075	0.00286103	0.00359289	0.00767952	0.0113341	0.00352122	0.00100537	0.00427862	9.92501e-05	-0.00596389	-0.00167169	-0.00323685	-0.0102835	-0.0158382
24	-0.0150726	-0.0124967	-0.0130112	-0.0169601	-0.0213813	-0.0140938	-0.00900584	-0.0168879	-0.0162321	-0.015534	-0.0130842	-0.0151801	-0.0145178	-0.0154849	-0.0076372	-0.0101036	-0.0120554	-0.000710852	0.00215609	0.00856116	0.00773282	-0.00385743	0.0051567	0.00205064	-0.00429741	-0.00396651	-0.00412904	-0.0006321	-0.00511125	-0.00596544	-0.00820787	-0.0102593	-0.0062299	-0.00792299	-0.00293624	0.000198667	0.00148622	0.0020097	0.00310458	0.00694464	-0.00110659	-0.000829583	0.00213495	-0.00361856	-0.00799579	-0.00246098	-0.00588399	-0.00955895	-0.0160836
25	-0.013844	-0.0124888	-0.0121625	-0.0158761	-0.0218356	-0.0145747	-0.00941702	-0.01676	-0.0173962	-0.014007	-0.0149614	-0.0159353	-0.014346	-0.0153578	-0.00824108	-0.0119602	-0.0136319	-0.00129821	-0.000998305	0.00562355	0.00426008	-0.00436812	0.00121182	0.00122291	-0.00621099	-0.00602445	-0.00542291	-0.000958647	-0.00597613	-0.00803482	-0.0101024	-0.0112432	-0.00635772	-0.00744544	-0.00267048	-0.000280815	0.000480496	0.000692272	-0.000345076	0.00348246	-0.00218777	-0.00392894	-0.000530939	-0.00426753	-0.00898494	-0.00372121	-0.0078758	-0.0109022	-0.0161837
26	-0.0130725	-0.0140156	-0.0122775	-0.0142615	-0.0212043	-0.0167457	-0.00988676	-0.0160883	-0.0183237	-0.0126195	-0.0166438	-0.0158333	-0.0139979	-0.0145155	-0.00833735	-0.0129236	-0.0139843	-0.00032226	-0.00294283	0.00323687	0.00245153	-0.0037653	-0.00275743	0.000948519	-0.00695187	-0.00830779	-0.00610297	-0.000116638	-0.00719336	-0.0100193	-0.0119089	-0.0124445	-0.00640786	-0.0069503	-0.00271729	-0.000542742	0.000203602	-0.000574881	-0.00248605	0.00199882	-0.000971014	-0.00660984	-0.00270803	-0.00258599	-0.00851594	-0.00449517	-0.00927174	-0.0127988	-0.0158928
27	-0.0127845	-0.0146355	-0.0124417	-0.0146563	-0.0218976	-0.0183861	-0.0103454	-0.0160787	-0.0191936	-0.0129532	-0.0176196	-0.0158761	-0.0142907	-0.0135766	-0.00861322	-0.0141512	-0.0134156	-0.000674107	-0.00432563	0.00179448	-0.000169957	-0.00444615	-0.00441737	0.000376984	-0.0081045	-0.0107649	-0.00605475	0.000226548	-0.00871453	-0.0124264	-0.014103	-0.0137774	-0.00644755	-0.00781646	-0.00284369	-0.000798543	0.000270643	-0.00186287	-0.00410612	0.00149232	-0.00138403	-0.00838857	-0.00434981	-0.0022706	-0.00903162	-0.00437218	-0.0104215	-0.0135852	-0.0163104
28	-0.011969	-0.0125531	-0.0129002	-0.0176041	-0.0248267	-0.017927	-0.0102478	-0.0166775	-0.0204198	-0.0144965	-0.0181754	-0.0161147	-0.0154728	-0.0125698	-0.0096957	-0.0159769	-0.0125973	-0.00348216	-0.00513397	0.00109055	-0.00511725	-0.00684037	-0.00405584	-0.000870664	-0.0106585	-0.0134917	-0.00561089	-0.000456703	-0.0106346	-0.0153287	-0.0168191	-0.0139774	-0.00644837	-0.00970301	-0.0033998	-0.000451881	0.000100708	-0.00311475	-0.00634627	0.000563944	-0.00532647	-0.00978833	-0.00595889	-0.00431993	-0.0118413	-0.00427994	-0.011602	-0.013043	-0.0171368
29	-0.00986525	-0.00863862	-0.0139689	-0.023227	-0.0296218	-0.0164945	-0.00904842	-0.0173657	-0.0221722	-0.0163622	-0.0172634	-0.01756	-0.0175115	-0.011259	-0.0116929	-0.0180433	-0.0143187	-0.00838226	-0.00591439	0.000130978	-0.0120549	-0.00969382	-0.00204015	-0.0024659	-0.0128949	-0.0149712	-0.00616322	-0.00224259	-0.0121262	-0.0189232	-0.0205903	-0.0152828	-0.00850133	-0.0124737	-0.00322257	-0.000573553	0.0013415	-0.00386091	-0.010092	-0.00342826	-0.0120559	-0.0118936	-0.00975658	-0.00852445	-0.0151612	-0.00333766	-0.0113257	-0.0121109	-0.0200468
30	-0.00937685	-0.00735906	-0.0137412	-0.0247687	-0.0330109	-0.0182333	-0.00629111	-0.0166375	-0.0235352	-0.017687	-0.0177443	-0.0184667	-0.0195913	-0.0101782	-0.01326	-0.0192585	-0.0154158	-0.0102246	-0.00639184	-0.000539076	-0.0157113	-0.0136125	-0.00316593	-0.00281836	-0.0145754	-0.0175226	-0.00754425	-0.00365968	-0.0138866	-0.0224005	-0.0234786	-0.0175135	-0.00818021	-0.0131396	-0.00447588	-0.00112847	0.00237148	-0.00455966	-0.0134919	-0.00691083	-0.0150374	-0.014453	-0.0115189	-0.00935047	-0.0193623	-0.0059499	-0.0118379	-0.0115394	-0.0210526
surface electrode 5
	time
frequency	-1.5	-1.45	-1.4	-1.35	-1.3	-1.25	-1.2	-1.15	-1.1	-1.05	-1	-0.95	-0.9	-0.85	-0.8	-0.75	-0.7	-0.65	-0.6	-0.55	-0.5	-0.45	-0.4	-0.35	-0.3	-0.25	-0.2	-0.15	-0.1	-0.05	0	0.05	0.1	0.15	0.2	0.25	0.3	0.35	0.4	0.45	0.5	0.55	0.6	0.65	0.7	0.75	0.8	0.85	0.9
1	-0.218772	-0.210057	-0.200349	-0.190519	-0.17895	-0.166451	-0.153064	-0.138846	-0.125048	-0.109442	-0.0932451	-0.0765624	-0.0594994	-0.043506	-0.0260267	-0.00850427	0.00893564	0.0261539	0.0417183	0.0580726	0.0737498	0.0886015	0.102484	0.114325	0.125983	0.136317	0.145235	0.15265	0.158086	0.162387	0.164994	0.165896	0.165112	0.162918	0.158982	0.15346	0.146401	0.137869	0.128748	0.117601	0.105246	0.0918124	0.0774291	0.0634117	0.0475336	0.031057	0.014107	-0.00319293	-0.0193616
2	-0.0911116	-0.0862808	-0.0817155	-0.0779311	-0.0743972	-0.0712694	-0.068121	-0.0644618	-0.0602439	-0.0544002	-0.0467452	-0.0366373	-0.0233562	-0.007807	0.0128263	0.0373197	0.0652618	0.0959012	0.125847	0.159419	0.193629	0.228136	0.262519	0.293508	0.325202	0.353424	0.376536	0.393228	0.402254	0.404825	0.400066	0.388587	0.371152	0.350458	0.323886	0.293975	0.261772	0.228371	0.197484	0.164979	0.134385	0.106477	0.0816466	0.0616283	0.0431268	0.027778	0.015308	0.00538082	-0.00190431
3	-0.0781233	-0.0717206	-0.064038	-0.0566085	-0.0488864	-0.0417203	-0.0351867	-0.0296123	-0.0258197	-0.0234932	-0.0226496	-0.0229265	-0.0237079	-0.0236333	-0.020751	-0.0126129	0.00341397	0.0293614	0.0633116	0.110805	0.16677	0.226817	0.286604	0.338496	0.387561	0.424311	0.442964	0.439296	0.415735	0.372552	0.31824	0.25994	0.202424	0.152403	0.10381	0.0637304	0.0336888	0.0138934	0.00363655	-0.000534475	0.00035904	0.00407508	0.00865256	0.012381	0.0157044	0.0189167	0.0226642	0.0276588	0.0335753
4	-0.059803	-0.0547413	-0.0452271	-0.0346869	-0.0226772	-0.0106971	-0.000650487	0.00593633	0.00951421	0.0115236	0.0116618	0.0106727	0.00973926	0.0101641	0.01257	0.0172847	0.0250232	0.0383789	0.0599772	0.0961698	0.144017	0.200181	0.262427	0.321205	0.380056	0.428403	0.460278	0.467055	0.446284	0.398998	0.336347	0.267288	0.198974	0.142246	0.0935986	0.061464	0.0440778	0.036162	0.0331825	0.0308414	0.0264447	0.020123	0.0129231	0.00482255	-0.00502247	-0.0121897	-0.012009	-0.00362216	0.00863397
5	-0.110898	-0.119997	-0.123987	-0.121871	-0.113607	-0.100466	-0.0851548	-0.0721804	-0.0656387	-0.0646818	-0.0668576	-0.0693065	-0.0701515	-0.0686057	-0.0632817	-0.054663	-0.0439863	-0.0312274	-0.0130608	0.020579	0.0702978	0.134175	0.210955	0.289382	0.371139	0.436259	0.474707	0.474153	0.434143	0.359205	0.269399	0.180793	0.10616	0.0557461	0.0256366	0.0199028	0.0277426	0.0401636	0.0516012	0.0603894	0.0650299	0.0680291	0.0706819	0.0717234	0.0704314	0.069849	0.0747343	0.0838784	0.0916791
6	-0.101942	-0.101337	-0.104874	-0.107775	-0.109499	-0.10893	-0.101945	-0.0864958	-0.0703481	-0.0557541	-0.0508121	-0.0555848	-0.0663006	-0.0774994	-0.0816953	-0.0696008	-0.0422151	-0.00145442	0.0460872	0.0991056	0.146083	0.191006	0.240163	0.289254	0.343777	0.389557	0.405935	0.379072	0.317469	0.230872	0.147678	0.0839172	0.0461366	0.0321741	0.033742	0.0450103	0.0558842	0.05771	0.0513054	0.0386656	0.024106	0.0171876	0.0237806	0.0404026	0.0637289	0.0906368	0.119395	0.142357	0.15474
7	-0.053319	-0.0355135	-0.0287798	-0.028149	-0.0340165	-0.0409162	-0.0415636	-0.027963	-0.00932138	0.00743203	0.00702477	-0.0134677	-0.0405921	-0.0577578	-0.0600339	-0.0380398	-0.00131711	0.0397526	0.0760931	0.11158	0.144716	0.184364	0.234628	0.280849	0.32749	0.36475	0.376193	0.351992	0.301625	0.23317	0.16675	0.115206	0.0864731	0.0741844	0.0607903	0.0524723	0.0608931	0.0687345	0.0727213	0.0708418	0.0533266	0.0389455	0.0411154	0.0596326	0.0932515	0.12975	0.155881	0.172665	0.186872
8	-0.0517184	-0.031344	-0.00800778	0.0166351	0.0294142	0.0370657	0.0395842	0.0395915	0.0297969	0.00710092	-0.0201113	-0.0404309	-0.0456009	-0.042209	-0.0284016	0.00415965	0.0389824	0.0693108	0.0908618	0.119572	0.161293	0.210625	0.26583	0.315307	0.365501	0.392165	0.38221	0.341011	0.293836	0.243778	0.198343	0.154446	0.114792	0.088102	0.0627552	0.0475058	0.0503896	0.0463015	0.0491841	0.0604797	0.0670339	0.0861045	0.10647	0.121782	0.143567	0.168138	0.182729	0.193497	0.203332
9	-0.0678881	-0.0532456	-0.0331583	0.00551005	0.0407814	0.0771257	0.0900221	0.0768488	0.0304668	-0.0340996	-0.0797005	-0.0922733	-0.0677377	-0.0246738	0.0178098	0.0527077	0.0696958	0.0856319	0.099466	0.12432	0.162869	0.202987	0.254384	0.31608	0.369773	0.366447	0.314701	0.250454	0.215883	0.203806	0.194895	0.173248	0.138234	0.112915	0.0878453	0.0662107	0.0645534	0.0666434	0.0736055	0.0849637	0.0972722	0.132856	0.157646	0.164688	0.168938	0.175868	0.182603	0.206761	0.218624
10	-0.100575	-0.0852806	-0.0742545	-0.0409059	0.00570954	0.0618586	0.0767074	0.0561543	0.00179563	-0.0556858	-0.0977018	-0.096349	-0.0479574	0.0207946	0.0846975	0.116371	0.099326	0.0901805	0.0998228	0.122057	0.136603	0.137775	0.177974	0.262863	0.334518	0.316665	0.237685	0.164642	0.148725	0.166821	0.181738	0.182519	0.161954	0.151744	0.157594	0.146265	0.119854	0.120318	0.134073	0.148584	0.148257	0.174371	0.199925	0.212353	0.213539	0.202962	0.192185	0.216862	0.224752
11	-0.13964	-0.116983	-0.0972867	-0.0757913	-0.0396673	0.0238304	0.0381491	0.0162168	-0.0295833	-0.0583671	-0.0808692	-0.0671846	-0.0059319	0.0766738	0.129468	0.138737	0.114073	0.102258	0.112642	0.134149	0.13539	0.112955	0.138191	0.218046	0.300447	0.294812	0.228443	0.161097	0.140949	0.164771	0.175624	0.168065	0.141556	0.14431	0.202991	0.250722	0.213448	0.175639	0.168864	0.195955	0.209843	0.238388	0.264278	0.272576	0.275723	0.257472	0.212589	0.211206	0.208816
12	-0.168215	-0.147628	-0.118176	-0.0957118	-0.0660414	-0.0135974	0.00670066	-0.00296674	-0.0427203	-0.0558142	-0.0637678	-0.0510352	0.00841693	0.0968963	0.127793	0.112401	0.0988974	0.115734	0.136373	0.14775	0.155118	0.135169	0.140538	0.192586	0.260369	0.276554	0.242004	0.190926	0.160711	0.161276	0.156308	0.127164	0.0946032	0.120369	0.222409	0.324266	0.303282	0.230549	0.180683	0.21721	0.271048	0.31343	0.333709	0.325858	0.313112	0.273048	0.203272	0.176973	0.173377
13	-0.167204	-0.155693	-0.134272	-0.104883	-0.0663326	-0.0183776	0.00277347	-0.0028137	-0.0403329	-0.0470094	-0.0566903	-0.0429886	0.00326271	0.0901025	0.114154	0.084169	0.0746121	0.124144	0.150337	0.154022	0.170076	0.164468	0.160065	0.18997	0.234624	0.256656	0.239147	0.204559	0.173537	0.152481	0.139482	0.094404	0.0752155	0.135321	0.256922	0.361262	0.350368	0.267283	0.190204	0.227127	0.311079	0.354812	0.360801	0.3377	0.302388	0.237928	0.162457	0.141477	0.146881
14	-0.139292	-0.14166	-0.137191	-0.107252	-0.0574831	-0.00245226	0.0225834	0.0135682	-0.0174144	-0.0295556	-0.0458495	-0.0374373	-0.00669745	0.0742958	0.115305	0.0773663	0.0577761	0.126354	0.144487	0.151121	0.180883	0.186281	0.180065	0.193102	0.214351	0.232965	0.226989	0.196164	0.167242	0.143446	0.139909	0.0917582	0.0939254	0.172047	0.277687	0.360689	0.361661	0.294573	0.202403	0.216959	0.310134	0.337412	0.333471	0.312712	0.273126	0.202812	0.141849	0.128086	0.132761
15	-0.0983451	-0.110117	-0.115015	-0.0876752	-0.0404376	0.0282059	0.0679755	0.0509969	0.0173874	-0.00557864	-0.0239932	-0.0239755	0.00400753	0.0806377	0.128676	0.0831017	0.0572573	0.131077	0.13771	0.155796	0.198578	0.203286	0.191493	0.192279	0.20593	0.209951	0.204238	0.17238	0.145474	0.133013	0.146335	0.11431	0.13666	0.221105	0.286057	0.33752	0.343015	0.299087	0.211082	0.200215	0.280249	0.280675	0.271455	0.265648	0.244212	0.179486	0.142111	0.133583	0.127199
16	-0.058339	-0.0733544	-0.0746879	-0.0518651	-0.0180114	0.0633086	0.129147	0.104226	0.0496402	0.0145693	0.00205067	-0.00303634	0.0342026	0.105019	0.141045	0.0913579	0.0656199	0.132744	0.140042	0.175396	0.21946	0.215282	0.184788	0.186713	0.199174	0.189886	0.175281	0.147079	0.120574	0.119893	0.145311	0.142731	0.183594	0.255744	0.275794	0.292118	0.306178	0.283297	0.208354	0.175257	0.226434	0.210833	0.198855	0.212099	0.215453	0.163762	0.139825	0.139174	0.119049
17	-0.0192263	-0.0399534	-0.0381866	-0.0222907	0.00212724	0.0825865	0.183346	0.157497	0.0744401	0.0286751	0.0224652	0.0142273	0.0607818	0.12594	0.149567	0.109067	0.0709546	0.127697	0.147203	0.1889	0.227926	0.219921	0.171121	0.189982	0.191001	0.179928	0.152673	0.12852	0.105443	0.103176	0.131062	0.153319	0.203598	0.259896	0.256476	0.23074	0.255313	0.259296	0.198203	0.138692	0.159563	0.153554	0.138599	0.160215	0.187369	0.150254	0.119806	0.1353	0.107227
18	0.00823096	-0.0139683	-0.0188187	-0.012636	0.0146229	0.0893099	0.210878	0.186495	0.0845194	0.0310199	0.0264329	0.0217217	0.0730803	0.135298	0.148079	0.122336	0.0811443	0.116733	0.149671	0.186041	0.213749	0.202291	0.154903	0.196997	0.184144	0.174669	0.133056	0.104668	0.0928039	0.083642	0.103889	0.141029	0.197614	0.238038	0.225662	0.161534	0.198344	0.221653	0.171327	0.0903073	0.0934931	0.102905	0.0925855	0.116031	0.149594	0.123546	0.0859237	0.117454	0.0901203
19	0.0264673	0.000649566	-0.0222905	-0.0206565	0.0131227	0.0815002	0.206406	0.190359	0.0846839	0.0295223	0.0169143	0.0161528	0.0651664	0.132543	0.144456	0.131274	0.0963695	0.112717	0.146738	0.165507	0.182306	0.170372	0.146101	0.198033	0.180535	0.170511	0.117686	0.0763032	0.0839719	0.0636002	0.075458	0.11504	0.16562	0.203056	0.187435	0.100239	0.146806	0.183204	0.139468	0.0414483	0.0428764	0.0618226	0.0612464	0.0857449	0.114481	0.0937524	0.0495282	0.095483	0.0734491
20	0.0375601	0.00378886	-0.0380404	-0.036869	0.00177971	0.0706263	0.183139	0.175505	0.0784463	0.0276678	0.0028166	0.00411908	0.048866	0.126337	0.139441	0.132421	0.113717	0.119297	0.140708	0.139762	0.14459	0.130266	0.142079	0.182522	0.175508	0.164729	0.100836	0.0503502	0.0748038	0.0430993	0.0526133	0.0898963	0.123794	0.161272	0.137976	0.0537899	0.108501	0.147896	0.104673	0.00204135	0.00956625	0.0291482	0.0390163	0.0681286	0.0835398	0.0653135	0.016694	0.0722836	0.0577613
21	0.0454266	0.00144245	-0.0565876	-0.0580468	-0.0170884	0.0482026	0.1391	0.156323	0.0729223	0.0290777	-0.00863345	-0.0145039	0.0246641	0.114282	0.134011	0.126825	0.130268	0.130178	0.131901	0.115364	0.1055	0.0983464	0.136823	0.153159	0.168464	0.153977	0.0864784	0.0229782	0.0631155	0.0278677	0.0331462	0.066299	0.0796673	0.116698	0.0930336	0.0271077	0.0727748	0.117217	0.0792724	-0.0144344	-0.00968828	0.010499	0.0228462	0.0551142	0.0635023	0.0502661	-0.0142086	0.0438107	0.0459877
22	0.0482277	-0.00846902	-0.0666714	-0.074303	-0.0287101	0.0336267	0.100089	0.127346	0.0605441	0.027335	-0.0153844	-0.0277576	0.00925072	0.106234	0.121098	0.117897	0.136657	0.141116	0.121964	0.0972961	0.0730644	0.0778554	0.123807	0.114176	0.150717	0.141557	0.068263	0.00836704	0.0492686	0.0114027	0.0220335	0.0489345	0.0432665	0.0719804	0.0478324	0.0153601	0.0546907	0.091569	0.0506149	-0.0169476	-0.0112543	0.000982485	0.009918	0.0499502	0.0516065	0.0410291	-0.037059	0.0214252	0.0282536
23	0.0466359	-0.012139	-0.0667245	-0.0888844	-0.0396856	0.0194939	0.0581139	0.0989668	0.0491992	0.0236078	-0.0140756	-0.0378395	-0.000843724	0.0911236	0.101416	0.105853	0.136121	0.144255	0.112736	0.0837393	0.0468496	0.0643478	0.101688	0.0758895	0.12626	0.129387	0.0521779	-0.00211879	0.0301007	0.00271695	0.0137365	0.0364483	0.0141129	0.0299439	0.0100429	0.0126537	0.0388611	0.0663051	0.0289714	-0.00475914	-0.00628174	0.000574719	0.000345766	0.0448996	0.0497575	0.0358966	-0.0525404	-0.00611379	0.0114571
24	0.0395195	-0.0038569	-0.0519374	-0.0909151	-0.0424107	0.0159615	0.0196703	0.0742053	0.0361727	0.0146789	-0.00280069	-0.0415171	-0.00531864	0.0710627	0.0766787	0.0951456	0.124995	0.137915	0.103794	0.0780073	0.0317025	0.0604435	0.0774933	0.0515416	0.0979321	0.120779	0.0391273	-0.011606	0.00812554	0.00155642	0.00475396	0.0245452	-0.00498036	0.00385509	-0.00942566	0.0164374	0.0289709	0.047498	0.0112109	0.0122977	0.00257001	0.00485042	-0.006788	0.0419802	0.0546	0.039074	-0.0601042	-0.0281212	-0.00134367
25	0.0306673	0.00313824	-0.0302136	-0.0928121	-0.0399249	0.0125546	-0.00709223	0.0518745	0.0206919	0.00342442	0.00642927	-0.0387678	-0.00400107	0.0539566	0.0452973	0.0826537	0.109563	0.124077	0.0939897	0.0713193	0.0222291	0.0585407	0.048918	0.0339168	0.0671964	0.110521	0.0266315	-0.0146686	-0.0152154	-0.000604437	0.000500045	0.015901	-0.0210366	-0.0156985	-0.0202512	0.0207332	0.0230805	0.0305326	-0.00516019	0.0276773	0.0123254	0.00543283	-0.0113818	0.0426863	0.0571888	0.0359423	-0.0638723	-0.0427742	-0.0168077
26	0.0226587	0.0129916	-0.00349102	-0.0923678	-0.0310173	0.0101922	-0.0239764	0.0370265	0.00676519	-0.00789226	0.0144239	-0.0307311	-0.00102642	0.0411797	0.0157174	0.0707585	0.0945575	0.105658	0.0831888	0.0663111	0.0182642	0.0587244	0.0250419	0.0279008	0.0380124	0.100383	0.0169382	-0.0183742	-0.0373447	-0.00110043	-0.00213717	0.00842396	-0.0334517	-0.0248606	-0.0197348	0.0252357	0.0182443	0.0191834	-0.0185881	0.0372522	0.0194633	0.00296326	-0.0122401	0.0482309	0.0552022	0.0316452	-0.0661043	-0.0484764	-0.028197
27	0.0168869	0.0233803	0.0225778	-0.092373	-0.0162514	0.00645736	-0.0326694	0.027981	-0.00345431	-0.0182161	0.0175946	-0.0203265	0.000471704	0.0337687	-0.00619078	0.0596148	0.0834567	0.0839408	0.0691654	0.0612001	0.0158376	0.0580415	0.00825905	0.0293809	0.0109297	0.0890665	0.00984178	-0.0235361	-0.0566456	-0.00255522	-0.00412523	0.000781046	-0.0440088	-0.0279098	-0.0142073	0.0282273	0.0127515	0.0124453	-0.0298911	0.038922	0.0222973	-0.000842575	-0.00839887	0.0575243	0.0459711	0.0251425	-0.0693599	-0.0471101	-0.0350783
28	0.0168768	0.0376468	0.0372861	-0.0937462	0.00346852	-0.00488208	-0.0335551	0.0229136	-0.0161167	-0.022022	0.0116145	-0.00797541	0.00237729	0.0336667	-0.0225917	0.0501024	0.0781099	0.0563937	0.0539697	0.0537164	0.0172342	0.0520414	-0.0022644	0.0353764	-0.0185484	0.0779236	0.00477907	-0.0300422	-0.0754201	-0.00376133	-0.00397095	-0.00537586	-0.0547324	-0.027708	-0.0104901	0.0279421	0.00655015	0.00582037	-0.0391733	0.0402421	0.0216531	-0.00160988	-0.00133336	0.0691641	0.0373427	0.00969217	-0.0720919	-0.0410228	-0.0398599
29	0.0175814	0.0476449	0.0501912	-0.0930862	0.0261369	-0.0131207	-0.0313224	0.0168695	-0.0202782	-0.0269033	0.00187392	0.000454336	-0.00244258	0.03533	-0.0198016	0.044606	0.0777215	0.0324867	0.034567	0.0451355	0.0139411	0.0476051	-0.00409058	0.0397129	-0.0397437	0.0644985	0.00291845	-0.0344346	-0.0854338	-0.0106555	-0.00947964	-0.0164545	-0.0623371	-0.0268769	-0.0101615	0.0292711	-0.000928036	0.00457499	-0.0476262	0.0350841	0.0166209	0.000976882	0.0111056	0.0791062	0.0158372	0.00105539	-0.0762602	-0.0318312	-0.0416779
30	0.0156954	0.0520231	0.0649155	-0.0865143	0.0457975	-0.0200575	-0.0269773	0.0111894	-0.0177515	-0.0278351	-0.0139641	0.00863954	-0.00746009	0.0409081	-0.00905008	0.0389718	0.0789347	0.00973833	0.0164639	0.0328664	0.0120209	0.0414224	-0.00381175	0.0478475	-0.0550215	0.0450082	0.00126825	-0.038158	-0.0938912	-0.0212012	-0.0117898	-0.0146845	-0.0730169	-0.0257081	-0.0151456	0.0246347	-0.0072725	0.00554935	-0.0491507	0.026699	0.00835835	0.00807147	0.0169829	0.0847992	-0.00833423	-0.00441895	-0.0779299	-0.0275832	-0.0403954
surface electrode 6
	time
frequency	-1.5	-1.45	-1.4	-1.35	-1.3	-1.25	-1.2	-1.15	-1.1	-1.05	-1	-0.95	-0.9	-0.85	-0.8	-0.75	-0.7	-0.65	-0.6	-0.55	-0.5	-0.45	-0.4	-0.35	-0.3	-0.25	-0.2	-0.15	-0.1	-0.05	0	0.05	0.1	0.15	0.2	0.25	0.3	0.35	0.4	0.45	0.5	0.55	0.6	0.65	0.7	0.75	0.8	0.85	0.9
1	-0.286173	-0.275936	-0.264745	-0.253559	-0.240514	-0.226514	-0.211583	-0.195757	-0.180405	-0.163033	-0.144977	-0.126332	-0.107209	-0.0892458	-0.0695809	-0.0498417	-0.030171	-0.010712	0.00694057	0.0255985	0.0436446	0.0609501	0.0773781	0.0916448	0.106002	0.119089	0.130788	0.141001	0.149049	0.156236	0.161825	0.165836	0.168305	0.169247	0.168842	0.166972	0.163653	0.158918	0.153332	0.146023	0.137473	0.127758	0.11695	0.106081	0.093429	0.0799642	0.0657966	0.0510375	0.0369842
2	-0.109003	-0.0912248	-0.0751653	-0.0626296	-0.0522494	-0.0455635	-0.0423807	-0.0418078	-0.0423667	-0.0426917	-0.0411035	-0.0358034	-0.024679	-0.00735656	0.0202378	0.056953	0.101485	0.151681	0.201248	0.256989	0.313655	0.369801	0.423613	0.469216	0.511922	0.545647	0.568912	0.580844	0.581501	0.57108	0.549768	0.518919	0.480291	0.439339	0.39098	0.340189	0.288384	0.236893	0.190953	0.144391	0.102533	0.0662946	0.0359248	0.0128927	-0.00684315	-0.0214064	-0.0312341	-0.0369809	-0.039586
3	-0.0823056	-0.0823664	-0.0797389	-0.0753691	-0.0697667	-0.0649831	-0.0620937	-0.0617937	-0.0648482	-0.0722924	-0.083053	-0.0953403	-0.10857	-0.1212	-0.132731	-0.1367	-0.126515	-0.0969221	-0.049562	0.024426	0.119215	0.227813	0.343727	0.454941	0.577676	0.694889	0.792938	0.857049	0.878492	0.861631	0.808999	0.726984	0.622656	0.51561	0.398911	0.289772	0.19175	0.106958	0.0429029	-0.00838232	-0.0401278	-0.0547903	-0.0574608	-0.0542484	-0.0490809	-0.0450924	-0.0431784	-0.0419161	-0.0403413
4	0.00346207	-0.0046376	-0.0120171	-0.0155964	-0.0184596	-0.0239935	-0.0303601	-0.0326994	-0.0308949	-0.0287402	-0.0294086	-0.0330161	-0.0406754	-0.0539212	-0.077254	-0.109213	-0.146877	-0.184984	-0.209788	-0.21141	-0.177524	-0.103138	0.0150393	0.15903	0.340787	0.535964	0.7262	0.879933	0.959011	0.959652	0.879763	0.740319	0.562041	0.382298	0.197024	0.0438824	-0.066722	-0.133267	-0.157497	-0.149454	-0.116778	-0.0694714	-0.0164168	0.0281216	0.0642057	0.0866979	0.0958272	0.0911577	0.077766
5	0.0359586	0.0368151	0.0351982	0.0373747	0.0443219	0.0548261	0.0702514	0.089505	0.101143	0.0957872	0.0713268	0.0337747	-0.00973772	-0.0494184	-0.0903093	-0.12678	-0.158481	-0.183727	-0.198886	-0.207266	-0.194141	-0.132138	-0.0109104	0.147567	0.365997	0.611171	0.840518	1.01149	1.0796	1.0342	0.890061	0.6912	0.468735	0.265697	0.0756306	-0.0582754	-0.132163	-0.160155	-0.155356	-0.128636	-0.0920277	-0.0486712	-0.00278297	0.0340128	0.0667172	0.0974965	0.123054	0.140628	0.151227
6	-0.0485535	-0.0335659	-0.0235922	-0.0136676	-0.00283002	0.00531013	0.0257009	0.0606293	0.100294	0.141611	0.169585	0.173283	0.144362	0.0892934	0.01228	-0.0676925	-0.141804	-0.192742	-0.211462	-0.209214	-0.186985	-0.126176	0.00371841	0.180132	0.430418	0.731305	1.00668	1.17574	1.19949	1.07254	0.82313	0.522706	0.238964	0.0354402	-0.0959401	-0.148245	-0.162274	-0.151773	-0.114513	-0.0750711	-0.0466269	-0.018272	0.00301626	0.0099196	0.0122352	0.0185882	0.022382	0.0234795	0.036659
7	-0.0195527	0.020164	0.0557715	0.0740143	0.061453	0.0266667	-0.00708463	-0.0232967	-0.0102043	0.0200864	0.042285	0.0411836	0.0116847	-0.0342737	-0.0919577	-0.144727	-0.183155	-0.196317	-0.190494	-0.18268	-0.166971	-0.130716	-0.0457865	0.0964033	0.339475	0.681857	1.01267	1.19545	1.16488	0.926968	0.563656	0.211651	-0.0499533	-0.189203	-0.246954	-0.246695	-0.223806	-0.196824	-0.153324	-0.114895	-0.089999	-0.0572307	-0.0241081	0.00313861	0.0278457	0.0413272	0.0465371	0.0476295	0.0463519
8	-0.00351327	0.0437498	0.0934103	0.1236	0.116243	0.0840585	0.0408518	0.00531115	-0.0111496	-0.0173037	-0.0198499	-0.0296204	-0.0509976	-0.076015	-0.100474	-0.117105	-0.129529	-0.13761	-0.14061	-0.148441	-0.153462	-0.13517	-0.064816	0.0859567	0.328819	0.615546	0.83505	0.906875	0.820747	0.596005	0.311735	0.0505765	-0.143918	-0.245384	-0.292545	-0.300704	-0.286707	-0.267618	-0.231899	-0.186119	-0.147743	-0.108951	-0.0705008	-0.0310666	0.0170107	0.0562888	0.084069	0.100577	0.0995636
9	-0.026184	0.0190486	0.0741712	0.113813	0.123911	0.11401	0.0884451	0.0572911	0.0293656	0.00996315	0.00653533	0.0040126	-0.011949	-0.0424505	-0.0791589	-0.105943	-0.118263	-0.121377	-0.120979	-0.119331	-0.116336	-0.0940463	-0.0261401	0.119196	0.321316	0.505434	0.596546	0.59142	0.516452	0.364601	0.173483	-0.0241513	-0.192792	-0.289829	-0.342745	-0.354036	-0.343326	-0.324975	-0.289789	-0.232365	-0.178058	-0.127448	-0.0832621	-0.0484661	-0.00565012	0.0394164	0.0811124	0.10926	0.112584
10	-0.0406251	-0.0275434	0.000461555	0.0478225	0.0954845	0.125496	0.126995	0.107122	0.0739554	0.0474706	0.0414074	0.0354274	0.00839794	-0.0332429	-0.0692906	-0.0878173	-0.0973158	-0.104611	-0.106263	-0.0888405	-0.0642062	-0.0247834	0.0413753	0.153304	0.287455	0.389702	0.415589	0.372809	0.296521	0.192611	0.0824643	-0.0460709	-0.181449	-0.274306	-0.346608	-0.373505	-0.359937	-0.320074	-0.263587	-0.195885	-0.136042	-0.0673945	0.00163449	0.0379049	0.0412423	0.0361135	0.0627256	0.107542	0.125693
11	-0.061297	-0.096182	-0.100322	-0.0613059	0.00846154	0.0817505	0.113978	0.115114	0.083056	0.04014	0.0114151	0.0113709	0.00583673	-0.0282285	-0.0379059	-0.00825985	0.00373732	-0.0143953	-0.025793	0.00535703	0.0439774	0.0881169	0.135112	0.18574	0.228019	0.26141	0.2757	0.234268	0.145487	0.0372923	-0.009178	-0.0427	-0.126808	-0.200261	-0.283489	-0.30539	-0.252171	-0.140495	-0.0307368	0.0397497	0.094419	0.170932	0.232254	0.236604	0.183339	0.110978	0.0787891	0.10362	0.131373
12	-0.100604	-0.146888	-0.163555	-0.143516	-0.0996008	-0.0121865	0.0604558	0.0771375	0.0454728	-0.00528239	-0.0575673	-0.0430223	-0.00382817	0.00231503	0.032898	0.105189	0.156728	0.150686	0.126891	0.146654	0.165547	0.185812	0.188842	0.178802	0.17119	0.144227	0.119776	0.112229	0.0604745	-0.0533814	-0.0870499	-0.0537296	-0.083072	-0.104375	-0.135318	-0.105501	0.0251341	0.218424	0.351407	0.389308	0.410436	0.438162	0.426485	0.380772	0.30791	0.220739	0.117844	0.071782	0.0825278
13	-0.131808	-0.15128	-0.153936	-0.141809	-0.128843	-0.0462217	0.0371179	0.0420816	0.0126206	-0.0319022	-0.0820188	-0.0671681	-0.0121238	0.0276563	0.0886657	0.180217	0.271273	0.298231	0.25465	0.211352	0.187624	0.198422	0.187343	0.165601	0.159024	0.0920013	0.0134374	0.0272625	0.0208116	-0.072094	-0.119694	-0.0913576	-0.0848129	-0.0552045	0.00802506	0.124239	0.323716	0.52977	0.606553	0.574623	0.557698	0.518566	0.440499	0.387005	0.334346	0.252034	0.111065	0.016932	0.00642561
14	-0.132013	-0.11759	-0.0936009	-0.0870147	-0.0953484	-0.0298949	0.0320584	0.0313602	-0.00537897	-0.0302274	-0.0618797	-0.0731088	-0.0374481	0.0152013	0.088212	0.182201	0.302945	0.363287	0.30197	0.184624	0.121833	0.144024	0.16446	0.170194	0.1683	0.0909806	-0.00699491	-0.0146217	0.00541825	-0.0621451	-0.133503	-0.137256	-0.105395	-0.0453672	0.0710568	0.265495	0.48536	0.6274	0.627936	0.566953	0.526707	0.45394	0.373344	0.3372	0.31218	0.232721	0.0825394	-0.0337061	-0.0545149
15	-0.108815	-0.0713682	-0.0135402	-0.00940225	-0.0309188	0.0117957	0.0422146	0.0422134	-0.0195074	-0.0267506	-0.0270813	-0.0621157	-0.0566543	-0.0215332	0.0440549	0.142206	0.266432	0.326315	0.251626	0.10146	0.0360613	0.0687337	0.128031	0.170106	0.165962	0.107206	0.0348921	-0.00187104	0.00423892	-0.0638583	-0.137229	-0.159435	-0.115348	-0.0430795	0.0643621	0.281632	0.484648	0.528973	0.463849	0.436924	0.401979	0.32649	0.288265	0.270615	0.258909	0.18719	0.0441659	-0.0606358	-0.073823
16	-0.0863267	-0.0330059	0.0404434	0.0479602	0.0388449	0.0455557	0.0523791	0.051063	-0.0279065	-0.0309051	0.000869499	-0.0344604	-0.0582361	-0.0624366	-0.0029998	0.0984089	0.194148	0.234358	0.151955	0.00734473	-0.0197515	0.0129862	0.0850842	0.150927	0.157471	0.118874	0.0844591	0.0415366	0.0193507	-0.0808927	-0.138198	-0.152332	-0.102223	-0.0324982	0.0341719	0.206971	0.358932	0.349648	0.242263	0.266338	0.283972	0.218832	0.21479	0.21671	0.20707	0.135333	0.00864591	-0.0541523	-0.0697944
17	-0.0821537	-0.0343383	0.0508069	0.0715683	0.064996	0.0522666	0.0491534	0.0547504	-0.0277906	-0.0293428	0.00874295	-0.00346991	-0.0333001	-0.0755241	-0.0567451	0.050013	0.135068	0.147312	0.0698863	-0.0452016	-0.0558972	-0.0204106	0.0467894	0.101998	0.135051	0.121915	0.111151	0.0873174	0.0507225	-0.0698956	-0.131917	-0.151323	-0.075947	-0.0145067	-0.0072018	0.105872	0.207985	0.172781	0.0842006	0.138258	0.209343	0.148607	0.173279	0.169604	0.156101	0.0990321	0.0106588	-0.0344694	-0.0547797
18	-0.0775642	-0.0342292	0.0251319	0.0511695	0.0742039	0.0523427	0.0409731	0.0335589	-0.0279085	-0.0316603	0.0105771	0.0221835	0.00423766	-0.0751017	-0.0705766	0.0346576	0.0795156	0.0753056	0.0112038	-0.0727587	-0.0672631	-0.0326843	0.00305325	0.0538808	0.120896	0.10993	0.0947659	0.113513	0.080746	-0.0491103	-0.123966	-0.13159	-0.0383408	0.00164762	-0.0233592	0.0187435	0.078594	0.056636	-0.00194922	0.0416941	0.157955	0.113333	0.120767	0.138429	0.127099	0.0589945	0.0104263	-0.00912045	-0.0484778
19	-0.0647822	-0.0287503	-0.00525169	0.0123345	0.0586869	0.0427555	0.0343794	-0.00106062	-0.0317309	-0.0336841	0.0091498	0.0255482	0.0372126	-0.0641495	-0.0554295	0.0383008	0.0333295	0.0272986	-0.0158822	-0.0761114	-0.0645245	-0.0320535	-0.0347738	0.0144271	0.105113	0.0879102	0.0488411	0.113665	0.100881	-0.021065	-0.107959	-0.100527	-0.00626781	0.00869102	-0.0275482	-0.0375792	0.000613053	0.00544196	-0.0258588	-0.00769037	0.115721	0.0935729	0.064868	0.109881	0.106723	0.027288	0.00330119	0.00713734	-0.0431208
20	-0.0482965	-0.0240728	-0.0289984	-0.00347141	0.00869567	0.0423054	0.0105546	-0.0135216	-0.0519568	-0.0150438	-0.00345243	0.0164964	0.0413687	-0.0397504	-0.0392763	0.0324574	0.0224257	-0.00499161	-0.0251115	-0.0600352	-0.0616958	-0.028499	-0.0516037	-0.00432469	0.0737245	0.0644573	0.0134728	0.0992763	0.0907956	0.0118929	-0.087658	-0.0820291	0.0203442	0.00267533	-0.0401522	-0.0589368	-0.0110959	-0.0314757	-0.015818	0.00267106	0.0654303	0.0590412	0.0425284	0.0798043	0.0745606	0.00324211	0.0133789	-0.0160111	-0.0251728
21	-0.0342159	-0.01466	-0.0214984	-0.0205861	-0.0101299	0.0236357	0.0112615	-0.0357625	-0.0498286	-0.0180844	-0.00325491	0.000214991	0.0404224	-0.0338231	-0.0180099	0.0407859	-0.00159331	-0.0186172	-0.0193924	-0.050581	-0.0494636	-0.0203397	-0.0559646	-0.026067	0.0573214	0.0415448	-0.0218495	0.0776549	0.0901313	0.023483	-0.0686152	-0.0574323	0.0195426	-0.00310484	-0.0387539	-0.0659697	-0.0195781	-0.0205005	-0.0101812	-0.000196118	0.0383399	0.0497143	0.00724786	0.0519306	0.0599808	-0.00123006	-0.00621328	-0.0205341	-0.0188696
22	-0.0250161	-0.0101988	-0.00290576	-0.0226801	-0.0145893	-0.00389371	0.0179821	-0.0572899	-0.0420146	-0.0232497	-0.000600563	-0.00889925	0.0331586	-0.038797	0.00169605	0.0467092	-0.0205127	-0.0249291	-0.0171227	-0.0429082	-0.0355326	-0.0149802	-0.0490042	-0.0367174	0.0528677	0.0150089	-0.0439326	0.0682437	0.0863273	0.0144458	-0.0564037	-0.0313401	0.00715749	-0.0102614	-0.0451106	-0.0578526	-0.019292	-0.00699007	-0.00604595	0.000175825	0.0293526	0.0418956	-0.0170869	0.0321657	0.0447282	0.000456839	-0.0286623	-0.0193119	-0.0187862
23	-0.022936	-0.00743321	0.000146919	-0.0109569	-0.0287914	-0.00568132	-0.00486442	-0.0418167	-0.0413804	-0.0132006	-0.0069146	-0.0108607	0.0105638	-0.0256644	0.00710536	0.0313572	-0.0178605	-0.0264272	-0.01378	-0.0299885	-0.0235626	-0.00937041	-0.0412632	-0.0402944	0.032588	0.00180382	-0.038966	0.0483759	0.0596967	0.0175498	-0.0416443	-0.0258617	0.00092022	-0.0207688	-0.0489505	-0.0501583	-0.00534255	-0.0130846	-0.00522863	0.0178163	0.0217482	0.0149985	-0.0122623	0.0168414	0.0272263	-0.00731452	-0.0208661	-0.0384322	-0.00907509
24	-0.0275392	-0.00506176	-0.000434751	-0.00517893	-0.0340973	0.00259084	-0.0329877	-0.0200046	-0.0299719	-0.00199861	-0.0144235	-0.00982865	-0.0138688	-0.018272	0.00639426	0.0164167	-0.0162572	-0.0283163	-0.00474648	-0.019722	-0.00885763	0.00399816	-0.0363039	-0.042601	0.0116958	-0.00377012	-0.0224699	0.0312247	0.0237229	0.0209631	-0.0330988	-0.0243774	0.00274239	-0.0292939	-0.0440679	-0.0399132	-0.000629174	-0.0246296	-0.0105636	0.0283459	0.0196808	-0.0051067	-0.00562264	0.0139598	0.0128697	-0.0173694	-0.00901205	-0.0533071	-0.00137336
25	-0.0265958	-0.00706853	0.0100987	0.0028871	-0.0271201	-0.0198643	-0.0264875	-0.0264703	-0.0227246	-0.00952301	-0.0115606	-0.0086166	-0.0122556	-0.0171847	0.0096162	0.0174018	-0.0211366	-0.0337755	-0.00835187	-0.0144177	0.000961094	0.00190803	-0.0259165	-0.0461544	0.0143033	-0.0117693	-0.0309475	0.0247115	0.019285	0.0101688	-0.0251729	-0.0174458	-0.00358506	-0.0302334	-0.0439554	-0.0332737	-0.00774921	-0.0219993	-0.0132344	0.026086	0.023831	-0.00957096	-0.0156342	-0.00150428	0.00428292	-0.0144959	-0.0168278	-0.0499014	-0.00220062
26	-0.0200973	-0.00534235	0.0300039	0.0207582	-0.0199742	-0.0493158	-0.00585522	-0.0419765	-0.028035	-0.0283551	-0.00640093	-0.00104815	0.00965066	-0.0121507	0.0113052	0.0250772	-0.0212121	-0.0453846	-0.0190934	-0.0145249	-0.00605752	-0.0168096	-0.0158865	-0.0439575	0.0317907	-0.0148056	-0.0565648	0.0219714	0.0287192	0.000436013	-0.0165676	-0.0157288	-0.00807595	-0.0266531	-0.0461858	-0.0302583	-0.0168286	-0.0183279	-0.0118189	0.0222281	0.0281442	-0.00410008	-0.0295807	-0.0279515	-0.00416066	-0.00506837	-0.0278108	-0.0478241	-0.0081413
27	-0.0184739	0.00226833	0.0378758	0.0285752	-0.0186844	-0.0533732	-0.00914103	-0.0405097	-0.0267654	-0.0362776	-0.0070672	0.0080778	0.0160341	-0.00673041	0.0141303	0.0223252	-0.0218894	-0.0520357	-0.0200274	-0.0134439	-0.0102928	-0.0246427	-0.0159063	-0.0384566	0.036577	-0.014017	-0.0617113	0.0172079	0.0201713	-0.00240767	-0.012977	-0.0185339	-0.00184798	-0.0227794	-0.0398592	-0.0279136	-0.0227004	-0.0246165	-0.0129496	0.020702	0.0302696	-0.00604389	-0.033549	-0.0401729	-0.0137993	-0.00565956	-0.0285963	-0.0501581	-0.00854007
28	-0.0264619	0.00266071	0.0214993	0.0092119	-0.0234814	-0.033935	-0.033735	-0.0245545	-0.0060924	-0.0273763	-0.00908111	0.00390849	-0.00933409	-0.00594706	0.0186241	0.00621999	-0.0320121	-0.0478468	-0.0133816	-0.000126512	0.0126759	-0.00242717	-0.0198272	-0.0399944	0.0139502	-0.018347	-0.0386898	0.0135421	-0.0103229	-0.00772029	-0.012099	-0.0160832	0.00993335	-0.0183923	-0.0240576	-0.0236883	-0.0263221	-0.0356574	-0.0184548	0.0179805	0.0243542	-0.0235964	-0.0321891	-0.0263526	-0.0193843	-0.0148551	-0.0197095	-0.0460409	0.00505492
29	-0.0312726	-0.000715678	-0.0195376	-0.0337873	-0.0249418	-0.00453	-0.055338	0.00455419	0.0289636	-0.00576372	-0.0113848	-0.0264826	-0.0677051	-0.0215166	0.0185976	-0.0153448	-0.0225303	-0.0250358	-0.00961568	0.0162839	0.075464	0.048239	-0.0128216	-0.0505633	-0.0313872	-0.011304	0.000305123	-0.00360542	-0.0454267	-0.0192752	-0.00535435	-0.000316514	0.0238969	-0.0106994	0.000621169	-0.026717	-0.0289574	-0.0309415	-0.0153103	0.00871568	0.0125434	-0.0545983	-0.0202618	0.00208423	-0.0216751	-0.0231124	0.00398448	-0.0195781	0.0380359
30	-0.0435954	-0.019362	-0.0426012	-0.0519271	-0.0288227	0.00941793	-0.0523346	-0.000921642	0.0441403	0.00717898	-0.00116692	-0.0370538	-0.0931601	-0.0183042	0.0258643	-0.02332	-0.0203679	-0.0264224	-0.0174154	0.0274212	0.110752	0.0735147	-0.0054305	-0.0569926	-0.0643752	-0.0177779	0.0146912	0.00755915	-0.0485388	-0.0293604	-0.000278301	0.00360187	0.0220667	-0.00194375	0.00877462	-0.0190029	-0.0210199	-0.0189812	-0.0260827	-0.00723065	0.00381366	-0.0699046	-0.0183108	0.017269	-0.015887	-0.0241345	0.00596669	-0.00183551	0.0383026
surface electrode 7
	time
frequency	-1.5	-1.45	-1.4	-1.35	-1.3	-1.25	-1.2	-1.15	-1.1	-1.05	-1	-0.95	-0.9	-0.85	-0.8	-0.75	-0.7	-0.65	-0.6	-0.55	-0.5	-0.45	-0.4	-0.35	-0.3	-0.25	-0.2	-0.15	-0.1	-0.05	0	0.05	0.1	0.15	0.2	0.25	0.3	0.35	0.4	0.45	0.5	0.55	0.6	0.65	0.7	0.75	0.8	0.85	0.9
1	-0.285999	-0.275522	-0.264041	-0.25255	-0.239143	-0.224767	-0.20947	-0.193325	-0.177747	-0.160227	-0.142139	-0.123585	-0.104673	-0.0869885	-0.0676832	-0.0483391	-0.0290804	-0.0100418	0.00721033	0.0254101	0.0429551	0.0597027	0.0755192	0.0891838	0.102874	0.115317	0.126425	0.136127	0.14378	0.150612	0.155892	0.1596	0.161733	0.162312	0.161459	0.159107	0.155308	0.150126	0.14418	0.136552	0.127776	0.11795	0.107179	0.0965036	0.0842642	0.0714499	0.0581968	0.0446478	0.0320073
2	-0.114491	-0.118725	-0.123933	-0.129642	-0.136515	-0.143487	-0.149713	-0.154341	-0.156565	-0.156153	-0.152138	-0.143772	-0.130132	-0.112051	-0.0860597	-0.0537245	-0.0161122	0.0253425	0.0657492	0.110782	0.156411	0.201949	0.24643	0.285372	0.323833	0.35723	0.384765	0.405895	0.419402	0.427228	0.42764	0.420537	0.40619	0.387104	0.360888	0.329646	0.294168	0.255514	0.218252	0.177606	0.138028	0.10057	0.0660239	0.0373679	0.0105544	-0.0111259	-0.0272205	-0.0379608	-0.0438522
3	-0.0974078	-0.0875015	-0.0773223	-0.0680855	-0.059183	-0.0524382	-0.0487889	-0.0489237	-0.0525596	-0.0603622	-0.0725409	-0.0893512	-0.109145	-0.126387	-0.139088	-0.141622	-0.131868	-0.10857	-0.0733409	-0.0182811	0.0538007	0.138776	0.231259	0.319785	0.416136	0.507809	0.585429	0.637368	0.655849	0.643889	0.60346	0.54026	0.459526	0.375	0.280418	0.190455	0.110528	0.0437674	-0.00455602	-0.0412118	-0.0608476	-0.0647762	-0.0566042	-0.0422516	-0.0232507	-0.00399222	0.0129392	0.0257642	0.0328982
4	-0.101652	-0.0990376	-0.09107	-0.0785907	-0.0601246	-0.039095	-0.0195569	-0.00438262	0.00390409	0.00460913	-0.00514125	-0.0247052	-0.049444	-0.0720953	-0.093767	-0.113084	-0.130742	-0.143436	-0.143411	-0.122557	-0.0753134	0.00114948	0.106684	0.222974	0.357177	0.488858	0.606541	0.69156	0.724794	0.70588	0.637908	0.534469	0.408263	0.283115	0.152814	0.0406823	-0.0449313	-0.0996568	-0.123004	-0.123978	-0.10774	-0.082787	-0.0523981	-0.0181819	0.0219771	0.056423	0.0795191	0.0912933	0.093144
5	-0.116642	-0.0982905	-0.0780254	-0.0619861	-0.0454367	-0.0287011	-0.0143185	-0.00462233	0.000790703	0.00230736	-0.00436706	-0.0213489	-0.0472732	-0.0736638	-0.0999155	-0.125142	-0.149681	-0.166175	-0.169248	-0.156068	-0.116583	-0.0400303	0.0749501	0.209678	0.37872	0.552626	0.70319	0.80396	0.833011	0.783515	0.658894	0.486469	0.299935	0.140145	0.00130507	-0.0911115	-0.145253	-0.177763	-0.193753	-0.19024	-0.170654	-0.143762	-0.109004	-0.0686716	-0.0205129	0.0235713	0.05672	0.0748873	0.0748652
6	-0.0669908	-0.0585647	-0.0512544	-0.0458494	-0.0318287	-0.0103214	0.00528656	0.0115721	0.00985549	-0.00123717	-0.0156363	-0.0269857	-0.0397371	-0.0557328	-0.0729338	-0.0901069	-0.109701	-0.120838	-0.11789	-0.106145	-0.090555	-0.0613637	0.00323546	0.105833	0.265525	0.460424	0.632036	0.724315	0.721914	0.613634	0.423244	0.219093	0.0507972	-0.0550923	-0.120324	-0.148638	-0.158366	-0.171802	-0.183957	-0.177582	-0.159294	-0.136134	-0.100607	-0.0606069	-0.0184554	0.0157375	0.0357816	0.0410753	0.0353195
7	-0.0713502	-0.0618995	-0.0434844	-0.023831	-0.000395405	0.0199879	0.0324911	0.0422291	0.0423621	0.0281	0.00165593	-0.0276418	-0.0541286	-0.0795466	-0.102894	-0.119436	-0.132311	-0.131473	-0.12129	-0.101136	-0.0684558	-0.0230783	0.0481975	0.162427	0.338872	0.543024	0.706774	0.753069	0.681593	0.490317	0.253346	0.0568717	-0.070005	-0.129788	-0.161721	-0.181072	-0.184236	-0.184949	-0.184085	-0.16336	-0.132077	-0.0925341	-0.0489114	-0.0162321	-0.00225185	-0.00374894	-0.014658	-0.0292951	-0.0341698
8	-0.0812564	-0.0521669	-0.0179589	0.0099437	0.0374532	0.0594108	0.0737848	0.0848473	0.0825438	0.0667999	0.0336967	-0.0107511	-0.0565927	-0.100552	-0.136408	-0.15807	-0.166796	-0.156983	-0.137512	-0.0992512	-0.0333353	0.0583833	0.174735	0.320649	0.507459	0.684292	0.804521	0.801876	0.693535	0.480653	0.242013	0.0317642	-0.118992	-0.19536	-0.230918	-0.253072	-0.257502	-0.256727	-0.244929	-0.209382	-0.157706	-0.0989984	-0.0433912	-0.00166146	0.01984	0.0228321	0.0168745	0.0121838	0.0214854
9	-0.069745	-0.0418284	-0.0175868	0.00338779	0.0332786	0.062646	0.0813581	0.0981404	0.100018	0.0915863	0.0690294	0.0286903	-0.0188192	-0.0634573	-0.0934826	-0.113903	-0.134481	-0.144746	-0.133215	-0.0884964	-0.0185366	0.0613545	0.154517	0.268385	0.416833	0.558873	0.666779	0.673572	0.593361	0.419005	0.216119	0.0148915	-0.142835	-0.224605	-0.254702	-0.276102	-0.287107	-0.287329	-0.262293	-0.211248	-0.1432	-0.0718782	-0.0102861	0.0333301	0.0516342	0.0526542	0.0590251	0.0725091	0.0895763
10	-0.070405	-0.0569989	-0.0444626	-0.0337573	-0.0166282	0.00877164	0.0383457	0.0691362	0.0800862	0.0829681	0.0747984	0.0556259	0.0269503	-0.00129589	-0.0110989	-0.0230843	-0.056611	-0.084721	-0.0719657	-0.0139465	0.052663	0.0849188	0.0986873	0.142221	0.241199	0.350626	0.431611	0.423384	0.366925	0.266176	0.151967	0.00996933	-0.121136	-0.201043	-0.231871	-0.246445	-0.242677	-0.219064	-0.162227	-0.0815258	0.0042331	0.0715968	0.115153	0.136587	0.139755	0.14016	0.141164	0.128652	0.117735
11	-0.0898124	-0.0938685	-0.0926009	-0.0919419	-0.0863414	-0.0668166	-0.0298624	0.0188189	0.0305769	0.0285268	0.0329085	0.0466629	0.0571671	0.0738649	0.10674	0.114194	0.0875103	0.0719396	0.100591	0.154305	0.180976	0.143766	0.0771182	0.0503891	0.0914093	0.153736	0.173704	0.132082	0.0916449	0.0437955	0.0137285	-0.0185237	-0.068441	-0.122221	-0.143357	-0.133403	-0.0748254	0.0176252	0.130072	0.232954	0.304436	0.329906	0.311147	0.274049	0.234104	0.209154	0.180193	0.118698	0.0689751
12	-0.0981735	-0.109906	-0.117001	-0.125517	-0.12283	-0.105588	-0.0808475	-0.0392477	-0.0201162	-0.0253528	-0.017703	0.0243436	0.0735322	0.132793	0.199401	0.230562	0.231337	0.245573	0.280686	0.302431	0.267569	0.171511	0.061241	-0.00257609	-0.00191645	0.010274	-0.0181557	-0.0618675	-0.0874338	-0.118717	-0.119861	-0.0845322	-0.0501626	-0.0429362	-0.0227802	0.0357617	0.1602	0.316782	0.447368	0.520518	0.531715	0.491632	0.412894	0.320052	0.227693	0.162307	0.112803	0.0473416	-0.00767159
13	-0.0890073	-0.0977984	-0.108344	-0.121612	-0.12035	-0.10511	-0.096708	-0.0765779	-0.0476184	-0.0449627	-0.0411573	0.0185463	0.0933275	0.165191	0.233511	0.267654	0.292953	0.334719	0.369282	0.355407	0.278898	0.153631	0.0303938	-0.0320128	-0.0352294	-0.0490266	-0.09706	-0.129628	-0.145773	-0.168055	-0.170354	-0.132419	-0.0619878	-0.00309702	0.069504	0.180879	0.346897	0.511417	0.610655	0.631588	0.583146	0.490615	0.386695	0.275617	0.151784	0.0723706	0.0262005	-0.0167436	-0.0514722
14	-0.0690437	-0.0764395	-0.0863039	-0.101918	-0.102773	-0.0917286	-0.0933723	-0.0903924	-0.0631234	-0.0479095	-0.0489274	0.0122295	0.10152	0.16834	0.214512	0.241971	0.278635	0.340914	0.376902	0.354945	0.259695	0.127759	0.0115957	-0.0413362	-0.039525	-0.0577856	-0.109297	-0.138447	-0.15139	-0.159453	-0.170675	-0.156833	-0.0780212	0.0116532	0.122002	0.271905	0.439616	0.560982	0.618471	0.620216	0.54535	0.418548	0.319434	0.217915	0.0851282	0.0083035	-0.0291906	-0.0508704	-0.0632117
15	-0.0456953	-0.0524743	-0.0642082	-0.0801869	-0.072878	-0.0672235	-0.0738633	-0.0756086	-0.0649177	-0.0505674	-0.0422363	0.0102908	0.0960249	0.151143	0.164409	0.173647	0.213093	0.283897	0.323645	0.312827	0.216754	0.082933	-0.00415094	-0.0356961	-0.0275522	-0.0320313	-0.0818336	-0.118103	-0.129061	-0.122586	-0.138817	-0.147438	-0.0805905	0.0190897	0.144925	0.313184	0.453362	0.494364	0.508388	0.522473	0.445558	0.30589	0.22676	0.15079	0.036975	-0.0289171	-0.054938	-0.0654541	-0.062911
16	-0.0228532	-0.030526	-0.0520937	-0.062819	-0.0367438	-0.0385466	-0.0445868	-0.0481399	-0.0552371	-0.0552925	-0.0250783	0.00892615	0.0663701	0.109488	0.0999756	0.0851917	0.125272	0.187465	0.221671	0.232339	0.154926	0.0291189	-0.0131714	-0.0184588	-0.00941742	0.0125374	-0.0353313	-0.082923	-0.0901224	-0.0742916	-0.0898462	-0.109696	-0.0680589	0.0161504	0.131466	0.287246	0.374383	0.335898	0.318544	0.362915	0.300916	0.179552	0.129392	0.0782406	0.0122864	-0.0417722	-0.0576525	-0.0628356	-0.057242
17	-0.00715142	-0.0180422	-0.0492641	-0.0557604	-0.0123871	-0.0194938	-0.0194464	-0.0282483	-0.041488	-0.0566743	-0.0153712	-0.00177016	0.0247566	0.0593214	0.0476608	0.0177694	0.0508908	0.0957488	0.114446	0.147426	0.102971	-0.000792494	-0.00988485	-0.00112039	-0.000476288	0.0455477	0.0131428	-0.0457677	-0.0606298	-0.0404631	-0.0441644	-0.0693377	-0.0571831	-0.0069712	0.0811596	0.199134	0.245143	0.177168	0.144762	0.209914	0.176164	0.0909017	0.0633817	0.0262912	0.00928918	-0.0367882	-0.0511918	-0.0484556	-0.0445617
18	0.0045212	-0.0151339	-0.0529721	-0.0502302	-0.00325599	-0.0123914	-0.00660194	-0.0213067	-0.0355148	-0.0499853	-0.0089372	-0.0111951	-0.0121329	0.0217256	0.018586	-0.0119668	0.0145187	0.0420903	0.0402868	0.0778021	0.0609223	-0.00806766	0.00279057	0.0107104	0.00489117	0.0551077	0.0386574	-0.0263643	-0.0488227	-0.0257358	-0.0159612	-0.0434608	-0.0438311	-0.0257126	0.035444	0.113663	0.132542	0.0714282	0.04354	0.104096	0.0905854	0.0433545	0.0292055	-0.00412634	0.0043999	-0.0341608	-0.0418959	-0.0325637	-0.0324346
19	0.011992	-0.0154235	-0.0545677	-0.0435414	-0.00525573	-0.0120566	-0.00329781	-0.019762	-0.0357426	-0.0396669	-0.00722044	-0.0174282	-0.034592	0.00375449	0.00654113	-0.0161436	0.00648572	0.0197732	0.00330289	0.0331767	0.0379417	-3.80026e-05	0.0175193	0.0182208	0.00755389	0.0488031	0.0444231	-0.0177884	-0.0499117	-0.0254778	-0.00172704	-0.0329158	-0.0351834	-0.0337486	0.00410394	0.050585	0.0614734	0.0215383	0.0053203	0.0483642	0.0468491	0.0276082	0.0194895	-0.0122598	-0.00142541	-0.0364195	-0.0322431	-0.0189811	-0.0213019
20	0.0120837	-0.0186118	-0.0503489	-0.0396543	-0.00816245	-0.0133734	-0.00437196	-0.0186199	-0.0375321	-0.0280043	-0.0091913	-0.0238902	-0.0380008	-0.00209286	-0.00254719	-0.00938334	0.00972255	0.00820463	-0.00963464	0.00902807	0.0250772	0.0114105	0.0291567	0.0233973	0.00941363	0.038193	0.0442156	-0.0211479	-0.0506129	-0.0250791	0.00423804	-0.0252481	-0.0350579	-0.0315443	-0.00904424	0.00621901	0.0223439	-0.00170524	-0.00089795	0.0209948	0.02062	0.0264489	0.0176566	-0.00780037	-0.008918	-0.0356877	-0.0243351	-0.0064719	-0.015646
21	0.00874564	-0.0168442	-0.0455135	-0.0335952	-0.0157105	-0.0127266	-0.00551089	-0.0162943	-0.0368902	-0.0236646	-0.0100798	-0.0187717	-0.0375438	-0.00230223	-0.00417895	-0.004356	0.0146219	0.0056346	-0.011989	-0.0049508	0.0216457	0.0218353	0.0294561	0.0265828	0.0111882	0.026371	0.0334461	-0.0179577	-0.0522661	-0.0277113	0.0106821	-0.0190517	-0.0384708	-0.0255345	-0.0156044	-0.0193513	0.00129439	-0.00607997	0.000247554	0.00217177	0.0106026	0.0259558	0.0179655	-9.82343e-05	-0.00999092	-0.0345987	-0.0159172	0.00333182	-0.0118278
22	0.00088383	-0.0150105	-0.0416232	-0.0236222	-0.0224737	-0.00963556	-0.00537664	-0.0182909	-0.0367984	-0.0205452	-0.00896624	-0.0157831	-0.0310649	0.00427728	-0.00524346	-0.00332647	0.0163789	0.00217045	-0.0128517	-0.0084154	0.0215617	0.0265819	0.0263683	0.0250342	0.0125448	0.0189767	0.0202658	-0.0190416	-0.0517203	-0.0243579	0.0210116	-0.0162529	-0.0405308	-0.0167831	-0.0150916	-0.0274554	-0.00744921	-0.00453129	0.00271109	-0.0118815	0.00558965	0.0229568	0.0107984	0.00650338	-0.00991784	-0.031772	-0.00490597	0.00666451	-0.0106747
23	-0.00858002	-0.0149364	-0.0354932	-0.0215185	-0.0233868	-0.0081536	-0.00641182	-0.0164957	-0.0321709	-0.0223649	-0.0075128	-0.0150028	-0.0233789	0.00452273	-0.00904353	-0.00204201	0.0142098	-0.00271272	-0.0115836	-0.00981343	0.0194192	0.0285862	0.0221304	0.0217139	0.0122204	0.00899424	0.0137892	-0.0234527	-0.0474093	-0.0174218	0.0255368	-0.00514347	-0.0422723	-0.0116435	-0.0133631	-0.0296704	-0.00763969	-0.00471578	0.00202711	-0.0211118	-0.00339321	0.0202867	0.00652607	0.0129323	-0.0115601	-0.0220255	0.000264573	0.0104005	-0.0136405
24	-0.0157882	-0.0155995	-0.0279782	-0.0211183	-0.0207787	-0.00812896	-0.00424092	-0.0147921	-0.0238222	-0.0295995	-0.0068421	-0.0138026	-0.0210696	0.00132706	-0.0121808	-0.00343304	0.00964492	-0.00870444	-0.0144069	-0.00908918	0.014597	0.0287822	0.0167669	0.0177461	0.00916739	0.00247186	0.00952046	-0.0283747	-0.0444411	-0.0109657	0.0246985	0.00661143	-0.0380787	-0.00890399	-0.0100562	-0.0273464	-0.00136051	-0.00608447	-0.00401135	-0.025829	-0.0138845	0.0182031	0.00387409	0.0184327	-0.0122446	-0.0117522	0.000776789	0.0119345	-0.015652
25	-0.0206064	-0.0140882	-0.022936	-0.0128207	-0.0247688	-0.0070247	-0.00104644	-0.016263	-0.0207153	-0.0337009	-0.00427675	-0.0137239	-0.0203761	-0.000496897	-0.0120879	-0.00984087	0.00455267	-0.0144576	-0.0198047	-0.00780089	0.0124445	0.0228395	0.0134544	0.0139779	0.00857094	-0.00119933	0.000964422	-0.0291646	-0.0438358	-0.00679843	0.0335372	0.00891424	-0.0343701	-0.00871556	-0.00977715	-0.0215564	0.00184598	-0.00446712	-0.0111821	-0.0288786	-0.0152276	0.01344	-0.000813221	0.0214437	-0.00667808	-0.00984316	0.00325189	0.00783206	-0.0113747
26	-0.0223243	-0.0122901	-0.0180476	-0.00393206	-0.0302928	-0.0071767	0.00384586	-0.0185112	-0.0193683	-0.0344029	-0.000833974	-0.0142855	-0.0192628	-0.00136237	-0.00945883	-0.0169038	-0.00166191	-0.0204113	-0.0254143	-0.00499598	0.011286	0.0143361	0.0124128	0.0119097	0.00952965	-0.0027489	-0.00673493	-0.0276662	-0.0437047	-0.00359751	0.0441109	0.00702259	-0.0332217	-0.0102687	-0.00939547	-0.0169405	0.00345725	-0.0031906	-0.0169776	-0.0262156	-0.0109065	0.00874764	-0.00579149	0.02218	0.00220033	-0.0121004	0.00198271	0.00350782	-0.00201773
27	-0.021735	-0.0135749	-0.0114971	-0.00268557	-0.0292137	-0.00760736	0.0087519	-0.0188919	-0.0141723	-0.0363648	0.00131023	-0.0161215	-0.0192503	-0.00504699	-0.00886819	-0.0183287	-0.00614828	-0.0263951	-0.0286311	-0.00187555	0.00844833	0.00788414	0.012287	0.0108087	0.00855266	-0.00575963	-0.0111519	-0.0280503	-0.0385225	0.00180479	0.0431079	0.00487135	-0.0308056	-0.0107075	-0.0103768	-0.0160613	0.00786411	-0.00449912	-0.0215633	-0.0214232	-0.00865216	0.00764134	-0.00518598	0.0227749	0.00737113	-0.0118132	-0.00312964	0.0016768	0.0016393
28	-0.0195011	-0.0170174	-0.00481483	-0.00643095	-0.0237634	-0.00518679	0.0122377	-0.016421	-0.00722312	-0.0403995	0.00127593	-0.0193877	-0.0217261	-0.0130363	-0.0129595	-0.0146175	-0.0078889	-0.0316399	-0.028331	-0.000747464	0.00499942	0.00427649	0.0117993	0.00790713	0.00534424	-0.0108978	-0.0153181	-0.0297085	-0.028278	0.0106871	0.036178	0.00139901	-0.0249772	-0.00644345	-0.0140758	-0.017835	0.0159648	-0.0079548	-0.0249803	-0.0200853	-0.0117706	0.0106968	0.00149573	0.0251126	0.00867009	-0.00815833	-0.00895811	0.00188545	-0.0038976
29	-0.015393	-0.0173629	0.00064359	-0.0065256	-0.0127489	-0.00686963	0.0143533	-0.0100911	-0.00262097	-0.0492346	-0.00444709	-0.0195752	-0.0259158	-0.0263308	-0.0184344	-0.00623341	-0.0043447	-0.0308931	-0.0285018	-0.00455408	0.00312506	0.00293124	0.00792097	-0.00193961	0.000959934	-0.0142701	-0.015932	-0.0345451	-0.0190638	0.014663	0.0191286	0.00136117	-0.0196065	0.000858905	-0.014589	-0.020794	0.0194062	-0.00913477	-0.0248177	-0.0216896	-0.0177812	0.0170136	0.0124257	0.0255775	0.0111502	-0.00273954	-0.0151405	-0.00333718	-0.013751
30	-0.00775739	-0.0202832	0.00317393	-0.00542842	-0.0100456	-0.0107987	0.0203911	-0.00505155	0.00263531	-0.0464824	-0.00981194	-0.0143558	-0.0270402	-0.0307023	-0.0212126	-0.00223731	-0.000281069	-0.0299436	-0.0292075	-0.00535871	0.0041638	0.00289383	0.00628447	-0.00390434	-0.00204712	-0.0139487	-0.0181043	-0.0358928	-0.0141708	0.0205768	0.0149446	-0.0034022	-0.018004	0.00621583	-0.0122739	-0.02726	0.0165643	-0.00546081	-0.0224987	-0.023594	-0.0216614	0.014766	0.0185935	0.0242816	0.0131082	-0.00398332	-0.0188925	-0.00501792	-0.013936
surface electrode 8
	time
frequency	-1.5	-1.45	-1.4	-1.35	-1.3	-1.25	-1.2	-1.15	-1.1	-1.05	-1	-0.95	-0.9	-0.85	-0.8	-0.75	-0.7	-0.65	-0.6	-0.55	-0.5	-0.45	-0.4	-0.35	-0.3	-0.25	-0.2	-0.15	-0.1	-0.05	0	0.05	0.1	0.15	0.2	0.25	0.3	0.35	0.4	0.45	0.5	0.55	0.6	0.65	0.7	0.75	0.8	0.85	0.9
1	-0.226011	-0.216256	-0.205629	-0.195026	-0.182677	-0.169442	-0.155349	-0.140443	-0.126012	-0.109714	-0.0928019	-0.0753593	-0.0574766	-0.0406655	-0.0222276	-0.003674	0.0148545	0.033203	0.0498359	0.0673619	0.0841979	0.100162	0.115081	0.127789	0.140274	0.151301	0.160763	0.168569	0.17424	0.178669	0.181277	0.18204	0.180952	0.178312	0.1737	0.167301	0.159169	0.149378	0.138942	0.126215	0.112111	0.0967485	0.0802618	0.0641697	0.0459305	0.0270036	0.00754908	-0.0122719	-0.0307538
2	-0.0685678	-0.0641888	-0.0597346	-0.0557329	-0.05166	-0.0480035	-0.0449239	-0.0425123	-0.0407349	-0.0388478	-0.0362593	-0.0318681	-0.0243596	-0.0136263	0.00277063	0.024065	0.049636	0.0786041	0.10766	0.141151	0.176379	0.212773	0.249362	0.282083	0.314807	0.343005	0.365181	0.380259	0.387298	0.387207	0.379342	0.364509	0.34376	0.320257	0.290972	0.258574	0.224012	0.188287	0.155256	0.120488	0.087768	0.0579208	0.0314823	0.0103029	-0.0091047	-0.0249582	-0.037482	-0.0470444	-0.0536966
3	0.0123131	0.0182884	0.0209548	0.0205429	0.0174977	0.0123965	0.00593913	-0.00131206	-0.00852543	-0.016624	-0.0243298	-0.0305906	-0.0352745	-0.0385646	-0.0403947	-0.0384725	-0.030471	-0.0146275	0.00814248	0.0423802	0.0856997	0.13529	0.187664	0.236625	0.288796	0.337186	0.376775	0.401753	0.408617	0.398286	0.3714	0.330367	0.277937	0.22275	0.160229	0.10007	0.0467653	0.00327095	-0.0270913	-0.049607	-0.0624817	-0.0671934	-0.0654056	-0.0597418	-0.0516035	-0.0438925	-0.0386098	-0.0362741	-0.0358935
4	-0.0429707	-0.0428197	-0.0453942	-0.0479858	-0.048463	-0.0467101	-0.0449637	-0.0442065	-0.0431611	-0.041681	-0.0424087	-0.0468369	-0.0539701	-0.0621042	-0.0709266	-0.0763832	-0.0752488	-0.065782	-0.0481991	-0.0162437	0.0318199	0.0955733	0.172943	0.253269	0.343931	0.429343	0.499334	0.543927	0.555791	0.534867	0.48495	0.416296	0.336698	0.258557	0.175501	0.101326	0.0413838	-0.0025129	-0.0304241	-0.0500372	-0.0604642	-0.0632926	-0.0594882	-0.0512884	-0.0398791	-0.0286225	-0.0188499	-0.011586	-0.00796609
5	0.00258044	0.0163522	0.0220137	0.0201737	0.0163018	0.012537	0.00734438	0.00321122	0.00384641	0.00729437	0.00892109	0.00422906	-0.00593936	-0.0160408	-0.0251526	-0.030191	-0.0304673	-0.026997	-0.0201926	-0.00870163	0.0144985	0.0608383	0.128852	0.208052	0.314517	0.430458	0.532233	0.602943	0.626206	0.596699	0.521279	0.419852	0.306319	0.202122	0.104814	0.0323361	-0.016281	-0.0467376	-0.0620113	-0.070942	-0.0782625	-0.0806416	-0.0757485	-0.0695391	-0.0640585	-0.0581329	-0.0521382	-0.0470312	-0.04336
6	0.0673223	0.0824717	0.0839175	0.0770454	0.0635468	0.0459655	0.0305181	0.0203498	0.0154326	0.014296	0.0142089	0.00938741	-0.000152425	-0.0110836	-0.0244706	-0.035177	-0.0407209	-0.0397997	-0.0296273	-0.0136054	0.0131807	0.0666148	0.143031	0.228543	0.34631	0.478351	0.591097	0.661507	0.676184	0.627829	0.525133	0.390852	0.247469	0.128657	0.0298858	-0.0284248	-0.0572327	-0.0750819	-0.0781024	-0.0717254	-0.0706182	-0.0689024	-0.0639362	-0.0634509	-0.0647807	-0.0623687	-0.0598302	-0.0611296	-0.0597582
7	0.0641732	0.086207	0.0919013	0.092847	0.0842412	0.0661886	0.0489464	0.0309062	0.0131873	-0.000890396	-0.0157926	-0.0344246	-0.0511966	-0.061352	-0.0644601	-0.0577269	-0.048591	-0.0436933	-0.0375169	-0.028827	-0.00696028	0.0419994	0.128248	0.242741	0.398475	0.563321	0.692198	0.755497	0.739666	0.643751	0.497534	0.327378	0.16579	0.0487196	-0.0428809	-0.0914305	-0.10019	-0.102353	-0.098472	-0.0894827	-0.0919497	-0.0924884	-0.0826456	-0.0670758	-0.0485349	-0.0326438	-0.0279656	-0.0399347	-0.0487634
8	0.0309518	0.0503175	0.0624692	0.061234	0.0379186	0.0139237	0.00376548	0.00749658	0.0152416	0.0182973	0.00351226	-0.0306339	-0.058293	-0.0661689	-0.0564188	-0.0407701	-0.0299162	-0.0381726	-0.055911	-0.0759192	-0.0702641	-0.0245432	0.0705255	0.211307	0.395476	0.593406	0.740673	0.804013	0.768913	0.646867	0.474929	0.285227	0.1197	0.0105191	-0.0703637	-0.110977	-0.113674	-0.105048	-0.0928737	-0.0763005	-0.0729996	-0.0740363	-0.0669328	-0.0487066	-0.0268935	-0.0128925	-0.00260986	0.00146451	0.00492613
9	-0.034841	-0.0246237	-0.010083	-0.00158022	-0.00618798	-0.0137729	-0.0127697	0.000266276	0.0146721	0.0162927	0.00368067	-0.023859	-0.0397242	-0.0443353	-0.0304669	-0.00907278	0.000395834	-0.0258171	-0.0690803	-0.111592	-0.117349	-0.0699784	0.0327927	0.180926	0.361644	0.564297	0.726152	0.81415	0.794276	0.680631	0.50278	0.307307	0.137124	0.029421	-0.0466147	-0.0815243	-0.088067	-0.0721563	-0.0481318	-0.0236694	-0.0156451	-0.012995	-0.00528384	0.0112073	0.0289845	0.0434222	0.0535581	0.0640527	0.0651049
10	-0.0768922	-0.0671976	-0.0569031	-0.050293	-0.0432703	-0.0381579	-0.031155	-0.0195419	-0.00801833	-0.00821144	-0.01589	-0.03235	-0.0385156	-0.0372527	-0.0160183	0.0107064	0.0186734	-0.00651428	-0.0450285	-0.0819413	-0.0923139	-0.0542937	0.0370404	0.164732	0.315077	0.488106	0.62948	0.715918	0.716541	0.645193	0.512107	0.359745	0.215998	0.11761	0.0407782	0.00600672	-0.00266173	0.00651904	0.0223798	0.0409652	0.0525072	0.0625493	0.0701442	0.0802085	0.0851931	0.0910178	0.0916106	0.0913709	0.0830719
11	-0.085988	-0.0706081	-0.0660887	-0.0712973	-0.0693791	-0.065337	-0.0611054	-0.0581757	-0.0535967	-0.0512812	-0.0502488	-0.0514486	-0.0435187	-0.0355098	-0.0116069	0.0151111	0.0257102	0.0149172	-0.00606911	-0.0295975	-0.0339229	0.00321176	0.0788084	0.175476	0.28128	0.401256	0.492867	0.561075	0.577745	0.551247	0.482017	0.396796	0.302291	0.232152	0.163128	0.130153	0.122974	0.120957	0.118958	0.125857	0.146482	0.162776	0.161346	0.157047	0.139935	0.121559	0.100774	0.0883094	0.0776619
12	-0.0879833	-0.0677588	-0.0657856	-0.0820971	-0.0905165	-0.0913169	-0.0916295	-0.0993047	-0.103272	-0.098803	-0.0883838	-0.0708278	-0.0456981	-0.0276215	-0.00604712	0.015969	0.0350922	0.0434321	0.0385506	0.0255408	0.0344226	0.0716659	0.122526	0.181309	0.23602	0.289674	0.319223	0.362363	0.392875	0.411642	0.404573	0.394819	0.365769	0.343833	0.309881	0.304055	0.312435	0.31203	0.304663	0.309103	0.33862	0.355177	0.323951	0.279582	0.221384	0.159907	0.100009	0.0707811	0.0585997
13	-0.0850505	-0.0678813	-0.0710429	-0.0948067	-0.106641	-0.108185	-0.111091	-0.123144	-0.131472	-0.122749	-0.10616	-0.077528	-0.0375414	-0.00993227	0.00777747	0.0262853	0.0586813	0.0848087	0.0845574	0.0750258	0.0957365	0.125622	0.139226	0.157142	0.165006	0.161366	0.138044	0.151017	0.188158	0.241543	0.276452	0.329953	0.372224	0.412358	0.45663	0.529379	0.599406	0.626283	0.636027	0.648271	0.66438	0.641075	0.541243	0.429026	0.309852	0.188187	0.0807674	0.0329364	0.0186411
14	-0.0788511	-0.0684551	-0.0789999	-0.100967	-0.108124	-0.10753	-0.110751	-0.12143	-0.128176	-0.111231	-0.0961722	-0.0736908	-0.0286182	0.0038423	0.0192497	0.0344725	0.0787041	0.114213	0.11234	0.0998904	0.120843	0.134584	0.111397	0.0967535	0.0758901	0.0485712	-0.000771362	-0.0170701	0.0148713	0.0805098	0.132672	0.216066	0.309026	0.405095	0.535566	0.716061	0.867116	0.941367	0.972501	0.979455	0.94692	0.852221	0.684636	0.52011	0.352536	0.186342	0.0479411	-0.017912	-0.0328894
15	-0.0690005	-0.063581	-0.0817806	-0.096889	-0.0945913	-0.0903047	-0.0949882	-0.107027	-0.108498	-0.0784441	-0.0691705	-0.0591111	-0.0195458	0.0105676	0.0257662	0.0399786	0.0904997	0.118958	0.111715	0.0958943	0.113415	0.1133	0.0731141	0.0441922	0.0167713	-0.00592432	-0.0558526	-0.08469	-0.0635947	-0.00929533	0.044541	0.128151	0.233585	0.361722	0.553248	0.812321	1.01713	1.12045	1.15749	1.13968	1.04653	0.882687	0.679521	0.507062	0.328148	0.148762	0.00916105	-0.0591676	-0.0695377
16	-0.0620616	-0.0591375	-0.0783868	-0.0854185	-0.0745616	-0.0678502	-0.0751538	-0.0922714	-0.0871419	-0.0450134	-0.0420955	-0.0400356	-0.0140271	0.0118092	0.026415	0.0447906	0.0952349	0.105892	0.0900993	0.0774369	0.090741	0.0852378	0.0470124	0.0168477	-0.00388227	-0.0108631	-0.0520286	-0.0802807	-0.0727611	-0.0370174	0.0185012	0.0911389	0.187187	0.33125	0.561237	0.849541	1.07121	1.17173	1.19705	1.14448	0.996241	0.784737	0.585682	0.435404	0.273258	0.102935	-0.0246172	-0.0818667	-0.0856304
17	-0.0604806	-0.0557217	-0.0672707	-0.0701242	-0.0521746	-0.0477256	-0.0563797	-0.0731434	-0.068072	-0.022374	-0.0187226	-0.0219479	-0.0139447	0.010435	0.0244051	0.0442322	0.0892889	0.0861797	0.0575288	0.0550961	0.0635384	0.0675389	0.0424038	0.0192911	0.00697407	0.0182081	-0.00682329	-0.035057	-0.0457333	-0.0282377	0.029697	0.0900637	0.159932	0.303569	0.54196	0.815722	1.03637	1.11965	1.12712	1.05468	0.879603	0.644763	0.472981	0.358251	0.232909	0.0849882	-0.0357701	-0.0834375	-0.0829558
18	-0.061501	-0.0578098	-0.0533558	-0.0583585	-0.0333208	-0.0353368	-0.0472206	-0.0500731	-0.0465803	-0.0091958	-0.00259799	-0.00759842	-0.0170211	0.00532781	0.0155537	0.0378559	0.0724048	0.0545168	0.014334	0.0280578	0.035904	0.0498397	0.0441785	0.0388362	0.0332289	0.0601995	0.0573484	0.0303541	-0.00323329	0.000262123	0.0632513	0.111715	0.149025	0.281856	0.505563	0.728301	0.919613	0.970816	0.949845	0.873342	0.692674	0.454311	0.330625	0.264505	0.185679	0.0753597	-0.0328938	-0.0703999	-0.0698428
19	-0.0583099	-0.0615201	-0.0402067	-0.0538218	-0.0239911	-0.0375233	-0.0511993	-0.02333	-0.0241273	-0.00565395	0.00390199	-0.00209779	-0.018424	0.000422035	0.00128258	0.0226638	0.0447005	0.017866	-0.0251117	0.00547776	0.0166845	0.0354846	0.0494138	0.0695782	0.0672796	0.10604	0.125774	0.0969243	0.0397619	0.0369856	0.100188	0.137318	0.141893	0.253673	0.431479	0.585759	0.727615	0.749926	0.702329	0.645424	0.486637	0.270175	0.195278	0.181149	0.14732	0.0819979	-0.00936061	-0.0460579	-0.0511796
20	-0.0466101	-0.0635529	-0.0336951	-0.0545283	-0.0286162	-0.0562764	-0.062092	-0.000430594	-0.00311552	-0.00682326	0.00398936	-0.00514848	-0.0124879	-0.00315532	-0.0173612	0.00476443	0.0134959	-0.020144	-0.0496168	-0.00542347	0.00817423	0.0220996	0.055987	0.0994243	0.09966	0.147508	0.182813	0.145795	0.0702579	0.071939	0.127194	0.15155	0.13365	0.220796	0.332751	0.418391	0.497811	0.49716	0.436839	0.410643	0.285078	0.117728	0.0855588	0.117671	0.116453	0.0927506	0.0235992	-0.0161498	-0.0360661
21	-0.0267834	-0.06538	-0.0336564	-0.0578293	-0.0424729	-0.0827778	-0.078784	0.00813415	0.012333	-0.00884074	-0.0036035	-0.00829038	-0.00188523	-0.00291001	-0.034223	-0.0129101	-0.00918554	-0.0451379	-0.0551022	-0.00685158	0.0113825	0.010408	0.054765	0.113524	0.121536	0.169621	0.207204	0.168489	0.0908888	0.0862639	0.129005	0.148202	0.120653	0.180697	0.238586	0.269711	0.302361	0.300405	0.242112	0.244072	0.16268	0.0453884	0.0231586	0.0808934	0.0977801	0.100736	0.0553822	0.00413932	-0.0261935
22	-0.00965412	-0.0625046	-0.035976	-0.0586668	-0.0549298	-0.106946	-0.084706	0.00864944	0.0189055	-0.00984779	-0.0107241	-0.0102693	0.0114667	-0.0038404	-0.044392	-0.0217881	-0.017612	-0.0611152	-0.0425609	0.00168635	0.0128568	0.00311954	0.0537339	0.117995	0.126723	0.177442	0.20723	0.160645	0.0977262	0.0872161	0.11417	0.130094	0.10781	0.151149	0.176463	0.175443	0.178072	0.171898	0.126771	0.149614	0.0880879	0.0156633	0.000639541	0.0683408	0.0802739	0.0958027	0.0676541	0.012551	-0.0236051
23	0.00713253	-0.0582196	-0.038155	-0.0526763	-0.0638773	-0.117388	-0.0879778	0.000637866	0.0237716	-0.00854548	-0.0192726	-0.00430709	0.0199304	-0.00705381	-0.046101	-0.0299822	-0.0165296	-0.0646481	-0.0241033	0.00916831	0.0131879	-0.00524864	0.0542018	0.110547	0.122246	0.16889	0.185859	0.145051	0.0967809	0.0746189	0.0907726	0.106213	0.0961278	0.122107	0.134039	0.114348	0.0984281	0.0934945	0.0678731	0.0975494	0.0577509	0.0131425	-0.00154617	0.0566885	0.0669596	0.0811455	0.0682766	0.0184872	-0.0178974
24	0.0203227	-0.0491542	-0.0344338	-0.0405223	-0.0598009	-0.109548	-0.0874175	-0.00654414	0.0260976	-0.00534089	-0.0291643	0.00389404	0.021232	-0.00994858	-0.0414219	-0.0366296	-0.00868059	-0.0590747	-0.0118199	0.0130623	0.00897622	-0.0101547	0.0565955	0.0978653	0.107055	0.150339	0.154744	0.130112	0.0942613	0.056073	0.064212	0.0820656	0.0830303	0.0975951	0.115835	0.0857646	0.0658399	0.0642051	0.0528276	0.0809946	0.0566889	0.0236551	0.00512089	0.0442799	0.054643	0.0638138	0.0582451	0.019609	-0.00562048
25	0.0217378	-0.0342945	-0.0296353	-0.0320917	-0.0535909	-0.0944343	-0.0820754	-0.00709922	0.0241149	-0.00635292	-0.0316732	0.0111885	0.0165386	-0.0135875	-0.0316916	-0.0420764	-0.00719209	-0.0470559	0.00368399	0.0153191	0.000602893	-0.00909708	0.059679	0.0828342	0.0891427	0.126729	0.123957	0.112063	0.0808402	0.0402413	0.0398614	0.0598378	0.073192	0.0723796	0.0947884	0.0733784	0.0482962	0.0510402	0.0536556	0.0845777	0.0626211	0.0370672	0.0165719	0.0391185	0.0427018	0.0479563	0.04726	0.0185615	0.00806126
26	0.0166197	-0.0184068	-0.0243835	-0.0263317	-0.0466875	-0.0731245	-0.0762581	-0.00365075	0.020388	-0.00994986	-0.0292248	0.0140332	0.00737108	-0.0160507	-0.0191181	-0.0461358	-0.0125725	-0.0327846	0.0156951	0.0166317	-0.00838514	-0.00433235	0.0621571	0.066003	0.0707481	0.103223	0.0979865	0.0953766	0.063915	0.0295045	0.0207706	0.0423681	0.0649522	0.0505232	0.0751415	0.0740547	0.0438927	0.0508828	0.064174	0.0999235	0.0747341	0.0506985	0.0283795	0.036576	0.0332073	0.0348381	0.0379621	0.0161494	0.0199405
27	0.00979963	-0.00755609	-0.0226518	-0.0244769	-0.0434953	-0.0465177	-0.0712964	-0.00186284	0.0167056	-0.013806	-0.0242839	0.0144342	0.00079088	-0.0175448	-0.00686968	-0.0458361	-0.0218761	-0.0180581	0.0221513	0.0172034	-0.0133943	0.00217241	0.0647072	0.0501936	0.0528713	0.082896	0.0798366	0.0775048	0.0461558	0.0230402	0.00705908	0.0284016	0.0563903	0.0328815	0.0556332	0.0805061	0.0454145	0.0585144	0.0772683	0.114581	0.0858583	0.0630349	0.0403108	0.0336206	0.030417	0.0295866	0.0305794	0.0160948	0.0278392
28	0.00378936	-0.00697818	-0.0215584	-0.0318035	-0.0396496	-0.0198672	-0.0626188	-0.00240253	0.010864	-0.016376	-0.0196404	0.0182114	-0.000613943	-0.0162476	0.00544934	-0.043979	-0.0328977	-0.00435816	0.0280228	0.0123317	-0.0114797	0.0121213	0.0652222	0.034034	0.0389031	0.0604556	0.0675964	0.0545746	0.0228753	0.0204294	-0.000934351	0.01934	0.0454244	0.0175528	0.035871	0.0859557	0.0473627	0.0691657	0.0887153	0.119872	0.0924547	0.0703106	0.0521097	0.0300975	0.0328004	0.0348996	0.0237527	0.0209281	0.0303848
29	-0.00420542	-0.00749948	-0.0225972	-0.0360199	-0.0408854	0.00444854	-0.0586833	-0.00660752	0.00904861	-0.0168112	-0.0130334	0.0195706	0.00880505	-0.0126351	0.0165568	-0.0345004	-0.040998	0.00438917	0.0226977	0.0108247	-0.00275645	0.0212427	0.0629534	0.0205069	0.0237897	0.0467953	0.0624399	0.0279177	0.0054162	0.0176687	-0.00935656	0.00671673	0.0375761	0.00975945	0.0203151	0.0890681	0.0502891	0.0793772	0.089922	0.114089	0.0894104	0.0765224	0.0607124	0.0289381	0.0407397	0.0464298	0.0219439	0.0252352	0.0250317
30	-0.0158321	-0.00777269	-0.0230771	-0.0400312	-0.0453868	0.0188032	-0.0502931	-0.0123934	0.00374332	-0.018235	-0.00535773	0.0148184	0.0193066	-0.00898763	0.0217273	-0.0247334	-0.0528189	0.0101874	0.0186678	0.0118616	0.00551212	0.029881	0.0520174	0.0121235	0.0156123	0.0344248	0.0582063	0.00564921	-0.00752973	0.0242267	-0.0132695	0.00210861	0.0299093	0.00759112	0.00389129	0.090056	0.0483644	0.0825625	0.0865917	0.101778	0.0838688	0.0800979	0.0663908	0.0337211	0.0382137	0.055889	0.02255	0.0246112	0.0222739
Time–frequency representation of non events
surface electrode 1
	time
frequency	-1.5	-1.45	-1.4	-1.35	-1.3	-1.25	-1.2	-1.15	-1.1	-1.05	-1	-0.95	-0.9	-0.85	-0.8	-0.75	-0.7	-0.65	-0.6	-0.55	-0.5	-0.45	-0.4	-0.35	-0.3	-0.25	-0.2	-0.15	-0.1	-0.05	0	0.05	0.1	0.15	0.2	0.25	0.3	0.35	0.4	0.45	0.5	0.55	0.6	0.65	0.7	0.75	0.8	0.85	0.9
1	0.114452	0.102595	0.0906116	0.0785832	0.0665937	0.0547267	0.0430644	0.031673	0.020589	0.00982463	-0.000614078	-0.0107216	-0.020492	-0.0299142	-0.0389643	-0.0476038	-0.0557755	-0.0633998	-0.0703926	-0.0766755	-0.0821857	-0.0868838	-0.0907461	-0.0937628	-0.0959331	-0.0972571	-0.0977292	-0.0973398	-0.0960825	-0.0939541	-0.0909595	-0.0871132	-0.0824418	-0.0769881	-0.0708037	-0.0639385	-0.0564449	-0.0483778	-0.0397914	-0.030743	-0.0213024	-0.0115451	-0.00155124	0.00859473	0.0188093	0.0290204	0.0391546	0.0491394	0.058912
2	0.0210402	0.0179906	0.0139904	0.00911897	0.00340033	-0.00321064	-0.0105838	-0.0184242	-0.0264068	-0.0343222	-0.0421409	-0.049941	-0.0577457	-0.0654358	-0.072852	-0.0799136	-0.0866355	-0.0930122	-0.0989461	-0.104349	-0.109153	-0.113255	-0.116555	-0.119004	-0.120519	-0.12098	-0.120333	-0.118653	-0.116124	-0.112978	-0.109486	-0.10588	-0.102303	-0.0988705	-0.0956766	-0.0927704	-0.0901785	-0.0879229	-0.0859806	-0.0843075	-0.082779	-0.0812169	-0.0794272	-0.0772244	-0.0743977	-0.0706917	-0.0659088	-0.0599111	-0.0527145
3	0.0373587	0.018287	-0.0036118	-0.0255692	-0.0456801	-0.0632635	-0.0786329	-0.0919108	-0.102346	-0.108852	-0.111007	-0.109543	-0.106099	-0.102189	-0.0980782	-0.092872	-0.0855727	-0.076285	-0.0663587	-0.0572572	-0.0497828	-0.0438961	-0.0392044	-0.0357119	-0.0337629	-0.0337717	-0.0359883	-0.0408528	-0.048791	-0.0591699	-0.0703878	-0.0807906	-0.0891364	-0.0948027	-0.0980608	-0.0998685	-0.100924	-0.101133	-0.0998094	-0.0965962	-0.092199	-0.0882294	-0.086031	-0.0855055	-0.0851606	-0.083463	-0.0800316	-0.0754826	-0.0701962
4	0.0437524	0.0196201	-0.00161987	-0.0178973	-0.0293768	-0.0375201	-0.0448009	-0.0546478	-0.0692827	-0.0847936	-0.0958318	-0.100522	-0.100668	-0.0977608	-0.0905832	-0.0776645	-0.0606256	-0.0429008	-0.0273915	-0.0171596	-0.0143555	-0.0169684	-0.0209812	-0.0256104	-0.0319835	-0.0399785	-0.04857	-0.0577617	-0.0683989	-0.0802117	-0.0915695	-0.0996735	-0.102946	-0.102358	-0.100219	-0.0983178	-0.0982358	-0.10013	-0.102451	-0.104931	-0.107593	-0.109725	-0.110923	-0.10967	-0.103155	-0.0892464	-0.0687456	-0.0454747	-0.0242964
5	0.00539314	0.00490264	0.00364927	-0.00340928	-0.0131926	-0.0217009	-0.0304738	-0.0372689	-0.0348596	-0.0243745	-0.0122821	-0.00509077	-0.00762987	-0.0191544	-0.0349032	-0.0455328	-0.0460254	-0.0370336	-0.0230737	-0.0106999	-0.0037191	-0.00462113	-0.0115365	-0.01921	-0.029114	-0.0428469	-0.0573019	-0.0715278	-0.0836572	-0.0912106	-0.0956324	-0.100022	-0.105218	-0.111788	-0.116021	-0.11297	-0.104577	-0.0954667	-0.0872622	-0.0848044	-0.0960635	-0.117539	-0.136348	-0.145969	-0.142686	-0.121531	-0.0876676	-0.0536945	-0.0243819
6	-0.0234385	-0.00844321	0.0139628	0.0236661	0.0220385	0.0170405	0.00485273	-0.00806934	-0.0143921	-0.0148672	-0.0175013	-0.023975	-0.0249779	-0.0145068	-0.000734701	0.0105937	0.0160836	0.0125048	0.00134481	-0.0145685	-0.0318131	-0.0538184	-0.0772573	-0.0877852	-0.0831955	-0.0695709	-0.057435	-0.0585219	-0.0697136	-0.0781609	-0.0798534	-0.0750323	-0.0612628	-0.0454686	-0.034693	-0.0242057	-0.0138359	-0.0103229	-0.0137655	-0.0257815	-0.0494237	-0.0787558	-0.100584	-0.108362	-0.106853	-0.0961801	-0.0738235	-0.0539196	-0.040145
7	-0.000460972	0.0130065	0.0328662	0.0276534	0.0103252	-0.00933893	-0.0264734	-0.0341	-0.0362936	-0.0215804	-0.00594649	-0.000883906	-0.00586317	-0.0156591	-0.0272724	-0.0319649	-0.0338157	-0.0397471	-0.0394863	-0.0421496	-0.041984	-0.0429175	-0.0503871	-0.0575644	-0.0669773	-0.0735028	-0.0705016	-0.0658142	-0.0638417	-0.0614832	-0.0582397	-0.0469724	-0.0251656	-0.0040226	-0.0038711	-0.0127444	-0.0239013	-0.0456651	-0.0668848	-0.0845967	-0.0979724	-0.0977721	-0.0879963	-0.067995	-0.0450358	-0.0244629	-0.00541725	0.00503468	-0.000620076
8	0.031416	0.0479762	0.0505151	0.0281354	0.0048495	-0.0219788	-0.0494426	-0.0600878	-0.0575495	-0.0265989	-0.00281726	0.0164911	0.0150865	-0.00748299	-0.0363906	-0.0469446	-0.0412868	-0.0372448	-0.0190183	-0.00635873	0.00414722	0.0108474	0.00900035	-0.0035474	-0.0340187	-0.0691069	-0.0852961	-0.0821165	-0.0690884	-0.0634412	-0.0729582	-0.08986	-0.0977603	-0.0794639	-0.0596766	-0.0438409	-0.039778	-0.0591171	-0.0823697	-0.0984249	-0.104813	-0.0919369	-0.080063	-0.0634214	-0.0444274	-0.0137892	0.0165674	0.0400839	0.0379576
9	0.0417371	0.0507526	0.0327894	-0.00335505	-0.0323575	-0.04788	-0.0571695	-0.0656089	-0.0837187	-0.0743397	-0.0671246	-0.0486708	-0.0364654	-0.0183377	-0.0153808	-0.0189046	-0.0184271	-0.0210429	-0.00748477	0.00463684	0.0148003	0.017099	0.00475816	-0.0191649	-0.0477974	-0.0659029	-0.0665648	-0.0558804	-0.0464299	-0.06071	-0.087301	-0.109873	-0.121345	-0.108138	-0.0813003	-0.0377836	-0.0100494	-0.0349464	-0.0711574	-0.0856455	-0.0785334	-0.0540087	-0.053942	-0.0608748	-0.0708206	-0.0531944	-0.0227089	0.0157631	0.0296975
10	0.0526133	0.0477117	0.017631	-0.0300893	-0.0617283	-0.0515436	-0.0277057	-0.0309147	-0.0740676	-0.112369	-0.131586	-0.118343	-0.104778	-0.0666591	-0.0271339	-0.00471435	-0.0272867	-0.064164	-0.0705398	-0.0561683	-0.03802	-0.0379162	-0.0448478	-0.054702	-0.0649672	-0.0691701	-0.0597809	-0.0360652	-0.0279129	-0.0577682	-0.0786708	-0.0771428	-0.0716239	-0.0635696	-0.0549185	-0.0261128	0.000360935	-0.0180729	-0.0574309	-0.0836673	-0.0760741	-0.0436358	-0.0430656	-0.0533318	-0.0729939	-0.0665173	-0.0502544	-0.0171114	0.00676661
11	0.059026	0.0483573	0.010595	-0.0398252	-0.0678929	-0.0549192	-0.0231433	-0.017543	-0.0529805	-0.110203	-0.141821	-0.136328	-0.117832	-0.0834418	-0.0577619	-0.0279444	-0.0472691	-0.103599	-0.129146	-0.118034	-0.09785	-0.0877123	-0.0719659	-0.0659774	-0.0793671	-0.0920599	-0.078491	-0.0504786	-0.0310978	-0.0414919	-0.0440052	-0.0329654	-0.0235361	-0.0212285	-0.0288014	-0.0294354	-0.0225141	-0.0395828	-0.077537	-0.102773	-0.10086	-0.0737396	-0.0740163	-0.0783498	-0.0815658	-0.0678321	-0.0646903	-0.0645201	-0.0282036
12	0.0526603	0.0281407	-0.0112871	-0.0494768	-0.063866	-0.0610635	-0.0514231	-0.039328	-0.049488	-0.0976753	-0.12068	-0.117468	-0.0872562	-0.0552007	-0.0596709	-0.0533558	-0.0691358	-0.104228	-0.127316	-0.134911	-0.123491	-0.109703	-0.0850194	-0.0745159	-0.0907372	-0.113266	-0.102935	-0.0776477	-0.0545253	-0.0354322	-0.023064	-0.0227377	-0.0272326	-0.0235185	-0.0247933	-0.0273517	-0.0345172	-0.0695205	-0.109061	-0.12113	-0.119225	-0.106324	-0.123366	-0.131769	-0.102597	-0.0693116	-0.0651153	-0.0846955	-0.0484487
13	0.0317457	-0.00337814	-0.0329371	-0.0573337	-0.0553817	-0.0587866	-0.0673271	-0.0631278	-0.0498973	-0.0803814	-0.0963161	-0.0958882	-0.0623045	-0.030712	-0.0368857	-0.0545122	-0.0822211	-0.0854538	-0.0975515	-0.123991	-0.122117	-0.121244	-0.111403	-0.0989871	-0.0947907	-0.11316	-0.118583	-0.104486	-0.0798216	-0.0503443	-0.0344078	-0.042215	-0.0648829	-0.0566035	-0.0344349	-0.0183092	-0.0293945	-0.0722541	-0.114069	-0.125389	-0.118493	-0.114354	-0.142538	-0.152131	-0.105472	-0.0602077	-0.0477754	-0.0568096	-0.0346632
14	0.0138688	-0.022781	-0.047915	-0.0627201	-0.0525782	-0.0529657	-0.0573357	-0.0669312	-0.0443545	-0.0553913	-0.0807158	-0.0830986	-0.056458	-0.0286473	-0.0181168	-0.0435472	-0.0755911	-0.0670672	-0.0756871	-0.112598	-0.112666	-0.12999	-0.140167	-0.129146	-0.0997482	-0.101096	-0.126083	-0.122548	-0.0970457	-0.0726557	-0.0556433	-0.0634158	-0.0915315	-0.0846425	-0.0381942	-0.00555038	-0.0203224	-0.065513	-0.113971	-0.121313	-0.103277	-0.10324	-0.132361	-0.136028	-0.0862996	-0.0442421	-0.0233734	-0.0103235	-0.00576901
15	0.00820615	-0.0292989	-0.0602126	-0.0739505	-0.0621026	-0.0526299	-0.0448054	-0.0527106	-0.0355467	-0.0328866	-0.064876	-0.0757906	-0.0602107	-0.0368963	-0.0160103	-0.0372628	-0.0508604	-0.0489169	-0.067944	-0.103892	-0.106169	-0.137309	-0.16149	-0.152709	-0.108561	-0.0894881	-0.127936	-0.134071	-0.104765	-0.0837227	-0.0699067	-0.0751688	-0.0993944	-0.0982919	-0.035476	0.00702946	-0.0175918	-0.0669939	-0.116594	-0.114277	-0.0849522	-0.0906449	-0.120213	-0.115326	-0.0673386	-0.0337314	-0.00269145	0.0248506	0.0120589
16	0.0166945	-0.0263788	-0.0728742	-0.0981398	-0.0816596	-0.0641571	-0.0434376	-0.0243544	-0.0244478	-0.0234268	-0.0472903	-0.0720262	-0.0667687	-0.0400811	-0.0250051	-0.0331432	-0.0208312	-0.0257356	-0.0702928	-0.0949331	-0.101551	-0.147658	-0.171167	-0.15729	-0.112994	-0.0822132	-0.123843	-0.1382	-0.0984109	-0.0722893	-0.0718283	-0.0754726	-0.0955631	-0.101103	-0.0346736	0.0189293	-0.0171081	-0.0731097	-0.116251	-0.102701	-0.070419	-0.0845564	-0.1171	-0.107614	-0.0652274	-0.0325679	0.0125584	0.0339655	0.0105162
17	0.0329013	-0.0203026	-0.0826116	-0.128827	-0.102776	-0.0833744	-0.0533095	0.00477299	-0.0129654	-0.0325904	-0.0308357	-0.0688326	-0.0713066	-0.0296872	-0.0344808	-0.0307316	0.00381906	-0.00700329	-0.0758924	-0.084616	-0.0971407	-0.16157	-0.167625	-0.138225	-0.102323	-0.0809272	-0.113011	-0.132208	-0.077112	-0.0406464	-0.0659978	-0.0692949	-0.0904047	-0.105347	-0.0486406	0.0257194	-0.00849296	-0.0734379	-0.10379	-0.0905058	-0.0646191	-0.0836343	-0.123568	-0.110892	-0.0846122	-0.0410264	0.0198663	0.0189362	-0.00614162
18	0.0483781	-0.0162286	-0.0846886	-0.146681	-0.115648	-0.0978201	-0.0547216	0.0214771	-0.00668434	-0.0497457	-0.0206441	-0.0657432	-0.0656633	-0.0099764	-0.0380579	-0.0256508	0.0241532	-0.00595258	-0.0806086	-0.0703214	-0.0992671	-0.170532	-0.147042	-0.10199	-0.0740325	-0.0793237	-0.0927532	-0.110693	-0.0415585	-0.00207935	-0.0544605	-0.0625934	-0.0903716	-0.114684	-0.0706503	0.0295586	0.0127569	-0.0595559	-0.0820261	-0.083644	-0.0647162	-0.0824454	-0.127433	-0.116731	-0.114722	-0.0442048	0.0180828	-0.00167506	-0.0287992
19	0.0636464	-0.00345719	-0.0648647	-0.140024	-0.11714	-0.0964425	-0.054819	0.0101836	-0.00866147	-0.064733	-0.0233698	-0.0574055	-0.0535866	0.0101579	-0.027094	-0.0274076	0.018446	-0.0150309	-0.0753083	-0.0522522	-0.0944897	-0.168119	-0.127403	-0.0702956	-0.0444553	-0.0768254	-0.0669169	-0.078122	-0.0132701	0.0296409	-0.0332041	-0.0579529	-0.0902374	-0.128732	-0.110274	0.0206564	0.0539979	-0.0226865	-0.061852	-0.0871459	-0.0678684	-0.0763998	-0.129596	-0.121352	-0.138549	-0.0545209	0.000289198	-0.00838643	-0.0402284
20	0.0644271	0.00308374	-0.0465685	-0.12161	-0.110013	-0.0799877	-0.0465444	-0.0175052	-0.0281036	-0.0808195	-0.0313157	-0.0545653	-0.0385856	0.0281903	-0.0227164	-0.0297401	0.00380272	-0.038239	-0.0659079	-0.0289493	-0.0917138	-0.158211	-0.104611	-0.0455164	-0.0241986	-0.0790765	-0.040418	-0.0356162	0.0206496	0.046361	-0.0176081	-0.0604155	-0.09512	-0.143029	-0.128335	0.0229967	0.0844024	0.0156841	-0.0643978	-0.091614	-0.0668122	-0.0833092	-0.125607	-0.126192	-0.143234	-0.048813	-0.0149868	-0.00977247	-0.0486443
21	0.0620973	0.0158609	-0.0262947	-0.102197	-0.096639	-0.0563808	-0.0419108	-0.0529331	-0.05568	-0.0892839	-0.0465667	-0.0474571	-0.021963	0.0381467	-0.0102594	-0.0340944	-0.0125463	-0.0529012	-0.0501243	-0.0029467	-0.0788369	-0.144052	-0.0901353	-0.0300193	-0.0212195	-0.0808242	-0.0224056	0.00958455	0.0451864	0.0522863	-0.00318984	-0.0599963	-0.0957101	-0.14455	-0.13587	0.0210693	0.105835	0.0560959	-0.0724474	-0.0943682	-0.0670505	-0.0891877	-0.122399	-0.129259	-0.127436	-0.0476165	-0.0224868	-0.00875832	-0.0518582
22	0.0618548	0.0210672	-0.00865338	-0.0922129	-0.0744936	-0.0371829	-0.0439195	-0.0801352	-0.0842654	-0.0942478	-0.0587464	-0.037707	-0.0108352	0.0399578	0.00441239	-0.0483428	-0.0282598	-0.0614759	-0.0433442	0.0255368	-0.0508045	-0.133069	-0.0827923	-0.0240641	-0.0355457	-0.0894328	-0.0255886	0.0425529	0.0614908	0.0496695	-0.00080517	-0.0598914	-0.0895464	-0.138156	-0.137135	0.0105197	0.110433	0.0867451	-0.0770773	-0.096485	-0.0595625	-0.0921701	-0.126532	-0.126085	-0.101659	-0.0469473	-0.0205954	-0.0105888	-0.0519853
23	0.054542	0.0183271	-0.00708603	-0.0827843	-0.0505344	-0.0194646	-0.0491603	-0.103436	-0.0992532	-0.0994359	-0.0569905	-0.0286088	0.000855246	0.0357124	0.00913498	-0.0544889	-0.0367676	-0.058576	-0.0325239	0.0391511	-0.0272221	-0.123655	-0.0715437	-0.0164623	-0.0609311	-0.103215	-0.0313626	0.0733331	0.0674705	0.0293474	-0.00518578	-0.0631319	-0.0835943	-0.139729	-0.115483	0.00571199	0.103547	0.101825	-0.0828611	-0.0935333	-0.0518225	-0.103526	-0.123998	-0.120632	-0.0713263	-0.0446054	-0.0128516	-0.0196071	-0.050452
24	0.0344186	0.0123818	-0.0210798	-0.0683606	-0.0200125	-0.0128057	-0.0556897	-0.120564	-0.108382	-0.0946218	-0.0496566	-0.0160563	0.0139282	0.0203435	0.00845384	-0.0564399	-0.0369799	-0.041039	-0.0200428	0.0403748	-0.0150595	-0.116746	-0.053986	-0.0147041	-0.0956725	-0.118223	-0.0350331	0.0990391	0.0544336	0.000583855	-0.0209182	-0.0643189	-0.0841031	-0.1455	-0.0779564	-0.00200954	0.0987295	0.0963732	-0.0906737	-0.0861877	-0.0511791	-0.11422	-0.117833	-0.110334	-0.0385442	-0.040281	-0.00919537	-0.0321913	-0.0475614
25	0.0218986	0.000155995	-0.0290366	-0.0530153	0.0164864	-0.0153513	-0.062716	-0.124333	-0.10768	-0.0880827	-0.0431213	-0.00595528	0.0199364	-0.00151161	0.0159835	-0.062849	-0.0404038	-0.023696	-0.0206225	0.0347571	-0.0100081	-0.107724	-0.040975	-0.0185529	-0.125015	-0.134968	-0.0527222	0.101241	0.0391135	-0.0269658	-0.0432012	-0.0642637	-0.0864285	-0.149524	-0.0587805	-0.0177758	0.0892473	0.0733622	-0.0918429	-0.0816945	-0.0417537	-0.112595	-0.112745	-0.0972117	-0.0235806	-0.036381	-0.0174053	-0.0424702	-0.0479592
26	0.00855416	-0.00810335	-0.0375637	-0.0378599	0.0461032	-0.0258976	-0.0697014	-0.121012	-0.106127	-0.0818309	-0.0436374	-2.122e-05	0.0203113	-0.0272135	0.0247174	-0.0732637	-0.0428191	-0.00719294	-0.0241547	0.0189455	-0.0210252	-0.09843	-0.0294757	-0.024247	-0.142961	-0.145978	-0.0713584	0.0870328	0.0251509	-0.0489608	-0.0730191	-0.0608922	-0.0956653	-0.147783	-0.0483937	-0.0262443	0.0839279	0.0327544	-0.101858	-0.0784868	-0.0298068	-0.102525	-0.110729	-0.0861072	-0.0190907	-0.0329923	-0.0347716	-0.0507539	-0.0523302
27	-0.00123564	-0.016665	-0.0403429	-0.022642	0.0653642	-0.0248972	-0.0751272	-0.115676	-0.101529	-0.0767832	-0.0460538	-0.00351801	0.0200066	-0.0475098	0.0261489	-0.0708059	-0.0537279	0.0117389	-0.0242086	-0.00312478	-0.0342035	-0.0891252	-0.0298898	-0.0289108	-0.146573	-0.15241	-0.0823252	0.0618401	0.00713439	-0.0681118	-0.0827114	-0.056796	-0.103681	-0.149072	-0.0330471	-0.034477	0.0725042	0.00752507	-0.104783	-0.0816693	-0.0230611	-0.0897294	-0.101906	-0.0752689	-0.0261264	-0.0278626	-0.0516524	-0.0493034	-0.0569868
28	-0.0110192	-0.0188057	-0.0437764	0.00539898	0.0734137	-0.0309707	-0.0777788	-0.114294	-0.0925594	-0.0728403	-0.0427927	-0.015369	0.00653964	-0.0558174	0.0232616	-0.0760628	-0.0470078	0.0194865	-0.0190603	-0.0294467	-0.0458971	-0.0853626	-0.014995	-0.0323922	-0.143375	-0.146824	-0.0693464	0.0567518	-0.0356156	-0.0773313	-0.0840613	-0.039922	-0.126159	-0.142339	-0.0142921	-0.0333689	0.0575728	-0.0218299	-0.116626	-0.0656472	-0.0275701	-0.0860825	-0.0851325	-0.0669994	-0.0402171	-0.02903	-0.0585131	-0.0449788	-0.0563429
29	-0.0175793	-0.0118455	-0.0429208	0.0280973	0.0723332	-0.00975602	-0.074972	-0.107712	-0.0829304	-0.0708892	-0.0435613	-0.0379376	-0.00767129	-0.0503947	0.0193827	-0.079269	-0.0554938	0.0175029	-0.0140653	-0.0453108	-0.0464699	-0.082752	-0.00755673	-0.0280451	-0.127203	-0.128059	-0.0494423	0.0452694	-0.0721924	-0.0680212	-0.0561969	-0.0284011	-0.135345	-0.132345	-0.00977082	-0.0385481	0.0391569	-0.0277796	-0.11515	-0.0519982	-0.0337882	-0.0893152	-0.0664166	-0.0583988	-0.0639643	-0.0342724	-0.0376432	-0.0285202	-0.0620712
30	-0.0216015	0.00238477	-0.0495193	0.0330886	0.0717173	-0.000473157	-0.0628297	-0.107697	-0.0814292	-0.0686582	-0.0467985	-0.0485304	-0.0218785	-0.0497301	0.0186066	-0.0840263	-0.0634426	0.0118269	-0.00434031	-0.059496	-0.0497102	-0.0676052	-0.00965324	-0.00788841	-0.0991334	-0.105103	-0.0335727	0.0321285	-0.0739385	-0.0653011	-0.034657	-0.0182636	-0.128849	-0.119505	-0.0149022	-0.0337654	0.0274944	-0.0434318	-0.11738	-0.0532449	-0.0239088	-0.0931241	-0.0540212	-0.0488184	-0.0749303	-0.0339708	-0.0182553	-0.0168931	-0.0669697
surface electrode 2
	time
frequency	-1.5	-1.45	-1.4	-1.35	-1.3	-1.25	-1.2	-1.15	-1.1	-1.05	-1	-0.95	-0.9	-0.85	-0.8	-0.75	-0.7	-0.65	-0.6	-0.55	-0.5	-0.45	-0.4	-0.35	-0.3	-0.25	-0.2	-0.15	-0.1	-0.05	0	0.05	0.1	0.15	0.2	0.25	0.3	0.35	0.4	0.45	0.5	0.55	0.6	0.65	0.7	0.75	0.8	0.85	0.9
1	0.25877	0.246798	0.23386	0.221113	0.2065	0.191135	0.175119	0.158551	0.142858	0.125539	0.108023	0.0904613	0.0729959	0.057074	0.0401579	0.0236888	0.00776762	-0.00750164	-0.0209281	-0.0346622	-0.0474792	-0.0593138	-0.0701304	-0.0791964	-0.0880122	-0.0957834	-0.102517	-0.10823	-0.112635	-0.116512	-0.119509	-0.12167	-0.12301	-0.123505	-0.123222	-0.122079	-0.120062	-0.117148	-0.113647	-0.108981	-0.103426	-0.0970266	-0.0898426	-0.0825689	-0.0740534	-0.0649229	-0.0552094	-0.0449381	-0.0349726
2	0.0460845	0.037045	0.0275169	0.0186541	0.00920408	8.31439e-05	-0.00851348	-0.0163474	-0.0226267	-0.0282108	-0.0324804	-0.0355443	-0.0376272	-0.0388912	-0.0397726	-0.0403713	-0.0409282	-0.0415594	-0.0422284	-0.043108	-0.0443311	-0.0461554	-0.0487195	-0.0516919	-0.0553536	-0.0591506	-0.0626137	-0.0652797	-0.0667392	-0.0670959	-0.0662257	-0.0643889	-0.062045	-0.0597321	-0.0573435	-0.0553423	-0.0539073	-0.0531671	-0.0531345	-0.0536467	-0.054503	-0.0556131	-0.057048	-0.0587388	-0.0609481	-0.0633737	-0.0655907	-0.0671029	-0.0674653
3	0.0361353	0.0320754	0.0288561	0.0264643	0.0242845	0.0222637	0.0198118	0.0160593	0.0106958	0.00198749	-0.0104019	-0.0265553	-0.0451461	-0.0622351	-0.0785131	-0.0915478	-0.101194	-0.107389	-0.109587	-0.106797	-0.0977167	-0.083126	-0.0650995	-0.0475814	-0.0294858	-0.0133861	-6.35128e-06	0.010024	0.0159781	0.0183801	0.0162632	0.0102833	0.00179033	-0.00730356	-0.0171917	-0.0258018	-0.0326317	-0.0376887	-0.0412434	-0.0444309	-0.0472799	-0.0496219	-0.0509027	-0.0508252	-0.0496254	-0.0481405	-0.0469679	-0.0460738	-0.0451602
4	-0.0352152	-0.0532432	-0.0650064	-0.0678351	-0.0619322	-0.0507899	-0.0385455	-0.0264651	-0.01646	-0.0092232	-0.00799886	-0.0127526	-0.0215936	-0.0301597	-0.0369301	-0.0412809	-0.0445886	-0.0453929	-0.04116	-0.0312796	-0.019256	-0.00820116	-7.33116e-05	0.00325019	0.00157936	-0.00463566	-0.0119804	-0.0172105	-0.0183316	-0.0142766	-0.00445182	0.00852864	0.0210206	0.029962	0.0348822	0.0332211	0.0256448	0.0147156	0.00329931	-0.00904434	-0.019825	-0.0284697	-0.0343164	-0.0375547	-0.0405859	-0.0451168	-0.0514983	-0.0581363	-0.0623014
5	-0.00371341	-0.0166906	-0.027635	-0.0353937	-0.0374159	-0.0365453	-0.0356845	-0.0287529	-0.0191437	-0.0139928	-0.0121118	-0.00954124	-0.0112633	-0.0161686	-0.016616	-0.0116151	-0.00844687	-0.00666528	-0.00337579	-2.14161e-05	-0.00156869	-0.00830592	-0.0176124	-0.0277299	-0.03828	-0.0418916	-0.0401694	-0.0393688	-0.0380936	-0.033116	-0.0252954	-0.0175489	-0.00813342	0.00308507	0.0148028	0.0245656	0.0355115	0.0467279	0.0561497	0.0662272	0.0720103	0.0685754	0.0612431	0.0533485	0.0384484	0.0223061	0.00806681	-0.00700632	-0.0184396
6	0.120103	0.0952806	0.0628501	0.0318842	0.0117151	0.00707621	0.0137235	0.02919	0.0379466	0.0325947	0.0168095	1.73472e-05	-0.0162848	-0.0326779	-0.0414047	-0.0395281	-0.0339036	-0.0234281	-0.00844887	0.00855856	0.02082	0.0241731	0.0151331	-0.00578899	-0.0420506	-0.080267	-0.105684	-0.11709	-0.115917	-0.10249	-0.0882468	-0.0839288	-0.0815334	-0.0764003	-0.0647581	-0.0466938	-0.0249849	-0.0047355	0.00583195	0.0134831	0.020721	0.0201654	0.0171513	0.0200765	0.0204661	0.0160827	0.010064	-0.012767	-0.0436573
7	0.128418	0.111769	0.0862471	0.0606171	0.0393539	0.0279483	0.028885	0.0386277	0.0404479	0.0334447	0.024682	0.0149533	0.00256432	-0.0164135	-0.0393017	-0.0587368	-0.0741543	-0.0765518	-0.068408	-0.0580498	-0.0491413	-0.0405117	-0.0356305	-0.038611	-0.0488802	-0.0648317	-0.0790414	-0.0892858	-0.0986297	-0.104135	-0.10358	-0.102011	-0.0964719	-0.0894071	-0.0859195	-0.0740039	-0.0506902	-0.0251844	-0.0134578	-0.0147122	-0.0217203	-0.030757	-0.0283179	-0.00745109	0.0186238	0.0318126	0.0243911	-0.00662865	-0.0405706
8	0.0394189	0.0500195	0.0510654	0.0438957	0.0275262	0.0105737	0.00411117	0.00254757	-0.00483025	-0.0152208	-0.0219738	-0.0289019	-0.0306215	-0.02637	-0.0222529	-0.0211337	-0.032	-0.0367663	-0.0413729	-0.0501929	-0.0568409	-0.0538604	-0.0556355	-0.0688032	-0.0829751	-0.0860683	-0.0811093	-0.07472	-0.078686	-0.0888906	-0.0997451	-0.108427	-0.108628	-0.100555	-0.0950868	-0.0797653	-0.0549319	-0.0410685	-0.0503017	-0.070935	-0.0776108	-0.072787	-0.0554336	-0.0281293	0.00402526	0.034141	0.0435513	0.0259063	-0.00177931
9	-0.0273814	-0.00679863	-0.00210444	-0.000462126	-0.00270197	-0.0135826	-0.0259029	-0.0391971	-0.0435712	-0.0418362	-0.0466336	-0.0509289	-0.0394208	-0.0149281	0.00949912	0.0356846	0.0407239	0.0334044	0.0132731	-0.0112064	-0.0299031	-0.0425805	-0.0618218	-0.0834774	-0.092924	-0.085566	-0.0731341	-0.0573867	-0.051626	-0.0572451	-0.0674788	-0.0826302	-0.0993545	-0.102656	-0.0974489	-0.079624	-0.0533839	-0.0356143	-0.0461091	-0.076413	-0.0943798	-0.0931917	-0.0747076	-0.0572046	-0.0415503	-0.0129814	0.00979399	0.0138896	-0.00191315
10	-0.0553891	-0.0543345	-0.0474629	-0.0289036	-0.0144681	-0.0233503	-0.041038	-0.0588289	-0.0608678	-0.0431166	-0.0444661	-0.0491495	-0.029621	0.00700232	0.0354474	0.0665453	0.0856759	0.0854048	0.0566752	0.0214244	-0.0234801	-0.0731984	-0.101022	-0.108584	-0.0943374	-0.066357	-0.0441018	-0.0424798	-0.0460085	-0.0410122	-0.0346467	-0.0472171	-0.0888795	-0.128045	-0.145924	-0.125458	-0.0843342	-0.0514488	-0.0456125	-0.0556846	-0.0729448	-0.086274	-0.0808467	-0.0772465	-0.0852975	-0.0745864	-0.0475042	-0.0316048	-0.0389998
11	-0.0198061	-0.0410879	-0.0282704	-0.000378773	0.011574	-0.00687642	-0.0287337	-0.0429561	-0.0451648	-0.0275876	-0.0293805	-0.039706	-0.0438958	-0.0144531	0.0273688	0.0667255	0.0859634	0.0863141	0.0608617	0.0289457	-0.0216846	-0.0747164	-0.10192	-0.116892	-0.0986743	-0.0589848	-0.0430251	-0.0767542	-0.101607	-0.0957708	-0.0700851	-0.0785037	-0.137087	-0.189159	-0.207415	-0.194867	-0.167707	-0.132768	-0.11987	-0.114181	-0.0964239	-0.0841004	-0.101812	-0.12759	-0.139687	-0.13565	-0.123823	-0.113429	-0.108942
12	0.0378917	0.0130368	0.0277986	0.0564304	0.0530249	0.0188523	-0.0013581	-0.00107036	0.00119224	0.0141689	0.00545499	-0.0164008	-0.0425567	-0.0319753	0.00644792	0.055837	0.0599358	0.0472713	0.0302337	0.0165111	-0.00569094	-0.0377562	-0.0647842	-0.0987885	-0.0943992	-0.0752489	-0.0794525	-0.123393	-0.155169	-0.162524	-0.140258	-0.143396	-0.18595	-0.219295	-0.223613	-0.218697	-0.214997	-0.188429	-0.180111	-0.169052	-0.130513	-0.0866993	-0.109064	-0.154354	-0.167318	-0.172354	-0.176084	-0.170621	-0.15151
13	0.0693882	0.0546083	0.0745393	0.101935	0.0805171	0.0353824	0.0199463	0.0403272	0.0454254	0.0582746	0.0460759	0.0119233	-0.021527	-0.0201894	0.016009	0.0504418	0.0367331	0.0136774	-0.00385526	-0.00665483	-0.00543537	-0.0239312	-0.0560237	-0.0955414	-0.0965851	-0.0971081	-0.114322	-0.15496	-0.180484	-0.199543	-0.18541	-0.176156	-0.200311	-0.2172	-0.225311	-0.221845	-0.216145	-0.190251	-0.185543	-0.168311	-0.129285	-0.0849045	-0.103497	-0.149262	-0.168755	-0.178466	-0.181004	-0.177214	-0.156086
14	0.0834258	0.0806093	0.105472	0.131916	0.0994781	0.0511971	0.0412003	0.0683895	0.0803746	0.0974023	0.0851851	0.0434847	-0.000657556	0.00245831	0.0383339	0.0432963	0.016811	-0.00595093	-0.032262	-0.0339042	-0.0193209	-0.027376	-0.062999	-0.10393	-0.109719	-0.120575	-0.136707	-0.168821	-0.192267	-0.221629	-0.208707	-0.179554	-0.188337	-0.202874	-0.230421	-0.224851	-0.208962	-0.179395	-0.16875	-0.145747	-0.11753	-0.0826735	-0.0885093	-0.128694	-0.157056	-0.163257	-0.156023	-0.162713	-0.154193
15	0.0805996	0.0894228	0.123401	0.142988	0.104998	0.0634295	0.0589399	0.0792041	0.106088	0.128809	0.112122	0.0712341	0.0159382	0.0314306	0.0680201	0.0308422	-0.00946585	-0.0198682	-0.055499	-0.0652849	-0.0432069	-0.0410075	-0.0777792	-0.116469	-0.127913	-0.142873	-0.149607	-0.173446	-0.201695	-0.232576	-0.21366	-0.164105	-0.159689	-0.182657	-0.23262	-0.2207	-0.196324	-0.162097	-0.141138	-0.114139	-0.101738	-0.0813046	-0.0736656	-0.102123	-0.136717	-0.128751	-0.111932	-0.13576	-0.153658
16	0.0620322	0.0841303	0.126252	0.130766	0.0928807	0.0695714	0.0647166	0.071778	0.115987	0.141584	0.117789	0.0915908	0.0325789	0.0645935	0.0936629	0.00767491	-0.0404292	-0.0282629	-0.0685691	-0.0988622	-0.0738043	-0.0584794	-0.0909326	-0.124485	-0.141784	-0.158281	-0.150957	-0.172103	-0.207778	-0.230773	-0.205609	-0.136921	-0.115012	-0.158516	-0.22042	-0.195995	-0.175368	-0.136623	-0.103409	-0.0808697	-0.0907584	-0.0846635	-0.0634388	-0.0731003	-0.109614	-0.0773343	-0.0577876	-0.10556	-0.151631
17	0.0307749	0.0642667	0.113287	0.103878	0.0678008	0.0599477	0.051277	0.0425526	0.101664	0.132523	0.0989311	0.0984384	0.049158	0.0762299	0.105988	-0.00496767	-0.0593711	-0.0224394	-0.0643946	-0.125165	-0.10997	-0.0764085	-0.0901215	-0.116653	-0.142206	-0.158618	-0.141632	-0.162551	-0.200115	-0.2145	-0.201761	-0.115617	-0.0639574	-0.121077	-0.188381	-0.152008	-0.151751	-0.113709	-0.06	-0.0544468	-0.0896318	-0.0972707	-0.0681344	-0.046561	-0.0742621	-0.0307872	-0.00838239	-0.0753845	-0.138879
18	0.00138974	0.0476842	0.0990797	0.0719068	0.0417162	0.0387513	0.0252009	0.0173702	0.0728679	0.102403	0.071988	0.0835353	0.0537865	0.0710424	0.0984292	-0.00870901	-0.058677	-0.0131466	-0.0459692	-0.133776	-0.139539	-0.0897623	-0.0819107	-0.0994489	-0.130138	-0.142104	-0.127648	-0.15021	-0.184281	-0.188075	-0.197867	-0.0992591	-0.0258311	-0.0849863	-0.141851	-0.0957602	-0.127081	-0.0917003	-0.0219591	-0.0317533	-0.0933387	-0.108783	-0.0832397	-0.036579	-0.0389531	0.00662269	0.0212184	-0.0536589	-0.11735
19	-0.0165279	0.0331788	0.0919251	0.0491318	0.0258464	0.0170485	0.00211967	0.00437714	0.0381997	0.0685938	0.0527391	0.0545339	0.0437031	0.043654	0.0771916	0.00526947	-0.0467781	-0.00694419	-0.0236386	-0.126465	-0.150713	-0.0973622	-0.0711796	-0.0818191	-0.110457	-0.117846	-0.113073	-0.137918	-0.16216	-0.160041	-0.19419	-0.0927564	-0.0136714	-0.0584143	-0.0930964	-0.0472229	-0.109146	-0.0795117	-0.00454615	-0.0178598	-0.0992683	-0.110509	-0.0998016	-0.0444976	-0.009645	0.0272623	0.0241593	-0.0439457	-0.0941037
20	-0.0193613	0.0212198	0.0883565	0.0381217	0.0237688	0.00192822	-0.00844121	0.00166867	0.00770878	0.0432996	0.0423895	0.0247102	0.0255269	0.013492	0.0503374	0.0304639	-0.0394351	-0.0106264	-0.0089147	-0.116775	-0.145108	-0.102995	-0.0685316	-0.0665009	-0.0949417	-0.0890797	-0.103657	-0.126473	-0.137759	-0.133879	-0.185863	-0.086366	-0.0268224	-0.0400553	-0.051308	-0.0163558	-0.0999135	-0.07585	-0.000193134	-0.0213979	-0.107332	-0.0984402	-0.106989	-0.0603443	0.0175977	0.0276061	0.0101945	-0.0470691	-0.0733027
21	-0.0199797	-0.000615571	0.0830304	0.0414587	0.0162398	-0.00424277	-0.00881444	0.00250807	-0.0181549	0.0232917	0.0519058	0.00571698	0.00751309	-0.0137797	0.0354612	0.0585989	-0.0415007	-0.0257528	-0.00112469	-0.102577	-0.132665	-0.111794	-0.0686905	-0.0598136	-0.077443	-0.0737509	-0.0915407	-0.116605	-0.114874	-0.112034	-0.174303	-0.0906297	-0.0460556	-0.0432169	-0.0208408	-0.00529663	-0.0908758	-0.0803952	-0.0172658	-0.0328615	-0.110504	-0.0776001	-0.102162	-0.0752216	0.0209175	0.0252247	-0.00713308	-0.0493371	-0.0536663
22	-0.0236346	-0.0107493	0.0740686	0.0478781	0.0106559	-0.0105701	-0.00539623	0.0035439	-0.0370487	0.0241857	0.0596557	-0.0040269	-0.0102675	-0.0273339	0.0409552	0.0696015	-0.0587108	-0.0394871	-0.0048531	-0.0924256	-0.118501	-0.115638	-0.069385	-0.0680629	-0.0673593	-0.068613	-0.0826829	-0.114711	-0.0966805	-0.101933	-0.159514	-0.0885122	-0.0601204	-0.0546523	0.00352162	-0.0155551	-0.0885134	-0.0806708	-0.0388963	-0.0628149	-0.11074	-0.0527902	-0.0892613	-0.0696432	0.00970286	0.0195549	-0.030314	-0.0554729	-0.0415518
23	-0.0279769	-0.0202838	0.0603186	0.0522175	0.000879987	-0.0139105	-0.00624332	0.000539024	-0.0418244	0.0357388	0.0723343	-0.00509381	-0.0194864	-0.0255658	0.0433834	0.0743901	-0.0603085	-0.0568505	-0.014625	-0.0809444	-0.11061	-0.116394	-0.0766153	-0.0688154	-0.0773261	-0.0598132	-0.0768935	-0.107339	-0.0908492	-0.0886811	-0.147123	-0.0862776	-0.0754957	-0.0516394	0.00334162	-0.0272037	-0.0870411	-0.0817854	-0.0528436	-0.0920959	-0.110312	-0.0356939	-0.0682052	-0.0646451	0.00241795	-0.00441898	-0.0360355	-0.0586604	-0.0330296
24	-0.0417131	-0.0295553	0.0447075	0.0520825	-0.010387	-0.0176481	-0.0140771	-0.00689284	-0.0348468	0.0450573	0.0926908	-0.000566635	-0.0202	-0.0219616	0.0397379	0.0625803	-0.0475852	-0.0684899	-0.0250673	-0.0683864	-0.107466	-0.116875	-0.0798115	-0.070964	-0.0914867	-0.0520298	-0.0705941	-0.0971036	-0.0975667	-0.0746813	-0.133392	-0.0848588	-0.0841988	-0.0394534	-0.00681537	-0.0297991	-0.0880716	-0.0819506	-0.0548263	-0.112585	-0.111818	-0.0277136	-0.0490788	-0.0588982	4.43511e-05	-0.0284046	-0.037125	-0.0523501	-0.0264362
25	-0.050542	-0.0273131	0.0266938	0.0454511	-0.0189887	-0.0236978	-0.0263864	-0.0129237	-0.0319621	0.0652047	0.104552	-0.00433417	-0.0181622	-0.0145768	0.0561518	0.0473069	-0.048337	-0.068013	-0.0337961	-0.0579905	-0.0991667	-0.108989	-0.0810691	-0.0857661	-0.0942651	-0.053085	-0.060921	-0.092341	-0.0946893	-0.0687182	-0.116323	-0.0825195	-0.0730249	-0.0394156	-0.0110072	-0.0431671	-0.0823285	-0.074533	-0.0609938	-0.125199	-0.110199	-0.0256565	-0.0371436	-0.0478987	-0.0132921	-0.0312704	-0.0498558	-0.0484372	-0.0206445
26	-0.054152	-0.0188116	0.0129995	0.0413021	-0.0250333	-0.0321457	-0.044721	-0.020385	-0.0321958	0.0864402	0.118576	-0.0103772	-0.0126854	-0.00436825	0.0833372	0.0375121	-0.0595288	-0.0659564	-0.0388864	-0.0487957	-0.0864655	-0.101941	-0.0900712	-0.108441	-0.0966754	-0.0593191	-0.0566508	-0.0926913	-0.0917933	-0.0653463	-0.104244	-0.0831294	-0.059342	-0.0407556	-0.0140528	-0.0535425	-0.0747075	-0.0656537	-0.0652394	-0.132558	-0.11364	-0.0239321	-0.0278412	-0.041504	-0.0246312	-0.0200438	-0.0666435	-0.0450279	-0.0133934
27	-0.0580042	-0.0146951	0.00726483	0.0374642	-0.0351724	-0.0367232	-0.0579122	-0.0275688	-0.032653	0.106148	0.133819	-0.0157991	-0.00846518	0.00588347	0.0906881	0.0247192	-0.0609943	-0.0626348	-0.0450869	-0.0406781	-0.0740846	-0.0965377	-0.0978519	-0.120554	-0.099985	-0.0583598	-0.0553309	-0.0888093	-0.0889298	-0.0603445	-0.0894941	-0.0822459	-0.0542135	-0.030824	-0.0203751	-0.0540123	-0.0737411	-0.0620543	-0.0649224	-0.131828	-0.112774	-0.0257693	-0.0233291	-0.0447027	-0.0238949	-0.0219635	-0.0777698	-0.0372122	-0.00838163
28	-0.0591815	-0.015064	0.000251388	0.0359034	-0.049375	-0.0313134	-0.0545002	-0.0304686	-0.0256395	0.141749	0.144112	-0.0193039	-0.0124585	0.0183298	0.071991	0.00762774	-0.047292	-0.0532729	-0.0580614	-0.0349865	-0.0662812	-0.0909948	-0.0967177	-0.115187	-0.0976686	-0.0498185	-0.0502359	-0.0731628	-0.081556	-0.0536279	-0.0705228	-0.0784999	-0.0551302	-0.00689463	-0.0293806	-0.0498423	-0.0767097	-0.0664125	-0.0674174	-0.121313	-0.102828	-0.034401	-0.0325386	-0.0476427	-0.0166219	-0.0464944	-0.0829404	-0.0251104	-0.0130796
29	-0.0640809	-0.0260827	-0.0180171	0.0244608	-0.0521554	-0.000798127	-0.0335809	-0.0257644	-0.0145485	0.158379	0.165212	-0.0258461	-0.0240589	0.00522672	0.0315073	0.00329522	-0.0127373	-0.0395083	-0.0687092	-0.0363884	-0.0608095	-0.079852	-0.0758608	-0.0777541	-0.0745772	-0.0310529	-0.0385472	-0.0456278	-0.0648906	-0.0429328	-0.0471739	-0.0707931	-0.0545976	0.0215498	-0.0307088	-0.038174	-0.0898539	-0.0665317	-0.0609444	-0.0940092	-0.0894153	-0.0536009	-0.0448462	-0.0501934	-0.0064549	-0.0766774	-0.0731079	-0.016687	-0.0279966
30	-0.0499523	-0.0283008	-0.0366687	0.0251802	-0.0408673	0.0153957	-0.0118521	-0.0289626	-0.00670391	0.148097	0.180653	-0.0295056	-0.0265979	-0.00114845	0.0209066	-0.0217661	0.00109854	-0.0197393	-0.0721804	-0.0388446	-0.040408	-0.0798624	-0.0695458	-0.0502896	-0.0566963	-0.0245596	-0.0264463	-0.0189153	-0.0437031	-0.0454492	-0.0287431	-0.0554245	-0.0519481	0.0252888	-0.0152212	-0.0323041	-0.0840796	-0.067986	-0.055975	-0.0691896	-0.0711625	-0.0686872	-0.0512447	-0.0519337	-0.000135154	-0.0867704	-0.0745157	-0.0109018	-0.031366
surface electrode 3
	time
frequency	-1.5	-1.45	-1.4	-1.35	-1.3	-1.25	-1.2	-1.15	-1.1	-1.05	-1	-0.95	-0.9	-0.85	-0.8	-0.75	-0.7	-0.65	-0.6	-0.55	-0.5	-0.45	-0.4	-0.35	-0.3	-0.25	-0.2	-0.15	-0.1	-0.05	0	0.05	0.1	0.15	0.2	0.25	0.3	0.35	0.4	0.45	0.5	0.55	0.6	0.65	0.7	0.75	0.8	0.85	0.9
1	0.167031	0.149833	0.132438	0.116328	0.0989331	0.0817225	0.0648498	0.0485057	0.0340522	0.0192142	0.00531819	-0.00758133	-0.0194504	-0.0294696	-0.0392651	-0.0478929	-0.0553101	-0.0615167	-0.0662053	-0.0702343	-0.073289	-0.0754684	-0.0768364	-0.0774191	-0.0773529	-0.076606	-0.0752029	-0.073148	-0.0707037	-0.0675178	-0.0638199	-0.0596636	-0.0551166	-0.0506597	-0.0456483	-0.0405265	-0.0353522	-0.0301461	-0.0252949	-0.0199619	-0.0145177	-0.00895744	-0.00330961	0.0019449	0.00764307	0.0133029	0.0188825	0.0243353	0.0292214
2	-0.0788898	-0.0654426	-0.0495508	-0.0328544	-0.0131715	0.00725371	0.0272194	0.0454973	0.0601694	0.0734866	0.0841422	0.0920677	0.0971129	0.0991149	0.0987372	0.0966509	0.0940586	0.0922748	0.0922298	0.0939174	0.0965712	0.0993031	0.101483	0.102524	0.102111	0.0996912	0.0951479	0.0887291	0.0813786	0.0721455	0.0619371	0.0510123	0.0394173	0.0284061	0.0168706	0.00638858	-0.00260755	-0.00999604	-0.015373	-0.0194669	-0.0217329	-0.0223261	-0.0215073	-0.0196642	-0.0166237	-0.0124765	-0.00711552	-0.000674454	0.00584569
3	0.0449892	0.0421686	0.0370291	0.0294181	0.0160634	-0.00276929	-0.0240749	-0.0432367	-0.0560738	-0.0628734	-0.0620857	-0.0562652	-0.0499456	-0.046526	-0.0461691	-0.0482854	-0.0532736	-0.0626224	-0.0749933	-0.0909649	-0.107621	-0.124258	-0.140364	-0.152965	-0.161257	-0.16155	-0.153112	-0.136693	-0.115982	-0.0901716	-0.0638281	-0.0399326	-0.0190732	-0.00227952	0.0123871	0.0239385	0.0318795	0.0348011	0.032658	0.0258927	0.0158506	0.00551936	-0.000692656	0.000420808	0.0104197	0.0289503	0.0551157	0.0877062	0.120497
4	-0.0664354	-0.0732541	-0.0697876	-0.0594962	-0.0461718	-0.0351863	-0.0318709	-0.0375062	-0.0484444	-0.0655883	-0.0875778	-0.111892	-0.134744	-0.152605	-0.168461	-0.181178	-0.187769	-0.184521	-0.17504	-0.163289	-0.152343	-0.139687	-0.126279	-0.119132	-0.116021	-0.109831	-0.0999448	-0.088381	-0.074494	-0.0558515	-0.0374947	-0.0226006	-0.0127757	-0.00822642	-0.00821843	-0.0162502	-0.0325445	-0.0513658	-0.0699297	-0.09182	-0.106308	-0.103028	-0.0852185	-0.0660008	-0.0467109	-0.022033	0.0143897	0.0592075	0.101185
5	-0.09135	-0.126108	-0.153981	-0.169603	-0.176323	-0.179095	-0.178828	-0.173436	-0.1634	-0.152532	-0.139927	-0.123735	-0.109913	-0.102969	-0.0977927	-0.094871	-0.100272	-0.110231	-0.117451	-0.122681	-0.12511	-0.116678	-0.0978731	-0.0799976	-0.0595234	-0.0338482	-0.00872056	0.0121041	0.030712	0.0473374	0.0522288	0.0443003	0.027183	0.00893803	-0.00999886	-0.0320675	-0.0554741	-0.072768	-0.0866604	-0.106694	-0.122715	-0.1236	-0.114688	-0.104068	-0.0880691	-0.0649108	-0.0310992	0.00707558	0.0372691
6	-0.149958	-0.153023	-0.151215	-0.143978	-0.131148	-0.116139	-0.0947745	-0.0602184	-0.0227981	0.0135216	0.0451456	0.0696736	0.0714956	0.0501935	0.0126581	-0.026522	-0.0559708	-0.0717046	-0.0707629	-0.0642247	-0.0704348	-0.0840189	-0.100052	-0.116813	-0.130147	-0.134201	-0.125451	-0.112773	-0.103245	-0.100795	-0.11454	-0.136861	-0.156018	-0.171918	-0.183793	-0.186961	-0.186461	-0.182879	-0.175677	-0.168752	-0.157532	-0.136632	-0.115246	-0.0967176	-0.078398	-0.0576865	-0.0292803	0.00580116	0.046884
7	-0.0503866	-0.0714717	-0.0955603	-0.110284	-0.112757	-0.103338	-0.0760378	-0.029153	0.0114422	0.0353413	0.0500582	0.0549311	0.0470982	0.0253198	0.00086748	-0.0270846	-0.0490251	-0.0579205	-0.055189	-0.0422828	-0.0508258	-0.0757158	-0.105882	-0.133936	-0.161244	-0.178726	-0.179134	-0.172778	-0.174079	-0.186403	-0.208352	-0.224879	-0.213833	-0.198993	-0.194293	-0.19596	-0.206891	-0.224886	-0.226602	-0.210141	-0.176849	-0.120252	-0.0615227	-0.0148423	0.0144571	0.0222605	0.0288491	0.017103	0.0182791
8	0.0650957	0.0242147	-0.0227111	-0.0451728	-0.0638677	-0.0842784	-0.0835126	-0.0363119	0.0246039	0.0392837	0.0152868	-0.0494562	-0.0971967	-0.115561	-0.100114	-0.111894	-0.1303	-0.122703	-0.102647	-0.0627917	-0.0434668	-0.0512627	-0.0652424	-0.072953	-0.0904668	-0.121497	-0.133888	-0.10606	-0.0830327	-0.0988539	-0.147796	-0.210459	-0.225345	-0.19821	-0.156608	-0.117376	-0.121378	-0.164652	-0.208415	-0.225291	-0.18865	-0.0922403	0.0189129	0.112903	0.159751	0.139797	0.105323	0.0288959	-0.00707236
9	0.066631	0.082226	0.0865855	0.0626426	0.0100814	-0.0278156	-0.0375111	-0.020383	0.007743	-0.0265875	-0.0511176	-0.11215	-0.14905	-0.174121	-0.171011	-0.204085	-0.234318	-0.254994	-0.245901	-0.150629	-0.0296539	0.042221	0.0451208	0.0207953	0.006857	-0.00649774	-0.0107065	0.00162765	-0.00124061	-0.0438901	-0.0790652	-0.15035	-0.207858	-0.209403	-0.154907	-0.042629	0.000796755	-0.045927	-0.128045	-0.195641	-0.192743	-0.0998611	0.00760413	0.0971783	0.14188	0.122253	0.122484	0.0922594	0.0675515
10	0.0561815	0.189254	0.225568	0.127112	0.00594925	-0.0126918	0.0365636	0.0367012	-0.0208978	-0.128221	-0.109766	-0.0559207	-0.0384871	-0.113112	-0.192474	-0.249992	-0.283662	-0.305856	-0.313858	-0.214698	-0.0452572	0.0848004	0.103011	0.0626836	0.0849216	0.120736	0.124207	0.0519414	-0.0704629	-0.193377	-0.182325	-0.168456	-0.183734	-0.175529	-0.130289	-0.038715	-0.00499535	-0.0226354	-0.0914377	-0.12974	-0.115856	-0.054746	-0.0179378	-0.0280614	-0.0537576	-0.0390451	0.0774063	0.178338	0.185033
11	0.0870779	0.225721	0.218043	0.0965384	-0.0402515	-0.0601626	0.0240995	0.0561853	-0.00202707	-0.12011	-0.112114	-0.0282403	-0.000859685	-0.0999458	-0.201695	-0.229081	-0.222708	-0.238694	-0.270401	-0.204927	-0.085686	0.0496377	0.117977	0.129435	0.17602	0.170825	0.127908	0.0337192	-0.113224	-0.271169	-0.266015	-0.193493	-0.129179	-0.113623	-0.115461	-0.0748111	-0.0509101	-0.0639724	-0.0854459	-0.068213	-0.0411975	0.0387411	0.0266966	-0.0868958	-0.163199	-0.116744	0.0586498	0.18477	0.17827
12	0.068211	0.137551	0.096178	0.0172327	-0.0653412	-0.10323	-0.0283186	0.0338693	-0.00974954	-0.093454	-0.10499	-0.083876	-0.057649	-0.108514	-0.174789	-0.183586	-0.158112	-0.153185	-0.181957	-0.13795	-0.112357	-0.00558503	0.165862	0.274302	0.250885	0.118931	0.0359155	-0.0400815	-0.147371	-0.270407	-0.293101	-0.203732	-0.0924344	-0.0437821	-0.049784	-0.0726492	-0.0700012	-0.0795316	-0.0560558	0.013379	0.0367145	0.0771103	0.0485024	-0.0732959	-0.138003	-0.0494089	0.096357	0.128167	0.0716287
13	0.0182301	0.0355851	-0.00122032	-0.053564	-0.0819894	-0.0854572	-0.0182182	0.0218073	-0.0614539	-0.120338	-0.122945	-0.11713	-0.0742473	-0.055453	-0.0925124	-0.155272	-0.13807	-0.0989628	-0.0924004	-0.0601657	-0.107208	-0.0101649	0.231059	0.382643	0.277203	0.0675919	-0.036103	-0.130612	-0.241177	-0.311606	-0.288816	-0.192625	-0.0909487	-0.0318347	0.0167814	-0.028008	-0.0304834	-0.0380979	-0.008655	0.0856468	0.112361	0.0630764	0.0152974	-0.0443035	-0.0587689	0.0716306	0.155201	0.0504391	-0.0501324
14	-0.0265137	-0.00781457	-0.0442173	-0.0829746	-0.0748401	-0.0239121	0.0356376	0.0311808	-0.0890171	-0.166577	-0.126678	-0.106809	-0.0420804	0.0492451	0.00294007	-0.129863	-0.106488	-0.0551446	-0.0448749	-0.0319503	-0.09346	-0.00119873	0.211913	0.378215	0.285292	0.102638	-0.0387812	-0.157941	-0.304542	-0.371295	-0.277071	-0.164242	-0.0988401	-0.0653442	0.0251307	0.0322171	0.0533969	0.0311661	0.0160054	0.103054	0.177645	0.0675569	-0.0116066	-0.00246459	0.00665012	0.108218	0.142975	-0.00645231	-0.123962
15	-0.0382795	-0.0139037	-0.0677283	-0.0929167	-0.0571871	0.0396166	0.0994522	0.0499998	-0.0876089	-0.198453	-0.115665	-0.0731162	-0.00115097	0.146933	0.0779408	-0.0999869	-0.0384713	-0.000419567	-0.0407333	-0.055527	-0.0805228	-0.00282541	0.141455	0.305213	0.264666	0.162805	-0.00194384	-0.151865	-0.316817	-0.41462	-0.266246	-0.113395	-0.0862357	-0.0895429	0.00506594	0.0673195	0.14108	0.102273	0.0282087	0.0976444	0.231686	0.104596	-0.0168288	0.0509494	0.0360247	0.0513062	0.0709556	-0.0509892	-0.158854
16	-0.00837951	-0.0107271	-0.0817399	-0.0980529	-0.0293406	0.0817137	0.145483	0.0739267	-0.0664264	-0.197768	-0.0952806	-0.0321662	0.0461173	0.21166	0.115866	-0.0644525	0.0276242	0.056794	-0.0557162	-0.0843046	-0.0671441	-0.0449877	0.0494256	0.219899	0.24769	0.205035	0.0381258	-0.137986	-0.299411	-0.418499	-0.240622	-0.0630936	-0.069413	-0.0821883	-0.00637556	0.0619129	0.189857	0.16035	0.0383167	0.0989883	0.270203	0.142767	-0.00762979	0.0940356	0.0172034	-0.0607473	-0.0224437	-0.0753537	-0.168937
17	0.0334527	0.0147099	-0.0968578	-0.0933061	-0.012715	0.0763494	0.169278	0.101398	-0.0434243	-0.157738	-0.0784927	-0.000705599	0.0693872	0.215486	0.161861	-0.00796026	0.0369513	0.0999665	-0.0585123	-0.0915995	-0.0590379	-0.123723	-0.0426648	0.138937	0.224626	0.216797	0.0913163	-0.0832345	-0.258983	-0.373361	-0.203648	-0.0453098	-0.0570601	-0.051618	-0.0418891	0.00497982	0.182879	0.191913	0.0645475	0.0838983	0.26799	0.172299	-0.0162792	0.0768672	-0.0232216	-0.167222	-0.113174	-0.0805107	-0.15509
18	0.0641258	0.0492932	-0.0869946	-0.0878028	0.0137041	0.039599	0.156432	0.11995	-0.0434975	-0.105848	-0.0547444	0.0368381	0.0967957	0.170781	0.180046	0.0336054	0.0213223	0.105843	-0.0375505	-0.0710844	-0.046283	-0.188493	-0.0976652	0.0953377	0.211886	0.198589	0.132212	-0.0232509	-0.214964	-0.284232	-0.119842	-0.0355006	-0.053511	-0.0137696	-0.0732069	-0.02847	0.136025	0.176771	0.0842895	0.0693701	0.232775	0.179089	-0.0309567	-0.00842317	-0.0717373	-0.227579	-0.18206	-0.0945885	-0.1325
19	0.0676254	0.079888	-0.0699902	-0.0740923	0.0491681	-0.0236511	0.123252	0.125962	-0.0606326	-0.0716067	-0.0268568	0.0587581	0.0840503	0.103135	0.185156	0.0458993	0.00157641	0.0874818	-0.00908183	-0.0394158	-0.0288856	-0.206696	-0.108782	0.0884979	0.197764	0.165902	0.152531	0.0255283	-0.164099	-0.179694	-0.0163098	-0.0242758	-0.0377013	0.01268	-0.0890881	-0.0285177	0.0754846	0.120532	0.0888879	0.045112	0.180295	0.178652	-0.0444024	-0.122338	-0.105744	-0.227543	-0.231835	-0.113441	-0.110536
20	0.0405543	0.092495	-0.0825451	-0.0280156	0.0685157	-0.0922051	0.118474	0.0958841	-0.0901904	-0.0374111	-0.00807972	0.0752529	0.0241282	0.0334208	0.178224	0.0394656	-0.0258319	0.0670475	0.0153446	-0.0158472	-0.00187132	-0.180339	-0.0788077	0.121089	0.140865	0.15352	0.149428	0.0361158	-0.0951632	-0.0833578	0.0870273	-0.0212044	0.000507279	0.0523539	-0.100159	0.00806555	0.0343748	0.0281626	0.0908697	0.0236098	0.137371	0.178212	-0.0509847	-0.21328	-0.10941	-0.197725	-0.252604	-0.13042	-0.0927239
21	0.00294436	0.0611593	-0.0771101	-0.0246794	0.120497	-0.143159	0.0702558	0.0797172	-0.0931261	-0.053113	0.00939101	0.0567842	-0.0530883	-0.0130535	0.140833	0.0175615	-0.0426496	0.0463265	0.0196813	0.0086892	0.0404712	-0.111609	-0.0374153	0.145294	0.114877	0.13217	0.116246	0.038519	-0.0224131	-0.010115	0.127616	0.00980657	0.0589062	0.0664679	-0.0808428	0.0364519	-0.00515732	-0.0459387	0.0695774	0.012402	0.112494	0.186071	-0.00546662	-0.238014	-0.112049	-0.112855	-0.272285	-0.111068	-0.0924591
22	-0.0321352	-0.00170859	-0.077523	-0.0135543	0.159197	-0.169119	0.0309585	0.0361676	-0.0969544	-0.07109	0.0185936	0.0217875	-0.124209	-0.0147539	0.109613	-0.0238828	-0.0331152	0.0215664	-0.0116339	0.0320212	0.0812609	-0.046289	0.0161661	0.159313	0.100653	0.103805	0.0781724	0.0300268	0.0218671	0.0592379	0.10587	0.0360201	0.148088	0.0324911	-0.0583436	0.0689947	-0.0469017	-0.0827563	0.028001	0.0114984	0.127115	0.182834	0.0298835	-0.20766	-0.078919	-0.0392611	-0.275174	-0.0410816	-0.096451
23	-0.0868011	-0.0486928	-0.0943211	0.0169645	0.182866	-0.186417	-0.000431721	0.00752614	-0.0961929	-0.0688121	0.0091097	0.00930275	-0.164483	-0.0217968	0.0664136	-0.0231211	-0.062397	0.0197931	-0.0185647	0.0337706	0.119736	0.0098947	0.0574141	0.201446	0.0513265	0.110861	0.0215185	0.0106412	0.0904254	0.0771047	0.0746337	0.0277758	0.207366	0.0744406	-0.0732305	0.0690356	-0.0536855	-0.111823	0.0250802	0.00396895	0.148695	0.194137	0.0642838	-0.150858	-0.0316345	0.0175436	-0.228872	0.0192782	-0.113176
24	-0.142433	-0.0801884	-0.0953045	0.0375058	0.20442	-0.184174	-0.0381244	0.0101953	-0.0839809	-0.0533539	-0.0311596	0.0207211	-0.155365	-0.0295574	0.0285855	0.00629021	-0.0891388	0.0199494	-0.000335524	0.0220606	0.122127	0.0263852	0.0755562	0.253019	0.0261252	0.109732	-0.0338312	-0.0386882	0.14271	0.0745766	0.00862016	-0.00680404	0.191572	0.161139	-0.106409	0.0267863	-0.0662248	-0.116428	0.0492567	0.00237694	0.156574	0.198582	0.0760418	-0.100936	0.0185443	0.0399443	-0.158646	0.0775521	-0.121598
25	-0.151164	-0.128954	-0.0805965	0.0590031	0.227576	-0.153499	-0.0804874	0.00311269	-0.0790568	-0.0570036	-0.0355055	-0.0147836	-0.124488	-0.00734446	0.0360985	0.0323937	-0.0494104	-0.00624649	-0.0334886	0.0317826	0.116484	0.0364874	0.0511281	0.239026	0.0559971	0.0654681	-0.0332006	-0.027486	0.142588	0.0954007	-0.0772203	-0.00775751	0.220596	0.139483	-0.11711	0.00539704	-0.0728322	-0.0850826	0.0346017	-0.00658922	0.180639	0.199241	0.076176	-0.0401968	0.084929	0.0464556	-0.13614	0.153081	-0.0779241
26	-0.116051	-0.162351	-0.0649311	0.0736078	0.235497	-0.094126	-0.114218	-0.0235283	-0.090071	-0.074031	-0.0362298	-0.0663256	-0.080368	0.0285566	0.0880847	0.079015	0.0279279	-0.0479844	-0.0983408	0.0366563	0.0970612	0.0322144	-0.0186359	0.174061	0.0964563	0.00681072	0.0105185	0.01361	0.0932143	0.11725	-0.144129	0.0307469	0.249057	0.0713373	-0.128183	-0.00369838	-0.0632214	-0.0504715	-0.00642437	-0.025071	0.192393	0.184413	0.059799	0.00703361	0.137555	0.0332983	-0.13464	0.216371	0.00850947
27	-0.103491	-0.165727	-0.0529486	0.0851228	0.218661	-0.0497748	-0.126925	-0.0132775	-0.0778453	-0.082323	-0.0633213	-0.0687764	-0.0459188	0.0367803	0.108145	0.126076	0.0685298	-0.0686857	-0.11049	0.0482397	0.0668086	0.00421107	-0.0707569	0.156271	0.10568	-0.0142831	0.034559	0.0167867	0.0558954	0.119035	-0.169848	0.053385	0.205951	0.075808	-0.12578	-0.0293802	-0.0800713	-0.0204671	-0.011423	-0.0209454	0.175696	0.161939	0.035601	0.0151629	0.177336	0.0136385	-0.0994321	0.216083	0.0688618
28	-0.123408	-0.182557	-0.0422248	0.116144	0.185021	-0.0439728	-0.126249	0.0646197	-0.00107221	-0.0842531	-0.0916317	-0.0315755	-0.0305685	0.00821738	0.0798618	0.141471	0.0624082	-0.0605007	-0.0622376	0.0890282	0.0304282	-0.0601287	-0.0823863	0.213454	0.082164	0.000905813	0.0330853	-0.00929611	0.0540542	0.0922299	-0.196965	0.0432761	0.0968693	0.162277	-0.103591	-0.0856294	-0.136568	0.0194204	0.0254591	0.0110979	0.120741	0.146484	0.0219961	0.0413748	0.213022	-0.00634789	-0.0287111	0.167376	0.0867905
29	-0.137722	-0.181561	-0.0431868	0.0883566	0.126109	-0.0365573	-0.087248	0.161694	0.13409	-0.0567689	-0.0816531	0.0582004	-0.078728	-0.0798577	-0.00507154	0.110264	0.0193765	0.0212339	0.039894	0.108881	-0.0212443	-0.0947294	-0.0751444	0.211603	0.00318539	-0.00345406	-0.0406408	-0.0320379	0.0673145	0.0339529	-0.187702	-0.0739004	0.0105589	0.282023	-0.0392946	-0.145263	-0.17473	0.0945149	0.100373	0.018266	0.00298435	0.0812561	0.0268796	0.086581	0.199378	0.0175069	0.011532	0.0173151	0.0746476
30	-0.119224	-0.220243	-0.0588607	0.0576789	0.0933855	-0.0173747	-0.102176	0.202475	0.204386	-0.0175335	-0.0579282	0.099666	-0.0884204	-0.0913603	-0.0352018	0.0596011	0.00944816	0.00881883	0.0519888	0.116333	-0.0251638	-0.103718	-0.0709059	0.212679	0.0266111	0.037486	0.0152622	-0.000570433	0.0164571	0.0184981	-0.156186	-0.0760811	-0.0717063	0.251663	0.0211133	-0.161637	-0.231407	0.0854628	0.0742266	0.0310628	-0.0444107	0.0417088	0.0777428	0.105217	0.147935	0.0116938	0.0339041	-0.0531369	0.0992308
surface electrode 4
	time
frequency	-1.5	-1.45	-1.4	-1.35	-1.3	-1.25	-1.2	-1.15	-1.1	-1.05	-1	-0.95	-0.9	-0.85	-0.8	-0.75	-0.7	-0.65	-0.6	-0.55	-0.5	-0.45	-0.4	-0.35	-0.3	-0.25	-0.2	-0.15	-0.1	-0.05	0	0.05	0.1	0.15	0.2	0.25	0.3	0.35	0.4	0.45	0.5	0.55	0.6	0.65	0.7	0.75	0.8	0.85	0.9
1	0.111675	0.10302	0.0942297	0.0860158	0.0770337	0.0679963	0.0589439	0.0499209	0.0416563	0.0328048	0.0240892	0.0155397	0.00718325	-0.000338231	-0.00825748	-0.0159125	-0.0232748	-0.0303146	-0.0365006	-0.0428345	-0.0487513	-0.0542122	-0.0591831	-0.0633101	-0.0672562	-0.0706331	-0.0734183	-0.0755903	-0.0770335	-0.0779694	-0.0782359	-0.077822	-0.07672	-0.0750885	-0.0726554	-0.0695363	-0.065747	-0.0613167	-0.0566927	-0.0511509	-0.0450995	-0.038577	-0.0316152	-0.0248242	-0.0170875	-0.00895961	-0.00044472	0.00844264	0.0169614
2	-0.029974	-0.0369286	-0.0432361	-0.0483726	-0.0531808	-0.0572335	-0.0606194	-0.0635311	-0.066048	-0.0688701	-0.0719918	-0.0754623	-0.0792509	-0.0830386	-0.0875288	-0.0925287	-0.0981201	-0.104253	-0.110196	-0.116603	-0.122684	-0.128325	-0.133586	-0.138162	-0.142704	-0.14652	-0.14929	-0.150892	-0.151488	-0.151487	-0.151057	-0.15021	-0.148772	-0.146721	-0.143531	-0.139228	-0.133702	-0.126742	-0.118825	-0.108471	-0.0961517	-0.0817746	-0.0653373	-0.0485177	-0.0288683	-0.00818492	0.0131002	0.0345598	0.0540772
3	-0.0156361	-0.0208699	-0.025789	-0.0295487	-0.0322836	-0.0335077	-0.0335238	-0.0327878	-0.0317652	-0.030561	-0.0295479	-0.0290523	-0.0291051	-0.0294794	-0.0300453	-0.0307226	-0.0315119	-0.032301	-0.0329326	-0.0336436	-0.0346044	-0.035747	-0.0366029	-0.0367501	-0.0362207	-0.0353497	-0.0345387	-0.033994	-0.0337006	-0.0335016	-0.0334844	-0.0338712	-0.0347011	-0.0356811	-0.0367123	-0.0374655	-0.0377937	-0.0376657	-0.0371114	-0.0359644	-0.0341637	-0.0316353	-0.0284356	-0.0251639	-0.0215875	-0.0179474	-0.0139035	-0.00928622	-0.00476062
4	-0.0165072	-0.0168557	-0.0172938	-0.0175792	-0.0176347	-0.0175679	-0.0174367	-0.0171504	-0.0167601	-0.0164154	-0.0163805	-0.0165609	-0.0167393	-0.0169201	-0.0172463	-0.0176612	-0.0180683	-0.0183698	-0.0185056	-0.0186208	-0.0188943	-0.0193272	-0.0197616	-0.0201092	-0.0203855	-0.0204456	-0.0202356	-0.0198536	-0.0194725	-0.0191248	-0.0188384	-0.0185476	-0.0184092	-0.018682	-0.0193877	-0.020253	-0.0211585	-0.022144	-0.0230236	-0.0236148	-0.0235807	-0.022988	-0.0219113	-0.0202954	-0.0177552	-0.0146951	-0.0115329	-0.00844322	-0.0057361
5	-0.0132095	-0.0132066	-0.0135301	-0.013776	-0.0137753	-0.0136274	-0.0134408	-0.0131191	-0.0128297	-0.0128879	-0.013475	-0.0144773	-0.0156051	-0.0165145	-0.0172553	-0.017759	-0.0179348	-0.0177821	-0.0174436	-0.017108	-0.017084	-0.0173275	-0.0176488	-0.0180258	-0.0185344	-0.0189473	-0.0190789	-0.0188887	-0.0185735	-0.0183412	-0.0182244	-0.0180337	-0.0178958	-0.018077	-0.0185021	-0.0188767	-0.0191964	-0.0195501	-0.019976	-0.0203883	-0.0204709	-0.0202126	-0.0195711	-0.0184643	-0.0167308	-0.0147711	-0.0127029	-0.0104874	-0.00836655
6	-0.012701	-0.0120585	-0.0118593	-0.0118445	-0.011806	-0.0122256	-0.013203	-0.014118	-0.0147	-0.0152947	-0.0158657	-0.0167375	-0.0180662	-0.0192518	-0.0201669	-0.0207935	-0.0214013	-0.0219516	-0.0223899	-0.0229949	-0.0236394	-0.0239119	-0.0237885	-0.0236288	-0.0232993	-0.0228096	-0.0223365	-0.0218889	-0.0216419	-0.0218267	-0.0221912	-0.0223449	-0.0222289	-0.0221063	-0.0220002	-0.0217095	-0.0215534	-0.0213679	-0.0210597	-0.0208207	-0.0202633	-0.0198764	-0.0202928	-0.0207904	-0.0209376	-0.0200896	-0.0174827	-0.0130402	-0.00797013
7	-0.0140986	-0.0133793	-0.013594	-0.014271	-0.0152025	-0.0158702	-0.0160325	-0.0157567	-0.0154522	-0.0156177	-0.016363	-0.0172338	-0.0179295	-0.0183597	-0.0184652	-0.0181937	-0.0179097	-0.0180547	-0.0188339	-0.0198154	-0.0207956	-0.0215234	-0.0216692	-0.0213677	-0.0204718	-0.0194716	-0.0187887	-0.0182052	-0.0175697	-0.016938	-0.0162473	-0.0155594	-0.015417	-0.0158566	-0.0164847	-0.0168454	-0.0173109	-0.0174654	-0.0171541	-0.0171132	-0.0171235	-0.0170219	-0.0174329	-0.0178104	-0.0179668	-0.0175682	-0.0159883	-0.0134368	-0.0103296
8	-0.0146275	-0.0143764	-0.015062	-0.0158437	-0.0167658	-0.0173527	-0.0174637	-0.0171404	-0.0167401	-0.0163784	-0.0164182	-0.016715	-0.0172261	-0.0173665	-0.0170539	-0.0166211	-0.0164229	-0.0165148	-0.0170342	-0.0172326	-0.0175917	-0.0179562	-0.0181084	-0.0182317	-0.0182556	-0.0181655	-0.0181829	-0.0180025	-0.0175218	-0.0167405	-0.0156714	-0.0148285	-0.0149378	-0.0157575	-0.016455	-0.0167399	-0.0170272	-0.0172809	-0.0175386	-0.018119	-0.0182299	-0.0177463	-0.0174493	-0.0172275	-0.0169917	-0.0166966	-0.0159315	-0.0147248	-0.013144
9	-0.0148841	-0.0148847	-0.0152515	-0.0153661	-0.0154972	-0.0151711	-0.0155518	-0.0158034	-0.0156451	-0.0146932	-0.0141544	-0.0147598	-0.0164155	-0.0172908	-0.0168923	-0.0159758	-0.0156541	-0.016004	-0.0170331	-0.017013	-0.0167959	-0.0165793	-0.0166158	-0.0170182	-0.0177952	-0.0185829	-0.0193607	-0.0196885	-0.0191072	-0.0178795	-0.0162854	-0.0154246	-0.01559	-0.0165889	-0.0173476	-0.0179017	-0.0184311	-0.0187011	-0.0186269	-0.018907	-0.0190847	-0.0188251	-0.018523	-0.0182176	-0.0179076	-0.0175687	-0.0167555	-0.0153957	-0.0138749
10	-0.0131584	-0.0132081	-0.0139423	-0.0140158	-0.0128897	-0.0105353	-0.00982901	-0.0097121	-0.0101477	-0.0101016	-0.0104338	-0.0118662	-0.0143799	-0.0158721	-0.0152435	-0.0135054	-0.012708	-0.0135561	-0.0152768	-0.0155245	-0.0148259	-0.0141541	-0.0146764	-0.015762	-0.0166368	-0.0173247	-0.0183003	-0.0191159	-0.0188726	-0.0179539	-0.0167415	-0.0159867	-0.0157588	-0.0166083	-0.0174541	-0.0183498	-0.0193065	-0.0197514	-0.0193481	-0.0190661	-0.0189364	-0.0191355	-0.0193035	-0.0189718	-0.0184553	-0.0181892	-0.0171013	-0.0154202	-0.0143164
11	-0.0126848	-0.013014	-0.013695	-0.0135774	-0.0115229	-0.00804499	-0.00628412	-0.00579583	-0.00733243	-0.00902896	-0.0104671	-0.0123097	-0.0145097	-0.0152859	-0.0141526	-0.012435	-0.0123736	-0.0144462	-0.016625	-0.0169705	-0.0162651	-0.0159008	-0.0170431	-0.0187903	-0.0198772	-0.0201177	-0.020286	-0.0206618	-0.0208568	-0.0211663	-0.0209116	-0.0204552	-0.0202304	-0.0211879	-0.0221772	-0.0234162	-0.0246762	-0.025471	-0.0250843	-0.0245184	-0.0242766	-0.0246645	-0.0247884	-0.02387	-0.0227673	-0.0222925	-0.0207789	-0.018961	-0.0181404
12	-0.0119145	-0.0127422	-0.0130111	-0.0119275	-0.00863383	-0.00492492	-0.00324194	-0.00304423	-0.00582942	-0.00940425	-0.0118297	-0.0134608	-0.0147742	-0.0146739	-0.0136096	-0.0129423	-0.0137114	-0.016528	-0.0194905	-0.0204132	-0.0201445	-0.0207391	-0.0224741	-0.024238	-0.0254339	-0.0255498	-0.0247708	-0.0245459	-0.0252065	-0.026706	-0.0273291	-0.0272885	-0.0276655	-0.0289445	-0.0301595	-0.0316426	-0.0331432	-0.0341639	-0.0339551	-0.0334193	-0.0333976	-0.0333958	-0.0330769	-0.0317354	-0.0299872	-0.0288325	-0.0268121	-0.0246389	-0.0234312
13	-0.0103618	-0.0116696	-0.0116048	-0.0089713	-0.00388447	-0.000873691	-0.000645517	-0.0011212	-0.00464749	-0.00991766	-0.0133766	-0.0138552	-0.0137867	-0.0139454	-0.0143676	-0.0156983	-0.0161945	-0.0182038	-0.0219679	-0.0246163	-0.0251482	-0.0268252	-0.0290209	-0.0305525	-0.031384	-0.0314471	-0.0300853	-0.029504	-0.0309794	-0.0335313	-0.0342755	-0.0344616	-0.0358627	-0.03771	-0.0390938	-0.0405689	-0.0418648	-0.0424455	-0.0424262	-0.0427724	-0.0436214	-0.0430337	-0.0416135	-0.0402029	-0.0378425	-0.0357009	-0.0335544	-0.0310569	-0.0292095
14	-0.00792068	-0.0102474	-0.0101668	-0.00612912	-0.000598513	0.000722232	-0.00115555	-0.00121399	-0.00326235	-0.00901086	-0.0139221	-0.012408	-0.0104746	-0.0123261	-0.0160053	-0.0193497	-0.018601	-0.0171996	-0.0203215	-0.0261639	-0.0282231	-0.0298884	-0.031893	-0.0329921	-0.0335468	-0.0339646	-0.0325622	-0.0316881	-0.0333289	-0.0364127	-0.0370849	-0.0365065	-0.03814	-0.0407252	-0.0423322	-0.0433783	-0.0434266	-0.0427845	-0.0435747	-0.0453417	-0.0479518	-0.0472042	-0.0445928	-0.043256	-0.0412393	-0.0380448	-0.0364196	-0.0350728	-0.0327866
15	-0.00693499	-0.0100174	-0.00954137	-0.00513875	-0.00143665	-0.00278902	-0.00532025	-0.00460168	-0.00373378	-0.00812817	-0.0140881	-0.0108697	-0.00690657	-0.0103612	-0.0167834	-0.0200637	-0.0188312	-0.0149429	-0.0154763	-0.022484	-0.0261432	-0.0267743	-0.0277514	-0.0283491	-0.0289641	-0.030053	-0.0290744	-0.0283222	-0.0288489	-0.0310275	-0.0318058	-0.0297451	-0.0301974	-0.0332785	-0.0351171	-0.0353448	-0.0341026	-0.0326206	-0.0341841	-0.0368106	-0.0406572	-0.0401908	-0.0373955	-0.0360988	-0.0353963	-0.0324577	-0.031342	-0.0328127	-0.0307258
16	-0.00854863	-0.0115549	-0.0106277	-0.00616785	-0.0054826	-0.00866568	-0.0099214	-0.00875822	-0.00592632	-0.00940675	-0.0155377	-0.0116697	-0.00610287	-0.0101315	-0.016767	-0.0184378	-0.0180006	-0.0146587	-0.0129161	-0.0181466	-0.0222038	-0.0219881	-0.0219928	-0.0226224	-0.023508	-0.0251398	-0.0246337	-0.0238417	-0.0230657	-0.0238267	-0.0243983	-0.0214011	-0.0207272	-0.0241473	-0.0258662	-0.0252196	-0.0239194	-0.0225833	-0.0242879	-0.0271504	-0.0310442	-0.0303629	-0.0280029	-0.0269411	-0.0275325	-0.0255962	-0.0252466	-0.0287205	-0.0268902
17	-0.0101527	-0.0123031	-0.0117252	-0.00767319	-0.00846286	-0.0118529	-0.0122249	-0.0106833	-0.00763017	-0.0102798	-0.0157768	-0.0131196	-0.0069054	-0.00955415	-0.014632	-0.0149618	-0.0160866	-0.014982	-0.0123299	-0.0143795	-0.0173156	-0.0170864	-0.0167695	-0.0177274	-0.0187166	-0.0206265	-0.0200616	-0.019121	-0.0179737	-0.0178377	-0.0178326	-0.0151715	-0.014036	-0.0171442	-0.0184249	-0.0175223	-0.0171943	-0.0161522	-0.0169473	-0.019804	-0.0229942	-0.0223454	-0.020232	-0.0192838	-0.0206119	-0.0196283	-0.01992	-0.0234432	-0.0226561
18	-0.010336	-0.0116957	-0.011593	-0.00795625	-0.00943301	-0.0122462	-0.012055	-0.00998501	-0.00782363	-0.0101735	-0.0139267	-0.012621	-0.0075839	-0.00856633	-0.0115181	-0.0116035	-0.0131808	-0.0138843	-0.0120232	-0.0115033	-0.0127901	-0.0127681	-0.0125642	-0.0137356	-0.0148448	-0.0164023	-0.015735	-0.0146386	-0.0138252	-0.0134935	-0.0128559	-0.010969	-0.0101104	-0.0128269	-0.0133811	-0.0126733	-0.0128628	-0.0120102	-0.0120901	-0.0149504	-0.017159	-0.0165675	-0.0145416	-0.0136579	-0.015172	-0.0148456	-0.015462	-0.0179346	-0.0175618
19	-0.00971055	-0.0107366	-0.0108815	-0.00776822	-0.00915955	-0.0114514	-0.0108769	-0.00862544	-0.00735319	-0.00940012	-0.0115565	-0.0113229	-0.00782389	-0.00751288	-0.00896225	-0.00957174	-0.0108164	-0.0123075	-0.0114937	-0.00973096	-0.0099496	-0.00991713	-0.0100322	-0.0111112	-0.0123707	-0.0135098	-0.0128987	-0.0116969	-0.0110765	-0.0110074	-0.0101283	-0.00882029	-0.00854032	-0.0107145	-0.0107828	-0.0103383	-0.0106006	-0.0096599	-0.00952141	-0.0121817	-0.0137791	-0.0134901	-0.0116555	-0.0104276	-0.0119634	-0.0122007	-0.01248	-0.0138969	-0.0135734
20	-0.00919639	-0.0101975	-0.00991283	-0.00794731	-0.00877173	-0.0104816	-0.00991967	-0.00751622	-0.00720614	-0.00879739	-0.00992235	-0.0100699	-0.00812587	-0.00668656	-0.00763736	-0.00846717	-0.0096516	-0.0110985	-0.0109139	-0.00913786	-0.00836552	-0.00828725	-0.00877215	-0.00972151	-0.0109784	-0.0121848	-0.0112924	-0.0101736	-0.00931601	-0.00984924	-0.00872821	-0.00778847	-0.00855855	-0.00967246	-0.00988329	-0.00916081	-0.00954124	-0.00863905	-0.00820014	-0.0111151	-0.0117622	-0.0121537	-0.0102696	-0.00901463	-0.0103346	-0.0111343	-0.0108885	-0.0113336	-0.0110509
21	-0.00892871	-0.00970755	-0.00968308	-0.00811702	-0.00833462	-0.0099217	-0.00927781	-0.00737007	-0.00728264	-0.00865188	-0.00880466	-0.00951733	-0.00866742	-0.00647469	-0.00662032	-0.00825219	-0.00880868	-0.0103483	-0.0108987	-0.00908379	-0.00792624	-0.00740225	-0.00841564	-0.00886017	-0.0106312	-0.0115685	-0.0111017	-0.0096731	-0.00850567	-0.00925498	-0.00833522	-0.0076069	-0.00896627	-0.00979823	-0.0096914	-0.00897603	-0.00924541	-0.00822649	-0.00801356	-0.0105647	-0.0109306	-0.0115851	-0.0103396	-0.00844572	-0.00982235	-0.0111466	-0.0104106	-0.00957329	-0.00938276
22	-0.00888105	-0.00950618	-0.00975764	-0.00857328	-0.0082795	-0.00948698	-0.00882014	-0.00779513	-0.00788147	-0.00898623	-0.00844014	-0.0093992	-0.00922388	-0.00644387	-0.00601253	-0.0085197	-0.00826352	-0.0103763	-0.0112061	-0.00936164	-0.00798975	-0.00695499	-0.00863952	-0.00865941	-0.0112674	-0.0114734	-0.0114953	-0.00980218	-0.00833478	-0.00925225	-0.0082919	-0.00800488	-0.00964399	-0.010687	-0.0096363	-0.00930304	-0.00944203	-0.00806872	-0.008809	-0.0105795	-0.0108699	-0.0115157	-0.0108653	-0.00853576	-0.0102488	-0.0117947	-0.0106543	-0.00799097	-0.0082716
23	-0.00940877	-0.00966156	-0.00961191	-0.00938503	-0.0084355	-0.00881934	-0.00935948	-0.00844007	-0.00870886	-0.0096203	-0.00884675	-0.00950333	-0.00992814	-0.00597389	-0.00618152	-0.00844578	-0.00803294	-0.0105205	-0.0117757	-0.0104805	-0.00843588	-0.00685457	-0.00899718	-0.00925509	-0.0119113	-0.0125321	-0.0120129	-0.0104507	-0.00883732	-0.00977537	-0.00836349	-0.00851136	-0.0108828	-0.0117699	-0.010196	-0.00951385	-0.0098031	-0.00891012	-0.00956457	-0.0115291	-0.0107614	-0.0118701	-0.0116478	-0.00958686	-0.0111437	-0.0126459	-0.0112451	-0.00718808	-0.00797326
24	-0.0101609	-0.00990427	-0.00936745	-0.00994313	-0.00850519	-0.00817031	-0.0105108	-0.00941648	-0.00945458	-0.01045	-0.00985817	-0.00954607	-0.0102437	-0.00483939	-0.00649899	-0.00812349	-0.00764895	-0.0102555	-0.0124873	-0.0119643	-0.00950766	-0.00711928	-0.00894563	-0.0103486	-0.0123552	-0.013802	-0.012598	-0.0112388	-0.00988212	-0.0108901	-0.00816962	-0.0088975	-0.0121274	-0.012927	-0.0108966	-0.00928421	-0.00987	-0.010295	-0.0102429	-0.0131136	-0.010882	-0.0119897	-0.01218	-0.0113641	-0.0123452	-0.0130122	-0.0115903	-0.00740764	-0.00869268
25	-0.0104168	-0.00884631	-0.00892295	-0.0106708	-0.00801249	-0.00730764	-0.0104521	-0.0104498	-0.00991945	-0.0102742	-0.0101189	-0.00957209	-0.00976069	-0.00473794	-0.00554897	-0.0070058	-0.00653689	-0.00965187	-0.0126159	-0.0120929	-0.0102767	-0.00673524	-0.00851819	-0.0109143	-0.0129803	-0.0132291	-0.012162	-0.0118082	-0.0106562	-0.0108709	-0.00799403	-0.00889939	-0.0115187	-0.0135106	-0.00964256	-0.00925945	-0.0093065	-0.0102222	-0.0107329	-0.0130802	-0.0113681	-0.0113763	-0.0122873	-0.0120165	-0.0130563	-0.0134425	-0.0116647	-0.00566042	-0.00754762
26	-0.00992405	-0.0068505	-0.0082262	-0.0117099	-0.00706234	-0.00641975	-0.00935855	-0.0110431	-0.0098849	-0.00904344	-0.00945758	-0.0094759	-0.00919239	-0.00596439	-0.00395883	-0.00500078	-0.00550131	-0.00863705	-0.0118727	-0.0106192	-0.0100332	-0.00553832	-0.007558	-0.0106599	-0.013158	-0.0109285	-0.0104877	-0.011797	-0.0104748	-0.00957741	-0.00775	-0.00805751	-0.00879877	-0.0123726	-0.00700418	-0.00904717	-0.00841423	-0.00896649	-0.0102725	-0.0117432	-0.011736	-0.0104077	-0.0118042	-0.0116848	-0.0130638	-0.0140742	-0.0115131	-0.00264394	-0.00498629
27	-0.00963893	-0.0058152	-0.0073309	-0.0121034	-0.00628931	-0.00632875	-0.00882384	-0.0109855	-0.00940252	-0.00840421	-0.00928126	-0.00954303	-0.00870408	-0.00633429	-0.00366633	-0.00369493	-0.0051926	-0.0074312	-0.0106621	-0.00934848	-0.0104314	-0.00540461	-0.00678551	-0.0105524	-0.012562	-0.00934495	-0.00895334	-0.0112098	-0.00992296	-0.00896495	-0.00759343	-0.00728455	-0.00694471	-0.0109611	-0.00571089	-0.00847358	-0.00776241	-0.0083871	-0.00939373	-0.0110613	-0.0116997	-0.00937764	-0.0107762	-0.0116649	-0.01281	-0.0136832	-0.010661	-0.0024518	-0.00494087
28	-0.00995055	-0.00567287	-0.0068888	-0.0115335	-0.00579586	-0.00729668	-0.00922545	-0.010213	-0.00877338	-0.00908131	-0.0099084	-0.00999615	-0.00810098	-0.00572713	-0.00437496	-0.00387605	-0.00542697	-0.00662333	-0.00957628	-0.0092742	-0.0125029	-0.00684428	-0.00702224	-0.0107794	-0.0116869	-0.00883909	-0.00854844	-0.0107948	-0.00959801	-0.00944193	-0.00802162	-0.00711107	-0.0071955	-0.010818	-0.00637995	-0.00807513	-0.0075291	-0.0083953	-0.00880358	-0.0112106	-0.0116582	-0.0082725	-0.00971786	-0.0116911	-0.0122539	-0.0120778	-0.00898552	-0.0051994	-0.00810792
29	-0.0101857	-0.00617054	-0.00593312	-0.00971017	-0.00600882	-0.00856256	-0.00934429	-0.00842696	-0.00777527	-0.00980814	-0.00981603	-0.00894998	-0.00759375	-0.00484915	-0.00563098	-0.00446785	-0.00556062	-0.00569517	-0.00908955	-0.0104756	-0.0150251	-0.00918212	-0.00736809	-0.0106751	-0.0102288	-0.00858716	-0.00857607	-0.0110827	-0.00958468	-0.00996838	-0.00920122	-0.00816282	-0.00817093	-0.0120435	-0.0089563	-0.00827771	-0.00807575	-0.00844915	-0.00803773	-0.0113382	-0.0108298	-0.00745277	-0.00901537	-0.0110678	-0.0106636	-0.00945628	-0.0080823	-0.00960614	-0.0115098
30	-0.00920586	-0.00681308	-0.00569539	-0.0087958	-0.00622555	-0.00899304	-0.00853737	-0.00772487	-0.00756125	-0.0100986	-0.0100488	-0.00894921	-0.00873048	-0.00525422	-0.00551872	-0.00520672	-0.00629549	-0.00570853	-0.0086223	-0.010005	-0.0152696	-0.0105817	-0.00776523	-0.0101367	-0.00965481	-0.00794623	-0.00883338	-0.0109133	-0.00835097	-0.00951414	-0.00995702	-0.00807461	-0.00780477	-0.0120674	-0.00998487	-0.00801803	-0.00754585	-0.00743844	-0.00753485	-0.0104959	-0.0103301	-0.00716702	-0.00768041	-0.0096967	-0.00982659	-0.00840446	-0.00683111	-0.0102175	-0.0127122
surface electrode 5
	time
frequency	-1.5	-1.45	-1.4	-1.35	-1.3	-1.25	-1.2	-1.15	-1.1	-1.05	-1	-0.95	-0.9	-0.85	-0.8	-0.75	-0.7	-0.65	-0.6	-0.55	-0.5	-0.45	-0.4	-0.35	-0.3	-0.25	-0.2	-0.15	-0.1	-0.05	0	0.05	0.1	0.15	0.2	0.25	0.3	0.35	0.4	0.45	0.5	0.55	0.6	0.65	0.7	0.75	0.8	0.85	0.9
1	0.228868	0.210232	0.191641	0.174584	0.156283	0.138221	0.12045	0.103025	0.0872993	0.0707063	0.054627	0.0391131	0.02421	0.0110221	-0.00262426	-0.0155669	-0.0277633	-0.0391736	-0.0489676	-0.0587319	-0.0675747	-0.0754651	-0.0823834	-0.0878952	-0.0929155	-0.0969486	-0.100007	-0.102106	-0.103202	-0.103492	-0.102876	-0.10139	-0.099071	-0.0962213	-0.092403	-0.0878614	-0.0826387	-0.0767827	-0.0708614	-0.0639545	-0.0566229	-0.0489495	-0.0410049	-0.0334905	-0.0252117	-0.0168397	-0.00842125	2.39966e-06	0.0077474
2	0.0524022	0.0432469	0.0340567	0.0256088	0.0165177	0.00758231	-0.00109862	-0.0095401	-0.01724	-0.0255667	-0.0337603	-0.0415373	-0.0487246	-0.054884	-0.061206	-0.0673224	-0.0732097	-0.0787068	-0.083319	-0.087801	-0.0918257	-0.0954986	-0.098805	-0.101401	-0.103614	-0.105134	-0.105961	-0.106268	-0.106245	-0.105964	-0.105471	-0.104796	-0.103877	-0.102704	-0.100993	-0.0987812	-0.0961109	-0.0931732	-0.0902864	-0.0869343	-0.0833263	-0.0794153	-0.0751436	-0.0707789	-0.065495	-0.0596315	-0.0533493	-0.0469183	-0.0411313
3	0.0113777	0.00314038	-0.00552882	-0.0141371	-0.0243459	-0.0350861	-0.045621	-0.0547817	-0.0612538	-0.0658001	-0.0678474	-0.0681765	-0.0682796	-0.0692519	-0.0718445	-0.075837	-0.0804349	-0.0850156	-0.0889382	-0.0921718	-0.0931279	-0.0908267	-0.0855385	-0.0796001	-0.0735328	-0.0679751	-0.0620743	-0.0556871	-0.0502761	-0.0463389	-0.045318	-0.0472615	-0.0522453	-0.0598513	-0.0711735	-0.0847872	-0.0993763	-0.112922	-0.122363	-0.127768	-0.128028	-0.12379	-0.11555	-0.104939	-0.0910743	-0.0759358	-0.0609478	-0.047394	-0.0373002
4	0.0994638	0.0882107	0.0782829	0.0712787	0.0667037	0.0654812	0.0670131	0.0681147	0.0651957	0.0553715	0.039597	0.0208615	0.000776042	-0.0181387	-0.0374093	-0.0542695	-0.0688257	-0.0822054	-0.0939269	-0.104261	-0.10813	-0.103975	-0.0961803	-0.089169	-0.0821951	-0.0754965	-0.0695696	-0.0651075	-0.0620967	-0.0607701	-0.0634226	-0.0713453	-0.0829299	-0.0941909	-0.105752	-0.11692	-0.127042	-0.134524	-0.137715	-0.136396	-0.129651	-0.118512	-0.10568	-0.0937201	-0.0795127	-0.0639032	-0.0498546	-0.0386819	-0.0316716
5	0.0609623	0.0875599	0.117079	0.139329	0.150824	0.147795	0.133021	0.109349	0.0823038	0.0497447	0.0159026	-0.0125257	-0.030485	-0.0386082	-0.0422556	-0.0408646	-0.0352441	-0.0288465	-0.0265872	-0.0296798	-0.034707	-0.0387676	-0.0424603	-0.0443787	-0.0414419	-0.0341363	-0.0275586	-0.0236747	-0.0233408	-0.0290104	-0.0419254	-0.0601656	-0.078944	-0.0928803	-0.103161	-0.107344	-0.105948	-0.103147	-0.102301	-0.102806	-0.103184	-0.104162	-0.10681	-0.108436	-0.105378	-0.0985029	-0.0911487	-0.0837259	-0.0763502
6	0.0527217	0.0704175	0.0905716	0.10788	0.118373	0.118772	0.105682	0.079666	0.0489715	0.0137037	-0.0168358	-0.0358244	-0.0420107	-0.0421157	-0.0372379	-0.0269838	-0.0116512	0.0032904	0.0119216	0.0115191	0.00088813	-0.0158581	-0.0328434	-0.0406991	-0.0354718	-0.0180963	0.00736374	0.0342203	0.0508685	0.0548943	0.0437006	0.020166	-0.00682054	-0.0294633	-0.0454832	-0.0499938	-0.0458769	-0.0400295	-0.0399987	-0.0472782	-0.0568112	-0.0676901	-0.0824261	-0.0941371	-0.0990794	-0.100006	-0.102783	-0.10572	-0.105821
7	0.0259488	0.0290905	0.029139	0.0280798	0.0216789	0.0156533	0.0106747	0.00520279	8.8617e-05	-0.00744023	-0.014271	-0.0115906	0.00322033	0.0222822	0.0456862	0.0628448	0.0713078	0.075209	0.0781439	0.0756451	0.0578837	0.0237344	-0.0150476	-0.0359629	-0.0341701	-0.018617	-0.00126467	0.0125158	0.0153158	0.0137181	0.0157829	0.0217202	0.0278469	0.0270928	0.0212318	0.0123892	0.00232428	-0.00392297	-0.00670905	-0.0123148	-0.0198157	-0.0289226	-0.0408203	-0.0482657	-0.0497983	-0.0482576	-0.0514326	-0.0591481	-0.0672194
8	0.0107921	-0.00515828	-0.0241587	-0.0340752	-0.0384497	-0.0339708	-0.028606	-0.023715	-0.0147411	-0.00290094	0.0104003	0.026592	0.0425864	0.053086	0.0624813	0.0727206	0.0833364	0.0846947	0.0825009	0.0835555	0.0786382	0.0570195	0.0235427	-0.0004413	-0.0160378	-0.0215795	-0.0219468	-0.0229504	-0.0308443	-0.0369305	-0.0363158	-0.0293189	-0.0212308	-0.0153751	-0.00958735	-0.0101543	-0.0166959	-0.0204185	-0.0216873	-0.0258411	-0.0274405	-0.0274798	-0.0275709	-0.0270682	-0.0325814	-0.0442348	-0.0535209	-0.053664	-0.0456551
9	0.0310099	-0.0125369	-0.0517185	-0.0667195	-0.068377	-0.0522745	-0.0316716	-0.0167891	-0.00330593	0.00800529	0.0291471	0.0463579	0.0318407	0.00025717	-0.0230336	-0.011382	0.0261138	0.054688	0.0615668	0.0465971	0.0360132	0.0384313	0.0275428	0.00225342	-0.0351671	-0.0578266	-0.0604123	-0.0569755	-0.0580741	-0.0615923	-0.0667951	-0.0724614	-0.0759551	-0.0721684	-0.060716	-0.048264	-0.0455903	-0.0514101	-0.0593536	-0.068927	-0.0608367	-0.0474898	-0.0333148	-0.0329973	-0.0483964	-0.0705081	-0.0778813	-0.0735433	-0.0606973
10	0.0237575	-0.0110324	-0.0435928	-0.0607407	-0.0824475	-0.0846397	-0.0613817	-0.0222692	0.00489626	0.0231419	0.0434605	0.0381061	-0.00992155	-0.0570104	-0.074601	-0.0513773	-0.00655849	0.0217507	0.0292836	0.0118838	-0.0136598	-0.0261372	-0.0218349	-0.0242631	-0.048944	-0.067179	-0.0659779	-0.0652007	-0.068589	-0.0836416	-0.097648	-0.0944979	-0.0781251	-0.0614121	-0.0559691	-0.0580111	-0.0671631	-0.0788202	-0.0929106	-0.098914	-0.0737558	-0.0478236	-0.0318812	-0.0374014	-0.0471981	-0.0543337	-0.0393494	-0.0529235	-0.0716609
11	-0.0288782	-0.024719	-0.0353456	-0.0524273	-0.0799101	-0.0915176	-0.0919188	-0.0625818	-0.0241684	0.0107824	0.0341802	0.0142652	-0.0352472	-0.0575135	-0.0430075	-0.00980516	0.0107561	0.00497243	-4.93249e-05	-0.0151914	-0.0402529	-0.0670165	-0.0591162	-0.0508978	-0.0554199	-0.0534482	-0.0472409	-0.0622781	-0.0789173	-0.103369	-0.114538	-0.10444	-0.0760067	-0.0381285	-0.0221278	-0.0439211	-0.0825209	-0.0988235	-0.10536	-0.104036	-0.076135	-0.0501045	-0.0354679	-0.0344228	-0.0117073	0.00305102	0.0247765	-0.00236074	-0.0394047
12	-0.0757531	-0.0509211	-0.0374489	-0.0528792	-0.0651025	-0.059749	-0.0677688	-0.0727086	-0.0615186	-0.0233265	0.00576654	-0.0169066	-0.041942	-0.0211932	0.025012	0.0534323	0.030093	-0.0084023	-0.0125183	-0.0320317	-0.0679066	-0.0855399	-0.0695172	-0.0745091	-0.0681151	-0.0458086	-0.0388653	-0.0619266	-0.0861018	-0.100149	-0.0913409	-0.0810612	-0.0691376	-0.0366356	-0.0127303	-0.0314408	-0.0819523	-0.0972549	-0.100531	-0.106317	-0.100425	-0.0738681	-0.0525599	-0.0353715	0.0144365	0.0355214	0.0570399	0.0458694	0.0150719
13	-0.0931063	-0.0755099	-0.057064	-0.0613277	-0.0536186	-0.0310902	-0.0230999	-0.0400897	-0.0674456	-0.040948	-0.0158219	-0.0449095	-0.0397271	0.0230783	0.0868273	0.0967934	0.0388877	-0.0199803	-0.0242706	-0.0484043	-0.0905872	-0.0936587	-0.0688903	-0.0833239	-0.0757233	-0.0524027	-0.0444472	-0.0636462	-0.0812578	-0.0782525	-0.0512672	-0.04291	-0.0455231	-0.0266801	-0.0198038	-0.0449355	-0.0769113	-0.0794849	-0.0867257	-0.107412	-0.11899	-0.0939022	-0.0599289	-0.0381433	0.0105199	0.0238879	0.0513056	0.0621508	0.044347
14	-0.093251	-0.0937952	-0.0806057	-0.0708027	-0.0489854	-0.0163962	0.0148985	0.00655737	-0.0416058	-0.0345659	-0.0249746	-0.0584009	-0.0333585	0.0504028	0.12194	0.128328	0.0559547	-0.0187803	-0.038304	-0.0645719	-0.0934601	-0.0809259	-0.0597448	-0.0751271	-0.0745519	-0.0639228	-0.0582985	-0.0643848	-0.0662648	-0.0510979	-0.0283223	-0.0280802	-0.0237268	0.00219182	-0.0246495	-0.0699648	-0.0747951	-0.0588154	-0.0693676	-0.09299	-0.119443	-0.102926	-0.0647311	-0.0454742	-0.00775635	-0.00146314	0.0272917	0.0532617	0.0515191
15	-0.0877803	-0.0936066	-0.0878458	-0.0746798	-0.0485218	0.00150179	0.0481241	0.0397281	-0.00683845	-0.00910437	-0.026217	-0.0651819	-0.0296392	0.0621848	0.134512	0.144716	0.0772946	-0.00476677	-0.0502221	-0.0803195	-0.0798849	-0.0423527	-0.042494	-0.0580473	-0.0656376	-0.0641716	-0.0713679	-0.0698334	-0.0483263	-0.0213551	-0.0318895	-0.045886	-0.00921668	0.0362716	-0.0237737	-0.0960974	-0.0762968	-0.0432753	-0.0562536	-0.0753436	-0.108648	-0.0990692	-0.0761333	-0.0584114	-0.023052	-0.0168645	0.00106253	0.0305729	0.0361235
16	-0.0773511	-0.0742489	-0.068677	-0.0686017	-0.0489612	0.0289231	0.07561	0.0458936	0.0148193	0.0117592	-0.0255573	-0.0699927	-0.0311612	0.0616384	0.125433	0.142235	0.105038	0.0121041	-0.0576508	-0.0818554	-0.0447563	0.00884253	-0.0201889	-0.0397988	-0.0470421	-0.0499711	-0.0773531	-0.073883	-0.0264601	0.00517871	-0.0512814	-0.0759491	-0.000745526	0.0500501	-0.0237367	-0.107618	-0.0725199	-0.0306089	-0.0509033	-0.0683043	-0.0956638	-0.0914694	-0.0951976	-0.0770727	-0.0334616	-0.0222784	-0.0175765	0.0113964	0.0100141
17	-0.0595463	-0.050779	-0.0361957	-0.0553869	-0.0580612	0.0434167	0.0835512	0.0335864	0.0100113	0.0138264	-0.0170011	-0.0753134	-0.0403678	0.0510343	0.0975818	0.12597	0.141849	0.0275463	-0.0585805	-0.0660063	-0.00913149	0.0539042	0.00659013	-0.0233436	-0.0226401	-0.0304349	-0.080492	-0.0750724	-0.0164441	0.021328	-0.057172	-0.0976989	-0.01193	0.0342873	-0.016592	-0.0997214	-0.0749155	-0.0196742	-0.0499947	-0.0709731	-0.0877265	-0.0880482	-0.112673	-0.0990638	-0.0518191	-0.0266849	-0.0280104	0.00217129	-0.00760314
18	-0.0475779	-0.0334695	-0.00976201	-0.0462667	-0.062913	0.0465118	0.069527	0.0121902	-0.0138009	0.00351728	-0.00955303	-0.0760689	-0.0377057	0.047026	0.0667413	0.111657	0.165707	0.0331852	-0.0631377	-0.0407604	0.022307	0.0819472	0.0249824	-0.00895103	0.00248751	-0.0252398	-0.0870798	-0.0736185	-0.0114413	0.0219222	-0.0626922	-0.0997031	-0.0249951	0.00259633	-0.0199287	-0.0821575	-0.0761035	-0.00934989	-0.0496098	-0.0808167	-0.0829096	-0.0879843	-0.11474	-0.106858	-0.0709472	-0.0341265	-0.0277594	0.00777069	-0.0193631
19	-0.0453899	-0.029534	0.00110863	-0.0391438	-0.0592003	0.0356639	0.0406085	-0.00708007	-0.0432267	-0.00820967	0.00089672	-0.0711832	-0.0291453	0.0423585	0.0442861	0.111219	0.171302	0.0337856	-0.070074	-0.0229531	0.0338163	0.0875475	0.0317658	0.0017097	0.0159678	-0.0320329	-0.0966319	-0.072928	-0.0157299	0.00684482	-0.0745527	-0.0923056	-0.0395727	-0.0238106	-0.0277235	-0.0653475	-0.0745963	-0.000158006	-0.0494931	-0.0904084	-0.0806406	-0.0848131	-0.0977898	-0.0956705	-0.0796265	-0.0403785	-0.0234232	0.0170714	-0.0261231
20	-0.0497776	-0.0319746	0.00333801	-0.0322135	-0.043841	0.0192592	0.0108581	-0.0233711	-0.0640081	-0.0152671	0.0124353	-0.0621255	-0.0169388	0.0315734	0.0347279	0.12613	0.156322	0.0245889	-0.0758194	-0.0133137	0.032417	0.0742328	0.0283645	0.00663732	0.016609	-0.0421033	-0.100044	-0.0711963	-0.0196337	-0.019635	-0.0951613	-0.0832969	-0.0490091	-0.0380993	-0.033906	-0.0519405	-0.061447	0.007514	-0.050472	-0.0959561	-0.0773837	-0.0760335	-0.0676273	-0.0681465	-0.0674895	-0.0419218	-0.0158781	0.0222882	-0.0327137
21	-0.0511914	-0.0389527	0.00306945	-0.0119843	-0.0284419	0.00262994	-0.00845004	-0.0315824	-0.0749547	-0.0274258	0.0274004	-0.047009	-0.0163996	0.0216121	0.0344194	0.142618	0.135616	0.0254888	-0.0824969	-0.0218267	0.01933	0.0509442	0.0232062	0.00503936	0.0105174	-0.0402027	-0.0915605	-0.0711421	-0.0244745	-0.0429788	-0.11248	-0.0828288	-0.0551306	-0.0419819	-0.0349548	-0.0403343	-0.0453315	0.00861294	-0.0442519	-0.0977778	-0.0737622	-0.0621411	-0.0360416	-0.0299112	-0.042028	-0.0397333	-0.0159455	0.0149904	-0.0363439
22	-0.0541318	-0.0389387	0.00518264	0.00667948	-0.013046	-0.00888903	-0.0154938	-0.0390023	-0.0762876	-0.0339744	0.0376636	-0.035948	-0.0161477	0.0186454	0.0490152	0.15933	0.106874	0.0129174	-0.0936107	-0.0270124	0.0126505	0.031212	0.0148656	-0.000343529	-0.000653088	-0.0331531	-0.0737438	-0.0646615	-0.0156606	-0.0670446	-0.124008	-0.0770637	-0.0538596	-0.0398806	-0.0268359	-0.0289785	-0.0246844	0.00707793	-0.0454294	-0.0980773	-0.0681842	-0.0463963	-0.00925964	0.0108907	-0.0110455	-0.0340308	-0.0170348	0.000988606	-0.0454391
23	-0.0498834	-0.0384212	0.00668839	0.0267906	-0.00122403	-0.0173222	-0.0137643	-0.0440322	-0.0757758	-0.0461487	0.0419669	-0.0221627	-0.0186885	0.0240842	0.0671272	0.167298	0.0842081	0.00553086	-0.10346	-0.0376708	0.0126018	0.0140916	0.00862783	-0.00564933	-0.00888692	-0.0178788	-0.0482764	-0.0565856	-0.00126293	-0.0829022	-0.125829	-0.074812	-0.0525353	-0.0393876	-0.0167489	-0.0191447	-0.0104948	-0.00176381	-0.0416976	-0.0958851	-0.0639608	-0.0323882	0.00763836	0.0445813	0.0137847	-0.0279015	-0.0214578	-0.0162694	-0.0516934
24	-0.0400863	-0.0377136	0.00486736	0.0411169	0.00887383	-0.022736	-0.00606551	-0.049102	-0.0775915	-0.064866	0.0380015	-0.0134897	-0.0205049	0.0375472	0.0816364	0.169379	0.0749153	0.00623035	-0.109322	-0.0498494	0.0205538	0.00352505	0.00431466	-0.00780784	-0.0137424	0.000730472	-0.0213623	-0.0476295	0.0236257	-0.0900556	-0.118645	-0.0739963	-0.0545876	-0.0450841	-0.00641216	-0.0102972	-0.012958	-0.0163286	-0.0391445	-0.0903041	-0.0637613	-0.023706	0.0103806	0.0623097	0.0239064	-0.0223126	-0.0266341	-0.0333485	-0.0608522
25	-0.0318252	-0.0353899	-0.00021985	0.0474341	0.0182342	-0.0302706	-0.000491668	-0.0551039	-0.0858141	-0.0768545	0.0301651	-0.00862736	-0.0177066	0.0553298	0.0983043	0.160931	0.0663709	0.00311769	-0.110463	-0.0507709	0.0315063	-0.00271625	-0.000630732	-0.00695138	-0.0167916	0.0179692	0.00371297	-0.0306979	0.0492123	-0.0953218	-0.107204	-0.0704192	-0.0641718	-0.049049	0.00284652	-0.00166385	-0.0231764	-0.0321801	-0.036171	-0.0791397	-0.0620397	-0.0156928	0.0138299	0.0674216	0.0182902	-0.0143418	-0.028122	-0.0453369	-0.0693698
26	-0.0228338	-0.0339451	-0.00701946	0.0479312	0.0304084	-0.0373815	0.00126153	-0.0609447	-0.0996387	-0.0850151	0.0229985	-0.00648516	-0.0107867	0.0758651	0.111411	0.148038	0.063685	0.00283384	-0.1039	-0.0426991	0.0425716	-0.00447979	-0.00359564	-0.00163176	-0.0173188	0.0338881	0.0260801	-0.00814194	0.0764757	-0.096699	-0.0935864	-0.0672203	-0.081267	-0.0514811	0.0121469	0.00637575	-0.0395862	-0.0459388	-0.0300208	-0.0599316	-0.0592455	-0.00842138	0.0185628	0.0601297	0.00161814	-0.00396494	-0.0223133	-0.0530976	-0.0761529
27	-0.0145647	-0.0363025	-0.013761	0.0427537	0.0432156	-0.042696	-0.00429698	-0.0666178	-0.115614	-0.0893049	0.0178958	-0.00626018	-0.00168562	0.0932325	0.117771	0.129302	0.0631785	0.00153785	-0.0918379	-0.0284577	0.0477884	-0.00471354	-0.00611815	0.00521759	-0.0178901	0.044015	0.0422033	0.0159699	0.10063	-0.0968631	-0.0800655	-0.0661119	-0.103659	-0.0512413	0.021283	0.0115543	-0.0580983	-0.0552378	-0.0205683	-0.0338024	-0.0557797	-0.00227909	0.025679	0.043119	-0.021618	0.00612755	-0.00871754	-0.0590088	-0.0812621
28	-0.00907033	-0.0439037	-0.0127957	0.0321679	0.0520814	-0.0447911	-0.0161964	-0.0714892	-0.131109	-0.0848212	0.0143104	-0.00854831	0.0134289	0.110278	0.117761	0.10168	0.0623092	-0.00977625	-0.0767612	-0.0058976	0.0432494	-0.0045242	-0.0075788	0.0119166	-0.0189317	0.0491507	0.0488191	0.0477333	0.107774	-0.093875	-0.0668417	-0.0669383	-0.126074	-0.0421458	0.032516	0.00963565	-0.0764743	-0.0553962	-0.00596452	-0.00625978	-0.0507198	0.00227519	0.0401893	0.0158416	-0.046524	0.0205633	0.00343944	-0.0634867	-0.0811744
29	-0.00352164	-0.0500975	-0.00820273	0.0201197	0.0611666	-0.045751	-0.0310199	-0.0709247	-0.135232	-0.0823229	0.0129221	-0.00778194	0.0189405	0.113452	0.110751	0.075539	0.0648794	-0.0187483	-0.0618661	0.00608233	0.0335826	-0.00763794	-0.0135717	0.0169324	-0.022237	0.0407807	0.0470594	0.0629055	0.114215	-0.0923144	-0.0549417	-0.0694737	-0.14476	-0.0338675	0.0417499	0.00488265	-0.0872211	-0.0489449	0.007223	0.0221887	-0.0459323	0.00709368	0.0505684	-0.00521853	-0.0662772	0.0266397	0.022495	-0.0669766	-0.084721
30	0.00469885	-0.0499766	-0.00359529	0.0130606	0.0655454	-0.0374174	-0.0499294	-0.0650308	-0.133824	-0.0822744	0.00898679	-0.0056844	0.0177052	0.109314	0.103973	0.0449235	0.0692022	-0.027928	-0.0487863	0.01078	0.0217251	-0.0109811	-0.0263095	0.0175082	-0.0219401	0.0234334	0.0421562	0.0667352	0.114347	-0.0826582	-0.0400972	-0.0726064	-0.155965	-0.0291262	0.0539527	-0.00498287	-0.0903727	-0.0390271	0.016779	0.052438	-0.0410835	0.00801714	0.0590592	-0.0171566	-0.0834035	0.0204813	0.0424736	-0.064983	-0.088107
surface electrode 6
	time
frequency	-1.5	-1.45	-1.4	-1.35	-1.3	-1.25	-1.2	-1.15	-1.1	-1.05	-1	-0.95	-0.9	-0.85	-0.8	-0.75	-0.7	-0.65	-0.6	-0.55	-0.5	-0.45	-0.4	-0.35	-0.3	-0.25	-0.2	-0.15	-0.1	-0.05	0	0.05	0.1	0.15	0.2	0.25	0.3	0.35	0.4	0.45	0.5	0.55	0.6	0.65	0.7	0.75	0.8	0.85	0.9
1	-0.0506755	-0.052441	-0.0541482	-0.0557146	-0.0574206	-0.0591424	-0.0608824	-0.0626379	-0.0642747	-0.0660711	-0.0678923	-0.0697422	-0.0716185	-0.073365	-0.0752522	-0.0771043	-0.0788709	-0.0804809	-0.081768	-0.0828799	-0.0836433	-0.0840202	-0.0839727	-0.0835143	-0.0825228	-0.0809641	-0.0787869	-0.075943	-0.0727006	-0.0684993	-0.0635718	-0.0579181	-0.0515497	-0.045056	-0.03739	-0.0291099	-0.0202488	-0.0108355	-0.00167079	0.00874236	0.0196081	0.0308613	0.0424217	0.0532873	0.0651827	0.0771206	0.0890167	0.100786	0.111467
2	-0.0124152	-0.0239419	-0.0338423	-0.0411975	-0.0471347	-0.0512173	-0.0536415	-0.0545631	-0.0541785	-0.0525529	-0.0500325	-0.0469761	-0.0437084	-0.0409876	-0.0389155	-0.0380933	-0.0385906	-0.040165	-0.0421574	-0.0443286	-0.0461746	-0.0475605	-0.0485007	-0.0490645	-0.0496375	-0.0503477	-0.0511423	-0.0519164	-0.052499	-0.0527942	-0.0526491	-0.0521331	-0.0513064	-0.0502274	-0.048689	-0.04683	-0.0447839	-0.0427943	-0.041316	-0.0402531	-0.0396448	-0.039485	-0.0397605	-0.0404328	-0.0415782	-0.0432124	-0.0455849	-0.0487615	-0.0523138
3	-0.0271865	-0.0530473	-0.0790524	-0.100902	-0.120052	-0.132335	-0.136445	-0.13401	-0.127894	-0.118229	-0.105569	-0.0904702	-0.0743687	-0.059668	-0.0439262	-0.0286072	-0.0144439	-0.000331227	0.0132879	0.0277645	0.0397857	0.0465995	0.0459408	0.0383032	0.0238291	0.0052407	-0.0150511	-0.0355208	-0.0527122	-0.0669248	-0.0756106	-0.079383	-0.0787049	-0.0745293	-0.0660422	-0.0535726	-0.0389888	-0.0252021	-0.0150924	-0.00694634	0.00036629	0.00884274	0.017967	0.0252524	0.0303035	0.0321133	0.0310713	0.028855	0.0271321
4	0.131826	0.138517	0.124688	0.101854	0.0775106	0.0561897	0.0372485	0.0225431	0.0140884	0.00762421	0.00046583	-0.00834447	-0.0170076	-0.0258376	-0.0390212	-0.0570534	-0.0790683	-0.102924	-0.124203	-0.142731	-0.155052	-0.163388	-0.168963	-0.169607	-0.165015	-0.157082	-0.146953	-0.133921	-0.118505	-0.0988625	-0.0772429	-0.0562629	-0.0399823	-0.030876	-0.0265667	-0.0284305	-0.0368512	-0.0493812	-0.0608156	-0.070652	-0.0748719	-0.0670809	-0.0441545	-0.0143932	0.0197278	0.0520806	0.0806587	0.10112	0.109489
5	0.188157	0.14629	0.0942928	0.0468232	0.00515307	-0.0296549	-0.0591815	-0.0787142	-0.0876306	-0.0921034	-0.10255	-0.120328	-0.132273	-0.135942	-0.139737	-0.143312	-0.144505	-0.144909	-0.145873	-0.150377	-0.162886	-0.18054	-0.198864	-0.212779	-0.221571	-0.223124	-0.218569	-0.205955	-0.18521	-0.150058	-0.1055	-0.0606557	-0.0200604	0.00712687	0.0188491	0.0128678	-0.00130304	-0.0170378	-0.0275515	-0.0312415	-0.0287287	-0.0152957	0.0123153	0.0434047	0.0727171	0.0963246	0.113079	0.117848	0.108214
6	0.190935	0.108511	0.0280672	-0.0310015	-0.0732336	-0.101149	-0.123891	-0.143674	-0.157344	-0.163284	-0.158035	-0.145118	-0.127384	-0.115477	-0.109238	-0.103397	-0.0911626	-0.0740718	-0.0582646	-0.047042	-0.0425726	-0.0452662	-0.0522603	-0.0661991	-0.0900242	-0.123337	-0.161805	-0.192302	-0.203659	-0.184393	-0.128135	-0.0563644	0.00717254	0.0408265	0.0421113	0.0156299	-0.0214246	-0.0616563	-0.0906229	-0.099411	-0.0903301	-0.0695041	-0.033167	-0.000663229	0.0213218	0.0313877	0.0400874	0.0402471	0.0291128
7	0.273019	0.206151	0.123531	0.049333	-0.0178063	-0.0556041	-0.0698907	-0.0640419	-0.046826	-0.0218813	0.00167723	0.016965	0.0261978	0.0211512	-0.00370259	-0.044662	-0.0849336	-0.110958	-0.11612	-0.0979654	-0.0680839	-0.0445934	-0.0315297	-0.0266469	-0.027194	-0.0321295	-0.0375285	-0.0322777	-0.0281472	-0.0357141	-0.04923	-0.0591362	-0.0557745	-0.0430169	-0.0272011	-0.0197436	-0.024974	-0.0452545	-0.0701902	-0.0843375	-0.0783903	-0.0477452	0.00423739	0.0483152	0.0775965	0.0846822	0.0800399	0.0589115	0.0248163
8	0.276998	0.231643	0.164994	0.103685	0.0464248	0.0156129	0.000899966	0.00420543	0.0148386	0.0360466	0.0629781	0.0876818	0.106181	0.101219	0.0694848	0.0243475	-0.00791816	-0.0175971	-0.0109598	0.0117243	0.031522	0.0328737	0.01869	0.00562905	0.00451569	0.013347	0.0293518	0.0498121	0.0585693	0.0489492	0.0284333	0.00229854	-0.0209618	-0.034177	-0.0365051	-0.0249306	-0.00526989	0.00861564	0.0172407	0.0293996	0.0480946	0.0819962	0.12405	0.152065	0.156528	0.132701	0.0911177	0.031718	-0.0223972
9	0.186491	0.139772	0.0883586	0.061709	0.0453377	0.0446159	0.0303823	0.0220863	0.0272101	0.0576559	0.101922	0.145108	0.175436	0.16379	0.120051	0.0722716	0.0500655	0.0513357	0.0590574	0.0711873	0.0781005	0.0809373	0.0738469	0.0591184	0.0458447	0.0393134	0.0422417	0.0497315	0.0561138	0.0643192	0.0755922	0.077054	0.0659986	0.0415491	0.0129826	-0.000527259	0.00394308	0.0176403	0.0332679	0.0437867	0.0621463	0.102713	0.149405	0.176702	0.176754	0.147001	0.10179	0.0449861	0.00439244
10	0.0755569	0.0304992	0.00766365	0.0284632	0.0489061	0.0571398	0.0340048	0.029138	0.0467697	0.0859238	0.12229	0.15219	0.178705	0.168938	0.12436	0.0557626	0.0161571	0.0159499	0.0292926	0.0385637	0.0518525	0.0900195	0.12984	0.126683	0.0800922	0.0257168	0.0106886	0.029746	0.0485037	0.0571819	0.0761817	0.103209	0.128961	0.121538	0.074905	0.0319579	0.0207047	0.0357722	0.0513572	0.0364529	0.0169438	0.0427816	0.113589	0.174777	0.186927	0.14907	0.103976	0.0662185	0.0482467
11	-0.00622311	-0.0249169	-0.0130229	0.0429771	0.0810661	0.0747369	0.0250743	0.0245764	0.0695568	0.1062	0.0906792	0.0693244	0.074193	0.0763155	0.0671837	0.0108909	-0.0461828	-0.0679586	-0.0438618	-0.00254709	0.0228271	0.0622181	0.135381	0.17356	0.107317	-0.0145059	-0.0664088	-0.0129565	0.0334341	0.0272224	0.0285036	0.0853764	0.163585	0.166535	0.102173	0.0461593	0.0535537	0.0948984	0.0973925	0.0482094	-0.0126008	-0.0166286	0.0577128	0.134694	0.154186	0.114517	0.0839446	0.0600356	0.0459676
12	-0.0361022	-0.0341789	0.00729254	0.071846	0.105782	0.101529	0.04664	0.002105	0.0350742	0.0944121	0.0452803	-0.0505172	-0.0624681	-0.0524878	-0.0281213	-0.0172559	-0.0628172	-0.120022	-0.0890752	-0.0217128	0.0185042	0.0379007	0.0991851	0.139689	0.0823596	-0.0541581	-0.13293	-0.0886824	-0.0172318	-0.00124576	-0.00981946	0.0361589	0.127483	0.147927	0.0714129	0.0268591	0.0633563	0.125239	0.127119	0.0609254	-0.000147944	-0.0137389	0.0178713	0.0563702	0.0821423	0.0712215	0.0591027	0.0299646	4.64102e-05
13	-0.0423246	-0.0349641	0.024925	0.0928235	0.107871	0.112264	0.058895	-0.0378756	-0.0417119	0.0493486	0.0185773	-0.109322	-0.149601	-0.143802	-0.0742515	0.00577349	-0.0305746	-0.121184	-0.0920178	-0.0210399	0.0311818	0.0692584	0.0960581	0.0755112	-0.013572	-0.106573	-0.149618	-0.12011	-0.0593152	-0.00383495	-0.00865371	-0.0301309	0.0316111	0.0797878	0.0369172	0.0155402	0.0418381	0.080783	0.0983824	0.0589034	0.0222883	0.0229251	0.0163267	0.0134543	0.044577	0.0508138	0.045855	0.0019847	-0.0309737
14	-0.0621971	-0.0491354	0.0216586	0.0854563	0.0904712	0.0783794	0.0259292	-0.0754424	-0.110327	-0.0324691	0.00105783	-0.0932291	-0.188475	-0.19889	-0.0755169	0.0521156	0.0281357	-0.088098	-0.0825737	-0.0156362	0.0390089	0.0917545	0.103755	0.0278075	-0.102914	-0.151546	-0.122266	-0.0848863	-0.0632863	-0.00727941	-0.00743921	-0.0909059	-0.074218	-0.014873	0.037417	0.0399956	-0.000113309	-0.012459	0.0330479	0.0552417	0.0298177	0.0465988	0.0310768	-0.000680656	0.0233741	0.0413138	0.0484576	-0.00487594	-0.0266772
15	-0.0939104	-0.0657763	0.0214908	0.0673387	0.0645373	0.014569	-0.0361965	-0.0993958	-0.133933	-0.101318	-0.0355861	-0.0618314	-0.177785	-0.198146	-0.0502156	0.0824201	0.0724172	-0.0452796	-0.053478	0.00210389	0.0359415	0.068563	0.0826821	-0.00527451	-0.137199	-0.157612	-0.0570153	0.002403	-0.0201496	-0.0124506	-0.0260793	-0.101586	-0.118345	-0.0806137	0.0422719	0.0715999	-0.0377326	-0.0817107	-0.0233168	0.0348292	0.0201749	0.0431036	0.0408466	-0.0031987	-0.00807169	0.0367993	0.059007	0.00476573	0.00069818
16	-0.113331	-0.0706058	0.0194085	0.0641871	0.0462252	-0.0485987	-0.0902166	-0.0986457	-0.126825	-0.134286	-0.083243	-0.0527819	-0.143996	-0.16231	-0.0341002	0.0795528	0.0847787	-0.0129203	-0.0162004	0.0291814	0.0305295	0.0225311	0.0317083	-0.0356934	-0.124016	-0.112331	0.0270313	0.0811187	0.0403623	-0.00894103	-0.0499817	-0.0746346	-0.101979	-0.0901498	0.0280442	0.0640882	-0.048729	-0.0845612	-0.0585486	0.00142881	0.000735943	0.0216322	0.0449641	-0.0159371	-0.0546381	0.0324026	0.0643694	0.0155779	0.0244887
17	-0.115899	-0.0709733	0.00845934	0.0756324	0.0647866	-0.0758319	-0.113169	-0.0879272	-0.10261	-0.136085	-0.122363	-0.0517859	-0.109428	-0.131618	-0.0423613	0.0384752	0.0700608	0.0269811	0.0253008	0.0532719	0.0369224	0.00837311	-0.0128907	-0.0520835	-0.0880022	-0.0631335	0.0710352	0.138387	0.0982899	0.00760719	-0.0615094	-0.0112923	-0.0370579	-0.079178	0.000669054	0.0281128	-0.0370613	-0.0491157	-0.0653345	-0.0413386	-0.00690129	0.0125066	0.0262769	-0.0337206	-0.078473	0.0309897	0.0408877	0.0207989	0.0257347
18	-0.106715	-0.0601188	-0.0143102	0.110267	0.0975741	-0.0861755	-0.126026	-0.064579	-0.0663986	-0.119098	-0.144927	-0.0635125	-0.0855616	-0.114487	-0.0610524	-0.00770467	0.0226949	0.0541193	0.0624807	0.0903091	0.0708057	0.00992366	-0.0331562	-0.0669744	-0.0663268	-0.0228348	0.080846	0.14854	0.153171	0.0397363	-0.0585474	0.0393246	0.0259924	-0.0505319	-0.0375207	-0.0196849	-0.0228424	-0.00420786	-0.059599	-0.058604	-0.0179445	-0.0010949	0.00558489	-0.0625412	-0.0787721	0.026436	0.0155213	0.0108791	0.00712536
19	-0.0944467	-0.0464012	-0.0377063	0.156165	0.131227	-0.074009	-0.126477	-0.028692	-0.0226681	-0.0929542	-0.137248	-0.0680902	-0.0760197	-0.100346	-0.0806739	-0.0405743	-0.0348963	0.0635893	0.0915778	0.138539	0.122968	0.0194036	-0.018704	-0.0735277	-0.0639139	-0.0107865	0.0594531	0.125982	0.194753	0.0761649	-0.0366947	0.0696032	0.0633518	-0.0224762	-0.0638549	-0.0471467	-0.0224836	0.0137681	-0.0411555	-0.0373718	-0.0244983	-0.0159781	-0.00764378	-0.0933719	-0.0589155	0.0286288	0.00846471	-0.00447456	-0.0173277
20	-0.0738184	-0.0529758	-0.0193864	0.170321	0.168864	-0.0894917	-0.0631511	-0.0251532	0.0248421	-0.0701377	-0.101548	-0.0559463	-0.086017	-0.0970965	-0.0647646	-0.0761821	-0.0760156	0.0501802	0.125722	0.171902	0.150088	0.0535923	-0.00788823	-0.0570522	-0.0797909	-0.00883559	0.0111539	0.113581	0.187872	0.112091	-0.0293969	0.111718	0.0655439	-0.0191666	-0.0488341	-0.0499604	-0.0460003	-0.0128775	0.0157734	-0.0270643	-0.0211299	0.00995989	-0.0592656	-0.103487	-0.0293754	0.0640438	-0.0122251	0.00751564	-0.0645597
21	-0.0710879	-0.0451385	-0.0348219	0.188516	0.165323	-0.0581098	-0.0616731	0.00178961	0.0503632	-0.0372343	-0.0604802	-0.0507746	-0.0925541	-0.0769118	-0.0603912	-0.0675176	-0.0951688	0.0117835	0.11978	0.193758	0.182492	0.049135	0.0210621	-0.0475637	-0.095951	-0.0308336	-0.00894762	0.0766769	0.172753	0.132667	0.00772666	0.0864355	0.0465322	-0.00151674	-0.0442039	-0.0410486	-0.0678331	-0.0401892	0.0354867	0.0293236	-0.0178874	-0.00522946	-0.0428491	-0.119114	-0.0246826	0.0787555	0.0233084	0.00416379	-0.0700237
22	-0.0688455	-0.0354029	-0.0358525	0.207213	0.110116	-0.0177545	-0.0859295	0.0401342	0.0579943	-0.0147161	-0.0159202	-0.0487605	-0.0917887	-0.0396732	-0.0523639	-0.0483999	-0.0907104	-0.019778	0.0954663	0.196854	0.1759	0.0239074	0.0406557	-0.0556475	-0.0939283	-0.0451555	-0.0127403	0.0448433	0.151831	0.103166	0.0586046	0.0344015	0.0221876	0.0147155	-0.0395155	-0.0342886	-0.0770931	-0.0450153	0.0307991	0.0783699	-0.0261669	-0.0213631	-0.00742527	-0.12727	-0.0145357	0.0966751	0.0572984	-0.0069548	-0.0581118
23	-0.0460341	-0.0482278	-0.0152344	0.160777	0.103978	-0.0421246	-0.0334927	0.0105878	0.0560379	0.0101437	0.00676207	-0.0344929	-0.0988836	-0.0479103	-0.00711539	-0.0421884	-0.0875365	-0.0411082	0.0887527	0.162957	0.14405	0.0283026	0.0364174	-0.0295135	-0.110767	-0.0438724	-0.00891708	0.0288068	0.106075	0.0938757	0.0506404	0.0226931	0.00704276	-0.00629755	-0.010294	-0.0128891	-0.08874	-0.0639081	0.0565423	0.0824688	-0.017148	0.00865813	-0.036675	-0.104983	-0.0151186	0.115531	0.0503766	0.00929566	-0.0669957
24	-0.0186758	-0.0550127	-0.0121178	0.0868588	0.098597	-0.0896417	0.02358	-0.0228685	0.0301466	0.0323969	0.0104981	-0.026393	-0.0956594	-0.0859636	0.0359067	-0.0299623	-0.0814409	-0.05268	0.0869136	0.105967	0.110114	0.0410265	0.0273078	0.0141937	-0.121045	-0.0389998	0.0179117	0.0344107	0.0606399	0.0921102	0.0121247	0.0298884	-0.00626042	-0.0301972	0.000861651	0.0175397	-0.0833564	-0.0873785	0.0641794	0.0679337	0.0212224	0.0445533	-0.0689119	-0.0863613	-0.00723832	0.102161	0.0240827	0.0326693	-0.0683072
25	-0.0172503	-0.0445965	-0.0135061	0.0733011	0.0664556	-0.0509806	-0.0195326	-0.00300955	0.0299682	0.040488	0.019781	-0.0252571	-0.0839959	-0.0706146	0.0329073	-0.012383	-0.0720421	-0.0540615	0.0475498	0.0791095	0.0815898	0.0220131	0.0309658	-0.000860908	-0.103721	-0.0327867	0.026699	0.0198736	0.0413494	0.0471325	0.039924	-0.0149867	-0.0221117	-0.0152832	0.00470371	0.0129561	-0.0672704	-0.0658269	0.034066	0.0678048	0.018553	0.0251614	-0.0401184	-0.0857255	-0.000556425	0.0976777	0.029464	0.0107826	-0.0422215
26	-0.013367	-0.0157617	0.00506195	0.085449	0.0553246	0.0235464	-0.0839236	0.022109	0.0413408	0.0373815	0.0332734	-0.0120828	-0.0519678	-0.0228554	0.0127045	-0.000604645	-0.0516176	-0.0467687	-0.00370215	0.0510465	0.0428434	-0.00815391	0.0201991	-0.0431226	-0.07778	-0.031628	0.00145464	-0.0083386	0.0140396	-0.00494596	0.0764963	-0.0606582	-0.039986	0.0157485	0.0144006	-0.0116206	-0.0391527	-0.0245809	-0.00114981	0.0455212	-0.0180327	-0.0220594	0.00751867	-0.0743449	0.00490561	0.0925353	0.0299062	-0.0227276	-0.0157217
27	-0.00178877	-0.00602704	0.0175729	0.0711649	0.056097	0.0359909	-0.0813776	0.0237677	0.0325922	0.0378339	0.0316119	-0.00368123	-0.0360947	-0.0198256	0.00999743	0.000756828	-0.0423274	-0.0379184	-0.0181947	0.0251869	0.018165	-0.0134724	0.00625726	-0.045381	-0.0730521	-0.0316073	-0.00656408	-0.00974259	-0.00650436	-0.0201027	0.067755	-0.0633095	-0.0519589	0.0159109	0.0184357	-0.014444	-0.029458	-0.0168142	-0.0120472	0.0195355	-0.0253326	-0.0333734	0.00783939	-0.0551222	0.0132858	0.0697541	0.0150426	-0.0272005	-0.013853
28	-0.00653132	-0.0206591	0.000490778	0.0250234	0.0348907	-0.00568438	-0.0383965	0.0259983	0.0139198	0.0386858	0.0172611	-0.0144084	-0.0555559	-0.0563095	0.0142307	-0.00105208	-0.0477234	-0.0351871	-0.00957696	0.0158126	0.0266038	0.0111402	0.0056377	-0.0140465	-0.0663178	-0.0130793	0.0215855	0.0144301	-0.00644651	-0.0095237	0.029169	-0.0379516	-0.0486233	-0.00397668	0.00528423	-0.00858254	-0.042922	-0.0309514	-0.0121318	0.0108741	0.00990757	-0.000171786	-0.0256543	-0.0514078	0.0220311	0.0381393	0.00699825	-0.00687313	-0.0204719
29	-0.03249	-0.0606883	-0.0529005	-0.0594697	-0.0337313	-0.0662893	0.00641633	0.0212233	0.000593257	0.0303598	-0.000439637	-0.0323444	-0.105336	-0.10068	0.0204176	-0.00296566	-0.0525903	-0.0311704	-0.0138498	0.0146467	0.058117	0.0548942	0.0200569	0.0193049	-0.0448667	0.0392851	0.0832084	0.0482166	0.0124294	-0.0118643	-0.0194885	0.00112162	-0.0397983	-0.0250129	-0.00131365	-0.0175358	-0.0716394	-0.0340317	-0.00514713	0.0255541	0.0744411	0.0429408	-0.0653836	-0.069672	-0.0114824	0.00544785	0.027641	0.0308508	-0.0163737
30	-0.0552771	-0.0659815	-0.0605877	-0.0794791	-0.0568064	-0.0702972	0.0087966	0.0552114	-0.00456124	0.0148131	0.000938428	-0.0455131	-0.118076	-0.10224	0.00527202	-0.00318405	-0.0489637	-0.0353425	-0.021586	0.0350503	0.0713929	0.0749569	0.0260715	0.0264574	-0.00115247	0.0504677	0.0842888	0.0612649	0.0209486	-0.00552492	-0.0316604	0.0169556	-0.0140151	-0.0234324	-0.0232697	-0.0301798	-0.0610746	-0.0403816	-0.0191628	0.018164	0.0919518	0.074119	-0.0594483	-0.0802349	-0.00414174	0.0200304	0.0367588	0.0407239	-0.0136226
surface electrode 7
	time
frequency	-1.5	-1.45	-1.4	-1.35	-1.3	-1.25	-1.2	-1.15	-1.1	-1.05	-1	-0.95	-0.9	-0.85	-0.8	-0.75	-0.7	-0.65	-0.6	-0.55	-0.5	-0.45	-0.4	-0.35	-0.3	-0.25	-0.2	-0.15	-0.1	-0.05	0	0.05	0.1	0.15	0.2	0.25	0.3	0.35	0.4	0.45	0.5	0.55	0.6	0.65	0.7	0.75	0.8	0.85	0.9
1	0.159146	0.146584	0.133725	0.121611	0.108253	0.0946969	0.0809998	0.0672322	0.0545335	0.0408652	0.0273704	0.0141372	0.00124529	-0.0102918	-0.0223395	-0.0338641	-0.0448112	-0.0551301	-0.064058	-0.0730402	-0.0812628	-0.0886805	-0.0952509	-0.100534	-0.105381	-0.109289	-0.112233	-0.114197	-0.115127	-0.115171	-0.114211	-0.112249	-0.109294	-0.105693	-0.100861	-0.095077	-0.0883614	-0.0807368	-0.0729152	-0.0636302	-0.0535522	-0.0427477	-0.0312924	-0.0202099	-0.00774346	0.00510378	0.0182279	0.0315271	0.0438666
2	0.0258575	0.0247438	0.0231543	0.0213678	0.0191234	0.0166263	0.0139779	0.0112069	0.00852771	0.00545689	0.00216944	-0.00138244	-0.00525989	-0.009206	-0.0139321	-0.0191672	-0.0248556	-0.0308565	-0.0365743	-0.0429041	-0.0493251	-0.0557846	-0.0621962	-0.0679386	-0.0738631	-0.0793627	-0.0842998	-0.0885309	-0.0917187	-0.0943538	-0.0961456	-0.0971205	-0.0972645	-0.0966189	-0.0950514	-0.0925768	-0.0892165	-0.0850609	-0.0806492	-0.0753988	-0.0698232	-0.064082	-0.0583107	-0.0529794	-0.0472218	-0.0415792	-0.036169	-0.0310728	-0.0267164
3	-0.00688845	-0.00890583	-0.00966206	-0.0100894	-0.0112206	-0.0137185	-0.0177659	-0.0231325	-0.0286678	-0.0344093	-0.0391582	-0.042805	-0.0453494	-0.0465619	-0.0466903	-0.0459432	-0.0455388	-0.0468835	-0.0502284	-0.0559497	-0.0631462	-0.0708747	-0.0782207	-0.0844332	-0.0908385	-0.0969522	-0.102443	-0.106675	-0.109055	-0.110165	-0.110585	-0.110909	-0.111213	-0.111467	-0.111555	-0.111525	-0.111337	-0.110179	-0.10732	-0.102235	-0.096329	-0.0907141	-0.0852207	-0.0796309	-0.0723156	-0.0633583	-0.05312	-0.0422013	-0.0318773
4	-0.0742814	-0.0861749	-0.09911	-0.109069	-0.115512	-0.116178	-0.111241	-0.101815	-0.0897542	-0.0747035	-0.0607121	-0.0519923	-0.048954	-0.0489863	-0.0505619	-0.0539631	-0.0604497	-0.0695931	-0.0779082	-0.0839221	-0.0860181	-0.0837485	-0.0765691	-0.0666702	-0.0556896	-0.0469864	-0.0412184	-0.0380793	-0.0379072	-0.0424991	-0.0520656	-0.0635059	-0.0745046	-0.0833124	-0.0902824	-0.0943122	-0.0963502	-0.0966225	-0.0950734	-0.0905669	-0.0834115	-0.0756358	-0.0687914	-0.0637331	-0.0613967	-0.0624488	-0.0639695	-0.0637921	-0.062768
5	-0.0639435	-0.0803936	-0.0947943	-0.108423	-0.122192	-0.130631	-0.132778	-0.132482	-0.130253	-0.123029	-0.114138	-0.107278	-0.103487	-0.101781	-0.100238	-0.0982108	-0.0958384	-0.0912634	-0.0836828	-0.0738148	-0.0647127	-0.0543034	-0.0411819	-0.027316	-0.0129617	-0.00533398	-0.00862427	-0.0182884	-0.0282187	-0.0432045	-0.0617039	-0.0756713	-0.0841373	-0.092645	-0.103884	-0.111138	-0.110789	-0.104816	-0.0950092	-0.080297	-0.0630833	-0.0462829	-0.0316895	-0.0190874	-0.00770956	-0.00224377	-0.0028645	-0.0029253	-0.000878732
6	0.00168208	-0.00535723	-0.0159718	-0.0361263	-0.0606305	-0.083318	-0.105428	-0.120597	-0.130024	-0.136922	-0.133431	-0.126478	-0.122225	-0.112483	-0.0925922	-0.0670057	-0.0443748	-0.0307236	-0.0246843	-0.0265272	-0.0354295	-0.0452194	-0.0517178	-0.0542799	-0.0584569	-0.0658488	-0.0698616	-0.0634024	-0.0488027	-0.0267127	-0.00556763	0.00634612	0.00547297	-0.0117184	-0.0452907	-0.0782043	-0.102414	-0.110377	-0.100509	-0.0811709	-0.0651157	-0.06	-0.0582777	-0.0556143	-0.0520468	-0.0462972	-0.0356064	-0.0206686	-0.00667675
7	0.0296661	0.00659705	-0.0183345	-0.0382229	-0.0424863	-0.0359316	-0.0378733	-0.0398081	-0.0459354	-0.0650287	-0.0778763	-0.0788177	-0.0671704	-0.0454427	-0.0259342	-0.00981456	0.000850249	0.012535	0.022701	0.0162975	-0.00838014	-0.0314205	-0.0455756	-0.046972	-0.0452326	-0.0588934	-0.0768062	-0.0764741	-0.0637044	-0.0371527	-0.00769225	0.000128146	-0.0147941	-0.0373602	-0.0567513	-0.0621814	-0.0601199	-0.056331	-0.0542142	-0.0552841	-0.0569253	-0.0646476	-0.0702604	-0.0723293	-0.0802719	-0.0844006	-0.078684	-0.0695755	-0.0602767
8	0.0056819	-0.00813102	-0.0244213	-0.0441268	-0.0567297	-0.0537186	-0.0462478	-0.0339455	-0.0309344	-0.043188	-0.0539558	-0.0519106	-0.0439592	-0.0366587	-0.0337777	-0.0285324	-0.0268333	-0.021934	-0.0140874	-0.0111119	-0.00812737	0.00197599	0.0101779	0.0173724	0.0259562	0.0243455	0.0169631	0.016419	0.0134353	0.0138038	0.0129179	-0.00307178	-0.0285344	-0.0513347	-0.0656606	-0.0646058	-0.0507515	-0.035858	-0.0292886	-0.0344611	-0.0437271	-0.0484755	-0.0465729	-0.0400253	-0.0396957	-0.0384504	-0.0352876	-0.0370699	-0.0438044
9	0.00419287	0.00398806	-0.00211292	-0.024112	-0.0477963	-0.0586139	-0.0591202	-0.0529566	-0.0540332	-0.0601535	-0.0631064	-0.0577907	-0.0500562	-0.0449021	-0.0430069	-0.0438658	-0.0507751	-0.0592613	-0.0620915	-0.0550891	-0.0278787	0.010757	0.0378109	0.0519476	0.0605664	0.0614684	0.0559262	0.0532865	0.0440412	0.0345929	0.0217769	0.00342784	-0.0157541	-0.0362087	-0.0583058	-0.0737511	-0.0735142	-0.0670864	-0.0594223	-0.0575469	-0.0602923	-0.0574362	-0.0518047	-0.0366552	-0.0123796	0.0115415	0.0226875	0.0178058	0.00304967
10	-0.0041764	0.00918184	0.0159587	0.00182208	-0.0247582	-0.0482177	-0.0557222	-0.0552449	-0.0632552	-0.0757525	-0.0707983	-0.0457909	-0.0207783	-0.0144979	-0.0246476	-0.0480821	-0.070112	-0.0807222	-0.0844838	-0.0799099	-0.0550494	-0.00901237	0.0383228	0.0642057	0.0601451	0.0392625	0.0256451	0.0348531	0.0423555	0.0384169	0.0181442	-0.000809488	-0.0142678	-0.0371118	-0.0667837	-0.087944	-0.0918098	-0.0928865	-0.0883508	-0.089441	-0.0941466	-0.088288	-0.0713124	-0.0425244	0.000679868	0.035678	0.0516049	0.0521576	0.040217
11	-0.0365951	-0.0152606	0.0116027	0.0103297	-0.00873678	-0.0297048	-0.0303019	-0.0298229	-0.0430388	-0.0611147	-0.0600113	-0.0312265	0.010542	0.020944	-0.0113739	-0.062197	-0.0883487	-0.0894735	-0.0860262	-0.0860456	-0.0839841	-0.0537276	0.0025594	0.038867	0.0187745	-0.0363776	-0.0571907	-0.0271829	0.00374711	0.011649	-0.0056374	-0.0150094	-0.0302679	-0.0614697	-0.0913829	-0.0993408	-0.0944395	-0.101406	-0.107618	-0.121968	-0.133428	-0.128406	-0.107873	-0.0784446	-0.0254243	0.0233129	0.0447645	0.0424421	0.0288637
12	-0.0571885	-0.0424353	0.0101407	0.0238738	0.0057814	-0.0134495	-0.00467201	-0.0031949	-0.0112799	-0.0190882	-0.0308755	-0.0333967	-0.000219896	0.0167441	-0.0268011	-0.0835137	-0.0953174	-0.0833109	-0.0784553	-0.0782255	-0.0933831	-0.0965236	-0.0611199	-0.0222324	-0.0441847	-0.111472	-0.135252	-0.101845	-0.0652869	-0.0479964	-0.0412373	-0.0276825	-0.0438487	-0.0764183	-0.104514	-0.10708	-0.091175	-0.0953138	-0.112904	-0.142482	-0.158138	-0.155604	-0.144007	-0.128169	-0.0743447	-0.0162803	0.0126479	0.0119049	-0.00942921
13	-0.0534746	-0.0366937	0.0340673	0.0515572	0.00956646	-0.0233326	-0.0100751	0.0030747	0.00694673	0.00375297	-0.0167052	-0.0458126	-0.0309713	-0.0112343	-0.0543551	-0.100187	-0.0965223	-0.0728872	-0.0644342	-0.0600357	-0.0879879	-0.118131	-0.10742	-0.0784447	-0.0964972	-0.146983	-0.163081	-0.137708	-0.115338	-0.0934105	-0.0635129	-0.0311218	-0.0438497	-0.0748793	-0.103217	-0.109289	-0.0907467	-0.0849336	-0.105132	-0.145845	-0.161375	-0.159588	-0.153395	-0.146968	-0.103023	-0.0489419	-0.0100558	-0.00646408	-0.0306322
14	-0.0325248	-0.0104564	0.0609322	0.076149	0.00608298	-0.0516251	-0.0339044	0.000908562	0.0173218	0.00701195	-0.0172444	-0.0501206	-0.0554006	-0.0374722	-0.0623545	-0.0946974	-0.0890979	-0.0628729	-0.0450274	-0.0329887	-0.073381	-0.12682	-0.135228	-0.122392	-0.130741	-0.147025	-0.153219	-0.147642	-0.137435	-0.111644	-0.0705128	-0.0312092	-0.0397086	-0.0637442	-0.0909101	-0.104605	-0.0933205	-0.0694327	-0.0853007	-0.1317	-0.149234	-0.145438	-0.138698	-0.134373	-0.114479	-0.0723735	-0.0159482	-0.00410694	-0.0314313
15	-0.00895193	0.0250104	0.0790885	0.0814152	-0.0026163	-0.0808957	-0.0560423	-0.00788058	0.0181882	0.00265587	-0.0305876	-0.0417584	-0.0579911	-0.0502863	-0.0530847	-0.0745394	-0.0706168	-0.0481041	-0.0256285	-0.00844743	-0.056141	-0.12688	-0.148892	-0.147494	-0.150299	-0.130553	-0.126578	-0.139287	-0.132573	-0.1035	-0.0662795	-0.0324039	-0.0415325	-0.0587475	-0.0721995	-0.0968085	-0.0904007	-0.0541563	-0.0637146	-0.109227	-0.127841	-0.120934	-0.106834	-0.0961894	-0.104457	-0.0760777	-0.00688504	0.0120771	-0.0245677
16	0.00786026	0.0531684	0.0745706	0.0624832	-0.00411389	-0.0907763	-0.0662779	-0.0257479	0.0076316	-0.00456158	-0.0438284	-0.021983	-0.0388847	-0.0414191	-0.0315973	-0.0528308	-0.0538525	-0.0294832	-0.0118004	0.00532721	-0.0413669	-0.119805	-0.153438	-0.148978	-0.144991	-0.103329	-0.099843	-0.117858	-0.108698	-0.0787589	-0.0585274	-0.0389912	-0.0506294	-0.0599464	-0.0550323	-0.0871084	-0.0800776	-0.0428809	-0.0476116	-0.087405	-0.100071	-0.0923783	-0.0639375	-0.0491488	-0.0827794	-0.0612978	0.00791253	0.0345717	-0.0178397
17	0.0090212	0.0627938	0.0467027	0.0330018	0.0132386	-0.069477	-0.0654269	-0.0448321	-0.0120059	-0.00408849	-0.0426364	-0.00522978	-0.0109513	-0.0141367	-0.00440191	-0.0430752	-0.0502368	-0.0137575	-0.0109829	0.00450166	-0.0226727	-0.0992936	-0.146187	-0.123679	-0.112725	-0.078453	-0.0803964	-0.0901326	-0.0761869	-0.0612254	-0.0579118	-0.0518409	-0.06513	-0.0587987	-0.0428248	-0.076086	-0.0763788	-0.036588	-0.0403352	-0.0774013	-0.0758212	-0.0633339	-0.0278861	-0.0113476	-0.0595591	-0.0415357	0.0166831	0.0541143	-0.00686919
18	0.00492173	0.0620993	0.0175352	0.0014352	0.0167451	-0.0337907	-0.0521104	-0.0484716	-0.0300057	-0.00869801	-0.0265172	0.00841356	0.015055	0.018415	0.0179157	-0.0469997	-0.0548389	-0.0060802	-0.00828785	-0.00265353	-0.0128266	-0.0768624	-0.126836	-0.0814483	-0.0629707	-0.0539999	-0.0647821	-0.0594855	-0.0463362	-0.0487212	-0.0577611	-0.0690015	-0.0737416	-0.0577413	-0.04216	-0.0661646	-0.0701223	-0.0310993	-0.0447683	-0.0760577	-0.0588913	-0.0297097	0.0036322	0.00660351	-0.0425188	-0.0177626	0.0220221	0.0560064	-0.0012512
19	-0.000237931	0.0537408	0.000680801	-0.0211193	0.00262903	-0.00442368	-0.0336874	-0.0359475	-0.0435537	-0.0148603	-0.00229008	0.0154091	0.0238148	0.0387529	0.0357427	-0.0548271	-0.0603471	-0.00499111	-0.00747713	-0.0130889	-0.00785954	-0.0518329	-0.0998879	-0.0374915	-0.0158514	-0.0320257	-0.050668	-0.0340744	-0.0280488	-0.0411302	-0.0588692	-0.0850522	-0.0721889	-0.0569266	-0.0474471	-0.0623789	-0.062666	-0.0272464	-0.0507211	-0.0772004	-0.0489941	-0.00288372	0.0198148	0.00522292	-0.0327597	0.00345449	0.0237409	0.0410747	0.00396478
20	0.00254702	0.0405908	-0.00217225	-0.0343689	-0.0172392	0.00679663	-0.0153184	-0.0202012	-0.0527428	-0.0194576	0.0221839	0.0177973	0.0108889	0.0491777	0.0494578	-0.0651215	-0.0539023	-0.00801648	-0.0110103	-0.0262566	-0.00269592	-0.0288248	-0.0678824	-0.00229002	0.0213356	-0.0178429	-0.0317297	-0.0196647	-0.0179931	-0.0335463	-0.0651902	-0.0889607	-0.0679386	-0.0496865	-0.0544352	-0.0604115	-0.0525894	-0.0292541	-0.0525264	-0.0736548	-0.0385043	0.0110585	0.0220436	-0.00532987	-0.0287734	0.0248919	0.0229751	0.0193973	0.00996707
21	-0.00373924	0.0292157	0.0116036	-0.0354024	-0.0419918	0.00938725	-0.00419219	-0.00512324	-0.0517976	-0.0292072	0.0374847	0.0133226	-0.0077492	0.0380945	0.0602282	-0.0561338	-0.0501887	-0.0117004	-0.018436	-0.0323488	-0.00434322	-0.00560323	-0.0400975	0.0141713	0.0358326	0.00596099	-0.0185706	-0.00846363	-0.0186015	-0.0233234	-0.0610175	-0.0959064	-0.0599574	-0.0469538	-0.06045	-0.0587698	-0.0403195	-0.0324857	-0.0514497	-0.0653583	-0.0273612	0.00173775	0.0153109	-0.0187553	-0.0226519	0.0320172	0.0234969	0.00221722	0.0207018
22	-0.00892876	0.0229194	0.0259017	-0.0335976	-0.0537709	0.00826601	0.00033596	0.00156625	-0.0465134	-0.0310125	0.0423907	0.000352928	-0.0246192	0.0231962	0.0575501	-0.0450036	-0.0420313	-0.014271	-0.0304192	-0.0340178	-0.00588332	0.00402855	-0.0162457	0.0201228	0.0342113	0.0288944	-0.0086877	0.000313413	-0.0216362	-0.0161422	-0.057204	-0.0995525	-0.0470169	-0.044624	-0.060251	-0.0519623	-0.0267169	-0.0359141	-0.0531504	-0.0549437	-0.00985956	-0.0182504	0.00266627	-0.0324601	-0.0078037	0.0270999	0.0180437	-0.00361734	0.0266983
23	-0.0127597	0.0169957	0.0461423	-0.0303439	-0.0556567	-0.00149642	0.00297101	0.00651256	-0.0383727	-0.0312343	0.0393499	-0.0110665	-0.0422341	0.0104087	0.0502609	-0.0365911	-0.0300288	-0.0202391	-0.0375043	-0.0424774	-0.00436536	0.0106177	-0.00844496	0.0194116	0.0272976	0.0429674	0.0096981	-0.000507678	-0.0233969	-0.00783905	-0.0573799	-0.0921542	-0.0429652	-0.0353826	-0.0591417	-0.0436245	-0.0206217	-0.0409535	-0.0551803	-0.0410023	-0.00216011	-0.0333544	-0.0127712	-0.0392863	-0.00180461	0.0255861	0.0146451	-0.00370196	0.0325181
24	-0.0175356	0.00951827	0.0649479	-0.0209572	-0.0533314	-0.0130369	-0.0012043	0.0122456	-0.0281003	-0.0292601	0.0332773	-0.0194045	-0.0550127	-0.00487177	0.0376746	-0.03436	-0.0178716	-0.0245799	-0.0397885	-0.053978	-0.00704202	0.012968	-0.0154777	0.0145223	0.0174728	0.0465859	0.0301865	-0.00197361	-0.0249773	-0.000788072	-0.0537723	-0.0831263	-0.0431161	-0.02453	-0.0551757	-0.037664	-0.0188857	-0.0443979	-0.059199	-0.0288729	6.3039e-06	-0.0421816	-0.0265249	-0.0433526	-0.0034898	0.0257302	0.0165552	-0.0015469	0.0356284
25	-0.0231675	0.00912513	0.0675989	-0.0187756	-0.0469824	-0.0188568	0.00304743	0.0132929	-0.0209294	-0.0254815	0.0243935	-0.0278396	-0.049591	-0.0165864	0.0171986	-0.0231146	-0.0197391	-0.0211447	-0.0408564	-0.0579911	-0.00980982	0.00559419	-0.0186883	0.00656413	0.00460582	0.0549665	0.0368127	0.00277949	-0.0266162	-0.00308836	-0.0465615	-0.0800514	-0.0336105	-0.0226444	-0.0511387	-0.0298061	-0.018054	-0.0395208	-0.061993	-0.0247108	0.00311852	-0.0488845	-0.0357916	-0.0407153	0.00682106	0.00761869	0.0120218	0.00539953	0.0331378
26	-0.0266062	0.0116145	0.0594191	-0.0205319	-0.0373973	-0.0194967	0.0160147	0.0131067	-0.0165674	-0.0229688	0.0178347	-0.0292669	-0.033009	-0.0261861	-0.00375121	-0.00976727	-0.0279802	-0.0112956	-0.0352621	-0.0564741	-0.0131523	-0.00545972	-0.0241361	-0.00362267	-0.00671799	0.0606674	0.0342204	0.00789205	-0.0260589	-0.0089297	-0.0373476	-0.0778034	-0.0235236	-0.0215438	-0.0472846	-0.0207726	-0.0166453	-0.0268749	-0.0576653	-0.0264565	0.00379712	-0.050888	-0.0401083	-0.0294796	0.0178834	-0.0204107	0.00211549	0.0126032	0.0275191
27	-0.0269253	0.0117128	0.0538418	-0.0231727	-0.027321	-0.0220054	0.025254	0.0145973	-0.0144833	-0.021404	0.0155552	-0.0245828	-0.0216835	-0.0322465	-0.0227974	-0.0083885	-0.0318258	-0.00390561	-0.0270606	-0.0588814	-0.0145908	-0.0109758	-0.0327859	-0.0114917	-0.0104437	0.0535733	0.0337831	0.01077	-0.0241454	-0.00919679	-0.0321815	-0.070987	-0.020666	-0.0148215	-0.045546	-0.013312	-0.0196598	-0.0221028	-0.0493605	-0.023599	-0.00263589	-0.0467762	-0.0397553	-0.019845	0.0181867	-0.0309847	0.00012538	0.0189697	0.0233412
28	-0.0301906	0.0114949	0.0497576	-0.0228343	-0.0224052	-0.029596	0.029701	0.0136789	-0.0127366	-0.0192486	0.0131861	-0.0225828	-0.018808	-0.0376442	-0.0386696	-0.0186362	-0.0364385	-0.00225196	-0.0268497	-0.0673081	-0.0122271	-0.0116063	-0.0403587	-0.0123479	-0.0095484	0.0394913	0.0370036	0.0143639	-0.0243635	-0.00621327	-0.0324836	-0.0587181	-0.018559	-0.0082277	-0.0471089	-0.00849956	-0.028329	-0.0320621	-0.0454625	-0.0131764	-0.0113908	-0.0384426	-0.0371402	-0.0161703	0.00993095	-0.0197803	0.0118978	0.0256302	0.0226049
29	-0.0375093	0.00299074	0.0481963	-0.0208454	-0.0265703	-0.0484555	0.0269128	0.0193832	-0.00773188	-0.0140569	0.0100412	-0.0280267	-0.0258409	-0.0347102	-0.0485085	-0.031575	-0.0380571	-0.00797204	-0.0331411	-0.077743	-0.00442876	-0.00436703	-0.040345	-0.00461402	-0.00697427	0.0223544	0.0502946	0.0263729	-0.026	-0.00664531	-0.0334321	-0.047829	-0.012515	-0.00279637	-0.0560496	-0.0101198	-0.0387656	-0.0442876	-0.0432319	-0.00654001	-0.0135968	-0.0226664	-0.0321795	-0.023353	0.00920551	0.0134009	0.0228788	0.0213132	0.0241402
30	-0.0457135	-0.0080178	0.0451047	-0.0146213	-0.0247671	-0.0483877	0.0258481	0.0229938	-0.0126139	-0.0120545	0.00274051	-0.0236434	-0.0281992	-0.0327271	-0.0541953	-0.0432061	-0.0484444	-0.0116533	-0.0375939	-0.0816098	-0.006041	0.00117839	-0.0388873	-0.00972563	-0.00621444	0.00383255	0.0518186	0.0335308	-0.0326409	-0.00796331	-0.0290315	-0.0368717	-0.00793087	-0.00415086	-0.0594602	-0.00980668	-0.0396559	-0.0537336	-0.0459358	-0.0013997	-0.0105637	-0.0141677	-0.0305579	-0.0278814	0.0059226	0.0209281	0.0301816	0.0293356	0.0350064
surface electrode 8
	time
frequency	-1.5	-1.45	-1.4	-1.35	-1.3	-1.25	-1.2	-1.15	-1.1	-1.05	-1	-0.95	-0.9	-0.85	-0.8	-0.75	-0.7	-0.65	-0.6	-0.55	-0.5	-0.45	-0.4	-0.35	-0.3	-0.25	-0.2	-0.15	-0.1	-0.05	0	0.05	0.1	0.15	0.2	0.25	0.3	0.35	0.4	0.45	0.5	0.55	0.6	0.65	0.7	0.75	0.8	0.85	0.9
1	0.0939683	0.0835189	0.0728022	0.062688	0.0515257	0.0401992	0.0287681	0.0172904	0.00670155	-0.00471766	-0.0160438	-0.0272404	-0.0382678	-0.0482567	-0.0588172	-0.0690429	-0.0788643	-0.0882075	-0.0963387	-0.104534	-0.112009	-0.118682	-0.124474	-0.128972	-0.132856	-0.135647	-0.137292	-0.137742	-0.137058	-0.135097	-0.13185	-0.127314	-0.1215	-0.115021	-0.10682	-0.0974197	-0.0868538	-0.07516	-0.0634131	-0.0497191	-0.035094	-0.0196302	-0.00343759	0.0120525	0.0293024	0.046915	0.0647688	0.0827451	0.0993516
2	0.022762	0.0202173	0.0165138	0.0120186	0.00612531	-0.000488513	-0.00744151	-0.0144527	-0.0208442	-0.027556	-0.0339222	-0.0398507	-0.0453216	-0.0499364	-0.0544346	-0.0584262	-0.0619502	-0.0650839	-0.0677134	-0.0703237	-0.0726445	-0.0746191	-0.0761836	-0.0772753	-0.0781801	-0.0789237	-0.0795757	-0.0800882	-0.0803723	-0.0804374	-0.0802631	-0.0798285	-0.0789997	-0.0777627	-0.0758406	-0.0733245	-0.0702261	-0.0665388	-0.062571	-0.0576521	-0.0521426	-0.0461591	-0.0398396	-0.0338442	-0.0273384	-0.0209537	-0.0147767	-0.00885303	-0.00363761
3	-0.00227851	-0.00435569	-0.0106405	-0.0193492	-0.0307868	-0.0433881	-0.0563515	-0.0687112	-0.0785124	-0.0866803	-0.0924342	-0.0961589	-0.0979254	-0.097581	-0.094964	-0.0904451	-0.0853854	-0.0812379	-0.0787036	-0.0774088	-0.0775798	-0.0791222	-0.0818314	-0.0847937	-0.0877845	-0.090248	-0.0921497	-0.0934516	-0.0939348	-0.0933487	-0.0912117	-0.0870611	-0.0806966	-0.0730037	-0.0633226	-0.0528159	-0.0415009	-0.0293516	-0.0177254	-0.00543664	0.00582929	0.0155986	0.0232601	0.0278156	0.0301571	0.0309671	0.0309755	0.030584	0.0301782
4	0.00107922	-0.0038208	-0.00958778	-0.0153016	-0.0215408	-0.0277024	-0.0333027	-0.037596	-0.0404964	-0.0429178	-0.0447347	-0.0459359	-0.0469427	-0.0482227	-0.0500718	-0.0517659	-0.0530063	-0.0539079	-0.054388	-0.0547576	-0.0552674	-0.0560656	-0.057254	-0.0586461	-0.0601114	-0.0612277	-0.0617349	-0.0616309	-0.0612141	-0.0606372	-0.059657	-0.0580654	-0.056285	-0.0545485	-0.0524091	-0.0497322	-0.046025	-0.0413593	-0.0365559	-0.0305279	-0.0232932	-0.0159477	-0.0103508	-0.00731186	-0.0057521	-0.00552898	-0.00609114	-0.00642266	-0.00601256
5	0.00219648	-0.00743422	-0.0160331	-0.0222845	-0.0267812	-0.0314464	-0.0374747	-0.0425663	-0.0457603	-0.0492186	-0.0525044	-0.0544644	-0.0551932	-0.0553296	-0.056382	-0.0592849	-0.0632232	-0.0674315	-0.070954	-0.0733293	-0.0740909	-0.0742255	-0.0752596	-0.0775712	-0.0812972	-0.0852603	-0.0873771	-0.0870181	-0.0845902	-0.0783923	-0.0692904	-0.061285	-0.0564929	-0.054461	-0.0522934	-0.0487179	-0.0444485	-0.0402458	-0.0366359	-0.032258	-0.0267426	-0.0209186	-0.0160263	-0.0141928	-0.0160055	-0.0198282	-0.0237295	-0.0265859	-0.0265004
6	-0.0029324	-0.0375217	-0.0670643	-0.082951	-0.0845118	-0.0767413	-0.067285	-0.0617833	-0.0597011	-0.06214	-0.0676264	-0.0711906	-0.0748776	-0.0770396	-0.0765202	-0.0766414	-0.0769547	-0.077221	-0.0794834	-0.0823406	-0.0852922	-0.0927666	-0.103695	-0.114639	-0.126368	-0.132292	-0.125193	-0.109192	-0.0935429	-0.0786968	-0.0676132	-0.062719	-0.062402	-0.0642893	-0.0685683	-0.0739193	-0.075237	-0.071033	-0.0628555	-0.0505589	-0.0382748	-0.0283545	-0.0220041	-0.0156238	-0.00985902	-0.00720112	-0.00442096	-0.00129114	-0.00288359
7	-0.0390693	-0.0670967	-0.0805642	-0.080474	-0.0800341	-0.0850736	-0.0838483	-0.0802644	-0.0780172	-0.0814288	-0.0869068	-0.0809226	-0.0643581	-0.0466316	-0.0349474	-0.0404049	-0.0528944	-0.0595502	-0.0624196	-0.0664322	-0.0757407	-0.0951142	-0.114383	-0.125379	-0.133824	-0.13733	-0.133337	-0.122659	-0.107604	-0.0897758	-0.0752658	-0.0672183	-0.0665649	-0.0712137	-0.0808507	-0.0853326	-0.0781399	-0.0632768	-0.0505545	-0.038383	-0.031515	-0.0345005	-0.0408493	-0.0407953	-0.0350795	-0.030138	-0.0203464	0.00249619	0.0143918
8	-0.0195464	-0.0209325	-0.0374079	-0.0521192	-0.0570455	-0.0602641	-0.0586334	-0.0697846	-0.0888842	-0.104654	-0.101575	-0.0767619	-0.0352019	0.000979387	0.0142703	-0.00860339	-0.048182	-0.077982	-0.0925599	-0.101726	-0.103919	-0.105743	-0.102168	-0.0995344	-0.104603	-0.112691	-0.118654	-0.118953	-0.114791	-0.101251	-0.085941	-0.0797428	-0.0871384	-0.0964481	-0.108558	-0.111892	-0.110576	-0.0943667	-0.0695245	-0.0423323	-0.0299776	-0.0327881	-0.0403227	-0.0386679	-0.0289327	-0.0145477	-0.0104131	0.000418825	0.00816634
9	0.0398257	0.0421459	0.00819294	-0.0262066	-0.0339012	-0.0374149	-0.0403544	-0.057834	-0.0768095	-0.0912312	-0.0810722	-0.0535961	-0.0164871	0.00496678	0.00343803	-0.0219187	-0.0564614	-0.0795172	-0.0863163	-0.0848994	-0.081397	-0.0800435	-0.0741551	-0.076166	-0.0833137	-0.0892639	-0.0956642	-0.0965481	-0.0987246	-0.100921	-0.103061	-0.106442	-0.11439	-0.125831	-0.136715	-0.13388	-0.120135	-0.0983331	-0.0756137	-0.0520838	-0.0425734	-0.040983	-0.0368166	-0.0164926	0.00266072	0.0179807	0.0207499	0.0283629	0.0198525
10	0.0696604	0.0710077	0.0551221	0.0299698	0.0147534	-0.00221587	-0.011297	-0.0237458	-0.0303914	-0.0354504	-0.0281656	-0.0144643	0.0100766	0.0154565	0.00231156	-0.0180519	-0.0430119	-0.0548817	-0.0550478	-0.0493461	-0.0439989	-0.0498053	-0.0619812	-0.0766634	-0.0829386	-0.0845054	-0.0878349	-0.0871624	-0.0901377	-0.0988352	-0.114164	-0.125035	-0.13015	-0.137456	-0.144742	-0.142758	-0.126787	-0.107323	-0.0958559	-0.0888893	-0.087229	-0.0817675	-0.0750367	-0.0585499	-0.0357804	-0.00685329	0.00958886	0.0173618	0.000217626
11	0.0863187	0.0809275	0.0806853	0.068282	0.0488453	0.02673	0.018059	0.0102514	0.00942211	0.00838187	0.0129063	0.015212	0.0193967	0.0124072	0.000885009	-0.0111409	-0.0330928	-0.0469813	-0.0502102	-0.0422168	-0.0360816	-0.0482927	-0.0653024	-0.0800587	-0.0866138	-0.0906744	-0.0959141	-0.0942657	-0.0963679	-0.108524	-0.128356	-0.14027	-0.143297	-0.147555	-0.149191	-0.147548	-0.139436	-0.131541	-0.128416	-0.124408	-0.125819	-0.123502	-0.124024	-0.115315	-0.0867319	-0.0390328	-0.0125338	-0.0170652	-0.0431085
12	0.101492	0.078392	0.0796709	0.0800301	0.0693505	0.0523641	0.0460956	0.0381447	0.0353604	0.0373349	0.0458175	0.0341812	0.00925408	-0.013123	-0.0178387	-0.0131862	-0.0315242	-0.0564325	-0.0696958	-0.0608941	-0.0529396	-0.0635402	-0.0735678	-0.0807752	-0.0903913	-0.101053	-0.105034	-0.0979942	-0.0998712	-0.117893	-0.14412	-0.15584	-0.158627	-0.161122	-0.154197	-0.148685	-0.148791	-0.155123	-0.161289	-0.157822	-0.15873	-0.159532	-0.165522	-0.159909	-0.125267	-0.0652727	-0.0356782	-0.0552313	-0.0900237
13	0.106539	0.0639059	0.056092	0.0674976	0.0777472	0.0713991	0.0663194	0.0626243	0.0521565	0.0519253	0.0691681	0.0406705	-0.0151622	-0.0488857	-0.0423433	-0.0229194	-0.0418944	-0.0789532	-0.105577	-0.10097	-0.0856078	-0.0882504	-0.0880765	-0.0868099	-0.101046	-0.115788	-0.110506	-0.0942475	-0.0993464	-0.128755	-0.161749	-0.17024	-0.1738	-0.176282	-0.157544	-0.145848	-0.15507	-0.17183	-0.185779	-0.188585	-0.191979	-0.188078	-0.188682	-0.179927	-0.139509	-0.0804753	-0.0610332	-0.0909	-0.133059
14	0.102686	0.0498169	0.0267452	0.0440942	0.0746221	0.0791004	0.0718761	0.0801374	0.0628598	0.0542511	0.0742759	0.0423198	-0.0299055	-0.0684341	-0.0494545	-0.0313006	-0.0524986	-0.0915043	-0.135	-0.140761	-0.116126	-0.105063	-0.101539	-0.0948356	-0.108022	-0.122506	-0.108992	-0.0873217	-0.0943127	-0.131556	-0.166868	-0.170587	-0.173687	-0.183064	-0.154088	-0.13393	-0.148681	-0.169545	-0.186002	-0.198957	-0.211142	-0.192833	-0.184242	-0.173664	-0.134095	-0.0925254	-0.0802806	-0.105634	-0.15064
15	0.0881742	0.0399027	0.00540864	0.0237071	0.0622795	0.0690578	0.0596862	0.0787673	0.061054	0.0478849	0.0571137	0.0328789	-0.0372282	-0.0667414	-0.0377124	-0.0355008	-0.0592578	-0.0919109	-0.146443	-0.159678	-0.129995	-0.11094	-0.11091	-0.10202	-0.105331	-0.116991	-0.102074	-0.0845568	-0.0915781	-0.127868	-0.158035	-0.160884	-0.159866	-0.174496	-0.144461	-0.115264	-0.131649	-0.152418	-0.166587	-0.184409	-0.203152	-0.172866	-0.161231	-0.151705	-0.11652	-0.0943307	-0.0871801	-0.103596	-0.144409
16	0.0690767	0.0331235	-0.00482736	0.013926	0.0512635	0.0471125	0.0375795	0.0623168	0.050838	0.0343502	0.026406	0.0113184	-0.0406792	-0.0554927	-0.024779	-0.0387856	-0.0582171	-0.0854478	-0.143001	-0.159235	-0.128584	-0.113474	-0.119925	-0.105794	-0.0940577	-0.099797	-0.0952732	-0.0878174	-0.0943448	-0.117035	-0.13948	-0.151269	-0.142554	-0.153208	-0.131494	-0.0956193	-0.111887	-0.132199	-0.140198	-0.158416	-0.172896	-0.143598	-0.137542	-0.127671	-0.100595	-0.0904213	-0.0835396	-0.0924477	-0.125532
17	0.0411338	0.0279014	-0.00410186	0.00976335	0.0434681	0.0242284	0.00910813	0.0376546	0.040031	0.0172604	-0.00797378	-0.0207034	-0.0428678	-0.0523612	-0.0269622	-0.0402247	-0.0494544	-0.0705072	-0.123771	-0.146934	-0.120294	-0.116723	-0.130344	-0.106578	-0.0767825	-0.0738506	-0.0881493	-0.0954142	-0.0993652	-0.0973726	-0.114575	-0.142107	-0.126435	-0.122923	-0.118237	-0.0794298	-0.0918345	-0.114422	-0.111191	-0.126382	-0.133756	-0.123075	-0.123256	-0.107874	-0.0892298	-0.0819548	-0.0739377	-0.0724683	-0.0999981
18	0.00547494	0.0154598	0.00663879	0.0136652	0.0482963	0.00175203	-0.0179479	0.0165255	0.0327263	0.0035849	-0.0417408	-0.0604012	-0.0477819	-0.0553887	-0.0452844	-0.0419549	-0.0344502	-0.0535773	-0.0960262	-0.122244	-0.10587	-0.119005	-0.133412	-0.0979137	-0.0535004	-0.0409002	-0.0727287	-0.102831	-0.107035	-0.0710528	-0.0858064	-0.128013	-0.110267	-0.0840191	-0.0930043	-0.0636207	-0.0747187	-0.0998881	-0.0804884	-0.0938131	-0.091572	-0.110665	-0.113698	-0.0892684	-0.0748352	-0.063188	-0.059034	-0.0474873	-0.0719696
19	-0.029798	-0.00443834	0.0213865	0.0154745	0.0590628	-0.0181106	-0.0387682	0.00620329	0.0297738	-0.00169588	-0.0673421	-0.0959846	-0.055381	-0.0625399	-0.0697249	-0.0432657	-0.0183876	-0.0342029	-0.0623796	-0.0900544	-0.0913964	-0.114922	-0.123354	-0.0791537	-0.0276065	-0.0116556	-0.0490779	-0.105509	-0.116178	-0.0447254	-0.0581155	-0.108398	-0.0934342	-0.0434685	-0.0614536	-0.0471464	-0.061557	-0.0880509	-0.0542721	-0.0635501	-0.0608653	-0.104253	-0.105061	-0.0800977	-0.0603794	-0.0382963	-0.0412085	-0.0217748	-0.0452827
20	-0.0563617	-0.0240063	0.0298345	0.0161102	0.0603364	-0.0390886	-0.0488333	0.00758484	0.0270045	-0.00535983	-0.0816601	-0.120346	-0.0633546	-0.0621067	-0.0877334	-0.0405867	-0.00815058	-0.0162479	-0.0288536	-0.0595445	-0.0787786	-0.104259	-0.0980611	-0.0509941	-0.00245516	0.00851584	-0.0240762	-0.102228	-0.121459	-0.0233223	-0.0368718	-0.0874773	-0.0739158	-0.0038966	-0.0321331	-0.0285453	-0.0522918	-0.0770036	-0.0395609	-0.0391408	-0.0485154	-0.0959759	-0.0904085	-0.0774748	-0.0499044	-0.0145564	-0.0194237	-0.00118371	-0.0246475
21	-0.0600733	-0.0466136	0.028575	0.00493863	0.0520844	-0.0474685	-0.0500701	0.017638	0.0267096	0.00181455	-0.079364	-0.13095	-0.077724	-0.0507869	-0.0851954	-0.0400799	-0.00562541	-0.00230762	-0.00365676	-0.0359206	-0.0687672	-0.0815472	-0.0713307	-0.0252161	0.0148223	0.0208983	0.00247728	-0.0872775	-0.126867	-0.0193354	-0.0175528	-0.0736566	-0.0576471	0.0231669	-0.00423824	-0.0149415	-0.0425863	-0.0655248	-0.0410739	-0.0281215	-0.0505411	-0.0846684	-0.0711535	-0.0776971	-0.0494741	-0.000171475	0.000999543	0.00894297	-0.00793661
22	-0.0515709	-0.0508885	0.0179715	-0.00544719	0.0308933	-0.0578039	-0.0416355	0.0327778	0.0235657	0.00160804	-0.0758154	-0.128911	-0.081281	-0.0316806	-0.0684653	-0.0311905	-0.0116692	0.0058479	0.0056357	-0.0275966	-0.0582655	-0.0579048	-0.0412263	-0.00263525	0.0282514	0.0291632	0.0126906	-0.0782829	-0.120571	-0.0175676	-0.00892797	-0.0702448	-0.0333925	0.0431377	0.00980175	-0.00559238	-0.0383321	-0.0561807	-0.0526325	-0.0294856	-0.0639939	-0.0720987	-0.0454086	-0.0688872	-0.0491885	0.00774531	0.0158336	0.00994678	-0.00327589
23	-0.0327971	-0.0499838	1.35627e-05	-0.0092471	0.00225308	-0.0559907	-0.0299771	0.0461676	0.0253735	-0.00186657	-0.0646254	-0.115312	-0.0845428	-0.00552856	-0.0476896	-0.0211063	-0.0224202	0.00629107	0.00209692	-0.0194057	-0.0473231	-0.0343388	-0.0147473	0.0148137	0.0355139	0.0422764	0.0161063	-0.0682391	-0.104558	-0.0257709	-0.00158175	-0.0622445	-0.00971308	0.0518123	0.0235757	-0.00483494	-0.0287148	-0.0512631	-0.0638338	-0.0360164	-0.0759928	-0.0626548	-0.0220458	-0.0454749	-0.0511604	0.00621409	0.0263568	0.00396325	-0.000637218
24	-0.0109966	-0.0407722	-0.0154784	-0.00285694	-0.0171253	-0.052924	-0.0210225	0.049523	0.0308674	-0.00596377	-0.0510806	-0.0956717	-0.0841589	0.0166564	-0.0292814	-0.00747317	-0.035789	-0.000962283	-0.013638	-0.00419551	-0.0355708	-0.0197878	0.00490786	0.0184342	0.0351373	0.0513212	0.0141347	-0.0612663	-0.0854509	-0.0377247	0.00355032	-0.0492195	0.0111268	0.0527724	0.0287692	-0.00948322	-0.0245931	-0.0489855	-0.0691251	-0.0380577	-0.0798704	-0.0591562	-0.00761521	-0.0127369	-0.0484406	-0.00364115	0.0300452	-0.00707499	0.00162405
25	0.0103469	-0.0266763	-0.0259998	0.00414259	-0.0265852	-0.0537888	-0.00963745	0.0501842	0.0351805	-0.00484668	-0.0443833	-0.0728093	-0.0684993	0.0287381	-0.0119578	-0.00356858	-0.0493152	-0.00914821	-0.028805	0.0110946	-0.0306471	-0.00492396	0.0246465	0.0164789	0.0331526	0.0522042	0.00472643	-0.0605142	-0.0618881	-0.0380729	0.00879784	-0.0326257	0.0379952	0.0466674	0.0282445	-0.0137543	-0.0213298	-0.0449687	-0.0701145	-0.0409507	-0.0746935	-0.0518291	0.000446639	0.009137	-0.0408566	-0.0137904	0.0290719	-0.0116575	-0.000195803
26	0.030992	-0.0126629	-0.0288822	0.0123251	-0.0252552	-0.0570003	-0.000350286	0.0495258	0.0416049	0.00580312	-0.038488	-0.0518701	-0.0482666	0.0337633	0.00129813	-0.00855281	-0.059598	-0.0178395	-0.0415069	0.0262869	-0.0294233	0.00910526	0.0389464	0.00974302	0.0285529	0.0428115	-0.0068228	-0.0582149	-0.0402824	-0.0284392	0.0128985	-0.0086564	0.0625158	0.0392557	0.025608	-0.0151395	-0.017139	-0.0391365	-0.0687345	-0.039741	-0.0601546	-0.0424023	0.00308224	0.016773	-0.0300526	-0.0216777	0.0291389	-0.00909019	-0.00207992
27	0.0420548	-0.00470279	-0.0253318	0.0256004	-0.0158951	-0.0588789	0.00441258	0.0477228	0.0450051	0.0185449	-0.0314556	-0.0379562	-0.0317169	0.0371529	0.0131618	-0.0147587	-0.0643003	-0.0284741	-0.0512287	0.0402369	-0.025297	0.0182985	0.0410991	0.00119999	0.0189845	0.0263227	-0.01856	-0.0541355	-0.0261042	-0.0203614	0.0051767	0.0218884	0.0782826	0.0334941	0.0242559	-0.0169991	-0.0155814	-0.0385342	-0.0689038	-0.0322995	-0.0431824	-0.0348683	0.00111698	0.0131198	-0.017998	-0.0234087	0.0327155	-0.00287226	-0.00281336
28	0.0401613	-0.0044791	-0.0137315	0.042623	-0.00438106	-0.0553125	0.00992191	0.0461935	0.0430711	0.0262261	-0.0260672	-0.0307844	-0.0152714	0.0438568	0.0247496	-0.0192739	-0.0616594	-0.0436152	-0.0514511	0.0550145	-0.0181832	0.0222712	0.0322538	-0.00921293	0.00777773	0.00687312	-0.033419	-0.0508009	-0.0227815	-0.0166393	-0.0102256	0.0516944	0.0829351	0.0273415	0.0222354	-0.021912	-0.0172011	-0.0464928	-0.07199	-0.0209461	-0.027262	-0.0289429	-0.00629665	0.00595578	-0.00436242	-0.0193721	0.0372706	0.00317554	-0.00455151
29	0.0271787	-0.00753576	0.00631618	0.0639365	0.0101513	-0.0494679	0.00591558	0.0351436	0.0357085	0.0321102	-0.0210221	-0.0371311	-0.00635926	0.0482786	0.0394836	-0.0178746	-0.0518153	-0.0526085	-0.0518757	0.0642851	-0.011567	0.014271	0.012934	-0.0203187	-0.00511276	-0.013316	-0.0445856	-0.049834	-0.0332419	-0.0253162	-0.0362483	0.0774999	0.0737099	0.0258461	0.0221927	-0.0285913	-0.0264713	-0.0558794	-0.0786582	-0.00779081	-0.016528	-0.0318726	-0.0108242	-0.0065895	0.0095001	-0.00604508	0.0443499	0.00612412	-0.00351941
30	0.0115721	-0.00956964	0.0143567	0.0728723	0.0195419	-0.0362464	-0.00700668	0.0293175	0.0373545	0.0389883	-0.00989769	-0.0454562	7.15534e-06	0.0420109	0.0512824	-0.0122033	-0.0334978	-0.0496586	-0.0541842	0.0599287	-0.00481014	0.00748898	-0.0017854	-0.0245926	-0.00918451	-0.0218875	-0.0512645	-0.0431613	-0.033578	-0.0191034	-0.0599049	0.092253	0.0599043	0.0287922	0.0227806	-0.0295386	-0.0357182	-0.0633841	-0.0905649	0.0025517	-0.00645436	-0.0357623	-0.0163008	-0.0240765	0.0232601	0.0102198	0.0513708	0.0120433	-0.00558826
[truncated: 12 more columns]

## Sheet: Figure_6d
Time–frequency representation of all ANT SO-spindle events
contact 1
	time
frequency	-1.5	-1.45	-1.4	-1.35	-1.3	-1.25	-1.2	-1.15	-1.1	-1.05	-1	-0.95	-0.9	-0.85	-0.8	-0.75	-0.7	-0.65	-0.6	-0.55	-0.5	-0.45	-0.4	-0.35	-0.3	-0.25	-0.2	-0.15	-0.1	-0.05	0	0.05	0.1	0.15	0.2	0.25	0.3	0.35	0.4	0.45	0.5	0.55	0.6	0.65	0.7	0.75	0.8	0.85	0.9
1	-0.224631	-0.21068	-0.195611	-0.179439	-0.162187	-0.143897	-0.124632	-0.104485	-0.0835818	-0.0620843	-0.0401821	-0.0180848	0.00398358	0.0257913	0.0471081	0.0677146	0.0874073	0.106001	0.123332	0.139263	0.153672	0.166456	0.177516	0.186762	0.194113	0.199497	0.202857	0.204159	0.203407	0.200635	0.195904	0.189293	0.180891	0.1708	0.159134	0.146008	0.131543	0.115861	0.0990864	0.0813388	0.06274	0.0434173	0.023505	0.00313864	-0.0175395	-0.0383818	-0.0592382	-0.0799558	-0.100382
2	0.0201958	0.0105162	0.000533886	-0.00904383	-0.0175016	-0.0242569	-0.028883	-0.0311279	-0.0308803	-0.0280159	-0.0223571	-0.0136694	-0.00174311	0.0135438	0.0320441	0.0532267	0.0762674	0.100169	0.124016	0.146954	0.168323	0.187525	0.20396	0.217067	0.226315	0.231282	0.231674	0.227319	0.218214	0.204491	0.186457	0.164668	0.139895	0.11304	0.0851074	0.0571031	0.0299745	0.00454455	-0.0185655	-0.0390028	-0.0566277	-0.071415	-0.0834214	-0.0927334	-0.0994567	-0.103745	-0.105844	-0.106101	-0.104969
3	0.0449475	0.0271043	0.0118141	-0.000932335	-0.0116829	-0.0206097	-0.0272206	-0.0311592	-0.0328571	-0.0332972	-0.0330427	-0.0317372	-0.0287879	-0.0240721	-0.0177916	-0.0101622	-0.000964827	0.0105134	0.0250312	0.0429411	0.0637202	0.0858514	0.107331	0.126547	0.142345	0.153578	0.158778	0.156424	0.145857	0.127667	0.103317	0.0747661	0.0442068	0.0138751	-0.014421	-0.0395498	-0.0607838	-0.0774789	-0.0889265	-0.0948297	-0.0957742	-0.0930856	-0.0881622	-0.082248	-0.0764448	-0.0716285	-0.0681212	-0.0653565	-0.0624521
4	0.0415703	0.024817	0.010013	-0.00263462	-0.0127949	-0.0201411	-0.024982	-0.0283015	-0.0307271	-0.0323915	-0.0334257	-0.0338862	-0.0335669	-0.0324932	-0.0307258	-0.0280301	-0.0235655	-0.0164105	-0.00661009	0.00548303	0.0199557	0.037665	0.0594194	0.0838582	0.107136	0.125767	0.137849	0.141823	0.136094	0.120545	0.0975951	0.0707241	0.0422958	0.0137264	-0.0130093	-0.0352552	-0.0513381	-0.0615419	-0.06726	-0.0697389	-0.0699359	-0.0686548	-0.0661995	-0.0624391	-0.057672	-0.0528232	-0.0483966	-0.0443314	-0.0405418
5	0.00485597	-0.00431957	-0.00752509	-0.00806201	-0.00810957	-0.00829146	-0.00904269	-0.0109054	-0.0131059	-0.0146499	-0.0157742	-0.0167792	-0.0173729	-0.017476	-0.0182597	-0.019642	-0.0201504	-0.0188549	-0.0141246	-0.00555744	0.00565775	0.0201605	0.0402768	0.0658104	0.0923309	0.11465	0.129593	0.134657	0.126097	0.103249	0.0720981	0.0403193	0.0114465	-0.0130812	-0.0307952	-0.0406013	-0.0445163	-0.0459898	-0.0472959	-0.0485307	-0.0483794	-0.0469173	-0.0453926	-0.0442164	-0.0427495	-0.0408863	-0.03958	-0.0383441	-0.0357791
6	-0.00809989	-0.0103127	-0.00921788	-0.00715654	-0.00427824	-0.00130403	0.000511253	0.000416593	-0.00137283	-0.00378382	-0.00520971	-0.00536162	-0.0046367	-0.00264898	-0.000871462	-0.00117387	-0.00203977	-0.00280173	-0.00387098	-0.00412708	-0.0044387	-0.00184473	0.00840516	0.0257125	0.0495963	0.0768677	0.0991323	0.112524	0.114283	0.100282	0.0755694	0.0494561	0.0244092	0.0024222	-0.0138992	-0.0251545	-0.0325911	-0.0365784	-0.0384895	-0.0391815	-0.038065	-0.0364657	-0.0354445	-0.0355744	-0.0366116	-0.0366188	-0.036837	-0.0379041	-0.0372333
7	-0.0125744	-0.0133904	-0.00950576	-0.00503946	-0.00203198	-0.0016726	-0.00305761	-0.00424671	-0.00503371	-0.00587634	-0.00593989	-0.00457499	-0.00283949	-0.00126729	-0.000138387	-0.000292571	0.000481703	0.00127709	-0.000497167	-0.00296185	-0.00638136	-0.00755501	-0.00138019	0.00894253	0.024172	0.0466208	0.0662777	0.0792868	0.085705	0.0791445	0.061858	0.0424914	0.02276	0.00442751	-0.00981016	-0.0194618	-0.0268774	-0.0299115	-0.0325903	-0.0347291	-0.0333585	-0.0305804	-0.0256804	-0.0223965	-0.0219351	-0.022657	-0.024387	-0.0268547	-0.027846
8	-0.0207312	-0.0170119	-0.0127397	-0.00880393	-0.0043129	-0.00111737	-0.0018949	-0.00362238	-0.00588558	-0.00751444	-0.00660008	-0.00520357	-0.0038202	-0.00205959	-1.30416e-05	-7.4157e-05	0.000937016	0.00292025	0.0025254	0.0012672	-0.0010395	-0.00188955	4.00358e-05	0.00295166	0.00653705	0.0159932	0.0267097	0.0393269	0.0531726	0.0577083	0.0501194	0.0362092	0.0209624	0.00813124	-0.00066534	-0.00396376	-0.00922962	-0.0111307	-0.0136773	-0.0156566	-0.0139687	-0.01139	-0.00304599	0.00192997	0.00152744	-0.00287423	-0.00693664	-0.0082856	-0.00770109
9	-0.0256886	-0.0206773	-0.0222314	-0.0251481	-0.0239436	-0.0136697	-0.0032351	0.00364394	0.00423695	0.00153275	-0.000420045	-0.00353005	-0.00689045	-0.00785463	-0.00151828	0.00735001	0.0141334	0.0172459	0.020429	0.0257575	0.025388	0.016609	0.0079324	0.00437768	-0.000657318	-0.00376559	-0.0028307	0.00258896	0.0119127	0.0194389	0.0225179	0.0212821	0.0187644	0.0161698	0.0133196	0.0173869	0.0204178	0.0252097	0.0269578	0.0386148	0.0606284	0.0819033	0.0950453	0.0897632	0.0762382	0.0596127	0.0437392	0.0332769	0.028029
10	-0.0451128	-0.0419511	-0.0451219	-0.0459013	-0.0442242	-0.0319082	-0.0163483	-0.0032617	0.00409679	0.0052025	0.00468629	0.001651	-0.00104603	0.00458776	0.0214531	0.0394285	0.055029	0.0707427	0.0860765	0.0945938	0.0929591	0.0786587	0.0590971	0.0396974	0.0199523	0.000541377	-0.0178869	-0.0305966	-0.03591	-0.0357063	-0.0287144	-0.0199425	-0.00863913	0.0032519	0.0137697	0.0326848	0.0591557	0.0966579	0.137736	0.190953	0.251331	0.304207	0.323766	0.296563	0.244958	0.187366	0.141768	0.110553	0.0907394
11	-0.062924	-0.0616843	-0.0634426	-0.0573829	-0.0526486	-0.045049	-0.0369303	-0.0289315	-0.0205897	-0.0133478	-0.00567822	0.000480884	0.0109242	0.0326214	0.0641912	0.0945433	0.123514	0.154561	0.182123	0.191336	0.187425	0.165597	0.130573	0.0879289	0.0458493	0.0076105	-0.0295372	-0.0581456	-0.0750975	-0.0816686	-0.0772865	-0.0668733	-0.0482617	-0.0247967	0.00409718	0.0447888	0.100619	0.17439	0.263973	0.360423	0.446275	0.512283	0.527984	0.476595	0.385629	0.288705	0.216248	0.166076	0.129007
12	-0.0676948	-0.0678448	-0.0669224	-0.0569117	-0.0500579	-0.0471696	-0.0489863	-0.0503873	-0.0472165	-0.0390738	-0.0264436	-0.0141714	0.00559325	0.0413912	0.0902302	0.138658	0.183604	0.227629	0.258569	0.262565	0.248517	0.214441	0.163526	0.101746	0.0433932	-0.00310474	-0.0456033	-0.0780325	-0.0964163	-0.103765	-0.101052	-0.0908856	-0.0677749	-0.0347281	0.00878505	0.0683064	0.147721	0.244894	0.356438	0.466541	0.555072	0.60826	0.595881	0.517782	0.408123	0.297332	0.214683	0.156652	0.111938
13	-0.062366	-0.0625984	-0.056836	-0.043821	-0.0397111	-0.0423177	-0.0494428	-0.0558239	-0.0571855	-0.0526608	-0.041722	-0.0287607	-0.00809926	0.0279328	0.0876399	0.154437	0.212595	0.260945	0.287068	0.280613	0.253303	0.210076	0.152567	0.0842354	0.0223819	-0.0200334	-0.0563824	-0.0832701	-0.096515	-0.0998596	-0.0956153	-0.0843054	-0.0601058	-0.0224163	0.0292487	0.0960975	0.185395	0.291078	0.393016	0.480427	0.552234	0.582689	0.537968	0.446573	0.347195	0.243491	0.160057	0.104666	0.0657953
14	-0.0520205	-0.0512482	-0.0408147	-0.0276106	-0.0273864	-0.0339087	-0.0411526	-0.0476582	-0.0503714	-0.050473	-0.0460429	-0.0343077	-0.0185579	0.00655937	0.0636761	0.136964	0.197468	0.238437	0.254632	0.238446	0.205231	0.159721	0.107854	0.05082	-0.00233885	-0.0336821	-0.0571808	-0.0741875	-0.0800239	-0.0774238	-0.0700219	-0.0580908	-0.0371114	-0.00291563	0.0481954	0.108081	0.189386	0.283343	0.353935	0.40123	0.444809	0.453298	0.395843	0.315362	0.244227	0.15906	0.085318	0.0436625	0.0183329
15	-0.0403838	-0.0385134	-0.0261742	-0.0168052	-0.0178021	-0.0232315	-0.0288626	-0.034915	-0.0377084	-0.0409894	-0.0418177	-0.0300232	-0.0198357	-0.00512269	0.0407272	0.107334	0.161108	0.190872	0.195292	0.176718	0.144069	0.101745	0.0610598	0.0225036	-0.0165822	-0.0386322	-0.050857	-0.0592067	-0.0591858	-0.0524753	-0.0434015	-0.0313788	-0.016382	0.0111082	0.0564616	0.105466	0.168961	0.239905	0.27906	0.294684	0.311326	0.304391	0.253485	0.198681	0.151085	0.0864904	0.0291766	0.00251078	-0.0112322
16	-0.0306454	-0.0272484	-0.0169928	-0.0127224	-0.0125664	-0.0133669	-0.017418	-0.0232323	-0.0268799	-0.0313348	-0.0329772	-0.0208751	-0.0147294	-0.00725357	0.0251645	0.0766962	0.120546	0.139379	0.13563	0.120657	0.0918998	0.0565983	0.0280979	0.00553229	-0.0193538	-0.0356858	-0.0416335	-0.044712	-0.0421049	-0.0344596	-0.0260785	-0.0149825	-0.00584267	0.014473	0.0517756	0.0901762	0.133266	0.18024	0.199558	0.197138	0.197421	0.186798	0.150782	0.118819	0.0864404	0.0399546	0.000690165	-0.0151006	-0.0216204
17	-0.0234044	-0.0191134	-0.0122797	-0.0122036	-0.0105977	-0.00648851	-0.00927914	-0.014696	-0.0194917	-0.0241709	-0.023818	-0.0122163	-0.00879329	-0.00603172	0.0150513	0.0517799	0.0880131	0.0979878	0.0910073	0.0811008	0.0577964	0.029462	0.0110651	-0.0015265	-0.0165302	-0.0295063	-0.0327111	-0.0335503	-0.0308484	-0.0248634	-0.0182048	-0.00837837	-0.00330527	0.0111556	0.0412323	0.0703823	0.0966927	0.125642	0.13707	0.125707	0.120551	0.113741	0.0910576	0.0708304	0.0489294	0.0169028	-0.00848985	-0.0182009	-0.0208133
18	-0.0185711	-0.0143872	-0.0107217	-0.0131355	-0.0101719	-0.00285462	-0.00493384	-0.00975441	-0.0149166	-0.0192338	-0.0162065	-0.00641286	-0.00532956	-0.00559422	0.00819795	0.0342123	0.063665	0.0663762	0.0593481	0.0531742	0.03509	0.0135196	0.00269872	-0.00424661	-0.0141047	-0.0240847	-0.0251944	-0.0256793	-0.0238003	-0.0208365	-0.015167	-0.00718661	-0.00447075	0.00659541	0.0305075	0.0510836	0.0657884	0.0821815	0.0904168	0.0757064	0.0721462	0.0696496	0.0563036	0.0411298	0.0269235	0.00586977	-0.0101755	-0.0155672	-0.0162727
19	-0.015473	-0.0126219	-0.0107149	-0.0135124	-0.0108813	-0.00174718	-0.00295595	-0.00668575	-0.0110204	-0.0151187	-0.0121172	-0.00425566	-0.00380981	-0.00685642	0.00137676	0.0198195	0.0438997	0.0450642	0.0398604	0.0366918	0.0239694	0.00780417	0.000756684	-0.00353976	-0.0112113	-0.019194	-0.01985	-0.0200666	-0.0195	-0.0194713	-0.0152864	-0.00899936	-0.0075132	0.000830669	0.0192762	0.034027	0.0411903	0.0504076	0.0591465	0.046927	0.0457503	0.0478527	0.0395198	0.0269231	0.018367	0.00485291	-0.00704318	-0.0100202	-0.0103701
20	-0.0134834	-0.0117417	-0.0116403	-0.0136581	-0.0105088	-0.00134577	-0.00322831	-0.00548669	-0.0085174	-0.0123884	-0.0094527	-0.00368254	-0.00381798	-0.00836058	-0.00147224	0.0132645	0.0311276	0.0306169	0.0288085	0.0259453	0.0164743	0.00526406	0.000657238	-0.00261414	-0.0101003	-0.0158086	-0.0154878	-0.0164665	-0.0169821	-0.0189251	-0.0155262	-0.0111657	-0.00986627	-0.00208685	0.0120403	0.0230253	0.0260416	0.0316481	0.0387842	0.0312012	0.0336294	0.0374698	0.0300127	0.0203256	0.014844	0.00548447	-0.00309368	-0.0044152	-0.00508139
21	-0.0121031	-0.0114391	-0.0127829	-0.0133362	-0.0103471	-0.00201238	-0.00416901	-0.00513166	-0.00672333	-0.0107139	-0.00839015	-0.00406733	-0.00428532	-0.00907492	-0.00323152	0.00901622	0.0213178	0.021726	0.0228148	0.0194289	0.0132056	0.00560375	0.00195593	-0.00145904	-0.00916014	-0.0134388	-0.0126473	-0.014445	-0.0160346	-0.01863	-0.0161273	-0.0131949	-0.0116783	-0.00452642	0.00618176	0.0156147	0.0172124	0.0207849	0.0263924	0.0245494	0.028644	0.0330211	0.0255078	0.0187822	0.0139698	0.00756438	0.00125029	0.000256801	-0.00117235
22	-0.0109861	-0.0106888	-0.0132291	-0.0124852	-0.0103774	-0.00287441	-0.00503671	-0.00547928	-0.00552632	-0.0101169	-0.00842276	-0.00465758	-0.00500713	-0.0090242	-0.00371416	0.00629858	0.0151326	0.016663	0.0200131	0.0156505	0.0120257	0.00675209	0.00331817	-0.000149303	-0.00839051	-0.0123635	-0.0108981	-0.013374	-0.0156162	-0.0181535	-0.0164988	-0.0144053	-0.0125245	-0.00618175	0.00184899	0.0111213	0.014049	0.0163377	0.0209238	0.0226846	0.0271115	0.0307948	0.0236829	0.0190297	0.0141253	0.00887965	0.00429846	0.00310713	0.000779657
23	-0.00959309	-0.0103221	-0.0132554	-0.011709	-0.0100341	-0.00366449	-0.005741	-0.0059673	-0.00528855	-0.0100421	-0.00834747	-0.00485924	-0.00591152	-0.00870675	-0.00296639	0.00552723	0.011159	0.0141171	0.0182581	0.012721	0.011216	0.00743924	0.0040726	0.000478148	-0.00840118	-0.0117652	-0.00986614	-0.0128959	-0.0159012	-0.0178951	-0.016363	-0.014692	-0.0124768	-0.00681971	-0.00099385	0.00808645	0.0130267	0.0153736	0.0186649	0.0224845	0.026541	0.028727	0.0215703	0.0193615	0.0134855	0.00853485	0.00565031	0.00424846	0.000863618
24	-0.00805266	-0.0103345	-0.0128864	-0.0108996	-0.00966622	-0.00416398	-0.00637047	-0.00626225	-0.00573994	-0.0102435	-0.00794329	-0.00482826	-0.00687842	-0.00796961	-0.00150871	0.00570541	0.00868747	0.0137447	0.0168758	0.0104796	0.0109401	0.00761276	0.00423285	0.000232932	-0.00883978	-0.0113252	-0.009201	-0.0129837	-0.016567	-0.0177068	-0.0158701	-0.0141729	-0.0117345	-0.0067688	-0.00270539	0.00614026	0.0134812	0.0162562	0.0185684	0.0232525	0.026233	0.0263076	0.0192776	0.0194069	0.0120639	0.00716945	0.00560012	0.004124	-0.000590185
25	-0.00678982	-0.0100786	-0.0118823	-0.00997911	-0.00983878	-0.00443257	-0.00643809	-0.00666237	-0.00589854	-0.0104751	-0.00767405	-0.00460462	-0.00752094	-0.00752289	-0.000280694	0.00497327	0.00723329	0.0134967	0.0156775	0.00893941	0.0100131	0.0070927	0.00339034	-0.000126693	-0.00901472	-0.0111887	-0.00862846	-0.0127317	-0.0165386	-0.0174405	-0.0150964	-0.013098	-0.0108492	-0.00649965	-0.0041258	0.00418883	0.0139785	0.0168884	0.0186979	0.022724	0.0243726	0.0225256	0.0169926	0.0180274	0.00993871	0.00503975	0.00380708	0.00285758	-0.00261113
26	-0.00576383	-0.00998795	-0.0107786	-0.00911737	-0.0102184	-0.00438345	-0.0063582	-0.00687035	-0.00601504	-0.0106267	-0.00728194	-0.00422528	-0.00788453	-0.00723185	0.000764577	0.00411712	0.00636169	0.0134991	0.0149399	0.00779889	0.0088593	0.00618402	0.00220182	-0.000782628	-0.00900567	-0.0109944	-0.0079672	-0.0123456	-0.0161752	-0.0171738	-0.0142012	-0.0118104	-0.0100304	-0.00612405	-0.0050254	0.00260102	0.0141893	0.0168087	0.0183382	0.0214858	0.0219104	0.0184717	0.0147834	0.0159652	0.00749015	0.00287421	0.00158175	0.00126954	-0.00444175
27	-0.00516147	-0.00986266	-0.010046	-0.00847148	-0.010598	-0.00490431	-0.00592644	-0.00714847	-0.00615202	-0.0106181	-0.00725367	-0.00387381	-0.00774568	-0.0074773	0.0010217	0.00327592	0.00542156	0.0132094	0.0147729	0.00699973	0.00736075	0.00564181	0.000613347	-0.00136744	-0.00872399	-0.0110706	-0.00760712	-0.0116013	-0.0156326	-0.016931	-0.0134958	-0.010508	-0.00963176	-0.00624867	-0.00555327	0.000706416	0.0134351	0.0162647	0.0170303	0.0196717	0.0192145	0.0144662	0.012734	0.0133459	0.00533792	0.000632508	-0.000434026	-0.0005388	-0.00550647
28	-0.00495069	-0.0103819	-0.00931528	-0.00809673	-0.011191	-0.00449426	-0.00611877	-0.00704075	-0.00689433	-0.0109659	-0.00658836	-0.00367428	-0.00796304	-0.00718834	0.00170012	0.00241679	0.00536033	0.0135624	0.0143176	0.00603764	0.00612779	0.00395992	-0.000788606	-0.00310356	-0.00882509	-0.0109358	-0.00701543	-0.0116536	-0.0151496	-0.0166823	-0.0122964	-0.00953651	-0.00924263	-0.0062793	-0.00563649	0.000207728	0.0135048	0.0145019	0.0158189	0.0173613	0.0159874	0.0104776	0.0108563	0.0100792	0.00235137	-0.00133903	-0.00274575	-0.00231577	-0.00713227
29	-0.00459724	-0.0108232	-0.00873868	-0.00783827	-0.0116751	-0.00425253	-0.00612212	-0.00684342	-0.00718823	-0.0112259	-0.00630987	-0.00338331	-0.00776628	-0.00719729	0.00137298	0.00174511	0.00515408	0.0131903	0.0144932	0.00525462	0.00489043	0.00254173	-0.00180631	-0.00421568	-0.00856732	-0.0108113	-0.00648473	-0.0112223	-0.0142963	-0.0163764	-0.0117452	-0.0088593	-0.0093547	-0.00681003	-0.00560072	-0.000244544	0.0127969	0.011881	0.0136885	0.0146611	0.0129441	0.00747755	0.00932979	0.00727556	0.000306956	-0.00293231	-0.00416996	-0.00363471	-0.00749487
30	-0.0041501	-0.0108924	-0.00849696	-0.00742175	-0.0118298	-0.00460315	-0.00579684	-0.00662044	-0.00720161	-0.0111407	-0.0063393	-0.00319763	-0.00709176	-0.00757897	0.000616985	0.00143104	0.00455346	0.0126063	0.0148754	0.00491825	0.00408137	0.00171068	-0.00261404	-0.0048832	-0.00803396	-0.0106056	-0.00628893	-0.0105146	-0.0133105	-0.0156159	-0.0113029	-0.00808501	-0.00943365	-0.00752023	-0.005282	-0.000962193	0.0115142	0.0093321	0.0110433	0.0123966	0.0102334	0.00487597	0.00780286	0.00467009	-0.00114665	-0.00444388	-0.00496098	-0.00489836	-0.00725066
contact 2
	time
frequency	-1.5	-1.45	-1.4	-1.35	-1.3	-1.25	-1.2	-1.15	-1.1	-1.05	-1	-0.95	-0.9	-0.85	-0.8	-0.75	-0.7	-0.65	-0.6	-0.55	-0.5	-0.45	-0.4	-0.35	-0.3	-0.25	-0.2	-0.15	-0.1	-0.05	0	0.05	0.1	0.15	0.2	0.25	0.3	0.35	0.4	0.45	0.5	0.55	0.6	0.65	0.7	0.75	0.8	0.85	0.9
1	-0.124436	-0.117539	-0.10961	-0.100744	-0.0910653	-0.080717	-0.0698375	-0.0585456	-0.0469425	-0.0351161	-0.0231428	-0.0110935	0.000960027	0.0129425	0.0247709	0.0363616	0.0476369	0.0585208	0.0689315	0.0787622	0.087892	0.0961954	0.103548	0.109837	0.114957	0.11883	0.121413	0.122683	0.12264	0.121302	0.118701	0.114883	0.109904	0.103825	0.0967069	0.0886288	0.0796771	0.0699474	0.0595388	0.048544	0.0370593	0.0251835	0.0130141	0.000649582	-0.0118084	-0.0242668	-0.0366575	-0.0489273	-0.0610304
2	0.0195338	0.019643	0.0193617	0.0185227	0.0171531	0.0152913	0.0129725	0.0102748	0.00735897	0.00465034	0.00282653	0.00273048	0.00512784	0.01041	0.0184619	0.0287056	0.0403317	0.0525098	0.0646411	0.0764816	0.0880167	0.0991994	0.109839	0.119525	0.127685	0.133732	0.137219	0.13778	0.135061	0.128764	0.118716	0.10492	0.0877547	0.0680255	0.0469302	0.0258716	0.00611638	-0.011444	-0.026384	-0.0387327	-0.0487347	-0.0567105	-0.0629899	-0.0677136	-0.0707982	-0.072036	-0.0713067	-0.0687035	-0.0645862
3	0.0298077	0.0163104	0.00413891	-0.00464809	-0.00992635	-0.0132387	-0.0160034	-0.0186104	-0.0213342	-0.0247795	-0.0294024	-0.0345725	-0.0390725	-0.0418178	-0.0425322	-0.0417342	-0.0394555	-0.034848	-0.0266173	-0.0139914	0.00281569	0.0230674	0.0453384	0.0676591	0.0878691	0.103981	0.114959	0.120726	0.121514	0.11684	0.105776	0.0879362	0.06472	0.039358	0.0153374	-0.00530535	-0.022602	-0.0375426	-0.0503185	-0.0603084	-0.0673109	-0.072057	-0.0755586	-0.0783312	-0.0803322	-0.0813542	-0.0813845	-0.080799	-0.0796622
4	-0.0518265	-0.0571122	-0.0535406	-0.0428648	-0.027161	-0.0109311	0.00120675	0.00922977	0.0151877	0.0177464	0.0152708	0.00967749	0.00386916	-0.000391127	-0.00353003	-0.007335	-0.0125958	-0.0156846	-0.0113637	0.000604485	0.016711	0.0360181	0.0606656	0.0907924	0.120924	0.144135	0.156989	0.159554	0.152821	0.137261	0.112599	0.0796491	0.043949	0.0127692	-0.011173	-0.0295055	-0.0437451	-0.0531239	-0.0571037	-0.0562711	-0.051564	-0.0440524	-0.036917	-0.0324675	-0.0294679	-0.0258758	-0.022135	-0.0200102	-0.0196007
5	0.00266275	0.00117024	-0.000994448	-0.00190502	-0.00231124	-0.00548979	-0.00744506	-0.00324032	0.00723582	0.019755	0.0303066	0.0380225	0.0434923	0.045248	0.0399715	0.0269312	0.00861621	-0.0108754	-0.0265955	-0.0367592	-0.0437341	-0.045568	-0.0354826	-0.0115684	0.0208521	0.0555207	0.0890537	0.1161	0.130875	0.132221	0.119302	0.092288	0.0571352	0.0239387	-0.00244883	-0.0227984	-0.0359553	-0.0402569	-0.0370762	-0.031614	-0.0268879	-0.0228569	-0.0215772	-0.0250767	-0.03246	-0.0396109	-0.0432916	-0.0436324	-0.0425655
6	0.00653632	-0.00531463	-0.0241562	-0.0402128	-0.0489271	-0.0488945	-0.0379717	-0.0187684	0.00154843	0.0190691	0.0315474	0.0406395	0.0470835	0.0526428	0.0551321	0.0501514	0.0413123	0.0310987	0.0174425	0.00263103	-0.00984105	-0.0166458	-0.0135985	-0.00133416	0.0173532	0.0426713	0.0709491	0.0954583	0.11018	0.116522	0.11525	0.101563	0.0747298	0.0417643	0.00578563	-0.0319232	-0.0638795	-0.0804799	-0.0800548	-0.0683326	-0.0537123	-0.0411637	-0.0325439	-0.0291365	-0.0307087	-0.0339792	-0.035388	-0.034294	-0.0319391
7	-0.0082925	-0.0242942	-0.0450513	-0.056675	-0.0640628	-0.0627207	-0.053163	-0.0371384	-0.0210525	-0.00790196	0.00946779	0.0356301	0.0626342	0.0831289	0.0984852	0.104455	0.102973	0.098771	0.0854444	0.0676861	0.0512938	0.0366236	0.0308788	0.028841	0.0361862	0.0498903	0.0601818	0.0655984	0.0633151	0.0591988	0.0518152	0.0420773	0.0329722	0.0227567	0.0111192	-0.0035081	-0.0135824	-0.0182229	-0.0188449	-0.0225011	-0.0294595	-0.0299254	-0.0230027	-0.0129171	-0.0113298	-0.0182596	-0.0284024	-0.0381475	-0.043911
8	-0.0375922	-0.0238875	-0.013534	-0.0140799	-0.0311289	-0.0419245	-0.0415991	-0.0373736	-0.0327269	-0.0260196	-0.0134652	0.0132595	0.050508	0.088922	0.11351	0.12519	0.129367	0.125207	0.102593	0.0799147	0.066265	0.0568401	0.0526009	0.0515401	0.0635841	0.0811188	0.0811103	0.0594532	0.022255	-0.00813238	-0.0255984	-0.0259298	-0.0266139	-0.0307376	-0.0258791	-0.01509	0.000445416	0.0129757	0.0246608	0.0277232	0.0275384	0.0264067	0.0207589	0.0197977	0.0241316	0.0222172	0.0118458	-0.000622019	-0.00425071
9	-0.0465932	0.0165183	0.059191	0.0491501	-0.00190527	-0.0451997	-0.0494911	-0.0215295	0.0157786	0.0431455	0.0489736	0.0570306	0.0694724	0.0843296	0.0866256	0.0779888	0.0640085	0.0723883	0.09171	0.0958423	0.0801083	0.0684615	0.0786257	0.0985464	0.122031	0.145521	0.142218	0.0992826	0.0302458	-0.031555	-0.0651111	-0.0647888	-0.0586718	-0.0617598	-0.0673542	-0.0659593	-0.0476467	-0.0147093	0.025097	0.0622838	0.0906828	0.101934	0.100185	0.0954718	0.0905387	0.0756639	0.0605279	0.0478977	0.0376241
10	-0.0302863	0.016382	0.0505031	0.046676	0.0125681	-0.023631	-0.0292051	-0.00483127	0.0232991	0.0417445	0.0409986	0.0401984	0.0414783	0.0484728	0.0496538	0.0556739	0.0693123	0.0945865	0.125816	0.141137	0.138461	0.125687	0.123879	0.135776	0.148434	0.155257	0.142424	0.106876	0.0575305	0.00511891	-0.0366831	-0.0550687	-0.0600116	-0.0630591	-0.0652034	-0.0644165	-0.0506363	-0.0211552	0.013523	0.0471172	0.0755964	0.0966215	0.104264	0.0917087	0.0687644	0.0409708	0.0173811	0.000490474	-0.0126774
11	-0.0354422	-0.00794573	0.0161823	0.0170219	0.00113362	-0.0191386	-0.0252465	-0.0147633	-0.0015363	0.0063571	0.00156853	-0.00235824	0.000966755	0.0206011	0.0434358	0.0739532	0.112112	0.150274	0.182657	0.204521	0.217122	0.208521	0.188583	0.173987	0.168897	0.163696	0.144721	0.109897	0.0653346	0.0173323	-0.0246498	-0.0476943	-0.0535003	-0.0545662	-0.0516458	-0.04395	-0.0255811	-0.00257516	0.0212242	0.0478816	0.068752	0.0839418	0.086586	0.0706083	0.0402698	0.00545572	-0.0227477	-0.0377848	-0.0467079
12	-0.0466295	-0.0287684	-0.00937889	-0.0101436	-0.0194228	-0.0289546	-0.0314301	-0.0294782	-0.0257061	-0.0231446	-0.0303874	-0.0353609	-0.0300179	0.00186169	0.0497462	0.103702	0.158732	0.210202	0.254018	0.285722	0.309313	0.302127	0.265633	0.225491	0.201366	0.187703	0.168622	0.12736	0.0703554	0.0162042	-0.0227409	-0.0435626	-0.04763	-0.046974	-0.0415355	-0.0254368	0.00143924	0.02408	0.0439064	0.0657952	0.0808064	0.0862474	0.0828692	0.0650902	0.032555	-0.00783649	-0.0410449	-0.0540364	-0.0606189
13	-0.0603157	-0.0445575	-0.0278946	-0.03362	-0.0405139	-0.0423813	-0.0381352	-0.0434571	-0.0503484	-0.0529753	-0.0574251	-0.0616068	-0.0532481	-0.00956587	0.0594995	0.134534	0.204166	0.267675	0.33134	0.375177	0.408634	0.403354	0.354336	0.292186	0.2505	0.229372	0.209335	0.159929	0.0805361	0.0122699	-0.0241895	-0.038742	-0.0408316	-0.042377	-0.0347618	-0.0108185	0.025781	0.0505617	0.0732771	0.094627	0.0998704	0.0967569	0.0921131	0.0754498	0.0422217	-0.00330245	-0.0386209	-0.0535879	-0.0634771
14	-0.0744176	-0.053567	-0.0363215	-0.050419	-0.0591322	-0.0528062	-0.0436197	-0.051046	-0.0690079	-0.0809008	-0.0792943	-0.078076	-0.0645974	-0.00961471	0.0672118	0.154786	0.235681	0.305232	0.38941	0.449914	0.486002	0.486949	0.434814	0.359689	0.311561	0.284252	0.258733	0.197549	0.0936634	0.00380235	-0.0314829	-0.0375732	-0.0378225	-0.0467654	-0.0375273	-0.00693055	0.039981	0.0722125	0.103135	0.129631	0.118913	0.106753	0.110283	0.101388	0.0640935	0.0168395	-0.0198151	-0.0401592	-0.0548979
15	-0.0796948	-0.0584861	-0.0345176	-0.0559186	-0.0667108	-0.0550148	-0.0415966	-0.0453548	-0.0690237	-0.0954143	-0.0875963	-0.0796465	-0.0556856	0.00738266	0.0727095	0.157487	0.238874	0.298316	0.396639	0.477127	0.499952	0.502741	0.46937	0.399409	0.357195	0.33131	0.293533	0.21745	0.0979255	-0.00573495	-0.0422261	-0.0384118	-0.0434715	-0.060125	-0.048374	-0.0143556	0.0380641	0.0860291	0.131089	0.154647	0.126942	0.104304	0.127388	0.129128	0.0905701	0.0445604	0.00677987	-0.0199297	-0.034746
16	-0.0705568	-0.0606466	-0.0268227	-0.0476392	-0.0559671	-0.0435851	-0.0301592	-0.0232528	-0.0398989	-0.0825609	-0.0747328	-0.0639271	-0.0274199	0.0317333	0.0804406	0.143485	0.207614	0.243968	0.339505	0.434876	0.42886	0.423017	0.427223	0.378941	0.346702	0.338243	0.293835	0.197544	0.0774372	-0.0179026	-0.0514103	-0.0389702	-0.057358	-0.0771095	-0.0606347	-0.0329631	0.0198239	0.089829	0.141034	0.154002	0.117642	0.0817681	0.129007	0.141116	0.107935	0.0606881	0.018757	-0.0069475	-0.0131484
17	-0.05462	-0.0612784	-0.0260966	-0.0379048	-0.0345153	-0.0279579	-0.0169859	0.00777107	0.00555505	-0.048625	-0.0495125	-0.0394012	0.00499589	0.0501971	0.0885189	0.128123	0.167328	0.183417	0.260295	0.358812	0.326685	0.305949	0.346032	0.32227	0.291358	0.311259	0.277211	0.151038	0.0387731	-0.0342207	-0.0556556	-0.0336379	-0.0673567	-0.0875554	-0.0668723	-0.0536633	0.000840412	0.0898935	0.128815	0.139588	0.103604	0.052626	0.11372	0.141107	0.111231	0.0576502	0.0115759	-0.00439592	-0.00555556
18	-0.0430837	-0.0574961	-0.037136	-0.0322752	-0.0116277	-0.0209377	-0.00655299	0.0443519	0.0481791	-0.00366059	-0.0177854	-0.0056058	0.0347858	0.0623641	0.0892062	0.117203	0.132617	0.13313	0.184145	0.268295	0.226924	0.194918	0.252124	0.250506	0.218336	0.270667	0.255976	0.0922358	-0.00253079	-0.0529368	-0.0497431	-0.0229553	-0.0676994	-0.0838365	-0.0687453	-0.0685604	-0.0028094	0.0884588	0.102524	0.122493	0.0895199	0.0316212	0.0938452	0.138816	0.0972163	0.0397628	-0.00329204	-0.00521408	-0.0143173
19	-0.0303119	-0.0490751	-0.0487234	-0.0365501	-0.00172871	-0.0220043	-0.00576197	0.067218	0.0771348	0.043333	0.0150087	0.0328747	0.0535228	0.0646594	0.0700659	0.104041	0.1067	0.0936351	0.122369	0.180037	0.165858	0.114055	0.162158	0.186614	0.150721	0.215745	0.245603	0.0694939	-0.0207829	-0.0646091	-0.0426239	-0.0131098	-0.0546015	-0.0729174	-0.0682298	-0.0784787	-0.000484461	0.078496	0.0748826	0.10529	0.0958292	0.0269133	0.0664355	0.141838	0.0789765	0.0273796	-0.0101422	-0.00227521	-0.0264923
20	-0.0225224	-0.0425857	-0.0544449	-0.040257	-0.00100911	-0.0324233	-0.00525088	0.0763982	0.0773478	0.0698781	0.0431724	0.0678273	0.0607514	0.0601234	0.0490687	0.0960626	0.0925163	0.063095	0.0880068	0.120167	0.129291	0.0765937	0.106953	0.131813	0.10319	0.186177	0.237253	0.0531156	-0.0245796	-0.0661428	-0.0300924	-0.00647194	-0.0442295	-0.0572371	-0.0695347	-0.0769657	0.0172241	0.0718274	0.0554809	0.0904109	0.0973381	0.0309456	0.0587699	0.138453	0.0576382	0.0170151	-0.00534539	0.00120602	-0.0322195
21	-0.00924765	-0.0381249	-0.0519694	-0.0422967	-0.00993626	-0.0391148	-0.00649844	0.0652702	0.0593389	0.0790392	0.062266	0.086011	0.058524	0.0549172	0.0347297	0.0898858	0.0837194	0.0426552	0.0774104	0.0879572	0.11556	0.0720845	0.0772551	0.0978267	0.0775035	0.163525	0.232128	0.0557094	-0.0155941	-0.0598003	-0.0253893	-0.00830589	-0.0344437	-0.0449342	-0.0662441	-0.0647373	0.0340405	0.0719827	0.0503243	0.0730747	0.0986471	0.0432337	0.054585	0.126531	0.0490534	0.0198008	0.00479546	0.00386664	-0.0302683
22	0.00688067	-0.0323612	-0.0386321	-0.0390373	-0.0234873	-0.0418994	-0.0137183	0.0408528	0.0355902	0.0683079	0.0674024	0.0854677	0.050725	0.046956	0.0256103	0.0791524	0.0782439	0.0343011	0.0838956	0.0896493	0.117563	0.0950403	0.0777858	0.0833867	0.069446	0.145549	0.240166	0.0634423	-0.000488674	-0.0518256	-0.0323003	-0.0166809	-0.0312024	-0.0447681	-0.0625509	-0.0543329	0.0402236	0.0761442	0.0523478	0.0565245	0.0975175	0.0531802	0.0565694	0.109773	0.0541392	0.0321543	0.0170247	0.0124876	-0.0182101
23	0.0169966	-0.0302522	-0.0239972	-0.0330132	-0.0372583	-0.0420775	-0.0197526	0.0158617	0.011595	0.0531468	0.0659707	0.0759772	0.0397815	0.0377165	0.0234417	0.0718985	0.0722542	0.0329154	0.0990617	0.102574	0.120441	0.122464	0.0905569	0.0798342	0.0728127	0.145107	0.246025	0.0638488	0.00929917	-0.0449088	-0.0404587	-0.022748	-0.0302643	-0.0433658	-0.0577803	-0.0368463	0.0537028	0.082194	0.0595905	0.0455232	0.0900561	0.0566978	0.0651797	0.0909545	0.0590061	0.0468332	0.0264094	0.0153824	-0.0125654
24	0.0168623	-0.0288636	-0.00824029	-0.0296053	-0.0509726	-0.0355127	-0.0282873	-0.00892638	-0.010443	0.0395293	0.063883	0.0596963	0.0299769	0.0285913	0.0255389	0.0666601	0.0683453	0.0374175	0.122859	0.120719	0.123003	0.150331	0.107868	0.0880913	0.0833285	0.163252	0.248213	0.0601014	0.0132453	-0.0410389	-0.0481075	-0.023367	-0.029783	-0.0399212	-0.0492164	-0.0155975	0.0735738	0.0916803	0.0680723	0.0406951	0.0798678	0.0553007	0.077186	0.0741169	0.0678134	0.0625368	0.0319961	0.0123531	-0.0131262
25	0.0151388	-0.0254008	0.00612272	-0.0212298	-0.0630025	-0.0292719	-0.0407306	-0.0278701	-0.0225509	0.0240364	0.0581846	0.0413727	0.0224133	0.016807	0.0250297	0.0563222	0.0604827	0.0413265	0.138879	0.136679	0.129614	0.174776	0.124163	0.0964755	0.0954121	0.174307	0.26239	0.0536785	0.0152428	-0.0421286	-0.0556504	-0.0261424	-0.0310412	-0.0428049	-0.044504	-0.0047935	0.0822787	0.0926718	0.0746172	0.0357539	0.0733329	0.0487379	0.0884071	0.0627067	0.0761315	0.0762369	0.0325897	0.0115031	-0.0152788
26	0.0101549	-0.0220824	0.018587	-0.0119465	-0.0713933	-0.0227948	-0.051394	-0.0404088	-0.0282704	0.0126172	0.0533408	0.0254984	0.0182303	0.00405168	0.0252761	0.0462445	0.0504615	0.0436354	0.148188	0.14527	0.136451	0.191195	0.135888	0.106047	0.108349	0.187307	0.28204	0.0451744	0.0142877	-0.0447735	-0.0586426	-0.0268483	-0.0321562	-0.0457575	-0.0415241	0.00185087	0.0879404	0.0891111	0.0790913	0.0325815	0.069102	0.0401315	0.0983843	0.0567257	0.082383	0.0860039	0.0296557	0.00747207	-0.0207048
27	0.00433163	-0.0227621	0.0306579	-0.000117704	-0.0785337	-0.0164997	-0.0556321	-0.0527252	-0.0359379	-0.00149284	0.0487579	0.0128026	0.0165575	-0.00873823	0.0240272	0.0333625	0.0414667	0.0481895	0.144617	0.153015	0.137887	0.195667	0.150674	0.118696	0.126313	0.18989	0.306183	0.0499458	0.00855892	-0.042157	-0.0607745	-0.0266981	-0.0276813	-0.0454287	-0.0358171	0.00268777	0.0881712	0.0906092	0.0824557	0.033519	0.0664373	0.027376	0.10434	0.0536196	0.0877684	0.0952106	0.0266838	-0.000384989	-0.0282914
28	-0.0113856	-0.0207773	0.0455069	-0.00294437	-0.0784834	-0.00800991	-0.0624675	-0.0606002	-0.0341948	-0.00298985	0.0448681	0.00233525	0.0142423	-0.0202543	0.0250387	0.0244963	0.027637	0.0544206	0.142122	0.145297	0.141059	0.192807	0.150592	0.137315	0.133401	0.217781	0.32092	0.0421101	0.000919318	-0.0439829	-0.0506881	-0.0215377	-0.0262262	-0.042606	-0.0325476	0.00604362	0.0926568	0.0857792	0.077501	0.0353813	0.0611395	0.0193492	0.10689	0.0533258	0.0942932	0.0889433	0.0161708	-0.0118935	-0.0361904
29	-0.0143744	-0.0202786	0.0588862	0.00322057	-0.0735146	-0.0112566	-0.0616852	-0.0605889	-0.0279262	-0.000753449	0.0386965	-0.00081918	0.0123402	-0.0291329	0.0251778	0.0142244	0.0102348	0.0484107	0.127394	0.130613	0.140597	0.180267	0.143303	0.141006	0.138339	0.220115	0.350651	0.0385491	-0.00637433	-0.0438148	-0.0413349	-0.0201626	-0.0265137	-0.045857	-0.0369972	0.000879708	0.087826	0.0717166	0.0717943	0.0366302	0.0590789	0.0114847	0.106031	0.0525065	0.0864038	0.0792759	0.00975342	-0.0197556	-0.0372872
30	-0.0178002	-0.0215023	0.0724354	0.0119155	-0.0701995	-0.0128146	-0.0586251	-0.0604121	-0.0276544	0.00255112	0.0310775	-6.32189e-05	0.00818593	-0.0311814	0.0208682	0.00375647	-0.00181783	0.0419684	0.107014	0.119095	0.134449	0.161707	0.138232	0.144307	0.144716	0.210741	0.386248	0.0493037	-0.0157289	-0.0365698	-0.0328328	-0.0177765	-0.0197635	-0.0451306	-0.0364758	-0.00866878	0.0774626	0.0662247	0.0627516	0.0389509	0.0582812	0.00347568	0.10095	0.0495088	0.0757947	0.0707589	0.00496887	-0.0282779	-0.0315848
contact 3
	time
frequency	-1.5	-1.45	-1.4	-1.35	-1.3	-1.25	-1.2	-1.15	-1.1	-1.05	-1	-0.95	-0.9	-0.85	-0.8	-0.75	-0.7	-0.65	-0.6	-0.55	-0.5	-0.45	-0.4	-0.35	-0.3	-0.25	-0.2	-0.15	-0.1	-0.05	0	0.05	0.1	0.15	0.2	0.25	0.3	0.35	0.4	0.45	0.5	0.55	0.6	0.65	0.7	0.75	0.8	0.85	0.9
1	-0.334696	-0.322071	-0.308151	-0.294167	-0.277804	-0.26021	-0.241425	-0.221505	-0.202169	-0.180274	-0.157493	-0.133945	-0.109757	-0.0869801	-0.0619552	-0.0367251	-0.0114674	0.0136294	0.0364862	0.0607323	0.0842573	0.106879	0.128418	0.147187	0.166152	0.18353	0.199153	0.212861	0.223688	0.233307	0.240609	0.245483	0.247838	0.247724	0.245095	0.23987	0.232083	0.221799	0.210172	0.195388	0.178497	0.159696	0.139199	0.118961	0.0958125	0.0715925	0.0465098	0.0207656	-0.00341838
2	-0.0445993	-0.0338117	-0.0236011	-0.0150944	-0.00710518	-0.000274919	0.00593097	0.0123146	0.0189473	0.0274491	0.0377814	0.0503167	0.0652878	0.0813504	0.10089	0.121692	0.142251	0.161081	0.176069	0.189723	0.201525	0.212366	0.222524	0.230752	0.237082	0.239081	0.235494	0.226004	0.212556	0.194043	0.17275	0.149878	0.126338	0.104618	0.0817899	0.0605756	0.0420089	0.0270061	0.016759	0.00955655	0.00600197	0.00547575	0.00723054	0.0102137	0.0142875	0.0187587	0.023237	0.0273219	0.0303864
3	-0.0311533	-0.0187416	-0.00703584	0.00154675	0.00746746	0.00940246	0.00784799	0.00429814	0.0010629	-0.000854652	-0.000185684	0.00337005	0.00942291	0.0170349	0.0279595	0.0425788	0.0610369	0.0827307	0.104833	0.130156	0.155195	0.177339	0.19449	0.205331	0.211774	0.212339	0.206376	0.193053	0.174114	0.147608	0.11704	0.0845452	0.0520894	0.0240661	-0.00235696	-0.0235353	-0.0394832	-0.0512848	-0.0595369	-0.06595	-0.0692145	-0.068647	-0.0643737	-0.0580527	-0.0497337	-0.0403242	-0.0302459	-0.0200603	-0.0106273
4	-0.0248116	-0.0109011	0.000318002	0.00884933	0.0158177	0.0199237	0.0219801	0.0223798	0.0214021	0.0190994	0.0139467	0.00349398	-0.0126608	-0.0293473	-0.0447958	-0.0553502	-0.0600235	-0.0552977	-0.0386374	-0.00735313	0.0336807	0.0794369	0.12523	0.161857	0.190712	0.207727	0.213816	0.20739	0.189907	0.162775	0.133194	0.105101	0.0798608	0.0596272	0.0422359	0.0297748	0.0197233	0.0104913	0.00416775	0.00272727	0.00662805	0.0129506	0.020855	0.0321395	0.0492426	0.0664272	0.078646	0.0845858	0.0855276
5	-0.0782511	-0.0722287	-0.0621319	-0.04518	-0.0203524	0.0069823	0.0337407	0.0539306	0.0610093	0.0530648	0.0339867	0.0119954	-0.00956057	-0.0289417	-0.0467154	-0.0585354	-0.0660709	-0.0694622	-0.0643066	-0.0500778	-0.0323737	-0.00581563	0.0346552	0.0806526	0.1344	0.187549	0.233386	0.266518	0.28012	0.277002	0.261524	0.236983	0.206266	0.179968	0.160708	0.147741	0.130139	0.103034	0.0771044	0.0561971	0.0403397	0.0265608	0.0194225	0.0202543	0.027926	0.0398972	0.0511153	0.0587871	0.0608256
6	-0.0765324	-0.0842456	-0.0861369	-0.0718497	-0.0479746	-0.0177085	0.0227328	0.060105	0.0794451	0.0769475	0.0547773	0.0260541	-0.0042492	-0.0274198	-0.0422147	-0.0452321	-0.0403186	-0.0435175	-0.0527732	-0.0631541	-0.0681199	-0.0580363	-0.0302727	0.0100087	0.0649111	0.136744	0.222379	0.300105	0.358096	0.405458	0.436462	0.445222	0.423442	0.386788	0.339486	0.282147	0.229829	0.181891	0.134999	0.10491	0.088318	0.0744878	0.0748141	0.0815812	0.0849449	0.0751662	0.0500606	0.02337	0.00421507
7	-0.0317962	-0.0316795	-0.0339615	-0.0285824	-0.0274463	-0.0235439	-0.00856169	0.0102585	0.0279953	0.0382811	0.0350086	0.0230374	0.0129685	0.00791488	0.00548859	-0.000537947	-0.0092595	-0.0282698	-0.0476389	-0.058139	-0.0538298	-0.0354636	-0.0118602	0.026338	0.0769244	0.132774	0.203341	0.271218	0.330075	0.39683	0.454938	0.492967	0.501851	0.486526	0.446443	0.382382	0.325339	0.282063	0.224046	0.180065	0.150247	0.11617	0.103097	0.0907395	0.0737794	0.0429339	0.00253687	-0.02723	-0.0495637
8	-0.0155729	-0.00924596	-0.0150716	-0.0210047	-0.0314267	-0.0360813	-0.0342703	-0.0240592	-0.00342568	0.0170837	0.0263704	0.0247478	0.0234482	0.0220401	0.0150789	0.00221738	-0.012343	-0.0295085	-0.0434843	-0.0454307	-0.0276654	0.0090376	0.0453136	0.0899338	0.13946	0.185909	0.242604	0.295601	0.349482	0.420952	0.48341	0.517034	0.511922	0.467809	0.40187	0.334381	0.273423	0.231844	0.170702	0.136056	0.110791	0.0725169	0.0525177	0.0265452	0.00551295	-0.0198718	-0.0508082	-0.072439	-0.0967724
9	-0.0294218	-0.0109929	-0.0152213	-0.022466	-0.031138	-0.0325531	-0.0302551	-0.0266178	-0.0229124	-0.0187683	-0.01364	-0.0142364	-0.0163193	-0.0134696	-0.0242863	-0.0425924	-0.0553854	-0.0561591	-0.0553316	-0.0486927	-0.0320131	0.0116013	0.0527022	0.0894888	0.114184	0.143269	0.206308	0.294268	0.375768	0.446908	0.498154	0.527924	0.53557	0.49546	0.405637	0.289986	0.191154	0.142705	0.106194	0.0934879	0.0793159	0.0601284	0.0373635	0.00547158	-0.00818948	-0.00602283	-0.0176182	-0.0438283	-0.0775507
10	-0.0521931	-0.0455972	-0.0457584	-0.030655	-0.0129565	-0.00263417	-0.0124469	-0.0197287	-0.0267516	-0.0366399	-0.0481483	-0.0652685	-0.0773184	-0.0703896	-0.0727722	-0.0866822	-0.100877	-0.0895891	-0.0722964	-0.05872	-0.0496855	-0.0158495	0.00627438	0.0197412	0.010584	0.0316303	0.114631	0.229981	0.331965	0.418145	0.503233	0.569631	0.603986	0.572191	0.48753	0.365427	0.262342	0.198376	0.165454	0.153119	0.131344	0.116314	0.108685	0.104958	0.100346	0.0954767	0.0664632	0.0331406	0.00984859
11	-0.0751698	-0.0796099	-0.0725464	-0.0512458	-0.0302691	-0.0161938	-0.018799	-0.0248448	-0.0413079	-0.0553145	-0.065263	-0.0909023	-0.123761	-0.129433	-0.12013	-0.114848	-0.121636	-0.115124	-0.100685	-0.0846654	-0.0811438	-0.0688583	-0.0764154	-0.0863908	-0.103771	-0.0779811	0.0145327	0.150895	0.273985	0.364587	0.473346	0.598515	0.691939	0.697423	0.666364	0.63428	0.590958	0.50567	0.436499	0.379996	0.320215	0.282536	0.262176	0.262468	0.239328	0.176567	0.100933	0.053752	0.0328358
12	-0.076227	-0.0858191	-0.0832365	-0.0739693	-0.0667304	-0.0546844	-0.0490685	-0.0521328	-0.0687297	-0.0749356	-0.0777453	-0.101893	-0.142157	-0.160302	-0.148032	-0.126795	-0.118339	-0.120864	-0.122565	-0.113113	-0.118649	-0.133731	-0.156611	-0.17021	-0.177419	-0.157758	-0.0835526	0.051822	0.193789	0.313597	0.437156	0.586488	0.7426	0.840072	0.905775	0.960219	0.974915	0.90322	0.797429	0.675296	0.558445	0.464797	0.39676	0.345188	0.270959	0.164384	0.0576638	-0.00886115	-0.0418452
13	-0.0670889	-0.0764527	-0.0782571	-0.0805476	-0.0864726	-0.0787923	-0.0741888	-0.0769018	-0.0787336	-0.0766413	-0.0848679	-0.108597	-0.142752	-0.156424	-0.142393	-0.121942	-0.114091	-0.121753	-0.12925	-0.126048	-0.141678	-0.173106	-0.203055	-0.209264	-0.203294	-0.18511	-0.12701	-0.00539012	0.141277	0.291704	0.439907	0.603245	0.791704	0.946382	1.06784	1.15211	1.18815	1.12376	0.991263	0.826437	0.671267	0.532705	0.41871	0.325064	0.220233	0.101449	-0.00793895	-0.0795084	-0.118104
14	-0.0629583	-0.0672531	-0.0700296	-0.077261	-0.0896234	-0.0899646	-0.0895644	-0.0851409	-0.0732867	-0.0711326	-0.088306	-0.110839	-0.13256	-0.140808	-0.130581	-0.117159	-0.116985	-0.128	-0.13282	-0.12996	-0.148555	-0.187786	-0.221985	-0.224192	-0.209111	-0.189447	-0.142185	-0.0374041	0.105987	0.278655	0.45494	0.632079	0.829501	1.0087	1.13998	1.2237	1.25628	1.18999	1.04905	0.866917	0.688415	0.519196	0.379139	0.272654	0.165687	0.0518159	-0.0488398	-0.117973	-0.159071
15	-0.0644444	-0.0609322	-0.0619307	-0.0688374	-0.0818848	-0.0906122	-0.0939789	-0.0808515	-0.0621883	-0.0637341	-0.0903597	-0.110983	-0.118512	-0.123719	-0.119913	-0.113616	-0.122699	-0.137626	-0.134788	-0.128396	-0.14832	-0.191173	-0.225647	-0.225679	-0.205927	-0.181622	-0.13446	-0.0401173	0.100642	0.289193	0.487013	0.680704	0.88244	1.05813	1.16758	1.22999	1.23265	1.1499	1.01196	0.829833	0.636964	0.451935	0.305745	0.206325	0.110492	0.00960724	-0.0762624	-0.135778	-0.176368
16	-0.069016	-0.0580945	-0.0553832	-0.0578398	-0.0688313	-0.0826739	-0.087509	-0.0709326	-0.0506426	-0.0578334	-0.0922531	-0.106109	-0.10184	-0.109071	-0.113537	-0.112228	-0.128429	-0.145293	-0.133558	-0.123406	-0.145919	-0.189274	-0.219352	-0.217538	-0.196561	-0.165783	-0.112514	-0.023874	0.117536	0.322011	0.528642	0.735819	0.946547	1.09391	1.15643	1.18113	1.13984	1.03426	0.910311	0.735837	0.538271	0.355257	0.21669	0.136388	0.0589009	-0.0257188	-0.0931308	-0.139615	-0.177407
17	-0.0755475	-0.0606193	-0.0504209	-0.0446919	-0.0535654	-0.0651017	-0.0706233	-0.0643159	-0.0411567	-0.0509594	-0.0905911	-0.0953474	-0.0855049	-0.0959271	-0.11117	-0.110496	-0.127271	-0.145771	-0.13062	-0.1148	-0.138085	-0.179929	-0.205158	-0.203923	-0.185019	-0.147922	-0.08914	-0.00764278	0.128033	0.347752	0.552136	0.762671	0.989009	1.1011	1.10662	1.08582	1.01358	0.886015	0.786027	0.625431	0.435887	0.270087	0.139915	0.0800843	0.0263335	-0.0450684	-0.0956374	-0.129352	-0.162801
18	-0.0821101	-0.069844	-0.0492222	-0.0333859	-0.0440017	-0.0438154	-0.0467981	-0.0632033	-0.034889	-0.0478732	-0.0913422	-0.0832902	-0.0734974	-0.0872319	-0.112963	-0.110871	-0.124172	-0.139385	-0.126141	-0.108317	-0.133499	-0.172867	-0.190628	-0.188635	-0.171474	-0.126098	-0.0636288	0.0120202	0.144705	0.383631	0.577939	0.783671	1.02292	1.08838	1.03111	0.953658	0.864611	0.723396	0.643602	0.492785	0.323811	0.188067	0.0699214	0.03049	0.00187172	-0.0612823	-0.0960487	-0.119527	-0.146344
19	-0.0858713	-0.0824559	-0.0491338	-0.0246743	-0.0418573	-0.0199805	-0.0197438	-0.064552	-0.0307996	-0.0456647	-0.0912765	-0.0712629	-0.0661965	-0.0821028	-0.115338	-0.109799	-0.117923	-0.127478	-0.120776	-0.104583	-0.129854	-0.166912	-0.177321	-0.174381	-0.157666	-0.105642	-0.0435589	0.025007	0.154363	0.41066	0.592694	0.789543	1.02958	1.04807	0.943761	0.810072	0.726911	0.588827	0.519246	0.37171	0.233383	0.128588	0.0216358	-0.00140428	-0.00900812	-0.0703676	-0.0937491	-0.11247	-0.133212
20	-0.0856999	-0.0929028	-0.0450663	-0.0204204	-0.0441351	0.00813303	0.00266586	-0.0625859	-0.0270762	-0.0462716	-0.085939	-0.0588566	-0.0625799	-0.0815052	-0.115128	-0.105918	-0.111475	-0.113385	-0.113921	-0.104228	-0.12925	-0.161498	-0.164115	-0.160763	-0.142417	-0.0874085	-0.0284718	0.0351192	0.165749	0.433852	0.594156	0.794399	1.0057	0.9756	0.846429	0.666659	0.601222	0.488377	0.415465	0.266008	0.165595	0.0854703	-0.010466	-0.0167402	-0.0119521	-0.0751825	-0.0908205	-0.110424	-0.12646
21	-0.080829	-0.0962779	-0.0430083	-0.0197578	-0.048686	0.0303502	0.0227102	-0.0539875	-0.0268064	-0.0414103	-0.0761515	-0.0482842	-0.060298	-0.0813257	-0.10779	-0.0994836	-0.105433	-0.102157	-0.107146	-0.106926	-0.124986	-0.154037	-0.151051	-0.149823	-0.133828	-0.0841197	-0.0269619	0.0306097	0.151791	0.415637	0.562325	0.763126	0.944858	0.885098	0.775101	0.564371	0.519168	0.446367	0.357125	0.214501	0.138551	0.0756067	-0.0187286	-0.0185882	-0.00404245	-0.0701113	-0.0886578	-0.108713	-0.125471
22	-0.0722641	-0.0909495	-0.0314072	-0.0245872	-0.0482906	0.052595	0.0266751	-0.043337	-0.0238886	-0.0404544	-0.0600313	-0.0371805	-0.0603662	-0.0832168	-0.0972606	-0.0917804	-0.102469	-0.0941314	-0.101225	-0.108478	-0.123444	-0.146254	-0.137842	-0.141792	-0.128567	-0.0870319	-0.0311806	0.026364	0.148173	0.404695	0.513403	0.743184	0.8657	0.781291	0.700179	0.490616	0.471939	0.432835	0.320899	0.19277	0.138322	0.07919	-0.0167468	-0.00799085	0.00674883	-0.0634683	-0.0862279	-0.109295	-0.128036
23	-0.0623563	-0.0809796	-0.0225568	-0.029869	-0.0443563	0.0632929	0.0265772	-0.0303926	-0.0228851	-0.0382738	-0.0419008	-0.0288945	-0.0603211	-0.0830332	-0.084699	-0.0850191	-0.100991	-0.0878307	-0.0966297	-0.109283	-0.118121	-0.1374	-0.12619	-0.137164	-0.129582	-0.0988353	-0.0430113	0.013145	0.134151	0.375128	0.453009	0.701663	0.773656	0.684854	0.639454	0.453536	0.456725	0.445839	0.308721	0.207812	0.16183	0.100505	0.000394462	0.00745766	0.0204604	-0.0486913	-0.0848033	-0.107031	-0.131474
24	-0.053357	-0.0719738	-0.0169887	-0.0286675	-0.0433173	0.0610444	0.0230547	-0.0218333	-0.0203299	-0.0376573	-0.0286009	-0.0242658	-0.0586036	-0.0785592	-0.0754614	-0.076468	-0.101367	-0.0826201	-0.0925954	-0.107062	-0.109323	-0.128976	-0.116653	-0.135406	-0.134667	-0.115166	-0.0589735	-0.00812107	0.108563	0.342319	0.389529	0.646233	0.701737	0.613524	0.600516	0.450268	0.476114	0.475906	0.32248	0.246948	0.201876	0.134963	0.025004	0.0255528	0.0338971	-0.0304836	-0.0803474	-0.101167	-0.132427
25	-0.0481633	-0.0651627	-0.0120677	-0.0299462	-0.0379173	0.0482693	0.0154499	-0.0173708	-0.0178322	-0.0390344	-0.0202879	-0.0247638	-0.0586148	-0.0735559	-0.0686899	-0.0715158	-0.100546	-0.0773688	-0.0908671	-0.101155	-0.101123	-0.122367	-0.110947	-0.136564	-0.139495	-0.127997	-0.0748583	-0.0275293	0.0935663	0.31609	0.343741	0.592933	0.628828	0.562445	0.555742	0.458821	0.509732	0.49928	0.337226	0.28883	0.244161	0.161517	0.0512149	0.0445842	0.0405475	-0.0153334	-0.0769177	-0.0980114	-0.133657
26	-0.0454435	-0.0616943	-0.0104558	-0.0296023	-0.0348103	0.0269868	0.00857811	-0.0170068	-0.0151855	-0.0416041	-0.0190927	-0.0298079	-0.0588403	-0.0678631	-0.0649873	-0.0683585	-0.0991293	-0.0721697	-0.0899431	-0.0930671	-0.0934268	-0.117651	-0.108861	-0.138747	-0.142828	-0.136987	-0.0884185	-0.0445267	0.0821579	0.294677	0.314923	0.541173	0.576076	0.535289	0.521061	0.478129	0.547219	0.515064	0.355171	0.326303	0.280241	0.179369	0.0725578	0.0607027	0.0404	-0.00483486	-0.0740348	-0.0970931	-0.134093
27	-0.0433859	-0.0599484	-0.0106543	-0.0283876	-0.0351051	0.00253483	0.00396512	-0.018604	-0.0127072	-0.0446585	-0.0226988	-0.0372922	-0.0591953	-0.0622883	-0.0632967	-0.0667879	-0.0967019	-0.0668957	-0.0893771	-0.0841699	-0.0870633	-0.114177	-0.109287	-0.140278	-0.143418	-0.14148	-0.0981255	-0.056302	0.0753171	0.278465	0.300288	0.496242	0.545134	0.524865	0.496635	0.500924	0.576601	0.520583	0.370998	0.352516	0.303391	0.187017	0.0858731	0.0723727	0.0352913	0.000467067	-0.0723393	-0.0987241	-0.133427
28	-0.0409491	-0.0579883	-0.01165	-0.0289846	-0.0338043	-0.0236472	0.00251048	-0.0199647	-0.0111284	-0.0477816	-0.0282374	-0.0457633	-0.059795	-0.0572426	-0.0629136	-0.0684203	-0.0922495	-0.0618052	-0.090079	-0.0742611	-0.0838237	-0.111533	-0.112815	-0.141677	-0.143776	-0.142793	-0.104093	-0.0587608	0.0831172	0.265675	0.301235	0.4644	0.528314	0.524073	0.477352	0.528308	0.593064	0.514249	0.379681	0.369435	0.313315	0.181721	0.0947811	0.0800683	0.0260562	0.000994557	-0.0741599	-0.102942	-0.132785
29	-0.037624	-0.055357	-0.0136124	-0.0274777	-0.0407685	-0.0422302	0.00391184	-0.0215041	-0.00988334	-0.0509116	-0.0343274	-0.0517361	-0.0595876	-0.0520751	-0.0648879	-0.068455	-0.0868144	-0.056879	-0.0901747	-0.0664977	-0.0808481	-0.109365	-0.113807	-0.139807	-0.140001	-0.140325	-0.106475	-0.0586014	0.0816183	0.257476	0.297715	0.438757	0.531495	0.524296	0.468899	0.542529	0.59129	0.500586	0.383571	0.369699	0.307753	0.176442	0.0937999	0.0831534	0.0186856	4.44241e-05	-0.0745699	-0.106679	-0.129289
30	-0.0323435	-0.0523393	-0.0171813	-0.0257294	-0.0487515	-0.0558935	0.00545896	-0.0227432	-0.00769147	-0.0518987	-0.0416632	-0.0540195	-0.0599615	-0.0501323	-0.0652445	-0.0696386	-0.0786544	-0.0550316	-0.0878459	-0.060099	-0.0765694	-0.108345	-0.113141	-0.136522	-0.134763	-0.135871	-0.109772	-0.054346	0.0734864	0.248725	0.29396	0.406897	0.54227	0.527817	0.459744	0.546546	0.582955	0.483935	0.387379	0.359993	0.302621	0.176822	0.0903651	0.0874569	0.0155814	-0.000672827	-0.0727576	-0.107568	-0.124612
contact 4
	time
frequency	-1.5	-1.45	-1.4	-1.35	-1.3	-1.25	-1.2	-1.15	-1.1	-1.05	-1	-0.95	-0.9	-0.85	-0.8	-0.75	-0.7	-0.65	-0.6	-0.55	-0.5	-0.45	-0.4	-0.35	-0.3	-0.25	-0.2	-0.15	-0.1	-0.05	0	0.05	0.1	0.15	0.2	0.25	0.3	0.35	0.4	0.45	0.5	0.55	0.6	0.65	0.7	0.75	0.8	0.85	0.9
1	-0.261043	-0.245913	-0.229777	-0.214082	-0.196317	-0.17786	-0.158801	-0.139239	-0.120821	-0.100583	-0.0801673	-0.059697	-0.0392954	-0.02063	-0.000702269	0.0187989	0.0377377	0.0559753	0.0720721	0.0885953	0.104059	0.118365	0.131431	0.142327	0.152801	0.161832	0.169367	0.175363	0.1795	0.182437	0.183737	0.18339	0.181407	0.17813	0.173015	0.166275	0.15792	0.147966	0.137394	0.124502	0.110197	0.0945858	0.0777953	0.0613776	0.042749	0.0233986	0.00347833	-0.0168691	-0.0359172
2	-0.136739	-0.121883	-0.107023	-0.0934166	-0.0785642	-0.0628389	-0.0452704	-0.0251347	-0.00423253	0.0203995	0.0462759	0.0725746	0.0987293	0.122386	0.14714	0.170692	0.192593	0.212277	0.228019	0.241989	0.252376	0.258796	0.260744	0.258225	0.250599	0.238016	0.221303	0.20196	0.183451	0.164565	0.148322	0.135487	0.126057	0.119965	0.115619	0.113272	0.112987	0.115088	0.119392	0.126668	0.136375	0.147733	0.159727	0.1705	0.18116	0.190513	0.198414	0.204548	0.20813
3	-0.0268648	-0.0227907	-0.0167884	-0.00869621	0.00222335	0.0142387	0.0268956	0.0407558	0.0549417	0.0709602	0.0865603	0.101585	0.116397	0.130403	0.146525	0.163678	0.180255	0.194004	0.204162	0.213671	0.221894	0.227591	0.229294	0.226634	0.218323	0.203349	0.181196	0.152954	0.123467	0.0907429	0.0599634	0.0326856	0.0104964	-0.00298253	-0.00722186	-0.000422977	0.0143915	0.0331856	0.0507767	0.0676868	0.0814148	0.0915688	0.0974943	0.0992927	0.0982111	0.0950682	0.0902844	0.083314	0.0746446
4	-0.108345	-0.111627	-0.111225	-0.10745	-0.0994011	-0.0872036	-0.0736325	-0.0589165	-0.0396875	-0.0117618	0.0184259	0.0478253	0.0754677	0.0985654	0.120916	0.14262	0.165203	0.187189	0.209948	0.242319	0.282897	0.326084	0.364625	0.389401	0.398081	0.381571	0.3359	0.267632	0.198416	0.126844	0.0615836	0.00482222	-0.0368943	-0.0593565	-0.0700069	-0.0718364	-0.067489	-0.0571074	-0.0430079	-0.0238184	-0.00169711	0.0221594	0.0459826	0.0657796	0.083698	0.0994485	0.116724	0.137052	0.15842
5	-0.0930955	-0.0714951	-0.0518886	-0.0408355	-0.0333053	-0.0274471	-0.0257693	-0.024251	-0.0171428	0.000254085	0.0271462	0.0614947	0.101759	0.143598	0.192245	0.242147	0.286781	0.321794	0.351137	0.390101	0.428255	0.452404	0.469988	0.487907	0.500068	0.489032	0.450066	0.381851	0.296015	0.184688	0.0580618	-0.0665569	-0.159691	-0.206135	-0.225801	-0.221632	-0.194065	-0.157046	-0.12457	-0.0937398	-0.0669988	-0.0431912	-0.0204221	0.0030451	0.0305105	0.0623678	0.09897	0.138004	0.179938
6	-0.0368148	-0.0135154	0.00489057	0.0118372	0.0114343	0.00823367	0.0021053	0.00066123	0.00919596	0.025042	0.0509824	0.0871453	0.11797	0.143979	0.177079	0.208786	0.247577	0.283585	0.30815	0.341875	0.372257	0.394075	0.416742	0.431494	0.43997	0.425253	0.37573	0.309843	0.235231	0.14263	0.0445289	-0.0568868	-0.130424	-0.160739	-0.169042	-0.157206	-0.121478	-0.086824	-0.0675058	-0.0441087	-0.0224864	-0.0128056	-0.0013155	0.0179278	0.0493414	0.0958197	0.150989	0.195246	0.2297
7	-0.0142424	0.0249068	0.0624041	0.0912363	0.113163	0.129568	0.137867	0.13707	0.14483	0.140497	0.124351	0.125742	0.128244	0.144272	0.181768	0.21426	0.255043	0.297291	0.322203	0.350298	0.366609	0.377154	0.389431	0.367354	0.348325	0.323228	0.266232	0.217084	0.153222	0.0698323	-0.0144098	-0.0933602	-0.146921	-0.166834	-0.167713	-0.153618	-0.105366	-0.0380787	0.00952458	0.0628051	0.0962054	0.0818646	0.0626842	0.0554247	0.0532057	0.0775178	0.121487	0.155874	0.183918
8	0.0455295	0.0883599	0.126096	0.14086	0.168258	0.221127	0.311566	0.370928	0.38033	0.319201	0.235247	0.207361	0.196868	0.192109	0.183583	0.175592	0.20172	0.26083	0.305677	0.328906	0.308644	0.291518	0.275786	0.247257	0.220676	0.204773	0.153885	0.126762	0.0889894	0.0472571	0.00299205	-0.050089	-0.0972189	-0.116778	-0.120236	-0.10175	-0.0495084	0.0619839	0.149889	0.211855	0.21343	0.143891	0.0920392	0.0675609	0.0803918	0.120753	0.162116	0.154833	0.143799
9	0.116942	0.149002	0.158416	0.150952	0.191688	0.266323	0.375725	0.459457	0.484897	0.448087	0.404467	0.408519	0.409796	0.397405	0.366005	0.334554	0.315027	0.325752	0.318123	0.316496	0.291848	0.267292	0.211034	0.17959	0.151277	0.157846	0.11519	0.0819467	0.0676382	0.0744647	0.0890085	0.102505	0.103812	0.0946197	0.0613941	0.0631414	0.08615	0.170072	0.240499	0.279466	0.264889	0.191037	0.14221	0.130415	0.179722	0.203076	0.190731	0.132477	0.100228
10	0.099911	0.112489	0.111394	0.105119	0.134663	0.180837	0.255889	0.330346	0.381522	0.395365	0.388207	0.399693	0.415935	0.427391	0.424373	0.406485	0.374843	0.364825	0.339443	0.324729	0.294436	0.268832	0.216893	0.191573	0.168373	0.191894	0.181444	0.160301	0.152612	0.181805	0.233497	0.289778	0.327875	0.348297	0.332518	0.346249	0.369265	0.431059	0.467583	0.468953	0.436317	0.368527	0.314527	0.269717	0.243066	0.186888	0.136152	0.0896336	0.0720678
11	0.0513244	0.0491453	0.0399702	0.0342342	0.0469997	0.0741725	0.134256	0.204561	0.258954	0.285493	0.278558	0.271344	0.281654	0.324401	0.354391	0.346923	0.306032	0.290124	0.271689	0.267789	0.236301	0.218687	0.191537	0.178687	0.156344	0.174545	0.182585	0.191528	0.209844	0.274975	0.379757	0.486927	0.553586	0.605169	0.639239	0.700553	0.749685	0.791259	0.778142	0.725817	0.662255	0.561573	0.452951	0.349787	0.254016	0.157003	0.091099	0.0426035	0.0230716
12	-0.0073508	-0.0107834	-0.023884	-0.0419705	-0.0434693	-0.02536	0.0346405	0.096353	0.141075	0.166871	0.157901	0.126563	0.122641	0.170452	0.2366	0.248707	0.198074	0.167771	0.159148	0.17082	0.155622	0.146335	0.134741	0.131626	0.102229	0.105169	0.125118	0.166283	0.215866	0.312649	0.456135	0.621558	0.735247	0.819348	0.90149	1.0074	1.07279	1.08216	1.0114	0.92056	0.843871	0.704949	0.522868	0.364082	0.238393	0.137047	0.056013	-0.015095	-0.0403631
13	-0.0472104	-0.050971	-0.0650104	-0.0983184	-0.115108	-0.0860224	-0.0343606	0.0162647	0.0553926	0.0860565	0.0637338	0.0305607	0.007017	0.0386569	0.134975	0.170335	0.105692	0.0741864	0.0701758	0.0902161	0.0968518	0.0809508	0.0689866	0.07203	0.0417406	0.0348913	0.0642881	0.133357	0.213552	0.328077	0.477797	0.689792	0.852833	0.963294	1.06374	1.18043	1.23485	1.19556	1.07821	0.979546	0.918262	0.76212	0.523074	0.332085	0.212771	0.12971	0.0343836	-0.0664519	-0.0996073
14	-0.0622635	-0.0742486	-0.0895687	-0.125078	-0.159452	-0.119115	-0.0811302	-0.0594436	0.00335262	0.0379211	0.00825375	-0.00784213	-0.0553421	-0.0554012	0.0552314	0.118354	0.0559227	0.0387997	0.0186019	0.0446597	0.0712087	0.0311472	0.00977383	0.0225006	-0.001222	-0.00563611	0.0078164	0.0964764	0.21383	0.317918	0.458564	0.673918	0.876928	1.01546	1.09672	1.18061	1.21715	1.14299	0.998463	0.914876	0.894045	0.754512	0.511779	0.30147	0.19813	0.150472	0.0439369	-0.088503	-0.141822
15	-0.0664242	-0.0685815	-0.0960549	-0.123149	-0.163443	-0.119098	-0.0795461	-0.0982033	0.0083177	0.0293852	-0.00663962	-0.000380415	-0.0512184	-0.0744312	0.0291568	0.0952179	0.064543	0.0515927	0.00978121	0.0504602	0.0855378	0.0122327	-0.0184969	0.00315442	-0.0109495	-0.0172597	-0.027928	0.0627187	0.210316	0.298511	0.42786	0.604576	0.80408	0.956219	0.998083	1.02987	1.03218	0.941647	0.792951	0.746474	0.770097	0.668784	0.461387	0.260975	0.184817	0.179423	0.0656439	-0.0832697	-0.147516
16	-0.0671042	-0.037898	-0.0778531	-0.0974274	-0.138291	-0.0860263	-0.0308288	-0.0474897	0.0786925	0.0698898	0.0139982	0.0345283	0.0155272	-0.00706865	0.0569658	0.109637	0.140453	0.0807032	0.0439502	0.0978756	0.125046	0.0312566	-0.00392909	0.0130406	0.00640205	-0.0203365	-0.0387817	0.0290152	0.162424	0.251994	0.357846	0.483377	0.626388	0.764807	0.784038	0.76355	0.733899	0.654054	0.525519	0.533295	0.581887	0.52805	0.376826	0.211991	0.170063	0.181248	0.0793517	-0.0633377	-0.115449
17	-0.0590523	-0.00419377	-0.0452199	-0.0644931	-0.0966824	-0.0510426	0.035324	0.0680404	0.182197	0.16775	0.054225	0.0805458	0.116926	0.105482	0.102862	0.158556	0.24459	0.12967	0.109329	0.154425	0.169717	0.0784518	0.0346772	0.0321276	0.0238198	-0.0146377	-0.0330611	-0.0141053	0.0684204	0.168844	0.255287	0.348591	0.419143	0.536011	0.576096	0.512938	0.486605	0.431631	0.316744	0.358599	0.415888	0.404319	0.32179	0.195271	0.1485	0.153503	0.091352	-0.0380264	-0.0792232
18	-0.0398499	0.0144704	-0.0226236	-0.0361994	-0.0470325	-0.0201019	0.081474	0.182395	0.275361	0.26804	0.101049	0.119103	0.20545	0.201487	0.141123	0.228288	0.332862	0.192405	0.180914	0.222953	0.207528	0.118181	0.0584784	0.050558	0.0348696	-0.0038269	-0.0236836	-0.039528	-0.00814716	0.086145	0.188382	0.265331	0.289314	0.373672	0.436214	0.3541	0.352348	0.298125	0.194379	0.254216	0.314038	0.324221	0.296177	0.215157	0.138743	0.122746	0.091296	-0.0166084	-0.0636294
19	-0.0148866	0.0249131	-0.0120599	-0.0137907	0.0012161	-0.00103498	0.103621	0.240347	0.321767	0.334109	0.134063	0.139922	0.257014	0.246696	0.163305	0.286878	0.378773	0.249548	0.236228	0.282652	0.241647	0.146816	0.0620147	0.067026	0.0467837	0.0116107	-0.0172037	-0.0484769	-0.0355935	0.0332337	0.172238	0.238953	0.245708	0.303035	0.373572	0.285674	0.323621	0.248354	0.139509	0.209058	0.273586	0.290563	0.301858	0.261508	0.147635	0.11035	0.0899555	0.00324073	-0.0596106
20	0.00966364	0.0302684	-0.00600446	0.00768681	0.0371916	0.0159239	0.115511	0.256022	0.322789	0.351058	0.140226	0.148148	0.268941	0.245086	0.176128	0.330905	0.37678	0.28237	0.269403	0.319033	0.268847	0.162804	0.053682	0.0805186	0.0602283	0.0208959	-0.0149867	-0.0459244	-0.0177818	0.0276016	0.203764	0.243	0.250906	0.298149	0.356179	0.269802	0.343683	0.237633	0.120348	0.203455	0.268797	0.28678	0.311976	0.304001	0.166766	0.111066	0.0840988	0.0163298	-0.0568109
21	0.0290369	0.0392982	-0.00113458	0.0193583	0.0601822	0.0229622	0.107708	0.225755	0.291505	0.338349	0.142305	0.132541	0.247073	0.219625	0.176631	0.332072	0.347687	0.284886	0.274128	0.319186	0.28762	0.18865	0.0445199	0.0868749	0.0774353	0.0230162	-0.0185241	-0.0312968	0.0173386	0.0525285	0.243552	0.262339	0.286101	0.32608	0.371701	0.285437	0.385431	0.275259	0.123035	0.20647	0.27796	0.280536	0.318052	0.324699	0.200171	0.111514	0.0817742	0.0254586	-0.052802
22	0.0462474	0.0464504	0.00209713	0.0283589	0.064296	0.0265881	0.0994783	0.181882	0.255875	0.294052	0.120372	0.12016	0.213236	0.176781	0.174341	0.327902	0.290297	0.255196	0.262504	0.281486	0.285717	0.190914	0.034077	0.0978078	0.0928709	0.0125947	-0.026399	-0.0188645	0.065372	0.104924	0.294735	0.278641	0.336504	0.373325	0.393967	0.321544	0.426379	0.309352	0.136082	0.228892	0.287745	0.280273	0.312722	0.317328	0.213639	0.10148	0.0756899	0.018991	-0.052796
23	0.0564748	0.0496127	0.00370332	0.0288508	0.0605569	0.0239459	0.0857151	0.120673	0.216322	0.239047	0.101607	0.10116	0.167235	0.13234	0.160138	0.300442	0.233263	0.207437	0.237949	0.222619	0.267881	0.192463	0.0215152	0.0970409	0.104384	-0.00444257	-0.0434781	-0.00415081	0.102959	0.15975	0.330495	0.296775	0.384726	0.4218	0.410449	0.364029	0.463991	0.349174	0.158733	0.243435	0.291116	0.268693	0.295857	0.286756	0.228327	0.0848064	0.067647	0.00355537	-0.0545802
24	0.0675811	0.0536769	0.00730705	0.0217815	0.0521887	0.00448876	0.0700914	0.0635104	0.184129	0.198489	0.0869466	0.0824529	0.133989	0.0981861	0.134305	0.261375	0.187455	0.14608	0.209594	0.152752	0.232152	0.187069	0.009227	0.0935801	0.11696	-0.0193097	-0.0697365	0.00274627	0.120211	0.183074	0.33918	0.308005	0.421709	0.462657	0.416059	0.395131	0.494813	0.384903	0.177656	0.238865	0.283008	0.245707	0.274771	0.244694	0.234719	0.0620027	0.0649454	-0.0146829	-0.0643891
25	0.0738982	0.0504565	0.0090741	0.0157724	0.0403391	-0.0142092	0.0609512	0.0159966	0.15428	0.159441	0.069916	0.0685697	0.104396	0.0703598	0.109033	0.222204	0.146949	0.0897913	0.177123	0.0913618	0.193651	0.163724	-0.00691514	0.0875284	0.119183	-0.0365394	-0.0927953	0.00793009	0.127782	0.197285	0.336012	0.3205	0.444878	0.495206	0.407541	0.417673	0.516168	0.389872	0.181575	0.23327	0.267246	0.222278	0.252637	0.197706	0.230935	0.0335347	0.061425	-0.0418878	-0.069532
26	0.0784558	0.0430051	0.00965641	0.00942834	0.0283438	-0.0341679	0.0558603	-0.014545	0.127113	0.13552	0.0555702	0.0555729	0.0865621	0.0514305	0.0811254	0.187265	0.119081	0.0427486	0.142419	0.0433396	0.156866	0.13436	-0.0252261	0.0810186	0.114493	-0.0490468	-0.110174	0.00804272	0.118686	0.187874	0.314286	0.327888	0.449685	0.513784	0.386742	0.422707	0.525788	0.375416	0.164288	0.217188	0.245345	0.197125	0.233292	0.154372	0.219796	0.00254894	0.061205	-0.0691895	-0.0725629
27	0.0832484	0.0331568	0.0097741	0.00566588	0.0182139	-0.0483765	0.0561702	-0.0261059	0.105007	0.127827	0.0462268	0.0439654	0.0808854	0.0387415	0.0545001	0.165014	0.105813	0.0106212	0.109316	0.0114972	0.129326	0.106642	-0.0444331	0.0773385	0.104564	-0.0546426	-0.11681	0.00413132	0.0978031	0.163836	0.281327	0.330386	0.440781	0.521628	0.361118	0.416397	0.5257	0.351319	0.129856	0.197713	0.224233	0.175142	0.220257	0.121486	0.204878	-0.0266005	0.0651021	-0.0908156	-0.0707862
28	0.0865923	0.0185575	0.00644557	0.00242096	0.00911243	-0.0519543	0.0597088	-0.0292352	0.0906691	0.12536	0.0329246	0.040471	0.0741023	0.025577	0.02866	0.159396	0.0973641	-0.00243918	0.0700653	-0.00365977	0.10834	0.0780452	-0.0671408	0.0766569	0.0836566	-0.0624759	-0.112273	0.00223546	0.0724965	0.138581	0.255574	0.330156	0.435011	0.514246	0.337954	0.40565	0.525177	0.303537	0.0821332	0.187165	0.205188	0.155344	0.206115	0.0951913	0.184557	-0.052439	0.0610227	-0.106409	-0.0634685
29	0.0922228	0.00581094	0.00241963	0.0051927	0.00235587	-0.0496122	0.0657804	-0.016617	0.0819684	0.141871	0.0340666	0.0319092	0.0818692	0.0141641	0.00943182	0.165289	0.105624	-0.00612219	0.0476704	-0.010202	0.100904	0.057557	-0.0860003	0.0784774	0.0630646	-0.0609023	-0.101261	-0.0113852	0.0396714	0.104428	0.216849	0.31885	0.410153	0.503544	0.320216	0.391707	0.506322	0.282269	0.0370889	0.174963	0.191618	0.138304	0.199025	0.0849539	0.164129	-0.0710141	0.0656185	-0.110136	-0.0556051
30	0.0962143	-0.00556226	-0.00516711	0.00802726	-0.00676265	-0.0374147	0.0727453	0.00358836	0.0662375	0.171672	0.0447139	0.0226917	0.0912282	0.00707094	-0.00611034	0.162935	0.133288	-0.00753877	0.0341753	-0.0122643	0.095434	0.0394379	-0.102534	0.0650269	0.0389403	-0.0600966	-0.0914714	-0.0346498	0.00619448	0.0682072	0.182226	0.296661	0.383742	0.484063	0.317462	0.372633	0.480921	0.277363	-0.000795416	0.162077	0.174189	0.126075	0.187933	0.0811042	0.14285	-0.0762125	0.0574633	-0.0991711	-0.0461239
contact 5
	time
frequency	-1.5	-1.45	-1.4	-1.35	-1.3	-1.25	-1.2	-1.15	-1.1	-1.05	-1	-0.95	-0.9	-0.85	-0.8	-0.75	-0.7	-0.65	-0.6	-0.55	-0.5	-0.45	-0.4	-0.35	-0.3	-0.25	-0.2	-0.15	-0.1	-0.05	0	0.05	0.1	0.15	0.2	0.25	0.3	0.35	0.4	0.45	0.5	0.55	0.6	0.65	0.7	0.75	0.8	0.85	0.9
1	-0.223856	-0.211006	-0.197315	-0.183969	-0.168788	-0.152911	-0.136404	-0.119345	-0.103184	-0.0853211	-0.0671964	-0.0489267	-0.0306364	-0.013849	0.00410247	0.0216652	0.0386868	0.0550176	0.0693536	0.0839549	0.0974622	0.109755	0.120726	0.129599	0.137781	0.144413	0.149446	0.152849	0.154532	0.154779	0.153413	0.150481	0.146041	0.140665	0.133536	0.125136	0.115565	0.104929	0.094262	0.0818956	0.0688033	0.0551118	0.0409566	0.0276019	0.0129577	-0.00172976	-0.0163268	-0.0307086	-0.0436939
2	-0.111324	-0.110455	-0.110568	-0.111465	-0.113049	-0.114832	-0.116154	-0.11626	-0.114677	-0.110509	-0.103004	-0.0911413	-0.0737497	-0.0520011	-0.0221089	0.0136609	0.0538603	0.0967448	0.137294	0.181153	0.224293	0.266359	0.306786	0.341672	0.375177	0.40226	0.421065	0.43033	0.429967	0.420088	0.400996	0.373703	0.339372	0.302652	0.258909	0.212713	0.16578	0.119767	0.0793885	0.0390523	0.00317863	-0.0276392	-0.0531644	-0.072114	-0.0879629	-0.0992937	-0.106353	-0.109286	-0.108502
3	-0.0831656	-0.0835795	-0.0839233	-0.0854108	-0.0895787	-0.0959881	-0.102753	-0.108602	-0.113547	-0.119292	-0.12488	-0.127676	-0.124607	-0.115547	-0.0994971	-0.0773074	-0.0479259	-0.00836537	0.0399497	0.104651	0.176596	0.247377	0.311618	0.364247	0.413904	0.452228	0.471881	0.466231	0.437706	0.386555	0.322539	0.252737	0.181043	0.115766	0.0490874	-0.0100911	-0.0584347	-0.0933604	-0.113093	-0.122435	-0.122205	-0.11548	-0.104484	-0.0923974	-0.0792819	-0.0676819	-0.0580662	-0.0498277	-0.0428049
4	-0.0351346	-0.031522	-0.0263178	-0.0226724	-0.0232079	-0.0282577	-0.0334252	-0.0371787	-0.0416479	-0.0494063	-0.0566893	-0.0577346	-0.0526652	-0.0456129	-0.0365071	-0.0274572	-0.0205825	-0.0118257	0.00491162	0.0361955	0.0786003	0.129619	0.191621	0.259155	0.337912	0.413722	0.4781	0.521617	0.535453	0.517206	0.466971	0.392261	0.301394	0.210209	0.11232	0.0257452	-0.0427433	-0.091797	-0.12073	-0.136733	-0.140959	-0.138344	-0.132101	-0.123321	-0.109893	-0.0933429	-0.0759517	-0.0585857	-0.0394059
5	-0.0262517	-0.0120443	0.00336831	0.0174668	0.0288628	0.0313918	0.0274195	0.0230785	0.0140884	-0.00427427	-0.0222786	-0.0318099	-0.0373196	-0.0437465	-0.0472835	-0.0441215	-0.0386166	-0.0294094	-0.0123589	0.00795725	0.0259913	0.0534236	0.0991542	0.160617	0.247067	0.340098	0.421957	0.486905	0.52713	0.533953	0.4938	0.423216	0.336313	0.239946	0.126838	0.0202205	-0.0682607	-0.134658	-0.171648	-0.180896	-0.166349	-0.144283	-0.124977	-0.111071	-0.101038	-0.0955891	-0.0902504	-0.0826642	-0.0716573
6	-0.0414899	-0.0235033	-0.00163212	0.0156374	0.028321	0.0315313	0.0254737	0.0177177	0.0121145	-0.00184942	-0.0253098	-0.0394319	-0.0460298	-0.0555257	-0.0552008	-0.0438569	-0.0364517	-0.0277999	-0.0102316	0.00895678	0.0285536	0.0633646	0.109912	0.165697	0.255825	0.365767	0.471031	0.555181	0.600459	0.594899	0.522181	0.410571	0.283167	0.155591	0.0336284	-0.0531223	-0.109749	-0.141228	-0.155101	-0.152436	-0.137389	-0.122578	-0.109896	-0.101264	-0.0877248	-0.0705259	-0.0603257	-0.0554126	-0.0568013
7	0.0286441	0.0276838	0.01821	-0.000277632	-0.0134251	-0.0161621	-0.0119361	-0.0124208	-0.0138827	-0.0154564	-0.0259556	-0.0235664	-0.0131371	-0.0289055	-0.0525232	-0.0692692	-0.0699566	-0.0579128	-0.0401164	-0.0107764	0.0125517	0.0354112	0.0672227	0.109271	0.182695	0.277331	0.38613	0.501126	0.578933	0.617329	0.5903	0.50753	0.390536	0.255233	0.116994	0.0106961	-0.0622969	-0.102571	-0.117581	-0.122165	-0.107887	-0.0941519	-0.0770429	-0.061533	-0.0428342	-0.0170409	-0.00718553	-0.00490125	-0.00716578
8	0.0603413	0.05047	0.0282969	0.00521162	0.00130926	0.00616752	-0.00663955	-0.022504	-0.0215034	0.0215945	0.0575976	0.0687774	0.0431781	-0.0144979	-0.0601414	-0.0823534	-0.0756484	-0.0483029	-0.0160499	0.00933029	-0.000733037	-0.0225084	-0.0175977	0.0116947	0.0683374	0.150398	0.242079	0.350994	0.431042	0.501841	0.509346	0.447094	0.352067	0.241795	0.10943	-0.0021651	-0.0671182	-0.0940166	-0.0743375	-0.0415997	-0.000707475	0.0277796	0.0459478	0.0575248	0.0545452	0.059272	0.0472938	0.0425697	0.0353373
9	0.0192143	0.0179831	0.0176253	0.0321754	0.0475226	0.0504968	0.0266208	0.0103226	0.0184552	0.0658968	0.110578	0.129677	0.114199	0.0734423	0.0247211	0.0147172	0.0435671	0.0807946	0.0955384	0.0921078	0.0612716	0.0324254	0.0211584	0.0230524	0.0123623	0.0172578	0.0251926	0.0647039	0.0975348	0.134687	0.149352	0.141779	0.111231	0.0758816	0.0267712	-0.0160055	-0.0247366	0.00860148	0.0775008	0.142762	0.189707	0.221511	0.243381	0.257616	0.249511	0.22122	0.182179	0.174492	0.185771
10	-0.0395316	-0.0394832	-0.0361601	-0.0187722	-0.00884803	-0.00341485	-0.00306063	0.00274781	0.014148	0.0347937	0.0561336	0.0732056	0.0711395	0.0594596	0.0504689	0.0692109	0.110005	0.146283	0.154745	0.144262	0.12642	0.118779	0.107705	0.0943174	0.0666334	0.0445553	0.00613425	-0.016394	-0.0279383	-0.0262798	-0.0172334	0.00281333	0.0238781	0.0425284	0.065857	0.107959	0.166608	0.232918	0.295634	0.350913	0.384807	0.407094	0.425019	0.433946	0.422418	0.384707	0.335681	0.301217	0.281892
11	-0.0858455	-0.0869517	-0.0854685	-0.076792	-0.0751564	-0.0701636	-0.0601074	-0.0457994	-0.0319929	-0.0152251	-0.000409656	0.00775684	0.00400425	0.0044647	0.025849	0.0762497	0.136437	0.176009	0.178422	0.167789	0.159147	0.159959	0.155241	0.1439	0.110771	0.0697019	0.00632598	-0.0476296	-0.08346	-0.0992725	-0.0917028	-0.0583075	-0.011638	0.043477	0.12834	0.247115	0.387901	0.522154	0.608339	0.66965	0.696994	0.700705	0.688449	0.665187	0.612559	0.525424	0.427215	0.343363	0.285635
12	-0.111347	-0.111189	-0.115352	-0.116558	-0.120367	-0.114304	-0.0990992	-0.0823152	-0.0682859	-0.0512235	-0.0366355	-0.0302415	-0.0326242	-0.0222369	0.0175768	0.0825869	0.151801	0.194608	0.196059	0.183609	0.171722	0.168289	0.164412	0.153709	0.119035	0.0652742	-0.0111434	-0.0802545	-0.124492	-0.146948	-0.142093	-0.10403	-0.0403431	0.0442302	0.181167	0.36748	0.583692	0.787701	0.905768	0.97072	0.977336	0.945232	0.890743	0.823342	0.719433	0.578192	0.434222	0.315699	0.236932
13	-0.115086	-0.115906	-0.124771	-0.134644	-0.140009	-0.130294	-0.110451	-0.0922516	-0.0808143	-0.0640677	-0.0482166	-0.0418691	-0.0391106	-0.0193559	0.0313015	0.100098	0.165319	0.206085	0.207688	0.19121	0.172877	0.1639	0.15405	0.139477	0.10532	0.0473723	-0.0362678	-0.109678	-0.151633	-0.170883	-0.166347	-0.125231	-0.0474211	0.0625203	0.249447	0.500077	0.767541	0.999676	1.11921	1.15835	1.12421	1.05196	0.962074	0.864362	0.722951	0.546892	0.382566	0.260574	0.178798
14	-0.109267	-0.112667	-0.125048	-0.139515	-0.147876	-0.133625	-0.109782	-0.0923867	-0.083898	-0.0682325	-0.0502386	-0.0449759	-0.0360206	-0.00912557	0.0401503	0.105109	0.16692	0.206431	0.208319	0.188826	0.166163	0.153474	0.13796	0.120672	0.0891774	0.0331931	-0.0499317	-0.125019	-0.163755	-0.179385	-0.174985	-0.133802	-0.0515759	0.0776217	0.308967	0.60941	0.903795	1.13084	1.22931	1.23707	1.16393	1.0593	0.951444	0.845387	0.68938	0.498705	0.332762	0.21956	0.140861
15	-0.0970339	-0.104675	-0.120984	-0.136664	-0.147291	-0.128975	-0.101124	-0.0876465	-0.0824329	-0.0658088	-0.047651	-0.0446081	-0.0272214	0.00496779	0.0460103	0.103411	0.165033	0.204364	0.199033	0.175017	0.153788	0.138351	0.119547	0.105087	0.0735706	0.014148	-0.0596693	-0.133015	-0.167247	-0.177467	-0.168106	-0.125626	-0.043812	0.106314	0.382936	0.727427	1.02286	1.20796	1.26237	1.2339	1.12576	0.992806	0.885569	0.783937	0.627065	0.434432	0.280067	0.183935	0.115858
16	-0.0794924	-0.0924012	-0.113874	-0.126872	-0.138626	-0.120217	-0.0874711	-0.0838398	-0.0800518	-0.0581249	-0.0454522	-0.0394976	-0.0116987	0.0193946	0.0464814	0.0934941	0.157843	0.199263	0.180192	0.153817	0.13712	0.115657	0.0994674	0.0945718	0.0583703	-0.0102435	-0.066129	-0.133109	-0.162323	-0.165609	-0.144737	-0.100319	-0.0247931	0.147564	0.470119	0.842262	1.10517	1.21118	1.20799	1.15353	1.01637	0.861755	0.779842	0.688867	0.539301	0.361404	0.223242	0.151402	0.100954
17	-0.0582042	-0.0710341	-0.0986718	-0.106744	-0.121754	-0.11383	-0.0735252	-0.0837345	-0.0817375	-0.0474335	-0.0432052	-0.0254031	0.010245	0.0314371	0.0373602	0.0696877	0.135991	0.188154	0.16209	0.137905	0.121881	0.0900168	0.0798027	0.0874716	0.0462594	-0.0262934	-0.0608832	-0.119663	-0.14616	-0.145	-0.109388	-0.0620721	-0.0114235	0.157522	0.507074	0.872469	1.09372	1.11032	1.05549	1.01313	0.865997	0.692365	0.656207	0.588771	0.45106	0.312084	0.174339	0.127431	0.105509
18	-0.0380752	-0.0437151	-0.0716587	-0.0734417	-0.0962139	-0.104006	-0.0630238	-0.0861	-0.0840964	-0.033223	-0.0374769	0.00105289	0.0477559	0.0444726	0.024862	0.0369579	0.0993485	0.163022	0.13911	0.131917	0.102146	0.0585349	0.056439	0.0676135	0.0192217	-0.0397685	-0.0499141	-0.0993301	-0.120601	-0.113639	-0.0608207	-0.00923267	0.00983456	0.15228	0.492094	0.798171	0.953412	0.876571	0.788164	0.792111	0.650447	0.4782	0.497307	0.467388	0.337161	0.26896	0.119451	0.10417	0.109103
19	-0.0289119	-0.0224429	-0.0341143	-0.0330823	-0.0698818	-0.087953	-0.0621188	-0.0842028	-0.0808442	-0.0213429	-0.0228946	0.0255074	0.0907311	0.0542223	0.0127352	0.0053013	0.0591935	0.126393	0.118291	0.139399	0.081415	0.0368363	0.0358829	0.0319181	-0.0155609	-0.0420071	-0.030595	-0.0765716	-0.092975	-0.0813243	-0.017349	0.0327387	0.0271769	0.115367	0.379773	0.585387	0.693452	0.578135	0.502626	0.568254	0.450814	0.302413	0.353626	0.366366	0.248839	0.254621	0.0878412	0.0959248	0.108998
20	-0.0321837	-0.0214871	-0.000604645	-0.000764481	-0.0514137	-0.0682133	-0.0665783	-0.0796259	-0.0631792	-0.0148676	-0.00828455	0.0317666	0.11148	0.0529873	0.00608054	-0.0152273	0.0417949	0.0871889	0.103509	0.147498	0.0616285	0.0320759	0.0256163	-0.00263065	-0.042781	-0.0346706	-0.0182235	-0.0567529	-0.0721424	-0.0534066	0.0108019	0.0475706	0.0368618	0.0796296	0.228634	0.337269	0.433952	0.338719	0.325819	0.419752	0.32742	0.21825	0.269658	0.298849	0.217842	0.251925	0.0850971	0.105946	0.101403
21	-0.0505749	-0.0390245	0.00490331	0.0132647	-0.0454487	-0.0489398	-0.0738889	-0.075449	-0.0474002	-0.0143758	-0.00487663	0.0134376	0.0989036	0.0482575	0.00826302	-0.0225776	0.0472871	0.0622239	0.0878676	0.152346	0.0629121	0.0398271	0.0304132	-0.0107252	-0.0496997	-0.034042	-0.0163591	-0.0501205	-0.0641559	-0.0452882	0.0148733	0.0378078	0.0402467	0.0553204	0.110853	0.180483	0.300363	0.274091	0.29345	0.393247	0.32662	0.236733	0.251605	0.285839	0.23936	0.265017	0.109366	0.117973	0.100698
22	-0.0632281	-0.0640392	-0.00159815	0.00843094	-0.0479104	-0.0369748	-0.0795126	-0.0774813	-0.0295655	-0.0156622	-0.0125102	-0.00174169	0.0675822	0.0306811	0.00530767	-0.0228406	0.0668158	0.0500735	0.0779488	0.146938	0.0645208	0.0485861	0.044584	-0.00252612	-0.0438947	-0.0343772	-0.025206	-0.0523139	-0.0656883	-0.0388093	0.00932354	0.0242777	0.0345577	0.0454463	0.0547186	0.128099	0.279023	0.297738	0.351451	0.429902	0.368581	0.284039	0.27542	0.291169	0.277899	0.265049	0.122982	0.12713	0.101843
23	-0.0713786	-0.0838193	-0.0173794	-0.00277122	-0.0508817	-0.0305137	-0.0828072	-0.0797429	-0.015688	-0.0183978	-0.0287542	-0.013642	0.031481	0.016636	0.00406169	-0.0216029	0.0809491	0.0450979	0.0666817	0.138058	0.0740285	0.0528296	0.0563108	0.0163684	-0.0402652	-0.0395677	-0.0386766	-0.0570303	-0.0666517	-0.0295351	0.00508935	0.013987	0.0309579	0.0432299	0.032678	0.124648	0.300444	0.359857	0.417838	0.478307	0.42355	0.335318	0.305566	0.303254	0.30798	0.253789	0.130797	0.121316	0.102236
24	-0.0697998	-0.0968943	-0.038436	-0.0130166	-0.0558595	-0.0273237	-0.0783505	-0.0883915	-0.00813689	-0.0223284	-0.0463685	-0.017742	0.00484294	0.000933677	0.000240657	-0.0248243	0.0833772	0.041088	0.0536058	0.12759	0.0846012	0.0523901	0.0640329	0.0402165	-0.0393536	-0.045672	-0.0506052	-0.0600921	-0.0720961	-0.0282196	0.00575505	0.00660339	0.0269297	0.0422664	0.0355269	0.138873	0.339361	0.420332	0.458363	0.508329	0.469282	0.369163	0.325946	0.314463	0.320138	0.240984	0.129997	0.106046	0.0974682
25	-0.0628429	-0.0977845	-0.0521971	-0.0242397	-0.0588369	-0.0273747	-0.0736463	-0.0911132	-0.00125777	-0.0291091	-0.0623797	-0.0177519	-0.0138836	-0.0114754	-0.00989972	-0.0242115	0.0788389	0.0370362	0.0463966	0.114687	0.0907095	0.0440662	0.0656905	0.0521304	-0.0436881	-0.0535568	-0.0614366	-0.06348	-0.0718693	-0.0186567	0.00888597	0.00460559	0.0285034	0.0421395	0.0484493	0.163299	0.379076	0.465522	0.483301	0.521207	0.491672	0.381103	0.340086	0.321043	0.3143	0.216818	0.121292	0.0817592	0.0858288
26	-0.0533573	-0.0904361	-0.0627381	-0.0321219	-0.0605752	-0.0285966	-0.066866	-0.094041	0.00176802	-0.0372596	-0.0746132	-0.0170913	-0.0244676	-0.0231465	-0.0243282	-0.0233643	0.0676723	0.028383	0.0392475	0.101256	0.0931204	0.03128	0.0611807	0.0543302	-0.0520448	-0.064591	-0.0701163	-0.0653776	-0.0694843	-0.012534	0.0139443	0.00384429	0.0343748	0.0436212	0.0650837	0.182534	0.40483	0.486158	0.478911	0.508747	0.490274	0.374307	0.340769	0.319408	0.291711	0.189406	0.109151	0.0522934	0.0679619
27	-0.0438055	-0.0773188	-0.0682901	-0.0351075	-0.0598235	-0.0296607	-0.0592026	-0.0977779	0.00136246	-0.0437762	-0.0815818	-0.0168914	-0.0295352	-0.0337445	-0.0402184	-0.0209991	0.0542543	0.0151687	0.0304728	0.0899478	0.0928794	0.0196396	0.0522802	0.0481669	-0.0612025	-0.0782725	-0.0757533	-0.0643765	-0.0640558	-0.0112898	0.0199468	0.00403948	0.0447567	0.0492003	0.0813634	0.193525	0.411258	0.482015	0.451023	0.474592	0.468448	0.355037	0.32908	0.307734	0.258078	0.162144	0.0961901	0.0232294	0.0476283
28	-0.036192	-0.0569496	-0.0674073	-0.0356847	-0.0545867	-0.0330903	-0.0528969	-0.0990432	0.00049923	-0.0508627	-0.0835793	-0.0183486	-0.0289838	-0.0462849	-0.0516702	-0.0176136	0.0418995	-0.00129167	0.0251786	0.0816831	0.0901219	0.00974218	0.0406488	0.0341168	-0.0746255	-0.0926004	-0.0754258	-0.0675015	-0.0519695	-0.000383022	0.0227305	0.0139361	0.0596998	0.0567767	0.101983	0.205958	0.400385	0.454467	0.404015	0.428674	0.424057	0.320237	0.308665	0.285544	0.208781	0.131926	0.0802326	-0.00603719	0.0307575
29	-0.0309343	-0.0433548	-0.0620169	-0.0294011	-0.049738	-0.0341541	-0.0484053	-0.104527	-0.00702582	-0.0503004	-0.0787177	-0.0214737	-0.0284301	-0.0536616	-0.0611794	-0.0150475	0.029076	-0.0173834	0.0115695	0.0780782	0.0853937	0.0119158	0.0267801	0.0208532	-0.0782624	-0.104458	-0.0713349	-0.0618639	-0.0445737	-0.00805439	0.0254145	0.0154063	0.0741032	0.0701655	0.112241	0.199217	0.364108	0.407681	0.34918	0.365497	0.376951	0.285339	0.276238	0.250625	0.169353	0.110792	0.0668257	-0.0226846	0.0133522
30	-0.0271542	-0.0310503	-0.0511973	-0.0210585	-0.0447498	-0.0306985	-0.0488682	-0.104932	-0.018683	-0.0453333	-0.0683296	-0.032828	-0.0209229	-0.0542962	-0.0710694	-0.0118103	0.0119374	-0.0256139	-0.00621751	0.0759841	0.0805558	0.0194906	0.0167327	0.00344372	-0.0713356	-0.116109	-0.0705917	-0.05553	-0.0382237	-0.00223602	0.0236425	0.0268318	0.086011	0.0872039	0.116323	0.18297	0.309819	0.344358	0.295284	0.2952	0.321257	0.244048	0.238438	0.21723	0.134047	0.0908027	0.0550586	-0.0340525	-0.00340107
contact 6
	time
frequency	-1.5	-1.45	-1.4	-1.35	-1.3	-1.25	-1.2	-1.15	-1.1	-1.05	-1	-0.95	-0.9	-0.85	-0.8	-0.75	-0.7	-0.65	-0.6	-0.55	-0.5	-0.45	-0.4	-0.35	-0.3	-0.25	-0.2	-0.15	-0.1	-0.05	0	0.05	0.1	0.15	0.2	0.25	0.3	0.35	0.4	0.45	0.5	0.55	0.6	0.65	0.7	0.75	0.8	0.85	0.9
1	-0.272002	-0.257803	-0.242506	-0.227458	-0.210204	-0.192023	-0.17299	-0.153191	-0.134311	-0.113311	-0.0918713	-0.0701449	-0.0482958	-0.0281641	-0.00655793	0.014668	0.0353486	0.0553186	0.0729774	0.0911129	0.108052	0.123627	0.137677	0.149166	0.159892	0.16873	0.175598	0.180439	0.183088	0.183995	0.182914	0.179927	0.175129	0.169177	0.161172	0.151652	0.140747	0.128604	0.116435	0.10237	0.0875445	0.0721088	0.0561996	0.041201	0.0247274	0.0081393	-0.00844118	-0.0248948	-0.0398698
2	-0.0728013	-0.0659094	-0.0607003	-0.0571478	-0.0541193	-0.0512932	-0.0480242	-0.0439816	-0.039516	-0.0340123	-0.0278266	-0.0208035	-0.0125425	-0.00338538	0.00872824	0.023525	0.0410458	0.0609405	0.0809104	0.10372	0.127296	0.151373	0.175611	0.197636	0.220207	0.240219	0.256566	0.268481	0.27513	0.2773	0.274076	0.265481	0.25179	0.23506	0.213226	0.188529	0.162173	0.135394	0.111257	0.0865324	0.0638982	0.0438118	0.0265044	0.0131079	0.00141785	-0.00732104	-0.01308	-0.0158474	-0.0158274
3	-0.0460135	-0.04178	-0.0384388	-0.0376527	-0.0390969	-0.0410332	-0.041732	-0.041561	-0.0426699	-0.0468117	-0.0535724	-0.0612483	-0.0681196	-0.0728835	-0.0756022	-0.0745659	-0.0682749	-0.0549241	-0.0344849	-0.00213521	0.0407421	0.0918502	0.146661	0.196262	0.245272	0.286213	0.316155	0.332057	0.3323	0.316575	0.286576	0.246368	0.199765	0.153363	0.102175	0.0533215	0.0101735	-0.0254178	-0.0513746	-0.0722145	-0.085037	-0.089431	-0.0858441	-0.0769387	-0.0637897	-0.0496327	-0.0360844	-0.0232291	-0.0111815
4	-0.0453502	-0.0385777	-0.0334442	-0.0343971	-0.0406736	-0.0466944	-0.0488842	-0.0504137	-0.0551527	-0.0624897	-0.0665882	-0.0656939	-0.0617886	-0.0563744	-0.0491135	-0.0427333	-0.0390071	-0.0355887	-0.0304921	-0.0221612	-0.00756628	0.019229	0.0629479	0.117739	0.187733	0.261902	0.333892	0.395298	0.432586	0.443459	0.422178	0.375338	0.309802	0.237092	0.151452	0.0691924	0.00110652	-0.0474888	-0.0759808	-0.0938483	-0.101933	-0.101711	-0.0953066	-0.0870646	-0.0784767	-0.0698461	-0.0580063	-0.0422046	-0.0273792
5	0.00913954	0.0100217	0.0134229	0.0163739	0.012711	0.00428921	-0.00123717	-0.00447865	-0.00977514	-0.0159685	-0.0172269	-0.02006	-0.0289407	-0.0368798	-0.0429041	-0.0486138	-0.0518234	-0.0515306	-0.0508103	-0.0495885	-0.0405727	-0.0190341	0.0127094	0.0562776	0.123005	0.203376	0.292203	0.385298	0.460674	0.50817	0.510398	0.470767	0.395218	0.30005	0.186471	0.0866457	0.0137968	-0.0297116	-0.0483241	-0.0551956	-0.0541829	-0.0454113	-0.0330455	-0.0272722	-0.0312965	-0.0413861	-0.0481257	-0.0473915	-0.0433433
6	0.00656898	0.00442974	-0.0012368	-0.00521145	-0.0043287	0.00462105	0.0179879	0.0297351	0.0294378	0.018064	0.00802106	-0.00195755	-0.0152085	-0.0214291	-0.0230584	-0.0263488	-0.0299485	-0.0388687	-0.0543391	-0.0714756	-0.0730549	-0.051545	-0.020595	0.0188344	0.0894462	0.17776	0.27472	0.381961	0.473412	0.539571	0.567732	0.54876	0.478873	0.383494	0.268981	0.165824	0.0798084	0.0222982	-0.0102445	-0.0377958	-0.0478152	-0.0441336	-0.0356603	-0.026094	-0.0244161	-0.0298125	-0.0355353	-0.0444282	-0.0592074
7	-0.0201332	-0.0216668	-0.023602	-0.0192655	-0.0111534	-0.00970145	-0.0127746	-0.0136428	-0.00805509	-0.00319682	0.000424218	0.00989566	0.00999233	0.00289483	-0.0097913	-0.03488	-0.0614694	-0.0820638	-0.092757	-0.0896936	-0.0683035	-0.0359498	-0.00347342	0.0335355	0.102993	0.189281	0.285101	0.398818	0.498958	0.560563	0.585302	0.563338	0.488621	0.394765	0.274504	0.157104	0.0483129	-0.0261491	-0.0629887	-0.092262	-0.100907	-0.0937233	-0.0802446	-0.063344	-0.0413383	-0.0191818	-0.00713972	-0.00936199	-0.0298474
8	-0.0369693	-0.0318394	-0.0292032	-0.0365113	-0.0463597	-0.0530782	-0.0449622	-0.0301051	-0.0157418	-0.00660226	0.0022858	0.0194221	0.0217179	0.00589592	-0.0286692	-0.0766982	-0.105432	-0.10523	-0.0829443	-0.0580338	-0.0524682	-0.0503203	-0.022231	0.0187691	0.0809821	0.156457	0.241196	0.349585	0.460313	0.535232	0.562005	0.520797	0.431073	0.338477	0.252096	0.187096	0.123317	0.0656044	0.0265493	0.0031241	0.00862035	0.0351002	0.0613228	0.0745444	0.0834006	0.075698	0.0581429	0.0378415	0.00302782
9	-0.055653	-0.054471	-0.0611716	-0.0720536	-0.085411	-0.0870784	-0.0647482	-0.032406	-0.016697	-0.0149592	-0.0105864	-0.000734347	0.000984329	-0.0117092	-0.0311825	-0.0491421	-0.0508917	-0.0391001	-0.0318931	-0.037433	-0.0508415	-0.0576923	-0.0399053	-0.0185269	0.00360723	0.0216774	0.0673397	0.135933	0.20844	0.244667	0.254616	0.248344	0.214247	0.168549	0.14548	0.16502	0.21528	0.261079	0.288701	0.307868	0.321784	0.333433	0.333568	0.320374	0.304068	0.280861	0.237257	0.182741	0.141021
10	-0.101829	-0.0928009	-0.0942558	-0.102562	-0.111328	-0.112852	-0.107005	-0.0899707	-0.0755834	-0.0713432	-0.0735416	-0.0700522	-0.059171	-0.0512715	-0.0448463	-0.0290379	-0.000201153	0.0262939	0.0416068	0.0496437	0.0445803	0.0309502	0.0293021	0.0304061	0.0356368	0.0414054	0.0535983	0.0474856	0.033131	0.00920478	0.00930753	0.0391994	0.0730691	0.10002	0.151103	0.238005	0.360902	0.491589	0.589618	0.663581	0.689158	0.669115	0.618082	0.574545	0.534324	0.473204	0.390839	0.329609	0.313669
11	-0.115843	-0.105879	-0.103199	-0.110058	-0.122858	-0.130675	-0.134079	-0.126379	-0.115346	-0.107728	-0.100575	-0.0933208	-0.0839655	-0.070771	-0.0484503	-0.0116502	0.0353674	0.0771798	0.105519	0.1259	0.132691	0.124375	0.111111	0.103199	0.104534	0.10189	0.0863053	0.0456395	0.00321896	-0.0309776	-0.0304775	0.000457715	0.0490914	0.111518	0.210042	0.348781	0.529552	0.717871	0.855962	0.952874	0.984121	0.949375	0.870022	0.788839	0.692923	0.580393	0.465942	0.38182	0.339835
12	-0.119682	-0.112165	-0.109115	-0.113788	-0.125754	-0.133421	-0.137235	-0.134253	-0.125689	-0.112642	-0.0993735	-0.0907246	-0.0821663	-0.0663367	-0.0348074	0.0122783	0.0676108	0.114787	0.144089	0.163263	0.174479	0.173867	0.162081	0.149172	0.142136	0.12879	0.0981553	0.0478624	0.00257725	-0.0297666	-0.0317131	-0.00573514	0.0480932	0.127152	0.257299	0.438221	0.662152	0.888162	1.0439	1.13063	1.13938	1.08464	0.987544	0.880682	0.750876	0.609739	0.472023	0.362302	0.290784
13	-0.122062	-0.11665	-0.115321	-0.119291	-0.128196	-0.129677	-0.128854	-0.128373	-0.120583	-0.103519	-0.0900906	-0.0815206	-0.0713373	-0.0514482	-0.0125665	0.0411784	0.0997875	0.147586	0.17215	0.183869	0.191013	0.19323	0.186791	0.172716	0.155699	0.13288	0.0942836	0.0403593	-0.00456339	-0.0331921	-0.0347838	-0.00904958	0.0534648	0.152108	0.317849	0.543339	0.806644	1.04976	1.19327	1.23588	1.20029	1.1169	0.998394	0.878016	0.738854	0.587649	0.435706	0.308837	0.224324
14	-0.124985	-0.121438	-0.121369	-0.126375	-0.131044	-0.124063	-0.118655	-0.117351	-0.108278	-0.091672	-0.0802637	-0.0715272	-0.0611273	-0.040446	0.00410782	0.0603977	0.118786	0.168276	0.192839	0.195814	0.19159	0.195483	0.195863	0.180487	0.154337	0.124112	0.0853524	0.0328512	-0.0129982	-0.0421969	-0.0428084	-0.0178881	0.0528871	0.169723	0.367304	0.634017	0.925773	1.16859	1.28831	1.28381	1.2076	1.09763	0.962774	0.837754	0.70341	0.557014	0.398447	0.260573	0.168762
15	-0.12422	-0.12268	-0.124433	-0.132479	-0.131143	-0.114937	-0.109155	-0.10158	-0.0856755	-0.0749012	-0.0668371	-0.0584799	-0.0515517	-0.031577	0.0194316	0.0771503	0.128938	0.180086	0.21015	0.202414	0.181274	0.187672	0.195096	0.173241	0.138592	0.103296	0.0664097	0.0202316	-0.0250126	-0.0551775	-0.0522677	-0.0249997	0.0612871	0.198218	0.425721	0.73587	1.04262	1.25632	1.33233	1.27755	1.16181	1.02713	0.879851	0.757714	0.635922	0.502517	0.349986	0.211653	0.118054
16	-0.11467	-0.116705	-0.121619	-0.132138	-0.121297	-0.099718	-0.101218	-0.0785897	-0.0537628	-0.0534087	-0.0467435	-0.0437399	-0.045674	-0.023468	0.0323365	0.0910644	0.126365	0.178263	0.218548	0.19748	0.160615	0.174778	0.188674	0.152569	0.107283	0.0711972	0.0348523	0.0024745	-0.0398856	-0.0687168	-0.0621777	-0.0248485	0.0860047	0.240869	0.486362	0.835861	1.13267	1.27395	1.29408	1.19411	1.0434	0.897191	0.745996	0.635335	0.536388	0.420409	0.289903	0.162271	0.0750207
17	-0.0921747	-0.100804	-0.108735	-0.116618	-0.0998747	-0.0779717	-0.092299	-0.0526888	-0.0228741	-0.02765	-0.0217962	-0.030869	-0.0466687	-0.0203446	0.0312644	0.0940784	0.106755	0.149695	0.206757	0.179638	0.13525	0.158401	0.180779	0.132641	0.0704808	0.0340795	-0.00584177	-0.0138607	-0.0485774	-0.0776078	-0.0724316	-0.0190595	0.110283	0.26453	0.482707	0.848201	1.11524	1.1617	1.14293	1.023	0.854091	0.721723	0.584553	0.48475	0.421306	0.331146	0.236407	0.128784	0.0553013
18	-0.0585552	-0.0793663	-0.0934156	-0.0842309	-0.0662828	-0.0550789	-0.070775	-0.0234585	-0.00446383	-0.00110041	0.00154729	-0.0256241	-0.0528532	-0.0171761	0.0198476	0.0837819	0.0799886	0.100886	0.166168	0.139172	0.110296	0.137817	0.164513	0.109581	0.0323133	-0.0150697	-0.0508351	-0.0354651	-0.0551478	-0.0798329	-0.0773706	0.000268378	0.141154	0.265839	0.420667	0.755331	0.954841	0.901666	0.845895	0.729931	0.574657	0.485294	0.386331	0.295548	0.281318	0.23035	0.171503	0.0937208	0.0508268
19	-0.0297584	-0.0628358	-0.0860992	-0.0506836	-0.0374606	-0.0435088	-0.0380433	-0.00540514	-0.00884102	0.0165711	0.00730555	-0.033678	-0.0583836	-0.0212399	-0.00283995	0.0619119	0.0559938	0.0531565	0.116003	0.0965579	0.0972672	0.111912	0.136785	0.0899749	0.0151334	-0.060267	-0.0768362	-0.0555581	-0.0545671	-0.0698413	-0.0725535	0.0167809	0.149802	0.217689	0.300004	0.556245	0.690034	0.591186	0.518664	0.430155	0.325382	0.295751	0.232341	0.140979	0.174332	0.16561	0.123901	0.0709627	0.0639123
20	-0.0159558	-0.0552508	-0.0824673	-0.031159	-0.019029	-0.0432038	-0.00644739	-0.00219734	-0.0248922	0.0202374	-0.00775155	-0.0515406	-0.0561237	-0.0335715	-0.0287531	0.040716	0.0332812	0.0242893	0.0773906	0.0706452	0.0950128	0.0859361	0.0990612	0.069525	0.0139571	-0.0909444	-0.0810688	-0.0710532	-0.0509109	-0.0551015	-0.0631269	0.0282027	0.133574	0.146401	0.192748	0.354866	0.449159	0.345444	0.283022	0.222403	0.187017	0.210705	0.146408	0.0613056	0.129225	0.14108	0.0997565	0.062907	0.0883784
21	-0.0101512	-0.0485964	-0.0774245	-0.0346128	-0.0112782	-0.0453748	0.00686243	-0.00694597	-0.0378842	0.0034764	-0.0257051	-0.0667706	-0.0495463	-0.048778	-0.0548764	0.0230067	0.0171208	0.00939708	0.0650141	0.0653411	0.0949834	0.0677221	0.0611184	0.0550293	0.0309397	-0.0925147	-0.0750553	-0.0748303	-0.0449055	-0.0410008	-0.0583413	0.0182942	0.0988594	0.0859314	0.130149	0.223862	0.324756	0.249035	0.197966	0.161318	0.167951	0.225165	0.141878	0.0579132	0.129808	0.149351	0.0994518	0.0676851	0.110598
22	-0.0116294	-0.0430922	-0.0630849	-0.0437685	-0.0113886	-0.0354575	0.0090679	-0.0125567	-0.0460842	-0.0200389	-0.0452198	-0.0751306	-0.0365006	-0.0565109	-0.0687854	0.0149715	0.000889905	0.00482518	0.0692252	0.070077	0.0943957	0.0579144	0.0262877	0.0444483	0.0435222	-0.0790414	-0.0657824	-0.0697934	-0.0386939	-0.0366311	-0.0596559	0.0124666	0.0591041	0.046891	0.115038	0.181034	0.297446	0.234193	0.20363	0.178369	0.209724	0.265001	0.158787	0.0843795	0.158176	0.155886	0.0992418	0.07302	0.126474
23	-0.00945696	-0.03187	-0.0430023	-0.055915	-0.0155049	-0.0188879	0.0096833	-0.0147739	-0.0528517	-0.0502096	-0.0561001	-0.0744599	-0.0190249	-0.0535477	-0.070086	0.00309556	-0.00733818	-0.00135486	0.0720198	0.0748078	0.0930076	0.0604097	-0.00115684	0.0357838	0.0568709	-0.0523105	-0.0582348	-0.0593074	-0.0384796	-0.0399667	-0.0612027	0.00291229	0.0234253	0.0286751	0.113339	0.178058	0.307888	0.262203	0.244444	0.223019	0.259026	0.292203	0.183852	0.11655	0.176862	0.159639	0.0941303	0.0755035	0.12881
24	-0.00451286	-0.0165549	-0.0189377	-0.0661854	-0.0241076	-0.00287957	0.0155998	-0.0101312	-0.0603519	-0.0799268	-0.0546303	-0.0660726	-0.00163779	-0.039795	-0.0592796	-0.0102853	-0.00206828	-0.00964094	0.0712163	0.0784448	0.0923704	0.0727443	-0.0191041	0.0267037	0.0728307	-0.0242603	-0.0515928	-0.0432641	-0.0404556	-0.0455862	-0.0644163	-0.00557418	-0.00307379	0.026597	0.109386	0.193285	0.336698	0.304852	0.294382	0.260669	0.292499	0.295245	0.203106	0.134533	0.177988	0.157699	0.0851418	0.0647217	0.119179
25	0.000568423	-0.00443489	0.00499409	-0.0728083	-0.0381142	0.014214	0.0212605	-0.00479013	-0.0701209	-0.104634	-0.0518111	-0.0542065	0.0159145	-0.0236596	-0.0489787	-0.0213194	0.00241114	-0.0155094	0.0630674	0.076161	0.0913806	0.0854991	-0.0315486	0.0228918	0.0775841	-0.000651996	-0.0512462	-0.0302606	-0.0473984	-0.0532209	-0.06525	-0.0121385	-0.0239392	0.0321478	0.106777	0.209619	0.360838	0.334063	0.321259	0.287055	0.304645	0.270452	0.203415	0.137808	0.169542	0.145813	0.0676824	0.0520892	0.0954685
26	0.00877127	0.00365566	0.0286106	-0.0771373	-0.0513056	0.0243969	0.0272406	0.00250723	-0.0770453	-0.12082	-0.0449202	-0.0419915	0.0296993	-0.00958006	-0.0438345	-0.0304524	0.008985	-0.0189814	0.0488748	0.0692967	0.0899729	0.0975321	-0.0365525	0.0220027	0.0776242	0.0150119	-0.0552849	-0.0183971	-0.0544503	-0.056709	-0.0644424	-0.016499	-0.0375382	0.041335	0.103805	0.217622	0.377551	0.345526	0.326186	0.292752	0.294184	0.231638	0.18855	0.129087	0.153444	0.131123	0.048272	0.0359568	0.0648535
27	0.0201354	0.00502189	0.0503296	-0.0803315	-0.059729	0.0246677	0.0307525	0.00957983	-0.0776783	-0.127448	-0.0368653	-0.0331762	0.0362939	-0.00315628	-0.0463011	-0.0366583	0.0154237	-0.0203932	0.0301004	0.0565267	0.0863994	0.104884	-0.0351504	0.0222621	0.0744186	0.0208901	-0.063527	-0.00822368	-0.0591373	-0.0553973	-0.0621827	-0.0195058	-0.0462183	0.049506	0.102888	0.215353	0.384257	0.33674	0.310058	0.276793	0.26705	0.189359	0.161451	0.113332	0.133718	0.114741	0.0276564	0.0184235	0.0325274
28	0.0311237	0.00589631	0.06688	-0.0854491	-0.0589157	0.0205709	0.0307367	0.0135157	-0.0762272	-0.119966	-0.0314963	-0.0253264	0.0357759	-0.000567257	-0.0572056	-0.0351978	0.0207118	-0.0231471	0.0095159	0.0387597	0.0855841	0.105948	-0.0333418	0.0288669	0.0677715	0.0162936	-0.0717436	-0.000361468	-0.0621536	-0.0512606	-0.0518586	-0.0273896	-0.0473101	0.0567074	0.109765	0.214219	0.381122	0.310803	0.275158	0.247223	0.230987	0.141196	0.126284	0.09459	0.113071	0.0942072	-0.00238317	0.00284155	0.00309707
29	0.0454106	-0.0018386	0.0832824	-0.0850985	-0.0517628	0.0063675	0.0252526	0.0162041	-0.0609007	-0.109734	-0.0259215	-0.0279759	0.0245478	-0.0118044	-0.0672715	-0.0304386	0.0257268	-0.0252713	-0.0070814	0.0184848	0.0809061	0.09892	-0.0231003	0.0295638	0.0670243	0.00624741	-0.081338	0.00834908	-0.0564499	-0.044607	-0.0447635	-0.0315771	-0.0502473	0.0590885	0.11528	0.198355	0.368011	0.273667	0.234725	0.203113	0.195203	0.111955	0.0938231	0.0771175	0.0925797	0.0745769	-0.0232873	-0.0120787	-0.0187198
30	0.0618867	-0.0140691	0.09696	-0.0713357	-0.0472346	-0.0121127	0.0185204	0.0168863	-0.0359813	-0.0951002	-0.0206731	-0.0329269	0.00606108	-0.021147	-0.0767369	-0.0246375	0.0247353	-0.0217009	-0.0239585	-0.00258472	0.0703124	0.0923089	-0.00775208	0.0218973	0.0725195	-0.00144241	-0.089333	0.0120656	-0.0439822	-0.0401858	-0.0317645	-0.0347442	-0.0565735	0.0571867	0.118962	0.178379	0.343048	0.236754	0.191612	0.153435	0.167464	0.0902608	0.064538	0.0612168	0.0748976	0.0534004	-0.0415617	-0.029104	-0.0348836
contact 7
	time
frequency	-1.5	-1.45	-1.4	-1.35	-1.3	-1.25	-1.2	-1.15	-1.1	-1.05	-1	-0.95	-0.9	-0.85	-0.8	-0.75	-0.7	-0.65	-0.6	-0.55	-0.5	-0.45	-0.4	-0.35	-0.3	-0.25	-0.2	-0.15	-0.1	-0.05	0	0.05	0.1	0.15	0.2	0.25	0.3	0.35	0.4	0.45	0.5	0.55	0.6	0.65	0.7	0.75	0.8	0.85	0.9
1	-0.342718	-0.329296	-0.314148	-0.298614	-0.280158	-0.260125	-0.238675	-0.21597	-0.194017	-0.169257	-0.143564	-0.117031	-0.0897932	-0.0642002	-0.0362347	-0.00830871	0.0192789	0.0462679	0.0704834	0.0958419	0.120186	0.143387	0.165263	0.184067	0.202676	0.219204	0.233451	0.245296	0.254065	0.26123	0.265976	0.268264	0.26801	0.265423	0.259979	0.251757	0.240822	0.227331	0.212787	0.194962	0.175154	0.153485	0.130044	0.106916	0.0803842	0.0525177	0.0235788	-0.0061281	-0.033969
2	-0.00624011	-0.00310352	0.00143959	0.00686333	0.0136234	0.0202695	0.0253091	0.0275808	0.0272883	0.0255695	0.0241342	0.0246285	0.0283046	0.0352731	0.0472172	0.063848	0.08469	0.108778	0.13272	0.159024	0.184298	0.207276	0.226651	0.240018	0.248162	0.24877	0.241709	0.227609	0.209349	0.185009	0.15721	0.127328	0.0969465	0.0699991	0.0433695	0.0202301	0.000709454	-0.0155549	-0.0280708	-0.0393613	-0.0488004	-0.0570467	-0.0649771	-0.0727585	-0.081971	-0.0914841	-0.10018	-0.106775	-0.110276
3	-0.0304945	-0.053832	-0.0767784	-0.095741	-0.111716	-0.12142	-0.124188	-0.120386	-0.111497	-0.096663	-0.0776188	-0.0560663	-0.032833	-0.00997499	0.0157056	0.0406413	0.0626648	0.0811698	0.0962005	0.111482	0.125616	0.137722	0.147416	0.153947	0.157862	0.157438	0.151458	0.139161	0.122137	0.0974549	0.0667349	0.0313197	-0.0068525	-0.0424552	-0.0793896	-0.112469	-0.139353	-0.157567	-0.165257	-0.163324	-0.151302	-0.131013	-0.104598	-0.0766534	-0.0445729	-0.0126817	0.0169995	0.0424638	0.061114
4	-0.0347565	-0.0536428	-0.0706519	-0.0822107	-0.0897388	-0.0927887	-0.0923963	-0.0898469	-0.0869867	-0.0840894	-0.0798286	-0.0717791	-0.0595706	-0.0452496	-0.0260698	-0.00376739	0.0188952	0.0398618	0.0584953	0.0818715	0.111726	0.148376	0.189042	0.225209	0.256664	0.275053	0.275428	0.254843	0.218438	0.16551	0.105023	0.0428857	-0.0148268	-0.0599991	-0.0971248	-0.120018	-0.12915	-0.126925	-0.116749	-0.0994846	-0.0777375	-0.0520978	-0.023574	0.00365525	0.0322082	0.0591316	0.0842495	0.106477	0.12164
5	-0.0564789	-0.0683371	-0.071241	-0.0667217	-0.0566586	-0.0451883	-0.0339266	-0.021722	-0.00965912	0.00180993	0.00995814	0.0139519	0.010441	-0.00137216	-0.0185503	-0.0296169	-0.0292278	-0.0173366	0.0053232	0.0435839	0.0906932	0.14094	0.192206	0.241086	0.291757	0.330867	0.348741	0.332537	0.281848	0.196178	0.0923625	-0.0158559	-0.113361	-0.183246	-0.232807	-0.254346	-0.250524	-0.226863	-0.192507	-0.14503	-0.0912512	-0.0357663	0.0197537	0.070069	0.119432	0.157414	0.182056	0.195388	0.196704
6	-0.053336	-0.0626706	-0.0651533	-0.0617042	-0.0511983	-0.0375004	-0.0249564	-0.0138087	-0.00613344	-0.00366178	-0.00501861	-0.00718239	-0.00760853	-0.00637106	-0.0036499	0.00222676	0.0102841	0.0164547	0.024094	0.0389325	0.0625864	0.101318	0.155577	0.214267	0.279671	0.33382	0.366049	0.368742	0.338102	0.272561	0.180912	0.0741219	-0.0266623	-0.0991705	-0.148068	-0.167045	-0.164754	-0.14468	-0.11447	-0.0780323	-0.0413877	-0.00834706	0.0178519	0.0384365	0.0574478	0.0699111	0.0771305	0.0821224	0.0849049
7	-0.0243626	-0.0259888	-0.02368	-0.0239464	-0.0267515	-0.0344495	-0.0422216	-0.042653	-0.0403592	-0.0382075	-0.0326494	-0.0228116	-0.0093645	0.00342112	0.0130486	0.0129103	0.00204243	-0.0151311	-0.028254	-0.0299937	-0.0160982	0.0166288	0.0660875	0.127511	0.210076	0.304609	0.393064	0.456216	0.478035	0.459672	0.400746	0.304663	0.190568	0.0844243	-0.00656672	-0.0551622	-0.0786938	-0.081965	-0.0762868	-0.0689345	-0.0566044	-0.0371049	-0.0157501	-0.000166354	0.00753448	0.0016434	-0.00928634	-0.0142607	-0.00720108
8	-0.011707	-0.0215715	-0.0159067	-0.00610021	0.0040083	0.000313891	-0.0150876	-0.0232965	-0.0255949	-0.0180963	-0.00936604	-0.00527889	-0.00298712	0.00113545	0.00595715	-0.000722769	-0.0295847	-0.0604956	-0.0729553	-0.0655242	-0.0438868	-0.0113065	0.0350685	0.0996801	0.177506	0.271138	0.383295	0.505804	0.602435	0.645931	0.600599	0.474988	0.319918	0.181242	0.0762138	0.0320169	-0.00168925	-0.0320697	-0.0638029	-0.0869467	-0.0797906	-0.0503237	-0.0261129	-0.0191438	-0.0255998	-0.0471657	-0.0666255	-0.0540842	-0.0109628
9	-0.00275584	-0.044952	-0.0318465	0.00951763	0.0343007	0.0237191	0.00656038	0.0199431	0.0388698	0.0655562	0.0649968	0.0560273	0.0381443	0.025116	0.0218454	0.0331287	0.0337648	0.0108781	-0.0192501	-0.0336699	-0.0199723	0.00491797	0.0492423	0.1111	0.170405	0.229389	0.314892	0.442228	0.583277	0.678875	0.647938	0.488829	0.306225	0.165349	0.0892276	0.0783639	0.0483283	-0.0067513	-0.0507852	-0.0624184	-0.049734	-0.0332627	-0.0169278	-0.00940994	-0.0329016	-0.0684109	-0.0819069	-0.0592874	-0.0160882
10	-0.0471265	-0.0745074	-0.0503535	0.000800091	0.0249892	0.00871633	-0.0267448	-0.00777061	0.0400513	0.0943377	0.101384	0.100821	0.0904923	0.0841333	0.0875659	0.132581	0.184425	0.20176	0.177711	0.137827	0.126509	0.13619	0.168734	0.198958	0.238975	0.290258	0.374023	0.465676	0.548894	0.587062	0.565044	0.472824	0.345228	0.246683	0.220013	0.247964	0.228455	0.187154	0.185932	0.212292	0.220328	0.204318	0.185989	0.165167	0.113765	0.0697402	0.0547475	0.051049	0.0609412
11	-0.101691	-0.104488	-0.0805006	-0.0482114	-0.0346058	-0.0428188	-0.0604448	-0.0483417	-0.0111641	0.0425344	0.0653964	0.0855386	0.0912032	0.0961134	0.1103	0.152464	0.207379	0.251222	0.256781	0.236422	0.228983	0.239536	0.26499	0.274753	0.296375	0.335351	0.404656	0.462951	0.502491	0.517212	0.515401	0.484302	0.431499	0.403515	0.410977	0.439865	0.445477	0.440102	0.443332	0.454451	0.448528	0.411721	0.364783	0.33279	0.28441	0.230553	0.184548	0.147397	0.139679
12	-0.12872	-0.125206	-0.102651	-0.0778408	-0.0700595	-0.0760285	-0.0866258	-0.0755006	-0.0426878	0.00974656	0.0527124	0.0827117	0.0846675	0.0874079	0.0985888	0.130372	0.180055	0.228453	0.246572	0.243905	0.242209	0.253741	0.274094	0.278467	0.290635	0.313016	0.369726	0.410808	0.445179	0.475244	0.496553	0.493526	0.47574	0.487493	0.527152	0.57182	0.597747	0.605788	0.594551	0.582018	0.558701	0.506265	0.442271	0.401982	0.349183	0.28435	0.219857	0.171787	0.149096
13	-0.136527	-0.133838	-0.110364	-0.0871244	-0.0821431	-0.090871	-0.100984	-0.090621	-0.0525165	0.0147628	0.0837226	0.108595	0.0828755	0.0719142	0.0753912	0.104424	0.150902	0.189164	0.207042	0.21069	0.216686	0.225476	0.237859	0.238874	0.249922	0.265609	0.314947	0.347416	0.383662	0.438679	0.485798	0.508918	0.511605	0.548794	0.621617	0.695635	0.735662	0.735625	0.702445	0.664286	0.618258	0.548397	0.467677	0.409153	0.342357	0.266659	0.193605	0.146765	0.114418
14	-0.12504	-0.127079	-0.105328	-0.0844051	-0.0810527	-0.093029	-0.101317	-0.0970455	-0.0595978	0.0380456	0.137768	0.142686	0.0772759	0.047057	0.0407004	0.0680721	0.100413	0.121995	0.13451	0.145205	0.155019	0.160366	0.164219	0.162172	0.172224	0.193984	0.239141	0.265866	0.30864	0.382973	0.45889	0.516785	0.541295	0.584097	0.675612	0.770345	0.812467	0.801875	0.743579	0.674346	0.610268	0.535496	0.440764	0.360788	0.279333	0.201359	0.131358	0.0863175	0.0530949
15	-0.0964045	-0.0981805	-0.0792843	-0.063296	-0.0668233	-0.0833913	-0.0861964	-0.0884627	-0.0583391	0.0798176	0.203132	0.165575	0.0615691	0.0187231	0.00858535	0.0306754	0.0440253	0.0424681	0.0495581	0.066207	0.069036	0.0772819	0.0785527	0.0702481	0.0794803	0.118082	0.169893	0.194405	0.248486	0.333218	0.425836	0.508888	0.558222	0.593161	0.673446	0.76362	0.794263	0.766646	0.683238	0.589253	0.523757	0.453755	0.35472	0.264952	0.17624	0.102899	0.0534006	0.0124092	-0.0132283
16	-0.0647514	-0.0569551	-0.0426234	-0.0327108	-0.0431611	-0.0669894	-0.0622355	-0.072002	-0.0480916	0.124779	0.252906	0.156605	0.0319297	-0.00936157	-0.0158864	-0.00324524	-0.00511766	-0.0291753	-0.0200537	-0.00904986	-0.0166042	-0.0030709	0.00610158	-0.00914604	-0.000835585	0.0595588	0.12773	0.158059	0.223344	0.309424	0.399924	0.485809	0.554016	0.571044	0.6148	0.673588	0.687485	0.643134	0.536162	0.442912	0.394105	0.331593	0.238438	0.151208	0.0690176	0.00950288	-0.0147372	-0.0458987	-0.060396
17	-0.041797	-0.0208177	-0.0130122	-0.00650836	-0.0120012	-0.0447077	-0.0379576	-0.052827	-0.0451722	0.138725	0.273748	0.138999	0.00402685	-0.0289093	-0.0319147	-0.0257979	-0.0316665	-0.0725844	-0.0604016	-0.0649452	-0.0806683	-0.0633649	-0.0369049	-0.0552953	-0.05269	0.0261127	0.115606	0.160116	0.227153	0.3044	0.38379	0.45557	0.526377	0.532411	0.527343	0.544848	0.547281	0.500795	0.380325	0.306372	0.276097	0.223102	0.143585	0.0635778	-0.00595043	-0.0437256	-0.0565417	-0.0732143	-0.0782705
18	-0.0309943	0.00166646	0.00326621	0.00859764	0.0135936	-0.0204271	-0.0177615	-0.040291	-0.0374304	0.14866	0.262608	0.103512	-0.0234632	-0.0409928	-0.0337333	-0.0340648	-0.0415067	-0.0864211	-0.0774974	-0.100935	-0.122587	-0.0960951	-0.0563796	-0.0754083	-0.0728068	0.0251837	0.120412	0.187409	0.24784	0.307078	0.378317	0.434593	0.484642	0.487436	0.446166	0.416796	0.411872	0.362646	0.240376	0.200391	0.177728	0.129075	0.0666288	-0.000836137	-0.0559643	-0.0635613	-0.0805537	-0.0856876	-0.0809979
19	-0.0291183	0.00753474	0.0040473	0.0113293	0.0254104	-0.00210352	-0.00610773	-0.0345938	-0.0294399	0.155344	0.229024	0.0655509	-0.0368358	-0.0384687	-0.012671	-0.0203502	-0.0311346	-0.0690472	-0.0719253	-0.104156	-0.133142	-0.0898786	-0.047209	-0.0691731	-0.0591478	0.0507247	0.135814	0.221006	0.268142	0.308365	0.373875	0.428769	0.447497	0.443395	0.392688	0.323956	0.318478	0.27027	0.155078	0.144221	0.115695	0.0664083	0.0185499	-0.0278574	-0.0685645	-0.0523797	-0.0812564	-0.0877664	-0.0726623
20	-0.0291942	0.00195791	-0.0034676	0.00712505	0.0191251	0.00362287	-0.00831955	-0.0344531	-0.0135439	0.170434	0.178118	0.027163	-0.0362371	-0.0213791	0.0267634	0.0101934	-0.00951022	-0.0307318	-0.0484529	-0.0781499	-0.10871	-0.0472374	-0.0141807	-0.0421107	-0.0155597	0.0922217	0.162268	0.255325	0.2795	0.31483	0.369389	0.438686	0.424727	0.401154	0.360658	0.268238	0.269685	0.220192	0.124658	0.132463	0.0861623	0.0343219	-0.00432198	-0.0248203	-0.043807	-0.0233167	-0.0639399	-0.0799749	-0.057979
21	-0.0327677	-0.00998172	-0.0136094	-0.00534328	0.00384951	-0.00581245	-0.0165556	-0.0374265	-0.00398101	0.168607	0.147631	0.00261887	-0.0249405	-0.0030035	0.0674044	0.043968	0.0195636	0.0104339	-0.0124335	-0.0263755	-0.0602795	0.0101943	0.0308185	0.00199198	0.031117	0.122939	0.184307	0.272077	0.277418	0.321124	0.361711	0.448001	0.424863	0.370293	0.353061	0.258882	0.261111	0.224675	0.143897	0.156367	0.0959878	0.0384753	0.00190961	0.00353008	0.00432658	0.0149835	-0.0319318	-0.0625018	-0.043372
22	-0.0344319	-0.0174544	-0.0234266	-0.0156209	-0.0157672	-0.0216115	-0.0318353	-0.0420088	0.0104889	0.181076	0.116729	-0.0146304	-0.0183604	0.0156036	0.0967731	0.06495	0.0377393	0.0413388	0.0246136	0.0226727	-0.00320887	0.0655796	0.0705903	0.0446873	0.0742677	0.147926	0.206692	0.279123	0.262799	0.330965	0.357432	0.458191	0.426286	0.348357	0.340244	0.266931	0.272446	0.23988	0.179207	0.197499	0.117597	0.0585795	0.0239349	0.0372066	0.0588882	0.0474134	-0.00704394	-0.0359813	-0.0284262
23	-0.0370681	-0.0207708	-0.0319799	-0.023654	-0.0307495	-0.0355744	-0.0417927	-0.0472972	0.018409	0.188324	0.10395	-0.0221887	-0.015205	0.0241821	0.108094	0.0724645	0.0457703	0.05945	0.055655	0.0617407	0.0429032	0.103659	0.0986232	0.0798215	0.100734	0.157137	0.218703	0.270075	0.243405	0.334984	0.350963	0.458253	0.430468	0.338213	0.328473	0.282464	0.286258	0.259562	0.217727	0.237884	0.147584	0.0866067	0.0537949	0.0681055	0.104763	0.071952	0.0108078	-0.0106294	-0.0148257
24	-0.0414797	-0.0146355	-0.0390269	-0.0267503	-0.0390405	-0.0449153	-0.0422721	-0.0532057	0.0124854	0.200191	0.106142	-0.0236728	-0.0185051	0.0171851	0.10642	0.0666838	0.0401264	0.0623054	0.0735115	0.084859	0.0668743	0.119207	0.110294	0.099055	0.10625	0.15199	0.21662	0.25081	0.21824	0.327293	0.336997	0.451967	0.43158	0.337569	0.315976	0.295684	0.299264	0.273797	0.243815	0.269435	0.175623	0.112558	0.0809832	0.0882794	0.132509	0.08869	0.0163537	0.00823778	0.00072511
25	-0.0431438	-0.00675188	-0.045591	-0.0264492	-0.0455083	-0.049549	-0.0392796	-0.05672	0.00879666	0.218327	0.105449	-0.0236273	-0.0233608	0.0103858	0.0941607	0.0523074	0.0270299	0.0576226	0.0850876	0.0923947	0.0798378	0.121436	0.111015	0.108379	0.099508	0.145777	0.208153	0.224196	0.194482	0.314698	0.322169	0.442704	0.426552	0.331655	0.299661	0.301477	0.300754	0.277398	0.260756	0.288458	0.193976	0.131336	0.102552	0.104498	0.148359	0.0945379	0.00958648	0.0234038	0.0107682
26	-0.0436408	0.00213483	-0.0507899	-0.0237944	-0.0493367	-0.0501106	-0.0316297	-0.0576397	0.00135007	0.237994	0.107395	-0.0235932	-0.0300405	0.000688042	0.074821	0.0328614	0.00813494	0.0450115	0.0882177	0.0869668	0.0800388	0.111266	0.101793	0.107395	0.0808435	0.136065	0.189807	0.193353	0.171006	0.295243	0.301154	0.430881	0.417316	0.318456	0.281759	0.298601	0.291823	0.272285	0.263289	0.292043	0.203779	0.141544	0.113503	0.113805	0.148666	0.0923916	-0.00494096	0.0321343	0.0168048
27	-0.0418847	0.00981959	-0.0533824	-0.0200854	-0.0510121	-0.0474259	-0.0210882	-0.0544939	-0.00733958	0.25594	0.112027	-0.0232373	-0.036807	-0.0077496	0.0523433	0.012981	-0.0124306	0.0272924	0.0851961	0.0728059	0.0727068	0.0941143	0.0867764	0.0997914	0.0560202	0.12517	0.163799	0.163144	0.149217	0.272801	0.275367	0.417901	0.405548	0.296646	0.262647	0.288018	0.273721	0.260568	0.250924	0.281125	0.206602	0.143822	0.112317	0.116518	0.135746	0.0843145	-0.0220571	0.0355993	0.0191
28	-0.0334499	0.0131377	-0.0525162	-0.0188953	-0.0514358	-0.0381598	-0.0109102	-0.0512959	-0.00493715	0.27254	0.110955	-0.0215119	-0.0433779	-0.00889404	0.0261775	-0.0103904	-0.0328195	0.010375	0.0787427	0.0536609	0.0621765	0.0737104	0.0707622	0.0860697	0.0309431	0.1153	0.132923	0.130709	0.136396	0.251216	0.253832	0.406774	0.392236	0.267161	0.243262	0.270115	0.247988	0.243565	0.22933	0.259743	0.204604	0.141839	0.102413	0.11818	0.11129	0.0683472	-0.0398481	0.0375607	0.0160775
29	-0.0267637	0.0151654	-0.0496756	-0.0190863	-0.0513845	-0.0321395	5.28291e-05	-0.040701	-0.0111506	0.278704	0.118919	-0.0172212	-0.0465308	-0.00943524	0.00713447	-0.0230979	-0.0463267	-0.00878823	0.0682157	0.0349775	0.0506536	0.0566107	0.0550629	0.073376	0.00996495	0.103023	0.100077	0.112772	0.12087	0.232411	0.227013	0.393584	0.377264	0.235618	0.223612	0.249047	0.219938	0.223862	0.191963	0.231797	0.200105	0.133174	0.079274	0.108392	0.0815213	0.054861	-0.0493908	0.0333391	0.0141638
30	-0.0238217	0.0127761	-0.0426248	-0.0216246	-0.051776	-0.028614	0.0134578	-0.02786	-0.017291	0.264902	0.144349	-0.00723044	-0.0476855	-0.00798923	-0.00872374	-0.0331514	-0.0571183	-0.0253553	0.0549593	0.0175985	0.0394	0.040603	0.0464134	0.0591849	-0.00855507	0.0882534	0.0645887	0.0990604	0.104541	0.220668	0.198847	0.373019	0.365174	0.212619	0.202123	0.221478	0.188272	0.20791	0.149019	0.199635	0.201151	0.125415	0.0528118	0.0929322	0.053789	0.0396249	-0.0511795	0.0246502	0.0127254
contact 8
	time
frequency	-1.5	-1.45	-1.4	-1.35	-1.3	-1.25	-1.2	-1.15	-1.1	-1.05	-1	-0.95	-0.9	-0.85	-0.8	-0.75	-0.7	-0.65	-0.6	-0.55	-0.5	-0.45	-0.4	-0.35	-0.3	-0.25	-0.2	-0.15	-0.1	-0.05	0	0.05	0.1	0.15	0.2	0.25	0.3	0.35	0.4	0.45	0.5	0.55	0.6	0.65	0.7	0.75	0.8	0.85	0.9
1	-0.250093	-0.242477	-0.233497	-0.224002	-0.212427	-0.199547	-0.185408	-0.170075	-0.154929	-0.137535	-0.119213	-0.100076	-0.0802511	-0.0614751	-0.0407807	-0.0198937	0.000996592	0.0216969	0.040475	0.0602901	0.0793816	0.0975819	0.114731	0.129484	0.14415	0.157304	0.168808	0.178534	0.185844	0.19189	0.195942	0.197957	0.197906	0.196014	0.19197	0.185882	0.177804	0.167819	0.157013	0.143718	0.128926	0.112798	0.0955062	0.0786602	0.0596109	0.0399071	0.0197314	-0.000737689	-0.019747
2	-0.0895443	-0.0908626	-0.0922484	-0.093611	-0.095111	-0.0963286	-0.0965283	-0.0947048	-0.0903859	-0.0821489	-0.0697952	-0.052904	-0.0309723	-0.00604035	0.0255524	0.0605044	0.096732	0.13202	0.162539	0.192931	0.220571	0.245494	0.267319	0.283997	0.297297	0.304751	0.305944	0.301069	0.291655	0.276845	0.258073	0.236179	0.212002	0.188357	0.161962	0.135466	0.109693	0.0854628	0.065088	0.0457248	0.0296587	0.0171076	0.008083	0.00272226	-0.000270269	-0.000916604	-0.000100383	0.00124073	0.00227442
3	-0.0374194	-0.0460717	-0.053008	-0.0577379	-0.0616361	-0.0649637	-0.0685366	-0.0725213	-0.0763368	-0.0802985	-0.0833364	-0.0851197	-0.0845829	-0.0801158	-0.0686895	-0.0489739	-0.0213162	0.0132723	0.0507196	0.0966456	0.145528	0.19299	0.235249	0.267956	0.294369	0.306857	0.300312	0.272589	0.230663	0.173158	0.108862	0.0423753	-0.0222134	-0.076366	-0.12493	-0.159259	-0.17713	-0.178518	-0.166515	-0.141793	-0.108836	-0.0717136	-0.0337543	-6.75155e-05	0.0330383	0.0610239	0.0832046	0.0999402	0.111558
4	0.00316494	-0.00514009	-0.0159855	-0.0279006	-0.0410893	-0.0533135	-0.0640099	-0.0732143	-0.0799829	-0.0850461	-0.0885236	-0.0914944	-0.0943434	-0.0964218	-0.0980407	-0.0970254	-0.0903583	-0.0750526	-0.0515125	-0.0138214	0.0389851	0.107286	0.18573	0.257825	0.325432	0.372469	0.388776	0.367188	0.314627	0.230384	0.128031	0.0192249	-0.0831165	-0.160228	-0.215687	-0.237919	-0.228214	-0.192984	-0.145648	-0.0877727	-0.0317658	0.0164758	0.0547657	0.0810109	0.100835	0.111717	0.113666	0.109832	0.105059
5	-0.00867843	-0.0192777	-0.0343698	-0.0496089	-0.0637458	-0.0752121	-0.0848579	-0.0914976	-0.093537	-0.0922956	-0.0882706	-0.0811981	-0.0718822	-0.062622	-0.0517924	-0.0411042	-0.0330778	-0.0310851	-0.0334557	-0.0321989	-0.0175152	0.0171446	0.0770111	0.156673	0.256402	0.34656	0.406839	0.422554	0.390968	0.311707	0.199568	0.072388	-0.0488144	-0.141533	-0.212864	-0.251011	-0.256039	-0.232665	-0.19119	-0.130291	-0.0604186	0.00978347	0.0732933	0.121077	0.15656	0.175118	0.179254	0.171522	0.156553
6	0.0137425	0.00587266	-0.0112675	-0.0327214	-0.0557604	-0.0747812	-0.0888413	-0.0990956	-0.105767	-0.111637	-0.119794	-0.128046	-0.133467	-0.137078	-0.137338	-0.1314	-0.121114	-0.108007	-0.0960488	-0.0816833	-0.0563594	-0.0148018	0.0467536	0.129355	0.243187	0.363999	0.472494	0.546458	0.56486	0.523506	0.426696	0.291737	0.145945	0.026678	-0.0706563	-0.128193	-0.147246	-0.14079	-0.120448	-0.0851892	-0.0439635	-0.00303197	0.0343333	0.0621284	0.0817148	0.0911501	0.0945487	0.0940884	0.0909851
7	0.00559569	0.00648273	9.33129e-05	-0.0137547	-0.0348613	-0.0569725	-0.0746642	-0.0868405	-0.0930412	-0.0979523	-0.113471	-0.140211	-0.168846	-0.189265	-0.191948	-0.176549	-0.154475	-0.131458	-0.116955	-0.105944	-0.0867717	-0.053571	-0.00441386	0.0675892	0.182684	0.326335	0.483053	0.621667	0.701012	0.71324	0.64582	0.515679	0.354725	0.208777	0.0743395	-0.0196693	-0.063337	-0.0686842	-0.0522921	-0.0214651	0.00274729	0.00948266	0.0038009	-0.00647481	-0.0160236	-0.0200477	-0.0194527	-0.0148886	-0.00946857
8	-0.00883977	-0.0207509	-0.0237931	-0.016709	-0.0115812	-0.0210501	-0.0408079	-0.0582041	-0.0649199	-0.0667044	-0.0827788	-0.113169	-0.146268	-0.17225	-0.178818	-0.167542	-0.145432	-0.118531	-0.102089	-0.0920913	-0.0835461	-0.0723874	-0.0469909	0.0105014	0.123866	0.277416	0.44805	0.597818	0.692803	0.731559	0.68306	0.55778	0.388819	0.233227	0.0947753	0.00155087	-0.0322976	-0.0256315	-0.00206601	0.0230364	0.0217915	-0.00968041	-0.0481445	-0.0747388	-0.087493	-0.0888996	-0.0911077	-0.0936177	-0.0876887
9	-0.00208507	-0.0321948	-0.0321637	-0.00464196	0.0166214	0.0193033	0.0110712	-0.00326778	-0.0182559	-0.0332845	-0.0586944	-0.093126	-0.120696	-0.134519	-0.126965	-0.11889	-0.119523	-0.120364	-0.109031	-0.0819365	-0.0615466	-0.0636896	-0.0581906	-0.00978143	0.0861722	0.201127	0.332983	0.47605	0.594011	0.661998	0.62726	0.511859	0.3605	0.221837	0.102583	0.0166383	-0.00278629	0.0124891	0.0281446	0.0305604	0.0141319	-0.0231123	-0.0744332	-0.105444	-0.109895	-0.103771	-0.108187	-0.118587	-0.11512
10	0.00452631	-0.0277175	-0.0397399	-0.0135469	0.00644852	0.0223854	0.048298	0.060315	0.0393664	0.00248524	-0.0368571	-0.0754924	-0.0943604	-0.0835907	-0.0515865	-0.0448693	-0.0605615	-0.090051	-0.0989526	-0.0609958	-0.0198303	-0.0181539	-0.0156727	0.031781	0.0964306	0.171834	0.265277	0.394179	0.52037	0.595411	0.586985	0.530643	0.44717	0.33313	0.214827	0.11678	0.0985187	0.0960832	0.0924752	0.0962954	0.0795507	0.0332991	-0.0193323	-0.0367802	-0.0341712	-0.0346987	-0.0437829	-0.07228	-0.0875487
11	-0.0102669	-0.0270912	-0.0538785	-0.0536633	-0.0416839	-0.00730574	0.036945	0.0609426	0.0555393	0.0244157	-0.013419	-0.0365775	-0.0312841	-0.00805941	0.0252372	0.029567	0.0212766	0.00982926	-0.000352029	0.0153484	0.0410623	0.0428228	0.0525463	0.0955233	0.128052	0.180363	0.23757	0.326569	0.423067	0.495888	0.558571	0.596165	0.583625	0.496904	0.387772	0.28323	0.244233	0.217974	0.213874	0.242061	0.226274	0.165335	0.117891	0.113369	0.0997542	0.0582385	0.0248101	-0.0203109	-0.0550662
12	-0.0281784	-0.0306422	-0.0600401	-0.0772113	-0.0651422	-0.025551	0.00221702	0.0168726	0.0246582	0.0109175	-0.0211391	-0.0344806	-0.0120188	0.0142362	0.0398058	0.0525054	0.062297	0.0779925	0.0827765	0.0748509	0.0737329	0.0745162	0.0837564	0.112377	0.125298	0.169299	0.195905	0.250752	0.344143	0.454032	0.584602	0.672701	0.684237	0.616136	0.518945	0.412829	0.351275	0.32314	0.328314	0.355847	0.344402	0.288253	0.238385	0.218737	0.173405	0.0915854	0.0234798	-0.0179356	-0.0482519
13	-0.0262418	-0.030206	-0.0633327	-0.07595	-0.059229	-0.0251143	-0.0158412	-0.0143772	-0.0156738	-0.0280301	-0.0546425	-0.0683512	-0.0430961	-0.017088	0.00569628	0.0299507	0.0583419	0.0854851	0.0976052	0.0843625	0.073605	0.073999	0.0734271	0.0834572	0.0932132	0.138119	0.16268	0.209134	0.328998	0.511369	0.685444	0.762482	0.752757	0.680999	0.582488	0.474629	0.409175	0.401827	0.398369	0.4055	0.389723	0.337403	0.282017	0.248606	0.176977	0.0668243	-0.0225464	-0.0482779	-0.0626906
14	-0.0108441	-0.0206156	-0.0582333	-0.0698741	-0.0506651	-0.0244301	-0.0232133	-0.0268202	-0.0479723	-0.0755508	-0.0910226	-0.104453	-0.0942237	-0.0692174	-0.0466567	-0.0142971	0.0318222	0.0568426	0.0691519	0.0617571	0.0520014	0.0464736	0.0393509	0.0335604	0.0382777	0.0910769	0.144152	0.197935	0.339305	0.573192	0.772115	0.831619	0.78551	0.706795	0.599113	0.481378	0.429844	0.435195	0.412938	0.392859	0.367935	0.319932	0.253252	0.221815	0.153955	0.0329093	-0.0660046	-0.0809843	-0.0836279
15	0.0175789	0.000546266	-0.0474866	-0.0607296	-0.0416514	-0.0253363	-0.0218972	-0.025594	-0.0613097	-0.114746	-0.121944	-0.120824	-0.131168	-0.109001	-0.0798333	-0.0512288	0.00654767	0.0214038	0.0249282	0.0272312	0.0209492	0.00387061	-0.00524018	-0.0128577	-0.0188168	0.0436486	0.14092	0.224059	0.381702	0.616702	0.817005	0.861138	0.776728	0.679753	0.551053	0.425389	0.404595	0.411508	0.367666	0.329476	0.296144	0.24434	0.173694	0.158146	0.112717	-0.00408054	-0.0954533	-0.100916	-0.102081
16	0.049016	0.0315921	-0.0309424	-0.0469744	-0.0329369	-0.0302906	-0.0162847	-0.0181037	-0.0584681	-0.131803	-0.142945	-0.12073	-0.142919	-0.12108	-0.0843361	-0.0638999	-0.00796409	-0.0105327	-0.0195004	-0.00581964	-0.0109867	-0.0414866	-0.0518318	-0.0496088	-0.062876	0.00597195	0.145133	0.266037	0.4304	0.636271	0.820209	0.847995	0.734973	0.605449	0.451336	0.333929	0.350619	0.340399	0.273603	0.23934	0.201878	0.141161	0.0896239	0.0900105	0.0637865	-0.0399019	-0.110156	-0.107374	-0.106841
17	0.0726613	0.0719113	-1.8654e-06	-0.0318149	-0.024545	-0.0360817	-0.01273	-0.00348779	-0.039239	-0.118542	-0.154652	-0.116734	-0.134596	-0.115758	-0.0734033	-0.0582722	-0.014506	-0.0340951	-0.0575419	-0.032883	-0.0331386	-0.0786065	-0.0919196	-0.0777696	-0.0921731	-0.0314978	0.133221	0.283557	0.440377	0.630941	0.802536	0.827643	0.696487	0.530077	0.363627	0.255387	0.295878	0.262411	0.173113	0.159593	0.119629	0.0582326	0.0369522	0.0406757	0.0257004	-0.0602772	-0.116745	-0.107883	-0.0992869
18	0.0898977	0.103668	0.032228	-0.0193614	-0.0193719	-0.041927	-0.00951444	0.0106302	-0.026432	-0.0934577	-0.15223	-0.116944	-0.122238	-0.103788	-0.0566369	-0.0445917	-0.0227519	-0.0562205	-0.0871895	-0.0538672	-0.0513131	-0.111562	-0.12414	-0.105813	-0.111806	-0.0597889	0.11734	0.278369	0.429614	0.639867	0.793616	0.79948	0.652509	0.459286	0.291473	0.207036	0.256257	0.192533	0.0822153	0.0932624	0.0532239	-0.00113638	0.0109655	0.0105784	-0.0119681	-0.0802779	-0.122847	-0.112229	-0.0891286
19	0.103691	0.123623	0.057194	-0.0121814	-0.0188888	-0.0465518	-0.00430539	0.0230535	-0.0188214	-0.0659425	-0.137407	-0.117128	-0.111622	-0.0918406	-0.0405127	-0.0350002	-0.0335193	-0.0702753	-0.103735	-0.0651801	-0.0626014	-0.136053	-0.143741	-0.127956	-0.132196	-0.0828634	0.0940981	0.250759	0.403771	0.654566	0.790696	0.771674	0.611579	0.413604	0.253958	0.190095	0.237743	0.146639	0.0279743	0.0472473	0.0121077	-0.0281919	0.00440405	-0.00680906	-0.041551	-0.0921538	-0.12723	-0.1184	-0.0862932
20	0.118958	0.131176	0.062839	-0.0077322	-0.0240937	-0.0489005	0.00740699	0.0294109	-0.0159027	-0.044915	-0.118644	-0.113399	-0.100455	-0.075552	-0.0267058	-0.0301703	-0.0463367	-0.0770343	-0.10707	-0.0671778	-0.0714859	-0.153695	-0.15176	-0.141982	-0.152788	-0.0959312	0.0738044	0.220893	0.38853	0.680296	0.789362	0.742525	0.570088	0.383609	0.234802	0.193807	0.231051	0.11163	0.00635842	0.0130997	-0.0137456	-0.0338496	0.00692016	-0.0213764	-0.0652852	-0.100523	-0.129042	-0.122783	-0.091497
21	0.129492	0.133267	0.0587381	-0.000397332	-0.028494	-0.0504348	0.0180933	0.0348263	-0.0113567	-0.0254438	-0.0964576	-0.108871	-0.0878587	-0.0597311	-0.0207883	-0.0274193	-0.0525624	-0.0719864	-0.0995046	-0.0671998	-0.0740355	-0.157167	-0.152165	-0.145249	-0.172482	-0.113274	0.0435697	0.181151	0.359447	0.676621	0.786181	0.725407	0.555113	0.380037	0.23641	0.199751	0.230588	0.106368	0.0121602	-0.00431116	-0.0236482	-0.0282672	0.0118151	-0.0347005	-0.0810591	-0.100897	-0.127764	-0.126786	-0.105212
22	0.144536	0.129384	0.0359517	0.00473346	-0.0381018	-0.0508157	0.0319955	0.0309215	-0.00897746	-0.0181932	-0.085162	-0.0991522	-0.0702139	-0.0360441	-0.0151229	-0.0278741	-0.0565081	-0.0629809	-0.0836462	-0.0606526	-0.0772755	-0.154725	-0.147865	-0.141045	-0.180513	-0.114542	0.0301129	0.164732	0.353304	0.679225	0.764946	0.701056	0.539341	0.371778	0.231288	0.206656	0.23047	0.0940094	0.0217796	-0.014615	-0.0296369	-0.0178956	0.0118225	-0.0518652	-0.0902416	-0.104009	-0.123246	-0.129105	-0.117992
23	0.152218	0.126207	0.0130918	0.0130558	-0.0435318	-0.0492495	0.0393107	0.0272699	-0.00580242	-0.014492	-0.0752178	-0.0901378	-0.0533075	-0.014637	-0.0142261	-0.0278443	-0.0581629	-0.0526185	-0.0664113	-0.0569297	-0.0785723	-0.142645	-0.144269	-0.134454	-0.179661	-0.113456	0.0162884	0.149059	0.341956	0.660781	0.740367	0.680147	0.540643	0.369853	0.226037	0.204193	0.228455	0.0923461	0.0317218	-0.016965	-0.0317496	-0.00554735	0.00788973	-0.0652988	-0.094657	-0.106564	-0.117117	-0.13212	-0.130698
24	0.149876	0.135223	-0.00331257	0.0213736	-0.0433227	-0.0496228	0.0402501	0.0267688	-0.00524544	-0.0138233	-0.0712747	-0.0810464	-0.041931	0.000540552	-0.0144925	-0.0280489	-0.0596812	-0.0415792	-0.0534068	-0.0539389	-0.0767162	-0.125094	-0.141567	-0.125089	-0.167251	-0.111189	0.00978944	0.13125	0.308877	0.612958	0.702234	0.657196	0.553686	0.367159	0.216732	0.187948	0.226692	0.0942906	0.0386135	-0.00866615	-0.0291231	0.00418258	0.00343851	-0.0737525	-0.0947752	-0.112869	-0.107687	-0.132238	-0.140099
25	0.145264	0.139961	-0.012502	0.0289646	-0.0423916	-0.0450903	0.0404534	0.0241828	-0.0058522	-0.0182163	-0.0700549	-0.0729178	-0.0306625	0.0104108	-0.0145623	-0.0296619	-0.0613679	-0.0325655	-0.0471177	-0.0511021	-0.077192	-0.106227	-0.139924	-0.118953	-0.152492	-0.101603	0.00828622	0.121867	0.292356	0.5776	0.665165	0.635408	0.561012	0.359528	0.200622	0.166553	0.22297	0.0933813	0.0398645	-0.00047671	-0.0246376	0.0160214	-0.00650419	-0.0773417	-0.0911447	-0.120512	-0.098234	-0.133111	-0.142701
26	0.134445	0.146088	-0.0121081	0.0350945	-0.0396939	-0.0401436	0.0398872	0.0219692	-0.0084512	-0.0244936	-0.0703354	-0.0670121	-0.0239867	0.0116585	-0.0151063	-0.0313075	-0.0625893	-0.0264944	-0.0494003	-0.0490545	-0.0782948	-0.0885839	-0.138462	-0.113751	-0.137973	-0.0922157	0.00848523	0.109361	0.272107	0.539478	0.627371	0.612933	0.562569	0.346957	0.179698	0.138543	0.216809	0.0914127	0.0381126	0.0100193	-0.0186483	0.0253106	-0.0174063	-0.0757332	-0.0852689	-0.129127	-0.0908989	-0.132428	-0.140852
27	0.120066	0.153404	-0.0043714	0.0405499	-0.0359003	-0.0351467	0.0411456	0.0198751	-0.0114784	-0.0306838	-0.0704465	-0.0631885	-0.0214641	0.0066568	-0.0152137	-0.0313637	-0.0618277	-0.0237234	-0.057827	-0.046363	-0.0792336	-0.0732753	-0.135079	-0.108115	-0.12577	-0.0843032	0.00871849	0.0940392	0.250625	0.50381	0.593921	0.590721	0.557094	0.331322	0.157012	0.10905	0.20816	0.0885473	0.0354969	0.0220545	-0.0123488	0.0315548	-0.0265838	-0.0700269	-0.0773793	-0.136609	-0.0871623	-0.129688	-0.135382
28	0.112233	0.151084	0.00870084	0.0444948	-0.0320703	-0.0265712	0.0412205	0.0157061	-0.0156817	-0.0396156	-0.0696465	-0.0588933	-0.0203533	-0.000705522	-0.0174141	-0.0294661	-0.0596794	-0.0266775	-0.0685895	-0.0462644	-0.0777426	-0.0630541	-0.129215	-0.100726	-0.11804	-0.075358	0.010154	0.0796123	0.248911	0.483646	0.570583	0.566635	0.541004	0.306973	0.129605	0.0827944	0.197482	0.0818638	0.0309054	0.0317497	-0.00674925	0.0336499	-0.0386388	-0.0576343	-0.074078	-0.138803	-0.0889592	-0.128104	-0.124656
29	0.0971416	0.160091	0.019708	0.0487243	-0.02772	-0.0213045	0.0466774	0.0120681	-0.0188891	-0.0440782	-0.0685536	-0.0583921	-0.0223552	-0.00985981	-0.0153193	-0.0247015	-0.0553543	-0.0312135	-0.080886	-0.0420987	-0.0756197	-0.0525993	-0.117941	-0.0925604	-0.111294	-0.0715413	0.00951091	0.0616292	0.229201	0.456885	0.547381	0.541104	0.520429	0.289278	0.110006	0.0605092	0.183492	0.0772003	0.0280315	0.0421202	-0.00409466	0.0325129	-0.0411554	-0.0485041	-0.0656062	-0.140264	-0.0924549	-0.121905	-0.115545
30	0.0800797	0.169834	0.0325371	0.0545699	-0.021628	-0.0162181	0.0531852	0.00764546	-0.0221124	-0.0456249	-0.0679339	-0.061418	-0.023498	-0.0194742	-0.00981644	-0.0225694	-0.0487491	-0.0380729	-0.0922224	-0.0395421	-0.0758897	-0.0422464	-0.100077	-0.0861986	-0.10327	-0.0735483	0.00375903	0.0433881	0.206354	0.430797	0.537317	0.50805	0.502748	0.285895	0.0939556	0.0407887	0.164269	0.0807492	0.0215865	0.0546695	-0.00511444	0.0306508	-0.0431079	-0.0396874	-0.050826	-0.141672	-0.0988043	-0.113628	-0.108773
contact 9
	time
frequency	-1.5	-1.45	-1.4	-1.35	-1.3	-1.25	-1.2	-1.15	-1.1	-1.05	-1	-0.95	-0.9	-0.85	-0.8	-0.75	-0.7	-0.65	-0.6	-0.55	-0.5	-0.45	-0.4	-0.35	-0.3	-0.25	-0.2	-0.15	-0.1	-0.05	0	0.05	0.1	0.15	0.2	0.25	0.3	0.35	0.4	0.45	0.5	0.55	0.6	0.65	0.7	0.75	0.8	0.85	0.9
1	-0.286017	-0.278781	-0.270798	-0.26266	-0.252903	-0.242067	-0.230071	-0.216861	-0.203568	-0.187979	-0.171178	-0.153214	-0.134142	-0.115607	-0.0946014	-0.0727334	-0.0501326	-0.0269586	-0.00520884	0.0185635	0.0423547	0.0659412	0.0891103	0.10994	0.131693	0.152382	0.171781	0.189663	0.204631	0.21897	0.231161	0.241034	0.248442	0.252976	0.255286	0.254823	0.251545	0.245442	0.237318	0.225868	0.211744	0.19505	0.175903	0.156186	0.132786	0.10745	0.0804014	0.0518924	0.0245203
2	-0.0675324	-0.0733748	-0.0789623	-0.0837671	-0.0886566	-0.093267	-0.097511	-0.101168	-0.103841	-0.105768	-0.106276	-0.104673	-0.100268	-0.0929962	-0.0810726	-0.0650452	-0.0457032	-0.0241001	-0.00291372	0.0210401	0.0461013	0.0722427	0.099276	0.124385	0.150655	0.174747	0.195835	0.21372	0.227568	0.239952	0.249552	0.255702	0.257343	0.254071	0.24523	0.231628	0.214764	0.196219	0.178564	0.159245	0.139876	0.120616	0.101837	0.0853149	0.0686584	0.0535262	0.0399174	0.0278304	0.0182766
3	0.193384	0.168249	0.136143	0.104295	0.0712567	0.0430328	0.0207811	0.00435223	-0.00583241	-0.0125131	-0.0173549	-0.0219766	-0.0263489	-0.0290821	-0.0283055	-0.0224044	-0.0120895	0.00218139	0.0199347	0.0448567	0.0735237	0.100794	0.122964	0.139825	0.156822	0.172583	0.184316	0.189178	0.186552	0.176932	0.162103	0.143057	0.121665	0.102526	0.0850894	0.0743764	0.0725811	0.0798228	0.0925714	0.109583	0.126071	0.137498	0.140444	0.135265	0.123622	0.107971	0.0892141	0.0668566	0.0425738
4	0.0903506	0.105337	0.112371	0.110025	0.103037	0.0970853	0.0923222	0.0879201	0.0831171	0.0753908	0.0625329	0.0439007	0.0224054	0.00489258	-0.0071335	-0.0117309	-0.00829246	0.00588045	0.0318528	0.0745934	0.12624	0.177826	0.221638	0.251054	0.268319	0.267699	0.24558	0.199792	0.138068	0.0572832	-0.0263412	-0.103795	-0.168034	-0.208699	-0.227048	-0.218663	-0.189578	-0.145368	-0.0953358	-0.037477	0.0162464	0.0614285	0.0949456	0.112887	0.118821	0.114334	0.10307	0.086253	0.0649809
5	-0.0136118	-0.0308489	-0.0500052	-0.0661449	-0.0729305	-0.0616578	-0.0378867	-0.0100118	0.0136845	0.0324785	0.0391235	0.0336836	0.0223499	0.010697	-0.00419626	-0.0210426	-0.0372748	-0.0451828	-0.0445553	-0.0352922	-0.0104691	0.0310291	0.0798618	0.123142	0.162277	0.185105	0.186504	0.165759	0.125781	0.0668165	0.00455437	-0.0550306	-0.111623	-0.157446	-0.193895	-0.217415	-0.230244	-0.228543	-0.212337	-0.180637	-0.135472	-0.0807623	-0.0214395	0.0314727	0.075241	0.100053	0.108544	0.104231	0.0850678
6	-0.000230146	-0.00681846	-0.0098633	-0.0140393	-0.0202414	-0.0160158	0.0027708	0.0277277	0.0534515	0.0816709	0.0942977	0.0838898	0.0565073	0.0232431	-0.0135955	-0.0450245	-0.0649615	-0.073279	-0.07693	-0.0784235	-0.0815673	-0.087221	-0.0846212	-0.0762802	-0.0553559	-0.0118241	0.0475612	0.104648	0.141511	0.157825	0.14364	0.101537	0.0475283	0.00138373	-0.0326223	-0.0505801	-0.0586727	-0.055489	-0.0435494	-0.0271455	-0.00924219	0.0122088	0.035514	0.0519279	0.0500076	0.0220924	-0.0182011	-0.05825	-0.0911918
7	-0.0258341	-0.0409165	-0.0292113	0.0042331	0.0439014	0.0784563	0.102557	0.110992	0.116607	0.122011	0.122793	0.108545	0.068423	0.0197636	-0.0287139	-0.063677	-0.0785561	-0.0763503	-0.0738606	-0.0802151	-0.0933106	-0.101333	-0.0887696	-0.0626437	-0.0117349	0.0642977	0.146853	0.214652	0.248509	0.255747	0.234637	0.189465	0.144469	0.0933764	0.0382875	-0.0187601	-0.0761631	-0.113551	-0.116139	-0.0846185	-0.0326099	0.0183546	0.0550276	0.0689735	0.0545699	0.0194483	-0.0237014	-0.0700263	-0.107611
8	-0.091167	-0.0859798	-0.0546722	-0.00297488	0.0290284	0.043727	0.0575054	0.0718378	0.0976364	0.118101	0.124278	0.112994	0.0734344	0.0281081	-0.0109223	-0.0504864	-0.0851104	-0.107755	-0.118297	-0.123358	-0.122502	-0.0991463	-0.0336092	0.0554041	0.170246	0.26483	0.318225	0.33633	0.329401	0.308859	0.274856	0.218473	0.161066	0.101169	0.0500736	-0.00754384	-0.0643773	-0.0909148	-0.0900282	-0.0569497	-0.00142444	0.0521463	0.0830289	0.0936471	0.0793142	0.0434593	-0.00575909	-0.049361	-0.0800922
9	-0.0560279	-0.0210521	0.0125063	0.0422619	0.0299955	0.00371955	-0.0123365	-0.000138804	0.0443044	0.0929663	0.113694	0.0965978	0.0532705	0.00450295	-0.0284784	-0.0640144	-0.09304	-0.122837	-0.145249	-0.15813	-0.151192	-0.110945	-0.024705	0.0801802	0.20881	0.31285	0.371541	0.385436	0.377275	0.357247	0.331373	0.285291	0.225916	0.143896	0.0602627	0.00430953	-0.0192005	-0.0185238	-0.00894013	0.00697054	0.0143168	0.0299845	0.0597388	0.0763287	0.053567	0.0147153	-0.0138971	-0.0374385	-0.0670546
10	-0.0286314	0.000604989	0.0293692	0.0607573	0.0417011	-0.00139139	-0.0296046	-0.0192853	0.0223116	0.0616744	0.0776419	0.065189	0.0357793	7.64749e-05	-0.00693452	-0.0147553	-0.0221465	-0.0538223	-0.0965512	-0.132015	-0.123171	-0.0670658	0.0161264	0.0885948	0.170122	0.243004	0.309114	0.352692	0.382733	0.413546	0.438658	0.417206	0.344627	0.252183	0.157052	0.0844193	0.0642303	0.0948639	0.113037	0.0993727	0.0807161	0.096852	0.122794	0.116076	0.0681801	0.0164751	-0.0232864	-0.0579006	-0.0862453
11	-0.0712384	-0.0420469	0.00437146	0.0431998	0.029528	-0.0062319	-0.0247263	-0.000746523	0.0274756	0.0281541	0.019843	0.0215993	0.0351119	0.0280025	0.049563	0.0766108	0.0846163	0.0313499	-0.0367849	-0.0777839	-0.0677127	-0.00687358	0.0672846	0.100938	0.118294	0.13733	0.181973	0.235344	0.304503	0.416778	0.520911	0.526	0.454342	0.382695	0.319253	0.264544	0.259863	0.305286	0.312897	0.272459	0.261962	0.291159	0.293519	0.24411	0.162983	0.0784789	0.00119107	-0.0587996	-0.0862374
12	-0.132432	-0.0890685	-0.0144552	0.0245445	0.0160484	0.00221461	0.00119163	0.0104298	0.013711	-0.00735566	-0.0393061	-0.0367788	0.00376308	0.016866	0.0551193	0.115794	0.159392	0.107275	0.016537	-0.0303985	-0.0279885	0.0291165	0.10192	0.121779	0.0981412	0.0732719	0.0823196	0.118807	0.214466	0.381253	0.533187	0.581281	0.558645	0.523933	0.496775	0.492578	0.4937	0.492279	0.461029	0.403529	0.383811	0.403611	0.394311	0.337151	0.24243	0.120974	0.0111449	-0.061442	-0.0824108
13	-0.156565	-0.0987301	-0.0112491	0.0234705	0.0144818	0.0173405	0.0169992	-0.00752705	-0.0239851	-0.0457082	-0.0819216	-0.0888802	-0.0562573	-0.0375121	0.00781314	0.108758	0.208606	0.179865	0.0760158	0.016139	0.0036824	0.0481772	0.131817	0.153481	0.112011	0.0622176	0.0414463	0.0580105	0.1765	0.384629	0.547516	0.625707	0.640783	0.615197	0.602692	0.642652	0.634396	0.560557	0.46639	0.391279	0.366897	0.360633	0.349662	0.318451	0.241058	0.0950208	-0.0327135	-0.0958689	-0.0926572
14	-0.152671	-0.0938471	-0.00232848	0.0361917	0.0234117	0.0232339	0.0034958	-0.0381032	-0.0629541	-0.0737053	-0.0950389	-0.11682	-0.114802	-0.0978189	-0.0523207	0.0781096	0.237947	0.249325	0.146015	0.0715513	0.0331483	0.0487649	0.142695	0.180935	0.138926	0.0690462	0.0215081	0.0212772	0.155741	0.392486	0.568486	0.669018	0.689467	0.6267	0.604109	0.662644	0.656729	0.537656	0.38712	0.293041	0.281197	0.245306	0.225541	0.232865	0.193723	0.0530539	-0.0824694	-0.138651	-0.113393
15	-0.148592	-0.0810711	0.0145123	0.0584182	0.0417333	0.0243808	-0.0246791	-0.0603338	-0.0845917	-0.0921597	-0.0890384	-0.113513	-0.140522	-0.141448	-0.0941948	0.0548941	0.243895	0.272959	0.18286	0.111662	0.0479471	0.0436362	0.131627	0.182016	0.147849	0.0626019	-0.0050076	-0.00615762	0.148355	0.394211	0.572368	0.695155	0.685364	0.561621	0.524414	0.578514	0.576191	0.443911	0.274745	0.177252	0.17833	0.123646	0.0904433	0.119469	0.116619	0.0063462	-0.117824	-0.168079	-0.131632
16	-0.154132	-0.0730625	0.0265614	0.074039	0.0652486	0.0255237	-0.0421578	-0.0660482	-0.0872952	-0.100992	-0.079418	-0.0975335	-0.137951	-0.165595	-0.116117	0.0487781	0.229212	0.247564	0.177453	0.119353	0.0383305	0.0326598	0.0957176	0.155107	0.125886	0.0354839	-0.0373213	-0.0268757	0.14557	0.380536	0.551434	0.69961	0.644076	0.469543	0.423848	0.466784	0.450356	0.324081	0.17234	0.0913732	0.090038	0.0289337	-0.01157	0.0239321	0.0387658	-0.0346845	-0.130296	-0.176928	-0.143245
17	-0.16222	-0.0806877	0.0184325	0.071192	0.0871507	0.0339685	-0.0339755	-0.0572372	-0.0729879	-0.0983535	-0.0752412	-0.0791969	-0.11728	-0.166208	-0.130334	0.0373877	0.192567	0.201442	0.145742	0.104251	0.0192542	0.00894924	0.0406687	0.10691	0.0881401	0.00434641	-0.0579148	-0.0410889	0.119637	0.335458	0.506865	0.67639	0.60916	0.403884	0.341639	0.374739	0.338092	0.229897	0.110163	0.0394409	0.0290744	-0.0190072	-0.0674105	-0.0386505	-0.0190403	-0.0633233	-0.11966	-0.168022	-0.151984
[truncated: 509 more rows]
[truncated: 12 more columns]

## Sheet: Figure_6e
Occurrence probabilities of neocortical spindle onsets with respect to neocortical SO down states
	time
[truncated: 24 more rows]
[truncated: 11 more columns]

## Sheet: Figure_6f
Phases of the SO-spindle modulation derived from neocortical events
electrode	phase
1	-1.98196
2	-3.00961
3	-2.33927
4	-1.92309
5	-2.39833
6	-2.52494
7	-2.09234
8	-2.90762
Phases of the SO-spindle modulation derived from ANT events
contact	phase
[truncated: 12 more rows]

[truncated: 1 more sheets: Figure_6g]
