# Supplementary material for: The human thalamus orchestrates neocortical oscillations during NREM sleep
Source: Nat Commun. 2022 Sep 5;13:5231. doi: 10.1038/s41467-022-32840-w (PMC9445182; doi:10.1038/s41467-022-32840-w)
Supplement: Supplementary file 4 — Source Data [file 41467_2022_32840_MOESM4_ESM.zip › source_data_fig7.xlsx]

## Sheet: Figure_7a
Occurrence probabilities of neocortical spindle onsets with respect to neocortical SO down states
	time
electrode	-1.5	-1.45	-1.4	-1.35	-1.3	-1.25	-1.2	-1.15	-1.1	-1.05	-1	-0.95	-0.9	-0.85	-0.8	-0.75	-0.7	-0.65	-0.6	-0.55	-0.5	-0.45	-0.4	-0.35	-0.3	-0.25	-0.2	-0.15	-0.1	-0.05	0	0.05	0.1	0.15	0.2	0.25	0.3	0.35	0.4	0.45	0.5	0.55	0.6	0.65	0.7	0.75	0.8	0.85	0.9
1	1.94332	2.18623	1.94332	1.05263	1.29555	2.10526	2.18623	1.94332	1.94332	1.78138	1.78138	1.78138	1.37652	1.7004	2.10526	1.7004	1.7004	1.78138	1.61943	1.94332	1.86235	1.37652	0.890688	1.05263	1.29555	1.29555	1.21457	1.45749	1.7004	1.61943	1.78138	1.86235	2.83401	2.91498	2.59109	2.75304	2.02429	1.86235	1.7004	1.86235	2.26721	1.86235	1.78138	1.53846	1.61943	1.7004	1.37652	1.45749	1.21457
2	1.31579	1.31579	1.48026	1.48026	1.31579	1.48026	1.80921	1.64474	1.48026	1.48026	1.64474	1.97368	1.80921	1.48026	1.48026	1.64474	1.64474	1.15132	0.657895	0.822368	1.48026	2.13816	1.31579	1.48026	2.79605	2.46711	2.30263	2.30263	1.48026	1.64474	1.64474	2.63158	3.45395	2.63158	2.96053	2.79605	2.30263	1.80921	1.48026	1.80921	2.63158	2.13816	1.31579	1.15132	0.986842	1.80921	1.48026	0.822368	1.48026
3	5.10949	2.55474	0.729927	1.82482	1.82482	1.45985	1.09489	2.55474	3.28467	1.82482	1.45985	1.09489	1.09489	1.45985	2.18978	1.82482	1.09489	1.09489	1.09489	0.729927	0.364964	1.09489	1.45985	1.09489	0.364964	0	0.364964	0.364964	1.45985	2.91971	1.82482	1.82482	2.55474	2.18978	2.18978	1.82482	1.82482	1.09489	1.82482	2.91971	3.28467	3.64964	2.18978	1.45985	1.82482	2.18978	2.18978	1.82482	1.09489
4	1.70721	1.79257	1.62185	1.66453	2.13402	2.13402	1.70721	1.49381	1.74989	1.92061	2.04866	1.92061	1.66453	2.30474	2.73154	1.70721	1.23773	1.53649	1.28041	1.15237	1.06701	1.23773	1.45113	1.28041	1.06701	0.896287	0.981647	1.28041	1.74989	1.96329	2.04866	2.21938	2.1767	2.68886	3.15834	2.77422	2.43278	2.21938	2.09134	2.30474	2.13402	1.66453	1.53649	1.45113	1.53649	1.74989	1.19505	0.981647	1.15237
5	2.01005	1.70081	1.43023	1.15964	1.31426	1.50754	1.50754	1.50754	1.35292	1.81678	2.01005	2.01005	1.81678	1.89409	2.04871	1.58485	1.54619	1.73947	1.81678	2.16467	2.08736	1.77812	1.89409	1.81678	1.66216	1.89409	2.20332	1.6235	1.1983	1.89409	2.16467	1.93274	1.81678	1.77812	1.66216	1.77812	2.12601	1.70081	1.54619	1.6235	1.27561	1.15964	1.23695	1.31426	1.43023	1.46888	1.58485	1.6235	1.50754
6	1.59363	1.19522	1.19522	2.39044	1.59363	2.78884	4.78088	3.58566	1.59363	1.99203	2.78884	1.99203	3.58566	2.78884	1.59363	2.39044	1.99203	0.796813	0.796813	0.796813	0.796813	1.59363	1.19522	0.398406	0.398406	0.398406	0	0	0.796813	2.39044	2.39044	2.78884	4.38247	4.78088	4.38247	2.78884	1.99203	2.78884	1.99203	0.796813	1.59363	1.59363	0.796813	0.796813	1.59363	1.19522	0	1.19522	1.59363
7	1.13507	1.24858	1.92963	2.27015	1.81612	2.49716	2.83768	2.15664	2.15664	3.29171	3.63224	2.38365	2.15664	2.04313	1.92963	2.27015	1.81612	1.13507	0.567537	0.340522	0.45403	0.45403	0.45403	0.340522	0.45403	0.567537	1.13507	1.36209	1.02157	1.81612	3.63224	6.01589	5.22134	3.51873	4.08627	3.29171	2.27015	1.81612	1.36209	1.13507	0.794552	0.794552	0.794552	0.794552	0.908059	0.908059	1.02157	0.908059	0.681044
8	1.33869	1.23829	1.23829	1.43909	1.43909	1.27175	1.17135	1.37216	1.47256	1.63989	1.80723	1.30522	1.23829	1.57296	1.67336	1.60643	1.23829	1.27175	1.30522	1.33869	1.43909	1.50602	1.63989	1.60643	1.80723	1.97456	2.0415	2.17537	2.3427	2.81124	3.38019	3.58099	3.44712	3.24632	3.21285	2.97858	2.1419	1.63989	1.47256	1.43909	1.53949	1.30522	1.10442	1.03748	1.17135	1.87416	1.77376	1.10442	1.37216
9	1.81543	1.81543	2.19365	2.04236	1.73979	2.04236	1.51286	0.983359	1.66415	2.26929	2.19365	2.118	1.96672	1.73979	1.51286	1.66415	1.66415	1.36157	1.21029	0.983359	0.832073	0.680787	0.832073	1.43722	1.66415	1.5885	1.51286	1.21029	1.5885	1.89107	1.96672	1.89107	2.118	2.19365	2.26929	2.57186	2.04236	2.118	2.49622	2.04236	1.36157	1.66415	1.96672	1.73979	1.5885	1.81543	1.96672	1.28593	1.059
10	2.46533	1.69492	1.54083	1.849	1.849	1.849	1.69492	1.23267	0.770416	1.849	2.00308	1.54083	2.15716	2.31125	1.69492	1.23267	1.07858	1.38675	1.23267	0.924499	0.616333	0.46225	0.924499	1.23267	1.54083	1.23267	0.924499	1.69492	2.15716	2.46533	3.38983	3.23575	2.46533	2.31125	2.00308	1.69492	1.54083	2.31125	3.08166	2.61941	2.61941	2.92758	1.849	1.54083	1.69492	1.23267	1.07858	1.23267	2.00308
11	1.89125	1.77305	1.53664	1.30024	1.30024	1.65485	1.53664	1.41844	1.65485	1.77305	1.65485	2.12766	1.53664	0.70922	1.89125	1.89125	1.41844	1.30024	1.53664	2.12766	1.41844	1.30024	2.00946	2.24586	2.00946	1.89125	2.12766	2.00946	2.36407	2.12766	1.65485	1.53664	1.65485	1.53664	1.41844	1.77305	2.12766	2.24586	1.65485	1.41844	1.41844	1.18203	1.18203	1.65485	1.53664	1.53664	1.53664	0.945626	1.65485
control events
	time
electrode	-1.5	-1.45	-1.4	-1.35	-1.3	-1.25	-1.2	-1.15	-1.1	-1.05	-1	-0.95	-0.9	-0.85	-0.8	-0.75	-0.7	-0.65	-0.6	-0.55	-0.5	-0.45	-0.4	-0.35	-0.3	-0.25	-0.2	-0.15	-0.1	-0.05	0	0.05	0.1	0.15	0.2	0.25	0.3	0.35	0.4	0.45	0.5	0.55	0.6	0.65	0.7	0.75	0.8	0.85	0.9
1	1.40228	1.40228	1.22699	1.31464	1.48992	1.48992	1.92813	1.92813	2.19106	2.45399	2.10342	1.84049	1.66521	2.10342	1.84049	1.31464	1.22699	1.05171	0.964067	1.40228	1.84049	1.66521	1.84049	1.75285	1.40228	1.66521	1.75285	1.66521	1.66521	2.01578	2.2787	2.19106	1.84049	1.57756	1.66521	1.31464	1.75285	1.66521	0.876424	1.05171	1.05171	1.13935	1.75285	2.19106	2.54163	2.54163	2.19106	1.92813	1.66521
2	1.08303	1.08303	1.62455	2.16606	1.80505	2.52708	2.52708	1.26354	1.80505	1.80505	2.34657	3.06859	1.80505	1.26354	1.62455	1.62455	0.902527	1.08303	1.26354	0.722022	0.902527	1.08303	1.44404	1.62455	1.26354	1.26354	1.80505	1.62455	1.44404	2.34657	2.70758	2.16606	1.62455	2.34657	2.34657	1.44404	1.80505	1.98556	1.80505	1.98556	1.44404	1.80505	2.16606	1.44404	1.44404	1.80505	2.16606	1.44404	1.08303
3	2.77778	1.38889	0.925926	2.77778	2.77778	1.38889	1.85185	2.31481	1.85185	0.925926	0.462963	0.925926	0.462963	2.31481	3.24074	1.85185	1.85185	1.38889	0.462963	1.38889	1.38889	0.925926	2.31481	1.85185	1.85185	2.31481	1.85185	1.38889	1.38889	1.38889	1.85185	2.31481	1.85185	2.31481	2.31481	0.925926	1.38889	2.31481	2.31481	2.31481	1.38889	0.925926	0.462963	1.38889	1.85185	0.925926	0.462963	0.462963	1.38889
4	1.97647	1.74118	1.88235	2.02353	1.27059	0.988235	1.64706	2.02353	2.02353	2.11765	1.88235	1.6	1.41176	1.74118	2.11765	1.88235	1.64706	1.31765	1.31765	1.36471	1.50588	1.6	1.6	1.78824	1.74118	1.83529	1.83529	1.55294	1.64706	1.92941	2.02353	1.83529	1.6	1.69412	1.41176	1.31765	1.69412	1.45882	1.55294	1.92941	1.55294	1.78824	1.83529	1.69412	1.78824	1.64706	1.78824	1.36471	1.27059
5	1.56394	1.56394	1.37994	1.37994	1.47194	1.42594	1.70193	1.65593	1.65593	1.51794	1.28795	1.56394	1.24195	1.56394	2.11592	1.79393	1.83993	1.60994	1.47194	1.79393	1.88592	2.11592	1.60994	1.37994	1.65593	1.47194	1.88592	2.02392	2.16191	2.16191	1.83993	1.93192	1.60994	1.51794	1.60994	1.65593	1.56394	1.37994	1.83993	2.11592	1.83993	1.93192	2.20791	1.65593	1.28795	1.37994	1.33395	1.24195	1.56394
6	0.881057	0.881057	0.881057	0.440529	0.440529	0.881057	1.32159	1.32159	1.76211	2.64317	1.76211	0.881057	0.881057	1.76211	1.76211	1.76211	3.0837	3.0837	2.64317	2.64317	2.20264	3.0837	2.20264	0.881057	1.76211	1.76211	1.76211	0.881057	0	0.881057	1.32159	1.76211	1.76211	0.881057	1.76211	2.20264	1.76211	3.52423	3.52423	0.881057	0.440529	0.440529	1.32159	2.20264	3.0837	3.0837	2.20264	1.32159	0.881057
7	1.25589	0.941915	0.627943	1.56986	1.72684	1.25589	1.56986	2.04082	2.82575	2.82575	1.72684	1.0989	1.25589	2.35479	2.66876	1.72684	1.41287	1.56986	1.88383	1.72684	1.41287	2.04082	2.1978	1.72684	1.56986	2.35479	2.51177	1.56986	1.25589	0.941915	1.0989	0.941915	2.04082	3.2967	2.66876	1.56986	1.25589	1.88383	1.56986	1.56986	2.04082	1.88383	1.88383	1.0989	1.56986	2.1978	1.0989	1.0989	1.72684
8	1.12652	1.38648	2.07972	1.99307	1.68977	1.51646	1.2565	1.38648	1.21317	1.47314	1.7331	1.42981	1.7331	1.86308	1.34315	1.34315	1.51646	1.64645	2.12305	1.99307	1.81976	1.86308	1.81976	1.68977	1.7331	1.94974	1.94974	1.90641	1.94974	2.16638	2.25303	1.7331	1.21317	1.81976	2.68631	2.68631	1.68977	1.38648	1.68977	1.51646	1.47314	1.55979	1.68977	1.51646	1.2565	1.47314	1.77643	1.90641	1.47314
9	1.92024	1.4771	1.18168	1.4771	1.62482	1.99409	1.77253	1.40325	1.40325	1.10783	1.32939	1.77253	1.40325	1.32939	2.21566	2.21566	1.69867	1.69867	1.84638	1.77253	1.55096	1.77253	1.84638	1.4771	1.18168	1.32939	1.69867	1.62482	1.18168	1.69867	2.28951	1.92024	1.77253	1.62482	1.69867	1.40325	1.03397	1.77253	2.28951	2.51108	2.65879	2.65879	2.51108	2.28951	2.1418	1.84638	2.1418	1.99409	1.4771
10	1.17647	0.882353	0.735294	1.61765	2.05882	1.47059	1.17647	0.882353	0.588235	1.32353	2.5	2.79412	2.05882	1.47059	2.05882	1.76471	1.02941	1.61765	1.91176	1.47059	1.61765	2.5	2.35294	1.47059	2.05882	2.64706	2.20588	2.35294	2.20588	1.32353	1.91176	1.91176	1.76471	2.20588	2.5	2.20588	1.32353	1.76471	1.47059	1.76471	1.76471	1.02941	0.882353	0.735294	1.32353	2.20588	2.05882	1.17647	1.17647
11	0.965018	1.20627	1.56815	1.68878	1.68878	1.3269	1.08565	1.93004	1.93004	1.08565	0.844391	1.08565	1.56815	1.80941	1.80941	2.17129	2.29192	2.05066	1.80941	1.68878	2.29192	1.56815	0.723764	1.68878	1.93004	1.44753	2.17129	2.41255	1.56815	1.93004	1.68878	1.08565	2.05066	1.80941	1.56815	2.17129	2.05066	1.44753	0.965018	1.80941	2.05066	1.20627	0.844391	1.3269	1.80941	1.20627	1.20627	1.56815	1.80941
[truncated: 11 more columns]

## Sheet: Figure_7b
Occurrence probabilities of MD spindle onsets with respect to MD SO down states
	time
contact	-1.5	-1.45	-1.4	-1.35	-1.3	-1.25	-1.2	-1.15	-1.1	-1.05	-1	-0.95	-0.9	-0.85	-0.8	-0.75	-0.7	-0.65	-0.6	-0.55	-0.5	-0.45	-0.4	-0.35	-0.3	-0.25	-0.2	-0.15	-0.1	-0.05	0	0.05	0.1	0.15	0.2	0.25	0.3	0.35	0.4	0.45	0.5	0.55	0.6	0.65	0.7	0.75	0.8	0.85	0.9
1	1.25918	1.25918	1.46905	1.04932	0.734523	1.15425	0.944386	0.734523	0.734523	1.36411	0.419727	0.524659	0.839454	1.46905	0.629591	0.944386	0.839454	1.88877	1.57398	1.57398	2.83316	3.25289	3.35782	2.41343	4.19727	4.72193	4.09234	3.56768	3.88248	3.46275	2.62329	1.46905	1.36411	0.944386	1.15425	1.04932	1.25918	1.04932	0.734523	0.839454	0.944386	1.15425	1.57398	0.734523	0.944386	0.839454	0.944386	1.46905	1.88877
2	1.47895	1.13766	1.02389	1.36519	1.02389	1.25142	1.70648	0.455063	1.82025	1.25142	1.82025	0.910125	1.25142	1.25142	1.59272	1.93402	0.910125	1.59272	1.59272	0.910125	0.910125	0.910125	1.25142	1.25142	1.82025	3.86803	3.52673	4.32309	4.55063	6.14334	4.66439	5.11945	2.16155	3.75427	1.59272	1.25142	1.36519	0.455063	0.227531	0.796359	0.910125	0.796359	1.25142	0.568828	0.796359	0.910125	1.47895	1.13766	0.910125
3	1.66667	1.66667	2.22222	0.555556	2.22222	3.88889	3.33333	1.11111	0	2.22222	1.11111	2.22222	1.66667	2.22222	1.11111	2.22222	1.66667	0.555556	1.66667	1.11111	0.555556	0	0.555556	1.11111	0	1.11111	0	1.11111	1.66667	1.66667	3.33333	3.88889	7.77778	8.88889	1.11111	5	3.33333	1.11111	2.22222	1.11111	1.66667	1.11111	2.22222	0.555556	0.555556	1.66667	1.66667	0.555556	0.555556
4	1.36986	1.18721	1.27854	1.00457	0.456621	1.46119	1.09589	1.82648	1.36986	1.18721	1.36986	1.55251	1.36986	1.00457	1.46119	0.639269	1.55251	1.55251	1.55251	1.36986	0.913242	1.46119	1.55251	1.73516	3.47032	3.0137	2.55708	3.28767	2.83105	3.74429	3.19635	3.0137	2.37443	2.37443	2.6484	2.46575	1.91781	1.91781	1.64384	2.37443	2.55708	0.913242	0.730594	1.27854	1.00457	1.18721	2.19178	1.27854	1.00457
5	1.2931	1.50862	1.07759	0.862069	1.72414	1.07759	0.646552	1.50862	0.215517	2.15517	1.50862	0.862069	0.646552	0.431034	0.862069	2.15517	1.72414	2.37069	0.215517	1.07759	1.07759	1.72414	1.72414	3.01724	1.50862	2.15517	3.23276	1.72414	2.80172	2.80172	3.23276	3.66379	2.15517	3.23276	4.09483	2.58621	1.50862	2.37069	1.93966	2.15517	0.646552	1.50862	0.646552	1.07759	1.07759	1.50862	0.862069	0.862069	0.215517
6	1.96078	1.47059	2.12418	1.30719	1.79739	1.96078	2.61438	1.63399	2.28758	1.63399	2.12418	1.96078	2.28758	1.79739	0.490196	1.30719	1.47059	0.653595	0.490196	0.980392	0.490196	1.30719	0.816993	1.14379	1.79739	1.14379	2.28758	2.45098	6.37255	6.69935	4.90196	2.94118	3.59477	4.57516	2.28758	1.96078	1.30719	0.980392	0.326797	0.490196	0.326797	0.490196	0.490196	0.490196	0.816993	0.490196	0.653595	1.14379	1.63399
7	0.884173	1.41468	1.59151	1.41468	0.795756	1.76835	1.67993	2.5641	2.29885	1.76835	2.12202	1.85676	2.38727	1.85676	1.76835	1.14943	1.06101	0.972591	0.884173	0.353669	0.884173	0.884173	0.618921	0.884173	1.85676	2.0336	3.62511	3.09461	4.68612	6.27763	5.12821	4.77454	2.38727	3.00619	2.29885	1.67993	1.67993	0.707339	0.795756	0.353669	0.176835	0.972591	0.707339	0.265252	0.795756	0.707339	0.707339	1.85676	0.972591
8	1.92572	2.47593	2.20083	2.20083	2.06327	1.23796	1.23796	1.23796	1.23796	0.962861	0.962861	1.10041	0.687758	0.275103	0.687758	0.412655	0.137552	0.687758	0.550206	0.412655	0.412655	1.10041	1.10041	2.33838	2.47593	3.02613	4.2641	4.81431	4.67675	4.12655	3.989	2.61348	1.65062	2.88858	2.61348	1.92572	1.37552	1.23796	2.20083	1.78817	1.51307	1.65062	1.78817	1.65062	1.10041	0.412655	1.51307	0.962861	1.65062
9	1.7199	1.9656	0.2457	1.2285	2.2113	0.737101	0.2457	0.982801	0.737101	1.2285	0.982801	0.2457	0.4914	0.737101	0	0.737101	0.4914	0.737101	0.4914	0.2457	0.982801	1.7199	1.4742	1.9656	2.9484	5.15971	7.37101	3.6855	4.4226	4.914	5.15971	3.6855	3.6855	4.4226	3.9312	2.457	1.2285	2.457	1.4742	0.982801	0.4914	0.2457	0.737101	0.737101	0.4914	0.737101	1.2285	0.982801	0.2457
10	1.99147	1.70697	2.7027	0.853485	1.28023	1.28023	0.711238	0.56899	0.995733	1.13798	0.711238	1.13798	0.426743	0.711238	0.56899	0.995733	0.711238	0.853485	0.711238	0.853485	0.995733	0.995733	2.13371	1.28023	2.56046	4.69417	3.27169	3.27169	4.40967	5.12091	4.12518	4.40967	2.9872	2.9872	3.55619	2.7027	2.41821	1.28023	1.56472	1.70697	1.70697	1.28023	0.853485	0.853485	1.42248	0.995733	0.56899	1.42248	1.13798
11	1.82556	1.11562	1.41988	1.82556	1.0142	1.82556	1.31846	1.82556	1.41988	1.21704	1.72414	2.12982	1.11562	1.5213	0.507099	1.11562	1.11562	1.21704	2.0284	1.72414	1.41988	1.5213	2.0284	2.94118	2.23124	2.94118	3.24544	2.33266	3.34686	3.14402	2.5355	2.63692	2.23124	2.5355	1.72414	1.62272	1.31846	1.41988	1.11562	0.709939	1.31846	1.11562	1.5213	1.5213	0.709939	0.608519	1.41988	1.0142	1.21704
12	0.771208	2.05656	1.02828	1.79949	1.54242	0.771208	0.771208	0.771208	1.28535	1.79949	1.79949	2.05656	0.514139	0.771208	1.02828	1.79949	0.771208	0.771208	0.257069	1.28535	1.28535	1.79949	1.54242	2.05656	1.02828	2.82776	3.59897	2.05656	2.31362	4.88432	3.85604	4.62725	3.85604	5.65553	3.3419	3.85604	2.57069	1.79949	1.28535	1.79949	2.05656	1.02828	1.02828	1.02828	0.514139	1.28535	0.514139	0.514139	0.257069
13	0.30303	0.909091	0.757576	0.30303	0.757576	0.151515	0.454545	0	0.454545	0.757576	0.454545	0.151515	0.30303	0.757576	0.30303	0.30303	0.454545	1.06061	1.21212	1.36364	1.36364	3.48485	3.0303	4.24242	8.48485	5.45455	8.0303	6.51515	8.18182	5.60606	5.90909	4.09091	2.57576	1.66667	1.9697	1.21212	0.606061	0.151515	0.757576	0.30303	0.151515	0.606061	0.454545	0.909091	0.606061	0.454545	0.757576	0.909091	0
14	1.20069	0.600343	0.600343	1.71527	0.77187	0.600343	0.77187	1.28645	0.428816	0.51458	0.25729	0.0857633	0.343053	0.428816	0.171527	0.171527	0.51458	0.600343	0.51458	0.25729	1.02916	1.11492	3.25901	3.77358	6.34648	9.17667	9.00515	7.63293	6.51801	7.20412	3.94511	4.45969	1.97256	1.6295	0.943396	0.686106	0.343053	0.171527	0.428816	0.428816	0.343053	0.25729	0.686106	0.943396	0.51458	1.11492	1.20069	1.20069	1.28645
15	0.894454	1.78891	0.626118	0.894454	0.715564	0.805009	0.894454	1.43113	0.9839	0.894454	0.805009	0.715564	1.25224	0.805009	1.16279	0.715564	1.07335	0.894454	0.715564	1.52057	1.9678	2.77281	2.86225	4.20394	4.11449	4.29338	5.00894	3.04114	4.11449	4.83005	4.11449	3.57782	2.68336	2.86225	2.23614	0.715564	1.34168	0.9839	0.894454	1.43113	1.16279	1.34168	0.805009	1.25224	1.07335	0.536673	0.9839	1.07335	0.9839
control events
	time
contact	-1.5	-1.45	-1.4	-1.35	-1.3	-1.25	-1.2	-1.15	-1.1	-1.05	-1	-0.95	-0.9	-0.85	-0.8	-0.75	-0.7	-0.65	-0.6	-0.55	-0.5	-0.45	-0.4	-0.35	-0.3	-0.25	-0.2	-0.15	-0.1	-0.05	0	0.05	0.1	0.15	0.2	0.25	0.3	0.35	0.4	0.45	0.5	0.55	0.6	0.65	0.7	0.75	0.8	0.85	0.9
1	2.48175	2.0438	1.31387	1.60584	0.729927	1.16788	2.18978	0.729927	2.33577	2.0438	2.0438	1.16788	2.18978	2.18978	1.31387	1.45985	1.60584	1.45985	1.16788	1.75182	1.89781	2.48175	1.31387	1.60584	1.89781	1.60584	1.0219	1.45985	2.33577	1.45985	2.33577	1.45985	0.729927	1.75182	0.875912	1.89781	1.45985	1.75182	2.0438	1.89781	1.45985	1.75182	1.31387	1.89781	1.89781	2.0438	1.75182	1.45985	2.18978
2	1.03448	1.14943	1.03448	1.14943	1.14943	1.26437	1.03448	0.91954	1.37931	1.83908	1.49425	1.49425	0.91954	2.06897	1.72414	1.26437	1.72414	1.72414	1.83908	2.75862	1.72414	1.95402	1.37931	1.03448	2.75862	1.6092	1.83908	2.18391	2.29885	1.6092	1.49425	1.83908	2.41379	1.83908	1.72414	2.41379	1.72414	1.95402	1.49425	1.83908	1.49425	2.52874	2.18391	1.6092	2.64368	1.26437	1.03448	1.14943	1.72414
3	0.694444	2.77778	2.08333	0.694444	0	1.38889	0.694444	1.38889	1.38889	1.38889	2.08333	0.694444	0.694444	4.16667	3.47222	2.08333	2.77778	0.694444	1.38889	1.38889	1.38889	2.08333	0	0.694444	1.38889	1.38889	2.08333	1.38889	1.38889	2.08333	2.08333	3.47222	0	2.77778	3.47222	1.38889	1.38889	0.694444	1.38889	0	2.08333	0.694444	0.694444	2.08333	2.08333	3.47222	0.694444	1.38889	0.694444
4	2.18069	1.973	1.76532	1.76532	2.07684	0.934579	1.66147	1.973	1.45379	1.45379	1.76532	1.66147	1.03842	2.38837	1.66147	1.76532	1.24611	1.66147	2.18069	1.14226	1.66147	1.45379	1.55763	1.76532	1.45379	1.34995	1.03842	2.07684	1.03842	1.76532	1.14226	1.24611	1.76532	2.59605	1.86916	1.973	1.34995	1.24611	2.28453	1.45379	1.66147	2.18069	1.45379	1.76532	1.973	1.03842	1.45379	0.623053	1.66147
5	1.18765	1.90024	1.18765	2.13777	1.42518	2.85036	1.66271	1.18765	1.66271	1.90024	1.42518	2.3753	0.475059	2.3753	2.61283	0.950119	1.42518	1.42518	1.42518	1.66271	3.32542	1.90024	0.950119	1.66271	1.66271	1.90024	2.3753	1.90024	1.18765	1.90024	0.950119	1.90024	2.85036	1.42518	2.13777	1.66271	2.13777	0.712589	0.712589	2.3753	2.61283	1.18765	2.13777	1.42518	1.90024	0	1.90024	1.42518	2.13777
6	0.986193	0.788955	0.986193	1.57791	0.591716	0.591716	2.36686	1.77515	2.36686	0.591716	0.986193	1.97239	1.57791	2.95858	0.986193	1.77515	1.38067	1.97239	1.97239	1.38067	1.77515	1.77515	1.97239	2.5641	1.77515	2.16963	1.38067	1.97239	1.18343	2.5641	2.5641	1.57791	2.76134	2.36686	2.76134	1.57791	2.36686	0.591716	1.38067	1.77515	1.57791	3.35306	0.788955	1.38067	0.986193	1.38067	1.97239	0.986193	1.38067
7	1.38445	1.06496	1.91693	1.49095	1.81044	1.59744	1.17146	1.17146	0.85197	1.27796	1.49095	1.17146	0.638978	1.27796	2.23642	1.49095	2.34292	1.70394	2.02343	2.34292	1.70394	2.02343	2.02343	1.38445	1.27796	2.12993	1.49095	1.38445	1.70394	2.34292	2.66241	2.44941	1.59744	1.49095	2.7689	1.17146	1.70394	1.49095	2.44941	2.02343	2.02343	1.70394	1.49095	1.81044	1.70394	1.06496	2.02343	1.06496	1.49095
8	1.52866	1.91083	1.52866	1.52866	1.91083	2.03822	1.78344	1.27389	0.636943	1.91083	0.764331	1.52866	1.78344	1.78344	1.78344	1.52866	3.05732	1.52866	2.03822	1.65605	1.91083	1.52866	1.40127	1.78344	1.27389	1.65605	1.01911	1.40127	1.65605	1.65605	1.27389	1.78344	2.54777	1.27389	2.03822	1.78344	2.03822	1.40127	1.27389	2.03822	1.65605	2.92994	2.80255	1.78344	1.27389	1.65605	1.27389	0.89172	1.01911
9	2.25734	0.902935	1.12867	0.902935	1.80587	1.58014	1.58014	1.12867	2.93454	1.58014	1.3544	0.902935	1.58014	1.80587	2.25734	0.677201	0.451467	1.12867	2.25734	1.80587	1.3544	2.25734	1.3544	1.3544	1.12867	1.58014	1.3544	1.12867	0.677201	2.7088	2.7088	1.12867	2.48307	1.80587	2.48307	1.12867	2.7088	1.3544	2.0316	1.58014	2.0316	2.7088	1.12867	1.12867	2.93454	2.48307	0.902935	2.7088	2.48307
10	1.46628	1.90616	1.31965	1.90616	1.31965	2.6393	1.17302	1.75953	2.6393	2.19941	1.17302	1.75953	1.6129	1.31965	2.05279	0.879765	1.6129	1.46628	1.31965	2.19941	2.19941	1.6129	0.58651	1.90616	1.46628	1.17302	0.879765	1.17302	2.78592	2.6393	1.6129	2.6393	1.75953	1.75953	1.90616	2.05279	1.02639	2.05279	2.19941	1.31965	1.6129	1.17302	0.58651	0.879765	1.90616	1.75953	2.34604	1.6129	2.49267
11	1.62866	1.62866	1.30293	1.84582	1.41151	1.62866	2.71444	1.08578	1.52009	0.977199	1.41151	1.52009	1.9544	1.73724	1.84582	1.84582	2.38871	0.868621	1.08578	1.9544	1.41151	1.9544	1.19435	1.41151	2.17155	2.28013	0.977199	2.82302	1.52009	1.19435	2.17155	2.17155	0.868621	1.84582	1.62866	1.84582	2.17155	2.28013	1.08578	1.73724	1.73724	2.17155	1.41151	1.30293	1.62866	1.62866	1.08578	1.84582	2.06298
12	2.00669	1.33779	0.334448	1.00334	2.00669	0.334448	1.00334	1.33779	2.34114	2.00669	0.668896	1.67224	1.33779	2.34114	1.33779	2.00669	1.33779	2.67559	0.668896	2.00669	1.67224	2.34114	2.67559	1.67224	2.00669	0.668896	1.33779	1.67224	1.33779	2.67559	2.00669	2.34114	0.334448	1.67224	1.67224	1.33779	1.67224	0.668896	3.34448	1.33779	3.67893	1.33779	1.00334	2.00669	2.34114	2.00669	2.67559	1.33779	1.00334
13	1.28	1.92	0.32	1.28	0.8	1.44	1.76	1.44	0.8	1.6	0.8	1.76	1.28	1.44	1.76	1.44	2.08	0.64	2.08	2.4	1.12	2.08	1.12	1.92	1.76	2.88	2.4	1.76	0.8	2.4	1.76	1.44	3.2	2.08	2.24	1.44	2.4	1.28	2.08	2.24	1.6	1.76	1.6	2.08	0.96	2.08	2.4	2.72	1.6
14	1.85874	1.30112	1.48699	1.57993	1.0223	1.39405	1.95167	1.85874	1.39405	1.95167	2.32342	1.57993	1.39405	1.48699	1.95167	1.57993	1.85874	1.30112	1.39405	2.04461	1.48699	1.48699	2.32342	1.11524	1.7658	1.95167	0.929368	2.13755	1.85874	2.50929	2.04461	2.23048	1.48699	1.30112	1.7658	2.23048	1.85874	1.95167	1.57993	1.67286	1.39405	1.85874	1.39405	1.67286	2.50929	1.67286	2.32342	2.32342	1.20818
15	1.19956	1.41767	1.30862	1.30862	1.52672	0.763359	1.30862	1.63577	1.96292	1.74482	1.96292	1.63577	1.63577	2.07197	1.85387	2.18103	1.74482	0.981461	1.85387	2.07197	1.63577	1.85387	1.96292	1.96292	1.74482	1.41767	1.85387	1.96292	1.19956	2.29008	1.74482	1.85387	1.63577	2.18103	2.29008	1.74482	1.96292	1.52672	1.63577	2.61723	1.30862	1.52672	1.63577	1.41767	1.85387	1.63577	1.52672	1.41767	1.96292
[truncated: 11 more columns]

## Sheet: Figure_7c
Time–frequency representation of neocortical SO-spindle events
surface electrode 1
	time
frequency	-1.5	-1.45	-1.4	-1.35	-1.3	-1.25	-1.2	-1.15	-1.1	-1.05	-1	-0.95	-0.9	-0.85	-0.8	-0.75	-0.7	-0.65	-0.6	-0.55	-0.5	-0.45	-0.4	-0.35	-0.3	-0.25	-0.2	-0.15	-0.1	-0.05	0	0.05	0.1	0.15	0.2	0.25	0.3	0.35	0.4	0.45	0.5	0.55	0.6	0.65	0.7	0.75	0.8	0.85	0.9
1	-0.26793	-0.255414	-0.24201	-0.227729	-0.212596	-0.196648	-0.179939	-0.162538	-0.144528	-0.12601	-0.107098	-0.0879084	-0.068565	-0.0491976	-0.0299424	-0.0109374	0.00767904	0.0257706	0.0432059	0.0598617	0.0756268	0.0903984	0.104072	0.11654	0.127705	0.13748	0.14579	0.152579	0.15781	0.161466	0.163548	0.164074	0.163081	0.160617	0.156733	0.15148	0.144911	0.137083	0.128061	0.117914	0.106729	0.0946066	0.0816646	0.0680314	0.0538372	0.0392076	0.0242644	0.0091206	-0.00611487
2	-0.107956	-0.10878	-0.108704	-0.107542	-0.104985	-0.100626	-0.0940019	-0.0847036	-0.0725107	-0.0574158	-0.0395192	-0.0188919	0.00442954	0.030381	0.0587271	0.089029	0.120661	0.152842	0.184816	0.216138	0.246519	0.275524	0.302307	0.325591	0.343771	0.355423	0.359656	0.356281	0.34569	0.328694	0.30625	0.279162	0.248091	0.213746	0.177093	0.139429	0.102234	0.0669377	0.0347493	0.0064436	-0.0177234	-0.0377139	-0.0533573	-0.0642747	-0.0700465	-0.0704463	-0.0656388	-0.0563018	-0.0435503
3	-0.0373829	-0.0311162	-0.0245038	-0.0174322	-0.00997763	-0.00209662	0.00629191	0.0145188	0.0210797	0.0244027	0.023804	0.0197343	0.0137336	0.00809176	0.00515377	0.00671692	0.0139381	0.0279099	0.0500631	0.0812837	0.119919	0.16216	0.20365	0.241119	0.272806	0.297034	0.311563	0.31493	0.307174	0.289741	0.265307	0.236762	0.206221	0.175183	0.14561	0.119797	0.0991878	0.0835634	0.0714519	0.0614977	0.0528924	0.0454571	0.0390868	0.0329225	0.025691	0.0167329	0.00689684	-0.00210965	-0.00855744
4	-0.0355995	-0.0249452	-0.0108342	0.00450188	0.0173689	0.0257805	0.0305823	0.0348049	0.0411931	0.0504471	0.0604761	0.0682923	0.0718962	0.0702416	0.0634542	0.0537402	0.0458085	0.0421105	0.0414604	0.0440493	0.0552993	0.0815776	0.121455	0.165135	0.20132	0.224878	0.235297	0.232081	0.214263	0.18286	0.141818	0.0973183	0.0584342	0.0307276	0.013025	0.00358128	0.00263685	0.00861162	0.015789	0.0180009	0.013803	0.0059432	-0.00581247	-0.0229232	-0.0420956	-0.0587487	-0.0721606	-0.0830664	-0.0904589
5	-0.0938062	-0.0870692	-0.0780812	-0.0663572	-0.0526498	-0.0399817	-0.0290506	-0.0210013	-0.0144844	-0.0029205	0.0139168	0.0272755	0.0349168	0.0420752	0.0494064	0.0534304	0.0595228	0.0737413	0.089603	0.101287	0.112905	0.128058	0.147057	0.172188	0.198855	0.211148	0.206437	0.190301	0.163232	0.126486	0.0851839	0.0473351	0.015846	-0.00559393	-0.0151612	-0.0174069	-0.0147382	-0.000142544	0.0259235	0.0475834	0.0587918	0.0706096	0.0801005	0.0707646	0.0477516	0.0291939	0.020127	0.0150337	0.0102823
6	-0.0459501	-0.0472058	-0.0571383	-0.0713324	-0.0819961	-0.0937738	-0.104883	-0.102453	-0.0889198	-0.0659899	-0.0259248	0.00953062	0.034766	0.0620457	0.0805813	0.0760934	0.0595731	0.0478719	0.0459494	0.0505796	0.0718191	0.104932	0.126724	0.148522	0.18096	0.198926	0.201292	0.202737	0.191671	0.159984	0.123786	0.0862908	0.0426678	0.00570775	-0.01487	-0.0248116	-0.0332955	-0.0358857	-0.0106512	0.0302561	0.0632906	0.10298	0.136958	0.136754	0.11997	0.101423	0.0681188	0.0347891	0.0132183
7	-0.0191305	-0.0125383	-0.00413606	0.00428215	0.00847606	-0.00419016	-0.018532	-0.0104135	0.0102655	0.037174	0.0874373	0.144474	0.18505	0.20565	0.196181	0.165677	0.134357	0.107219	0.0800496	0.055924	0.0416192	0.0463351	0.071183	0.115108	0.171856	0.202137	0.199935	0.180821	0.148517	0.122182	0.126598	0.145262	0.125704	0.0902052	0.0421316	0.000518176	-0.0333744	-0.0578433	-0.0525791	-0.0387906	-0.0171833	0.0236255	0.0681813	0.0883946	0.0929119	0.0853295	0.0532159	0.0201492	0.00636708
8	-0.020239	-0.0333355	-0.0321309	-0.00121275	0.0463886	0.0719533	0.0844719	0.0929778	0.0812041	0.0640848	0.0620309	0.0870169	0.124458	0.173175	0.199413	0.194721	0.184139	0.191266	0.182983	0.156636	0.108015	0.0661169	0.0452254	0.0425104	0.0596987	0.0878895	0.106189	0.118245	0.108015	0.0985879	0.104968	0.134817	0.148492	0.162175	0.133783	0.107558	0.0710143	0.0274438	-0.0111439	-0.0560879	-0.0626511	-0.034335	0.0072942	0.0495043	0.073752	0.0790378	0.0577056	0.0367012	0.0276489
9	0.0103915	-0.0344537	-0.0694601	-0.0642164	-0.0199062	0.0314295	0.0772141	0.0918774	0.062311	0.0116013	-0.0288659	-0.0187758	0.0211109	0.0729515	0.115107	0.144017	0.154763	0.174423	0.172189	0.171306	0.155006	0.121703	0.0833267	0.0629652	0.0543965	0.0659247	0.0666207	0.0762378	0.0645348	0.0512967	0.0531395	0.0895799	0.119806	0.158305	0.172398	0.191236	0.177455	0.145475	0.107451	0.0594354	0.0410404	0.05086	0.05723	0.0808762	0.0932279	0.0942784	0.069453	0.0592953	0.0504233
10	0.0202632	-0.0243816	-0.069551	-0.0835581	-0.066804	-0.0461033	-0.0140795	0.00485469	0.00026133	-0.021	-0.0429571	-0.0155251	0.0330016	0.0628738	0.0570193	0.0562208	0.0769844	0.14185	0.171681	0.171123	0.152571	0.135748	0.12816	0.131062	0.118855	0.121621	0.0897767	0.0591415	0.0176913	0.00567042	0.0161224	0.0617637	0.106879	0.156902	0.17538	0.197191	0.203456	0.223784	0.230013	0.218783	0.194457	0.171977	0.141111	0.150133	0.15573	0.15563	0.112373	0.0925471	0.0915751
11	0.00105245	-0.0118227	-0.0511714	-0.088673	-0.0929975	-0.100731	-0.110489	-0.102919	-0.0681811	-0.0373462	-0.0247236	0.0126315	0.0630132	0.0741975	0.0358189	0.00226003	0.0295112	0.151861	0.231627	0.221526	0.171993	0.141766	0.152399	0.184277	0.185402	0.178916	0.124278	0.0632233	0.00936742	0.00544755	0.0213226	0.0550455	0.102014	0.157182	0.175826	0.174503	0.187919	0.24729	0.305137	0.332929	0.311532	0.270987	0.218129	0.226265	0.240564	0.238478	0.174942	0.135334	0.140452
12	-0.0384658	-0.0272615	-0.0527116	-0.0929836	-0.0971473	-0.118971	-0.152244	-0.155094	-0.113423	-0.0698281	-0.0429383	0.00034718	0.0527701	0.0660045	0.0305026	-0.0017448	0.042978	0.197848	0.300683	0.284567	0.217928	0.165067	0.166205	0.211002	0.229362	0.216488	0.138285	0.0537084	0.00482772	0.0096668	0.0292912	0.0507669	0.0911312	0.142073	0.174292	0.178396	0.187266	0.260287	0.347415	0.392271	0.366313	0.322426	0.26185	0.269773	0.28801	0.285518	0.216798	0.165881	0.154873
13	-0.0745166	-0.0585944	-0.0691033	-0.0890219	-0.0874196	-0.116169	-0.139835	-0.135623	-0.115853	-0.101502	-0.0749272	-0.0340951	0.021412	0.0521234	0.0384443	0.0229822	0.0880592	0.236079	0.333452	0.313857	0.245815	0.183829	0.168608	0.199138	0.227307	0.216918	0.126261	0.0301385	-0.00591593	0.00596118	0.0179304	0.0263286	0.0639308	0.115398	0.16466	0.191272	0.209531	0.279987	0.373235	0.422426	0.392538	0.336906	0.270115	0.265597	0.276436	0.280872	0.23527	0.178827	0.135439
14	-0.0987296	-0.0808198	-0.0861113	-0.0894515	-0.0834828	-0.106418	-0.102654	-0.0812033	-0.0894388	-0.106831	-0.0910367	-0.0641324	-0.00209823	0.052584	0.058346	0.0487145	0.12065	0.244975	0.331524	0.307739	0.241367	0.18238	0.153742	0.161846	0.191934	0.191753	0.100174	0.00982617	-0.0163177	-0.00351651	0.00388303	-0.00582439	0.0330482	0.0944094	0.150478	0.19488	0.233018	0.296235	0.385465	0.435318	0.400711	0.329399	0.251858	0.233439	0.233593	0.24576	0.231724	0.175383	0.105427
15	-0.109485	-0.086922	-0.0968004	-0.0953405	-0.0881181	-0.0939598	-0.0605854	-0.026047	-0.0571603	-0.0894513	-0.0846738	-0.0812713	-0.0106554	0.0707722	0.0836691	0.0719476	0.140556	0.235741	0.305342	0.290896	0.227486	0.172948	0.13195	0.118382	0.153898	0.160032	0.0773869	0.00110407	-0.0223655	-0.0162674	-0.00255854	-0.0202202	0.0125567	0.0825	0.13907	0.18961	0.25163	0.312703	0.383029	0.427941	0.392704	0.310076	0.229401	0.198834	0.187993	0.202878	0.219735	0.170796	0.0851965
16	-0.104768	-0.0767853	-0.097568	-0.10338	-0.0924271	-0.0781384	-0.0250984	0.0119098	-0.0322086	-0.0639203	-0.0581246	-0.0777411	-0.00151827	0.101678	0.103438	0.0871183	0.147007	0.220239	0.26382	0.270424	0.215966	0.156817	0.106544	0.0828917	0.124735	0.13093	0.0685259	0.00225434	-0.0306481	-0.0298063	-0.00254591	-0.0122755	0.00838553	0.0803484	0.130299	0.178902	0.256907	0.32082	0.365429	0.389926	0.363155	0.282281	0.20764	0.165998	0.145155	0.169027	0.209641	0.171388	0.082197
17	-0.087168	-0.058798	-0.0888835	-0.10581	-0.0856291	-0.0572708	-0.00406649	0.0306555	-0.0172793	-0.04673	-0.0209543	-0.04698	0.0221362	0.131461	0.107715	0.091881	0.148207	0.20278	0.214674	0.245104	0.206711	0.13455	0.0847387	0.0572738	0.102312	0.10481	0.0740557	0.00954564	-0.043225	-0.0425724	-0.00445076	0.00784888	0.0163217	0.0839731	0.119606	0.162585	0.241289	0.312409	0.327242	0.317947	0.31323	0.245456	0.190544	0.14014	0.110426	0.147022	0.20412	0.17998	0.0932137
18	-0.0631231	-0.0457322	-0.0799347	-0.103716	-0.0627066	-0.0314682	0.00412708	0.0342605	-0.00809419	-0.0371636	0.0130737	0.00299107	0.0596184	0.153305	0.0973713	0.0926938	0.152547	0.180085	0.172442	0.21421	0.183922	0.11258	0.0684371	0.03498	0.0801751	0.0794649	0.0825533	0.0085837	-0.0623224	-0.0538524	-0.00825821	0.0233464	0.02971	0.0906101	0.107417	0.139953	0.209886	0.290536	0.267882	0.226089	0.247225	0.202418	0.176881	0.129039	0.092937	0.131565	0.196943	0.187252	0.10258
19	-0.0460047	-0.0423927	-0.0697927	-0.0972822	-0.0393863	-0.00694246	-0.00437673	0.0345473	0.00878102	-0.0366105	0.0292387	0.0515916	0.0881323	0.174686	0.0885801	0.0881379	0.151118	0.155594	0.145332	0.188469	0.157641	0.103701	0.0659204	0.0244243	0.0589079	0.0612017	0.0914968	0.0150746	-0.0790642	-0.069671	-0.0190108	0.0290708	0.0321981	0.0963028	0.0900202	0.10174	0.170023	0.257139	0.217909	0.142022	0.181257	0.17222	0.16957	0.137973	0.0901798	0.106237	0.178128	0.19474	0.11528
20	-0.034551	-0.0498697	-0.0729094	-0.0940027	-0.0105645	0.0117306	-0.00972597	0.0321963	0.0305999	-0.0309499	0.0356048	0.0781656	0.11758	0.199391	0.082358	0.0945295	0.145587	0.128181	0.138813	0.161025	0.113858	0.107471	0.063424	0.0259179	0.0443091	0.0512727	0.0879493	0.00465629	-0.0967857	-0.079664	-0.0230658	0.019867	0.0271726	0.108205	0.0706663	0.0660866	0.143594	0.222444	0.172272	0.0807578	0.134633	0.150541	0.163861	0.162918	0.0987618	0.0897134	0.149835	0.186148	0.107164
21	-0.027744	-0.0638741	-0.0781998	-0.0867191	0.00118162	0.0260884	-0.0147589	0.028421	0.0575992	-0.020776	0.0310177	0.086534	0.136999	0.225424	0.0863113	0.0976748	0.138546	0.101258	0.134653	0.137842	0.0759453	0.125701	0.0715332	0.0321458	0.0334307	0.0454297	0.0728431	0.00267315	-0.102891	-0.0860974	-0.0242792	0.0129047	0.0162468	0.108562	0.0528042	0.0272057	0.125659	0.182732	0.140378	0.043712	0.0945216	0.134083	0.153822	0.189827	0.113905	0.0658055	0.114383	0.16422	0.103787
22	-0.0207255	-0.0696475	-0.0806935	-0.0826816	-0.00862917	0.0328485	-0.0100536	0.0262021	0.0819826	-0.0119626	0.0284934	0.0783576	0.129807	0.247528	0.0951996	0.0895182	0.128335	0.0783801	0.125498	0.127554	0.0586952	0.14665	0.0853371	0.0464261	0.0353209	0.0456467	0.0576376	0.0111134	-0.102743	-0.0866218	-0.0313153	0.00882741	-0.00313066	0.0963931	0.038536	-0.00581675	0.111961	0.14757	0.124285	0.0366283	0.0736969	0.121473	0.143101	0.20378	0.1291	0.0390616	0.0790338	0.13015	0.102031
23	-0.017756	-0.0765272	-0.0766502	-0.0809797	-0.0171361	0.0294057	-0.00948324	0.0263573	0.100755	-0.00199665	0.0267121	0.0693224	0.118369	0.252506	0.105958	0.0827639	0.116864	0.0656801	0.12477	0.112375	0.0733228	0.163617	0.0988639	0.0644062	0.0347407	0.0542885	0.0380617	0.0157406	-0.103708	-0.0741352	-0.0304925	-0.00182246	-0.0115897	0.0733806	0.0160976	-0.0241902	0.0983981	0.112526	0.106849	0.0444849	0.070962	0.102851	0.136407	0.211133	0.13952	0.0268454	0.0469092	0.105109	0.083158
24	-0.0196389	-0.0832771	-0.0669568	-0.0768348	-0.0261592	0.0212982	-0.0180339	0.0365842	0.108616	0.00861195	0.0266858	0.0577007	0.109122	0.247053	0.117797	0.0792599	0.106258	0.0700989	0.129269	0.103337	0.116882	0.175709	0.114702	0.0733264	0.0474724	0.0603156	0.0140331	0.021405	-0.100862	-0.0521559	-0.0236881	-0.0152408	-0.0106664	0.0429732	-0.0117333	-0.0286441	0.0820266	0.0824882	0.0955576	0.0694895	0.0756761	0.08574	0.139346	0.21056	0.147012	0.0242041	0.0309648	0.0869071	0.0553985
25	-0.0158461	-0.0782371	-0.0565718	-0.0770413	-0.0417524	0.00922843	-0.0281211	0.0498772	0.101928	0.0140769	0.0275328	0.051785	0.085279	0.237693	0.131117	0.0709924	0.098162	0.0820319	0.136396	0.113418	0.169364	0.187838	0.125933	0.0828101	0.0618566	0.0678111	0.00347513	0.0249704	-0.10269	-0.0340786	-0.0273455	-0.0319397	-0.0195352	0.0171003	-0.0270206	-0.0245404	0.0589033	0.0637583	0.0949281	0.0931838	0.0927637	0.0692822	0.151775	0.193965	0.159288	0.0238382	0.023873	0.0758113	0.0383121
26	-0.0111788	-0.0713666	-0.0508778	-0.0727066	-0.0584229	-0.00504422	-0.0414705	0.0623496	0.0786555	0.0161314	0.029833	0.0501298	0.0646397	0.228332	0.150141	0.0644998	0.0923931	0.0991185	0.149214	0.136824	0.217968	0.200257	0.129094	0.0815582	0.0754943	0.0645219	-0.00483984	0.0197181	-0.104889	-0.0237302	-0.0312117	-0.0442607	-0.0340834	0.00199574	-0.0308205	-0.013111	0.0336674	0.0540695	0.102962	0.106185	0.115836	0.059197	0.169012	0.170703	0.17188	0.0310259	0.0235481	0.0751197	0.0322523
27	-0.0118018	-0.0583171	-0.0494061	-0.063226	-0.0685496	-0.0258612	-0.0553594	0.0573442	0.0666258	0.011956	0.0196035	0.0495027	0.045992	0.212998	0.171425	0.0696712	0.080522	0.122192	0.174215	0.161846	0.262227	0.213741	0.13687	0.0690748	0.0804893	0.0612629	-0.0222597	0.0176529	-0.100569	-0.0171535	-0.0349751	-0.0490051	-0.0406329	-0.00336731	-0.0353971	-0.00848211	0.0118464	0.0396027	0.119578	0.108888	0.138446	0.0567397	0.178598	0.14673	0.184941	0.059549	0.023556	0.0819631	0.0336484
28	-0.00586508	-0.0560156	-0.0405023	-0.0542648	-0.068008	-0.0395151	-0.0672858	0.0633725	0.0595884	0.0192606	0.00145461	0.0439876	0.0505091	0.196807	0.170742	0.074065	0.0873116	0.149289	0.198289	0.202606	0.302344	0.204646	0.137825	0.0495424	0.0797202	0.0436177	-0.0288884	-0.00703014	-0.0915271	-0.015575	-0.0501586	-0.0562464	-0.0552153	0.00238031	-0.0278543	0.00372458	-0.021447	0.0426875	0.135335	0.115789	0.149451	0.0864599	0.190026	0.128163	0.200214	0.0868022	0.0321897	0.0971734	0.0375464
29	4.23024e-05	-0.0434142	-0.0316307	-0.0435657	-0.0558573	-0.043434	-0.0691235	0.0681556	0.0763616	0.0185703	-0.0237822	0.0395185	0.0581855	0.177969	0.158713	0.0720283	0.105291	0.161144	0.23046	0.246141	0.308867	0.194099	0.145917	0.0288279	0.056161	0.0463827	-0.031977	-0.0348926	-0.0902051	-0.0346589	-0.0734902	-0.0798943	-0.084889	0.0221888	-0.0174551	0.000454806	-0.0477749	0.0293039	0.150903	0.10258	0.168727	0.118954	0.194896	0.13035	0.219384	0.120046	0.0381609	0.122469	0.0472372
30	0.00401596	-0.0435503	-0.0271363	-0.0288287	-0.0504256	-0.0427627	-0.067837	0.0488204	0.0714972	0.0255793	-0.0396675	0.0323583	0.0588065	0.157988	0.155423	0.0758586	0.123157	0.187131	0.26679	0.279463	0.295377	0.20158	0.133968	0.00923974	0.0341347	0.0346588	-0.0424293	-0.0479877	-0.0910094	-0.050414	-0.0803569	-0.086486	-0.0955426	0.0270035	-0.00106099	-0.00539239	-0.0485286	0.0136626	0.160301	0.090426	0.186875	0.149508	0.195264	0.114958	0.22918	0.143859	0.0541746	0.132007	0.0603832
surface electrode 2
	time
frequency	-1.5	-1.45	-1.4	-1.35	-1.3	-1.25	-1.2	-1.15	-1.1	-1.05	-1	-0.95	-0.9	-0.85	-0.8	-0.75	-0.7	-0.65	-0.6	-0.55	-0.5	-0.45	-0.4	-0.35	-0.3	-0.25	-0.2	-0.15	-0.1	-0.05	0	0.05	0.1	0.15	0.2	0.25	0.3	0.35	0.4	0.45	0.5	0.55	0.6	0.65	0.7	0.75	0.8	0.85	0.9
1	-0.41043	-0.395063	-0.377882	-0.360469	-0.340005	-0.317978	-0.294507	-0.269713	-0.245759	-0.21878	-0.190874	-0.1622	-0.132936	-0.105582	-0.0757962	-0.0460842	-0.0166719	0.012222	0.038242	0.06552	0.0916389	0.116386	0.139558	0.159372	0.178963	0.196453	0.211713	0.224652	0.234482	0.2428	0.248664	0.252075	0.25305	0.251809	0.248189	0.242264	0.234109	0.223825	0.212549	0.198536	0.182808	0.165531	0.146885	0.128617	0.107842	0.0862035	0.0638675	0.0409916	0.0195289
2	-0.219692	-0.218368	-0.215967	-0.21266	-0.208016	-0.202421	-0.195696	-0.187254	-0.177238	-0.16312	-0.144713	-0.121348	-0.092574	-0.0610227	-0.0214636	0.0232575	0.0723941	0.125146	0.176209	0.233042	0.29034	0.34711	0.402338	0.450824	0.499094	0.541112	0.575062	0.599188	0.611567	0.613751	0.604424	0.584156	0.553738	0.517521	0.470685	0.417578	0.360304	0.301106	0.246789	0.190452	0.138663	0.0927645	0.0534166	0.0230044	-0.00378686	-0.0245612	-0.0397335	-0.0496603	-0.0545569
3	-0.185096	-0.185795	-0.185122	-0.183733	-0.182067	-0.180925	-0.180923	-0.182163	-0.184049	-0.18672	-0.19007	-0.193541	-0.194534	-0.189077	-0.171512	-0.138437	-0.088564	-0.0230214	0.0505213	0.144112	0.250081	0.362899	0.475483	0.573572	0.668792	0.748092	0.806507	0.839453	0.845012	0.824593	0.779602	0.71445	0.634495	0.552723	0.461257	0.371942	0.289323	0.216454	0.159108	0.108197	0.0686467	0.0398764	0.0201869	0.00769968	-0.00183673	-0.00815272	-0.012341	-0.0154248	-0.0184514
4	-0.161079	-0.160369	-0.156745	-0.152992	-0.149114	-0.143253	-0.135423	-0.128308	-0.12429	-0.122208	-0.121903	-0.12391	-0.129054	-0.135457	-0.140826	-0.142237	-0.13881	-0.125374	-0.0947493	-0.0323802	0.063596	0.191828	0.346868	0.502664	0.667924	0.812303	0.919082	0.969851	0.955621	0.876036	0.747553	0.59296	0.432135	0.292172	0.16372	0.0687441	0.0108293	-0.0145574	-0.0175345	-0.00815218	0.00772127	0.0255619	0.040476	0.0498223	0.0567822	0.0633816	0.0696566	0.0729726	0.0716907
5	-0.106548	-0.118676	-0.126427	-0.13251	-0.137539	-0.136069	-0.129471	-0.124987	-0.124655	-0.128743	-0.136676	-0.146222	-0.154883	-0.16134	-0.167772	-0.171461	-0.169978	-0.159876	-0.132248	-0.0675295	0.0399042	0.187979	0.37338	0.565158	0.765817	0.927304	1.02504	1.04389	0.991456	0.874332	0.719795	0.555654	0.396979	0.261732	0.139324	0.0494024	-0.00665889	-0.0290384	-0.0268647	-0.00965241	0.0191656	0.0526331	0.0762513	0.0817676	0.0753249	0.0618168	0.043021	0.0242475	0.0128545
6	-0.121376	-0.133079	-0.146998	-0.162445	-0.176835	-0.17897	-0.169781	-0.15487	-0.139352	-0.130294	-0.134821	-0.144908	-0.156824	-0.165589	-0.17204	-0.175444	-0.170159	-0.153761	-0.120955	-0.0517414	0.0527848	0.188585	0.369293	0.560054	0.747612	0.884513	0.942556	0.913998	0.84138	0.74088	0.630171	0.515338	0.383093	0.248676	0.117306	0.0116752	-0.0455701	-0.0492458	-0.0388174	-0.0180709	0.0159707	0.047881	0.0810516	0.104473	0.105082	0.0809236	0.0427111	0.00336959	-0.0226505
7	-0.119392	-0.133166	-0.154916	-0.174309	-0.184305	-0.178317	-0.158456	-0.133955	-0.109003	-0.0892611	-0.084787	-0.0877065	-0.0949643	-0.102865	-0.112082	-0.118662	-0.116294	-0.0976749	-0.0608425	-0.00280096	0.0744782	0.163007	0.278635	0.394796	0.495149	0.580637	0.621135	0.596268	0.532044	0.436123	0.342069	0.278357	0.234198	0.185508	0.126052	0.0565963	0.0161737	0.0264361	0.0373809	0.0559247	0.0867864	0.106094	0.11858	0.123343	0.114177	0.0936868	0.0676431	0.0393183	0.0220371
8	-0.0644654	-0.0840652	-0.111937	-0.141159	-0.165259	-0.167916	-0.142096	-0.102697	-0.0637744	-0.0371734	-0.0296445	-0.042555	-0.0578747	-0.0637522	-0.0506731	-0.0159243	0.0324741	0.0757111	0.103277	0.104151	0.104753	0.11242	0.154221	0.224845	0.292713	0.380579	0.433739	0.439958	0.411261	0.351649	0.29976	0.268892	0.254667	0.240261	0.211425	0.145366	0.0841697	0.0801333	0.093636	0.12132	0.142119	0.139961	0.132402	0.125885	0.113983	0.0918698	0.0635307	0.0288695	0.00507278
9	0.0144157	0.00214896	-0.0337433	-0.0810494	-0.127845	-0.142233	-0.108215	-0.0576951	-0.0217795	-0.00353214	0.00797803	-0.00791157	-0.0289936	-0.0407022	-0.00930695	0.0589	0.143971	0.197716	0.212091	0.169326	0.122734	0.0876875	0.0766897	0.107832	0.156323	0.254008	0.320876	0.373465	0.411929	0.419301	0.424743	0.425427	0.420025	0.404111	0.341258	0.23653	0.155056	0.147976	0.156075	0.172483	0.168431	0.14397	0.130069	0.120911	0.108512	0.0849789	0.0501768	0.00171687	-0.0202187
10	0.0455701	0.0542584	0.0190503	-0.0491313	-0.11577	-0.132378	-0.0909413	-0.0419334	-0.0155237	-0.00921734	0.00162252	0.00109555	-0.00778779	-0.0370424	-0.0172462	0.0609957	0.167737	0.222382	0.218193	0.164944	0.144484	0.143754	0.140778	0.148149	0.134495	0.167554	0.22111	0.322667	0.420498	0.501996	0.573942	0.598101	0.555981	0.490397	0.388741	0.293573	0.234146	0.249889	0.252336	0.231906	0.208756	0.19283	0.174463	0.161693	0.162033	0.122113	0.0391494	-0.0361181	-0.0480782
11	-0.0133575	0.0418853	0.0352872	-0.0534551	-0.147311	-0.171046	-0.131502	-0.0842985	-0.0695679	-0.0713401	-0.0565946	-0.036425	-0.0337522	-0.0642632	-0.0545855	0.0290053	0.165688	0.220972	0.194883	0.148998	0.172792	0.226564	0.265247	0.260718	0.17954	0.126304	0.144112	0.244017	0.340002	0.474418	0.621233	0.66944	0.558984	0.416497	0.303822	0.284441	0.29693	0.357835	0.379548	0.364638	0.342591	0.354941	0.349442	0.337795	0.320528	0.226766	0.0884949	-0.0126155	-0.0334174
12	-0.100641	-0.00616372	0.0220449	-0.0654796	-0.163389	-0.192113	-0.164844	-0.134152	-0.124342	-0.118148	-0.104387	-0.0869116	-0.0630392	-0.0623208	-0.0497972	0.037967	0.183015	0.249194	0.222914	0.185365	0.219078	0.283017	0.316717	0.279428	0.178331	0.105116	0.088514	0.1465	0.202588	0.320416	0.496792	0.578629	0.449735	0.264991	0.161815	0.199165	0.310337	0.423072	0.479117	0.520527	0.526169	0.543267	0.549328	0.537091	0.449984	0.304117	0.166892	0.0577368	0.00686073
13	-0.126552	-0.0231631	0.00165882	-0.0784956	-0.15129	-0.166482	-0.145784	-0.130595	-0.113532	-0.0971213	-0.0958644	-0.0877912	-0.0442378	-0.0140567	0.0129778	0.0952559	0.208745	0.270841	0.264221	0.236321	0.264628	0.295609	0.272399	0.208296	0.127634	0.0831234	0.0540099	0.0934234	0.125368	0.190799	0.338413	0.4232	0.318648	0.158199	0.0725657	0.121663	0.278621	0.434528	0.495967	0.562577	0.594915	0.601013	0.606588	0.570586	0.416678	0.255456	0.166426	0.0916913	0.0400179
14	-0.11634	-0.0197423	-0.00397406	-0.0716139	-0.123501	-0.137378	-0.118189	-0.100254	-0.0720554	-0.0560736	-0.0629706	-0.0582238	-0.0107464	0.0321018	0.0697274	0.126178	0.179336	0.2365	0.27437	0.265582	0.28291	0.263663	0.20745	0.140699	0.0970653	0.0731337	0.0365012	0.0764018	0.104373	0.129498	0.231395	0.298279	0.25143	0.13975	0.0677627	0.0804052	0.234297	0.403447	0.447528	0.513718	0.550463	0.552695	0.561616	0.50532	0.328031	0.175932	0.122247	0.100197	0.0866908
15	-0.0965297	0.00346824	0.0136875	-0.056506	-0.0976055	-0.123819	-0.102851	-0.0687361	-0.0335223	-0.0238746	-0.0341045	-0.0215118	0.0198715	0.0537779	0.0943643	0.123468	0.119711	0.164575	0.251096	0.283089	0.274794	0.216221	0.144257	0.0892554	0.0871425	0.0780391	0.0409243	0.0802276	0.121066	0.138707	0.203583	0.225252	0.22854	0.174292	0.111874	0.0908824	0.212282	0.359741	0.384084	0.438062	0.452286	0.452053	0.474006	0.408185	0.247221	0.109168	0.0744998	0.103225	0.137858
16	-0.0783324	0.037855	0.0544239	-0.0307247	-0.0817009	-0.124959	-0.104192	-0.051003	-0.0170164	-0.00969496	-0.0218215	0.00421627	0.0395285	0.0508054	0.0818856	0.0884565	0.0549692	0.0855489	0.213471	0.294423	0.248481	0.174742	0.097001	0.0555505	0.0928066	0.0996191	0.0588101	0.0943504	0.163459	0.195784	0.234048	0.202463	0.247336	0.25104	0.176812	0.129542	0.203115	0.306662	0.323947	0.364002	0.335109	0.323157	0.365503	0.31247	0.202034	0.0762998	0.0522574	0.117962	0.164558
17	-0.0768697	0.0686785	0.12287	0.0106355	-0.0712579	-0.135417	-0.124242	-0.0613428	-0.0280508	-0.0143797	-0.02688	0.00337037	0.0457165	0.0391454	0.0432111	0.044253	0.0157064	0.0172146	0.156432	0.288937	0.233518	0.16617	0.0910596	0.0470102	0.102124	0.128788	0.072453	0.114622	0.217058	0.277605	0.304376	0.228019	0.285072	0.353347	0.249106	0.167985	0.188886	0.249035	0.267707	0.304914	0.243268	0.188653	0.266799	0.244804	0.20127	0.0961461	0.0613066	0.125558	0.141856
18	-0.0826721	0.0972609	0.201839	0.0436401	-0.0733068	-0.147374	-0.143661	-0.0903417	-0.060577	-0.0400031	-0.0388321	-0.0212038	0.0406499	0.0369546	0.00809536	-0.00300333	0.00214772	-0.0197031	0.107139	0.257517	0.212426	0.174408	0.106316	0.0597522	0.106395	0.147164	0.0802566	0.129545	0.251653	0.368683	0.383965	0.26642	0.313771	0.45138	0.2975	0.182711	0.177252	0.204347	0.218681	0.255893	0.182511	0.0830048	0.187033	0.187256	0.213392	0.137377	0.0869735	0.119677	0.0830582
19	-0.098681	0.120867	0.274944	0.0579688	-0.0792003	-0.15412	-0.149359	-0.12189	-0.100653	-0.0719912	-0.0482641	-0.0567248	0.028152	0.0511476	-0.00420757	-0.0353868	0.00159283	-0.0262408	0.0749043	0.207304	0.18864	0.188334	0.127677	0.0825852	0.101952	0.14132	0.0783348	0.127198	0.250617	0.427101	0.433804	0.286319	0.317999	0.508507	0.311899	0.165457	0.173263	0.18997	0.175417	0.216511	0.161819	0.0385229	0.141191	0.149388	0.21542	0.171817	0.106749	0.0938988	0.0298349
20	-0.109044	0.156441	0.318782	0.0430767	-0.0921028	-0.148623	-0.140928	-0.140951	-0.13683	-0.0897359	-0.057147	-0.0838265	0.0139547	0.072477	-0.00557092	-0.0491502	-0.00514102	-0.0118716	0.0633634	0.159612	0.167618	0.188807	0.13654	0.095556	0.0870629	0.112056	0.0695826	0.092579	0.228891	0.449448	0.430529	0.280682	0.321355	0.503672	0.291908	0.135513	0.178857	0.199587	0.145888	0.189578	0.15625	0.041672	0.122252	0.127584	0.194896	0.178962	0.111868	0.0523188	0.0075622
21	-0.110956	0.159609	0.354151	0.0296002	-0.102336	-0.138409	-0.123921	-0.144305	-0.152802	-0.0964672	-0.0653021	-0.102515	0.000973245	0.0919344	0.00970049	-0.0496399	-0.0301804	0.00323485	0.0542573	0.12646	0.150674	0.17822	0.135915	0.0941523	0.0671011	0.0747467	0.0533009	0.0547953	0.193326	0.41653	0.39355	0.269508	0.291902	0.448301	0.262086	0.11134	0.192584	0.231756	0.132873	0.16255	0.171392	0.0804091	0.108207	0.116012	0.149592	0.162393	0.10099	0.0201597	0.0107632
22	-0.101531	0.207931	0.369554	-0.00851775	-0.116484	-0.125217	-0.102462	-0.137475	-0.146945	-0.0889258	-0.0737492	-0.107702	-0.00166265	0.0911906	0.00751589	-0.0436659	-0.0567086	0.024316	0.0497446	0.115311	0.142914	0.153963	0.124201	0.0776037	0.0419614	0.0336022	0.0299461	0.0199919	0.169858	0.372143	0.321499	0.252632	0.286712	0.392773	0.212099	0.10113	0.213201	0.257307	0.129803	0.143103	0.174605	0.11447	0.101083	0.103206	0.108661	0.125471	0.0739073	0.00245349	0.0180209
23	-0.0859051	0.231815	0.376829	-0.0364163	-0.128886	-0.108806	-0.0841292	-0.120176	-0.135241	-0.0701988	-0.0895685	-0.106801	-0.0105645	0.0913115	-0.00154074	-0.0386636	-0.0793053	0.0426793	0.0445336	0.108114	0.14355	0.124571	0.113428	0.0581025	0.0198261	0.000244004	0.0101103	-0.0114249	0.160537	0.319315	0.255375	0.243402	0.267055	0.309514	0.17462	0.100103	0.223263	0.277032	0.145592	0.13241	0.179101	0.133886	0.104265	0.0909971	0.0723686	0.0846226	0.0552133	-0.00725053	0.0256806
24	-0.0701827	0.227175	0.412396	-0.0501897	-0.136351	-0.100774	-0.0692973	-0.0914594	-0.115799	-0.0418865	-0.0942448	-0.108238	-0.0283622	0.083928	-0.0162853	-0.0345162	-0.0874464	0.049903	0.0342885	0.0971412	0.143457	0.0984869	0.100859	0.0396453	0.00854866	-0.0207042	0.00836123	-0.0264742	0.158535	0.273995	0.190021	0.236459	0.242701	0.246268	0.150684	0.0933422	0.214192	0.276293	0.154751	0.116988	0.168936	0.124992	0.111155	0.0792405	0.0536725	0.0476179	0.0420624	-0.0169003	0.0205935
25	-0.0555897	0.247175	0.437547	-0.0701875	-0.140564	-0.0889782	-0.059269	-0.0713156	-0.0905491	-0.0215673	-0.0942366	-0.109148	-0.03573	0.0696307	-0.0318096	-0.0368424	-0.0857502	0.0655279	0.0286699	0.0835511	0.138545	0.0695864	0.08656	0.0340614	-0.00270394	-0.040524	-0.00514215	-0.0251658	0.16107	0.223136	0.15044	0.229801	0.216475	0.195165	0.1235	0.0938393	0.208644	0.251099	0.150093	0.106006	0.150274	0.122944	0.0994743	0.0585691	0.0498851	0.0178781	0.0287633	-0.0171986	0.00403614
26	-0.0410456	0.271332	0.470796	-0.0810247	-0.137634	-0.0789123	-0.0592759	-0.0566418	-0.0695671	-0.00869727	-0.088128	-0.109028	-0.0426198	0.053112	-0.0450582	-0.0389802	-0.0756028	0.0767707	0.0224317	0.0610759	0.125585	0.0425153	0.0686311	0.0352469	-0.0135768	-0.0566602	-0.0160174	-0.0179869	0.160147	0.168964	0.127912	0.221161	0.195758	0.164841	0.109843	0.0949034	0.194854	0.208952	0.128095	0.0891362	0.12473	0.120758	0.0778661	0.032518	0.0573781	-0.00168592	0.0208732	-0.0191086	-0.0179372
27	-0.0215043	0.285209	0.497809	-0.0856001	-0.130376	-0.072397	-0.0648881	-0.0398534	-0.0569416	0.00268581	-0.0833296	-0.106802	-0.0536384	0.0427518	-0.0521473	-0.0437407	-0.0623387	0.082108	0.0175094	0.0377297	0.109944	0.0282701	0.0465493	0.0320326	-0.0270691	-0.0700242	-0.0157132	-0.0135632	0.154259	0.116144	0.1107	0.211668	0.179079	0.145102	0.105591	0.0874826	0.16799	0.160972	0.104129	0.0823743	0.0949276	0.100985	0.0673155	0.0147555	0.0687909	-0.0157351	0.0138083	-0.0256663	-0.031195
28	-0.000401635	0.313183	0.480914	-0.0918556	-0.124719	-0.0638474	-0.069907	-0.0178989	-0.0479042	0.0181652	-0.0850411	-0.103037	-0.0627888	0.0433396	-0.0589001	-0.053683	-0.0480119	0.0868697	0.0121108	0.0269995	0.0982175	0.027118	0.02234	0.0206456	-0.0461861	-0.0762547	-0.0108128	-0.0051472	0.143001	0.0703185	0.106304	0.197425	0.155215	0.117813	0.0982245	0.0742886	0.136984	0.110024	0.0886866	0.0901043	0.0615388	0.0786681	0.0620436	0.0108888	0.0721809	-0.0255319	-0.00152123	-0.034933	-0.0285714
29	0.00427031	0.2869	0.478078	-0.0881492	-0.121414	-0.0617177	-0.0736863	-0.0019294	-0.041777	0.0341514	-0.0805736	-0.101273	-0.0697618	0.0485405	-0.0589449	-0.0631153	-0.0350079	0.0782811	0.00989611	0.0181153	0.0970171	0.0354614	-0.010103	0.00610508	-0.0579746	-0.072204	0.0104025	-0.0122156	0.126071	0.0284965	0.0941459	0.170195	0.127559	0.0917746	0.073918	0.0400106	0.0949323	0.0887787	0.0899896	0.0902626	0.0278989	0.0479493	0.0807789	-0.000773342	0.0730911	-0.0390872	-0.0188813	-0.0476157	-0.0166996
30	0.0192828	0.24793	0.495059	-0.0761227	-0.113226	-0.0562852	-0.0888408	0.00635604	-0.0313794	0.0345537	-0.0666766	-0.101302	-0.0758992	0.0428782	-0.049832	-0.0697839	-0.0273876	0.0690509	0.00555183	0.00581741	0.0820528	0.0458316	-0.0252836	0.00381636	-0.0679028	-0.0696819	0.014709	-0.0178805	0.0984619	-0.000260744	0.0866547	0.137497	0.107617	0.0586447	0.0590273	0.0238123	0.06136	0.0660546	0.0690615	0.0852843	0.00934423	0.0238254	0.0725219	-0.0127307	0.0696944	-0.0392423	-0.0363269	-0.0557242	-0.0134241
surface electrode 3
	time
frequency	-1.5	-1.45	-1.4	-1.35	-1.3	-1.25	-1.2	-1.15	-1.1	-1.05	-1	-0.95	-0.9	-0.85	-0.8	-0.75	-0.7	-0.65	-0.6	-0.55	-0.5	-0.45	-0.4	-0.35	-0.3	-0.25	-0.2	-0.15	-0.1	-0.05	0	0.05	0.1	0.15	0.2	0.25	0.3	0.35	0.4	0.45	0.5	0.55	0.6	0.65	0.7	0.75	0.8	0.85	0.9
1	-0.423159	-0.409756	-0.393946	-0.377169	-0.356606	-0.333557	-0.308064	-0.280214	-0.252519	-0.220519	-0.186639	-0.151122	-0.11426	-0.0793343	-0.0408465	-0.00203719	0.0366964	0.074933	0.109407	0.145457	0.179774	0.211978	0.241743	0.266821	0.29115	0.312271	0.329956	0.34403	0.353706	0.360506	0.363404	0.362387	0.357522	0.349704	0.337755	0.322349	0.303669	0.281908	0.259251	0.232119	0.202562	0.170893	0.137398	0.105117	0.068984	0.0319859	-0.00553935	-0.0432741	-0.078056
2	-0.121069	-0.116677	-0.114383	-0.114172	-0.115993	-0.119414	-0.123403	-0.126789	-0.128338	-0.127414	-0.12244	-0.111589	-0.0929471	-0.0673772	-0.0299748	0.0168499	0.0711208	0.130283	0.187189	0.249916	0.313441	0.3777	0.442098	0.500421	0.560488	0.614818	0.660825	0.696269	0.718185	0.729721	0.728755	0.715717	0.691183	0.658877	0.613924	0.559226	0.496068	0.426361	0.358149	0.282336	0.206715	0.133118	0.0627651	0.00176359	-0.0586742	-0.111784	-0.156526	-0.192653	-0.218451
3	-0.208083	-0.206397	-0.195927	-0.179604	-0.155586	-0.126629	-0.095715	-0.0660688	-0.0426912	-0.024677	-0.0169982	-0.0211429	-0.0343664	-0.0475255	-0.0532708	-0.0440698	-0.0192029	0.0206942	0.0716133	0.143055	0.22945	0.324695	0.421766	0.508213	0.595325	0.672547	0.734159	0.771754	0.778815	0.75455	0.699749	0.619616	0.520674	0.418944	0.304835	0.193914	0.0922977	0.00400555	-0.0636242	-0.119324	-0.154609	-0.168862	-0.163627	-0.145149	-0.115137	-0.0803455	-0.046881	-0.0169731	0.0106829
4	-0.0400797	-0.0384738	-0.0349591	-0.0295041	-0.0229413	-0.0186017	-0.0164645	-0.0114466	-0.00174532	0.0122569	0.0240913	0.0292501	0.0258543	0.0157986	-0.00181498	-0.0199428	-0.0293964	-0.0277899	-0.018423	0.00429297	0.0517265	0.128317	0.229851	0.337111	0.451967	0.546654	0.609044	0.633661	0.619557	0.561542	0.466799	0.353032	0.237327	0.139949	0.0553012	-0.00116557	-0.0300398	-0.0369465	-0.0294732	-0.0113049	0.00698976	0.0186627	0.0198117	0.00989655	-0.00772042	-0.0213836	-0.0257735	-0.0230465	-0.014527
5	0.0168234	0.0181952	0.0193467	0.0224752	0.029039	0.0332432	0.0292436	0.0215461	0.013141	-0.00162581	-0.0227042	-0.0428043	-0.0535979	-0.0518907	-0.0402799	-0.0232391	-0.00272809	0.0172169	0.0385151	0.0739497	0.143441	0.262644	0.411388	0.552404	0.699248	0.814626	0.868199	0.847076	0.75856	0.594215	0.383586	0.166904	-0.0234449	-0.159004	-0.255849	-0.302268	-0.30647	-0.277887	-0.23141	-0.169104	-0.0984685	-0.0326817	0.00517675	0.00496027	-0.0256887	-0.0663948	-0.0992379	-0.11837	-0.121037
6	-0.0153428	-0.0187996	-0.0290358	-0.0360828	-0.0285184	-0.0131765	-0.00612322	-0.00733056	-0.0151998	-0.0386546	-0.067613	-0.0858342	-0.0927436	-0.0854881	-0.0627215	-0.0325812	0.000395636	0.0286897	0.043344	0.0501788	0.0572438	0.0984084	0.183905	0.290963	0.436016	0.584928	0.680178	0.695044	0.638403	0.512959	0.344093	0.160255	-0.00909994	-0.125105	-0.200434	-0.235904	-0.242676	-0.227275	-0.210155	-0.208564	-0.200986	-0.181911	-0.171645	-0.167344	-0.166362	-0.16813	-0.165199	-0.16259	-0.161343
7	-0.0842329	-0.0453075	-0.00887642	0.0121051	0.0366003	0.044606	0.0313416	0.0158507	0.0170006	0.00924175	-0.00816504	-0.0208271	-0.0301735	-0.0185437	0.020934	0.0734182	0.113192	0.112338	0.0739902	0.0246887	-0.000908272	0.040088	0.161297	0.312125	0.489574	0.646054	0.725079	0.696032	0.581724	0.390786	0.191204	0.030226	-0.0771954	-0.138443	-0.180032	-0.219231	-0.250376	-0.259169	-0.266046	-0.281666	-0.295749	-0.300805	-0.305704	-0.294465	-0.263124	-0.224423	-0.180072	-0.144938	-0.127333
8	-0.0953091	-0.00371755	0.0639029	0.0882647	0.111022	0.0983512	0.0542567	0.0163507	0.0166623	0.00751814	-0.0249711	-0.0481651	-0.0596273	-0.0314633	0.0302653	0.0893051	0.117783	0.0974514	0.0576169	0.0281958	0.0359752	0.0969373	0.215323	0.363356	0.555514	0.699235	0.739355	0.652659	0.49732	0.280175	0.077622	-0.0594332	-0.0976852	-0.0991902	-0.0947663	-0.134323	-0.191805	-0.234189	-0.268736	-0.262321	-0.247253	-0.249455	-0.271575	-0.282675	-0.269833	-0.226018	-0.167148	-0.1293	-0.111807
9	-0.0974325	0.00363272	0.0924596	0.120909	0.109506	0.0625757	0.0215216	0.00870681	-0.000793612	-0.0592284	-0.123464	-0.106797	-0.0470833	0.0221836	0.0788865	0.078538	0.0494179	0.0111697	0.0182603	0.0714504	0.147529	0.217544	0.260747	0.321133	0.427723	0.491204	0.50606	0.43702	0.339213	0.21512	0.0703745	-0.0678135	-0.102136	-0.0825064	-0.0375068	-0.0955253	-0.18124	-0.21251	-0.211907	-0.155694	-0.0905106	-0.050017	-0.0846059	-0.14819	-0.200651	-0.158867	-0.0638436	-0.0203714	-0.0358885
10	-0.102488	-0.0336251	0.0502736	0.0754614	0.0333974	-0.00878957	-0.0210143	-0.0111315	-0.0185268	-0.0888615	-0.15454	-0.100716	0.0308512	0.137996	0.150978	0.0723431	0.0271007	0.0431387	0.0996765	0.160197	0.263083	0.357597	0.340118	0.337382	0.326705	0.25451	0.252159	0.232995	0.191303	0.155265	0.0780498	-0.0443238	-0.093039	-0.0941645	-0.0431024	-0.0896286	-0.164789	-0.20672	-0.164999	-0.0127218	0.131883	0.173265	0.127136	0.0732773	0.0180626	0.020876	0.0408872	0.0676033	0.0734963
11	-0.11658	-0.0749486	-0.0324334	-0.0280238	-0.0614721	-0.0543653	-0.0445601	-0.0563103	-0.0638153	-0.0790069	-0.0863896	-0.0494471	0.0683022	0.174051	0.167081	0.0837363	0.0837728	0.199191	0.303087	0.304148	0.32408	0.362265	0.331555	0.356139	0.359484	0.269937	0.227341	0.187546	0.136353	0.114926	0.0750214	0.0323389	4.77736e-05	-0.0454284	-0.0338369	-0.0222819	-0.0184992	-0.0576078	0.0109316	0.175227	0.298541	0.317694	0.321473	0.364796	0.370861	0.273056	0.106886	0.0625299	0.124424
12	-0.141318	-0.0987549	-0.101505	-0.126697	-0.12407	-0.077459	-0.051916	-0.112595	-0.131473	-0.0888366	-0.0310337	-0.00347947	0.0489992	0.116001	0.131102	0.0927508	0.133258	0.294807	0.425011	0.428933	0.393051	0.337917	0.32032	0.353294	0.39656	0.412587	0.35151	0.234196	0.142914	0.102358	0.0757354	0.0797408	0.0762938	0.0530197	0.0495752	0.113981	0.176266	0.176667	0.244916	0.341829	0.386287	0.416435	0.515152	0.634223	0.648448	0.457972	0.178317	0.023312	0.0543612
13	-0.155584	-0.104856	-0.150547	-0.192002	-0.166078	-0.0846304	-0.0488573	-0.155787	-0.188146	-0.126593	-0.0173646	0.0146596	0.0176613	0.0509668	0.0885736	0.0734244	0.141211	0.296606	0.414828	0.450398	0.429115	0.352922	0.370835	0.399543	0.426598	0.503804	0.41806	0.236441	0.144816	0.104142	0.0709745	0.0731511	0.0814534	0.127986	0.181013	0.268101	0.360039	0.374712	0.429992	0.458308	0.458559	0.510784	0.67517	0.803358	0.719795	0.459238	0.188475	0.00239962	-0.0440295
14	-0.151378	-0.108839	-0.166904	-0.214504	-0.190306	-0.0881972	-0.0402692	-0.15375	-0.216052	-0.199815	-0.0501652	-0.00306488	-0.0166815	0.00575685	0.0599883	0.058508	0.1139	0.229767	0.304322	0.365268	0.402982	0.35448	0.391114	0.42754	0.451213	0.514501	0.397929	0.21226	0.121415	0.0986649	0.0574596	0.0295759	0.0406343	0.146537	0.255455	0.405737	0.482112	0.478833	0.513575	0.507569	0.485863	0.548221	0.724031	0.809293	0.615057	0.338572	0.159192	0.0194969	-0.0867177
15	-0.129119	-0.111293	-0.157301	-0.194195	-0.168009	-0.0834167	-0.0319455	-0.123006	-0.219834	-0.256362	-0.107648	-0.041379	-0.0467369	-0.0108729	0.0579105	0.0635651	0.0904973	0.155066	0.181112	0.239209	0.351197	0.325647	0.337296	0.398952	0.458568	0.481673	0.349837	0.17836	0.0723013	0.0586664	0.0365948	-0.0113898	-0.00419525	0.11341	0.26526	0.488452	0.530484	0.485543	0.503686	0.479282	0.444621	0.524066	0.686287	0.689159	0.404877	0.149466	0.0869243	0.0527708	-0.058217
16	-0.104111	-0.108966	-0.14232	-0.143406	-0.114807	-0.0751996	-0.0176118	-0.0918731	-0.220041	-0.269196	-0.158586	-0.0803498	-0.0729788	-0.0131064	0.0772664	0.0720903	0.0713064	0.0936933	0.0857221	0.145526	0.326597	0.284559	0.246655	0.342152	0.432343	0.42888	0.324066	0.160567	0.0135619	-0.012336	0.0110058	-0.0256191	-0.0217108	0.053071	0.226994	0.499611	0.504738	0.409603	0.42511	0.381812	0.343591	0.463723	0.593349	0.488962	0.186497	-0.0117128	0.0152675	0.0798348	-1.01572e-05
17	-0.077576	-0.0921811	-0.129223	-0.0816672	-0.072322	-0.0550628	0.00312526	-0.0688953	-0.199111	-0.243153	-0.178327	-0.111718	-0.102553	-0.00675425	0.0987776	0.0771958	0.0627348	0.0681555	0.0302088	0.106964	0.324653	0.268421	0.189059	0.282943	0.367779	0.376688	0.316916	0.173448	-0.0315508	-0.0758011	-0.0138585	0.000407454	0.00551094	-0.00728201	0.135783	0.432303	0.435987	0.299467	0.311221	0.261414	0.214664	0.36146	0.483646	0.316754	0.0454203	-0.0882257	-0.0392135	0.0905878	0.0498752
18	-0.0466803	-0.0634441	-0.118688	-0.0426454	-0.0506886	-0.0253459	0.0242356	-0.0758402	-0.189341	-0.189535	-0.167019	-0.129164	-0.131461	0.0244368	0.127708	0.0649973	0.0631654	0.0543174	0.00830356	0.109512	0.319823	0.25062	0.195776	0.258113	0.25004	0.297555	0.318959	0.178758	-0.0653441	-0.105026	-0.026017	0.0368087	0.047111	-0.0433294	0.0458937	0.32716	0.349901	0.184443	0.182022	0.121785	0.103885	0.266393	0.372665	0.157352	-0.0558076	-0.108973	-0.0735582	0.0808545	0.0726575
19	-0.0059432	-0.0292158	-0.0976739	-0.0363149	-0.0452791	0.00742058	0.0434033	-0.117959	-0.191771	-0.13039	-0.137162	-0.12428	-0.149398	0.0831842	0.165912	0.0421678	0.0726443	0.0553756	0.00638697	0.119732	0.293158	0.233346	0.257628	0.262373	0.120134	0.217454	0.319864	0.158571	-0.0803478	-0.0868419	-0.0230896	0.0597113	0.0843884	-0.0575306	-0.0310818	0.21844	0.271748	0.100516	0.0758277	-0.00544404	0.0310629	0.191882	0.277612	0.0563388	-0.108934	-0.106429	-0.100602	0.0733642	0.0745587
20	0.0418781	-0.013219	-0.0558594	-0.040678	-0.053476	0.0461957	0.0577642	-0.198429	-0.200647	-0.0815903	-0.106789	-0.123671	-0.132104	0.156301	0.199375	0.0105512	0.0938249	0.0759369	-0.00691803	0.12867	0.237361	0.225886	0.358226	0.266163	0.00990677	0.165734	0.327477	0.124098	-0.0624376	-0.0291524	-0.0238677	0.0794	0.0913866	-0.0788092	-0.0772489	0.121445	0.173453	0.073633	0.00165434	-0.116612	-0.00273714	0.13737	0.178952	-0.00244265	-0.122667	-0.127583	-0.116344	0.0809448	0.0555286
21	0.0688331	-0.00412201	-0.0127185	-0.0459418	-0.0282624	0.0708	0.0668319	-0.263716	-0.229902	-0.0512022	-0.0777333	-0.0858807	-0.101278	0.198746	0.235284	-0.0168425	0.101795	0.108753	0.0114417	0.0890676	0.154945	0.227375	0.415667	0.27862	-0.0294354	0.133572	0.319717	0.0591858	-0.05387	0.00978869	-0.0130791	0.039346	0.102068	-0.0946099	-0.118546	0.0281668	0.127593	0.0754621	-0.0213704	-0.169856	-0.0161332	0.116191	0.129346	-0.0066296	-0.0984897	-0.144566	-0.1531	0.0799037	0.0437269
22	0.057893	-0.0268038	0.0355042	-0.0312322	0.0108393	0.0962491	0.0515039	-0.305445	-0.23191	-0.0467424	-0.0681857	-0.0722502	-0.036461	0.22762	0.214812	-0.0326543	0.116675	0.125568	0.037875	0.0352497	0.0761262	0.260979	0.43094	0.275024	-0.0253845	0.151986	0.308813	-0.0024596	-0.0309835	0.0229069	-0.00629117	-0.00615304	0.0621211	-0.132853	-0.144548	-0.0391399	0.105999	0.0937687	-0.0354608	-0.173288	-0.00736545	0.129542	0.101865	0.00437551	-0.0658434	-0.162453	-0.186162	0.079683	0.0146193
23	0.039914	-0.0754616	0.0728095	0.0289167	0.0483229	0.127093	0.0481894	-0.316925	-0.215737	-0.0589453	-0.0498703	-0.0712805	0.0367543	0.198966	0.182794	-0.060399	0.125538	0.18027	0.059892	-0.0214141	0.00873066	0.258957	0.415384	0.271416	0.0350147	0.157836	0.278194	-0.0239754	0.00122974	0.0247428	-0.0206515	-0.0373495	0.0261405	-0.166929	-0.170353	-0.0833563	0.0627958	0.153207	-0.0406793	-0.154013	0.0204939	0.131518	0.0721958	0.0334355	-0.0102925	-0.181972	-0.205158	0.0806488	-0.0372016
24	0.0125911	-0.115224	0.0862694	0.11438	0.061087	0.16756	0.0652566	-0.258131	-0.19269	-0.0592809	-0.0391128	-0.068169	0.0885347	0.140975	0.138834	-0.103949	0.0941417	0.238673	0.102027	-0.0569247	-0.0409904	0.234558	0.349636	0.266427	0.107599	0.153532	0.242118	-0.0410561	-0.00566974	-0.0298621	-0.0208857	-0.063074	-0.00474709	-0.186279	-0.196722	-0.109312	0.0247275	0.220225	-0.0401393	-0.129168	0.0530352	0.146495	0.0607518	0.0552398	0.0551704	-0.167673	-0.231075	0.0692276	-0.0802078
25	-0.0272299	-0.158204	0.0942823	0.169522	0.103163	0.20713	0.0607281	-0.190809	-0.173657	-0.0443284	-0.0434204	-0.0716377	0.130203	0.0914238	0.0342856	-0.0831052	0.104996	0.224664	0.124209	-0.0969709	-0.0768749	0.230401	0.315643	0.277297	0.159377	0.153849	0.216559	-0.0529129	-0.00599153	-0.0811155	0.0231314	-0.0597171	-0.0332827	-0.203972	-0.227507	-0.151615	0.0199931	0.240577	-0.0946994	-0.0781074	0.05886	0.13542	0.0399184	0.0824285	0.0742107	-0.124334	-0.239306	0.0509373	-0.12578
26	-0.0676234	-0.199303	0.0777997	0.191023	0.141379	0.241329	0.0507816	-0.132642	-0.17173	-0.028967	-0.0550342	-0.0828108	0.149602	0.0575098	-0.0796641	-0.00125149	0.141274	0.145392	0.0934336	-0.129119	-0.104433	0.230953	0.315553	0.29479	0.183062	0.15023	0.207093	-0.0628066	-0.0261798	-0.131432	0.103077	-0.0208832	-0.0437846	-0.202669	-0.227022	-0.202966	0.0106639	0.220702	-0.176831	-0.0338553	0.0388268	0.10062	0.0135155	0.0986364	0.050705	-0.0677369	-0.226619	0.0371364	-0.150171
27	-0.0923731	-0.206128	0.0613231	0.204504	0.153178	0.279243	0.0523624	-0.0831003	-0.171715	-0.0082689	-0.0631728	-0.104564	0.144561	0.0348464	-0.149368	0.0494411	0.143071	0.0946296	0.0598479	-0.140555	-0.12182	0.234987	0.30619	0.302185	0.184412	0.1446	0.193352	-0.0643823	-0.0360312	-0.147105	0.167201	0.0260355	-0.0588207	-0.204788	-0.212995	-0.23242	-0.0214246	0.195044	-0.221425	-0.0109781	0.0306405	0.0764007	-0.0201716	0.104465	0.0586745	-0.0297203	-0.206538	0.0282891	-0.16252
28	-0.0986669	-0.153484	0.0862917	0.221939	0.175551	0.314038	0.0661826	-0.0431136	-0.150949	0.0466251	-0.0764657	-0.129372	0.13208	-0.0202878	-0.202323	0.0345881	0.0868383	0.114904	0.0610561	-0.135275	-0.11983	0.245374	0.264827	0.288166	0.164621	0.137199	0.161095	-0.0718465	0.00621162	-0.137021	0.225165	0.0386804	-0.0984047	-0.231999	-0.223813	-0.247999	-0.0359859	0.174336	-0.220306	0.0167284	0.0691967	0.0693612	-0.0470046	0.13237	0.126504	-0.0244562	-0.177643	0.009423	-0.186129
29	-0.00531996	-0.0133611	0.136179	0.217841	0.167994	0.337772	0.106495	0.00772068	-0.0804644	0.0998225	-0.0455382	-0.128788	0.110181	-0.0430927	-0.242922	-0.116406	-0.00450445	0.16979	0.129649	-0.0909662	-0.105748	0.183385	0.145783	0.220342	0.0965894	0.0923385	0.10736	-0.0492128	-0.00476159	-0.147102	0.167416	0.0211107	-0.157054	-0.265562	-0.239689	-0.238562	-0.0719862	0.195792	-0.12464	0.0631972	0.107185	0.0893117	-0.0121804	0.181793	0.224327	-0.00545101	-0.149622	0.0114246	-0.158357
30	0.0394427	0.0717896	0.120029	0.195436	0.143265	0.29124	0.096214	0.0183011	-0.038656	0.112734	-0.0439642	-0.1276	0.0529304	-0.0542376	-0.266549	-0.154126	-0.0731005	0.164089	0.156416	-0.0454678	-0.0920502	0.171197	0.078421	0.166387	0.0263044	0.0600492	0.0873981	-0.0398233	0.00410151	-0.130477	0.224485	0.0224124	-0.159565	-0.240097	-0.217296	-0.207728	-0.0516932	0.182184	-0.0345218	0.102745	0.104069	0.075721	0.0233691	0.178096	0.251172	0.0134339	-0.132674	0.00822081	-0.134147
surface electrode 4
	time
frequency	-1.5	-1.45	-1.4	-1.35	-1.3	-1.25	-1.2	-1.15	-1.1	-1.05	-1	-0.95	-0.9	-0.85	-0.8	-0.75	-0.7	-0.65	-0.6	-0.55	-0.5	-0.45	-0.4	-0.35	-0.3	-0.25	-0.2	-0.15	-0.1	-0.05	0	0.05	0.1	0.15	0.2	0.25	0.3	0.35	0.4	0.45	0.5	0.55	0.6	0.65	0.7	0.75	0.8	0.85	0.9
1	-0.304576	-0.292868	-0.280116	-0.267394	-0.252567	-0.236658	-0.219689	-0.201703	-0.184252	-0.164509	-0.144002	-0.12286	-0.101228	-0.0809593	-0.0588245	-0.0366643	-0.0146438	0.007069	0.0266905	0.0473289	0.067151	0.0859776	0.103637	0.118762	0.13373	0.147091	0.158725	0.168537	0.175917	0.182059	0.18626	0.188531	0.188903	0.187598	0.184446	0.179544	0.172967	0.164802	0.155943	0.145025	0.132861	0.119595	0.105375	0.0915353	0.0759149	0.0597892	0.0433065	0.0266104	0.0111305
2	-0.0414971	-0.0386724	-0.0365418	-0.0351873	-0.034279	-0.0337901	-0.0335397	-0.0332962	-0.0327477	-0.0312847	-0.0282422	-0.0228077	-0.0140939	-0.00247025	0.014417	0.0358039	0.0612934	0.0902239	0.119376	0.153051	0.188455	0.225132	0.262322	0.29605	0.330415	0.360755	0.38537	0.402954	0.412217	0.414445	0.408725	0.395457	0.375096	0.350472	0.318231	0.281357	0.241412	0.200164	0.162329	0.12286	0.0859867	0.0524262	0.0225853	-0.00146801	-0.0236353	-0.0417295	-0.0557753	-0.0659384	-0.0721513
3	-0.0194033	-0.0103671	-0.00158801	0.00612413	0.0131274	0.0172631	0.0171009	0.0119173	0.00283674	-0.0107292	-0.0267999	-0.0437941	-0.0594997	-0.0700082	-0.0734561	-0.0657575	-0.045581	-0.0126679	0.0291659	0.0861521	0.15183	0.220431	0.287018	0.345029	0.403437	0.454273	0.491663	0.509942	0.508033	0.48729	0.450824	0.402636	0.346012	0.289157	0.226567	0.167372	0.115151	0.0718147	0.04013	0.0145113	-0.00321847	-0.0149004	-0.0222084	-0.0256269	-0.0256296	-0.0224879	-0.0177133	-0.0122689	-0.00671964
4	0.0429123	0.0493386	0.0520286	0.050541	0.0450539	0.036437	0.0249596	0.0109908	-0.00270065	-0.0175512	-0.0333382	-0.0508166	-0.0683735	-0.0829312	-0.0948733	-0.100983	-0.100727	-0.091058	-0.0680902	-0.0235182	0.0429152	0.131144	0.237714	0.344713	0.460041	0.566021	0.653111	0.709406	0.726216	0.705694	0.650175	0.567321	0.466676	0.367851	0.265027	0.174268	0.100024	0.044194	0.00820447	-0.0174279	-0.0333255	-0.0418676	-0.0451428	-0.0449143	-0.0418108	-0.0363672	-0.0292762	-0.020344	-0.00954519
5	0.0632997	0.0591105	0.0507595	0.0395441	0.0242637	0.00809336	-0.00364866	-0.00948225	-0.0118527	-0.0122785	-0.0125183	-0.0161463	-0.0244354	-0.0342118	-0.0450304	-0.0536509	-0.0570481	-0.0544559	-0.0446144	-0.0211689	0.016012	0.0711059	0.156403	0.26306	0.394431	0.524929	0.637684	0.710266	0.726301	0.685331	0.594215	0.472513	0.341452	0.228819	0.127756	0.0559773	0.0163089	-0.00200982	-0.0164661	-0.033419	-0.0436669	-0.0444195	-0.0361068	-0.0218811	-0.00385679	0.0125958	0.026377	0.0373133	0.0442633
6	0.09648	0.087901	0.0691173	0.0510556	0.0313084	0.0111912	0.00198507	0.00280697	0.00458483	0.00754765	0.0110327	0.00950337	0.000418174	-0.00672596	-0.00986014	-0.0128296	-0.00754739	0.00664133	0.0207898	0.0339107	0.0470058	0.0705967	0.117596	0.19471	0.309571	0.436319	0.549742	0.618769	0.624576	0.567483	0.465932	0.350844	0.242995	0.16175	0.0996985	0.0569508	0.0328899	0.0273217	0.0228964	0.0139775	0.010137	0.00520601	-0.00233835	-0.00203829	0.00215068	0.00100402	-0.00241608	0.00159619	0.00604786
7	0.0613817	0.071678	0.0739156	0.0779962	0.0767336	0.0635711	0.0481999	0.0292342	0.00923725	-0.00938784	-0.0175603	-0.0193788	-0.0204966	-0.0153315	-0.00249021	0.00318708	0.00799198	0.0167423	0.0225574	0.02921	0.0381964	0.0555718	0.0953901	0.163593	0.25955	0.372749	0.487669	0.571569	0.59601	0.553782	0.461541	0.354885	0.259052	0.194974	0.154955	0.126848	0.102171	0.0920646	0.0810768	0.056273	0.03853	0.0197909	-0.00244821	-0.0122963	-0.0152194	-0.0281494	-0.0457852	-0.0558187	-0.0586747
8	0.0226401	0.0383804	0.05137	0.0660509	0.0769601	0.0696652	0.0484056	0.014764	-0.0147918	-0.0316505	-0.0266876	-0.0167202	-0.0197214	-0.0269901	-0.0285615	-0.0314787	-0.0301429	-0.0215798	-0.0166428	-0.0101736	0.00414533	0.027069	0.0711724	0.141369	0.246731	0.392586	0.548937	0.662016	0.698364	0.652363	0.531875	0.390758	0.272155	0.205044	0.172455	0.157769	0.133602	0.112459	0.0874167	0.046898	0.021805	0.00212714	-0.0111033	-0.0174044	-0.0190678	-0.0325771	-0.0485411	-0.0578166	-0.0618913
9	0.0138331	0.0212981	0.0245751	0.0286119	0.0356087	0.0315827	0.0207335	-0.000200691	-0.0124965	-0.0186175	-0.0195708	-0.0199953	-0.0329672	-0.0516717	-0.0594609	-0.0606256	-0.0639046	-0.0622033	-0.0529244	-0.0270491	0.00600204	0.0362145	0.081618	0.157847	0.287225	0.462057	0.644193	0.773089	0.797121	0.713445	0.546762	0.378855	0.24254	0.171944	0.142737	0.134381	0.118365	0.109672	0.0979471	0.0727798	0.052697	0.0286804	0.0121651	0.00699692	0.0127024	0.01496	0.0140606	0.000319842	-0.0170707
10	0.00649735	0.0123176	0.012781	0.00924763	0.0125268	0.0068102	0.0001128	-0.0128188	-0.0190124	-0.0209662	-0.0163077	-0.0234534	-0.0427626	-0.0537223	-0.0482567	-0.0474135	-0.0588433	-0.0613977	-0.0422511	0.000751386	0.0544663	0.10111	0.153424	0.221787	0.333106	0.469419	0.604561	0.679732	0.65663	0.548928	0.397428	0.269462	0.179854	0.134525	0.116229	0.132565	0.15797	0.186383	0.19743	0.178497	0.141763	0.109704	0.0954274	0.102442	0.12646	0.130068	0.109399	0.0799024	0.0619845
11	-0.00949201	-0.0050251	0.00439979	0.00502049	0.00469053	-0.00604891	-0.0160323	-0.0299328	-0.02867	-0.0192757	-0.00155993	0.00224914	0.00147442	0.0198311	0.0476898	0.0535804	0.0389198	0.039655	0.0730234	0.133997	0.198681	0.244621	0.283933	0.314553	0.35882	0.409449	0.453843	0.445004	0.376922	0.269261	0.167935	0.111283	0.0956132	0.106059	0.132902	0.19989	0.290322	0.358233	0.384692	0.368062	0.325138	0.2867	0.260824	0.252022	0.250399	0.225685	0.181275	0.132085	0.0946642
12	-0.0296749	-0.0223329	-0.00530041	0.00139285	-0.00230174	-0.0156457	-0.0243745	-0.0312375	-0.0218579	-0.00468407	0.0184406	0.0363073	0.064033	0.108348	0.146543	0.1602	0.156661	0.171079	0.213924	0.2785	0.334688	0.365327	0.375152	0.366595	0.35092	0.335605	0.308685	0.248464	0.16854	0.0746089	0.0107481	-0.00152138	0.0309262	0.0885348	0.163851	0.275929	0.407915	0.502622	0.543439	0.532043	0.487268	0.429825	0.372742	0.331246	0.293884	0.24808	0.194328	0.126684	0.0655501
13	-0.0440582	-0.0274	-0.00682705	-0.00318634	-0.0119722	-0.0262778	-0.0273789	-0.0246475	-0.00963343	0.00912712	0.0307824	0.0584001	0.104051	0.157117	0.195552	0.211356	0.21717	0.246444	0.296829	0.35607	0.402688	0.410207	0.392291	0.364796	0.325333	0.278215	0.213616	0.133335	0.056369	-0.0196097	-0.0574829	-0.0445224	0.0128632	0.0964676	0.206408	0.339931	0.476192	0.579218	0.626701	0.612991	0.54954	0.463764	0.384271	0.324701	0.272765	0.223159	0.165868	0.0889604	0.0239462
14	-0.0510231	-0.0266436	-0.00645963	-0.00694035	-0.023544	-0.0347998	-0.0291534	-0.0204734	2.64966e-05	0.0180171	0.0326359	0.0615345	0.11346	0.167493	0.199437	0.21951	0.230799	0.263075	0.307851	0.364405	0.408703	0.39961	0.357629	0.33016	0.293456	0.234587	0.154491	0.0728283	0.00132232	-0.0542317	-0.0721643	-0.0492675	0.0129343	0.106343	0.237476	0.371274	0.484153	0.585756	0.643183	0.628614	0.544321	0.435688	0.345822	0.281593	0.230789	0.187267	0.130385	0.0566136	-0.00126694
15	-0.0466135	-0.0211082	-0.00405614	-0.00944084	-0.0315504	-0.0371239	-0.0284766	-0.0155094	0.00943229	0.0284483	0.0314167	0.0538376	0.106066	0.15502	0.17569	0.196267	0.217098	0.238219	0.267749	0.321619	0.362023	0.343519	0.280721	0.261734	0.242757	0.184959	0.105734	0.0367269	-0.028186	-0.0591682	-0.054022	-0.0304929	0.0224934	0.114047	0.253819	0.3728	0.438683	0.526371	0.587395	0.564541	0.472812	0.356472	0.267677	0.211275	0.170993	0.140934	0.0880038	0.026788	-0.0163457
16	-0.0316286	-0.0142985	-0.00299487	-0.0105847	-0.0311385	-0.0324036	-0.0233045	-0.0084441	0.016612	0.0358363	0.0269077	0.0424075	0.0878796	0.126409	0.133194	0.151637	0.184831	0.186101	0.199936	0.245406	0.274235	0.252528	0.185235	0.174058	0.172836	0.126161	0.0638259	0.0166561	-0.0368492	-0.0430416	-0.0191963	-0.00479164	0.0280792	0.10785	0.236668	0.325264	0.341563	0.407666	0.463113	0.429334	0.350226	0.246831	0.173668	0.130428	0.103921	0.0909032	0.0468132	0.00535915	-0.0214251
17	-0.0166402	-0.00914851	-0.00387177	-0.00977207	-0.0215553	-0.0238998	-0.0164108	-0.00446256	0.0156175	0.0344909	0.0215746	0.0289493	0.062083	0.0933661	0.0906054	0.103283	0.143982	0.13321	0.132107	0.168749	0.184891	0.167433	0.115555	0.0976122	0.106416	0.0775365	0.0406015	0.0149128	-0.0284406	-0.0219491	0.00858023	0.0114689	0.0224734	0.076445	0.178305	0.243663	0.230952	0.270023	0.32122	0.292487	0.23486	0.156877	0.102394	0.0692672	0.0509027	0.0537799	0.0257096	-0.00056746	-0.0175054
18	-0.00435853	-0.00521873	-0.00949445	-0.00910128	-0.0131787	-0.0178978	-0.00893892	-0.00187817	0.00980063	0.0262786	0.0141707	0.0183903	0.0405111	0.06483	0.0569767	0.0660643	0.101889	0.0908752	0.0852007	0.115162	0.113402	0.0966685	0.0750847	0.0487369	0.0538411	0.0401141	0.0263761	0.0143533	-0.0200184	-0.00469492	0.0252165	0.0199242	0.0164238	0.0471533	0.117461	0.163058	0.14187	0.163227	0.204665	0.186762	0.141654	0.0904706	0.0572266	0.0299103	0.0177622	0.0268482	0.0144873	5.39989e-05	-0.0113132
19	0.00189081	-0.00283855	-0.0173777	-0.00978135	-0.00821049	-0.0156667	-0.00178691	-0.00149768	0.00208836	0.0151019	0.00607143	0.0073975	0.0229971	0.0444312	0.0353066	0.0427382	0.064639	0.0622945	0.0568294	0.0834608	0.0692999	0.0497695	0.0580122	0.027429	0.020361	0.0178298	0.0193475	0.0141193	-0.0146373	0.00511915	0.0325488	0.0230285	0.0116287	0.0246411	0.06948	0.1032	0.0828653	0.0977209	0.131108	0.124033	0.0816846	0.0528388	0.0371628	0.0124002	0.00192202	0.0118855	0.0118867	0.00358662	-0.00514975
20	0.00324152	-0.00338537	-0.0235387	-0.0140935	-0.00570157	-0.0121752	0.00241117	-0.00274147	-0.00376369	-0.000229165	0.00200026	-0.00665222	0.00836333	0.0273487	0.0212376	0.0294818	0.0343313	0.041075	0.0400247	0.0626314	0.0446623	0.0212889	0.0486321	0.0188399	0.00383076	0.00305704	0.0150493	0.0121028	-0.0123084	0.0109917	0.0348157	0.0245963	0.00969664	0.00776106	0.039094	0.0638962	0.0443432	0.0598616	0.0869551	0.0853752	0.0418443	0.0337827	0.0297462	0.00696288	-0.00489756	0.00403635	0.0141815	0.00780141	-0.00456108
21	0.00130125	-0.00107421	-0.0286861	-0.0175443	-0.00363462	-0.0136121	0.00512553	-0.00569298	-0.0109739	-0.0101874	-0.00483249	-0.0203395	-0.00565016	0.0145558	0.0120878	0.0200297	0.0108796	0.0262322	0.0313101	0.0458205	0.0388879	0.00475429	0.0399392	0.0220526	-0.00596522	-0.00114531	0.00815034	0.00856654	-0.0099994	0.0106292	0.0354767	0.0269754	0.00871399	-0.000124408	0.0224111	0.0389096	0.0214305	0.0390108	0.0622742	0.0630379	0.0210231	0.0240373	0.0319841	0.00865796	-0.00898784	0.00161551	0.0181676	0.00787481	-0.00136833
22	0.000375332	-0.00140453	-0.0329157	-0.016563	-0.0034905	-0.0150423	0.00376088	-0.0109788	-0.0177038	-0.0158852	-0.0138804	-0.0324317	-0.0148357	0.00587548	0.0069746	0.0118597	-0.00403298	0.0174395	0.0257483	0.0322689	0.0404361	-0.00126418	0.0315817	0.022867	-0.0101835	0.00174085	0.00117001	0.00424217	-0.00919945	0.0120829	0.0326015	0.0267321	0.00482812	-0.00331026	0.0212105	0.027379	0.00911654	0.0273991	0.050629	0.0432561	0.00905027	0.020201	0.0351811	0.0121048	-0.0128282	0.00523771	0.0211855	0.00153662	-0.00232869
23	-0.000233841	-0.000314875	-0.030149	-0.0188224	-0.0058942	-0.0122492	-0.0032407	-0.0199255	-0.0235001	-0.023648	-0.0173924	-0.0419305	-0.0226323	-0.00625652	0.00443743	0.00588116	-0.0130223	0.0111703	0.0234347	0.0207616	0.0434477	-0.00196054	0.0204654	0.0251631	-0.00937898	0.00232484	-0.00516966	0.00159848	-0.00638635	0.00832617	0.0288622	0.0245182	0.00525206	-0.0030964	0.025296	0.021731	-0.000300223	0.0224106	0.0404489	0.0298748	0.00216248	0.0173153	0.0359561	0.0141829	-0.0134036	0.00753075	0.023457	0.00144123	-0.00917089
24	-0.00289179	0.00657844	-0.0238655	-0.0212328	-0.0117051	-0.0113815	-0.00901362	-0.0294618	-0.0287148	-0.0284539	-0.0162765	-0.0459391	-0.0265169	-0.0168543	0.000783999	0.00230463	-0.0161896	0.00750502	0.0236077	0.0137351	0.0443333	-0.000374483	0.0107416	0.0276054	-0.00694486	-0.00179848	-0.00499369	0.00329849	-0.00248517	0.00293818	0.0238145	0.0218033	0.00387836	-0.000203693	0.0331139	0.0225314	-0.0073042	0.0237106	0.0355778	0.0208817	-0.00266679	0.0106201	0.0331864	0.013577	-0.014209	0.00971872	0.0235702	0.00610931	-0.0153184
25	-0.00468446	0.00514979	-0.0228126	-0.0203477	-0.014114	-0.0147893	-0.0183985	-0.036113	-0.0350136	-0.0247763	-0.0238364	-0.0477261	-0.028583	-0.0176045	-0.000425855	-0.0053598	-0.0179052	0.0082523	0.0154816	0.00750246	0.044978	0.00464563	0.00415086	0.0259654	-0.0100559	-0.00100607	-0.00864758	0.00220419	-0.00565158	-0.000507324	0.0140655	0.0121247	0.00233316	0.00197405	0.0341411	0.0218017	-0.00791631	0.0197028	0.0307955	0.0119252	-0.00745064	0.00697016	0.0278967	0.0159629	-0.014142	0.0130873	0.0185682	-0.00113515	-0.0230694
26	-0.009681	-0.00127023	-0.0234863	-0.019538	-0.0113793	-0.0207651	-0.0294453	-0.0405334	-0.0403663	-0.0174991	-0.0324292	-0.0506748	-0.0280559	-0.00900213	0.00146217	-0.0123351	-0.0175565	0.0118598	0.00487494	0.00339473	0.0501518	0.0146514	0.00213255	0.0253828	-0.0123108	0.00143613	-0.0108441	0.000677912	-0.0135712	-0.00182378	0.0050297	0.000121419	0.00390341	0.00373248	0.0329028	0.0230974	-0.00388018	0.0153019	0.0287586	0.00682314	-0.00999446	0.00972158	0.0263007	0.0246822	-0.010236	0.0176292	0.0125125	-0.0135421	-0.0327589
27	-0.0144902	-0.0021037	-0.0233837	-0.0231286	-0.014538	-0.0271166	-0.0349022	-0.0438353	-0.0431705	-0.0135594	-0.033509	-0.0514296	-0.0299698	-0.00676074	-0.00169675	-0.0168369	-0.0166157	0.0124883	-0.00234178	0.00278313	0.0476614	0.0188967	0.00310549	0.0247517	-0.0105498	-0.0037949	-0.00881612	0.000826499	-0.0191076	-0.00674448	-0.00344588	-0.00964235	0.00456993	0.00539492	0.032189	0.0219442	-0.000574287	0.0146283	0.0246828	0.00268102	-0.0133541	0.0103808	0.0224235	0.0266429	-0.00768345	0.0193648	0.00750001	-0.0176989	-0.0413193
28	-0.0145784	0.00879248	-0.0242358	-0.0288474	-0.0279864	-0.032627	-0.0330427	-0.0457623	-0.0432238	-0.0122055	-0.0286033	-0.0493145	-0.0378586	-0.0161414	-0.0130408	-0.0191969	-0.0163751	0.00891283	-0.00368627	0.00762894	0.0360497	0.0115292	0.00568566	0.0217367	-0.00698091	-0.0161288	-0.00597416	0.00358957	-0.0181519	-0.0142439	-0.0121813	-0.0142524	0.00461712	0.00973933	0.0307624	0.018993	-0.0017515	0.0187075	0.0164396	-0.00138104	-0.0193552	0.00305313	0.0108511	0.017843	-0.0103505	0.0166236	0.00351258	-0.013223	-0.044277
29	-0.00673198	0.0218042	-0.0248626	-0.0374215	-0.046352	-0.0348448	-0.0193844	-0.0458647	-0.0416404	-0.00952982	-0.0141639	-0.0494713	-0.0589474	-0.0337505	-0.027058	-0.0172576	-0.0217495	0.00582357	0.00261486	0.00874488	0.0163582	0.00450026	0.00888054	0.0193127	-0.00116361	-0.0247112	0.00271102	0.0105731	-0.0124194	-0.0236461	-0.0142581	-0.0162133	0.00153499	0.0124059	0.0287244	0.00822312	-0.00142491	0.0185264	0.00361519	-0.00607263	-0.0340798	-0.0188846	-0.00970395	0.000354947	-0.0113103	0.0137727	0.00754685	-0.00210198	-0.0436796
30	-0.00814229	0.0270507	-0.0169159	-0.0341531	-0.0543545	-0.0446074	-0.0081331	-0.0394072	-0.0365676	-0.00459936	-0.00708633	-0.0462546	-0.0617543	-0.0362674	-0.0384821	-0.0202397	-0.0243019	0.00275875	0.00183116	0.00944536	0.00496863	-0.00364204	0.000310541	0.00994039	0.00434075	-0.0315328	-0.00210801	0.00542645	-0.0100159	-0.0275069	-0.0201757	-0.0205733	-0.000233515	0.00853155	0.0259666	-9.00061e-05	-0.000373739	0.0138742	-0.00130435	-0.00844537	-0.0348958	-0.0322092	-0.0204166	-0.00859457	-0.0195558	0.00159121	-0.00131831	0.000974885	-0.0379551
surface electrode 5
	time
frequency	-1.5	-1.45	-1.4	-1.35	-1.3	-1.25	-1.2	-1.15	-1.1	-1.05	-1	-0.95	-0.9	-0.85	-0.8	-0.75	-0.7	-0.65	-0.6	-0.55	-0.5	-0.45	-0.4	-0.35	-0.3	-0.25	-0.2	-0.15	-0.1	-0.05	0	0.05	0.1	0.15	0.2	0.25	0.3	0.35	0.4	0.45	0.5	0.55	0.6	0.65	0.7	0.75	0.8	0.85	0.9
1	-0.178835	-0.168727	-0.157933	-0.147386	-0.13536	-0.122752	-0.109613	-0.0959977	-0.0830607	-0.0687124	-0.0540976	-0.0393054	-0.0244312	-0.0107113	0.00404817	0.0185998	0.0328329	0.0466349	0.0588981	0.0715606	0.0834656	0.0945054	0.104585	0.112959	0.12095	0.12775	0.133297	0.137541	0.140262	0.141886	0.142117	0.140948	0.138396	0.134834	0.129699	0.123274	0.115611	0.106772	0.0976245	0.0867134	0.0748393	0.0620912	0.0485679	0.0354896	0.0207822	0.00562431	-0.00987008	-0.0255901	-0.0402099
2	-0.0594055	-0.0584108	-0.0578501	-0.0576091	-0.0576518	-0.0579978	-0.058352	-0.0582664	-0.0573629	-0.0550043	-0.0507581	-0.0442253	-0.0349437	-0.0234992	-0.00781532	0.0110106	0.0323581	0.0555107	0.0779164	0.102922	0.128388	0.153876	0.178663	0.200212	0.2214	0.239648	0.254325	0.264892	0.270648	0.2724	0.269587	0.262574	0.251826	0.239099	0.222839	0.204579	0.185069	0.165134	0.147139	0.128966	0.112959	0.0996483	0.0891806	0.081927	0.076431	0.0729357	0.0708572	0.0695941	0.0685918
3	-0.0542381	-0.0522573	-0.0490527	-0.0446213	-0.0385042	-0.0314553	-0.024113	-0.0170398	-0.0107922	-0.00418207	0.00228278	0.00813982	0.012966	0.0167275	0.0209747	0.0267379	0.0350075	0.0471517	0.0632845	0.0872617	0.117642	0.152514	0.189412	0.223231	0.257241	0.28513	0.303066	0.308347	0.301297	0.282	0.253364	0.218633	0.181278	0.147588	0.114988	0.0889638	0.0711387	0.0620804	0.0606902	0.065257	0.0738887	0.0837184	0.0925589	0.0986212	0.101753	0.100123	0.0926951	0.0799818	0.065548
4	-0.0106699	0.00331358	0.0136089	0.0185547	0.0183704	0.013088	0.00322071	-0.0100609	-0.0232707	-0.0362345	-0.0463073	-0.0524516	-0.052762	-0.046274	-0.0316386	-0.0109178	0.0126207	0.0367789	0.0596895	0.0865298	0.115885	0.146746	0.177883	0.205053	0.229299	0.245403	0.252903	0.25242	0.244958	0.229525	0.208909	0.18636	0.163706	0.143617	0.124463	0.108499	0.0956256	0.0861457	0.0817477	0.0814607	0.0833828	0.0844076	0.0848397	0.0877334	0.0944779	0.101871	0.106656	0.10805	0.106183
5	-0.0969513	-0.0985828	-0.0927166	-0.0812178	-0.0673798	-0.0558208	-0.0475844	-0.0436774	-0.0432767	-0.043301	-0.0419718	-0.0393776	-0.0360307	-0.0318062	-0.0257315	-0.016526	-0.00406216	0.0100157	0.0234821	0.0387094	0.0567679	0.0823633	0.117658	0.158168	0.206223	0.249881	0.283815	0.302357	0.299663	0.273721	0.230528	0.17898	0.128001	0.0900703	0.0663739	0.0629323	0.0741532	0.0928884	0.111269	0.126477	0.131569	0.124587	0.108164	0.0897028	0.0720008	0.0563211	0.041713	0.0305919	0.0260593
6	-0.0647926	-0.0580565	-0.0511525	-0.0457105	-0.0429652	-0.0431136	-0.043717	-0.0416947	-0.0361266	-0.0272081	-0.0150696	-0.00470117	0.00371568	0.0124816	0.0233386	0.0332089	0.0392529	0.0440054	0.0471154	0.0507431	0.0616292	0.0831822	0.118141	0.154679	0.189558	0.216373	0.227543	0.218785	0.193809	0.154327	0.112641	0.0747716	0.0479722	0.0343068	0.0269096	0.026742	0.0330107	0.0457907	0.0637546	0.0830809	0.0946384	0.0993711	0.0963081	0.0854055	0.0675807	0.0465389	0.0246093	0.00874191	0.00442714
7	-0.0507875	-0.0387827	-0.0270198	-0.0204349	-0.0165477	-0.0149156	-0.0140517	-0.00980478	-0.00507918	-0.00443784	-0.00194377	-0.000935669	-0.00313135	-0.00409837	-0.00150451	0.00718943	0.0188713	0.0370547	0.0524525	0.0597072	0.0642408	0.0740322	0.0966244	0.12901	0.166954	0.199984	0.213112	0.198194	0.164841	0.117387	0.0727512	0.0394961	0.0280965	0.0312377	0.03678	0.0404343	0.0408614	0.043876	0.0531683	0.0684422	0.0860207	0.100552	0.104079	0.0942584	0.069885	0.0355737	-0.00140244	-0.0309835	-0.0420419
8	-0.00792176	0.00675973	0.0129605	0.00482682	-0.00812599	-0.0211048	-0.0278637	-0.0212477	-0.0129563	-0.0104073	-0.00424027	0.000726921	-0.00120608	-0.00521303	-0.00760503	-0.000917235	0.00909019	0.0267633	0.0414932	0.0489468	0.0565617	0.0690179	0.0889072	0.122119	0.163036	0.199986	0.219277	0.205372	0.169282	0.119738	0.0746072	0.0386273	0.0191837	0.0137313	0.0201674	0.0403412	0.0518812	0.0561374	0.0619171	0.0727753	0.0916403	0.11139	0.126845	0.131138	0.118145	0.0866681	0.0474971	0.00474898	-0.025023
9	0.026477	0.0346717	0.032487	0.00785273	-0.0274321	-0.0580474	-0.0724588	-0.0620662	-0.0387772	-0.0149964	0.0131914	0.0270125	0.0212765	0.0115598	0.00743985	0.00935556	0.0107375	0.0247621	0.0443441	0.0579657	0.0728027	0.0894735	0.10981	0.133819	0.168992	0.2136	0.24433	0.231004	0.190167	0.145404	0.105578	0.0636164	0.0332581	0.0169632	0.0160285	0.0381548	0.0639693	0.0819541	0.0830607	0.0766366	0.0903047	0.116179	0.143693	0.161049	0.16369	0.141606	0.114794	0.0808837	0.052332
10	-0.00736256	0.00354922	0.00754872	-0.00327954	-0.0299038	-0.0706048	-0.0918099	-0.0808051	-0.0453561	-0.011042	0.0225689	0.034465	0.0283539	0.0218212	0.0245923	0.0257073	0.0151941	0.0241184	0.0597088	0.0911709	0.111158	0.111006	0.122397	0.148217	0.197425	0.251889	0.279147	0.256931	0.214641	0.168913	0.129658	0.100487	0.0921227	0.0713402	0.0479632	0.048722	0.0751723	0.103655	0.117	0.123696	0.135988	0.144685	0.16568	0.196028	0.221976	0.200495	0.161885	0.130483	0.135322
11	-0.0661588	-0.0518046	-0.0315197	-0.0160379	-0.0239469	-0.0611844	-0.0873326	-0.0793047	-0.0416511	-0.0113907	0.0210666	0.0261586	0.0241057	0.035979	0.0495212	0.0412052	0.0300392	0.0510123	0.0855557	0.114281	0.13681	0.125161	0.127171	0.156748	0.226341	0.271755	0.278283	0.250256	0.209457	0.160606	0.131611	0.122359	0.136105	0.123948	0.102723	0.0932514	0.110602	0.144407	0.175398	0.198591	0.203941	0.198048	0.208323	0.233092	0.262242	0.239184	0.190121	0.150495	0.171355
12	-0.10456	-0.089496	-0.0585763	-0.0315716	-0.0325452	-0.0577087	-0.0775108	-0.0780666	-0.0498373	-0.0187357	0.0114813	0.023941	0.0333587	0.0565264	0.0831707	0.0731298	0.0688576	0.0964771	0.115721	0.118107	0.12758	0.126188	0.143607	0.173675	0.230315	0.25344	0.235053	0.205884	0.18807	0.148319	0.126839	0.116923	0.125897	0.141365	0.149497	0.142178	0.148308	0.184085	0.225918	0.248513	0.23861	0.231263	0.237485	0.254141	0.272186	0.23957	0.197038	0.168282	0.178111
13	-0.105867	-0.0919227	-0.0570907	-0.042182	-0.0420139	-0.0584886	-0.0690789	-0.0676294	-0.0474522	-0.019691	0.00948127	0.0326276	0.0511706	0.0742281	0.104757	0.105686	0.104467	0.115743	0.130018	0.118345	0.113218	0.127454	0.175119	0.210733	0.229237	0.210326	0.177047	0.157079	0.166664	0.143043	0.119507	0.0941965	0.0944279	0.133389	0.165408	0.164413	0.169779	0.206872	0.248997	0.268362	0.247364	0.230461	0.239403	0.254408	0.258651	0.214023	0.173654	0.166824	0.181778
14	-0.0849011	-0.0713711	-0.0497647	-0.0495928	-0.0429138	-0.0522827	-0.0621035	-0.0471199	-0.0311032	-0.0136103	0.0157672	0.0417629	0.0598681	0.0726823	0.0998736	0.113512	0.104003	0.0984951	0.120488	0.11779	0.107011	0.137621	0.207708	0.25235	0.235525	0.167164	0.134488	0.122606	0.139635	0.136356	0.109717	0.0804747	0.0683613	0.110899	0.150345	0.154234	0.170221	0.207749	0.244648	0.271013	0.253619	0.219594	0.219026	0.22863	0.216463	0.180898	0.138956	0.141249	0.171871
15	-0.0616759	-0.0402195	-0.045174	-0.056185	-0.0356959	-0.0406215	-0.05539	-0.0280271	-0.00913499	8.57177e-05	0.0288676	0.0436743	0.0561572	0.057732	0.0803487	0.0981471	0.0728026	0.0683361	0.101054	0.109439	0.107877	0.153835	0.240012	0.28435	0.252873	0.145794	0.112015	0.10242	0.111625	0.119004	0.0975915	0.0806584	0.0631713	0.0882995	0.121668	0.125881	0.153223	0.198031	0.23077	0.262873	0.250799	0.209681	0.18293	0.178009	0.159276	0.139729	0.103863	0.11029	0.145011
16	-0.0457664	-0.0145778	-0.0480567	-0.0606822	-0.0267057	-0.0256052	-0.0454981	-0.0203019	0.00458595	0.0166635	0.0368526	0.0341708	0.0398944	0.0353792	0.0606564	0.0778259	0.0317514	0.0425036	0.081632	0.0930912	0.112321	0.172944	0.258881	0.296505	0.267158	0.144914	0.103643	0.0910384	0.0928285	0.0954637	0.0881813	0.0922547	0.0704228	0.072688	0.0949496	0.0980662	0.131282	0.182038	0.21548	0.241343	0.229546	0.195914	0.13471	0.11492	0.107388	0.0968259	0.076024	0.0851506	0.109189
17	-0.0404502	-0.000934753	-0.0439244	-0.0603459	-0.0229853	-0.00596978	-0.030412	-0.0263388	0.00966605	0.0322382	0.0387876	0.0229982	0.0199813	0.0128786	0.0502634	0.0697772	0.00897849	0.0239045	0.0671117	0.0774338	0.114921	0.186056	0.252741	0.287746	0.278792	0.160898	0.101059	0.0873265	0.0861763	0.0778525	0.0856228	0.112408	0.0820692	0.0679014	0.0799391	0.0826838	0.110336	0.168245	0.198735	0.207618	0.194672	0.182834	0.0932966	0.0631464	0.0747066	0.0610459	0.0586622	0.0641206	0.0797101
18	-0.0394218	0.000754585	-0.0358687	-0.0545515	-0.0260571	0.00620422	-0.0122399	-0.0345907	0.0129434	0.0462206	0.0403285	0.00896945	0.00101	-0.00659237	0.0502357	0.0689163	0.00323338	0.0156377	0.0574912	0.0676964	0.119644	0.197259	0.231377	0.258786	0.265343	0.163703	0.091381	0.0856356	0.0829045	0.0601534	0.0818513	0.129766	0.088328	0.0675294	0.0728009	0.0778351	0.0954041	0.158903	0.180191	0.164571	0.15296	0.158545	0.0596518	0.0293601	0.0549345	0.0331252	0.0404526	0.0472851	0.0582769
19	-0.0392525	-0.00191606	-0.0248979	-0.0458334	-0.032203	0.0105926	0.00483151	-0.0369722	0.0173035	0.0551487	0.0460022	-0.0012726	-0.00956955	-0.0178747	0.0587806	0.0737376	0.0146323	0.0156635	0.0521091	0.0678381	0.123804	0.202293	0.204411	0.218769	0.233959	0.152019	0.075889	0.0850783	0.0756755	0.0427178	0.0739029	0.139319	0.0896707	0.0670558	0.0688093	0.0761237	0.0848709	0.151887	0.161598	0.125737	0.113659	0.131726	0.0394351	0.0148227	0.0458929	0.017998	0.0243624	0.0386814	0.0504774
20	-0.0360349	-0.00332576	-0.0187474	-0.0382622	-0.0351599	0.0121654	0.0145772	-0.0304607	0.0238572	0.0568534	0.0505651	-0.00720735	-0.013792	-0.0171402	0.0705678	0.0775728	0.0317314	0.0177078	0.047026	0.0757131	0.128614	0.201009	0.176364	0.177739	0.189678	0.128857	0.0579543	0.0831452	0.05717	0.0215452	0.0616214	0.136401	0.0879841	0.0631833	0.0614087	0.0697422	0.0760851	0.140938	0.14031	0.0927086	0.0802547	0.101149	0.0242722	0.00972256	0.0406205	0.0127476	0.0129967	0.0395805	0.0515895
21	-0.0269001	-0.00477713	-0.0137088	-0.031617	-0.0354737	0.00936595	0.0193248	-0.0210569	0.0223157	0.0480054	0.0523714	-0.00168872	-0.0107083	-0.010939	0.0718907	0.0834623	0.0508521	0.0197342	0.0358533	0.0789866	0.121748	0.190982	0.154836	0.13657	0.145347	0.106375	0.0412719	0.0734251	0.037386	-0.00119464	0.036444	0.11875	0.088106	0.0503325	0.0468957	0.051937	0.0627331	0.119178	0.12355	0.073321	0.0484527	0.0757172	0.0156167	0.00121775	0.0322662	0.0153175	0.00546854	0.0478252	0.0566536
22	-0.015497	-0.00298495	-0.013843	-0.0309205	-0.0297382	0.00876519	0.0109489	-0.0116523	0.0184305	0.0285853	0.0466986	-0.000850559	-0.00863673	0.0043871	0.0674716	0.0837042	0.0574416	0.0132781	0.0197473	0.0782561	0.115568	0.181966	0.13575	0.105059	0.1052	0.0797584	0.0290725	0.0600859	0.0103603	-0.022371	0.0128585	0.0949607	0.0841808	0.0350571	0.0270305	0.0295803	0.0484322	0.0953235	0.102424	0.0530515	0.0236062	0.0489267	-0.00192719	-0.00793417	0.0256961	0.0172118	0.0045913	0.0592874	0.0619796
23	-0.00121339	-0.00411167	-0.0119035	-0.0305576	-0.0202484	0.00553375	-0.00124005	-0.00411285	0.00719992	0.00664984	0.0398852	0.00531465	-0.00792368	0.017062	0.0523702	0.0813708	0.0569895	0.00624972	0.000424187	0.0681566	0.103565	0.169989	0.120573	0.0767125	0.0696139	0.0562063	0.0222848	0.0384891	-0.0104947	-0.0394298	-0.0132682	0.0640844	0.0805399	0.0164172	0.00437317	0.000440535	0.0301732	0.0683836	0.0818546	0.0379311	0.00416634	0.0248897	-0.0170924	-0.020361	0.01803	0.015505	0.00305696	0.0682726	0.06146
24	0.00836153	-0.0057723	-0.00777769	-0.0283325	-0.0120144	-0.000306334	-0.0170704	-0.000935097	-0.00694721	-0.0137839	0.0326328	0.00481726	-0.0085815	0.020412	0.0347496	0.0735704	0.0463082	0.00118536	-0.0192906	0.0512397	0.0860593	0.158804	0.115859	0.0564395	0.0429822	0.0401911	0.0202388	0.0196423	-0.0185444	-0.0476738	-0.0376024	0.0328834	0.0757744	0.00351953	-0.0148807	-0.0246529	0.0106943	0.0477334	0.0611669	0.0252208	-0.00962448	0.00653914	-0.027938	-0.0346039	0.0115561	0.00591591	-0.00126054	0.070235	0.0563059
25	0.0118079	-0.0107054	-0.00278261	-0.0257232	-3.56532e-05	-0.00805876	-0.0308165	0.00248494	-0.0205239	-0.0258383	0.0292689	0.00278313	-0.0115036	0.0213864	0.0174636	0.0627169	0.0297815	-0.0070434	-0.0326379	0.0350621	0.0704436	0.14904	0.109143	0.0377415	0.0210953	0.0279163	0.0205468	-0.000206223	-0.0285928	-0.0515123	-0.0549555	0.00666879	0.0679599	-0.00648312	-0.0301967	-0.0455778	-0.00717672	0.0291508	0.0402002	0.0102953	-0.0177255	-0.010218	-0.0356027	-0.0433337	0.00717461	-0.00810187	-0.00609115	0.0642532	0.0447325
26	0.00891928	-0.0178015	0.00332103	-0.0202093	0.0119669	-0.0165269	-0.0413494	0.00711627	-0.0311746	-0.0286746	0.0280424	-0.00167168	-0.0146836	0.0177852	0.00462733	0.050135	0.0117192	-0.0141333	-0.0390086	0.0219155	0.0559137	0.137714	0.104329	0.0217123	0.00632163	0.0217756	0.0209517	-0.016691	-0.0356591	-0.0518705	-0.0669101	-0.0139524	0.0580522	-0.012365	-0.0395403	-0.0577979	-0.0213755	0.0145163	0.0218941	-0.00519506	-0.0231178	-0.0224489	-0.0369722	-0.0479315	0.00186319	-0.0241534	-0.0123225	0.050246	0.0284681
27	0.00214027	-0.02551	0.00942869	-0.0124228	0.0229135	-0.0237997	-0.048392	0.0144734	-0.0369087	-0.0239869	0.0280698	-0.00640354	-0.0171558	0.0127273	-0.00169444	0.0378369	-0.00452554	-0.0201279	-0.0390041	0.0150065	0.0438369	0.123588	0.100699	0.00899473	-0.00126552	0.02034	0.020878	-0.0301876	-0.0424191	-0.0508801	-0.0742616	-0.0287934	0.0461768	-0.0152882	-0.0439244	-0.060865	-0.0306049	0.00280682	0.00759423	-0.0209521	-0.0276057	-0.0302838	-0.033351	-0.0486899	-0.0056116	-0.038523	-0.0191968	0.0302416	0.010317
28	-0.00575461	-0.0357958	0.0172247	-0.00223762	0.0305415	-0.0311851	-0.0494544	0.0236428	-0.039366	-0.0132493	0.0299232	-0.0075079	-0.0174122	0.00431273	-0.000218155	0.0254579	-0.0199439	-0.0285305	-0.0336171	0.0118279	0.038576	0.109275	0.0939443	-0.00147022	-0.00248541	0.0209345	0.0193574	-0.0476747	-0.0514541	-0.0517821	-0.0756423	-0.0353648	0.0317779	-0.0178319	-0.0451267	-0.0588602	-0.0369469	-0.00733877	-0.00513856	-0.0343766	-0.0332227	-0.0315648	-0.0317293	-0.0476959	-0.0132401	-0.0520717	-0.0221543	0.00362254	-0.0118633
29	-0.0120981	-0.040314	0.021361	0.00673711	0.0359512	-0.0344471	-0.0526216	0.0356204	-0.0343749	-0.00340629	0.0303969	-0.0105102	-0.0148161	0.000819496	0.00346967	0.0182894	-0.0320548	-0.0321649	-0.0260197	0.0175906	0.0321916	0.0914751	0.0906402	-0.00537191	0.00100365	0.0242637	0.0164642	-0.0555499	-0.0610545	-0.0518606	-0.0775778	-0.0415903	0.0138896	-0.0162855	-0.0431816	-0.049826	-0.0367191	-0.0160476	-0.0122188	-0.0471506	-0.0371899	-0.0316053	-0.0258558	-0.0436182	-0.0240067	-0.0571219	-0.0289981	-0.0192907	-0.0267373
30	-0.0198394	-0.0413106	0.0226937	0.0176699	0.0368859	-0.0330483	-0.0577635	0.0454464	-0.0227225	0.00557991	0.0328984	-0.0102444	-0.0113542	-0.00124834	0.00782884	0.0181873	-0.0424294	-0.0334546	-0.0181972	0.0255999	0.0257664	0.0784907	0.0797853	-0.00205499	0.00409824	0.0243476	0.00770819	-0.0591222	-0.074107	-0.0515312	-0.0728956	-0.048952	-0.00690855	-0.00877136	-0.0415809	-0.0375673	-0.0397307	-0.0256888	-0.0138394	-0.0588084	-0.0389332	-0.0276158	-0.0178521	-0.0391403	-0.0379462	-0.0544665	-0.0379769	-0.0372336	-0.0421585
surface electrode 6
	time
frequency	-1.5	-1.45	-1.4	-1.35	-1.3	-1.25	-1.2	-1.15	-1.1	-1.05	-1	-0.95	-0.9	-0.85	-0.8	-0.75	-0.7	-0.65	-0.6	-0.55	-0.5	-0.45	-0.4	-0.35	-0.3	-0.25	-0.2	-0.15	-0.1	-0.05	0	0.05	0.1	0.15	0.2	0.25	0.3	0.35	0.4	0.45	0.5	0.55	0.6	0.65	0.7	0.75	0.8	0.85	0.9
1	-0.250354	-0.239337	-0.227233	-0.215111	-0.200979	-0.185846	-0.169772	-0.152835	-0.136526	-0.118244	-0.0994587	-0.0803119	-0.0609523	-0.0430229	-0.0236858	-0.00459873	0.0140856	0.0322217	0.0483536	0.0650335	0.0807448	0.0953505	0.108726	0.119875	0.130552	0.139684	0.147201	0.153048	0.156937	0.159505	0.160382	0.15962	0.157281	0.153781	0.148602	0.142058	0.134228	0.125202	0.115897	0.104861	0.0929384	0.0802473	0.06692	0.0541778	0.0400244	0.025631	0.0111162	-0.0034023	-0.0167031
2	-0.00409332	0.00426019	0.0102556	0.0134366	0.0140968	0.012095	0.00860804	0.00535388	0.00391836	0.00507196	0.00968947	0.0182983	0.0318972	0.0501152	0.0768512	0.110367	0.148905	0.19011	0.228786	0.270171	0.310041	0.347464	0.381524	0.409	0.433371	0.451395	0.462316	0.465267	0.460468	0.447157	0.426033	0.398217	0.365183	0.331285	0.292023	0.251046	0.209198	0.167316	0.129438	0.0903571	0.0543754	0.0223523	-0.00525559	-0.0267191	-0.0456575	-0.060118	-0.0701472	-0.0760021	-0.0782957
3	-0.108518	-0.0964028	-0.0816603	-0.0649859	-0.0438417	-0.0222463	-0.00359949	0.00918322	0.013629	0.00964521	-0.00317711	-0.0221096	-0.0433886	-0.0593197	-0.0652024	-0.0546804	-0.025304	0.0246017	0.0902927	0.182782	0.294686	0.419671	0.551462	0.675452	0.80905	0.932516	1.02842	1.07533	1.06497	0.999834	0.891425	0.752753	0.59541	0.44593	0.293785	0.163644	0.0610817	-0.0131235	-0.0573582	-0.0802639	-0.0805574	-0.0640894	-0.0377422	-0.0108879	0.0150626	0.0335508	0.0415773	0.0397339	0.0329081
4	-0.0471438	-0.0597329	-0.0665678	-0.0643754	-0.0542543	-0.0374285	-0.0147933	0.00987138	0.0278287	0.0375132	0.0351356	0.0185828	-0.0150141	-0.060278	-0.119306	-0.181841	-0.240032	-0.282655	-0.294242	-0.265351	-0.189373	-0.0664077	0.0998938	0.281691	0.494881	0.711282	0.912384	1.06457	1.1315	1.11397	1.0134	0.848656	0.643837	0.443907	0.243661	0.0786101	-0.0476489	-0.137053	-0.186889	-0.205708	-0.191017	-0.147604	-0.0852912	-0.0251582	0.0359817	0.0961782	0.151069	0.187585	0.201506
5	0.0634715	0.0609993	0.0462885	0.0292124	0.011529	-0.00238657	-0.00273053	0.0122731	0.033225	0.0543698	0.065922	0.0562007	0.0196922	-0.0308878	-0.0993675	-0.172379	-0.233646	-0.276307	-0.294958	-0.287562	-0.246948	-0.157029	-0.000558676	0.200275	0.45871	0.723231	0.948392	1.09498	1.12939	1.03783	0.843136	0.60744	0.372861	0.1781	0.00864531	-0.106616	-0.172239	-0.198326	-0.193943	-0.16881	-0.125438	-0.064545	0.00189227	0.0553427	0.105485	0.152691	0.184891	0.198586	0.202634
6	0.111692	0.0499556	-0.0319966	-0.0881158	-0.105705	-0.0858251	-0.0246336	0.0657149	0.145397	0.204846	0.225226	0.205623	0.153103	0.0802551	-0.00876545	-0.0897502	-0.171106	-0.247946	-0.292678	-0.293875	-0.256102	-0.17873	-0.0297765	0.163072	0.412438	0.697767	0.956866	1.11029	1.12787	0.986062	0.704501	0.374633	0.0727077	-0.139948	-0.271523	-0.30882	-0.291654	-0.249317	-0.198191	-0.144781	-0.090499	-0.0337137	0.0102214	0.0320556	0.0491003	0.0718616	0.0743496	0.0582301	0.0599576
7	0.161893	0.0782495	-0.0257677	-0.101137	-0.114371	-0.0623226	0.0284145	0.12787	0.18216	0.190662	0.165611	0.133843	0.10532	0.0616545	-0.0157445	-0.106107	-0.190656	-0.241457	-0.248681	-0.217236	-0.159019	-0.0926846	0.0236124	0.186957	0.418803	0.701667	0.942008	1.02535	0.93235	0.683495	0.3677	0.088991	-0.115595	-0.225763	-0.280407	-0.285288	-0.253101	-0.207387	-0.152101	-0.101328	-0.0658562	-0.0143502	0.0434572	0.0876902	0.10635	0.110309	0.0961993	0.0723386	0.0634514
8	0.160003	0.143362	0.113447	0.0891201	0.0925296	0.13337	0.168712	0.185298	0.155209	0.105455	0.0726137	0.0708852	0.0800307	0.0572572	-0.0104584	-0.10043	-0.187986	-0.238166	-0.237663	-0.190072	-0.111926	-0.0237031	0.110552	0.293115	0.528855	0.756268	0.895402	0.885462	0.733318	0.475358	0.202811	-0.0280853	-0.191999	-0.269846	-0.305234	-0.2961	-0.246058	-0.182252	-0.115499	-0.0550725	-0.0325926	-0.0242917	-0.0228186	-0.0100506	0.00521745	0.0239906	0.0217871	-0.00125073	-0.0166747
9	0.0745321	0.0916137	0.133845	0.183435	0.22374	0.253159	0.223341	0.169072	0.100786	0.0579754	0.0522307	0.0650213	0.073696	0.0545351	-0.00181744	-0.0852872	-0.165706	-0.213311	-0.223841	-0.197408	-0.141845	-0.0515751	0.10259	0.313436	0.54237	0.690799	0.708703	0.627186	0.514467	0.372056	0.194037	-0.0240712	-0.210504	-0.307464	-0.340231	-0.319422	-0.261504	-0.194404	-0.121928	-0.0454256	-0.0137831	-0.0140987	-0.029614	-0.0422628	-0.0464419	-0.0220344	-0.0178489	-0.0499126	-0.0823791
10	-0.0710403	-0.0485987	0.0453691	0.151651	0.209574	0.212285	0.132247	0.0628473	0.00578817	-0.0031297	0.0307938	0.0733961	0.0729986	0.0145984	-0.0477428	-0.0661279	-0.0514795	-0.0510167	-0.0924964	-0.131889	-0.116376	-0.0112818	0.158646	0.344423	0.512918	0.587341	0.540841	0.425002	0.326657	0.255394	0.187459	0.0380161	-0.139329	-0.248174	-0.271651	-0.227805	-0.152083	-0.0906367	-0.0326083	0.0434852	0.123927	0.201901	0.20892	0.149345	0.0671737	0.020393	0.00540853	-0.017975	-0.055092
11	-0.188412	-0.188911	-0.0881849	0.0181955	0.0450974	0.000102461	-0.105266	-0.12373	-0.104009	-0.0733476	-0.0402715	0.0208642	0.0574148	0.0175329	-0.019743	0.0634411	0.233011	0.317517	0.27411	0.178829	0.132635	0.232579	0.367443	0.43133	0.423444	0.429075	0.420798	0.326266	0.18991	0.0659112	0.0657983	0.0602925	-0.00931762	-0.0722899	-0.0624417	0.0187875	0.185674	0.35883	0.449941	0.491345	0.563383	0.687844	0.696807	0.57194	0.350651	0.154125	0.0789189	0.0560158	0.0148119
12	-0.211998	-0.226693	-0.199217	-0.121558	-0.125877	-0.189407	-0.247865	-0.223777	-0.169496	-0.121821	-0.117921	-0.0762389	0.0188089	0.0700757	0.133568	0.268759	0.509846	0.669022	0.648085	0.557485	0.471332	0.469811	0.476767	0.410955	0.295031	0.254773	0.276578	0.24142	0.102533	-0.0625932	-0.0890926	-0.030071	0.0386607	0.0874506	0.179438	0.331914	0.601417	0.90059	1.02249	1.0072	0.966129	0.979491	0.94982	0.822722	0.537382	0.253694	0.105031	0.047781	-0.00220314
13	-0.207332	-0.22429	-0.225418	-0.176108	-0.180795	-0.216779	-0.222018	-0.198685	-0.1685	-0.13767	-0.157408	-0.127955	-0.0002798	0.108523	0.235899	0.396895	0.653869	0.822539	0.775691	0.681052	0.604081	0.544685	0.444386	0.339808	0.228021	0.175169	0.186626	0.177114	0.0623198	-0.0818653	-0.145276	-0.114725	0.0176373	0.134136	0.312253	0.572344	0.900861	1.18927	1.28032	1.21319	1.06081	0.926995	0.840757	0.755176	0.517712	0.225412	0.0487986	-0.0397622	-0.0877661
14	-0.189022	-0.216937	-0.204485	-0.175272	-0.16052	-0.150117	-0.1397	-0.138836	-0.143245	-0.155805	-0.181901	-0.152577	-0.0265295	0.0942395	0.230607	0.391132	0.643846	0.785417	0.717162	0.600506	0.547092	0.501147	0.389547	0.329752	0.233562	0.171581	0.168588	0.156359	0.0636719	-0.0529245	-0.144586	-0.150969	-0.0208215	0.0942348	0.309728	0.662902	0.989652	1.17933	1.23948	1.19734	0.978783	0.730675	0.588292	0.569689	0.438308	0.167673	-0.0137313	-0.121205	-0.154854
15	-0.146424	-0.197827	-0.155823	-0.108964	-0.0879663	-0.0486625	-0.0521627	-0.0832346	-0.121742	-0.177007	-0.198648	-0.147051	-0.0374294	0.0459244	0.159676	0.320073	0.52197	0.593936	0.523147	0.389108	0.375368	0.375729	0.323783	0.336796	0.258208	0.210285	0.223549	0.191206	0.0863096	-0.0347236	-0.126115	-0.137186	-0.0415483	0.028068	0.227899	0.63803	0.907096	0.939189	0.960313	1.00527	0.800876	0.478103	0.312055	0.363018	0.306618	0.0927458	-0.0580558	-0.161762	-0.155636
16	-0.108122	-0.160258	-0.0937057	-0.00629258	0.0336629	0.0464313	-0.000600811	-0.0626449	-0.130736	-0.199075	-0.18422	-0.109703	-0.045122	-0.0108343	0.0841256	0.230743	0.32638	0.351569	0.293419	0.159582	0.205068	0.224613	0.23243	0.324232	0.267004	0.250546	0.312172	0.26959	0.122572	-0.0403191	-0.11759	-0.107541	-0.0476453	-0.0316392	0.147262	0.543662	0.708434	0.606117	0.581523	0.713759	0.609222	0.254798	0.11083	0.228503	0.176608	0.0173218	-0.0792687	-0.141902	-0.107127
17	-0.0644533	-0.126349	-0.0597414	0.0957268	0.155982	0.117791	0.0185014	-0.0724754	-0.147159	-0.187661	-0.17518	-0.0922624	-0.0520568	-0.05126	0.0427035	0.166518	0.156658	0.166031	0.132762	-0.0180578	0.0587958	0.113729	0.158264	0.281703	0.246209	0.26493	0.35486	0.31663	0.180099	-0.0481057	-0.129017	-0.0779775	-0.0455052	-0.0701	0.0771904	0.414852	0.527036	0.320478	0.270402	0.439633	0.488034	0.155413	0.0328887	0.144748	0.10932	-0.0172347	-0.0637476	-0.113667	-0.0445766
18	-0.0408223	-0.0734567	-0.032806	0.155334	0.25613	0.167237	0.00176488	-0.111809	-0.17592	-0.192042	-0.136172	-0.0842583	-0.0651949	-0.0627576	0.0625958	0.128296	0.0379422	0.0664666	0.0211311	-0.125065	-0.0238347	0.0244354	0.0799128	0.234761	0.20053	0.240923	0.325654	0.302859	0.20304	-0.0640879	-0.149136	-0.0602686	-0.0364836	-0.0928479	0.0560641	0.306079	0.372822	0.129974	0.0591821	0.218792	0.395149	0.125762	0.00875662	0.115864	0.0777557	-0.0508443	-0.0604915	-0.0744082	-0.0209707
19	-0.0221326	-0.00702628	-0.0178589	0.172689	0.30177	0.197332	-0.0133441	-0.161737	-0.198245	-0.209005	-0.0859014	-0.101332	-0.0715399	-0.0502965	0.127198	0.12019	-0.0179454	0.0450929	-0.0477367	-0.177265	-0.0628958	-0.0299065	0.0236387	0.187974	0.143128	0.183238	0.223598	0.223083	0.181021	-0.0721049	-0.161371	-0.0492131	-0.0246363	-0.103069	0.040242	0.220112	0.250705	0.0325366	-0.0618423	0.0767597	0.327883	0.153244	-0.00488061	0.105695	0.0756866	-0.0643913	-0.0717071	-0.0338003	-0.0288561
20	0.0244417	0.0257152	-0.000434677	0.19093	0.272262	0.211464	-0.0371194	-0.180396	-0.227965	-0.180746	-0.0818315	-0.126572	-0.0737426	-0.0249644	0.200433	0.119988	-0.00775276	0.0243918	-0.0794448	-0.197047	-0.109333	-0.0417744	0.0311553	0.103924	0.0760731	0.115359	0.0920493	0.0990873	0.140212	-0.0898442	-0.145428	-0.0236407	-0.0289423	-0.0848337	0.00761611	0.135805	0.210978	-0.0734857	-0.104161	0.00169633	0.282397	0.150246	0.0420891	0.0448112	0.116339	-0.0843387	-0.0381036	-0.0694846	-0.0216415
21	0.0148524	0.064044	0.0222284	0.169922	0.25038	0.213539	-0.00782092	-0.203126	-0.223566	-0.218128	-0.0476513	-0.144596	-0.0791645	-0.0161678	0.268267	0.13034	-0.00788593	0.0429761	-0.0992712	-0.194546	-0.110854	-0.0366854	0.0263893	0.0451536	0.0363208	0.0332937	-0.0458827	-0.0133896	0.0556669	-0.0754129	-0.111343	-0.0133079	-0.027666	-0.0744902	-0.0400854	0.0698999	0.134674	-0.0768451	-0.147068	-0.0487901	0.22823	0.216452	0.0104857	0.0481592	0.124672	-0.0625046	-0.0726531	-0.0437924	-0.0533124
22	-0.020345	0.0728226	0.0499372	0.168628	0.236747	0.173512	0.0308874	-0.237703	-0.219017	-0.24425	-0.0237398	-0.150803	-0.0568736	-0.0160943	0.318027	0.120588	-0.00618385	0.0542618	-0.137914	-0.176644	-0.076576	-0.0327709	0.0449371	0.00372079	0.0225099	-0.0450363	-0.166756	-0.0857217	-0.0276737	-0.0473752	-0.0735245	0.00717643	-0.0366867	-0.0774717	-0.0828495	0.0681346	0.045235	-0.068857	-0.177609	-0.0623186	0.173862	0.292911	-0.0495591	0.0925323	0.0886509	-0.0220925	-0.123953	-0.00813444	-0.0781624
23	-0.0415223	0.0354855	0.0785824	0.183435	0.217206	0.175476	-0.00204943	-0.194212	-0.241762	-0.200224	-0.0587131	-0.145271	-0.106773	0.000830081	0.341765	0.105248	0.00192983	0.0376876	-0.116453	-0.154637	-0.0927153	0.0048204	0.0974721	-0.0699123	-0.00368911	-0.0958354	-0.231652	-0.156404	-0.0949855	-0.0427965	-0.0180642	0.0358954	-0.057839	-0.065102	-0.103111	0.00962811	0.0533413	-0.112417	-0.191008	-0.0664485	0.202055	0.254914	-0.0233045	0.0626562	0.101311	-0.0375024	-0.0890158	-0.0716405	-0.061246
24	-0.076831	-0.0257299	0.0957762	0.179131	0.190753	0.216361	-0.0803822	-0.108047	-0.200155	-0.120795	-0.0837593	-0.12145	-0.203686	-0.0226005	0.378237	0.0650298	0.00663171	0.0195966	-0.0458191	-0.131208	-0.107651	0.064498	0.178826	-0.108008	-0.0413251	-0.105457	-0.231029	-0.174722	-0.148611	-0.0869287	0.0366146	0.0660376	-0.086458	-0.0480901	-0.0912498	-0.050475	0.0503761	-0.140537	-0.191711	-0.0689673	0.289718	0.157067	-0.00994574	0.00981147	0.107269	-0.0791298	-0.0258169	-0.140302	-0.0462162
25	-0.158641	-0.0695937	0.0884544	0.200901	0.21025	0.173438	-0.07473	-0.148089	-0.221686	-0.139681	-0.107258	-0.124426	-0.174168	-0.0269483	0.380991	0.0621232	-0.0125113	0.0231695	-0.0751578	-0.117727	-0.0676942	0.0732958	0.209579	-0.0836758	-0.0190809	-0.131612	-0.293897	-0.203513	-0.190506	-0.0644526	0.0628101	0.063363	-0.0857527	-0.0795966	-0.112859	-0.00262346	-0.0200048	-0.1445	-0.214433	-0.0776528	0.259862	0.22613	-0.0387301	0.0672119	0.0355792	-0.0561008	-0.0853747	-0.134327	-0.048444
26	-0.220475	-0.101898	0.0430108	0.193536	0.178236	0.0484705	-0.0203655	-0.261057	-0.285336	-0.211192	-0.132312	-0.0723025	0.00806045	-0.0219294	0.272126	0.0594101	-0.0389907	0.0156996	-0.136336	-0.100918	-0.0102389	0.00804001	0.148188	-0.00650721	0.0643129	-0.101568	-0.331191	-0.198186	-0.175436	-0.00140267	0.0535537	0.0321078	-0.0416918	-0.102985	-0.119519	0.127833	-0.0653624	-0.12543	-0.193482	-0.112443	0.0980715	0.362612	0.00417345	0.160483	-0.0442611	0.00305277	-0.179215	-0.0949719	-0.0531408
27	-0.24266	-0.121828	0.0141403	0.171149	0.126296	0.00484815	-0.043207	-0.2814	-0.293865	-0.221142	-0.154268	-0.0336039	0.0537028	-0.0114354	0.239799	0.0362197	-0.0453192	0.00745105	-0.136522	-0.0879213	0.00840682	-0.00999885	0.127507	0.0296623	0.101448	-0.061466	-0.303299	-0.174883	-0.161501	-0.0182904	0.0482769	0.0107707	-0.0199789	-0.100993	-0.103469	0.182294	-0.0630735	-0.125326	-0.177297	-0.117502	0.0672662	0.366258	0.0397723	0.160328	-0.0721725	-0.0102959	-0.19451	-0.104902	-0.0375891
28	-0.3105	-0.152896	0.00910249	0.204741	0.124077	0.0644096	-0.129665	-0.204027	-0.219298	-0.16548	-0.192425	-0.0854439	-0.11158	0.00844336	0.35319	0.0200995	-0.0425616	0.00551347	-0.119904	-0.063929	0.0370965	0.11218	0.231448	0.0309792	0.0531469	-0.105738	-0.300361	-0.1677	-0.197096	-0.116892	0.0587703	-0.00683366	-0.0520518	-0.101836	-0.108633	0.161398	-0.100563	-0.175017	-0.208215	-0.071283	0.242218	0.276543	-0.0314034	0.0952356	-0.12156	-0.100537	-0.161829	-0.15113	0.00417846
29	-0.184667	-0.0901111	-0.0198814	0.12658	0.150464	0.101141	-0.0821864	0.135419	0.0761048	0.0369007	-0.138354	-0.197462	-0.274674	0.0586171	0.329414	0.0328871	0.0402224	0.0452321	-0.0223714	-0.0217797	0.120496	0.318969	0.29166	-0.0128858	-0.0662622	-0.11588	-0.189204	-0.131127	-0.180098	-0.182902	0.0583481	-0.0215568	-0.0300191	-0.0564866	-0.0981273	-0.0317395	-0.0861125	-0.149093	-0.144671	0.0631094	0.229555	-0.0734362	-0.19479	-0.0652166	-0.128387	-0.132308	0.0095714	-0.0782269	0.0324046
30	-0.12172	-0.0592633	-0.0275703	0.105872	0.128066	0.07664	-0.022726	0.158444	0.10104	0.0622045	-0.0740468	-0.194026	-0.269308	0.00712743	0.248105	0.0546257	0.0552988	0.0174001	-0.0168407	-0.0119752	0.123682	0.26727	0.258338	-0.0127702	-0.133904	-0.139686	-0.145948	-0.0710934	-0.0996857	-0.161902	0.0276303	-0.0366894	-0.00956676	-0.0709791	-0.083441	-0.0496661	-0.0784604	-0.100333	-0.0999978	0.0784825	0.220272	-0.0428916	-0.172266	-0.0762988	-0.12835	-0.109732	0.0315405	-0.0223969	-0.0100506
surface electrode 7
	time
frequency	-1.5	-1.45	-1.4	-1.35	-1.3	-1.25	-1.2	-1.15	-1.1	-1.05	-1	-0.95	-0.9	-0.85	-0.8	-0.75	-0.7	-0.65	-0.6	-0.55	-0.5	-0.45	-0.4	-0.35	-0.3	-0.25	-0.2	-0.15	-0.1	-0.05	0	0.05	0.1	0.15	0.2	0.25	0.3	0.35	0.4	0.45	0.5	0.55	0.6	0.65	0.7	0.75	0.8	0.85	0.9
1	-0.292458	-0.286055	-0.278242	-0.269734	-0.259094	-0.24697	-0.233389	-0.218404	-0.20339	-0.185929	-0.167323	-0.147678	-0.127113	-0.107429	-0.0854853	-0.0630587	-0.040335	-0.0175212	0.00342356	0.025772	0.0475443	0.068523	0.0884986	0.105878	0.123388	0.139364	0.153646	0.166096	0.175874	0.184541	0.191173	0.195757	0.198296	0.198834	0.197487	0.19417	0.188949	0.181906	0.173875	0.163631	0.151912	0.138872	0.124674	0.110687	0.0947356	0.0781205	0.0610145	0.0435853	0.0273475
2	-0.115485	-0.116378	-0.117671	-0.119341	-0.121693	-0.12445	-0.127185	-0.129255	-0.129974	-0.1289	-0.125408	-0.119013	-0.109219	-0.0967731	-0.0793849	-0.0581204	-0.0335439	-0.00646557	0.019983	0.0494287	0.0789604	0.10782	0.135224	0.158532	0.180942	0.199932	0.215331	0.227213	0.235209	0.240783	0.243236	0.242734	0.239554	0.234639	0.227661	0.219387	0.210129	0.200156	0.190579	0.180151	0.170091	0.160832	0.152705	0.146358	0.140684	0.136024	0.13201	0.128193	0.124353
3	-0.0879541	-0.0841538	-0.0796837	-0.0747423	-0.0689479	-0.0631608	-0.0579592	-0.0545158	-0.0539728	-0.0573279	-0.0650435	-0.0762691	-0.0895244	-0.101633	-0.111322	-0.113376	-0.103992	-0.0796663	-0.0414164	0.0178541	0.092719	0.176867	0.264044	0.343447	0.424534	0.494572	0.545298	0.568469	0.562101	0.528172	0.474651	0.410589	0.342753	0.282158	0.225054	0.181261	0.150491	0.129371	0.116006	0.106788	0.102329	0.100993	0.0992985	0.0941887	0.0836426	0.0705616	0.0591358	0.0504081	0.0425935
4	-0.108843	-0.107578	-0.101132	-0.0918781	-0.0800912	-0.068417	-0.0594436	-0.0552935	-0.0560683	-0.0617051	-0.0721367	-0.0864745	-0.101832	-0.113758	-0.123018	-0.128945	-0.130331	-0.121908	-0.0983093	-0.0517616	0.0154105	0.100703	0.201615	0.302588	0.412904	0.517167	0.602986	0.65266	0.655854	0.615227	0.540302	0.44256	0.333353	0.234881	0.144911	0.080078	0.0423013	0.0292491	0.0336102	0.0502272	0.0781281	0.113143	0.141666	0.153963	0.153561	0.14551	0.134291	0.120625	0.105563
5	-0.0824408	-0.0829493	-0.0785202	-0.0727218	-0.0629516	-0.0462332	-0.0261014	-0.00984726	-0.00105618	0.000547174	-0.00924809	-0.0302801	-0.0593981	-0.0899236	-0.121731	-0.147276	-0.166362	-0.175135	-0.167904	-0.136567	-0.0753735	0.0154995	0.129273	0.251309	0.400554	0.548977	0.665568	0.725911	0.721282	0.650537	0.524243	0.363875	0.197842	0.0644644	-0.0396555	-0.0936222	-0.104573	-0.086538	-0.0586157	-0.0309124	-0.00209991	0.0358557	0.059162	0.0555751	0.0454082	0.0416971	0.0395966	0.0354956	0.0268877
6	-0.0341651	-0.0577463	-0.0726934	-0.0793539	-0.0738263	-0.0511678	-0.0234237	-0.00170144	0.0128778	0.0169569	0.00451635	-0.015316	-0.044384	-0.0824125	-0.121803	-0.149507	-0.163493	-0.163904	-0.14414	-0.107072	-0.0638841	2.75949e-05	0.0937137	0.208499	0.37053	0.550576	0.687501	0.737988	0.703328	0.584073	0.407682	0.230473	0.0872671	-0.00781914	-0.0715069	-0.106073	-0.124901	-0.129158	-0.111705	-0.0780481	-0.0402464	0.0111255	0.0584092	0.0774561	0.0837803	0.0856039	0.075651	0.0531973	0.0240602
7	-0.0304877	-0.0566085	-0.0599957	-0.0481928	-0.0174993	0.0248669	0.0612788	0.0892393	0.0992522	0.0800792	0.0314741	-0.0322723	-0.0968019	-0.149198	-0.180367	-0.182816	-0.169049	-0.141368	-0.104623	-0.0630238	-0.0278715	0.0227923	0.118545	0.248725	0.434983	0.643327	0.78948	0.825347	0.760865	0.589776	0.360916	0.150843	-0.00444045	-0.0876411	-0.126111	-0.137478	-0.143838	-0.150363	-0.142484	-0.118223	-0.0846694	-0.0294563	0.0302735	0.0773473	0.110254	0.11997	0.102875	0.0673061	0.0288952
8	-0.0503363	-0.0533706	-0.0452749	-0.032675	-0.000385447	0.0516014	0.107444	0.158027	0.179358	0.15747	0.091619	-0.00104511	-0.0891819	-0.149203	-0.178538	-0.176784	-0.1638	-0.137121	-0.106532	-0.0633303	-0.00413398	0.0800599	0.191639	0.314296	0.472634	0.648691	0.77401	0.805395	0.727337	0.529815	0.281295	0.047353	-0.131125	-0.218558	-0.250817	-0.252492	-0.244372	-0.230477	-0.208238	-0.178347	-0.145527	-0.100836	-0.0568233	-0.0143967	0.0233456	0.0441857	0.0458942	0.0406073	0.037895
9	-0.0616142	-0.0605596	-0.0512075	-0.0402019	-0.0115905	0.0449087	0.10907	0.163547	0.181126	0.165282	0.128528	0.0774813	0.0141366	-0.0475662	-0.0973523	-0.12218	-0.139327	-0.133642	-0.110732	-0.0636619	-0.00839615	0.0561731	0.128743	0.225865	0.368729	0.526385	0.629697	0.651264	0.589608	0.436691	0.228846	0.00521073	-0.172257	-0.261357	-0.303747	-0.318457	-0.322125	-0.303719	-0.262325	-0.202146	-0.147641	-0.0977896	-0.0600511	-0.0244285	0.00438872	0.0250946	0.0404103	0.0550378	0.0619062
10	-0.0732963	-0.0671053	-0.0653982	-0.0674734	-0.0600026	-0.0143826	0.0504376	0.112301	0.135536	0.131925	0.118862	0.111658	0.0953258	0.0566133	0.00391315	-0.0430179	-0.0853896	-0.0813887	-0.0386122	0.0416284	0.0982026	0.11259	0.110466	0.166398	0.284163	0.405711	0.45012	0.41703	0.356312	0.280795	0.191518	0.0501034	-0.105748	-0.208044	-0.274216	-0.291561	-0.26637	-0.203519	-0.12388	-0.0407289	0.0230882	0.0828153	0.11962	0.144897	0.156533	0.159648	0.141375	0.10678	0.0679465
11	-0.0814991	-0.0744017	-0.0941099	-0.117792	-0.136435	-0.114364	-0.0551837	0.0242467	0.0559288	0.0512918	0.0444389	0.0632332	0.0959441	0.114054	0.112648	0.0929145	0.0703783	0.110156	0.187335	0.280991	0.304655	0.244594	0.159638	0.151786	0.211835	0.258119	0.231965	0.163018	0.107738	0.0682309	0.0649347	0.0586096	-0.00126675	-0.0719461	-0.120936	-0.0948595	0.0162812	0.174988	0.311799	0.404465	0.438242	0.456027	0.43113	0.394915	0.336019	0.264356	0.178379	0.0876816	0.00718715
12	-0.0835524	-0.0823511	-0.113142	-0.151393	-0.178374	-0.170483	-0.128719	-0.050488	-0.0136959	-0.0246143	-0.0331203	-0.00621157	0.0464822	0.109593	0.180799	0.225682	0.255297	0.330813	0.406633	0.460166	0.43	0.318029	0.186795	0.125876	0.122434	0.107886	0.0498477	-0.00661112	-0.0416504	-0.0825237	-0.0800933	-0.0192879	0.033467	0.0566029	0.0823656	0.184878	0.384328	0.611957	0.771584	0.834576	0.794959	0.715993	0.596712	0.480829	0.338352	0.205495	0.0998573	0.0104457	-0.0684027
13	-0.080729	-0.084926	-0.111045	-0.151945	-0.180331	-0.169871	-0.136669	-0.0744954	-0.0481429	-0.062688	-0.0690423	-0.0429833	0.0072846	0.0827442	0.201245	0.299893	0.373076	0.466488	0.512767	0.504954	0.444634	0.314632	0.17347	0.0913144	0.0518371	0.0132191	-0.0446097	-0.0852998	-0.104105	-0.139637	-0.150799	-0.0887865	0.0223191	0.133509	0.238924	0.411292	0.670303	0.910161	1.02853	1.02777	0.910025	0.749787	0.570391	0.414175	0.22551	0.0866574	0.0112789	-0.0516466	-0.112231
14	-0.0787615	-0.0812365	-0.0908851	-0.123705	-0.155602	-0.146029	-0.111012	-0.0640123	-0.0602606	-0.0747025	-0.0767054	-0.0608544	-0.0221517	0.043498	0.174266	0.302873	0.40634	0.505942	0.513852	0.472954	0.408559	0.289767	0.165236	0.0660489	0.00105342	-0.0356665	-0.0781465	-0.119576	-0.132432	-0.144844	-0.165156	-0.12861	-0.00104001	0.16672	0.324556	0.534875	0.811043	1.01236	1.07264	1.02177	0.859911	0.66397	0.477507	0.32231	0.127682	0.00481171	-0.0407164	-0.0729084	-0.115833
15	-0.0793852	-0.0728464	-0.0662647	-0.0826412	-0.112226	-0.104888	-0.0640891	-0.0231746	-0.0442056	-0.0758347	-0.0687454	-0.0599392	-0.0382334	0.0115718	0.12414	0.244976	0.36298	0.460851	0.435695	0.388862	0.335185	0.236139	0.143875	0.0419678	-0.0378189	-0.0529701	-0.0772937	-0.1292	-0.142644	-0.120705	-0.13718	-0.123917	-0.0127002	0.166192	0.345688	0.563887	0.817353	0.945242	0.937271	0.85645	0.672608	0.49232	0.345261	0.220348	0.0600955	-0.0404409	-0.0637212	-0.0713964	-0.0919167
16	-0.0809568	-0.0595397	-0.0434604	-0.0454642	-0.0626406	-0.057915	-0.0185653	0.0197354	-0.00940035	-0.072759	-0.0563975	-0.0472464	-0.0478137	-0.00961321	0.0661457	0.143291	0.258635	0.340417	0.304797	0.275328	0.24074	0.16649	0.105555	0.0146145	-0.0631238	-0.0423688	-0.0574206	-0.121059	-0.135076	-0.0784794	-0.0869412	-0.0922168	-0.0160182	0.130477	0.300913	0.490679	0.676919	0.731778	0.678732	0.590574	0.413791	0.289941	0.212033	0.123505	0.0258532	-0.0514142	-0.0626509	-0.0568221	-0.0546747
17	-0.0812055	-0.0508141	-0.0284898	-0.0295712	-0.0255814	-0.0245198	-0.000296346	0.0315223	0.0292139	-0.0586694	-0.0546173	-0.0329709	-0.0457469	-0.0297105	0.0113324	0.0403658	0.128957	0.197319	0.178531	0.178431	0.159917	0.104825	0.078808	0.000459739	-0.0688057	-0.0208939	-0.027973	-0.0979774	-0.119573	-0.0464906	-0.0370652	-0.061572	-0.0304212	0.0530263	0.197624	0.342322	0.443851	0.465082	0.423653	0.348662	0.209938	0.142301	0.124861	0.0627296	0.0194603	-0.0390671	-0.0488194	-0.0347944	-0.0214963
18	-0.0662137	-0.0423142	-0.024443	-0.0240748	-0.00980963	-0.014274	-0.00274751	0.0212532	0.0427449	-0.041299	-0.051241	-0.0239131	-0.0437622	-0.0388514	-0.0228178	-0.0223142	0.0370116	0.0844502	0.0866311	0.111051	0.095264	0.0677423	0.0637553	-0.00805278	-0.0578338	-0.00213215	-0.00739513	-0.0730776	-0.101024	-0.0303656	-0.0066512	-0.0448882	-0.0415053	-0.0105792	0.102142	0.19955	0.229058	0.248433	0.234158	0.1724	0.0844732	0.0603267	0.0777309	0.0295947	0.0129059	-0.0197003	-0.0328	-0.0167587	-0.00661951
19	-0.0420141	-0.0347492	-0.0264248	-0.0177958	-0.0129776	-0.0209091	-0.0167112	0.00332814	0.0349988	-0.024542	-0.0456809	-0.023324	-0.0430813	-0.0419921	-0.0425101	-0.0467731	-0.00463121	0.0229916	0.0391927	0.0735526	0.0565652	0.0590753	0.0636754	-0.00312586	-0.0378311	0.00600911	0.000497657	-0.0482118	-0.0845569	-0.02902	0.00773294	-0.041916	-0.0525672	-0.0485924	0.034442	0.095741	0.0907988	0.12075	0.126349	0.0797624	0.0354015	0.0354682	0.0609013	0.0222181	0.00922592	-0.00131879	-0.0208763	-0.00540254	-0.00678656
20	-0.0233652	-0.0285146	-0.0242639	-0.0173878	-0.0209376	-0.0330878	-0.028449	-0.0110073	0.0214307	-0.0125366	-0.0396744	-0.0341982	-0.0351747	-0.0473164	-0.0560229	-0.0427871	-0.0200804	-0.00411869	0.0177235	0.0495637	0.036896	0.0612722	0.0671333	0.000673143	-0.0130722	0.00637554	0.00014653	-0.0299889	-0.065106	-0.0299554	0.0128802	-0.0406979	-0.0645601	-0.064267	-0.00146553	0.0284076	0.0208275	0.0557969	0.065423	0.0299407	0.020881	0.0381681	0.0481816	0.027899	0.00763068	0.0121596	-0.014216	-0.00239034	-0.0147561
21	-0.00686696	-0.0217273	-0.0240097	-0.00875593	-0.0331822	-0.0403624	-0.0372014	-0.0175867	0.00607969	-0.00635464	-0.0365732	-0.0384078	-0.0369769	-0.0422785	-0.0586975	-0.0421945	-0.0148998	-0.015266	0.00913946	0.0323762	0.0265828	0.0682417	0.065958	0.0125802	0.00261338	0.00237872	-0.00703091	-0.0177007	-0.0507855	-0.0321238	0.0198929	-0.0402585	-0.0750562	-0.0677053	-0.018071	0.000247014	-0.00282563	0.0293005	0.0341491	0.0116264	0.0202724	0.0366618	0.0392255	0.0234383	0.00557047	0.019201	-0.011582	-0.00474149	-0.0227359
22	0.000296214	-0.0149013	-0.0218865	-0.000506155	-0.0438106	-0.0407898	-0.0393067	-0.0180774	-0.00307606	-0.0085881	-0.0364247	-0.0402651	-0.0399782	-0.0355657	-0.0567966	-0.0404656	-0.0055969	-0.0228414	0.0056798	0.0193014	0.0203267	0.072385	0.0581266	0.0151891	0.0117099	-0.00455844	-0.0121898	-0.0150138	-0.0437138	-0.0247346	0.0301524	-0.0419762	-0.0769348	-0.0627425	-0.0197897	-0.00580701	-0.00699118	0.0228423	0.0149089	0.00213651	0.0190544	0.0295826	0.0285308	0.0119827	0.00890803	0.0165195	-0.0165472	-0.0138321	-0.0308272
23	-0.00151694	-0.0102121	-0.0198739	-0.00336726	-0.0429038	-0.0417939	-0.0330021	-0.0180933	-0.00589699	-0.0151927	-0.0332158	-0.0449124	-0.038	-0.0348502	-0.0548826	-0.0307592	-0.00639364	-0.0256976	-0.00185822	0.00768854	0.0182087	0.0649595	0.0539986	0.0119034	0.0156297	-0.0107571	-0.0174979	-0.0171507	-0.0325899	-0.0198551	0.0318676	-0.0338324	-0.0783178	-0.0566324	-0.017954	-0.00348457	-0.00179479	0.0166009	0.00814577	-0.0056978	0.0132995	0.0250569	0.0162703	0.00593274	0.00243362	0.0132069	-0.0225419	-0.0239224	-0.0355909
24	-0.00667929	-0.00700329	-0.0169517	-0.00836206	-0.0329805	-0.043883	-0.0237468	-0.0173925	-0.00386135	-0.0254566	-0.0278368	-0.044826	-0.0375033	-0.0347975	-0.0526883	-0.0234221	-0.0115579	-0.0281823	-0.011851	0.00168472	0.012749	0.0545829	0.0505009	0.00687785	0.0144514	-0.0135852	-0.0214952	-0.0208613	-0.0231177	-0.016229	0.0287328	-0.0219431	-0.0727307	-0.0512249	-0.012992	0.00171112	0.00281757	0.00966023	0.00495818	-0.0128111	0.0044831	0.0217334	0.00979245	0.00626849	-0.0067676	0.00995235	-0.0272243	-0.0331349	-0.0359887
25	-0.00814722	-0.00813496	-0.0177257	-0.00494707	-0.0307401	-0.0379917	-0.0176615	-0.0157564	-0.00125129	-0.0308747	-0.026566	-0.0421801	-0.0399148	-0.0309352	-0.0454183	-0.025923	-0.0106114	-0.029709	-0.0189529	-0.00125005	0.00490665	0.0456147	0.0430057	0.00457272	0.0099908	-0.018905	-0.0219168	-0.0234949	-0.0263435	-0.00906934	0.0351322	-0.0161063	-0.0644511	-0.0483897	-0.0145965	0.00622985	0.00843833	0.00654416	-0.00173924	-0.0140979	0.00220652	0.0147366	0.0058478	-0.00143498	-0.00657094	0.00458526	-0.0332801	-0.0398717	-0.0364218
26	-0.00807384	-0.0121342	-0.0191113	-0.00123928	-0.0301648	-0.0289568	-0.0133036	-0.0147653	0.00258428	-0.0319618	-0.0274633	-0.0404541	-0.0408623	-0.0273134	-0.0377128	-0.0323576	-0.00948346	-0.0294235	-0.0241833	-0.00100152	-0.00367512	0.0357605	0.0360242	0.00272638	0.00394413	-0.024306	-0.0212833	-0.0250737	-0.0352928	-0.00105443	0.0455137	-0.0108465	-0.0566455	-0.0494147	-0.0198067	0.00868864	0.0147772	0.00378519	-0.00968595	-0.012468	0.00401995	0.0070227	0.00145441	-0.0107334	-0.00274849	-0.000937189	-0.0394518	-0.0427699	-0.0340821
27	-0.0104023	-0.016238	-0.017637	-0.00420885	-0.0246512	-0.0248543	-0.00874592	-0.013195	0.00579423	-0.0348506	-0.02346	-0.0390468	-0.0386345	-0.027838	-0.0336048	-0.0312367	-0.0118319	-0.0277216	-0.0296266	-0.000251033	-0.00785002	0.027632	0.0310532	-0.000811672	-0.00130282	-0.0277111	-0.0220099	-0.0248916	-0.0364474	0.00506615	0.0430425	-0.00818046	-0.0497791	-0.0487772	-0.0207855	0.00579501	0.0184044	-0.000504247	-0.013698	-0.0140637	0.00490638	0.00490042	0.000312535	-0.0118465	-0.00343243	-0.00534432	-0.0398761	-0.0431326	-0.0306726
28	-0.0147221	-0.0192282	-0.0155746	-0.00976807	-0.0175933	-0.0239426	-0.00725135	-0.00935455	0.00474328	-0.040294	-0.0134218	-0.0358126	-0.0361923	-0.0312969	-0.0302507	-0.0232855	-0.0137037	-0.0276918	-0.035551	-0.00275969	-0.00746085	0.0238232	0.0260068	-0.00628443	-0.00588007	-0.0289189	-0.024191	-0.0253094	-0.0288636	0.0107877	0.0272455	-0.0116144	-0.0454435	-0.0427779	-0.0171332	-0.00336464	0.0159986	-0.00431104	-0.0125405	-0.0199784	0.00167276	0.0101032	0.00218535	-0.0069401	-0.00952944	-0.00866873	-0.0368094	-0.040942	-0.0293343
29	-0.0148139	-0.0171603	-0.0138506	-0.0139977	-0.00847381	-0.0267263	-0.00753016	-0.00953304	-0.00473514	-0.0481928	0.0003292	-0.0291772	-0.0374192	-0.0341516	-0.0261593	-0.0113212	-0.0133893	-0.0244372	-0.0421924	-0.00518307	-0.00164061	0.0239538	0.0202983	-0.0147094	-0.00572277	-0.0265217	-0.0277174	-0.0216044	-0.0210574	0.00361183	0.00300915	-0.0142935	-0.0379557	-0.0315834	-0.0124734	-0.0210148	0.00196015	-0.00546811	-0.00689461	-0.0274825	0.00200597	0.0221374	0.0141512	-0.00228827	-0.0179562	-0.00884018	-0.0272732	-0.0359985	-0.0268927
30	-0.0120894	-0.0237437	-0.0105457	-0.0161242	-0.00430561	-0.0264038	-0.00961946	-0.0101982	-0.00666329	-0.0479868	0.00705665	-0.0178881	-0.0342075	-0.0290935	-0.0246623	-0.00660392	-0.0093376	-0.0218754	-0.0468712	-0.0100318	0.00164346	0.024973	0.0167871	-0.0147896	-0.00672801	-0.0234841	-0.029294	-0.0191128	-0.0171549	0.0065262	-0.00548428	-0.0195183	-0.0374425	-0.0296855	-0.0118189	-0.0320714	-0.00499721	-0.000322449	-0.00334854	-0.0311595	-0.00297391	0.0231313	0.0174171	-0.00487001	-0.019419	-0.0147113	-0.0193882	-0.0312	-0.0226095
surface electrode 8
	time
frequency	-1.5	-1.45	-1.4	-1.35	-1.3	-1.25	-1.2	-1.15	-1.1	-1.05	-1	-0.95	-0.9	-0.85	-0.8	-0.75	-0.7	-0.65	-0.6	-0.55	-0.5	-0.45	-0.4	-0.35	-0.3	-0.25	-0.2	-0.15	-0.1	-0.05	0	0.05	0.1	0.15	0.2	0.25	0.3	0.35	0.4	0.45	0.5	0.55	0.6	0.65	0.7	0.75	0.8	0.85	0.9
1	-0.23232	-0.22343	-0.213611	-0.203695	-0.192013	-0.179358	-0.165749	-0.151222	-0.137042	-0.120902	-0.104027	-0.086504	-0.0684325	-0.0513614	-0.0325628	-0.0135821	0.00542904	0.0243073	0.0414662	0.0595963	0.0770701	0.0937067	0.109329	0.122708	0.135932	0.147702	0.1579	0.166429	0.172756	0.177884	0.181176	0.18261	0.182176	0.180123	0.176128	0.170325	0.162765	0.15352	0.143566	0.131334	0.117703	0.102797	0.0867501	0.0710497	0.053224	0.0347048	0.0156573	-0.0037505	-0.0218393
2	-0.0513137	-0.0450536	-0.0391945	-0.0342877	-0.0295761	-0.0254525	-0.0218179	-0.0186308	-0.0160266	-0.0133676	-0.0104196	-0.00636531	-0.000147215	0.00837734	0.0211391	0.0374885	0.0569055	0.0787598	0.100688	0.126152	0.15318	0.181285	0.209619	0.23495	0.260191	0.281751	0.298431	0.309408	0.314097	0.313169	0.306188	0.293736	0.276606	0.257286	0.23319	0.206485	0.177937	0.148364	0.120968	0.0921013	0.0649751	0.0403604	0.0187509	0.00163039	-0.013872	-0.0263948	-0.0361867	-0.0435498	-0.0485397
3	0.00937005	0.019205	0.0254298	0.0276133	0.0263354	0.0217291	0.0145377	0.00576284	-0.00303506	-0.0128548	-0.0223507	-0.030884	-0.0380623	-0.043002	-0.0453795	-0.0428626	-0.0337253	-0.0169389	0.00632	0.0407728	0.0837781	0.132107	0.182095	0.228128	0.277295	0.323813	0.362929	0.388968	0.398588	0.393109	0.372152	0.33719	0.290916	0.241683	0.18565	0.131283	0.0823363	0.0412028	0.0111799	-0.012435	-0.0275926	-0.0357869	-0.0386882	-0.0382216	-0.0359833	-0.0338836	-0.0334271	-0.0346211	-0.0361455
4	-0.0327801	-0.0251324	-0.0210021	-0.0182515	-0.0154145	-0.0134099	-0.012631	-0.0126737	-0.0128706	-0.0142211	-0.0188792	-0.0275501	-0.0390198	-0.0510683	-0.0648582	-0.0769887	-0.0832334	-0.0804702	-0.0671118	-0.0365682	0.0131837	0.0814856	0.166234	0.255091	0.35535	0.44924	0.524836	0.571793	0.583473	0.559941	0.504784	0.428591	0.342115	0.261195	0.179304	0.108978	0.0538606	0.0149327	-0.00881161	-0.0255065	-0.0366696	-0.0445148	-0.0488163	-0.0490235	-0.0451618	-0.0379778	-0.0289604	-0.0194348	-0.0115591
5	0.00849912	0.0154568	0.016956	0.0143397	0.0123708	0.0129425	0.0132981	0.0144894	0.0174847	0.0187279	0.0154256	0.00816712	-3.18169e-05	-0.00725725	-0.0160994	-0.0252951	-0.0338399	-0.0400666	-0.0422215	-0.0381436	-0.0179884	0.0271114	0.0946314	0.177958	0.29354	0.419725	0.534689	0.621612	0.65915	0.643083	0.577936	0.479588	0.362277	0.252544	0.146932	0.0618714	0.0002743	-0.0380632	-0.0558898	-0.0656718	-0.0743624	-0.0791766	-0.0792295	-0.079319	-0.08013	-0.0796145	-0.0779795	-0.0754366	-0.071733
6	0.0668317	0.0732226	0.0691149	0.0592421	0.0450034	0.0309552	0.0196102	0.0113836	0.00682529	0.00702312	0.0111868	0.0141729	0.0150182	0.0116739	0.000390725	-0.0130193	-0.028739	-0.0438613	-0.0485209	-0.0462331	-0.02663	0.0285209	0.11153	0.206616	0.335725	0.468779	0.578321	0.651273	0.675805	0.648766	0.572374	0.458705	0.324231	0.203616	0.092427	0.0112491	-0.0406911	-0.0716971	-0.0813511	-0.0809773	-0.0849815	-0.0875373	-0.0853849	-0.084402	-0.0834332	-0.0791637	-0.069367	-0.0621455	-0.0583203
7	0.0316807	0.0425615	0.0454261	0.0471221	0.0443347	0.0374475	0.0323782	0.026141	0.0192701	0.0162381	0.0120109	0.00111416	-0.00998865	-0.0215053	-0.0360359	-0.0482261	-0.0623136	-0.074903	-0.0764221	-0.0704789	-0.0498236	0.00291919	0.0936115	0.210296	0.376249	0.539064	0.660092	0.722453	0.715402	0.65076	0.543187	0.399752	0.24392	0.11604	0.00228032	-0.0717445	-0.100273	-0.108769	-0.102751	-0.0944593	-0.0983521	-0.104125	-0.0991652	-0.0871585	-0.0700601	-0.0520671	-0.0414524	-0.0378074	-0.0352847
8	-0.0011628	0.0124442	0.0306319	0.0430647	0.035391	0.0193991	0.0137772	0.0244303	0.042233	0.0557446	0.0447443	0.00385187	-0.0405208	-0.0705241	-0.0767062	-0.0683555	-0.0608053	-0.0684783	-0.0787312	-0.0890518	-0.0808366	-0.0390343	0.0523208	0.18752	0.376524	0.563527	0.705255	0.78102	0.768423	0.680506	0.534838	0.350252	0.166522	0.0311442	-0.0713348	-0.122758	-0.1315	-0.120713	-0.0993195	-0.0739403	-0.0606588	-0.0545139	-0.0489009	-0.0442005	-0.0420778	-0.0330437	-0.0208581	-0.00187131	0.00793579
9	-0.0258893	-0.0209198	-0.0116962	0.00261195	0.0090025	0.00361844	-0.0050978	-0.00330208	0.0103961	0.0228981	0.0145919	-0.0209676	-0.0522843	-0.0685961	-0.059669	-0.0422325	-0.0334519	-0.0589865	-0.0924289	-0.122668	-0.121862	-0.0803621	0.0140866	0.1515	0.334268	0.529832	0.687339	0.779084	0.775026	0.689648	0.537437	0.349541	0.162939	0.036187	-0.0472641	-0.0761856	-0.0746103	-0.0602134	-0.0458498	-0.0211507	0.000198804	0.0132694	0.0148929	0.0128714	0.0146419	0.0257282	0.0352419	0.0523879	0.0567247
10	-0.0490308	-0.0527377	-0.0577327	-0.052309	-0.0407034	-0.0348983	-0.0359277	-0.0330093	-0.0247372	-0.0207584	-0.0241375	-0.0403807	-0.0487876	-0.0472171	-0.0299335	-0.0145321	-0.0125662	-0.0400247	-0.0732095	-0.106522	-0.109893	-0.0703327	0.0147685	0.129449	0.274254	0.443239	0.587821	0.681908	0.694436	0.641699	0.528656	0.383204	0.232793	0.129186	0.0558739	0.0293747	0.0220705	0.0251113	0.031004	0.0513102	0.0733338	0.0877882	0.0885186	0.0830081	0.0795454	0.0824997	0.0820959	0.0846912	0.0799632
11	-0.0611864	-0.0622034	-0.0714368	-0.0752026	-0.0729815	-0.0695428	-0.0695497	-0.0697455	-0.0660768	-0.06444	-0.0603721	-0.0566554	-0.0444635	-0.0346128	-0.0175138	0.0010754	0.00821576	-0.0104637	-0.0328285	-0.0581242	-0.0566226	-0.0175428	0.0512377	0.136466	0.236875	0.357838	0.45857	0.536402	0.564487	0.552787	0.492429	0.403437	0.303712	0.238211	0.180948	0.156068	0.145308	0.140813	0.137435	0.150512	0.173245	0.18662	0.183642	0.171035	0.152434	0.133476	0.113841	0.102366	0.0897803
12	-0.0812822	-0.071147	-0.0719188	-0.0791786	-0.0892206	-0.094959	-0.0978798	-0.102838	-0.105929	-0.106611	-0.0940233	-0.0742967	-0.0441277	-0.0264806	-0.0126809	0.00817983	0.0300745	0.0283205	0.0189108	0.00688714	0.0181514	0.0496399	0.0886853	0.139561	0.197779	0.261152	0.296446	0.345832	0.386388	0.417984	0.413424	0.388756	0.351201	0.339044	0.322137	0.3272	0.336776	0.34147	0.33989	0.349794	0.365431	0.3674	0.343505	0.305921	0.257341	0.196549	0.139586	0.106338	0.0834897
13	-0.109777	-0.0885187	-0.0741826	-0.080449	-0.0931906	-0.102483	-0.10879	-0.117164	-0.124377	-0.128313	-0.111283	-0.0839006	-0.0449938	-0.0148249	0.000117086	0.0182496	0.054617	0.0766453	0.0788459	0.0779976	0.0978878	0.107615	0.10279	0.119432	0.139299	0.148798	0.125934	0.142815	0.185896	0.246587	0.286233	0.321592	0.35035	0.399389	0.461453	0.552991	0.632862	0.678986	0.694737	0.699521	0.683299	0.636105	0.551681	0.459609	0.360163	0.244976	0.1371	0.0754446	0.036679
14	-0.129611	-0.107738	-0.082219	-0.0819918	-0.0854711	-0.0895724	-0.0977713	-0.108164	-0.114204	-0.120544	-0.110198	-0.0875301	-0.0482393	-0.00854953	0.0125812	0.026186	0.0676692	0.111668	0.125727	0.125687	0.144517	0.128682	0.0823891	0.0713676	0.0605029	0.036442	-0.00844627	-0.017368	0.0119721	0.0820053	0.142804	0.216318	0.292015	0.38979	0.536485	0.739237	0.912717	1.0202	1.05179	1.02883	0.957401	0.840204	0.687838	0.540781	0.39649	0.244402	0.104351	0.0155017	-0.0341728
15	-0.13028	-0.114584	-0.0894102	-0.0789363	-0.0699281	-0.0662121	-0.0744336	-0.0871032	-0.0908414	-0.0954836	-0.0966945	-0.0823182	-0.0447549	-0.00648125	0.0159984	0.0330045	0.0756436	0.122356	0.142014	0.137883	0.149764	0.119144	0.055113	0.0294339	0.00393811	-0.0300301	-0.0649317	-0.0799986	-0.0675028	-0.00693897	0.0536848	0.134772	0.223643	0.350616	0.560557	0.833335	1.07151	1.22149	1.24593	1.17528	1.04932	0.875265	0.68239	0.514735	0.352758	0.191231	0.0549016	-0.0416176	-0.0900172
16	-0.122435	-0.114469	-0.0907546	-0.0681976	-0.0495966	-0.0434036	-0.0516195	-0.0658386	-0.0695153	-0.0711974	-0.0825737	-0.0747406	-0.0362016	-0.00746932	0.0102454	0.0392893	0.0808279	0.11661	0.133803	0.126709	0.131976	0.098989	0.0366004	0.00703421	-0.021003	-0.0484926	-0.0616377	-0.0723659	-0.072375	-0.0285723	0.028148	0.0995205	0.181846	0.331608	0.580619	0.867832	1.12832	1.28796	1.28089	1.16091	0.993858	0.788363	0.588592	0.433573	0.276542	0.123391	0.00738037	-0.0794986	-0.117406
17	-0.111779	-0.11391	-0.0873556	-0.0514612	-0.0237293	-0.0249396	-0.0328956	-0.0459487	-0.0511532	-0.0516953	-0.0686015	-0.0704765	-0.0277043	-0.0111379	-0.000486818	0.0429994	0.0753684	0.0985258	0.109827	0.103374	0.108076	0.0878684	0.0335156	0.00939983	-0.0140677	-0.0286049	-0.0178914	-0.0213596	-0.0351556	-0.00979919	0.0436388	0.0991667	0.16466	0.322634	0.573686	0.829637	1.08225	1.2389	1.20574	1.05649	0.870997	0.662495	0.478312	0.353319	0.215804	0.0814298	-0.0210396	-0.090589	-0.117049
18	-0.098636	-0.112692	-0.0767288	-0.0309163	0.00283627	-0.0164656	-0.0237665	-0.0305144	-0.034316	-0.0393447	-0.0582343	-0.0650426	-0.0195133	-0.016266	-0.0127059	0.0383929	0.0589777	0.0707676	0.069858	0.0684065	0.0793094	0.0737852	0.0345116	0.0251577	0.00928076	0.0163059	0.0501486	0.0473172	0.0249845	0.0334274	0.0865306	0.126335	0.169867	0.329862	0.555565	0.738949	0.950001	1.07653	1.01625	0.859877	0.678664	0.486976	0.343133	0.262048	0.153899	0.0478138	-0.0458359	-0.0904065	-0.100645
19	-0.0813432	-0.10682	-0.0605885	-0.0126503	0.0211744	-0.0205867	-0.0283751	-0.0223956	-0.0188865	-0.0342507	-0.0537268	-0.0584087	-0.0144147	-0.0208633	-0.023176	0.0197449	0.0337756	0.0374377	0.0265697	0.0294112	0.0511933	0.0599905	0.041176	0.0477687	0.0411433	0.0740928	0.123892	0.11365	0.085725	0.0835327	0.136146	0.163681	0.184106	0.328363	0.498987	0.590795	0.735693	0.821826	0.752202	0.616736	0.464094	0.306536	0.221565	0.183629	0.111764	0.0304183	-0.0553974	-0.0813981	-0.0723613
20	-0.0621666	-0.0923011	-0.0397574	6.50578e-05	0.0214519	-0.036012	-0.0435512	-0.0190725	-0.00816347	-0.0346455	-0.0557919	-0.0479004	-0.0138917	-0.0265896	-0.0311101	-0.0117055	0.00761788	0.00494707	-0.0112794	-0.0053151	0.0257114	0.0422444	0.0507306	0.0667781	0.0718495	0.135888	0.181472	0.157279	0.127499	0.125443	0.175812	0.193507	0.201141	0.310723	0.40753	0.416595	0.484622	0.528012	0.463161	0.370374	0.256798	0.148603	0.125466	0.124767	0.0878031	0.0178773	-0.0496998	-0.0681867	-0.0401863
21	-0.0421269	-0.077172	-0.0284828	0.00114948	0.0089094	-0.051247	-0.0645231	-0.0227244	-0.00248194	-0.0342649	-0.0625999	-0.042123	-0.0191954	-0.0287886	-0.0372266	-0.0402018	-0.0110524	-0.0154484	-0.0288327	-0.026134	0.007279	0.0220963	0.056145	0.0713517	0.0853027	0.170555	0.205052	0.168205	0.144951	0.141914	0.186415	0.20024	0.206673	0.26998	0.306238	0.27145	0.276916	0.304403	0.257343	0.202977	0.132004	0.0585473	0.0764364	0.0946857	0.0886665	0.0152563	-0.0274868	-0.0609825	-0.0174026
22	-0.0306808	-0.0591018	-0.0209734	6.50811e-05	-0.0111718	-0.0637223	-0.0767918	-0.0224057	-0.00226113	-0.0373768	-0.0685437	-0.0378008	-0.0265626	-0.0321791	-0.0447838	-0.0571198	-0.0178704	-0.0232129	-0.0331792	-0.0303257	-0.000584985	0.00631321	0.0568454	0.0692414	0.0889361	0.192818	0.200396	0.152349	0.144193	0.139563	0.176425	0.18452	0.204896	0.231674	0.225712	0.176173	0.151425	0.174362	0.130718	0.111301	0.0668703	0.0230175	0.0559953	0.0853507	0.0894762	0.00977039	-0.00627379	-0.0536552	-0.00535636
23	-0.0225555	-0.0457912	-0.0206742	-0.00160973	-0.0281914	-0.0673423	-0.0811056	-0.0207078	-0.00103613	-0.0366353	-0.0698325	-0.0334178	-0.0325357	-0.0356769	-0.0475345	-0.0632948	-0.0212328	-0.0233869	-0.0278659	-0.0230368	-0.000295627	-0.00944242	0.0482812	0.0597659	0.0823084	0.194172	0.18285	0.12837	0.138854	0.125439	0.151897	0.15722	0.195736	0.193637	0.160432	0.116751	0.081574	0.104478	0.0616327	0.0629183	0.0482591	0.016702	0.0494765	0.0812487	0.086314	0.0106422	0.01367	-0.0440439	-0.00160874
24	-0.0146946	-0.0374665	-0.0247753	-0.00219052	-0.0311234	-0.0646191	-0.0776264	-0.0175046	0.00380919	-0.0329577	-0.0692468	-0.0309672	-0.0357712	-0.0385634	-0.0454448	-0.0576967	-0.0183412	-0.0187571	-0.017837	-0.00659127	0.00869992	-0.0194396	0.0321773	0.0489223	0.066572	0.175432	0.166585	0.106192	0.137397	0.105784	0.11778	0.121066	0.174248	0.164934	0.121259	0.0873662	0.0609985	0.0885565	0.0384076	0.0470039	0.062091	0.0246042	0.0472299	0.0770957	0.0757626	0.012043	0.0293662	-0.0343344	-0.00143786
25	-0.0097877	-0.0291841	-0.0293825	-0.00207227	-0.0342649	-0.0589354	-0.0663238	-0.00735077	0.0103034	-0.0287593	-0.0603064	-0.026527	-0.0393096	-0.0369718	-0.043458	-0.0482224	-0.014296	-0.0144843	-0.00715942	0.0159599	0.0180678	-0.023671	0.0100848	0.0380069	0.0529996	0.148821	0.143493	0.0931028	0.131727	0.0846639	0.0850018	0.0858708	0.149674	0.132789	0.0886058	0.0672779	0.0582341	0.0874196	0.0345806	0.0439083	0.0839273	0.0396839	0.0501404	0.0709933	0.0628244	0.0143701	0.0387112	-0.0217434	0.000294628
26	-0.00553382	-0.0230697	-0.0335974	-0.0018183	-0.0336711	-0.0533894	-0.0521953	0.00641698	0.0167983	-0.0217587	-0.0492473	-0.0225846	-0.043027	-0.0320117	-0.0400966	-0.0361862	-0.0093957	-0.0105896	0.00382656	0.0403027	0.0264262	-0.0254375	-0.0141472	0.0270141	0.0407658	0.114533	0.120625	0.0867975	0.122262	0.0650796	0.0543443	0.0542129	0.121941	0.100768	0.0647594	0.0559659	0.0670806	0.0969615	0.0457534	0.0478675	0.109366	0.0534772	0.0529288	0.061773	0.0521782	0.0145879	0.0431331	-0.0126582	0.00271934
27	-0.00269216	-0.0183083	-0.0361331	-0.000813157	-0.0300329	-0.0495387	-0.0366872	0.0227893	0.0219329	-0.0117742	-0.0396877	-0.0193257	-0.0463561	-0.0244443	-0.0349411	-0.0236259	-0.00511335	-0.00630665	0.0151797	0.0633375	0.0327613	-0.0262543	-0.0355282	0.0163434	0.0314661	0.0796387	0.0996782	0.0822577	0.107334	0.0495536	0.0265235	0.0292809	0.0929075	0.0704061	0.0474407	0.0501982	0.0794416	0.109356	0.0638732	0.0535347	0.12999	0.0628029	0.0545428	0.0510434	0.0461788	0.0117663	0.0440283	-0.00903767	0.00361014
28	-0.00322258	-0.0150009	-0.0358425	0.00465775	-0.0307699	-0.0433116	-0.016318	0.0408836	0.0268066	-0.00111505	-0.0317409	-0.01628	-0.0484226	-0.0141047	-0.0296246	-0.0115916	-0.00335835	-0.00171217	0.0301726	0.0807876	0.0372604	-0.0309456	-0.0495784	0.00511883	0.0240222	0.0481627	0.07579	0.0805527	0.0850756	0.0372952	0.00493426	0.0107414	0.0644631	0.0388977	0.0315528	0.0463825	0.0977047	0.114374	0.0844215	0.059912	0.141273	0.0649983	0.055206	0.0394193	0.0416005	0.00841626	0.0406315	-0.00715147	-0.000760483
29	-0.00528868	-0.0139467	-0.0350674	0.0108586	-0.0243538	-0.0413586	-0.00187606	0.0547763	0.0274637	0.00720192	-0.0273315	-0.0157368	-0.0502366	-0.00402717	-0.0246238	-0.00312937	-0.00189204	0.00522587	0.0393153	0.0907045	0.04006	-0.0310349	-0.0586641	-0.00444028	0.0197861	0.0244634	0.0603067	0.073	0.0634594	0.0301332	-0.0169178	-0.000388306	0.0376855	0.0165848	0.0200269	0.0463863	0.102594	0.117924	0.0993179	0.0604772	0.138034	0.0607677	0.0508622	0.0297661	0.0443814	0.000694259	0.0365935	-0.0102214	-0.00443488
30	-0.0125705	-0.0131836	-0.0342047	0.0166983	-0.0158097	-0.039862	0.00831355	0.0616835	0.0250333	0.0143604	-0.0205107	-0.015798	-0.0492612	0.00637247	-0.0203688	0.00222551	-0.000372938	0.0131128	0.0441807	0.0937513	0.041233	-0.0240039	-0.0672041	-0.0156356	0.0163593	0.00382337	0.0442349	0.0655448	0.0403354	0.0276483	-0.0336375	-0.00455537	0.0103636	0.00244816	0.00309776	0.0441015	0.0979017	0.115634	0.111785	0.0572404	0.118988	0.056765	0.0442141	0.0247853	0.0470508	-0.00171273	0.0298848	-0.0079456	-0.00747969
surface electrode 9
	time
frequency	-1.5	-1.45	-1.4	-1.35	-1.3	-1.25	-1.2	-1.15	-1.1	-1.05	-1	-0.95	-0.9	-0.85	-0.8	-0.75	-0.7	-0.65	-0.6	-0.55	-0.5	-0.45	-0.4	-0.35	-0.3	-0.25	-0.2	-0.15	-0.1	-0.05	0	0.05	0.1	0.15	0.2	0.25	0.3	0.35	0.4	0.45	0.5	0.55	0.6	0.65	0.7	0.75	0.8	0.85	0.9
1	-0.259291	-0.248867	-0.237337	-0.225709	-0.212056	-0.197328	-0.181554	-0.164778	-0.148456	-0.129944	-0.110674	-0.0907789	-0.0704166	-0.0513504	-0.0305606	-0.00979611	0.0107781	0.0310034	0.0492215	0.0683136	0.0865734	0.103832	0.119921	0.133589	0.146976	0.158765	0.168854	0.177157	0.18318	0.187873	0.190623	0.191405	0.190215	0.18738	0.182466	0.1757	0.167165	0.156966	0.146174	0.133105	0.118731	0.103187	0.0866208	0.0705487	0.0524314	0.0337251	0.0145699	-0.00488251	-0.022964
2	0.0144589	0.00358831	-0.0103568	-0.0255946	-0.0442216	-0.0643981	-0.085072	-0.104951	-0.121334	-0.135502	-0.144555	-0.14716	-0.142138	-0.129985	-0.108395	-0.0785229	-0.0419218	-0.000801971	0.0394701	0.0845176	0.130658	0.177718	0.224941	0.267038	0.308306	0.342046	0.365838	0.378462	0.380373	0.372851	0.356418	0.332169	0.301078	0.267129	0.225969	0.182055	0.137644	0.0951987	0.0595433	0.0260738	-0.0013684	-0.0225434	-0.037381	-0.0454511	-0.0481547	-0.0447635	-0.0359078	-0.0228124	-0.00839296
3	0.0589296	0.040566	0.0159595	-0.0102461	-0.0397848	-0.0687189	-0.0967559	-0.123958	-0.147813	-0.171442	-0.191731	-0.208071	-0.219899	-0.226514	-0.22658	-0.214403	-0.185823	-0.139468	-0.0814674	-0.00325742	0.088544	0.188973	0.292337	0.386331	0.482535	0.565623	0.624527	0.648041	0.634402	0.585323	0.509981	0.41769	0.314593	0.214176	0.105899	0.00551377	-0.0804011	-0.146771	-0.188631	-0.213845	-0.220783	-0.212458	-0.191156	-0.16207	-0.124129	-0.0842594	-0.0461706	-0.0119323	0.0157105
4	0.0318034	0.0183409	0.00351878	-0.00730078	-0.0147633	-0.0191339	-0.0218007	-0.0232669	-0.0249673	-0.0287907	-0.0362403	-0.0474777	-0.0606479	-0.0736789	-0.0874865	-0.0980734	-0.103312	-0.0986615	-0.0789041	-0.0346259	0.0352984	0.130537	0.247705	0.366282	0.488369	0.58435	0.637843	0.636302	0.582066	0.474875	0.335132	0.182297	0.0326913	-0.0906305	-0.196772	-0.267096	-0.30145	-0.30442	-0.284104	-0.243527	-0.192286	-0.140348	-0.0937684	-0.0540032	-0.0118523	0.0267643	0.056699	0.0742926	0.0813954
5	0.0950646	0.0965054	0.0980673	0.101241	0.103001	0.0982348	0.0883043	0.0743078	0.0572419	0.0364342	0.0136536	-0.0115295	-0.0375956	-0.0606557	-0.0820915	-0.0960942	-0.101145	-0.0976596	-0.0836327	-0.0499756	0.00267716	0.0714826	0.157514	0.253861	0.366985	0.461218	0.50804	0.497978	0.435943	0.314745	0.162056	0.00950845	-0.119154	-0.204263	-0.2572	-0.275119	-0.267654	-0.24609	-0.217115	-0.169626	-0.109922	-0.054004	-0.0059501	0.0331957	0.0700123	0.0992712	0.116348	0.115645	0.103508
6	0.0446096	0.0547478	0.0752863	0.102162	0.126205	0.130521	0.116147	0.0849196	0.047802	0.0134953	-0.00905188	-0.0234784	-0.0379475	-0.0514329	-0.0637004	-0.0707903	-0.0669142	-0.0551269	-0.0426411	-0.0277344	-0.00447557	0.036638	0.123822	0.245712	0.39003	0.508371	0.553385	0.509465	0.406124	0.249958	0.0849602	-0.0504983	-0.139239	-0.177341	-0.192968	-0.203822	-0.209867	-0.214929	-0.219559	-0.209066	-0.188221	-0.165751	-0.131503	-0.0877337	-0.0400082	0.000256833	0.0305322	0.0439335	0.0434362
7	0.0413797	0.0275213	0.0163317	0.0219175	0.0377326	0.0455895	0.0509567	0.0453412	0.0236723	-0.0143115	-0.0632436	-0.103725	-0.12263	-0.115376	-0.0867512	-0.0499625	-0.0184449	-0.00438046	-0.0110165	-0.0313096	-0.0548524	-0.0562129	0.0216232	0.175431	0.378548	0.569073	0.665252	0.614312	0.462634	0.247052	0.0386522	-0.109406	-0.191269	-0.222474	-0.237785	-0.252805	-0.26376	-0.269626	-0.273075	-0.264354	-0.246478	-0.23475	-0.217099	-0.188823	-0.145157	-0.0873694	-0.0273051	0.0143884	0.0222191
8	0.0109928	-0.00400956	-0.0259792	-0.0416266	-0.051782	-0.0524079	-0.0340188	-0.0170761	-0.0185382	-0.0417285	-0.0843016	-0.122228	-0.139969	-0.12482	-0.0835614	-0.0375074	-0.0151825	-0.015722	-0.0299794	-0.0355148	-0.0238477	0.0159035	0.119966	0.274534	0.456519	0.61168	0.670952	0.589443	0.416736	0.192165	-0.0178186	-0.169059	-0.261329	-0.306012	-0.330944	-0.344186	-0.346612	-0.33355	-0.312184	-0.281657	-0.251068	-0.229767	-0.203025	-0.171982	-0.127433	-0.0671267	6.29595e-05	0.0559039	0.0758643
9	0.00907183	-0.00190196	-0.0253337	-0.0395652	-0.0514919	-0.0548862	-0.0399324	-0.0216385	-0.0182736	-0.0360364	-0.0692297	-0.0961128	-0.113911	-0.110551	-0.087742	-0.0488163	-0.0233755	-0.0151823	-0.021136	-0.0152728	0.0164489	0.0827727	0.204041	0.356955	0.506235	0.597406	0.583167	0.458838	0.281104	0.0863446	-0.0813971	-0.203413	-0.284481	-0.329161	-0.358165	-0.363637	-0.352571	-0.325923	-0.301353	-0.274682	-0.247629	-0.22236	-0.183507	-0.135677	-0.0687214	0.00397189	0.0638029	0.0997329	0.108033
10	0.0317109	0.0189976	-0.0115274	-0.026533	-0.0288658	-0.0212714	-0.0131541	-0.0164507	-0.0212305	-0.0315668	-0.0515991	-0.0803524	-0.110658	-0.111906	-0.0920932	-0.0452243	0.00408613	0.0385564	0.0427346	0.038006	0.0448885	0.0880485	0.197373	0.349804	0.48021	0.527817	0.454882	0.304134	0.127826	-0.0302112	-0.141977	-0.219961	-0.279304	-0.312781	-0.333814	-0.323086	-0.301343	-0.272137	-0.262317	-0.247772	-0.21739	-0.181848	-0.131497	-0.0682267	0.017232	0.102547	0.149186	0.145463	0.122628
11	0.0623583	0.0421037	0.00319751	-0.0281928	-0.0309371	0.000527381	0.0142811	-0.0164322	-0.034766	-0.027046	-0.0246133	-0.0611363	-0.11123	-0.114336	-0.0788532	-0.000336116	0.0848967	0.136416	0.141124	0.119764	0.0854571	0.0759726	0.146147	0.283169	0.396398	0.429237	0.327666	0.161424	-0.00863522	-0.123717	-0.18034	-0.215477	-0.252326	-0.268804	-0.267188	-0.233412	-0.220983	-0.19762	-0.189083	-0.17348	-0.144145	-0.103479	-0.0380084	0.0358813	0.11635	0.187873	0.207297	0.165406	0.114223
12	0.0759553	0.0434503	0.0160032	-0.0351854	-0.0619504	-0.0178109	0.018798	-0.018677	-0.042936	-0.0233943	-0.00160867	-0.0335686	-0.0782397	-0.0794607	-0.0321681	0.0680456	0.17009	0.231306	0.244726	0.21971	0.147509	0.0802905	0.106441	0.206285	0.283414	0.326948	0.236112	0.0805463	-0.0792322	-0.154868	-0.163421	-0.166234	-0.173808	-0.177136	-0.154523	-0.111157	-0.120568	-0.101432	-0.0751198	-0.0385779	-0.02373	-0.00361513	0.0555117	0.133939	0.19585	0.219046	0.189609	0.127914	0.079738
13	0.0480689	0.00945668	0.004599	-0.0475637	-0.102441	-0.0655658	-0.00468802	-0.0250444	-0.0314892	-0.0117999	-0.0067908	-0.0219624	-0.0235348	-0.000672683	0.0523935	0.133857	0.210612	0.284471	0.327944	0.299326	0.191452	0.110838	0.128682	0.180791	0.215757	0.264211	0.191904	0.0759899	-0.0625962	-0.112474	-0.0905651	-0.0769575	-0.061775	-0.0595771	-0.0371305	0.00244043	-0.0152643	0.00264098	0.0467791	0.0998358	0.10189	0.0855457	0.10933	0.180917	0.226844	0.197154	0.116078	0.050241	0.0402454
14	0.00508297	-0.0212909	-0.0277262	-0.0617055	-0.125912	-0.111031	-0.0371411	-0.0226202	-0.0041926	0.00133207	-0.0267932	-0.0249841	0.0200549	0.0700923	0.132912	0.167377	0.205182	0.286167	0.366333	0.340819	0.206654	0.148859	0.170365	0.170912	0.179926	0.220829	0.174504	0.106609	-0.00129003	-0.0508464	-0.0212704	0.00349877	0.0280643	0.0228775	0.0328672	0.0683183	0.0632154	0.0807602	0.124277	0.18206	0.175179	0.137755	0.121163	0.181238	0.218339	0.16586	0.0553143	-0.000964781	0.0129181
15	-0.0428736	-0.0348939	-0.0581662	-0.0827237	-0.122886	-0.118286	-0.0540311	-0.0187002	0.0219276	0.010311	-0.0374966	-0.0283733	0.0447186	0.10731	0.17982	0.179482	0.183505	0.252313	0.341204	0.324863	0.188299	0.165907	0.182698	0.160828	0.162435	0.182264	0.154323	0.106613	0.0223298	-0.0232188	0.00904333	0.0396145	0.0609053	0.0531346	0.0426447	0.0774466	0.0971037	0.114219	0.149141	0.202531	0.180295	0.140119	0.118772	0.165085	0.19268	0.134585	0.00910187	-0.0201231	-0.00313488
16	-0.0827372	-0.0396933	-0.0707385	-0.0947841	-0.0923071	-0.0890472	-0.0528579	-0.0141244	0.0332901	0.0053051	-0.0320796	-0.0137793	0.0622455	0.118463	0.18669	0.167394	0.154609	0.196956	0.262593	0.262908	0.168534	0.166746	0.152723	0.14464	0.149453	0.147389	0.128708	0.0713034	-0.00614531	-0.0344502	-0.00271805	0.0354834	0.0486845	0.0406797	0.0155995	0.049735	0.0935387	0.110488	0.132671	0.180401	0.14424	0.112064	0.110247	0.141759	0.156794	0.100408	-0.0222003	-0.0220295	-0.00652642
17	-0.112142	-0.0465663	-0.0648309	-0.0899204	-0.0507966	-0.0448344	-0.0348003	-0.0134777	0.0236514	-0.0116655	-0.0181527	0.0113467	0.0631164	0.104455	0.163318	0.136403	0.118552	0.132098	0.157732	0.186444	0.164741	0.158517	0.10906	0.127543	0.136679	0.123249	0.0980839	0.020275	-0.06197	-0.0630298	-0.0518013	0.00820637	0.014762	-0.000762598	-0.0236442	5.74318e-05	0.0578829	0.0843697	0.0861087	0.132213	0.100393	0.0833052	0.0814904	0.111202	0.118884	0.0776642	-0.0242441	-0.0191015	-0.00305579
18	-0.122148	-0.0651582	-0.0591723	-0.0737472	-0.00740687	-0.00116275	-0.00651989	-0.00748081	0.0012702	-0.0372681	-0.0164227	0.0449409	0.0542382	0.0847618	0.13339	0.09309	0.0856664	0.089607	0.0743443	0.111323	0.169156	0.147739	0.0699477	0.114267	0.117051	0.109037	0.0603754	-0.0408084	-0.120569	-0.0965347	-0.108164	-0.0264524	-0.0224505	-0.0470578	-0.0594459	-0.0508945	0.0107146	0.0414666	0.0365771	0.0746444	0.0601986	0.0651029	0.045459	0.0801502	0.084475	0.0512123	-0.0151218	-0.00951728	0.0153492
19	-0.122859	-0.0880465	-0.0599963	-0.0577458	0.0188937	0.0261409	0.0242055	0.00268458	-0.0273448	-0.0601447	-0.0269246	0.0716573	0.0304248	0.0599096	0.114592	0.0589785	0.0595529	0.0769214	0.036262	0.0615236	0.167616	0.133128	0.0452016	0.105885	0.0937301	0.099236	0.0223096	-0.0905796	-0.157053	-0.122813	-0.153299	-0.0665928	-0.0534833	-0.0821679	-0.0878246	-0.0943279	-0.0358549	-0.00631874	-0.00332451	0.0246539	0.0362547	0.0567693	0.010718	0.0548164	0.0608135	0.0282664	-0.00438495	0.00463082	0.0375207
20	-0.11695	-0.106162	-0.0641231	-0.0430575	0.0268505	0.0382792	0.0456368	0.0109874	-0.0575917	-0.0800608	-0.0366552	0.0845301	0.00166619	0.0364865	0.104694	0.0439316	0.0429334	0.0841162	0.031228	0.0393164	0.157982	0.105257	0.0314289	0.0951775	0.069395	0.0825112	-0.0183379	-0.126763	-0.171283	-0.145914	-0.181802	-0.107872	-0.0776684	-0.106245	-0.113334	-0.124137	-0.0802779	-0.0505636	-0.0315096	-0.0139303	0.0291803	0.0475774	-0.0110411	0.0401239	0.0396478	0.0048088	6.49352e-06	0.026426	0.0563057
21	-0.108678	-0.108263	-0.0636313	-0.0414132	0.0123832	0.0296291	0.0652805	0.0274398	-0.0833321	-0.0832108	-0.053473	0.0855324	-0.0181834	0.00839182	0.103616	0.0535014	0.0324688	0.0934763	0.0574432	0.0267127	0.123727	0.0885131	0.016684	0.0886693	0.0504354	0.0600174	-0.0377845	-0.136885	-0.163759	-0.158085	-0.196065	-0.14633	-0.0886568	-0.111286	-0.129846	-0.139203	-0.115304	-0.0842605	-0.0502903	-0.0333624	0.0312902	0.0336626	-0.0177061	0.0270962	0.0291611	-0.0121334	0.00445213	0.0411364	0.0643623
22	-0.0964671	-0.0971031	-0.0577649	-0.0392466	-0.00700908	0.0155377	0.0756328	0.0318857	-0.100659	-0.0807952	-0.0476576	0.0757615	-0.0344775	-0.00717526	0.109359	0.0654013	0.0313657	0.0979797	0.0878286	0.0219213	0.088151	0.0620616	0.00388009	0.077972	0.0290654	0.0294786	-0.0546719	-0.139165	-0.148262	-0.161227	-0.200815	-0.168996	-0.0966529	-0.11514	-0.142452	-0.136616	-0.14268	-0.105816	-0.0605689	-0.0343486	0.0352037	0.0090458	-0.0181637	0.0269114	0.0123113	-0.0235342	0.00796764	0.0627554	0.0688174
23	-0.0758119	-0.0780748	-0.0420664	-0.0378137	-0.030799	-0.00361658	0.0795113	0.0378334	-0.108568	-0.070672	-0.0405861	0.0603389	-0.0387417	-0.0221581	0.108128	0.08596	0.0264729	0.091628	0.120525	0.0222211	0.044042	0.0365914	-0.0042091	0.0636158	0.0109167	-0.000646317	-0.0682611	-0.125713	-0.133573	-0.161204	-0.196374	-0.180548	-0.0932827	-0.108068	-0.147535	-0.122685	-0.161133	-0.120044	-0.0693867	-0.0291327	0.0296383	-0.0169551	-0.0147635	0.0240617	-0.00081182	-0.0286909	0.0184101	0.0730239	0.0691755
24	-0.0567146	-0.0576544	-0.0204343	-0.0307183	-0.0415298	-0.0200121	0.07314	0.053739	-0.106663	-0.0556715	-0.0278832	0.0572238	-0.0389118	-0.0333073	0.102932	0.102815	0.0212657	0.0741891	0.143825	0.0256013	0.000113024	0.0150579	-0.014368	0.0547404	-0.00390361	-0.0204511	-0.0786032	-0.107514	-0.120927	-0.151337	-0.18313	-0.183914	-0.092123	-0.100856	-0.139594	-0.101874	-0.165433	-0.12908	-0.0781008	-0.0230211	0.0188919	-0.0415863	-0.0179409	0.0192086	-0.00358655	-0.0248243	0.037467	0.0754367	0.0727207
25	-0.0390334	-0.0388947	0.00466641	-0.017301	-0.0419247	-0.0331569	0.064957	0.0503922	-0.0990049	-0.0377379	-0.00779041	0.0464531	-0.0443997	-0.0386128	0.100576	0.102693	0.0172633	0.0549136	0.15961	0.0338678	-0.0328891	-0.0108944	-0.0183369	0.0445233	-0.0200594	-0.0383807	-0.0899083	-0.0961052	-0.105052	-0.14094	-0.170836	-0.171412	-0.0911388	-0.0946099	-0.123668	-0.0875642	-0.158496	-0.135946	-0.088317	-0.018068	-0.000830573	-0.0632614	-0.0203362	0.0178852	-0.0105087	-0.0147906	0.0582423	0.0769121	0.0757117
26	-0.0234833	-0.0249813	0.0279031	0.00123029	-0.03063	-0.0409726	0.0540663	0.0417481	-0.0869135	-0.017549	0.0111411	0.0391073	-0.0500684	-0.0423907	0.097681	0.0926883	0.0129941	0.0371716	0.164285	0.0468319	-0.0535939	-0.0351689	-0.0203401	0.0401167	-0.032713	-0.047559	-0.097624	-0.0870389	-0.087151	-0.127546	-0.1589	-0.152711	-0.0938345	-0.0913484	-0.100309	-0.0814646	-0.143125	-0.139692	-0.101473	-0.0187719	-0.0190419	-0.0761183	-0.0222552	0.0172298	-0.0124773	-0.000356557	0.0757231	0.0767269	0.0802764
27	-0.00742395	-0.0169219	0.0477427	0.0215652	-0.0125106	-0.0476235	0.0337551	0.0300797	-0.0704753	-0.00164984	0.0168185	0.0323595	-0.049558	-0.0464378	0.0885411	0.0849598	0.00772594	0.0214325	0.153489	0.0621397	-0.0630286	-0.057749	-0.0192452	0.0397481	-0.0388656	-0.0470498	-0.10963	-0.0713479	-0.0698493	-0.114072	-0.147584	-0.13505	-0.0947112	-0.0937981	-0.072639	-0.0788497	-0.127062	-0.139605	-0.111641	-0.0234645	-0.0324119	-0.0817956	-0.024241	0.0110218	-0.0123222	0.0162154	0.0851325	0.0746609	0.081799
28	0.0142934	-0.0128416	0.0745327	0.0371273	-0.00105216	-0.0602125	0.00418994	0.01467	-0.0558184	0.0135251	0.00668081	0.0153858	-0.0423263	-0.050739	0.0745655	0.0841239	-0.00102685	0.00993001	0.128564	0.0788	-0.067432	-0.0782564	-0.00922457	0.0390303	-0.0424048	-0.0459778	-0.132632	-0.0422421	-0.0532646	-0.105711	-0.136682	-0.108143	-0.0876419	-0.0869739	-0.045656	-0.0793866	-0.109893	-0.13621	-0.114174	-0.0272696	-0.0464603	-0.0840436	-0.0293206	0.00511014	-0.0143235	0.0354911	0.0933562	0.0720081	0.0775817
29	0.0339169	-0.00536365	0.0805432	0.054413	0.0105655	-0.072867	-0.0240593	0.00141043	-0.047214	0.00751441	-0.0118221	0.0075683	-0.0249803	-0.0544298	0.0589571	0.0961401	-0.00331137	-0.000895232	0.096138	0.0829621	-0.060505	-0.0886775	0.000522232	0.0421087	-0.0315567	-0.0433493	-0.140787	-0.0102191	-0.0459997	-0.0963434	-0.132184	-0.0938584	-0.0765922	-0.0907236	-0.0167092	-0.0769131	-0.093907	-0.124832	-0.111486	-0.0322429	-0.047869	-0.085563	-0.0351823	-0.00894378	-0.00799828	0.0466196	0.0878095	0.0647486	0.0740576
30	0.0429882	0.00280464	0.0758566	0.0747119	0.0149989	-0.0741138	-0.0541294	-0.0162115	-0.0432066	-0.000580459	-0.0262397	-0.00598403	-0.00778783	-0.064976	0.0429312	0.104485	-0.00601797	-0.00981859	0.0553951	0.0811527	-0.0347508	-0.100046	-0.00117604	0.0374887	-0.0257275	-0.0448756	-0.139043	0.00161003	-0.036722	-0.0911564	-0.114645	-0.0826863	-0.0607292	-0.0778812	-0.0124066	-0.0723737	-0.0710753	-0.117576	-0.110709	-0.0360771	-0.0423185	-0.0793121	-0.0331279	-0.0125349	-0.00414438	0.0441319	0.0733538	0.0553518	0.0645039
surface electrode 10
	time
frequency	-1.5	-1.45	-1.4	-1.35	-1.3	-1.25	-1.2	-1.15	-1.1	-1.05	-1	-0.95	-0.9	-0.85	-0.8	-0.75	-0.7	-0.65	-0.6	-0.55	-0.5	-0.45	-0.4	-0.35	-0.3	-0.25	-0.2	-0.15	-0.1	-0.05	0	0.05	0.1	0.15	0.2	0.25	0.3	0.35	0.4	0.45	0.5	0.55	0.6	0.65	0.7	0.75	0.8	0.85	0.9
1	-0.242566	-0.236582	-0.228857	-0.220207	-0.209223	-0.196607	-0.182415	-0.166727	-0.151014	-0.132789	-0.113487	-0.0933225	-0.0725474	-0.0530678	-0.0319088	-0.010959	0.00953669	0.0293667	0.046925	0.0650004	0.0819571	0.097676	0.112076	0.124143	0.135826	0.145993	0.154568	0.16148	0.166338	0.169916	0.171737	0.171845	0.170319	0.167542	0.163145	0.157379	0.150303	0.141978	0.133223	0.122616	0.110888	0.0980943	0.0843033	0.0707632	0.0553114	0.0391592	0.0224548	0.00536486	-0.0106096
2	-0.0639986	-0.0807145	-0.100957	-0.122063	-0.145991	-0.168704	-0.187586	-0.200252	-0.204983	-0.201738	-0.189263	-0.167156	-0.135165	-0.0967938	-0.0461222	0.0124884	0.0764641	0.142721	0.203716	0.268591	0.332389	0.395675	0.458202	0.513684	0.568042	0.611933	0.641133	0.652997	0.648171	0.627026	0.591133	0.542147	0.481625	0.417307	0.341048	0.261593	0.183326	0.11028	0.0498148	-0.00719012	-0.0554973	-0.0954771	-0.127122	-0.148468	-0.162336	-0.166316	-0.160999	-0.148044	-0.131464
3	-0.0272977	-0.0516106	-0.0833366	-0.117204	-0.156607	-0.197056	-0.236838	-0.273636	-0.302666	-0.327428	-0.344386	-0.352644	-0.351101	-0.339133	-0.313416	-0.274587	-0.223143	-0.157871	-0.0829384	0.0165806	0.134377	0.264447	0.397577	0.515422	0.630592	0.725208	0.788746	0.810568	0.789428	0.725233	0.626619	0.503194	0.364003	0.229608	0.0879645	-0.0385356	-0.141915	-0.218741	-0.26587	-0.292325	-0.295628	-0.280264	-0.252857	-0.22286	-0.189982	-0.158856	-0.129139	-0.0999058	-0.0722863
4	0.0747183	0.0453548	0.018474	0.000543575	-0.00988751	-0.0169819	-0.0261784	-0.0373561	-0.0474793	-0.0574468	-0.0653278	-0.0702462	-0.0702549	-0.0652738	-0.0574929	-0.0511064	-0.0469468	-0.0412345	-0.0260535	0.0109177	0.0739684	0.166375	0.29047	0.423612	0.56255	0.671969	0.740915	0.760401	0.722174	0.615967	0.456754	0.268668	0.0738444	-0.0929723	-0.239653	-0.33833	-0.390553	-0.407022	-0.401414	-0.380928	-0.350728	-0.315176	-0.278898	-0.245653	-0.205232	-0.155225	-0.100139	-0.0485587	-0.00659589
5	-0.0150597	-0.0146048	-0.0171751	-0.0193004	-0.023637	-0.0315445	-0.0394126	-0.0434628	-0.0432154	-0.0398792	-0.0407465	-0.0460754	-0.0453974	-0.0386407	-0.0348027	-0.0374807	-0.0393159	-0.0354832	-0.0259756	-0.010526	0.0227844	0.0875209	0.178645	0.283674	0.405868	0.49502	0.527853	0.509146	0.443373	0.318402	0.161297	0.00542479	-0.127464	-0.218846	-0.278458	-0.29894	-0.295228	-0.281023	-0.253851	-0.203726	-0.149189	-0.10349	-0.0609616	-0.0279496	-0.00412883	0.0161656	0.0349526	0.0414632	0.0402162
6	-0.156843	-0.132219	-0.0793011	-0.0223848	0.0220825	0.0429062	0.0386853	0.0185627	0.00300698	-0.00459764	-0.00720331	-0.00884903	-0.0101272	-0.0112157	-0.0183297	-0.0295208	-0.0382201	-0.0392435	-0.0311228	-0.0202206	0.00110433	0.0615791	0.13761	0.215934	0.321425	0.404197	0.425947	0.385051	0.291512	0.146719	-0.00563592	-0.132953	-0.222375	-0.275718	-0.308707	-0.315588	-0.300711	-0.276032	-0.250238	-0.201082	-0.141263	-0.100339	-0.0632391	-0.0312889	-0.0113284	0.00414944	0.0169414	0.0152359	0.000728441
7	-0.0213188	-0.0315911	-0.0106765	0.0134158	0.0286404	0.03423	0.0200959	-0.00648532	-0.030119	-0.0570014	-0.0744885	-0.07327	-0.0480591	-0.0069151	0.0397239	0.0775647	0.0981224	0.101645	0.0987074	0.0817601	0.0572925	0.0602354	0.0983829	0.191609	0.329434	0.438285	0.463809	0.392867	0.260588	0.0928863	-0.0524505	-0.159553	-0.234625	-0.287406	-0.328967	-0.352489	-0.358064	-0.340376	-0.313166	-0.277053	-0.232123	-0.201901	-0.168513	-0.126514	-0.083873	-0.0400543	-0.000305871	0.0222015	0.0248981
8	0.039164	0.0174171	0.00824893	0.00270091	0.000324458	0.0106715	0.0115282	0.00698917	0.000252544	-0.0193885	-0.0331982	-0.0345252	-0.0138156	0.0256187	0.0737236	0.111103	0.126078	0.110107	0.0874775	0.0653865	0.0681135	0.109151	0.183137	0.289462	0.413779	0.508234	0.522415	0.434257	0.2861	0.111146	-0.0251502	-0.125319	-0.207068	-0.282341	-0.347215	-0.385895	-0.391647	-0.376785	-0.352566	-0.32935	-0.297308	-0.263053	-0.218991	-0.164993	-0.108103	-0.0544107	-0.0152887	0.00736559	0.0222403
9	0.00442566	0.00361423	0.0026251	0.00231578	0.00365163	0.0221168	0.0291488	0.03228	0.0320855	0.026343	0.0326089	0.0401848	0.0499422	0.0639016	0.0923018	0.128551	0.150778	0.115782	0.0612631	0.0192038	0.0274384	0.0824288	0.181229	0.309057	0.443734	0.526098	0.519353	0.41051	0.257476	0.0906508	-0.0300971	-0.115632	-0.175649	-0.243274	-0.304553	-0.352593	-0.365281	-0.367047	-0.350198	-0.333779	-0.305859	-0.26675	-0.21391	-0.152565	-0.0949279	-0.050273	-0.0227893	0.00109875	0.0341772
10	-0.0144824	-0.00239713	-0.0098896	-0.00163074	0.0201304	0.0461896	0.0305346	0.00650466	0.00973478	0.0339139	0.0858385	0.116541	0.112307	0.0769758	0.0690421	0.110462	0.164745	0.146628	0.0903353	0.0305892	0.0144291	0.0338246	0.103918	0.224971	0.37531	0.45979	0.429049	0.28658	0.130012	-0.0114601	-0.0833197	-0.128187	-0.144279	-0.18048	-0.217272	-0.271649	-0.297183	-0.32081	-0.306257	-0.292597	-0.271507	-0.227728	-0.153193	-0.0792212	-0.0422987	-0.0403891	-0.0231302	0.0198564	0.0733109
11	-0.00088504	0.00491648	-0.0254985	-0.0181625	0.0167899	0.0587269	0.0240046	-0.0485356	-0.0482986	0.0292762	0.124581	0.157738	0.138606	0.0605769	0.0238393	0.0623087	0.138743	0.165783	0.145328	0.0752538	0.0135955	-0.0180201	0.0120224	0.105242	0.247513	0.338693	0.333781	0.155183	-0.0257935	-0.113712	-0.10836	-0.126537	-0.117169	-0.115282	-0.110707	-0.16938	-0.204212	-0.239802	-0.230779	-0.223243	-0.201891	-0.141764	-0.044351	0.030613	0.0296409	-0.0223856	-0.00829022	0.0597808	0.122621
12	-0.00667562	-0.0216834	-0.0582704	-0.0498494	-0.0122134	0.0318772	0.015481	-0.0875872	-0.107079	-0.00920438	0.113232	0.11926	0.0942903	0.0377623	0.00567869	0.0267463	0.087981	0.146212	0.16405	0.11945	0.0215637	-0.0567974	-0.0423361	0.014946	0.112099	0.188998	0.236929	0.0857531	-0.0936865	-0.123982	-0.0403768	-0.0706212	-0.0799075	-0.0481756	0.016567	-0.018118	-0.0666355	-0.110501	-0.124536	-0.120446	-0.0704821	0.00323749	0.0796526	0.115016	0.101113	0.0569129	0.0422401	0.089535	0.161042
13	-0.0450456	-0.0762611	-0.0998497	-0.0766988	-0.0361381	-0.00927407	-0.0226387	-0.108453	-0.129161	-0.0704344	0.0381412	0.0382745	0.012486	0.0237351	0.0413561	0.0427658	0.0573605	0.10542	0.140336	0.14073	0.0483059	-0.0363268	-0.0179203	0.0103577	0.0620985	0.0863385	0.141162	0.0660083	-0.0440236	-0.0243377	0.0737899	0.0104106	-0.0205899	0.0233019	0.121606	0.121013	0.0686447	0.00754603	-0.0122435	0.0184192	0.0889299	0.154302	0.177861	0.158024	0.156762	0.150159	0.101849	0.102035	0.173179
14	-0.0658763	-0.105432	-0.114196	-0.0778319	-0.038425	-0.0427342	-0.0789802	-0.110032	-0.123432	-0.130169	-0.0690051	-0.0221754	-0.0435657	0.0202582	0.0907932	0.0595894	0.0188424	0.0653306	0.121795	0.135245	0.0911048	0.0359077	0.0290479	0.0492626	0.0642255	0.0157299	0.0589839	0.0711835	0.0359606	0.0606459	0.123006	0.0682364	0.0366143	0.0689298	0.148369	0.193098	0.136945	0.056662	0.0627477	0.127349	0.189191	0.230022	0.218406	0.172092	0.184199	0.195018	0.128415	0.102989	0.14992
15	-0.0588615	-0.0996787	-0.0922096	-0.0547374	-0.0105507	-0.0592563	-0.127389	-0.110324	-0.0995971	-0.150822	-0.133734	-0.053098	-0.0578913	0.0360954	0.119797	0.0517517	-0.0249428	0.0551923	0.129902	0.108486	0.101756	0.103817	0.0708933	0.0929039	0.0887341	-0.0173059	0.0107912	0.0660056	0.057779	0.0758039	0.0985832	0.0782178	0.0734084	0.0865136	0.12091	0.175444	0.133478	0.0380817	0.0659377	0.166402	0.217363	0.215726	0.190213	0.155	0.178197	0.178872	0.121209	0.10089	0.123818
16	-0.0359284	-0.072391	-0.0510696	-0.0276988	0.0237712	-0.0672203	-0.153414	-0.110382	-0.0724205	-0.142421	-0.131148	-0.0641903	-0.0459279	0.0692317	0.128046	0.0273197	-0.06089	0.0730851	0.150172	0.073435	0.0853347	0.135843	0.0953055	0.12325	0.101969	-0.0188005	-0.00201972	0.0401006	0.0204128	0.0224097	0.0316114	0.0608412	0.0890388	0.0727387	0.0621116	0.110764	0.0933451	-0.0131302	0.0184219	0.13859	0.182036	0.138258	0.111238	0.106836	0.144438	0.130772	0.103489	0.0961716	0.114818
17	-0.0125664	-0.0423663	-0.0200294	-0.0179814	0.0343749	-0.0516292	-0.152694	-0.114865	-0.0646124	-0.113356	-0.0962765	-0.0636689	-0.0330631	0.0791563	0.132761	0.0173959	-0.0771609	0.0917911	0.165604	0.0443117	0.0461771	0.120079	0.0955436	0.126259	0.116229	0.0206029	0.00911877	-0.0100937	-0.0494834	-0.0594987	-0.0485738	0.030726	0.0863273	0.0421652	-0.0039851	0.0387847	0.0587465	-0.0606352	-0.0494922	0.0690732	0.0996443	0.0407704	0.0121648	0.0337801	0.0959099	0.0898194	0.0890102	0.0886448	0.117806
18	-0.0080282	-0.0155028	-0.00975259	-0.0211398	0.029799	-0.0302775	-0.133464	-0.12165	-0.0721259	-0.0822185	-0.0477925	-0.0563654	-0.0290161	0.0799341	0.136944	0.018072	-0.067202	0.105655	0.163877	0.0183741	0.00704521	0.0791667	0.080162	0.100422	0.106954	0.0790266	0.0171354	-0.0699173	-0.106914	-0.128039	-0.116698	0.0138519	0.0696591	0.0047778	-0.0650216	-0.0153232	0.0300778	-0.084835	-0.103817	-0.00260798	0.00716691	-0.0422256	-0.072525	-0.033233	0.0428221	0.0596339	0.0861261	0.0874334	0.129369
19	-0.0194405	-0.000933208	-0.0194357	-0.031129	0.0231393	-0.00525977	-0.110993	-0.131901	-0.0889415	-0.0583673	-0.0169347	-0.0443086	-0.0274591	0.0692692	0.138971	0.0323694	-0.0361471	0.109311	0.146171	-0.00279055	-0.022287	0.0349149	0.048916	0.0527637	0.0856004	0.134168	0.0160076	-0.124828	-0.138176	-0.156519	-0.15168	0.0125492	0.0447389	-0.0237366	-0.110839	-0.0506328	0.0127022	-0.0820142	-0.136893	-0.0509442	-0.0687344	-0.0908172	-0.121973	-0.0735266	-0.00164343	0.0470071	0.0867291	0.0878948	0.140961
20	-0.0289386	-0.000856581	-0.0314374	-0.0340801	0.0244183	0.0123827	-0.0992236	-0.139759	-0.100277	-0.0329411	-0.00553925	-0.028576	-0.018446	0.0676456	0.135018	0.0500171	0.00572003	0.102815	0.111791	-0.0187435	-0.0344137	-0.00762331	0.0119577	0.00587854	0.0555391	0.15881	-0.0123339	-0.170568	-0.137406	-0.152591	-0.148705	0.0228203	0.0238348	-0.044939	-0.138437	-0.0709225	-0.000219342	-0.0784514	-0.155266	-0.0806549	-0.119219	-0.110824	-0.127133	-0.0804998	-0.0294286	0.0491918	0.0863996	0.0857366	0.155233
21	-0.0303653	-0.00125229	-0.0380562	-0.0287646	0.0215112	0.0252145	-0.0967064	-0.147051	-0.10538	-0.0261781	-0.00625633	-0.0240227	0.0102427	0.0568541	0.123552	0.0751786	0.0517368	0.088246	0.0889074	-0.0183746	-0.0388639	-0.0438093	-0.0229359	-0.0379765	0.026287	0.165633	-0.0189742	-0.189903	-0.136594	-0.129143	-0.132048	0.025267	0.0120447	-0.0366653	-0.148683	-0.0833252	-0.0164746	-0.0594453	-0.160659	-0.0838824	-0.141057	-0.109054	-0.114533	-0.0674923	-0.0429128	0.0542377	0.0778423	0.0751762	0.16113
22	-0.0244333	-0.00586036	-0.0227586	-0.0124582	0.0124036	0.0211679	-0.116135	-0.146993	-0.0903947	-0.00690691	-0.00231716	-0.0281281	0.0568521	0.0696737	0.112355	0.0958241	0.0880216	0.0672002	0.0597503	-0.0222729	-0.0355064	-0.0761568	-0.0498972	-0.0668787	0.0178411	0.131196	-0.0467508	-0.189367	-0.114055	-0.106647	-0.0992001	0.0173023	0.0019529	-0.0326258	-0.159168	-0.0774258	-0.0332574	-0.0694508	-0.164624	-0.0756558	-0.141242	-0.0983053	-0.0774001	-0.0279217	-0.0329907	0.0683694	0.0574421	0.064456	0.160081
23	-0.0104666	-0.00884947	0.00846913	0.000808186	-0.00441261	0.00634457	-0.131253	-0.136547	-0.0757053	0.0128571	0.00739008	-0.0320362	0.0957448	0.0769719	0.0992587	0.114598	0.119259	0.0479381	0.0339048	-0.0232635	-0.0260211	-0.112234	-0.0668716	-0.0753451	-0.000757544	0.0862289	-0.068208	-0.170241	-0.097974	-0.089452	-0.0710378	0.00316618	-0.000161488	-0.0221092	-0.150231	-0.0745382	-0.051975	-0.0880526	-0.161706	-0.0688825	-0.125681	-0.0949745	-0.0301311	0.0166763	-0.00516258	0.0773004	0.0406096	0.0437671	0.152419
24	-0.00756478	-0.00130464	0.054661	0.0125505	-0.0262822	-0.00876775	-0.151156	-0.126384	-0.0648445	0.0227136	0.0288666	-0.0362301	0.123031	0.0843798	0.0842999	0.134204	0.147132	0.04374	0.0181423	-0.0336005	-0.00855369	-0.132958	-0.0743684	-0.0679781	-0.0295173	0.0557804	-0.068187	-0.138256	-0.0920329	-0.0849701	-0.0700031	-0.0245716	-0.0125673	-0.0107662	-0.133135	-0.0723324	-0.0651573	-0.101265	-0.154039	-0.0592204	-0.0969341	-0.0967383	-0.00194865	0.0554356	0.0229325	0.0851142	0.0306124	0.0193963	0.141575
25	-0.0128649	0.0175545	0.104178	0.0119578	-0.0543879	-0.0280183	-0.154006	-0.110959	-0.0369736	0.0286887	0.0546612	-0.0289332	0.141236	0.0834968	0.0728857	0.151477	0.165341	0.0353486	0.00221329	-0.044725	-0.00697481	-0.135103	-0.0774588	-0.0664046	-0.0418653	0.000501826	-0.0696122	-0.101653	-0.0862316	-0.0901883	-0.0602907	-0.0464784	-0.0228461	-0.00739083	-0.115847	-0.0616332	-0.0779533	-0.115538	-0.150753	-0.0618924	-0.0737231	-0.0926327	0.0324692	0.0982583	0.0673441	0.0973689	0.0118073	9.20806e-05	0.118755
26	-0.0272369	0.0454629	0.148243	0.000835879	-0.0830019	-0.0488944	-0.145829	-0.0963363	-0.00500686	0.0254931	0.0756532	-0.0133016	0.147147	0.0735861	0.0632709	0.167069	0.175259	0.0296533	-0.00648399	-0.0545293	-0.0154427	-0.11515	-0.0785576	-0.0718916	-0.0550335	-0.0551029	-0.0575174	-0.0693118	-0.0876724	-0.106026	-0.0590269	-0.0702294	-0.0360038	-0.0107718	-0.101282	-0.0498701	-0.0847747	-0.120328	-0.147154	-0.0739403	-0.0574969	-0.0847155	0.0616632	0.13292	0.110272	0.104724	-0.0143906	-0.02082	0.0899725
27	-0.0389133	0.0746464	0.1755	-0.0156656	-0.0991045	-0.0613128	-0.126975	-0.0868114	0.0150722	0.0171014	0.082252	0.00281032	0.131218	0.0540151	0.061501	0.186549	0.16441	0.023987	-0.0125271	-0.0652078	-0.0234845	-0.0867975	-0.0697924	-0.0752862	-0.0745928	-0.0949566	-0.0455066	-0.0476731	-0.0867151	-0.120357	-0.0603528	-0.0907929	-0.0523085	-0.0213386	-0.0877275	-0.0401259	-0.0771975	-0.122827	-0.136126	-0.086985	-0.044694	-0.0732061	0.0823141	0.151556	0.13774	0.108253	-0.0314986	-0.0425335	0.0708315
28	-0.0468333	0.115756	0.176151	-0.0406346	-0.105452	-0.0556911	-0.0906046	-0.0735735	0.0122696	0.0101582	0.0792075	0.00697376	0.0959435	0.0249236	0.0755902	0.201191	0.11747	0.0129046	-0.0225024	-0.075842	-0.0290994	-0.0599192	-0.0568011	-0.0679251	-0.0942236	-0.126931	-0.0551042	-0.0226614	-0.0921938	-0.106114	-0.0515229	-0.0923829	-0.0710077	-0.0353945	-0.0785243	-0.0247824	-0.0715019	-0.122344	-0.130028	-0.086403	-0.0389499	-0.0592925	0.10385	0.157489	0.157842	0.10713	-0.0325262	-0.0629485	0.0693086
29	-0.0474408	0.128321	0.163543	-0.0454225	-0.0858614	-0.0420744	-0.0636376	-0.0686948	-0.00288241	-0.0167649	0.0576862	-0.0153982	0.0652855	0.00266253	0.0918206	0.206284	0.0610383	-0.000354429	-0.0332585	-0.081938	-0.0281167	-0.0357999	-0.0339139	-0.0681547	-0.104866	-0.130493	-0.0459666	-0.0216635	-0.0675121	-0.0987436	-0.0382584	-0.104047	-0.0927797	-0.0526612	-0.0749237	-0.007703	-0.0517889	-0.111189	-0.0877318	-0.080673	-0.0263675	-0.0516146	0.091067	0.137321	0.144179	0.124642	-0.0174048	-0.0662105	0.0710763
30	-0.0514775	0.143667	0.139484	-0.0454996	-0.068098	-0.0300353	-0.0282679	-0.0481136	-0.019009	-0.0478237	0.0424172	-0.0497342	0.0444405	-0.0231416	0.0940784	0.201723	0.0177578	-0.0147457	-0.0236049	-0.0886656	-0.0388682	-0.0204397	-0.0249567	-0.0727538	-0.110051	-0.12614	-0.0352155	-0.0266783	-0.0474891	-0.0826175	-0.0264527	-0.0865762	-0.114581	-0.076269	-0.0533589	-0.00188078	-0.0282689	-0.101677	-0.0570292	-0.0773698	-0.0378669	-0.0433703	0.0825337	0.114597	0.134389	0.122789	0.00217135	-0.0790525	0.0450169
surface electrode 11
	time
frequency	-1.5	-1.45	-1.4	-1.35	-1.3	-1.25	-1.2	-1.15	-1.1	-1.05	-1	-0.95	-0.9	-0.85	-0.8	-0.75	-0.7	-0.65	-0.6	-0.55	-0.5	-0.45	-0.4	-0.35	-0.3	-0.25	-0.2	-0.15	-0.1	-0.05	0	0.05	0.1	0.15	0.2	0.25	0.3	0.35	0.4	0.45	0.5	0.55	0.6	0.65	0.7	0.75	0.8	0.85	0.9
1	-0.31111	-0.301468	-0.290606	-0.27952	-0.266394	-0.252132	-0.236757	-0.2203	-0.204182	-0.185778	-0.166495	-0.146466	-0.125864	-0.106515	-0.0853946	-0.0643056	-0.0434267	-0.0229231	-0.00445801	0.0149184	0.0335162	0.0512186	0.0679218	0.0823667	0.0968781	0.110135	0.122061	0.13259	0.141031	0.14877	0.155041	0.159854	0.163212	0.165022	0.165595	0.164741	0.162494	0.158902	0.154441	0.148423	0.14125	0.133015	0.123824	0.114582	0.103836	0.0924118	0.0804156	0.0679565	0.0561456
2	-0.0290754	-0.0408587	-0.053535	-0.0657665	-0.0791891	-0.0923606	-0.104693	-0.115391	-0.123062	-0.128379	-0.130212	-0.128193	-0.121903	-0.111924	-0.0964401	-0.0764378	-0.0529471	-0.027486	-0.00357989	0.0218356	0.0465171	0.0706753	0.094322	0.11503	0.134781	0.149946	0.159002	0.161065	0.156775	0.146164	0.13043	0.110844	0.0885467	0.0662054	0.0408627	0.0153582	-0.00907235	-0.031036	-0.0480242	-0.062203	-0.0718348	-0.0771289	-0.078578	-0.0768327	-0.0717386	-0.0635075	-0.0526816	-0.0401029	-0.027737
3	-0.0877567	-0.0862784	-0.0847349	-0.0839442	-0.0840232	-0.0846036	-0.0849832	-0.0853282	-0.0866741	-0.0904958	-0.096653	-0.102794	-0.104918	-0.101366	-0.0912469	-0.0747997	-0.0514538	-0.0203565	0.015005	0.0590065	0.106247	0.153216	0.19642	0.230544	0.259151	0.276908	0.281459	0.272412	0.25386	0.22443	0.186673	0.142683	0.0954376	0.0523578	0.0098069	-0.0262392	-0.0551086	-0.0757406	-0.0860375	-0.0876135	-0.0808006	-0.0680923	-0.0514609	-0.0325425	-0.00775904	0.0210024	0.0518347	0.0820822	0.107648
4	-0.0716348	-0.0757845	-0.0758822	-0.0711252	-0.0573286	-0.0338383	-0.00553627	0.0202809	0.0372498	0.0465975	0.0461604	0.0365655	0.0210436	0.00590842	-0.00636346	-0.0105573	-0.00317874	0.0183854	0.0491642	0.0884812	0.129045	0.170046	0.21194	0.248888	0.278434	0.288948	0.280907	0.2585	0.226796	0.180162	0.122875	0.0601145	-0.00127351	-0.0517791	-0.0977062	-0.131743	-0.151524	-0.159003	-0.158923	-0.155086	-0.148888	-0.141266	-0.13285	-0.12295	-0.105166	-0.0757204	-0.0351568	0.0101378	0.0502344
5	0.0359737	0.0129897	-0.0116319	-0.0296713	-0.0411256	-0.0444769	-0.0440706	-0.0456739	-0.0507004	-0.055506	-0.056657	-0.0547629	-0.0482406	-0.0364049	-0.0160746	0.0117596	0.0443515	0.0775213	0.101714	0.113593	0.1182	0.121612	0.125949	0.136079	0.153906	0.168654	0.171281	0.162383	0.139194	0.0917929	0.0271746	-0.0422376	-0.100886	-0.134175	-0.147138	-0.142086	-0.119782	-0.0894871	-0.0723347	-0.0712908	-0.074955	-0.0785654	-0.0860029	-0.0891452	-0.0826598	-0.0685393	-0.0469286	-0.0173129	0.0154777
6	0.0405435	0.0270647	0.0112724	-0.000300867	-0.0137604	-0.0282027	-0.0336674	-0.0367729	-0.0427639	-0.0432665	-0.0347105	-0.0229531	-0.00694877	0.0104626	0.0335268	0.0611627	0.0831953	0.100327	0.108754	0.103737	0.0923614	0.0812799	0.0749452	0.0814657	0.0995655	0.114029	0.109151	0.0805136	0.0384352	-0.00776607	-0.0432421	-0.0639935	-0.074634	-0.082088	-0.0912923	-0.108049	-0.115662	-0.098656	-0.0814204	-0.0671487	-0.0420265	-0.0246781	-0.0239622	-0.0302452	-0.0428564	-0.0594092	-0.0583092	-0.0293895	0.0116351
7	0.00968567	-0.020992	-0.0473919	-0.0627716	-0.0692957	-0.0703781	-0.0676524	-0.0565565	-0.0423717	-0.0132279	0.0210899	0.0438032	0.0578927	0.0706015	0.0901796	0.113216	0.126649	0.125879	0.1145	0.0894049	0.0671606	0.0610475	0.0830228	0.105907	0.111495	0.100259	0.0684134	0.0260527	-0.0225801	-0.0667067	-0.0947546	-0.101056	-0.0897595	-0.0763009	-0.0638684	-0.0746367	-0.100706	-0.10771	-0.113436	-0.110789	-0.0855487	-0.0623071	-0.0503758	-0.0450463	-0.0352183	-0.0209161	0.0086115	0.0428739	0.0632745
8	-0.00106413	-0.0270605	-0.0438192	-0.0579956	-0.0716161	-0.0775364	-0.0745364	-0.0470366	-0.0171405	0.0285688	0.0719288	0.0968853	0.103768	0.103869	0.113764	0.128974	0.135017	0.111733	0.0843138	0.0643771	0.0654749	0.0695512	0.0817012	0.0839356	0.0722877	0.0574865	0.0219103	-0.0235475	-0.0773256	-0.128755	-0.167951	-0.182079	-0.168606	-0.143327	-0.107958	-0.0898222	-0.0959487	-0.100397	-0.119443	-0.139094	-0.135549	-0.116177	-0.07932	-0.0384578	0.0117549	0.049992	0.0728985	0.0770028	0.0671732
9	0.0241859	0.0242209	0.0215831	0.000700503	-0.019972	-0.0143422	-0.00143158	0.0187097	0.0217458	0.0489226	0.0804169	0.0993715	0.107623	0.105532	0.10762	0.111355	0.11843	0.0996227	0.0783763	0.0538891	0.042191	0.0306241	0.0273961	0.0228467	0.00881306	-0.000862651	-0.0238122	-0.055931	-0.102269	-0.151512	-0.187176	-0.200299	-0.195265	-0.180726	-0.151454	-0.116101	-0.0929241	-0.0782342	-0.0922859	-0.113761	-0.125101	-0.120592	-0.07925	-0.0216884	0.0415047	0.0744175	0.073183	0.0727414	0.0776319
10	0.0557504	0.0480899	0.0292814	0.00374363	-0.00957905	0.019697	0.048166	0.0736171	0.0644155	0.0607541	0.0563713	0.0516822	0.0556263	0.0538884	0.0556677	0.066922	0.101661	0.112726	0.0950425	0.0546859	0.0277127	0.0190043	0.0239047	0.0164589	-0.0157353	-0.0371929	-0.0549975	-0.0597015	-0.0735495	-0.105069	-0.141912	-0.164335	-0.173969	-0.175058	-0.159433	-0.115771	-0.0704934	-0.0509146	-0.0643742	-0.073893	-0.0709232	-0.069117	-0.0572787	-0.0308089	0.00587668	0.0274529	0.0293707	0.0526024	0.0802184
11	0.0518712	0.0274751	-0.0147861	-0.0466403	-0.0524495	-0.0225188	0.00760388	0.0658944	0.0757285	0.0555225	0.0237022	0.00814591	0.00790843	-0.0149254	-0.0240095	0.0206694	0.112075	0.152572	0.121995	0.0531939	0.0294558	0.0558713	0.0870428	0.0923782	0.0424408	-0.0138891	-0.0364007	-0.00790954	0.0160272	0.00728987	-0.049033	-0.110014	-0.120498	-0.110426	-0.104416	-0.04969	0.00389778	-0.00741003	-0.0429998	-0.0408156	-0.00123823	0.0159876	-0.0140636	-0.0517536	-0.0531814	-0.0185287	0.00374934	0.0444047	0.0556511
12	0.0125722	-0.0149921	-0.0590416	-0.0889466	-0.100912	-0.0846979	-0.0708412	-0.00966369	0.02377	0.0138797	-0.00811662	-0.0225547	-0.0193793	-0.0430064	-0.0441265	0.0176137	0.121141	0.178861	0.155568	0.0813136	0.0558055	0.106957	0.163752	0.196771	0.166877	0.0968452	0.06254	0.0919243	0.131265	0.140661	0.0626533	-0.0256241	-0.0315088	-0.00370657	0.00600529	0.0531575	0.106331	0.0772134	0.0256906	0.0322884	0.0916871	0.0997067	0.0342153	-0.0300236	-0.0431917	-0.00303792	0.033799	0.0663663	0.0329781
13	-0.0133629	-0.0493213	-0.0950109	-0.107627	-0.119834	-0.102721	-0.111598	-0.0762316	-0.0266768	-0.0167063	-0.0236007	-0.0376741	-0.0369395	-0.0308474	0.00218236	0.0623462	0.128394	0.177378	0.166754	0.103783	0.0807481	0.128826	0.206232	0.252505	0.26249	0.21017	0.164987	0.157758	0.195863	0.213175	0.12589	0.0529522	0.0454674	0.0692194	0.0844708	0.125946	0.169763	0.151446	0.122208	0.136639	0.161807	0.130131	0.0499235	0.0133738	0.0162945	0.0393168	0.0757913	0.0917259	0.0343574
14	-0.00936643	-0.063957	-0.123249	-0.120429	-0.114142	-0.0947779	-0.117777	-0.107248	-0.0347103	0.000190129	-0.0102349	-0.0341615	-0.0376948	-0.0182744	0.0376242	0.0984678	0.139523	0.152161	0.145043	0.113392	0.0865931	0.103275	0.197147	0.250275	0.297362	0.272861	0.204437	0.162838	0.187816	0.219598	0.155867	0.0972361	0.0828885	0.0867255	0.102386	0.155848	0.178172	0.172327	0.186739	0.209477	0.178086	0.110904	0.0473176	0.0403706	0.0470518	0.0418659	0.0773388	0.0815687	0.0419542
15	0.0129176	-0.0594735	-0.137024	-0.129682	-0.093273	-0.0780385	-0.104474	-0.097318	-0.00424551	0.0531787	0.0261239	-0.020728	-0.0245733	-0.00977847	0.0377693	0.119666	0.155783	0.111398	0.0989583	0.111303	0.0783243	0.061647	0.156261	0.210562	0.273766	0.259975	0.173756	0.127493	0.14272	0.174303	0.14902	0.0980554	0.0841268	0.0859845	0.0852624	0.151599	0.156328	0.137055	0.186484	0.222572	0.155791	0.0560457	0.0224781	0.0388808	0.0332468	0.0120303	0.0357133	0.0321722	0.0348525
16	0.0357269	-0.0395185	-0.130556	-0.123678	-0.0724855	-0.0629713	-0.0859627	-0.061594	0.0403236	0.109083	0.0670647	-0.00368209	-0.00899467	-0.0106179	0.0153005	0.126898	0.147067	0.0622564	0.0621299	0.108555	0.0646542	0.0305256	0.102987	0.150947	0.2077	0.183239	0.104068	0.0731202	0.090912	0.101651	0.106169	0.0696417	0.0698461	0.0857841	0.059028	0.118157	0.116861	0.0723483	0.130943	0.175382	0.112371	-0.00672848	-0.0135118	0.0177873	-0.00968322	-0.0321409	-0.0296058	-0.0353123	0.0153046
17	0.0499148	-0.00151762	-0.0984548	-0.10142	-0.064789	-0.0521399	-0.0723715	-0.0323924	0.0566186	0.134874	0.108692	0.0245094	0.00267681	-0.0210613	-0.0130541	0.108027	0.11179	0.029278	0.0529525	0.111398	0.0689802	0.0212158	0.0509268	0.0891292	0.128714	0.0856774	0.0412655	0.0216342	0.048336	0.0267712	0.0368115	0.0354048	0.0506101	0.0845598	0.0337211	0.0697168	0.0811843	0.000246531	0.0457765	0.098157	0.0811841	-0.0400025	-0.0534359	-0.0129391	-0.0478701	-0.0696677	-0.0866987	-0.0931041	-0.0196115
18	0.0399824	0.0271655	-0.0513901	-0.0632723	-0.055691	-0.0467122	-0.0684929	-0.00890063	0.0500888	0.134532	0.136043	0.0480787	0.0146056	-0.0280387	-0.0352148	0.0755721	0.0514735	0.0181194	0.0740089	0.115517	0.07607	0.030197	0.0128097	0.0383025	0.0715674	0.00476747	-0.00223339	-0.0165332	0.0138693	-0.035581	-0.0441347	0.00111476	0.0274456	0.0649504	0.0144099	0.0338796	0.043121	-0.057716	-0.0182172	0.0259754	0.0534279	-0.0495785	-0.0820709	-0.046002	-0.0710999	-0.0911636	-0.123344	-0.123289	-0.0461641
19	0.0151358	0.048012	0.00626448	-0.0154806	-0.0365591	-0.0442298	-0.0709392	0.000711454	0.0261157	0.122722	0.151227	0.0628893	0.031252	-0.0244353	-0.0561715	0.0310618	-0.006934	0.023325	0.106775	0.116678	0.0770907	0.0387008	-0.0132232	0.00451652	0.046373	-0.0369808	-0.0263628	-0.0414203	-0.0154378	-0.0826828	-0.112698	-0.0305279	0.000588654	0.0295806	-0.0057703	0.0225219	0.0132895	-0.0932921	-0.0461671	-0.017438	0.037396	-0.0448339	-0.0965384	-0.074888	-0.0747219	-0.0961307	-0.137003	-0.128072	-0.0621336
20	-0.00739765	0.0627226	0.060503	0.0338554	-0.00901761	-0.0484652	-0.0726836	0.00336309	0.00351632	0.115741	0.144898	0.0681533	0.0530268	-0.0159481	-0.075838	-0.016137	-0.0474806	0.0426096	0.133456	0.108701	0.063641	0.0350094	-0.0316606	-0.0159563	0.0296544	-0.0521707	-0.0399351	-0.0604272	-0.0411713	-0.123618	-0.16053	-0.0581164	-0.0227634	-0.0160338	-0.0234584	0.0312281	-0.0120226	-0.100488	-0.0419328	-0.0295942	0.0262596	-0.0476575	-0.101144	-0.0933671	-0.0666209	-0.0934854	-0.136583	-0.122891	-0.0710794
21	-0.0266818	0.0798923	0.104058	0.073112	0.0262105	-0.0441276	-0.0864322	-0.000432741	-0.0172371	0.0962753	0.133096	0.069478	0.0729181	-0.000531009	-0.0911093	-0.0578225	-0.0667543	0.0363397	0.136783	0.0971017	0.0379605	0.0222015	-0.0376295	-0.0333821	0.0174599	-0.0532557	-0.0505531	-0.0728788	-0.0624578	-0.145387	-0.193057	-0.0862323	-0.0409821	-0.0518988	-0.044157	0.0417762	-0.0115505	-0.0900559	-0.025031	-0.0252335	0.0105824	-0.0511365	-0.102992	-0.104153	-0.0521238	-0.0804004	-0.130058	-0.121597	-0.0785456
22	-0.0286519	0.0924788	0.123886	0.0920838	0.0570661	-0.043705	-0.0989784	-0.00583431	-0.0220484	0.0860736	0.106158	0.0661827	0.0824416	0.00197428	-0.0944412	-0.0846634	-0.0660967	0.0332463	0.126036	0.0797631	0.00287064	0.00813462	-0.040531	-0.0437323	-0.0113751	-0.0500076	-0.0561018	-0.0810824	-0.0767975	-0.166054	-0.202308	-0.093674	-0.0507626	-0.0678779	-0.0502109	0.0541113	-0.0112645	-0.063295	-0.000263487	-0.0067821	-0.00806184	-0.0712281	-0.105986	-0.103554	-0.0412967	-0.0728177	-0.125593	-0.12269	-0.0872833
23	-0.0247464	0.0923371	0.129738	0.100768	0.0800437	-0.037241	-0.106126	-0.0194417	-0.0256501	0.0751108	0.0804373	0.0700229	0.0835891	0.00145451	-0.0831963	-0.0972039	-0.0629102	0.017771	0.101534	0.0621087	-0.0308407	-0.00568941	-0.0417351	-0.0541723	-0.0407852	-0.0518693	-0.0586428	-0.0828695	-0.0930622	-0.174829	-0.200652	-0.0946964	-0.0556598	-0.0694646	-0.0512285	0.0534712	-0.000437633	-0.0363523	0.0199521	0.00955686	-0.0295564	-0.0897207	-0.114329	-0.0934592	-0.0403548	-0.0598047	-0.117641	-0.134662	-0.0976243
24	-0.021539	0.0753496	0.137795	0.104213	0.089927	-0.0214917	-0.109242	-0.0351933	-0.0336363	0.0629409	0.060534	0.0717889	0.0738084	-0.00607799	-0.0645454	-0.0939665	-0.0646118	-0.00602959	0.0679182	0.0490891	-0.0572266	-0.0134528	-0.045631	-0.0666753	-0.0594427	-0.0584856	-0.0539171	-0.0782209	-0.0991022	-0.169486	-0.202218	-0.0881284	-0.0556661	-0.0506911	-0.0474736	0.0360262	0.0126373	-0.0252851	0.0263166	0.0100117	-0.0459577	-0.102814	-0.13243	-0.0867218	-0.0501864	-0.0481621	-0.109404	-0.150103	-0.11609
25	-0.0105841	0.046022	0.145308	0.0988335	0.088565	-0.00258259	-0.106325	-0.0460804	-0.028496	0.0524054	0.0401458	0.0738459	0.0568895	-0.0141953	-0.0380827	-0.090986	-0.0605056	-0.0204832	0.0380694	0.0318629	-0.078114	-0.020663	-0.0462988	-0.0732384	-0.077415	-0.0601126	-0.0561468	-0.0682245	-0.109091	-0.161901	-0.192276	-0.0782432	-0.0545422	-0.0367547	-0.0409674	0.0196986	0.0177177	-0.0186661	0.0210837	0.0153478	-0.0600285	-0.117944	-0.143878	-0.0796122	-0.0637394	-0.0402709	-0.0989231	-0.159491	-0.132305
26	0.00263601	0.0121721	0.1542	0.0925824	0.0772312	0.0210754	-0.0984414	-0.0475013	-0.0185144	0.0431218	0.0192977	0.0682073	0.036148	-0.0183182	-0.0104452	-0.0845978	-0.053066	-0.030572	0.0113172	0.0159888	-0.0885178	-0.024495	-0.0420836	-0.0748567	-0.0826054	-0.0579927	-0.0586513	-0.0534148	-0.113082	-0.142786	-0.179965	-0.0702932	-0.0478418	-0.028627	-0.0360922	0.00375712	0.0186509	-0.0202388	0.00668886	0.0190617	-0.0654068	-0.129335	-0.149445	-0.0758342	-0.0792291	-0.0317879	-0.0818623	-0.163859	-0.144721
27	0.00961037	-0.0121357	0.164803	0.0968693	0.0643678	0.0394444	-0.0815048	-0.0447365	-0.0216692	0.0387	0.00427205	0.0573325	0.0157667	-0.0201112	0.00679368	-0.072971	-0.0469003	-0.0333727	-0.00793962	0.000536288	-0.0894845	-0.0241854	-0.0331821	-0.0740107	-0.072634	-0.0542911	-0.0532079	-0.0352493	-0.114185	-0.119868	-0.168273	-0.0678118	-0.0311174	-0.0247372	-0.0342986	-0.0118126	0.0138391	-0.0223642	-0.00948985	0.0142386	-0.0575163	-0.135275	-0.152974	-0.0769358	-0.0952278	-0.0207925	-0.0621169	-0.170115	-0.150524
28	0.00343295	-0.0165829	0.177439	0.105605	0.0574847	0.049685	-0.061393	-0.0403354	-0.0408444	0.041173	0.00125982	0.0457561	0.00119369	-0.0247417	0.0173331	-0.0636218	-0.0387264	-0.0319826	-0.0185754	-0.0168702	-0.0837437	-0.0211488	-0.0225756	-0.0684226	-0.058812	-0.0456942	-0.0397437	-0.0179699	-0.119823	-0.106858	-0.144698	-0.0665054	-0.00749815	-0.0191531	-0.0359123	-0.023401	-4.12607e-05	-0.0235696	-0.0255993	0.0058805	-0.0473992	-0.13956	-0.152098	-0.0788143	-0.110559	-0.0082322	-0.044035	-0.184056	-0.139823
29	-0.00438628	-0.00739809	0.202709	0.138229	0.0496433	0.0544399	-0.0420746	-0.0435182	-0.068991	0.0420973	0.00682117	0.035626	-0.000804158	-0.0269606	0.00962516	-0.0498445	-0.0279869	-0.0204893	-0.0241613	-0.025527	-0.0647817	-0.0173582	-0.00579287	-0.0624054	-0.0366354	-0.0352563	-0.0112011	-0.00415604	-0.127554	-0.0937254	-0.138958	-0.0676127	0.0183472	-0.0137904	-0.0275056	-0.0310898	-0.0121869	-0.0258683	-0.0387725	-0.00693497	-0.0245594	-0.141543	-0.149999	-0.0842184	-0.115022	-0.00461022	-0.0296433	-0.193772	-0.132393
30	0.00257998	-0.000803313	0.201355	0.159362	0.0458447	0.0637005	-0.0261003	-0.0371246	-0.0902689	0.0253301	0.0152067	0.0270268	0.00729027	-0.0211026	-0.00316376	-0.0393859	-0.0184595	-0.0123656	-0.0346905	-0.0271866	-0.0482146	-0.0238025	0.016369	-0.0605915	-0.0136866	-0.0258644	0.0142313	0.00318953	-0.115812	-0.0871196	-0.111368	-0.0726048	0.0375003	-0.0102509	-0.0111096	-0.0453684	-0.0216603	-0.0392809	-0.0498322	-0.0155609	-0.0066956	-0.134595	-0.144999	-0.0842102	-0.118144	-0.00599906	-0.00583166	-0.196194	-0.133084
Time–frequency representation of non-events
surface electrode 1
	time
frequency	-1.5	-1.45	-1.4	-1.35	-1.3	-1.25	-1.2	-1.15	-1.1	-1.05	-1	-0.95	-0.9	-0.85	-0.8	-0.75	-0.7	-0.65	-0.6	-0.55	-0.5	-0.45	-0.4	-0.35	-0.3	-0.25	-0.2	-0.15	-0.1	-0.05	0	0.05	0.1	0.15	0.2	0.25	0.3	0.35	0.4	0.45	0.5	0.55	0.6	0.65	0.7	0.75	0.8	0.85	0.9
1	0.114914	0.105431	0.0957322	0.0858374	0.0757718	0.0655705	0.055287	0.0449811	0.0347085	0.0245227	0.0144813	0.00464631	-0.00492224	-0.0141666	-0.0230374	-0.031487	-0.0394668	-0.0469263	-0.0538145	-0.0600835	-0.0656854	-0.070568	-0.0746835	-0.0779974	-0.0804768	-0.0820897	-0.0828127	-0.0826357	-0.0815639	-0.0796127	-0.0768127	-0.0732008	-0.068825	-0.063743	-0.0580135	-0.0517052	-0.0448994	-0.0376777	-0.0301201	-0.0223073	-0.0143229	-0.00625522	0.0018027	0.00975024	0.0174807	0.0248886	0.031873	0.038347	0.0442522
2	0.0634832	0.0505137	0.0381537	0.0268176	0.0166423	0.00752454	-0.000802785	-0.00861757	-0.0160351	-0.022975	-0.02929	-0.0349386	-0.0400273	-0.0447712	-0.0493755	-0.0539788	-0.0586457	-0.0632262	-0.0674948	-0.0712557	-0.074333	-0.0766286	-0.0781716	-0.0790969	-0.0796253	-0.0799536	-0.0802078	-0.0803508	-0.0802205	-0.0795649	-0.0781348	-0.0757784	-0.0724905	-0.0684445	-0.0639544	-0.0593583	-0.0548788	-0.0505872	-0.046394	-0.0421374	-0.0376825	-0.0329559	-0.0279903	-0.0229654	-0.0181491	-0.0137398	-0.00982048	-0.00646701	-0.00384085
3	-0.0073442	-0.0303158	-0.0469824	-0.0569485	-0.0610426	-0.0608078	-0.0578996	-0.0536339	-0.0489132	-0.0442063	-0.039871	-0.0364509	-0.0346706	-0.0352564	-0.0383545	-0.0433948	-0.0492859	-0.0552182	-0.0608947	-0.0665452	-0.0727756	-0.0799122	-0.0877704	-0.0961556	-0.10469	-0.112777	-0.119773	-0.125085	-0.128336	-0.129173	-0.127073	-0.121753	-0.113505	-0.103454	-0.0931537	-0.0839937	-0.0770761	-0.0729886	-0.0716237	-0.0724278	-0.0746291	-0.0773386	-0.0793312	-0.079567	-0.0775048	-0.0730324	-0.0660541	-0.0559239	-0.0422156
4	0.00802314	-0.0156173	-0.0312264	-0.0401792	-0.0428766	-0.0392408	-0.0320952	-0.0235214	-0.0141286	-0.00514022	0.00144467	0.00302418	-0.00202891	-0.0114666	-0.0221267	-0.0328839	-0.0452652	-0.0603926	-0.0757751	-0.0880248	-0.0958521	-0.0993284	-0.0983859	-0.0932759	-0.0853508	-0.0766578	-0.0694093	-0.0657045	-0.0664615	-0.070573	-0.0745661	-0.0768679	-0.0788238	-0.0814696	-0.0829241	-0.0814894	-0.0779959	-0.0739703	-0.0697781	-0.0647283	-0.058991	-0.0545863	-0.0535839	-0.0560337	-0.0589143	-0.0570565	-0.0485225	-0.0374758	-0.0281213
5	-0.0161865	-0.0340722	-0.045247	-0.0495321	-0.0477518	-0.0430149	-0.0371554	-0.0342517	-0.0368266	-0.0388337	-0.0382345	-0.0421304	-0.0512085	-0.0607286	-0.0677273	-0.0699842	-0.0682852	-0.067531	-0.0679264	-0.0631917	-0.0571559	-0.0583481	-0.0637235	-0.0691523	-0.0748943	-0.078017	-0.0733592	-0.0640211	-0.0551346	-0.0463991	-0.0374354	-0.030745	-0.0277313	-0.0262263	-0.0204094	-0.00897156	-0.000416468	-0.000607851	-0.00699985	-0.0158046	-0.0243278	-0.0273673	-0.0222217	-0.0113027	0.0012211	0.0132769	0.0231281	0.0269026	0.0209762
6	-0.0387472	-0.0509803	-0.0585454	-0.058755	-0.0423819	-0.0181884	0.0130316	0.0417544	0.0493064	0.0410123	0.0201982	-0.0102827	-0.0399513	-0.062504	-0.0766118	-0.0789274	-0.0682081	-0.0537131	-0.0452402	-0.0379924	-0.029871	-0.0357372	-0.0492498	-0.054785	-0.0577755	-0.0618891	-0.064287	-0.0727008	-0.0851445	-0.091746	-0.0938532	-0.0916371	-0.0826538	-0.0695098	-0.0499432	-0.0254778	-0.00909169	-0.0115134	-0.0234041	-0.0307952	-0.0315749	-0.0274771	-0.0163188	-0.0009366	0.0112369	0.020835	0.0294725	0.0299502	0.0207295
7	-0.0884516	-0.0882173	-0.0704546	-0.0456247	-0.00551517	0.0287578	0.0647317	0.0958948	0.0974027	0.0850743	0.0645903	0.0493025	0.036555	0.0179303	0.0017386	-0.0111138	-0.0191371	-0.0232714	-0.0361525	-0.0538324	-0.0676585	-0.0824133	-0.0853233	-0.0702863	-0.0642282	-0.0664918	-0.0706761	-0.0794845	-0.0821061	-0.0773906	-0.0765278	-0.0723323	-0.0512649	-0.0236256	0.000716249	0.0136809	0.00843814	-0.0147114	-0.0374358	-0.0443576	-0.0339042	-0.0196231	-0.0171036	-0.0262102	-0.0462994	-0.0582115	-0.0482791	-0.0233234	0.0053201
8	-0.0901907	-0.0882316	-0.0622766	-0.0312268	-0.00442843	-0.00709385	-0.0153323	-0.0104049	0.00227094	0.026289	0.0365668	0.0480374	0.0621326	0.0741075	0.0772932	0.0622357	0.0238367	-0.0130906	-0.0428633	-0.0601063	-0.0716761	-0.0801099	-0.0900269	-0.0953901	-0.117615	-0.125267	-0.108498	-0.0803426	-0.0523028	-0.0332344	-0.0214105	-0.0106298	0.00692061	0.0283794	0.0406714	0.0326604	-0.00744769	-0.0539026	-0.0840584	-0.0838793	-0.0656356	-0.0411079	-0.0401464	-0.0590667	-0.0812334	-0.0877253	-0.0799328	-0.0644428	-0.0368749
9	-0.0721556	-0.0635633	-0.0392681	-0.022929	-0.0177016	-0.042447	-0.0610921	-0.0544344	-0.0159382	0.0329459	0.049057	0.0494279	0.036953	0.0280588	0.0205226	0.0144567	-0.00362132	-0.0175899	-0.0310557	-0.0364901	-0.051444	-0.0676451	-0.0953591	-0.119796	-0.14194	-0.127767	-0.0990773	-0.0809582	-0.0684068	-0.0485095	-0.0174511	0.00668826	0.0215662	0.0334804	0.0394864	0.0344761	-0.00693433	-0.0526791	-0.0953394	-0.113168	-0.114608	-0.0944601	-0.0822061	-0.0637716	-0.0422717	-0.0322459	-0.047765	-0.0809611	-0.097935
10	-0.0262811	-0.0081111	-0.0169143	-0.0345377	-0.0410564	-0.0556121	-0.0471127	-0.0240111	0.0232731	0.055118	0.0439676	0.032853	0.0162709	-0.00668738	-0.040395	-0.0560563	-0.0625332	-0.0540293	-0.0452467	-0.0362673	-0.0534958	-0.0762606	-0.106935	-0.121856	-0.121735	-0.100011	-0.0789294	-0.0663455	-0.0735075	-0.0744664	-0.0426905	0.00392235	0.0325931	0.0421008	0.0351219	0.0328509	0.0242028	0.00650004	-0.0374042	-0.0831499	-0.116978	-0.113653	-0.101067	-0.065903	-0.0229193	0.00744893	-0.0062209	-0.062609	-0.100104
11	0.0383284	0.0493863	0.00390699	-0.0376355	-0.0495372	-0.0499787	-0.02073	0.00952704	0.0544648	0.0631825	0.0201173	-0.0127334	-0.0232165	-0.0323402	-0.054262	-0.0762394	-0.104793	-0.10854	-0.0786223	-0.0454596	-0.0550165	-0.0815409	-0.104357	-0.115822	-0.112577	-0.0865018	-0.0560972	-0.0281805	-0.0374184	-0.0667782	-0.0545289	0.0111386	0.0466731	0.0333853	-0.00313084	-0.00973988	0.00472897	0.0273927	0.0193654	-0.0226245	-0.082697	-0.112301	-0.119661	-0.105379	-0.0773502	-0.0416433	-0.0203637	-0.0446697	-0.0736511
12	0.0898429	0.0842036	0.0170715	-0.0383899	-0.0531293	-0.0364571	-0.00189305	0.0290884	0.0689671	0.0555358	-0.0104986	-0.0582743	-0.0785665	-0.0668552	-0.0541433	-0.0780942	-0.130298	-0.144141	-0.096857	-0.0439832	-0.0511821	-0.0851141	-0.102633	-0.113919	-0.120036	-0.0848505	-0.0326347	0.00233193	-0.00444791	-0.0356527	-0.0316923	0.0153283	0.034535	0.00558275	-0.055901	-0.0797426	-0.0708514	-0.0211336	0.0182956	0.0123985	-0.0516738	-0.118427	-0.159798	-0.165346	-0.149935	-0.117846	-0.0732544	-0.0529254	-0.0690078
13	0.0988011	0.0809812	0.015393	-0.0442058	-0.0494533	-0.0216205	-0.000604044	0.0240714	0.0522158	0.0240255	-0.0342795	-0.0773238	-0.105879	-0.0845657	-0.0536957	-0.0844916	-0.144071	-0.150225	-0.0997945	-0.0498865	-0.0482733	-0.0813274	-0.0992594	-0.110464	-0.117133	-0.0822221	-0.0251108	-0.00405772	-0.0103442	-0.0206436	-0.015719	-0.00713273	-0.00752537	-0.0200899	-0.0819977	-0.122288	-0.124186	-0.0789519	-0.0198448	0.00448117	-0.0433292	-0.126605	-0.188906	-0.201581	-0.18914	-0.155065	-0.101141	-0.0617716	-0.0704471
14	0.082198	0.0648725	0.00576178	-0.0472127	-0.0363957	-0.0104427	-0.00980446	0.0060227	0.0219567	-0.00868762	-0.0503861	-0.0782073	-0.104786	-0.0788001	-0.0456653	-0.0841882	-0.139936	-0.141709	-0.102965	-0.0641312	-0.0428002	-0.0681721	-0.0919909	-0.102495	-0.101688	-0.0662932	-0.0227669	-0.034762	-0.042605	-0.0321842	-0.0238497	-0.0358079	-0.0447699	-0.0361498	-0.0790297	-0.116177	-0.128927	-0.106941	-0.0520665	-0.0186004	-0.0460088	-0.123822	-0.184529	-0.197871	-0.186821	-0.143651	-0.0866888	-0.0453294	-0.0508707
15	0.0552403	0.0407605	-0.00971132	-0.0454592	-0.0206764	-0.00578194	-0.0244562	-0.0179276	-0.0114135	-0.033525	-0.0615653	-0.0799553	-0.0970434	-0.0626614	-0.0338916	-0.0713764	-0.121872	-0.128862	-0.112894	-0.0813704	-0.0367708	-0.0540788	-0.0885309	-0.0915445	-0.084092	-0.0415173	-0.0227494	-0.0668786	-0.0713119	-0.0555157	-0.0391964	-0.0492172	-0.0639049	-0.0526558	-0.0686409	-0.0866116	-0.1052	-0.112079	-0.0769913	-0.0424296	-0.0506242	-0.107778	-0.151127	-0.168258	-0.158435	-0.108664	-0.0507442	-0.0092017	-0.0169517
16	0.0247715	0.00971242	-0.0296637	-0.0432111	-0.00774759	-0.00828344	-0.038825	-0.0457254	-0.0384614	-0.0461076	-0.065868	-0.0864386	-0.0931246	-0.0460321	-0.0182984	-0.0506026	-0.098346	-0.117923	-0.126405	-0.0910673	-0.0283036	-0.0464243	-0.0867642	-0.082139	-0.0724355	-0.0213761	-0.0208134	-0.0815286	-0.0771099	-0.071708	-0.0476177	-0.0388005	-0.0550611	-0.0629145	-0.0569357	-0.0548749	-0.0680774	-0.100507	-0.0956074	-0.0630573	-0.0527977	-0.0791378	-0.102491	-0.119893	-0.112917	-0.0668979	-0.0056846	0.0281817	0.0151254
17	-0.00423782	-0.0252918	-0.0500177	-0.0373711	-0.00353067	-0.0172388	-0.0451255	-0.0708631	-0.0565776	-0.0515522	-0.0621477	-0.0922037	-0.0945604	-0.0354679	-0.00669868	-0.0356756	-0.080582	-0.11018	-0.134991	-0.0909207	-0.0191819	-0.0380308	-0.0797919	-0.0773217	-0.0740636	-0.0192557	-0.0188137	-0.0729724	-0.0594997	-0.0749916	-0.0450683	-0.012637	-0.0195246	-0.0548072	-0.0441262	-0.0305836	-0.0263951	-0.0807729	-0.110648	-0.0805526	-0.0517165	-0.0477663	-0.0609102	-0.0693474	-0.0658817	-0.0339602	0.0314846	0.0459549	0.0277583
18	-0.0280302	-0.0577616	-0.0672532	-0.0212486	-0.00515315	-0.0263275	-0.0421983	-0.0839438	-0.0629477	-0.0523084	-0.0551384	-0.0933788	-0.0931327	-0.0328469	-0.00569802	-0.0383627	-0.0728879	-0.105176	-0.127787	-0.0768342	-0.0111969	-0.0210212	-0.0603034	-0.0737074	-0.083845	-0.0329768	-0.0219855	-0.0471927	-0.0350537	-0.0717077	-0.0348675	0.0205183	0.030705	-0.0257852	-0.0243722	-0.00564336	0.0163234	-0.0646648	-0.120759	-0.0883199	-0.0450921	-0.0237218	-0.0383262	-0.0311861	-0.0335395	-0.0100814	0.056773	0.0465763	0.0209164
19	-0.0440048	-0.0762304	-0.0773299	-0.00205326	0.00240417	-0.0313432	-0.034121	-0.0849136	-0.0612206	-0.0469707	-0.0497971	-0.0927641	-0.096394	-0.0453245	-0.0154746	-0.0543804	-0.0744251	-0.0946418	-0.106658	-0.0609243	-0.00744254	0.00540056	-0.0276596	-0.0639135	-0.098542	-0.0623175	-0.0236164	-0.0305375	-0.0226752	-0.0709922	-0.0334419	0.0485618	0.0752534	0.0147754	0.0035166	0.0207548	0.0535302	-0.0506211	-0.117078	-0.0899083	-0.0379212	-0.0164835	-0.032703	-0.0202602	-0.0293116	-0.00974214	0.0645002	0.0355349	0.00381299
20	-0.0550232	-0.0870676	-0.0776533	0.0212203	0.00970352	-0.0287758	-0.0324195	-0.0760687	-0.0506819	-0.0334196	-0.0490166	-0.101872	-0.0980121	-0.0612913	-0.0395407	-0.0854813	-0.0699985	-0.0815046	-0.0697209	-0.0379828	0.0036486	0.0258062	-0.00572796	-0.0447929	-0.108105	-0.0755713	-0.0312936	-0.0264025	-0.0218095	-0.0751353	-0.0308319	0.0774914	0.094931	0.0497518	0.0248084	0.0574038	0.0720601	-0.0605956	-0.107119	-0.0804394	-0.03048	-0.0220952	-0.0350601	-0.0315449	-0.0464269	-0.0134134	0.0696949	0.030098	-0.0226219
21	-0.0717973	-0.078888	-0.0682478	0.0353857	0.0286368	-0.0218414	-0.0367375	-0.0661372	-0.0439098	-0.0192724	-0.0488489	-0.112898	-0.103406	-0.0838048	-0.0693185	-0.108429	-0.0685898	-0.0546833	-0.0319336	-0.00897945	0.00941153	0.0347409	0.0108016	-0.0208381	-0.103561	-0.0811771	-0.0375993	-0.0405943	-0.0265664	-0.080275	-0.0326101	0.0939673	0.0967249	0.0709366	0.046834	0.0847491	0.0854863	-0.0718484	-0.0905535	-0.0687896	-0.0336105	-0.0316201	-0.0339895	-0.0538134	-0.0737625	-0.0222509	0.0818074	0.0297443	-0.0410938
22	-0.0989213	-0.0602377	-0.0550329	0.0402729	0.0544154	-0.0203256	-0.0500874	-0.0639088	-0.0382654	-0.0096225	-0.0437352	-0.1243	-0.112311	-0.0991744	-0.0862746	-0.110515	-0.0720155	-0.0271852	-0.00813114	0.0207124	0.0101884	0.0302124	0.0154589	0.00234035	-0.0834261	-0.0739294	-0.0400174	-0.0650294	-0.0303005	-0.0823538	-0.0404124	0.0977056	0.0845286	0.0630963	0.0570541	0.0763417	0.0965957	-0.0826454	-0.0775614	-0.0565071	-0.0410094	-0.0393425	-0.0309565	-0.0613527	-0.0977145	-0.0344085	0.100319	0.0291482	-0.0480035
23	-0.120434	-0.0403644	-0.0373756	0.0439754	0.0739918	-0.0246031	-0.065949	-0.0611028	-0.0312723	-0.0103073	-0.0448485	-0.129473	-0.11587	-0.113528	-0.0974585	-0.112631	-0.0629046	-0.0133747	0.0172711	0.038147	0.0156128	0.019903	0.0116181	0.0173466	-0.0617492	-0.0551827	-0.0430404	-0.0799215	-0.0372549	-0.0793715	-0.0366234	0.0967571	0.0672316	0.0569937	0.0471604	0.0660636	0.0832934	-0.0895	-0.0612051	-0.044045	-0.0458798	-0.0456188	-0.0243713	-0.0618208	-0.11402	-0.0356441	0.122116	0.0355835	-0.0561188
24	-0.127233	-0.0198304	-0.0204505	0.0485822	0.0876227	-0.0399234	-0.0795718	-0.0573229	-0.0239374	-0.0213377	-0.055861	-0.124725	-0.116887	-0.126303	-0.102728	-0.111227	-0.0510673	-0.00986434	0.0362372	0.0498377	0.0166627	0.00423129	0.00790425	0.0192065	-0.0379039	-0.0373524	-0.0449513	-0.0950021	-0.0379994	-0.077373	-0.0272364	0.0906068	0.0499963	0.0481232	0.0280985	0.0521396	0.0468638	-0.0895575	-0.0415198	-0.029966	-0.0476433	-0.0509432	-0.0157566	-0.0607826	-0.124363	-0.0178003	0.144913	0.0357369	-0.060531
25	-0.127599	-0.0131349	-0.00551477	0.0434184	0.0941745	-0.0498767	-0.0850032	-0.0585512	-0.0190262	-0.0378121	-0.0607744	-0.115128	-0.108515	-0.130244	-0.0923883	-0.108645	-0.0526733	-0.019531	0.0395336	0.0556636	0.00952676	-0.00844008	0.00313091	0.0074185	-0.0159552	-0.0257819	-0.0394913	-0.103097	-0.0327301	-0.0737404	-0.0314917	0.082745	0.0487508	0.0272083	0.00250686	0.0137486	0.0153886	-0.0807866	-0.0315193	-0.0118283	-0.0398925	-0.0615945	-0.0127166	-0.046629	-0.115011	0.00544273	0.154401	0.029272	-0.055692
26	-0.115709	-0.0177704	0.00746182	0.0346593	0.0878901	-0.0513431	-0.0791786	-0.0628305	-0.018178	-0.0575028	-0.0651184	-0.104509	-0.0940304	-0.128581	-0.0774146	-0.112519	-0.0710657	-0.0360376	0.0348917	0.0551254	-0.00583588	-0.0177619	-0.00482038	-0.0126249	-0.00167011	-0.0216505	-0.0320435	-0.108079	-0.0217453	-0.0745762	-0.0450214	0.0717514	0.0576039	0.00469655	-0.0212451	-0.0269358	-0.0156601	-0.0717654	-0.0276648	0.0109283	-0.0263228	-0.0775591	-0.0121102	-0.035472	-0.089221	0.0444129	0.15532	0.0178245	-0.0423171
27	-0.0949033	-0.022701	0.010711	0.0300498	0.0787483	-0.0489174	-0.0667034	-0.0632004	-0.0195281	-0.0764989	-0.0680459	-0.090745	-0.0662346	-0.129394	-0.0634706	-0.11481	-0.084541	-0.05551	0.0289039	0.0433576	-0.012889	-0.0289823	-0.028596	-0.0232329	0.00574762	-0.020919	-0.0303902	-0.11302	-0.0238477	-0.0579629	-0.0621102	0.0459685	0.0714462	-0.010954	-0.056132	-0.0504836	-0.055023	-0.0597094	-0.023789	0.0201174	-0.00737365	-0.0910565	-0.013136	-0.0283603	-0.0583065	0.0649635	0.15961	0.0200732	-0.0349376
28	-0.0826925	-0.0193358	0.00922423	0.0299019	0.0621936	-0.0472349	-0.0610832	-0.0567335	-0.0168176	-0.0906614	-0.077323	-0.0707204	-0.0396963	-0.121154	-0.0576654	-0.120617	-0.0897519	-0.050058	0.0183049	0.0273622	-0.0225884	-0.0372619	-0.0518269	-0.0322722	0.013888	-0.0209117	-0.0304375	-0.117143	-0.0204993	-0.0597473	-0.0646239	0.035137	0.0770544	-0.0282457	-0.0894614	-0.074007	-0.0735874	-0.0531052	-0.0167198	0.0189265	-0.0144935	-0.0894332	0.00141507	-0.0304441	-0.0326713	0.0999417	0.141632	0.0145412	-0.0418155
29	-0.0912612	-0.012667	-0.00159584	0.0377731	0.0585909	-0.0425425	-0.0502382	-0.0624722	-0.00201666	-0.0917161	-0.0735459	-0.0534612	-0.00174813	-0.119713	-0.0521854	-0.117692	-0.0695085	-0.0275451	0.0102782	0.00351067	-0.0307542	-0.0440276	-0.0762404	-0.0282295	0.0165273	-0.0264103	-0.0234712	-0.120688	-0.0284659	-0.0427032	-0.057254	0.0191964	0.0800971	-0.0453538	-0.133066	-0.0892213	-0.0665198	-0.0438882	-0.0148364	-0.00461361	-0.0232448	-0.084897	0.0152305	-0.038126	-0.0192764	0.0950212	0.119209	0.00825089	-0.0509424
30	-0.0964591	-0.0107663	0.000694593	0.0337949	0.0516714	-0.0365556	-0.0404174	-0.0690514	0.00546713	-0.0781751	-0.0638005	-0.0495379	0.0239452	-0.119632	-0.0475627	-0.115004	-0.07128	-0.0148643	0.000978549	-0.0313466	-0.0358539	-0.0382544	-0.0947539	-0.0252049	0.020704	-0.0273042	-0.00838264	-0.110388	-0.0420459	-0.0297991	-0.0568843	-0.0038501	0.0864842	-0.0518089	-0.155883	-0.0916279	-0.0608483	-0.0368651	-0.013901	-0.0222824	-0.035568	-0.0836641	0.0265354	-0.0301609	-0.0024129	0.0870325	0.0988467	0.00844859	-0.0504037
surface electrode 2
	time
frequency	-1.5	-1.45	-1.4	-1.35	-1.3	-1.25	-1.2	-1.15	-1.1	-1.05	-1	-0.95	-0.9	-0.85	-0.8	-0.75	-0.7	-0.65	-0.6	-0.55	-0.5	-0.45	-0.4	-0.35	-0.3	-0.25	-0.2	-0.15	-0.1	-0.05	0	0.05	0.1	0.15	0.2	0.25	0.3	0.35	0.4	0.45	0.5	0.55	0.6	0.65	0.7	0.75	0.8	0.85	0.9
1	0.301296	0.282798	0.263583	0.245339	0.225166	0.204724	0.184159	0.163583	0.144652	0.124289	0.104165	0.0843579	0.064946	0.0474513	0.0290324	0.0112174	-0.00594859	-0.0224102	-0.0369349	-0.0518914	-0.0659852	-0.0791536	-0.0913309	-0.101629	-0.111692	-0.120554	-0.128163	-0.134485	-0.139159	-0.142962	-0.145456	-0.146668	-0.146639	-0.145557	-0.143295	-0.139961	-0.135608	-0.130263	-0.124462	-0.117264	-0.109145	-0.10014	-0.0903025	-0.0805371	-0.0692743	-0.057359	-0.0448524	-0.0318164	-0.019377
2	0.0319459	0.0167362	0.00298087	-0.00820057	-0.0187488	-0.0277566	-0.0351668	-0.0410408	-0.0454242	-0.049591	-0.0535865	-0.0576021	-0.0616726	-0.065459	-0.0695705	-0.0737109	-0.0777825	-0.0815346	-0.0845205	-0.0870741	-0.0887979	-0.0895662	-0.0892125	-0.0875901	-0.0840283	-0.0785716	-0.0715348	-0.0632511	-0.0548638	-0.045439	-0.0362527	-0.0278627	-0.0206835	-0.0153821	-0.0112367	-0.00871896	-0.00756587	-0.00756606	-0.00853863	-0.0107367	-0.0142043	-0.019069	-0.0254268	-0.0325629	-0.0414663	-0.0511933	-0.061304	-0.0713578	-0.0803528
3	-0.0351631	-0.0492177	-0.0605391	-0.0692812	-0.0781897	-0.0870404	-0.0954092	-0.102606	-0.108544	-0.114993	-0.122424	-0.131633	-0.143068	-0.155128	-0.167988	-0.17823	-0.184052	-0.184995	-0.18195	-0.174888	-0.163511	-0.146909	-0.125558	-0.104005	-0.0819753	-0.0636577	-0.0502161	-0.0420466	-0.0394728	-0.0421438	-0.0493367	-0.0585971	-0.0673352	-0.0730315	-0.0757528	-0.0759934	-0.0755942	-0.0752016	-0.0748813	-0.0748351	-0.0754877	-0.0768592	-0.0784505	-0.0799777	-0.08195	-0.0837365	-0.0840755	-0.0819409	-0.0781467
4	-0.0629785	-0.066423	-0.0675065	-0.0668433	-0.0662409	-0.0634987	-0.0539278	-0.0356034	-0.0138873	0.00815343	0.0223129	0.0264518	0.021313	0.0081773	-0.0135434	-0.0385706	-0.0619744	-0.0824843	-0.0990195	-0.112066	-0.115837	-0.108722	-0.0915979	-0.0678901	-0.0362744	-0.0037297	0.0260092	0.0530424	0.0749846	0.0905136	0.0903664	0.0719099	0.0416392	0.00930309	-0.0274489	-0.0629034	-0.0915906	-0.110991	-0.122714	-0.132037	-0.13821	-0.140489	-0.140532	-0.138642	-0.132365	-0.121137	-0.107781	-0.0936567	-0.0788718
5	0.0264554	0.024285	0.0228146	0.0134443	-0.00555287	-0.0266632	-0.0454415	-0.0590142	-0.0620655	-0.0553566	-0.0458807	-0.0374878	-0.0317912	-0.0342508	-0.0453165	-0.0586914	-0.0720296	-0.0851088	-0.0994585	-0.117959	-0.134652	-0.142822	-0.138538	-0.122986	-0.0948849	-0.0574562	-0.0178658	0.0177975	0.0499686	0.0828068	0.0993302	0.09253	0.0714382	0.0445089	0.00637919	-0.0356907	-0.0696828	-0.0890709	-0.0955922	-0.0934922	-0.0841342	-0.0683466	-0.0517758	-0.0444666	-0.0458475	-0.0492476	-0.0524941	-0.0542852	-0.0522409
6	0.0728315	0.0671142	0.0508338	0.0246089	-0.0171466	-0.0528453	-0.0742952	-0.0810373	-0.0701342	-0.0458664	-0.021838	-0.00508649	-0.000244665	-0.00748851	-0.0214524	-0.0320408	-0.039854	-0.0475578	-0.0507718	-0.0498302	-0.0465632	-0.0477694	-0.0508027	-0.050537	-0.0514827	-0.0525201	-0.0524572	-0.0615333	-0.0743094	-0.0862358	-0.0982018	-0.107016	-0.107027	-0.0967776	-0.0810607	-0.0724679	-0.0690501	-0.0680333	-0.0692022	-0.0657549	-0.0567832	-0.0392862	-0.0133951	0.0100355	0.0278142	0.0380867	0.0427948	0.0358976	0.0256607
7	0.0705359	0.0593016	0.0502151	0.0453251	0.032503	0.0202733	0.00305852	-0.0184417	-0.0359026	-0.0428756	-0.0332704	-0.0113982	0.00804682	0.0105159	-0.00233168	-0.021258	-0.0303062	-0.0245975	-0.00453384	0.0256397	0.0435058	0.0400715	0.014939	-0.0148896	-0.0525286	-0.0850784	-0.101564	-0.11147	-0.114808	-0.111582	-0.110446	-0.105518	-0.0973611	-0.0805428	-0.0527631	-0.0318747	-0.0142969	-0.000993483	0.00120376	0.00162223	-0.0049097	-0.0148884	-0.0155312	-0.00538273	0.00776631	0.0155677	0.0213518	0.0190256	0.0120003
8	0.0488704	0.0453483	0.0495537	0.0575582	0.0618042	0.0616122	0.0423601	0.00633861	-0.0366496	-0.0740593	-0.0822258	-0.0654786	-0.0370887	-0.0242244	-0.025714	-0.043296	-0.0498058	-0.032195	0.0087404	0.0636848	0.0894265	0.0825129	0.0455863	0.0124421	-0.0230003	-0.0495096	-0.0597742	-0.0662455	-0.0736393	-0.080595	-0.0953466	-0.101174	-0.0996216	-0.0803092	-0.0435555	-0.0211546	-0.00384033	0.00401904	-0.00554763	-0.02002	-0.0350281	-0.0413475	-0.0357811	-0.0275324	-0.0286782	-0.0327814	-0.029314	-0.0246473	-0.0294667
9	0.0258566	0.0419964	0.0616185	0.0675843	0.0596321	0.0472553	0.0309683	0.0149935	-0.00538663	-0.039063	-0.073096	-0.0901195	-0.0692595	-0.0512171	-0.0390496	-0.0549588	-0.0577213	-0.0280946	0.0249154	0.0749297	0.0775204	0.0684563	0.0460066	0.0297003	0.00764393	-0.00124425	-0.00541119	-0.0230154	-0.0479689	-0.0789016	-0.120332	-0.140725	-0.149004	-0.131254	-0.0877321	-0.055416	-0.0354345	-0.0406802	-0.0654845	-0.0875232	-0.0982356	-0.099308	-0.0890949	-0.0624532	-0.0464955	-0.0536533	-0.0669565	-0.0719112	-0.0749998
10	-0.00883714	0.0177647	0.0278374	0.0283973	0.0293615	0.00736426	-0.0115933	0.00690973	0.0336245	0.026285	-0.0169004	-0.0606341	-0.0661241	-0.0793968	-0.0728849	-0.0753483	-0.0564822	-0.00986729	0.0412706	0.0553342	0.0259301	0.0394027	0.0469363	0.0436092	0.0283956	0.028906	0.0138113	-0.0354708	-0.0830675	-0.113723	-0.150247	-0.179602	-0.209752	-0.206021	-0.172943	-0.134823	-0.105865	-0.107861	-0.132883	-0.160144	-0.163722	-0.167377	-0.160952	-0.103267	-0.0362049	-0.0158401	-0.0491986	-0.082752	-0.0961387
11	-0.0488339	-0.0460393	-0.0537467	-0.0452347	-0.0373717	-0.0470571	-0.0231346	0.0246866	0.0434047	0.0235771	-0.00440959	-0.0364361	-0.0625058	-0.107198	-0.141556	-0.164477	-0.0896894	-0.00661326	-0.0108629	-0.0421838	-0.0484643	-0.00451655	0.0361212	0.0562115	0.0517036	0.0321168	-0.0175557	-0.0898332	-0.145307	-0.163991	-0.165632	-0.182145	-0.23263	-0.251106	-0.251227	-0.22831	-0.193749	-0.183761	-0.18374	-0.206139	-0.218189	-0.226154	-0.202952	-0.107677	0.000131116	0.0563545	0.0307288	-0.0428783	-0.0917109
12	-0.0669818	-0.0744732	-0.0792434	-0.062257	-0.0698906	-0.0520769	0.0279532	0.0801038	0.0534388	-0.000890328	-0.0361298	-0.0639015	-0.0733983	-0.108614	-0.168956	-0.207795	-0.128212	-0.047268	-0.0902418	-0.147007	-0.133531	-0.0596812	0.00417439	0.0391462	0.0370333	-0.0115619	-0.0794254	-0.129055	-0.169766	-0.181541	-0.1732	-0.169956	-0.209407	-0.246317	-0.260479	-0.250561	-0.231151	-0.217597	-0.203468	-0.207333	-0.220205	-0.23782	-0.207073	-0.108735	0.00271396	0.0836281	0.0853566	0.0156414	-0.0516605
13	-0.0518795	-0.0498163	-0.0441226	-0.0328416	-0.0429543	-0.00284114	0.0881027	0.118947	0.067188	0.00331946	-0.04396	-0.0837692	-0.0750643	-0.0909058	-0.148194	-0.171745	-0.123114	-0.0782407	-0.113787	-0.181424	-0.166402	-0.0794154	-0.0141506	0.00575478	-0.00828749	-0.0667698	-0.118515	-0.146369	-0.175657	-0.183498	-0.183614	-0.167094	-0.191342	-0.230321	-0.241204	-0.226353	-0.212487	-0.205953	-0.193768	-0.193892	-0.200055	-0.221809	-0.199177	-0.118227	-0.0189384	0.0623745	0.0740954	0.0359787	-0.00375786
14	-0.0199797	-0.0133031	-0.00783072	-0.00854264	-0.00950659	0.0442918	0.118107	0.130817	0.0716034	0.0188381	-0.0291251	-0.0824306	-0.0666512	-0.0584596	-0.111798	-0.128342	-0.11199	-0.0919418	-0.105788	-0.172131	-0.173821	-0.0830688	-0.0236518	-0.0215878	-0.0499342	-0.0887942	-0.123892	-0.148658	-0.178833	-0.193288	-0.195376	-0.167275	-0.173296	-0.213303	-0.227463	-0.206742	-0.186342	-0.182903	-0.174079	-0.182	-0.18142	-0.201844	-0.194185	-0.130809	-0.0422881	0.0317852	0.0406434	0.04112	0.0372694
15	0.0146278	0.0157939	0.0146398	0.00218666	0.0123107	0.0775788	0.12896	0.121637	0.0594226	0.0273887	-0.00939686	-0.0716846	-0.0520831	-0.0212949	-0.0722203	-0.092426	-0.100113	-0.0948334	-0.0980198	-0.151444	-0.157276	-0.0722295	-0.0246819	-0.0397913	-0.0801455	-0.0942389	-0.108606	-0.140765	-0.18224	-0.202689	-0.200059	-0.159942	-0.153021	-0.193117	-0.217424	-0.196234	-0.157309	-0.15575	-0.153785	-0.167948	-0.16732	-0.177141	-0.180227	-0.131724	-0.0421768	0.0163047	0.00533122	0.0352684	0.0623548
16	0.0411153	0.03072	0.0186747	0.000881714	0.0230393	0.0831654	0.120546	0.0960557	0.0356785	0.0293122	0.0146807	-0.0527421	-0.0308176	0.0155585	-0.0277468	-0.062498	-0.0883455	-0.0941612	-0.0990862	-0.125948	-0.120572	-0.0531407	-0.0242393	-0.0534878	-0.0955519	-0.0927665	-0.0864298	-0.128779	-0.178964	-0.200465	-0.190394	-0.137852	-0.125099	-0.173944	-0.207243	-0.18556	-0.124844	-0.13186	-0.138794	-0.154617	-0.156089	-0.143346	-0.157995	-0.126045	-0.0203798	0.0144296	-0.0187232	0.0207126	0.0678423
17	0.0595194	0.0273891	0.0135284	-0.011828	0.0130166	0.0479294	0.0964652	0.0647041	0.00970951	0.0268649	0.0367171	-0.0290796	-0.0106304	0.0461211	0.027212	-0.0331497	-0.0680589	-0.0952643	-0.107315	-0.1005	-0.0810983	-0.0335048	-0.0203442	-0.0514868	-0.090733	-0.0958218	-0.0713356	-0.114127	-0.160503	-0.175937	-0.168124	-0.106717	-0.0882694	-0.154791	-0.196945	-0.17381	-0.0934149	-0.116472	-0.134545	-0.151204	-0.154827	-0.100585	-0.126481	-0.121741	-0.00150012	0.0215093	-0.0266558	-0.0149011	0.0482085
18	0.0658334	0.0118041	0.0139449	-0.0288831	-0.0114393	-0.00776511	0.0550427	0.0292198	-0.0210652	0.0161749	0.0477898	0.00593303	0.0154343	0.0574379	0.0781393	0.000332165	-0.0429976	-0.0965339	-0.114907	-0.0815367	-0.0383089	-0.00175218	-0.00115094	-0.0305319	-0.0696173	-0.0977391	-0.0716968	-0.113405	-0.121967	-0.123641	-0.126913	-0.0674222	-0.0466241	-0.135571	-0.177818	-0.138328	-0.0699616	-0.113781	-0.138911	-0.161284	-0.154911	-0.0518877	-0.0952371	-0.111556	0.00951738	0.0337451	-0.0116234	-0.0578312	0.00156055
19	0.0620844	0.000145584	0.0370617	-0.0334749	-0.0380259	-0.0584975	0.000965374	0.00633906	-0.0514047	0.0022574	0.0404926	0.0382214	0.0349674	0.050147	0.10817	0.0294989	-0.0237791	-0.0940099	-0.114922	-0.0784142	-0.00818192	0.0372706	0.0388797	0.0119418	-0.0403889	-0.0941869	-0.0831334	-0.12694	-0.0728854	-0.0544168	-0.0808912	-0.03689	-0.00450987	-0.10569	-0.146406	-0.085921	-0.0630409	-0.120379	-0.14111	-0.181334	-0.155839	-0.0065985	-0.0747974	-0.106356	0.00261874	0.0422269	0.0191346	-0.0902767	-0.0603779
20	0.0523296	0.00213825	0.0795083	-0.0214283	-0.0497915	-0.0833002	-0.0580151	-0.00721906	-0.0707487	-0.00109616	0.0139232	0.0498228	0.04675	0.0355231	0.117114	0.0460762	-0.0280018	-0.0886944	-0.104124	-0.0801319	0.0174325	0.0865829	0.0869611	0.0610897	-0.0124026	-0.0794973	-0.100551	-0.133085	-0.0241839	0.00628635	-0.0399176	-0.0204061	0.0313151	-0.0633243	-0.0982892	-0.0416582	-0.0698064	-0.118805	-0.128686	-0.200739	-0.152695	0.0283883	-0.0761443	-0.111263	-0.0149241	0.0340773	0.0491135	-0.101427	-0.107858
21	0.0514496	0.0351809	0.101326	0.0113982	-0.0275519	-0.0552623	-0.0953478	-0.000295896	-0.0801588	-0.0092889	-0.00964624	0.0412442	0.0426057	0.0302321	0.0870018	0.0519565	-0.0375155	-0.075166	-0.0965991	-0.0896856	0.0314317	0.117742	0.11015	0.0927794	0.00858999	-0.0517168	-0.0969455	-0.145469	-0.00464262	0.0400271	-0.023807	-0.0157787	0.0604962	-0.021428	-0.0593575	-0.0143326	-0.08092	-0.109153	-0.0880836	-0.197548	-0.160498	0.0361021	-0.0843761	-0.128143	-0.0470885	0.0138231	0.0617517	-0.0917319	-0.127372
22	0.0563413	0.0757515	0.0863752	0.0412429	0.0111408	-0.022165	-0.0907648	0.0254417	-0.0732826	0.00890703	-0.02712	0.0221493	0.0276729	0.0311075	0.0457826	0.028904	-0.0680143	-0.0706788	-0.0945123	-0.0934575	0.0603022	0.134386	0.0987809	0.0925238	0.0272834	-0.0336102	-0.0837811	-0.142623	0.00398914	0.0429688	-0.0333628	-0.0100186	0.0725688	-0.000350289	-0.0259998	-0.0154606	-0.089302	-0.0881218	-0.0477626	-0.193106	-0.172091	0.0464718	-0.109018	-0.136839	-0.07181	-0.0156482	0.0449232	-0.090692	-0.112163
23	0.0716007	0.0991507	0.057954	0.0514845	0.0501503	0.0240603	-0.0590583	0.0394892	-0.039329	0.0307028	-0.0255709	-0.0101915	0.0166408	0.0218504	0.0129169	0.00574715	-0.0937423	-0.072556	-0.0883316	-0.086673	0.0774389	0.141564	0.0768478	0.0875377	0.0365255	-0.0130707	-0.0753612	-0.118259	0.00415012	0.0298597	-0.038523	-0.0103085	0.0508491	0.0172762	-0.00462082	-0.0312182	-0.0831277	-0.0656829	-0.0209841	-0.180092	-0.1774	0.0274871	-0.112606	-0.143636	-0.0995231	-0.0526257	0.013682	-0.0763661	-0.0945254
24	0.109002	0.101392	0.0344256	0.0389159	0.0558588	0.0683979	-0.00348259	0.0594374	-0.00261844	0.0622229	-0.0116413	-0.0344544	0.00197254	-0.00475967	-0.00883733	-0.0221075	-0.111952	-0.0812413	-0.0848221	-0.0830467	0.079654	0.136119	0.049905	0.0774329	0.0286848	-0.00127163	-0.0664228	-0.0919259	0.00704965	0.0149397	-0.0381839	-0.012197	0.00764757	0.0132172	0.00389787	-0.0487367	-0.0746616	-0.0535778	-0.0110615	-0.161131	-0.182051	0.00874279	-0.101825	-0.133381	-0.117753	-0.0773345	-0.0261284	-0.0689466	-0.0953146
25	0.135017	0.0860982	0.00508636	0.0331671	0.0597275	0.0833294	0.0173701	0.0964544	0.0476799	0.0637451	-0.00214037	-0.0312814	-0.00802018	-0.0136128	-0.0357892	-0.0500094	-0.132251	-0.0793324	-0.0672161	-0.0678652	0.0882013	0.124405	0.0323745	0.0548438	0.0377783	-0.00533668	-0.0528509	-0.0754549	0.00135368	0.00816602	-0.0399252	-0.0087994	-0.0259808	0.00763583	-0.00616024	-0.0654446	-0.0559422	-0.0458803	-0.0166388	-0.145139	-0.175343	-0.0101322	-0.0906258	-0.107736	-0.125965	-0.103506	-0.0602148	-0.0563782	-0.0870078
26	0.175106	0.0606295	-0.0154065	0.0325312	0.0562859	0.0853029	0.0126285	0.135328	0.0924133	0.0447447	0.000786542	-0.016191	-0.00270744	-0.0128285	-0.0616252	-0.0737619	-0.151005	-0.0702514	-0.046256	-0.0489983	0.0934685	0.109523	0.0215414	0.0361698	0.0522438	-0.0145905	-0.0377743	-0.0699499	-0.0166135	0.00505801	-0.0341614	-0.00480535	-0.0456631	0.00302161	-0.0293932	-0.0855254	-0.0359863	-0.0428895	-0.029519	-0.130657	-0.165876	-0.0254621	-0.0743323	-0.0762122	-0.125964	-0.125691	-0.0825573	-0.043825	-0.0810042
27	0.234375	0.0332679	-0.0139236	0.0288306	0.0470029	0.0925832	-0.0041686	0.158136	0.126539	0.0334301	0.00676409	-0.00103766	0.0111218	-0.015547	-0.0806098	-0.0872104	-0.152827	-0.0496804	-0.0297961	-0.031379	0.0974493	0.0948517	0.0180213	0.0292315	0.0503422	-0.0136318	-0.0250256	-0.0601504	-0.028889	-0.00179709	-0.0173793	-0.00211876	-0.0686612	-0.00832641	-0.0423888	-0.110847	-0.0286827	-0.0420999	-0.0447997	-0.117611	-0.143999	-0.0393541	-0.0628329	-0.050532	-0.11993	-0.126168	-0.0900591	-0.0358095	-0.076256
28	0.298767	0.00761594	0.00240706	0.0245266	0.0505574	0.100191	-0.0321025	0.188414	0.153419	0.0442279	0.0247374	0.0143697	0.0193666	-0.0213557	-0.0983615	-0.0916592	-0.13454	-0.0128298	-0.0101205	-0.00889719	0.103313	0.0807673	0.0200678	0.0253239	0.0356593	-0.00421356	-0.0159193	-0.0478962	-0.0277438	-0.00660959	0.00910431	-0.00205571	-0.103226	-0.0205806	-0.0481646	-0.132119	-0.0379405	-0.0470589	-0.0610885	-0.105404	-0.10509	-0.0623653	-0.0535755	-0.0307756	-0.112913	-0.106531	-0.0806773	-0.0357052	-0.0682571
29	0.370842	0.0181316	0.0265263	0.0253253	0.0482884	0.10929	-0.044406	0.198514	0.181782	0.0820159	0.0539335	0.0156458	0.0303684	-0.0175997	-0.110849	-0.0833644	-0.102955	0.0215152	0.0122498	0.0216995	0.107109	0.0667618	0.0419804	0.0296797	0.0107472	0.0199509	-0.00867387	-0.0405836	-0.0215134	-0.00561021	0.0293123	-0.00973194	-0.128148	-0.0267796	-0.0458178	-0.160597	-0.0662747	-0.0599697	-0.0624292	-0.0734721	-0.0748156	-0.0714302	-0.0618581	-0.031691	-0.0993096	-0.064656	-0.068285	-0.0382434	-0.0692514
30	0.420458	0.0597985	0.0299112	0.0221876	0.0415556	0.118182	-0.05504	0.193265	0.207266	0.102805	0.0803016	0.014758	0.0362286	-0.00819342	-0.118257	-0.0761588	-0.0691809	0.054327	0.0423448	0.0461465	0.0928866	0.0468158	0.0440693	0.0247078	-0.0118799	0.0264253	-0.00445598	-0.0464749	-0.0147944	0.00269575	0.0373079	-0.00552566	-0.128829	-0.045208	-0.0479072	-0.170342	-0.0871522	-0.0613206	-0.0533461	-0.0477014	-0.0562619	-0.0696556	-0.0642784	-0.024625	-0.0829449	-0.0391585	-0.0397053	-0.0370881	-0.0571496
surface electrode 3
	time
frequency	-1.5	-1.45	-1.4	-1.35	-1.3	-1.25	-1.2	-1.15	-1.1	-1.05	-1	-0.95	-0.9	-0.85	-0.8	-0.75	-0.7	-0.65	-0.6	-0.55	-0.5	-0.45	-0.4	-0.35	-0.3	-0.25	-0.2	-0.15	-0.1	-0.05	0	0.05	0.1	0.15	0.2	0.25	0.3	0.35	0.4	0.45	0.5	0.55	0.6	0.65	0.7	0.75	0.8	0.85	0.9
1	-0.0259566	-0.0347126	-0.0435084	-0.0515655	-0.0601408	-0.068472	-0.0764632	-0.0840072	-0.0904744	-0.0968235	-0.102381	-0.107066	-0.11082	-0.113439	-0.115365	-0.11636	-0.116434	-0.115587	-0.113987	-0.111364	-0.107814	-0.103359	-0.0980279	-0.0923724	-0.0855245	-0.0780201	-0.0699375	-0.0613485	-0.0530289	-0.0436544	-0.0339806	-0.0240833	-0.0140394	-0.00471252	0.00537049	0.0153659	0.0252097	0.0348383	0.0435012	0.0525946	0.0613591	0.0698259	0.0780463	0.085455	0.0933098	0.10098	0.108432	0.115609	0.121908
2	0.0227521	0.0297496	0.0392476	0.0493014	0.0605991	0.0715465	0.081251	0.0892081	0.0952643	0.101172	0.107221	0.1138	0.120688	0.126646	0.131587	0.134101	0.134013	0.131704	0.127865	0.121744	0.113451	0.10294	0.0901904	0.076591	0.0604119	0.043303	0.0256634	0.00791085	-0.00816943	-0.0249635	-0.0409456	-0.0559036	-0.0696049	-0.080929	-0.0915164	-0.100106	-0.106578	-0.110662	-0.11214	-0.11101	-0.106797	-0.0996032	-0.0899195	-0.0793994	-0.0669919	-0.0542174	-0.0417414	-0.0303143	-0.0215189
3	0.0299411	0.0241399	0.0178254	0.0130865	0.0115357	0.0142223	0.0190942	0.0241788	0.028826	0.0340292	0.0386943	0.0403496	0.0367994	0.0289394	0.0154967	-0.00320019	-0.0267621	-0.0541577	-0.0814606	-0.111347	-0.139881	-0.165596	-0.18768	-0.204665	-0.218147	-0.223173	-0.217102	-0.199467	-0.173776	-0.138108	-0.0985115	-0.059231	-0.02331	0.00539455	0.0308494	0.0522504	0.0739734	0.10063	0.130184	0.165257	0.201774	0.23766	0.270112	0.29439	0.310751	0.313293	0.300534	0.273811	0.240761
4	0.257087	0.303178	0.331275	0.335238	0.31349	0.269562	0.215796	0.161198	0.11446	0.0696044	0.0288233	-0.010587	-0.0476055	-0.0768163	-0.100001	-0.114526	-0.125994	-0.141031	-0.157743	-0.172702	-0.178961	-0.178107	-0.170117	-0.150693	-0.114076	-0.0710677	-0.0338	-0.00864883	0.00303131	0.00762161	0.00675626	0.000980124	-0.00872767	-0.0203449	-0.0331164	-0.0406708	-0.0414358	-0.0429122	-0.0518632	-0.0719001	-0.0984468	-0.128518	-0.156746	-0.173017	-0.176707	-0.166681	-0.143667	-0.110692	-0.0794629
5	0.0779313	0.133129	0.181176	0.224772	0.271857	0.309227	0.331334	0.328372	0.298748	0.248038	0.195437	0.152472	0.128153	0.114208	0.0930554	0.0588134	0.0123882	-0.0468054	-0.100919	-0.133611	-0.128786	-0.0919538	-0.0385643	0.00519297	0.0415876	0.0705806	0.0801632	0.0706462	0.0654824	0.0723345	0.0834931	0.0966643	0.107898	0.110813	0.105402	0.0958942	0.088043	0.0830691	0.0716985	0.0506494	0.025777	-0.00516458	-0.0430999	-0.0803259	-0.119652	-0.158366	-0.187418	-0.192995	-0.172773
6	-0.0283955	-0.0412982	-0.0526621	-0.0532822	-0.0437138	-0.0148108	0.0312456	0.0750071	0.106362	0.124646	0.124286	0.105013	0.0629088	0.012154	-0.0426614	-0.0770343	-0.08146	-0.0806619	-0.0871978	-0.0904715	-0.0796991	-0.0551294	-0.0194807	0.00767682	0.0184576	0.0173618	-0.00301686	-0.0443088	-0.0820976	-0.105469	-0.103136	-0.0729527	-0.0164759	0.0413874	0.0815045	0.0906689	0.0837305	0.0644847	0.0350547	-0.00201904	-0.038305	-0.0779318	-0.113958	-0.13666	-0.148555	-0.151226	-0.155741	-0.159771	-0.15525
7	-0.0574179	-0.0689601	-0.0774087	-0.0828052	-0.0883972	-0.0878381	-0.0661266	-0.0240654	0.0249659	0.0794801	0.108791	0.114539	0.085591	0.0403337	-0.0257062	-0.0929285	-0.139179	-0.174482	-0.198538	-0.200729	-0.17748	-0.150374	-0.124228	-0.105067	-0.0873197	-0.0758116	-0.086719	-0.111162	-0.128121	-0.130027	-0.106336	-0.0788452	-0.0462452	-0.00998183	0.0116007	0.0145909	0.0116574	-0.000875504	-0.0157707	-0.0236569	-0.0288885	-0.0482263	-0.0677796	-0.0846449	-0.0950815	-0.0873485	-0.089317	-0.0966389	-0.102907
8	-0.18594	-0.186907	-0.148243	-0.108664	-0.0813929	-0.0737771	-0.054011	-0.00447131	0.0437525	0.104211	0.134925	0.146598	0.135376	0.124234	0.0882549	0.0229502	-0.0512879	-0.112878	-0.148411	-0.173901	-0.201882	-0.218823	-0.212502	-0.186703	-0.152841	-0.131403	-0.133143	-0.126672	-0.118959	-0.111602	-0.0810273	-0.0479303	-0.0110928	0.0162344	0.0189501	0.0174381	0.0157766	-0.011822	-0.0436251	-0.0635208	-0.033871	0.0164817	0.0695584	0.0717755	0.0224767	-0.00977329	-0.0382245	-0.0457515	-0.0578705
9	-0.200077	-0.194039	-0.154596	-0.0930576	-0.0118926	0.0128814	-0.00913694	-0.0210245	-0.0142338	0.0418745	0.0854811	0.12119	0.138081	0.179491	0.221733	0.212064	0.135904	0.0444264	-0.040604	-0.118618	-0.182312	-0.200658	-0.207882	-0.191621	-0.166206	-0.126258	-0.0982463	-0.0517386	-0.0231835	-0.0200318	0.00170249	0.00695466	0.0136314	0.019488	0.0101357	0.0115467	-0.00512624	-0.0789532	-0.118498	-0.115303	-0.0219458	0.0695969	0.133096	0.127134	0.0418584	-0.0121755	-0.0576674	-0.0790967	-0.0939546
10	-0.0411874	-0.0679578	-0.0882396	-0.0540339	0.023453	0.0411748	0.0112356	-0.0681022	-0.130795	-0.0660636	0.0503933	0.126745	0.146385	0.201551	0.265723	0.291338	0.240526	0.152401	0.0394535	-0.0575931	-0.117783	-0.116261	-0.135528	-0.157707	-0.146794	-0.0465299	0.0070248	0.0151434	0.0202286	0.04567	0.0679285	0.0200706	-0.0388029	-0.0458527	-0.0301431	-0.0202104	-0.0418638	-0.157549	-0.166397	-0.0994035	0.061985	0.151929	0.116781	0.0306437	-0.0726054	-0.100813	-0.156116	-0.180783	-0.120045
11	0.101133	0.0403529	-0.0218509	-0.030307	0.0157095	0.0334281	0.0117607	-0.0961008	-0.15277	-0.0711602	0.0803309	0.164544	0.159248	0.157542	0.154847	0.175576	0.190355	0.196482	0.124465	0.0517647	-0.0224524	-0.0786976	-0.0898814	-0.113732	-0.102001	0.0240861	0.0535406	8.99094e-05	-0.0163105	0.0312779	0.0559768	-0.0167123	-0.101769	-0.110973	-0.0581332	-0.0245477	-0.032367	-0.144486	-0.100051	-0.00482081	0.152797	0.213701	0.0661459	-0.0894968	-0.200238	-0.193326	-0.195548	-0.18884	-0.0664813
12	0.119312	0.12156	0.0869296	0.0204238	0.0379071	0.0744299	0.0331743	-0.057899	-0.0711019	-0.0131087	0.109304	0.140642	0.124266	0.0640959	-0.0139007	-0.00564896	0.0476746	0.165017	0.172582	0.102827	0.0215144	-0.0638158	-0.0807374	-0.0883968	-0.0816666	0.0267911	0.021791	-0.0723394	-0.0789089	-0.0355077	-0.0307737	-0.0699218	-0.149516	-0.131034	-0.0469252	-0.0428893	-0.0536626	-0.132257	-0.0369536	0.0542267	0.135255	0.148101	-0.00636098	-0.136694	-0.238222	-0.195365	-0.136038	-0.0883636	0.00168266
13	0.0369933	0.133881	0.194111	0.0882247	0.0858001	0.124576	0.0676729	0.00768634	0.0182139	0.0438835	0.126577	0.0742431	0.010685	-0.0292894	-0.0878751	-0.0788964	-0.0396778	0.125699	0.163453	0.0465959	-0.0140459	-0.0452795	-0.0558283	-0.0736731	-0.101879	-0.026365	-0.0507889	-0.154631	-0.143995	-0.0880882	-0.0970375	-0.124568	-0.16712	-0.0990531	-0.0192966	-0.0964626	-0.126137	-0.17472	-0.0592309	0.0366588	0.0332636	-0.0272685	-0.0830505	-0.133373	-0.192253	-0.105371	-0.0372201	-0.0106112	0.0357702
14	-0.0458101	0.0786478	0.233654	0.148521	0.132337	0.148325	0.0917326	0.0452603	0.0624711	0.0914532	0.143387	0.0140476	-0.0967831	-0.102518	-0.0769694	-0.0344365	-0.0336676	0.114261	0.136972	-0.0146921	-0.0599243	-0.0476862	-0.0245285	-0.0419138	-0.123774	-0.108888	-0.13674	-0.206063	-0.194305	-0.111452	-0.0989214	-0.123686	-0.117433	-0.0460707	-0.0251322	-0.134089	-0.16731	-0.194767	-0.126165	-0.0336467	-0.0774302	-0.173727	-0.139612	-0.0921915	-0.0894165	0.00513178	0.0296033	0.0103919	0.0446618
15	-0.0703585	0.0209339	0.182102	0.165391	0.175476	0.145794	0.0928763	0.0296823	0.0414706	0.124574	0.156869	-0.0264155	-0.153294	-0.146207	-0.0438583	0.0490481	0.0487219	0.130396	0.0988537	-0.0564959	-0.0963785	-0.0769239	-0.0192679	-0.0169115	-0.127712	-0.166416	-0.194407	-0.235103	-0.211622	-0.104253	-0.075912	-0.0816852	-0.0287208	0.015608	-0.050573	-0.139222	-0.156784	-0.15738	-0.161879	-0.0975567	-0.153932	-0.235728	-0.150174	-0.0389974	0.0438453	0.103756	0.0573923	0.00627481	0.0348595
16	-0.0222809	-0.00539682	0.102362	0.157127	0.192126	0.109907	0.0869076	-0.0158264	-0.0032391	0.148558	0.143069	-0.0518901	-0.154798	-0.145138	-0.0234974	0.100388	0.124833	0.129451	0.0455263	-0.0809698	-0.108283	-0.0957158	-0.0315503	-0.019342	-0.122318	-0.162934	-0.204498	-0.230274	-0.191313	-0.0890982	-0.0690539	-0.0353819	0.0482514	0.0619351	-0.0557161	-0.107478	-0.119683	-0.0977757	-0.144468	-0.127548	-0.190852	-0.233176	-0.102735	0.0264387	0.166124	0.163914	0.0628367	0.00237321	0.0046112
17	0.0599494	-0.00118771	0.0317098	0.144014	0.17236	0.0398869	0.0821888	-0.0332997	-0.0304329	0.139137	0.0959709	-0.0564019	-0.122573	-0.114697	-0.0425536	0.0795625	0.132141	0.113069	-0.0126061	-0.0892328	-0.0975749	-0.108573	-0.0586643	-0.0176296	-0.0882637	-0.124615	-0.182487	-0.191423	-0.165445	-0.0962393	-0.0721197	-0.0456186	0.0676831	0.116798	-0.017471	-0.0532973	-0.0995484	-0.0680351	-0.0889267	-0.11502	-0.194983	-0.22427	-0.0473724	0.0786945	0.218782	0.190411	0.074333	-0.00878094	-0.000441686
18	0.14262	0.0244049	-0.000863572	0.128221	0.117664	-0.0476569	0.0646113	-0.0254592	0.00143238	0.150437	0.0201136	-0.0740978	-0.0794853	-0.0663044	-0.0651018	0.0222373	0.0864301	0.0782973	-0.0665158	-0.103709	-0.0622873	-0.0845648	-0.0668495	-0.0232344	-0.0578926	-0.0857689	-0.148861	-0.110523	-0.124972	-0.11184	-0.0876918	-0.0800083	0.0645379	0.151057	0.0675137	0.0230551	-0.0929445	-0.0649904	-0.0281988	-0.0830977	-0.194561	-0.220047	0.0010329	0.110031	0.223376	0.194364	0.106381	-0.00031558	0.0132862
19	0.177379	0.0402033	-0.0101666	0.105099	0.0452824	-0.131998	0.0284842	-0.00152446	0.0659391	0.166786	-0.0651771	-0.11184	-0.0400883	-0.0229544	-0.0881445	-0.0451374	0.0198519	0.0384736	-0.106776	-0.120637	-0.0170506	-0.0440495	-0.0596271	-0.0194554	-0.0309004	-0.0818464	-0.114189	-0.0119021	-0.100668	-0.124853	-0.106484	-0.115006	0.0482899	0.170841	0.180368	0.104951	-0.10077	-0.089602	0.00319287	-0.0397109	-0.185274	-0.218465	0.0110827	0.10625	0.184995	0.180054	0.147996	0.0333771	0.0593597
20	0.13507	0.0420689	-0.004777	0.0594125	-0.0374876	-0.17437	-0.0231621	0.0174866	0.131032	0.159221	-0.136924	-0.156495	-0.00528564	0.0111522	-0.0885961	-0.119236	-0.0365226	0.00160801	-0.128728	-0.133173	0.0297958	-0.0127139	-0.0501195	0.00107443	0.00451179	-0.128902	-0.0482559	0.0538757	-0.0840643	-0.129658	-0.106584	-0.126296	0.0204664	0.201522	0.267673	0.186549	-0.11501	-0.10564	-0.0111991	0.0118347	-0.179442	-0.1999	-0.0128382	0.0747791	0.125914	0.145014	0.186209	0.086888	0.109871
21	0.0696235	0.0168943	0.0139092	0.0427629	-0.0745194	-0.196766	-0.0741829	0.00805177	0.156217	0.165508	-0.177482	-0.21766	-0.00784188	0.0358804	-0.102356	-0.15605	-0.0705655	-0.0265186	-0.120839	-0.13574	0.037355	0.0118697	-0.0411638	0.0333971	0.0220389	-0.141109	-0.0304562	0.0763005	-0.0967739	-0.11039	-0.103932	-0.0999715	0.032557	0.184902	0.342563	0.244498	-0.110439	-0.148275	-0.0455702	0.0804638	-0.131671	-0.204669	-0.0627686	0.0318621	0.0804296	0.119317	0.20109	0.148411	0.17013
22	0.0150392	-0.0398046	0.0600379	0.0438983	-0.0878554	-0.198124	-0.0939444	-0.018728	0.152588	0.121258	-0.223501	-0.257122	-0.00133754	0.0600264	-0.129194	-0.156589	-0.0862966	-0.0434358	-0.101472	-0.129563	0.0285424	0.00748503	-0.0431041	0.0716881	0.0247816	-0.118049	-0.00279289	0.040668	-0.136712	-0.056769	-0.0912867	-0.0553307	0.0870728	0.159218	0.38248	0.256409	-0.109242	-0.179257	-0.0721909	0.138637	-0.100345	-0.193389	-0.0889724	-0.000376214	0.0331928	0.117395	0.18638	0.214044	0.216923
23	-0.0590221	-0.0419695	0.111082	0.0645395	-0.089755	-0.188514	-0.118589	-0.0667354	0.113204	0.0721317	-0.233256	-0.293683	-0.00865882	0.0854046	-0.132015	-0.152492	-0.103721	-0.0569297	-0.0649873	-0.138492	0.0207053	-0.00434168	-0.061579	0.101093	0.0488772	-0.104764	0.0153831	-0.0200744	-0.136821	-0.037856	-0.0441661	-0.00121337	0.11247	0.189729	0.334001	0.269583	-0.0932568	-0.202622	-0.122768	0.230148	-0.0655131	-0.171265	-0.130091	-0.0264854	0.0171178	0.109662	0.186677	0.218529	0.212987
24	-0.10959	-0.0192466	0.159432	0.0903528	-0.0623158	-0.178024	-0.120308	-0.120964	0.0355452	0.0390878	-0.21731	-0.304187	-0.0356354	0.112777	-0.113313	-0.125264	-0.10861	-0.0677153	-0.0275311	-0.15265	-0.00548579	0.00924235	-0.0939109	0.112281	0.0781872	-0.0864006	0.00560129	-0.0685913	-0.101611	-0.033089	-0.017165	0.0280082	0.131761	0.231338	0.254569	0.245383	-0.079388	-0.211913	-0.192183	0.304544	-0.00195636	-0.131679	-0.138095	-0.0394543	0.033732	0.132551	0.174107	0.170192	0.154098
25	-0.114666	-0.0341366	0.202358	0.118752	-0.0480476	-0.198623	-0.110067	-0.129333	-0.0152996	-0.0302393	-0.226545	-0.285214	-0.0213638	0.113755	-0.139409	-0.0918386	-0.0882124	-0.0536907	-0.00269434	-0.163419	-0.0344003	0.0100789	-0.125477	0.101134	0.0668214	-0.0321907	0.0264538	-0.119066	-0.106768	-0.00316413	-5.35875e-05	0.0587232	0.173763	0.243798	0.194543	0.200743	-0.0613863	-0.221714	-0.181246	0.337586	0.0128296	-0.0959122	-0.11699	-0.028807	0.0174305	0.177137	0.133839	0.120341	0.132302
26	-0.107231	-0.0724377	0.20895	0.139788	-0.030172	-0.218046	-0.0934619	-0.0845817	-0.0339035	-0.0982414	-0.238264	-0.235469	0.00934915	0.0845941	-0.182719	-0.0714159	-0.0398813	-0.0179837	0.0078403	-0.163082	-0.0669316	0.00874258	-0.136262	0.0712614	0.0417052	0.0225344	0.0683206	-0.154408	-0.120027	0.0327292	0.0136698	0.0791065	0.195096	0.223582	0.125787	0.144936	-0.0395778	-0.199389	-0.117362	0.323532	-0.0127972	-0.0666166	-0.0783664	-0.00387719	-0.0277795	0.215826	0.0599008	0.0465881	0.123519
27	-0.115609	-0.0689505	0.205745	0.14422	-0.0148897	-0.206379	-0.0862926	-0.0641223	-0.0536118	-0.140154	-0.232769	-0.189941	0.0299552	0.0549565	-0.182096	-0.0421089	0.00436046	-5.22078e-05	0.0107681	-0.159093	-0.084628	0.0179615	-0.126176	0.0370669	0.0316844	0.0340443	0.0830535	-0.172516	-0.0892638	0.0383511	0.0072432	0.0822205	0.155312	0.228438	0.0745074	0.0909147	-0.019907	-0.171527	-0.0874478	0.305074	-0.030905	-0.0338587	-0.0605647	0.0159986	-0.0329348	0.262712	0.00639405	-0.0343646	0.084436
28	-0.113558	-0.00706903	0.228109	0.143034	-0.0212444	-0.167197	-0.0843345	-0.108105	-0.104347	-0.177486	-0.215271	-0.15289	0.0466649	0.0454191	-0.13323	0.0267756	0.0321697	0.00511839	0.00744641	-0.158814	-0.0858963	0.0330033	-0.111318	0.00111618	0.0368044	0.0247419	0.055259	-0.184144	-0.0228202	0.00387221	-0.0262723	0.0659978	0.085799	0.277863	0.0606179	0.0478276	-0.0188438	-0.184602	-0.0830015	0.303441	-0.0136428	0.00177795	-0.0515511	0.0237228	0.039678	0.335894	-0.0105765	-0.101629	0.0335918
29	-0.0544328	0.0977358	0.230533	0.130787	-0.0261683	-0.109159	-0.0867098	-0.178511	-0.155493	-0.174048	-0.167086	-0.159235	0.0562794	0.0766055	-0.0307119	0.0813198	0.0343794	-0.0326296	0.0171174	-0.132686	-0.0857759	0.023686	-0.0702548	-0.0405431	0.023442	-0.0423906	0.00963636	-0.136218	0.034417	-0.0432013	-0.104708	-0.0115147	0.0241918	0.341683	0.0793867	0.0205646	-0.0466862	-0.219889	-0.137437	0.352379	0.037177	0.0294926	-0.0603113	0.078579	0.145538	0.412492	0.0415381	-0.124682	0.00771329
30	-0.0232264	0.107963	0.206809	0.150926	-0.0450533	-0.0644594	-0.0502229	-0.200611	-0.169542	-0.18874	-0.128968	-0.128945	0.0401839	0.0650736	0.0258511	0.128329	0.0838925	-0.0457373	0.0281317	-0.0884513	-0.0970662	0.0253965	-0.0197213	-0.0476646	0.00865985	-0.0331951	-0.0102641	-0.130157	0.0291405	-0.032753	-0.158893	-0.0470672	-0.0310574	0.312771	0.122489	-0.0271615	-0.0476973	-0.21634	-0.1435	0.319501	0.0503558	0.0345015	-0.0548292	0.112056	0.164519	0.453639	0.0779603	-0.125698	-0.037714
surface electrode 4
	time
frequency	-1.5	-1.45	-1.4	-1.35	-1.3	-1.25	-1.2	-1.15	-1.1	-1.05	-1	-0.95	-0.9	-0.85	-0.8	-0.75	-0.7	-0.65	-0.6	-0.55	-0.5	-0.45	-0.4	-0.35	-0.3	-0.25	-0.2	-0.15	-0.1	-0.05	0	0.05	0.1	0.15	0.2	0.25	0.3	0.35	0.4	0.45	0.5	0.55	0.6	0.65	0.7	0.75	0.8	0.85	0.9
1	0.132098	0.110238	0.0904025	0.0737202	0.0572309	0.0421868	0.0283708	0.0155717	0.00448984	-0.0068869	-0.0177558	-0.0282366	-0.0383905	-0.0474751	-0.056967	-0.0660332	-0.07463	-0.082724	-0.0897126	-0.096707	-0.103037	-0.108637	-0.113452	-0.117156	-0.120322	-0.122569	-0.12386	-0.124166	-0.123546	-0.121879	-0.119164	-0.115392	-0.110561	-0.10517	-0.0983318	-0.0904706	-0.0816174	-0.0718141	-0.0619671	-0.0505002	-0.0382754	-0.0253707	-0.0118576	0.00110189	0.0156245	0.0306208	0.0460652	0.0619224	0.0768926
2	-0.0161522	-0.0177581	-0.0194306	-0.0210225	-0.0228033	-0.0246437	-0.0265338	-0.0284468	-0.0301979	-0.0320343	-0.0337627	-0.0353512	-0.036781	-0.0379508	-0.0390604	-0.0400249	-0.0408628	-0.0415935	-0.04219	-0.0427782	-0.043344	-0.0439216	-0.0445372	-0.0451554	-0.0458809	-0.0466488	-0.0474186	-0.0481299	-0.0486736	-0.0490832	-0.0492606	-0.0491651	-0.0487619	-0.0481019	-0.047072	-0.0457116	-0.0440143	-0.0419694	-0.0397705	-0.0370631	-0.0340447	-0.0307485	-0.0272092	-0.0237745	-0.019941	-0.0160646	-0.0121934	-0.00834902	-0.00483428
3	-0.0180148	-0.018738	-0.0194453	-0.0200207	-0.0204991	-0.020801	-0.0209369	-0.020943	-0.02087	-0.020733	-0.020572	-0.0204262	-0.0203188	-0.0202682	-0.0202805	-0.0203727	-0.0205533	-0.0207959	-0.0210104	-0.0211663	-0.0212168	-0.0211857	-0.0211315	-0.021091	-0.0210484	-0.020981	-0.0208959	-0.0208322	-0.020832	-0.020889	-0.0209681	-0.0210392	-0.0211074	-0.0211808	-0.0212758	-0.0213693	-0.0214337	-0.0214307	-0.0213461	-0.0211576	-0.020869	-0.02049	-0.0200336	-0.0195529	-0.0189652	-0.0182938	-0.017542	-0.0167442	-0.0160103
4	-0.0206314	-0.0219056	-0.0230677	-0.0239291	-0.0245685	-0.0249067	-0.0249484	-0.0247024	-0.0243299	-0.0239607	-0.0237393	-0.0236439	-0.0236493	-0.0237719	-0.0240605	-0.0244531	-0.024867	-0.0252862	-0.0256558	-0.0259766	-0.0261499	-0.0261699	-0.0260549	-0.025885	-0.0256876	-0.0254968	-0.0253607	-0.0253696	-0.0255137	-0.0257328	-0.0259463	-0.0261009	-0.0261008	-0.025921	-0.0255194	-0.0249528	-0.0242796	-0.0234977	-0.0226779	-0.0217402	-0.0208159	-0.0200143	-0.0195031	-0.0193686	-0.0195293	-0.0199339	-0.0205682	-0.021421	-0.0223282
5	-0.0177214	-0.0188314	-0.0197614	-0.0203732	-0.0208898	-0.021296	-0.0217097	-0.0220938	-0.0223641	-0.0226754	-0.0230913	-0.0234189	-0.0233388	-0.0229714	-0.0225421	-0.022224	-0.0219274	-0.0217148	-0.021676	-0.0216673	-0.0216447	-0.0217254	-0.0219173	-0.0221233	-0.0223329	-0.0224928	-0.0225527	-0.0224989	-0.0223586	-0.0221652	-0.02198	-0.0218616	-0.0220327	-0.0225063	-0.0231644	-0.0237785	-0.0241717	-0.0242189	-0.0240002	-0.0235776	-0.0230493	-0.0224639	-0.0219766	-0.0216345	-0.0211684	-0.0205521	-0.0199072	-0.0193455	-0.0190666
6	-0.018996	-0.0194233	-0.0194771	-0.0194098	-0.0195442	-0.0197398	-0.0199585	-0.0204379	-0.020883	-0.0213918	-0.0222096	-0.0230932	-0.0236814	-0.0239626	-0.0239702	-0.023581	-0.0229499	-0.0222959	-0.0219255	-0.0218593	-0.0221457	-0.0227808	-0.0233962	-0.0237047	-0.0236333	-0.0231706	-0.0224915	-0.0218033	-0.0214026	-0.0215542	-0.0222205	-0.0229589	-0.0237016	-0.0243424	-0.0247228	-0.0249306	-0.0251673	-0.0252653	-0.0253059	-0.0253805	-0.0251414	-0.0247249	-0.0243423	-0.0239782	-0.0234227	-0.0228503	-0.0224208	-0.0220291	-0.0217037
7	-0.0194572	-0.0193923	-0.0193045	-0.019171	-0.0189484	-0.0185742	-0.0182014	-0.0181436	-0.0183564	-0.0188248	-0.0195042	-0.0201424	-0.0205568	-0.0207142	-0.0207252	-0.0204507	-0.0199789	-0.0194838	-0.0190417	-0.018753	-0.0188987	-0.0196017	-0.0204812	-0.0210858	-0.0212	-0.0207067	-0.020022	-0.0193977	-0.0190654	-0.0191159	-0.0195389	-0.020123	-0.0206968	-0.0211722	-0.0214023	-0.0214977	-0.0216846	-0.0217149	-0.0216314	-0.0215697	-0.0213989	-0.021269	-0.0213315	-0.021386	-0.0212803	-0.0210265	-0.0206278	-0.0201943	-0.0199056
8	-0.0209445	-0.0206901	-0.0205545	-0.0204375	-0.0202614	-0.0197912	-0.0192489	-0.0189624	-0.0191159	-0.0196042	-0.0202608	-0.0207707	-0.0210166	-0.0210606	-0.0210704	-0.0209588	-0.0207216	-0.0203728	-0.0197754	-0.0191664	-0.0190284	-0.0193292	-0.0198164	-0.0204389	-0.0209312	-0.0207932	-0.0203383	-0.0198231	-0.0195585	-0.0195063	-0.0195862	-0.0197638	-0.0200817	-0.0205851	-0.0210947	-0.0215852	-0.0220975	-0.0224079	-0.0223846	-0.0220675	-0.0216125	-0.0212749	-0.021273	-0.0213317	-0.021321	-0.0211382	-0.0206922	-0.0202491	-0.0200024
9	-0.0221268	-0.0213433	-0.0211117	-0.0210128	-0.0206939	-0.0201248	-0.0201235	-0.0200663	-0.0202267	-0.0205427	-0.021064	-0.0215333	-0.0218649	-0.0219192	-0.0220974	-0.0224966	-0.0226352	-0.0221171	-0.021134	-0.020277	-0.0201819	-0.020452	-0.0210748	-0.0217202	-0.0223256	-0.0224899	-0.0224122	-0.0219507	-0.02146	-0.020953	-0.0206477	-0.0206243	-0.0211285	-0.0219176	-0.0225923	-0.0232757	-0.0239056	-0.0242145	-0.0240571	-0.0235301	-0.0231045	-0.0228209	-0.0228013	-0.022681	-0.0225785	-0.0224523	-0.0222176	-0.0219305	-0.0216237
10	-0.018216	-0.0177026	-0.0171747	-0.016692	-0.0165176	-0.0163446	-0.01674	-0.0166988	-0.0171778	-0.017263	-0.0170849	-0.0171439	-0.0178336	-0.0188785	-0.0199771	-0.0200758	-0.0190641	-0.0180127	-0.0173276	-0.0174896	-0.0185836	-0.0195705	-0.0204869	-0.0206446	-0.0204504	-0.0206283	-0.0211663	-0.0210812	-0.0204619	-0.0195204	-0.0189847	-0.0187575	-0.01943	-0.0207503	-0.0219293	-0.0225499	-0.0223922	-0.0220977	-0.0220657	-0.0220174	-0.0217777	-0.0216981	-0.0222057	-0.0226237	-0.0228159	-0.0227726	-0.0228223	-0.0227164	-0.0223188
11	-0.0144119	-0.0147898	-0.0135969	-0.0125701	-0.0120834	-0.0114481	-0.011643	-0.011797	-0.013064	-0.0135322	-0.0134302	-0.0136982	-0.0145959	-0.01583	-0.0170877	-0.0168807	-0.015418	-0.0145664	-0.014539	-0.0157063	-0.018151	-0.0203884	-0.0217883	-0.0218062	-0.0210541	-0.0206035	-0.0209501	-0.021194	-0.0209045	-0.0196909	-0.0189043	-0.0185687	-0.0192636	-0.0209789	-0.0228517	-0.0237117	-0.0235077	-0.0234908	-0.0238109	-0.0243887	-0.024241	-0.0239215	-0.0243261	-0.0252816	-0.0261125	-0.0263679	-0.0264963	-0.0262896	-0.0257689
12	-0.0101568	-0.0112103	-0.010268	-0.00870387	-0.00727236	-0.00620544	-0.006664	-0.00772001	-0.0102271	-0.01222	-0.0136567	-0.0144948	-0.0149274	-0.0152747	-0.016167	-0.0159658	-0.0147568	-0.0144071	-0.0150573	-0.0169315	-0.0205176	-0.024274	-0.0267658	-0.0271093	-0.0264494	-0.0256921	-0.0252491	-0.0252015	-0.0254683	-0.0243811	-0.0231504	-0.0224523	-0.0234376	-0.0254546	-0.027963	-0.0295721	-0.0302551	-0.0309285	-0.0313905	-0.031992	-0.0317545	-0.0311613	-0.0311867	-0.0321483	-0.0332955	-0.0340602	-0.0343127	-0.03367	-0.0327608
13	-0.00254595	-0.00456954	-0.00514141	-0.0035336	-0.00148878	-0.00118676	-0.00250669	-0.00425933	-0.00821934	-0.0125485	-0.0161671	-0.0172726	-0.0166282	-0.0162163	-0.0168613	-0.0165086	-0.0148772	-0.0142342	-0.0154643	-0.0184276	-0.0236741	-0.0289421	-0.0322365	-0.0330658	-0.0329825	-0.0325231	-0.0314447	-0.0306215	-0.031233	-0.0307402	-0.0292514	-0.0279902	-0.0292819	-0.0314844	-0.0342742	-0.0363396	-0.0379875	-0.0394191	-0.040111	-0.0401726	-0.0392012	-0.0383064	-0.0385222	-0.039381	-0.0402279	-0.0414482	-0.0421752	-0.040757	-0.039336
14	0.00541702	0.00224517	-0.00129173	-0.000573356	0.00116312	0.000208495	-0.00162608	-0.00292068	-0.00684162	-0.0129343	-0.0183013	-0.019345	-0.0179021	-0.0170056	-0.0176245	-0.0175319	-0.015371	-0.0124477	-0.0129883	-0.0170898	-0.0232449	-0.0291362	-0.0331944	-0.0344888	-0.0348594	-0.0352411	-0.0343046	-0.0325948	-0.0327964	-0.0335682	-0.0328705	-0.0309779	-0.0316952	-0.0330471	-0.0354107	-0.0368831	-0.0388122	-0.0414099	-0.0426315	-0.0419017	-0.0398022	-0.0387714	-0.0395382	-0.039928	-0.0400078	-0.041676	-0.0431861	-0.0416183	-0.0399145
15	0.00681002	0.00343907	-0.00239808	-0.0029721	-0.00195641	-0.00336818	-0.00467361	-0.00537975	-0.00769999	-0.0133906	-0.0193278	-0.0199644	-0.0182576	-0.017011	-0.0174919	-0.0181435	-0.0160831	-0.0107689	-0.009474	-0.0140087	-0.0195169	-0.0243683	-0.0289085	-0.0300855	-0.0300554	-0.0312176	-0.0312903	-0.029201	-0.0286037	-0.0303131	-0.0309796	-0.029024	-0.0289563	-0.0291604	-0.030276	-0.030345	-0.0317462	-0.0353881	-0.0369517	-0.0356703	-0.0327965	-0.0320819	-0.0332354	-0.0325539	-0.0322113	-0.034198	-0.03633	-0.0353768	-0.0338372
16	0.00259349	-0.000531557	-0.00739047	-0.00845531	-0.00772477	-0.00873506	-0.00900542	-0.00948643	-0.0101371	-0.0148949	-0.0207033	-0.0209332	-0.0189423	-0.0171348	-0.0176636	-0.0189452	-0.0171524	-0.0110818	-0.00817974	-0.0123207	-0.016693	-0.0200006	-0.0244935	-0.025045	-0.024523	-0.026536	-0.0274462	-0.0253089	-0.0243611	-0.0262536	-0.0274456	-0.0258834	-0.0258606	-0.0257266	-0.0253184	-0.024177	-0.0250531	-0.0290082	-0.0308655	-0.0291441	-0.0260654	-0.0259394	-0.0268315	-0.0251183	-0.0250605	-0.0272397	-0.0296234	-0.0293129	-0.0279536
17	-0.00281646	-0.00485394	-0.0115702	-0.0129703	-0.011711	-0.0124981	-0.0119393	-0.0117679	-0.0117558	-0.0153985	-0.0203263	-0.020495	-0.0182147	-0.0163855	-0.0171059	-0.0184049	-0.017265	-0.0122269	-0.00848062	-0.0110751	-0.0145507	-0.0163985	-0.0198698	-0.0202639	-0.0195859	-0.0222276	-0.0233663	-0.0216916	-0.0207745	-0.0222934	-0.0232892	-0.022057	-0.0226916	-0.0229226	-0.0214156	-0.0197192	-0.0202469	-0.0234189	-0.0256149	-0.0241337	-0.0209191	-0.0212141	-0.0220032	-0.0196227	-0.0196289	-0.0219419	-0.02406	-0.0240537	-0.0229037
18	-0.00649242	-0.008025	-0.0132748	-0.0142264	-0.012983	-0.0135926	-0.0128467	-0.0119116	-0.0116989	-0.0145973	-0.0178227	-0.0178467	-0.0154906	-0.014382	-0.0154293	-0.0162151	-0.0155258	-0.0121782	-0.00893694	-0.00983397	-0.0128434	-0.0139477	-0.0154812	-0.0155231	-0.0152701	-0.0183472	-0.0191865	-0.018014	-0.0174591	-0.0183704	-0.0185706	-0.0178604	-0.0188676	-0.0197084	-0.0178352	-0.0160593	-0.0164335	-0.0185098	-0.0206878	-0.0195483	-0.0166316	-0.0173537	-0.0178138	-0.0155573	-0.0155689	-0.0178735	-0.0192139	-0.0188711	-0.0178507
19	-0.00791785	-0.00911147	-0.0128227	-0.0134432	-0.0125495	-0.0130375	-0.0124765	-0.0109139	-0.0106627	-0.0129242	-0.0148117	-0.0147456	-0.0125094	-0.012385	-0.0135273	-0.0139104	-0.0135661	-0.0114375	-0.00900572	-0.00873281	-0.0116576	-0.01251	-0.0123338	-0.0121663	-0.0123379	-0.0155155	-0.0161679	-0.0151976	-0.0149763	-0.0152896	-0.0150054	-0.0147293	-0.0155535	-0.0166995	-0.0149994	-0.0135423	-0.0138157	-0.0149541	-0.0168746	-0.0162271	-0.0137705	-0.0148077	-0.0151177	-0.0130785	-0.0128893	-0.0152158	-0.0158285	-0.01497	-0.01392
20	-0.00853623	-0.0093929	-0.0119312	-0.0127906	-0.0118857	-0.0123901	-0.0118436	-0.00982647	-0.00982731	-0.011556	-0.0127992	-0.0124543	-0.0103439	-0.0113519	-0.0121551	-0.0123171	-0.0122658	-0.0107583	-0.00906895	-0.00818258	-0.0111055	-0.0117852	-0.0103889	-0.0104122	-0.0108563	-0.0139621	-0.0145565	-0.013572	-0.0133888	-0.013303	-0.0130597	-0.012852	-0.0135518	-0.0142783	-0.0132148	-0.0119876	-0.012438	-0.0130358	-0.014218	-0.0143026	-0.0121585	-0.0135512	-0.0137592	-0.0118444	-0.0114039	-0.0137042	-0.0140792	-0.0124002	-0.0116407
21	-0.00922597	-0.00942157	-0.0115548	-0.0126314	-0.011863	-0.0118328	-0.0116944	-0.00938824	-0.00929646	-0.0107082	-0.0118207	-0.011511	-0.0094127	-0.0107946	-0.0117069	-0.0116732	-0.0118498	-0.0109732	-0.00943589	-0.00811192	-0.0110202	-0.0119342	-0.00991572	-0.00978216	-0.0105773	-0.0133198	-0.0143991	-0.0130761	-0.0126812	-0.0121548	-0.0122858	-0.012455	-0.0127128	-0.0130571	-0.012334	-0.011707	-0.0119839	-0.0118517	-0.0130382	-0.0135482	-0.0119456	-0.0134581	-0.0135756	-0.0117502	-0.0108954	-0.013056	-0.0136325	-0.0115228	-0.0103509
22	-0.0100484	-0.00967647	-0.0118756	-0.0132896	-0.0120479	-0.0114402	-0.011584	-0.00903717	-0.00925567	-0.0104657	-0.0118019	-0.0113513	-0.00909928	-0.0107366	-0.0118969	-0.0117892	-0.0119123	-0.0117719	-0.00996246	-0.00855452	-0.0114013	-0.0124462	-0.0101927	-0.0100136	-0.0112784	-0.013596	-0.0148507	-0.0132562	-0.0122975	-0.0116335	-0.0121361	-0.0128783	-0.0128185	-0.0125241	-0.0117327	-0.0123026	-0.0121218	-0.0112961	-0.0127863	-0.0130806	-0.0126261	-0.0144229	-0.0138885	-0.0120205	-0.0109615	-0.0130804	-0.014168	-0.0113966	-0.00985645
23	-0.0115814	-0.0105695	-0.0129124	-0.0150643	-0.0121326	-0.0111665	-0.0119972	-0.00882739	-0.00929812	-0.0109525	-0.0127135	-0.0119824	-0.00889161	-0.0107608	-0.0129027	-0.0123128	-0.0129387	-0.0132718	-0.0109661	-0.00937883	-0.0119604	-0.0135275	-0.0112327	-0.0109897	-0.0126736	-0.0144486	-0.0157067	-0.0141467	-0.0121679	-0.0115551	-0.0128629	-0.0138062	-0.0137583	-0.0124443	-0.0121827	-0.0133879	-0.0125993	-0.0120534	-0.0128413	-0.0136358	-0.0138028	-0.0159138	-0.0151635	-0.01292	-0.0116467	-0.0135672	-0.0158346	-0.0123601	-0.0102377
24	-0.0131694	-0.0120144	-0.0145926	-0.017214	-0.0113693	-0.010514	-0.0125876	-0.00904158	-0.00915635	-0.0120098	-0.014454	-0.0130556	-0.00828013	-0.0102919	-0.0144352	-0.0131315	-0.0146835	-0.0154324	-0.0123394	-0.00999935	-0.012473	-0.0149327	-0.0127948	-0.0122721	-0.0141034	-0.0153637	-0.0161833	-0.0151113	-0.0120685	-0.0115125	-0.0136786	-0.0145767	-0.014988	-0.012695	-0.0131284	-0.0148887	-0.0129148	-0.0135415	-0.0133663	-0.0146249	-0.0151173	-0.017297	-0.0168318	-0.0141156	-0.0123641	-0.0142668	-0.0180029	-0.014289	-0.0113143
25	-0.014015	-0.0126098	-0.0156131	-0.0185472	-0.0101778	-0.00866464	-0.0123168	-0.00851563	-0.00883616	-0.0119821	-0.0147613	-0.0130815	-0.00753333	-0.00963084	-0.0150795	-0.0136372	-0.0153265	-0.0165983	-0.0132029	-0.010241	-0.0117534	-0.0151031	-0.0138649	-0.0132691	-0.0148073	-0.0154081	-0.0148256	-0.0145361	-0.0109827	-0.0113214	-0.0136917	-0.0146918	-0.0153607	-0.013154	-0.0122269	-0.0163296	-0.0128399	-0.0133532	-0.0125873	-0.013602	-0.0156342	-0.0180321	-0.0174059	-0.0144309	-0.0121259	-0.0147273	-0.0191692	-0.0155013	-0.0111967
26	-0.0138296	-0.0117751	-0.0151738	-0.0184227	-0.00902885	-0.00669402	-0.0112908	-0.00751341	-0.0080164	-0.01044	-0.0131101	-0.0119358	-0.00703848	-0.00932131	-0.014563	-0.0133708	-0.0146091	-0.0160624	-0.0133643	-0.00973599	-0.009753	-0.0138668	-0.0140353	-0.0136887	-0.014405	-0.0142685	-0.0120206	-0.0124597	-0.00930338	-0.0111618	-0.0133676	-0.0139123	-0.0148917	-0.0135478	-0.0100408	-0.0166903	-0.0124961	-0.0111502	-0.00993224	-0.0106909	-0.0145016	-0.017518	-0.016759	-0.0139611	-0.0109436	-0.0144681	-0.0186173	-0.0151084	-0.0101563
27	-0.0133133	-0.0110531	-0.0145493	-0.0173681	-0.00768582	-0.00584815	-0.0105918	-0.00749565	-0.00710658	-0.00953504	-0.0120749	-0.0107866	-0.00644703	-0.0092963	-0.0138672	-0.0128219	-0.0141322	-0.0150983	-0.0131246	-0.00871032	-0.00855572	-0.0129204	-0.0138952	-0.0134661	-0.0133361	-0.0131331	-0.00969441	-0.0106274	-0.0081771	-0.0109197	-0.0133159	-0.0124403	-0.0136688	-0.0133781	-0.00921171	-0.0159594	-0.0120052	-0.00998171	-0.00816513	-0.00901101	-0.0128388	-0.0160545	-0.0156975	-0.013325	-0.0101195	-0.0139368	-0.017266	-0.0142397	-0.00993993
28	-0.0129355	-0.0115325	-0.0145901	-0.0158877	-0.00612484	-0.00606538	-0.0106712	-0.00883653	-0.00734815	-0.0106774	-0.0123094	-0.0101278	-0.00608493	-0.00972484	-0.0134073	-0.0127099	-0.0145869	-0.0147451	-0.0127796	-0.0079724	-0.00897348	-0.0132575	-0.0139682	-0.0127427	-0.0122016	-0.0124313	-0.00858238	-0.00990381	-0.0079206	-0.0104414	-0.0130555	-0.0107516	-0.0122644	-0.0126419	-0.0105298	-0.0149495	-0.0116419	-0.0107043	-0.00891013	-0.00977215	-0.0123193	-0.0143993	-0.014485	-0.0127036	-0.0100598	-0.0138366	-0.0161494	-0.0140631	-0.0108349
29	-0.0124719	-0.0119054	-0.0141187	-0.0129083	-0.00483381	-0.00630614	-0.0112649	-0.0108449	-0.00923117	-0.0131448	-0.0129385	-0.00889491	-0.00599366	-0.0102372	-0.0129095	-0.0122955	-0.0149421	-0.0140641	-0.0122986	-0.00802112	-0.0102297	-0.0139147	-0.0132522	-0.0108787	-0.0108623	-0.0118184	-0.00860967	-0.010662	-0.00847899	-0.00878185	-0.0116045	-0.00852019	-0.0102378	-0.01222	-0.0123543	-0.0139818	-0.0116971	-0.0126076	-0.011146	-0.0117425	-0.0121674	-0.0127703	-0.0129201	-0.0119692	-0.0100067	-0.0130209	-0.0148048	-0.0144066	-0.0120281
30	-0.0116387	-0.0115064	-0.0132644	-0.0112006	-0.00498881	-0.0066192	-0.0109558	-0.0118309	-0.0098065	-0.0129058	-0.0123856	-0.008505	-0.00712989	-0.0102649	-0.0116499	-0.011468	-0.0140794	-0.013012	-0.011876	-0.0078266	-0.0101366	-0.0134627	-0.0124827	-0.00969487	-0.0101915	-0.0109869	-0.00881235	-0.0105707	-0.00860609	-0.00728934	-0.0104837	-0.00789026	-0.00888919	-0.0117265	-0.012329	-0.0128973	-0.0108705	-0.0122511	-0.0113921	-0.0118175	-0.011868	-0.0113418	-0.0111142	-0.0111146	-0.00966239	-0.0121756	-0.0131097	-0.0138424	-0.0120224
surface electrode 5
	time
frequency	-1.5	-1.45	-1.4	-1.35	-1.3	-1.25	-1.2	-1.15	-1.1	-1.05	-1	-0.95	-0.9	-0.85	-0.8	-0.75	-0.7	-0.65	-0.6	-0.55	-0.5	-0.45	-0.4	-0.35	-0.3	-0.25	-0.2	-0.15	-0.1	-0.05	0	0.05	0.1	0.15	0.2	0.25	0.3	0.35	0.4	0.45	0.5	0.55	0.6	0.65	0.7	0.75	0.8	0.85	0.9
1	0.125149	0.113253	0.101252	0.0901253	0.0780594	0.0660254	0.0540767	0.042261	0.0315099	0.020078	0.00892186	-0.00191046	-0.0123853	-0.0217129	-0.0314188	-0.0406787	-0.0494633	-0.057748	-0.0649225	-0.0721442	-0.0787562	-0.0847212	-0.0900041	-0.0942494	-0.0981365	-0.101248	-0.103545	-0.104998	-0.105563	-0.105304	-0.104114	-0.101986	-0.0989221	-0.0952674	-0.0904233	-0.0846728	-0.0780398	-0.0705522	-0.0628956	-0.0538207	-0.0439858	-0.0334533	-0.0222892	-0.0114837	0.000691808	0.0132722	0.0261682	0.0392916	0.0515387
2	0.0592068	0.053158	0.0462846	0.0392977	0.0311215	0.0224319	0.013431	0.00431281	-0.00414002	-0.0133095	-0.0224343	-0.0313558	-0.0399402	-0.0475158	-0.0553307	-0.062736	-0.0697183	-0.0762428	-0.0818528	-0.0875746	-0.0929592	-0.0979167	-0.102286	-0.105715	-0.108829	-0.11141	-0.113508	-0.115158	-0.116286	-0.11705	-0.11727	-0.116845	-0.115754	-0.114165	-0.111819	-0.108834	-0.105192	-0.100866	-0.0962364	-0.0904913	-0.0839724	-0.0766681	-0.0686745	-0.0608387	-0.0520751	-0.0432549	-0.0344966	-0.0258052	-0.0178407
3	-0.0404603	-0.0400898	-0.0385714	-0.0357854	-0.0314356	-0.0262061	-0.0204991	-0.0147995	-0.0103417	-0.00753773	-0.00757744	-0.0103584	-0.0150842	-0.0201972	-0.025605	-0.0303945	-0.0346849	-0.0387676	-0.0421576	-0.0450043	-0.0465709	-0.0468325	-0.0458218	-0.0438567	-0.0408719	-0.0375453	-0.035088	-0.0344336	-0.0357119	-0.0392031	-0.0444344	-0.0507065	-0.057356	-0.0634028	-0.0694868	-0.0745758	-0.0782653	-0.0801572	-0.080171	-0.0780331	-0.0737225	-0.0676524	-0.0601685	-0.0519853	-0.0420082	-0.0315114	-0.0212822	-0.0118367	-0.00408884
4	-0.00973131	-0.00870892	-0.00321766	0.00385168	0.0102313	0.0122163	0.00950506	0.00325074	-0.00589663	-0.0194164	-0.0340291	-0.0474088	-0.059371	-0.0690761	-0.0777977	-0.0847304	-0.0894224	-0.0911774	-0.0901235	-0.0872953	-0.0836528	-0.0788861	-0.0723971	-0.0653799	-0.0582156	-0.0532063	-0.0507783	-0.0501508	-0.0507532	-0.0521336	-0.0538565	-0.0563987	-0.0589236	-0.0605621	-0.0620599	-0.0638393	-0.0644898	-0.0627486	-0.0584861	-0.051721	-0.0447828	-0.0397427	-0.0372898	-0.0367357	-0.0377639	-0.040916	-0.0449187	-0.0483145	-0.0506843
5	0.0087138	-0.0265649	-0.0558641	-0.0681155	-0.064245	-0.0480099	-0.0227053	0.00601991	0.0257341	0.0330557	0.0273245	0.0128057	-0.00754176	-0.0269197	-0.0435276	-0.0539793	-0.0578841	-0.0552831	-0.0497618	-0.0442881	-0.0411514	-0.0399343	-0.0372574	-0.0319483	-0.0263434	-0.0255027	-0.0289931	-0.0343625	-0.040281	-0.0469889	-0.0526786	-0.0578052	-0.06187	-0.0643959	-0.0679391	-0.0726353	-0.0770665	-0.0797814	-0.0808529	-0.0809329	-0.0802395	-0.0794523	-0.0765496	-0.0714659	-0.0653375	-0.0594061	-0.0559734	-0.0566969	-0.0608961
6	0.00538918	-0.0153415	-0.0354989	-0.046113	-0.0465162	-0.0374167	-0.0220817	-0.00454262	0.0066079	0.0094945	0.00748091	0.00397913	-0.00223753	-0.00763124	-0.0123037	-0.0186151	-0.0249762	-0.031316	-0.0360868	-0.0366431	-0.0308247	-0.0209968	-0.0062383	0.012175	0.033224	0.0465732	0.0481159	0.0382461	0.0181403	-0.0117445	-0.0395513	-0.0581587	-0.0673997	-0.0703338	-0.0704881	-0.0719585	-0.0772879	-0.084789	-0.0900863	-0.0901876	-0.0853654	-0.0787223	-0.070062	-0.0627373	-0.0580372	-0.0555581	-0.0563847	-0.0590207	-0.06133
7	0.00722438	0.000131	-0.0109601	-0.0182296	-0.0227613	-0.0226569	-0.0229972	-0.0241693	-0.0279854	-0.0396232	-0.0505336	-0.0544777	-0.0524565	-0.0451476	-0.0370161	-0.035811	-0.036789	-0.0399782	-0.0441324	-0.0476387	-0.0448267	-0.0364292	-0.0250587	-0.0127333	0.00125847	0.00916551	0.00754938	-0.00228791	-0.0187245	-0.0389451	-0.053819	-0.0584458	-0.0561316	-0.0549349	-0.0589654	-0.0713987	-0.0864473	-0.0951246	-0.0914679	-0.0745622	-0.0516902	-0.029265	-0.0133002	-0.0084449	-0.0106882	-0.0143953	-0.0186244	-0.0211407	-0.0241206
8	-0.00624005	0.00123718	-0.0014555	-0.00948183	-0.0205812	-0.0246578	-0.0314768	-0.0398998	-0.0489893	-0.0634672	-0.0774485	-0.0869248	-0.0878903	-0.0757509	-0.0556821	-0.0446312	-0.0419031	-0.0457211	-0.0495488	-0.0581171	-0.0681624	-0.0760307	-0.0785374	-0.0726403	-0.0588652	-0.0457307	-0.0358272	-0.0319089	-0.0349904	-0.0407383	-0.0440528	-0.0411273	-0.0360785	-0.0372122	-0.0461776	-0.0618398	-0.0750293	-0.079862	-0.0748289	-0.0595588	-0.0368031	-0.00600661	0.0157131	0.0170181	0.00604914	-0.00522193	-0.0107301	-0.00780191	-0.00272519
9	-0.0190942	-0.000453137	0.00354635	-0.00110687	-0.0202959	-0.0347099	-0.0543133	-0.0634811	-0.0581093	-0.0511037	-0.0495686	-0.0553595	-0.0625302	-0.0575894	-0.044534	-0.0405894	-0.0449006	-0.0552935	-0.0571388	-0.0657728	-0.0808679	-0.0958724	-0.103827	-0.0977938	-0.0792982	-0.0567755	-0.0372805	-0.0282644	-0.0239625	-0.0222741	-0.0222831	-0.0186073	-0.00853252	-0.00885153	-0.0206751	-0.0417426	-0.0559332	-0.0516438	-0.0436064	-0.0418256	-0.0374865	-0.0135547	0.0055496	0.00810114	-0.00246999	-0.0168465	-0.0295046	-0.0316005	-0.021506
10	-0.00750957	0.00650514	0.00136305	0.00169474	-0.0114036	-0.0327696	-0.0676495	-0.0742258	-0.055641	-0.0348278	-0.024411	-0.0151508	-0.0103891	-0.00624377	-0.00770065	-0.017321	-0.0319734	-0.0552137	-0.0702406	-0.0826527	-0.0853759	-0.0907031	-0.0968816	-0.0849343	-0.0542524	-0.0343281	-0.0322986	-0.0291281	-0.0202387	-0.0246323	-0.0347234	-0.0292797	-0.0107462	-0.0118414	-0.0170635	-0.0224021	-0.0333544	-0.0372611	-0.0279074	-0.0192585	-0.0256726	-0.0280916	-0.025651	-0.0241259	-0.0361095	-0.0537221	-0.0728004	-0.0775391	-0.0694048
11	0.0122212	0.0211209	0.0117619	0.0141709	-0.000396414	-0.0194595	-0.0527015	-0.0649292	-0.0533563	-0.0345843	-0.0258668	-0.012275	0.0101579	0.0289961	0.0262986	0.02163	0.0144633	-0.0243549	-0.0623435	-0.0790059	-0.0757759	-0.0776003	-0.0665708	-0.0411452	-0.016483	-0.0110701	-0.0269945	-0.0362263	-0.0261872	-0.0255267	-0.0439926	-0.0562454	-0.0451194	-0.0444152	-0.0411056	-0.0283788	-0.0256126	-0.0359227	-0.0371574	-0.0270844	-0.0273576	-0.0406466	-0.0499468	-0.0479642	-0.0641305	-0.0962062	-0.115078	-0.113707	-0.107998
12	0.0218753	0.0264852	0.0253063	0.0293455	0.0108617	0.000527812	-0.0232549	-0.0416799	-0.0437776	-0.0350704	-0.0369828	-0.0298546	0.00491768	0.0301301	0.034241	0.0414981	0.0385124	0.00535141	-0.0297409	-0.049676	-0.0561848	-0.0584843	-0.0234609	0.0160232	0.0224159	0.00987018	-0.0042034	-0.0167769	-0.0156293	-0.0145748	-0.0286079	-0.0611812	-0.0787121	-0.0726361	-0.0618131	-0.0523296	-0.0429705	-0.0466597	-0.0521044	-0.0474645	-0.0466483	-0.0537035	-0.0558221	-0.0467698	-0.0606727	-0.107973	-0.131181	-0.12652	-0.115785
13	0.0191234	0.02337	0.0258234	0.0281918	0.0188134	0.0188083	-0.00365529	-0.0201021	-0.0285319	-0.0282386	-0.0425285	-0.0437835	-0.0115001	0.00845942	0.0196491	0.0273175	0.0187274	0.00853839	-0.00678196	-0.0258259	-0.0397586	-0.0361269	0.0110248	0.0549001	0.0431321	0.0224292	0.0201107	0.0141451	0.00904003	-0.00884937	-0.0225772	-0.0546422	-0.0898562	-0.0918337	-0.0746623	-0.0752794	-0.0643221	-0.0580381	-0.0671171	-0.0652993	-0.0677652	-0.0622751	-0.0450986	-0.028805	-0.0470928	-0.103616	-0.131013	-0.124211	-0.101572
14	0.00776358	0.0195415	0.0207941	0.0162058	0.021035	0.0312176	0.00963255	-0.00952332	-0.0132421	-0.0115317	-0.0287052	-0.0482644	-0.0327242	-0.0199796	-0.00598758	-0.00748035	-0.0121429	0.000920709	0.00606749	-0.00871632	-0.021862	-0.0128731	0.0241236	0.0633007	0.0428132	0.0209626	0.0342205	0.0343255	0.0247344	-0.020461	-0.0382884	-0.0514115	-0.0850853	-0.0996027	-0.085272	-0.0883257	-0.0756232	-0.0573205	-0.0762794	-0.0823886	-0.0812559	-0.0645814	-0.0350159	-0.01408	-0.0392554	-0.0855328	-0.118613	-0.122615	-0.0819252
15	-0.00355185	0.0178573	0.0163639	0.000584807	0.0161842	0.0292819	0.0104068	-0.011936	-0.00203243	0.0114901	-0.00355543	-0.04162	-0.0505946	-0.0439738	-0.0387195	-0.0411014	-0.0317298	-0.00754477	0.00942378	0.0053868	-0.0041067	0.0111581	0.0280773	0.046931	0.0266093	0.00509623	0.0311776	0.0361326	0.0158257	-0.0526703	-0.0664069	-0.0591573	-0.0812281	-0.0930159	-0.0854396	-0.0865213	-0.068947	-0.044785	-0.0783985	-0.0971761	-0.0845579	-0.0630884	-0.0344047	-0.018855	-0.0461671	-0.0612233	-0.0897757	-0.116569	-0.0677209
16	-0.0111897	0.0185436	0.0118751	-0.0124773	0.00605252	0.0154625	-0.00138053	-0.0193674	0.00440416	0.0299347	0.0189342	-0.03223	-0.063674	-0.062546	-0.0642499	-0.056423	-0.0343127	-0.0122992	0.00994728	0.016128	0.0107039	0.029293	0.0250518	0.0192855	0.00572085	-0.0109531	0.0161808	0.0223964	-0.0137291	-0.0896343	-0.0828112	-0.0638341	-0.0827191	-0.0817719	-0.0671998	-0.0665097	-0.046201	-0.02273	-0.0711203	-0.0986324	-0.0736868	-0.0596326	-0.0427133	-0.0423622	-0.0584924	-0.0309478	-0.0488801	-0.0968092	-0.0623373
17	-0.0208436	0.0157248	0.00971493	-0.0167156	-0.00692418	-0.000850619	-0.0156839	-0.026417	-0.0014988	0.0282637	0.0314414	-0.0199986	-0.0690184	-0.0704201	-0.0653828	-0.0552276	-0.0359457	-0.0191548	0.00516657	0.0195529	0.0181214	0.0322806	0.017271	-0.00293887	-0.0122423	-0.0198947	-0.00491781	0.000447089	-0.0350885	-0.104948	-0.0819498	-0.05831	-0.0835399	-0.0750962	-0.0387888	-0.0395632	-0.0243467	0.003884	-0.0464492	-0.0780293	-0.0517045	-0.055276	-0.0542293	-0.0630423	-0.0685417	-0.01012	-0.00908349	-0.0692944	-0.0667129
18	-0.0280589	0.00695455	0.00641613	-0.0101528	-0.0168679	-0.012464	-0.0289764	-0.0248999	-0.0104926	0.0121667	0.032155	-0.0137508	-0.0673361	-0.0639487	-0.0471279	-0.0449833	-0.0427182	-0.0284618	-0.00353327	0.0177408	0.0195437	0.0219309	0.00534706	-0.0141246	-0.026207	-0.0265855	-0.0234636	-0.0230826	-0.0463326	-0.0948188	-0.0649985	-0.0482944	-0.0756211	-0.0648432	-0.0168585	-0.019824	-0.0073402	0.024562	-0.0184434	-0.0374244	-0.0239638	-0.0463301	-0.0589933	-0.071548	-0.0675071	-0.0031924	0.00617978	-0.0473088	-0.0641205
19	-0.0317473	-0.0100619	0.00460663	0.00308438	-0.0209856	-0.0200907	-0.0338229	-0.0163098	-0.016967	-0.00688677	0.0244821	-0.0103856	-0.0604903	-0.0492399	-0.0230046	-0.038111	-0.0542908	-0.0403234	-0.0132577	0.0119307	0.0149091	0.00338401	-0.00740682	-0.0138777	-0.0365676	-0.0351311	-0.0393083	-0.0423301	-0.0432721	-0.0635351	-0.0412856	-0.0383787	-0.0555572	-0.0494675	-0.0105901	-0.0139579	0.00304887	0.0377098	0.00960008	0.012114	-0.000876964	-0.0383034	-0.0594349	-0.0662588	-0.0569483	-0.00847463	-0.00185078	-0.0406748	-0.0563507
20	-0.0333083	-0.0331504	0.00753532	0.0167652	-0.0206916	-0.0271566	-0.0297348	-0.00420045	-0.0195695	-0.0181031	0.0132867	-0.0100837	-0.0515231	-0.0312257	-0.00559027	-0.0395308	-0.0644309	-0.0488046	-0.0182516	0.004006	0.00395713	-0.0186742	-0.0168057	-0.00820491	-0.0425104	-0.0441997	-0.0534252	-0.0516657	-0.0307885	-0.0219462	-0.0161441	-0.0259551	-0.0273015	-0.0288133	-0.014747	-0.017461	0.0127295	0.0436306	0.0366646	0.0588891	0.010008	-0.0346015	-0.0589022	-0.0549101	-0.0365571	-0.0170972	-0.0222511	-0.0447559	-0.0468355
21	-0.0338872	-0.0556707	0.00804866	0.0330089	-0.0148412	-0.0333558	-0.0241895	0.00760994	-0.0144499	-0.0246559	-0.00156737	-0.00739392	-0.0415273	-0.0180854	0.000184775	-0.0468735	-0.0700648	-0.0540877	-0.0199235	-0.00581408	-0.0102065	-0.0357362	-0.0231144	0.000106593	-0.0414548	-0.0517884	-0.0592031	-0.0517672	-0.00992848	0.0162381	0.00687751	-0.00880018	0.00456303	-0.0092644	-0.0213545	-0.0258725	0.0177547	0.044683	0.0585187	0.0943159	0.0161973	-0.0329347	-0.059036	-0.0447682	-0.0149948	-0.0228445	-0.0438912	-0.0530717	-0.0415366
22	-0.0368915	-0.0729769	0.0183915	0.0447049	-0.00897609	-0.0388847	-0.0176423	0.0203306	-0.0070324	-0.0292355	-0.0130024	-0.00941339	-0.0324386	-0.00445805	-0.00680694	-0.0593635	-0.0674562	-0.0481108	-0.0137428	-0.0156343	-0.0272552	-0.0497058	-0.0243345	0.00606558	-0.03495	-0.0542205	-0.063573	-0.037907	0.0168258	0.0435368	0.0260413	0.0169528	0.0288851	0.00690781	-0.0245332	-0.0324384	0.0271171	0.0427872	0.0740554	0.108388	0.00926087	-0.0359779	-0.0574747	-0.0370918	0.00921914	-0.0238625	-0.0590575	-0.0580915	-0.0396015
23	-0.0401904	-0.0805329	0.0230824	0.054282	-0.00185353	-0.0421826	-0.0155536	0.0307089	0.00605629	-0.0362783	-0.0227075	-0.011806	-0.0213287	0.00386298	-0.0192505	-0.0669403	-0.0573291	-0.0355404	-0.00676374	-0.0256715	-0.0405718	-0.0582839	-0.025772	0.00711446	-0.0237414	-0.0538374	-0.0627669	-0.0179902	0.0405583	0.0595889	0.0447255	0.0465255	0.0472413	0.0196036	-0.0205735	-0.0355456	0.0334156	0.0384934	0.0767871	0.105525	0.00398338	-0.0379915	-0.0529176	-0.033935	0.0274591	-0.0187829	-0.0684423	-0.0600249	-0.0423422
24	-0.0408475	-0.078297	0.0224476	0.0635583	0.00754463	-0.0430442	-0.019916	0.0382019	0.023141	-0.0463267	-0.0320726	-0.0147052	-0.0115142	0.00787741	-0.0326985	-0.0685566	-0.0409953	-0.0212854	0.000235691	-0.0360709	-0.0452677	-0.0607623	-0.0293328	0.00235933	-0.0133649	-0.0507202	-0.0629847	0.000920839	0.0578682	0.064398	0.0618779	0.0757086	0.0566499	0.0278892	-0.0113149	-0.0337786	0.0372828	0.0369979	0.0610722	0.0924044	0.00316313	-0.0369435	-0.0454754	-0.0374442	0.0340212	-0.00718578	-0.0695296	-0.0582678	-0.049263
25	-0.0453129	-0.0708995	0.0221934	0.0690947	0.0140776	-0.041628	-0.0237798	0.0457913	0.0391797	-0.0587368	-0.0379583	-0.0179949	-0.0019061	0.00819668	-0.046225	-0.062235	-0.0207054	-0.00428814	0.0020601	-0.0467588	-0.047591	-0.0579473	-0.0343196	-0.00635262	-0.00828241	-0.0505712	-0.0626304	0.0213166	0.0709029	0.0617559	0.0793471	0.101855	0.0620965	0.0316136	-0.00432099	-0.0253539	0.0411625	0.034137	0.0393094	0.0706028	0.000340475	-0.0348439	-0.0375227	-0.0384467	0.0325883	-0.000474321	-0.0668716	-0.0559649	-0.0550715
26	-0.0507388	-0.0611674	0.0188305	0.0738658	0.0189626	-0.0375634	-0.0286087	0.0529448	0.0532699	-0.0707622	-0.0431968	-0.0209017	0.00515056	0.00411718	-0.0559751	-0.0502002	-0.00164164	0.00987117	-0.00268462	-0.0572399	-0.0460003	-0.0495155	-0.0410607	-0.0176445	-0.00930952	-0.0532392	-0.0629024	0.0372668	0.0782862	0.0550402	0.0951034	0.120446	0.0654012	0.0315444	-0.000408946	-0.013357	0.0426986	0.0304709	0.0119031	0.0486221	-9.43862e-05	-0.0315381	-0.0307049	-0.0384679	0.0218509	0.00266405	-0.0602586	-0.054261	-0.0595873
27	-0.0575886	-0.0517456	0.0137316	0.0783821	0.0217291	-0.0306124	-0.0330188	0.0592259	0.0633712	-0.0807236	-0.0479437	-0.0225566	0.00932691	-0.00357118	-0.0606268	-0.0366528	0.012103	0.0199508	-0.0130712	-0.0660304	-0.0427302	-0.0360154	-0.0474915	-0.0292426	-0.014853	-0.0579373	-0.0629929	0.0476626	0.0807302	0.0467357	0.106197	0.129055	0.0684431	0.0282296	-0.000257882	-0.000787406	0.041199	0.0254417	-0.0140963	0.0301675	0.00140403	-0.0282843	-0.0253367	-0.036659	0.00490763	0.00185187	-0.0508089	-0.0533559	-0.0614922
28	-0.0670962	-0.0404822	0.00990636	0.0817581	0.0194377	-0.021757	-0.0350888	0.0708673	0.0620363	-0.0887898	-0.047558	-0.0227329	0.0127684	-0.0168059	-0.0605886	-0.0199014	0.0230911	0.0261568	-0.0290002	-0.0703902	-0.0380564	-0.0197013	-0.0538114	-0.0391229	-0.0222279	-0.0638826	-0.0581191	0.0593517	0.076232	0.0374497	0.113244	0.127319	0.0683232	0.0208904	-0.000641843	0.011582	0.0370125	0.0156848	-0.0355807	0.012773	0.00516315	-0.0271554	-0.0205716	-0.0323684	-0.0142748	-0.00253787	-0.0416399	-0.0528029	-0.0596331
29	-0.0749914	-0.035076	0.00573918	0.0853773	0.019079	-0.0115826	-0.0377911	0.0740333	0.0600554	-0.0923489	-0.0482707	-0.0200736	0.0117211	-0.027865	-0.0559899	-0.0116757	0.0245041	0.0281569	-0.0413404	-0.0712657	-0.0344739	-0.0028855	-0.0560854	-0.0448084	-0.0279334	-0.0655235	-0.0554344	0.058745	0.0710343	0.026046	0.107486	0.115979	0.0694862	0.012686	-0.00420321	0.0189449	0.0282709	0.00996614	-0.0453937	0.0031451	0.0105053	-0.026453	-0.0136082	-0.0290132	-0.0334597	-0.00769887	-0.0301987	-0.0501321	-0.0545945
30	-0.083001	-0.0309347	5.54856e-05	0.0826618	0.0234962	-0.0027577	-0.0381293	0.0700875	0.0627958	-0.0920007	-0.0480648	-0.0153206	0.00855407	-0.0346538	-0.0510773	-0.00532846	0.0207694	0.0293818	-0.0496981	-0.0676662	-0.0354347	0.0114984	-0.0532441	-0.0484245	-0.0315681	-0.0642077	-0.0494702	0.0504166	0.0668432	0.011084	0.093734	0.0989971	0.0733185	0.00587337	-0.00685111	0.024723	0.0181763	0.00643057	-0.0492304	-0.00641443	0.0142139	-0.0221609	-0.00810531	-0.021373	-0.0505381	-0.0151572	-0.0163595	-0.0487097	-0.0446435
surface electrode 6
	time
frequency	-1.5	-1.45	-1.4	-1.35	-1.3	-1.25	-1.2	-1.15	-1.1	-1.05	-1	-0.95	-0.9	-0.85	-0.8	-0.75	-0.7	-0.65	-0.6	-0.55	-0.5	-0.45	-0.4	-0.35	-0.3	-0.25	-0.2	-0.15	-0.1	-0.05	0	0.05	0.1	0.15	0.2	0.25	0.3	0.35	0.4	0.45	0.5	0.55	0.6	0.65	0.7	0.75	0.8	0.85	0.9
1	0.0783446	0.0838835	0.0884146	0.0916136	0.0939473	0.0950672	0.0949557	0.0936229	0.0913181	0.0876686	0.0828233	0.0768022	0.0696594	0.0621454	0.0531266	0.0433346	0.0329423	0.02213	0.0119206	0.000732845	-0.0104877	-0.0216264	-0.032554	-0.0423386	-0.0524664	-0.0619719	-0.0707326	-0.0786251	-0.0850538	-0.0910162	-0.0958788	-0.0995975	-0.102141	-0.103424	-0.103654	-0.102679	-0.100511	-0.0971913	-0.0931509	-0.087787	-0.0814761	-0.0742932	-0.066325	-0.0583418	-0.0490987	-0.0393303	-0.0291315	-0.0185902	-0.00862053
2	0.0242254	0.00187294	-0.020767	-0.0416087	-0.0636812	-0.0846076	-0.10343	-0.11941	-0.131361	-0.141037	-0.14723	-0.15001	-0.149302	-0.145693	-0.139006	-0.130278	-0.120534	-0.110303	-0.10018	-0.0880041	-0.0745334	-0.0606112	-0.0477346	-0.0378421	-0.029886	-0.0249486	-0.0227109	-0.0227681	-0.0247616	-0.028813	-0.0342231	-0.0402812	-0.0460216	-0.0501305	-0.0527779	-0.0535547	-0.0526276	-0.0501153	-0.0462874	-0.0402208	-0.0320967	-0.0225003	-0.0122107	-0.00291642	0.00578705	0.0121775	0.0159584	0.0174052	0.0169494
3	-0.0610499	-0.042258	-0.0249749	-0.0125761	-0.00460109	-0.00176611	-0.00416957	-0.014855	-0.0343292	-0.0642171	-0.0976398	-0.128345	-0.152809	-0.16829	-0.17521	-0.169497	-0.149455	-0.115446	-0.0751931	-0.0282871	0.0156999	0.0517409	0.0770129	0.0906326	0.0966872	0.0959835	0.0895044	0.077162	0.0612196	0.0416809	0.0218535	0.000653712	-0.0233308	-0.0472991	-0.071962	-0.0912481	-0.104023	-0.112141	-0.11654	-0.116894	-0.1108	-0.0964127	-0.0737664	-0.0474334	-0.0158339	0.0155295	0.0436884	0.0660988	0.0800159
4	-0.121896	-0.108103	-0.0942523	-0.0850254	-0.0785817	-0.0694991	-0.0570791	-0.0512387	-0.0606193	-0.0822067	-0.103108	-0.116847	-0.121603	-0.118739	-0.109754	-0.0972598	-0.0830682	-0.0727852	-0.0699121	-0.0713922	-0.0735557	-0.0765219	-0.0757524	-0.0638773	-0.0350071	0.00223269	0.034701	0.0555063	0.0651224	0.0660447	0.0576806	0.0404171	0.0136518	-0.0153819	-0.0427546	-0.0569891	-0.0526444	-0.0298073	0.00598578	0.0579733	0.1161	0.173163	0.22302	0.256337	0.270604	0.260523	0.230922	0.184814	0.132213
5	-0.0308712	-0.0123468	0.0149655	0.0333004	0.0438861	0.0569666	0.0692206	0.0636748	0.0373575	-0.0102336	-0.0688034	-0.124501	-0.167202	-0.189906	-0.193545	-0.180048	-0.161674	-0.147401	-0.135807	-0.119255	-0.0964692	-0.0733315	-0.057233	-0.048281	-0.0354418	-0.0182012	-0.00288366	0.00572916	-0.00298439	-0.0274173	-0.0502269	-0.0620767	-0.0584562	-0.0388171	-0.00866984	0.0186617	0.0362541	0.0458661	0.0529805	0.0650702	0.0881855	0.126159	0.180043	0.233265	0.27234	0.282339	0.260642	0.204716	0.130271
6	0.0595354	0.00881459	-0.0320829	-0.0471994	-0.0301237	0.00594791	0.0328711	0.0264997	0.00392809	-0.0259029	-0.0505797	-0.0614033	-0.0769795	-0.112807	-0.16551	-0.212781	-0.239088	-0.235774	-0.214783	-0.19522	-0.178521	-0.148686	-0.0907579	-0.0227982	0.0498064	0.116522	0.160632	0.185991	0.187311	0.165389	0.132237	0.0808738	0.0200937	-0.0344565	-0.0887742	-0.128235	-0.137956	-0.127697	-0.102806	-0.0714794	-0.0469473	-0.0153593	0.0382326	0.100841	0.161386	0.205396	0.219809	0.199073	0.160436
7	-0.00806693	-0.0920181	-0.126288	-0.0994093	-0.0434024	0.00431541	0.0148408	-0.0131327	-0.0370569	-0.0512452	-0.066164	-0.0748725	-0.0716109	-0.0742228	-0.0896909	-0.122149	-0.160274	-0.183178	-0.198493	-0.222645	-0.252803	-0.269061	-0.232706	-0.13897	0.0236554	0.209262	0.338916	0.371094	0.324323	0.243351	0.189876	0.164249	0.135836	0.0849641	0.00787052	-0.0496477	-0.0638556	-0.0647933	-0.062589	-0.0640354	-0.0769314	-0.0773869	-0.0577281	-0.0371072	-0.0151844	0.0246024	0.0636288	0.0897979	0.0892829
8	0.00707174	-0.0329253	-0.0470204	-0.0219674	0.00113236	0.014964	0.0119914	-0.00424738	-0.0158381	-0.0250158	-0.0269451	-0.0183961	0.00316136	0.00772226	-0.00101318	-0.0371665	-0.0914464	-0.143504	-0.191751	-0.221539	-0.234562	-0.234489	-0.196245	-0.130303	-0.0234533	0.079633	0.148593	0.173066	0.158698	0.109552	0.0472983	-0.00177265	-0.0181969	0.00030245	0.03719	0.0884	0.128678	0.128825	0.104886	0.0742023	0.0474652	0.0524258	0.0784245	0.0909198	0.0894081	0.0794008	0.0540388	0.0392679	0.0207287
9	0.0233774	0.0201663	0.00935979	0.00495767	-0.0153048	-0.0125227	0.0144224	0.0342765	0.0348011	0.0134512	0.00194838	0.0169685	0.0556559	0.0706962	0.063399	0.0139535	-0.0595217	-0.109173	-0.136543	-0.13532	-0.125277	-0.120564	-0.104094	-0.0972077	-0.0828841	-0.0744776	-0.0483382	-0.0065118	0.0170752	0.0039363	-0.0316467	-0.0474279	-0.0307375	0.00804657	0.0619418	0.13082	0.175042	0.167603	0.135403	0.104598	0.085292	0.104405	0.171811	0.236159	0.267382	0.239541	0.16006	0.0874306	0.0326273
10	0.0301038	0.0432524	0.0152285	-0.031568	-0.0696052	-0.0284103	0.0440684	0.0800052	0.0727131	0.034371	0.0184113	0.03784	0.0873245	0.0980514	0.0626696	-0.00464182	-0.0506271	-0.0678848	-0.0876942	-0.0717782	-0.0397553	-0.0189287	-0.0195784	-0.0662605	-0.114567	-0.1538	-0.138479	-0.0894715	-0.0787077	-0.108217	-0.107566	-0.0377982	0.040194	0.0871185	0.108762	0.145429	0.169265	0.138384	0.081719	0.0257002	0.0152989	0.0757706	0.19511	0.289377	0.346315	0.334292	0.268167	0.197947	0.108846
11	0.0236135	0.0322105	-0.00863959	-0.0991985	-0.123347	-0.0325938	0.0559588	0.0752384	0.0568321	0.0246974	0.0377972	0.0757902	0.121965	0.100766	0.023869	-0.00587693	0.00758918	0.000263422	-0.0396058	-0.0419764	-0.010945	0.0151828	0.00361954	-0.0588348	-0.120051	-0.165493	-0.144534	-0.113476	-0.155434	-0.205663	-0.138201	0.034902	0.168706	0.173422	0.12172	0.100776	0.107189	0.0766897	-0.0135219	-0.0941715	-0.0645562	0.0189908	0.125452	0.218324	0.300614	0.307156	0.318417	0.340608	0.21978
12	0.044118	0.0132478	-0.0748995	-0.154923	-0.156011	-0.0598151	0.0181815	-0.0165139	-0.0380598	-0.0265234	0.0155691	0.0982548	0.161276	0.115043	0.0717255	0.124015	0.162671	0.11794	0.0144108	-0.0244912	-0.00941399	-0.0448502	-0.0772773	-0.0903052	-0.0905452	-0.100841	-0.0942872	-0.117037	-0.183684	-0.205372	-0.0892835	0.129738	0.28359	0.242964	0.0626594	-0.0289025	0.00642719	0.00136026	-0.0795028	-0.139922	-0.0951345	-0.0656014	-0.0287865	0.0628618	0.163332	0.168431	0.29529	0.412752	0.268984
13	0.10648	0.0287857	-0.140057	-0.21582	-0.199417	-0.108041	-0.0401421	-0.113738	-0.150864	-0.11857	-0.0333664	0.104596	0.164508	0.121094	0.156875	0.253137	0.286408	0.186248	0.0017017	-0.0487319	-0.0285389	-0.118673	-0.173356	-0.127814	-0.0439336	-0.0158044	-0.0463745	-0.135901	-0.192964	-0.144926	0.00986452	0.180646	0.273125	0.209311	-0.0309665	-0.14328	-0.0840618	-0.0650782	-0.0580211	-0.0580348	-0.0851644	-0.145147	-0.122881	-0.0400254	0.0313565	0.0508422	0.265781	0.357448	0.166739
14	0.142547	0.0714256	-0.11788	-0.273365	-0.254517	-0.135532	-0.0767135	-0.14282	-0.200643	-0.197639	-0.066319	0.100552	0.141239	0.102891	0.119703	0.248926	0.284344	0.148693	-0.0275081	-0.095207	-0.0727674	-0.157637	-0.202179	-0.142075	-0.0261065	0.0149577	-0.0316568	-0.157379	-0.21856	-0.11522	0.0726746	0.175282	0.194355	0.12823	-0.0654777	-0.170781	-0.160502	-0.109374	-0.00215418	0.0428626	-0.0680887	-0.17538	-0.131226	-0.085221	-0.0603014	-0.0131209	0.227691	0.24722	0.0361812
15	0.10934	0.0900443	-0.0508135	-0.287086	-0.273235	-0.109879	-0.0819528	-0.13997	-0.188155	-0.221006	-0.0776596	0.0987692	0.124502	0.0628842	-0.00955091	0.154818	0.185149	0.0206593	-0.0623662	-0.11703	-0.130308	-0.191772	-0.186962	-0.131112	-0.0336185	-0.00381999	-0.0543515	-0.175196	-0.239628	-0.0932744	0.098679	0.152385	0.144398	0.0715213	-0.0627526	-0.14525	-0.200196	-0.123105	0.0351983	0.0992174	-0.0364354	-0.153106	-0.105821	-0.088381	-0.115875	-0.0371757	0.177341	0.121207	-0.0738321
16	0.0251023	0.0824299	0.00270293	-0.254455	-0.237494	-0.0661954	-0.0762324	-0.127021	-0.152368	-0.210271	-0.0800392	0.0914125	0.117185	0.00889961	-0.126605	0.0472296	0.0505912	-0.11144	-0.100714	-0.113922	-0.164455	-0.202613	-0.15487	-0.115077	-0.0554878	-0.0315135	-0.0780348	-0.18406	-0.221932	-0.0566261	0.0978801	0.121708	0.129903	0.0770457	-0.0300512	-0.107659	-0.201276	-0.104689	0.0597715	0.126528	0.00184828	-0.0974099	-0.0753842	-0.0994094	-0.127681	-0.00991535	0.104461	0.0152357	-0.122529
17	-0.0384309	0.0359871	0.00790082	-0.17455	-0.203421	-0.0618477	-0.0328775	-0.106412	-0.130071	-0.185479	-0.0994593	0.0566074	0.113695	-0.0080884	-0.179029	-0.0709272	-0.0707141	-0.200856	-0.105546	-0.0887183	-0.160629	-0.197828	-0.145175	-0.10219	-0.0666372	-0.0619608	-0.0904657	-0.17925	-0.193961	-0.0143465	0.111563	0.116052	0.136283	0.0956547	0.00874682	-0.0815628	-0.184149	-0.0890089	0.0641389	0.149582	0.0843443	-0.0502476	-0.094051	-0.0918176	-0.0893548	0.0191877	0.0335439	-0.0568206	-0.10775
18	-0.0802013	-0.0198102	-0.0358489	-0.113487	-0.164788	-0.0750879	0.00544982	-0.0796725	-0.114328	-0.164509	-0.114086	0.0247206	0.102874	-0.0283156	-0.170613	-0.144862	-0.151507	-0.223245	-0.113604	-0.0811017	-0.134824	-0.168135	-0.137104	-0.0947938	-0.0897106	-0.0741128	-0.0884879	-0.185025	-0.142528	0.0273351	0.142178	0.116522	0.111494	0.103333	0.0291655	-0.0564263	-0.150599	-0.0700926	0.0976459	0.178793	0.124597	-0.0135144	-0.112821	-0.105488	-0.0344021	0.0636552	-0.012613	-0.0905209	-0.0868567
19	-0.0956031	-0.06703	-0.104972	-0.083066	-0.141532	-0.087566	0.0347355	-0.0551387	-0.102485	-0.13716	-0.118034	0.00105009	0.0795527	-0.0334877	-0.133301	-0.178774	-0.187368	-0.194717	-0.114414	-0.0824961	-0.100353	-0.130973	-0.149065	-0.0932938	-0.122392	-0.0741884	-0.0775763	-0.205126	-0.0982229	0.0514221	0.180734	0.116461	0.058319	0.088402	0.0250617	-0.0355403	-0.11335	-0.0599651	0.135252	0.204542	0.119007	-0.000723438	-0.134722	-0.115805	0.00371044	0.0737342	-0.028434	-0.0939812	-0.0875883
20	-0.0282951	-0.114944	-0.174658	-0.0555662	-0.133424	-0.104475	0.0788881	-0.0557097	-0.0901921	-0.0862598	-0.0871439	-0.0255103	0.0604479	-0.048247	-0.066683	-0.19933	-0.211625	-0.140789	-0.083991	-0.0890552	-0.0523115	-0.14288	-0.15309	-0.128849	-0.109465	-0.0956493	-0.0825905	-0.203802	-0.10957	0.0931069	0.197194	0.104015	0.029189	0.0519619	0.0330837	-0.0502589	-0.0729769	-0.0469609	0.181122	0.164142	0.140756	-0.0436733	-0.198422	-0.092228	0.0163897	0.0144023	-0.00916028	-0.0861019	-0.0989942
21	-0.0295626	-0.0994491	-0.208033	-0.0744447	-0.147303	-0.0915013	0.0648189	-0.0566373	-0.0760399	-0.0458024	-0.0406907	-0.0233537	0.0360531	-0.0164511	-0.0272675	-0.180763	-0.21319	-0.0954036	-0.0738702	-0.0757874	-0.0343151	-0.128449	-0.19218	-0.144018	-0.159286	-0.0818051	-0.0660423	-0.22803	-0.116853	0.0920323	0.181718	0.106841	-0.00372543	0.0313491	0.0153766	-0.0464079	-0.0483365	-0.0607167	0.1706	0.167779	0.0770323	-0.0762807	-0.19745	-0.109247	-0.0155975	-0.0259374	-0.00315863	-0.0669982	-0.138075
22	-0.0450874	-0.0585724	-0.207351	-0.105104	-0.165023	-0.0394701	0.0177313	-0.0786235	-0.0836604	-0.0230786	0.0413823	0.00612428	0.00776101	0.0498684	-0.0184454	-0.175778	-0.187104	-0.0681236	-0.0636701	-0.0224841	-0.0502331	-0.104233	-0.252276	-0.145036	-0.237647	-0.0344004	-0.0706332	-0.264595	-0.119601	0.08559	0.14674	0.0987446	-0.00282815	0.0213174	0.00419881	-0.0449636	-0.0481845	-0.0707941	0.128519	0.180675	-0.0255522	-0.127296	-0.178028	-0.117775	-0.0777013	-0.0526095	-0.00561851	-0.0416458	-0.16896
23	0.0395293	-0.0421283	-0.194418	-0.106911	-0.181624	-0.0621105	0.0168733	-0.106759	-0.092154	0.0196006	0.119907	0.0190245	-0.0070063	0.0527608	0.0506321	-0.184501	-0.192216	-0.0307843	-0.0609033	0.0206883	-0.0210274	-0.155213	-0.267323	-0.197245	-0.216554	-0.0773145	-0.0865169	-0.244436	-0.148184	0.0931834	0.089479	0.0696296	0.0516545	0.0067918	0.0267086	-0.0699305	-0.0356498	-0.10155	0.115791	0.121449	-0.0484879	-0.195016	-0.225246	-0.129185	-0.0960911	-0.0842672	-0.0257308	-0.0268425	-0.188369
24	0.119873	-0.026317	-0.143437	-0.0749838	-0.191949	-0.135097	0.0203077	-0.143796	-0.0924016	0.0616212	0.17503	-0.00608546	-0.0177472	-0.00899511	0.124326	-0.162556	-0.214251	-0.00376569	-0.0585908	0.0343281	0.0740134	-0.215857	-0.240784	-0.229282	-0.127659	-0.135427	-0.108249	-0.153308	-0.120616	0.139267	0.01126	0.0416771	0.084544	0.0120725	0.0438397	-0.118344	-0.00819279	-0.151012	0.113861	0.0395787	-0.0368013	-0.24365	-0.263092	-0.151897	-0.0604558	-0.0603962	-0.0803803	-0.0668876	-0.190124
25	0.0975103	0.0126581	-0.115577	-0.117308	-0.20498	-0.102203	-0.017456	-0.177461	-0.128954	0.0436464	0.240964	0.0286433	-0.0371538	0.0583216	0.129919	-0.181667	-0.172182	-0.00830932	-0.0433948	0.0895497	0.0233491	-0.183268	-0.297104	-0.235814	-0.186132	-0.123108	-0.131895	-0.211779	-0.121135	0.125205	-0.0183241	0.0197911	0.135573	0.00579907	0.0772849	-0.0975118	-0.0206837	-0.174742	0.0756206	0.0495233	-0.105489	-0.282117	-0.266911	-0.159017	-0.114447	-0.0618735	-0.105814	-0.0203047	-0.146621
26	-0.00521226	0.0223608	-0.0949827	-0.165153	-0.157204	0.023259	-0.0312658	-0.18532	-0.175706	-0.0200921	0.263893	0.0926951	-0.00616065	0.209505	0.10107	-0.192565	-0.0729403	-0.0258415	0.0108573	0.11059	-0.115801	-0.0689249	-0.295447	-0.198275	-0.282381	-0.0736165	-0.141752	-0.342676	-0.210346	0.0155162	-0.0556702	-0.0047145	0.190199	0.0258831	0.163789	0.015956	0.00830415	-0.123845	0.0151962	0.0632109	-0.169204	-0.27143	-0.217273	-0.116982	-0.211869	-0.0707819	-0.0210155	0.155818	0.0246567
27	-0.051914	0.0141108	-0.0604689	-0.159015	-0.123293	0.037582	-0.0236112	-0.197888	-0.183528	-0.0117678	0.240252	0.0812329	0.0190086	0.248885	0.112695	-0.183979	-0.0422777	-0.0198817	0.0410699	0.0858827	-0.12341	-0.0384413	-0.235977	-0.178388	-0.261025	-0.0854179	-0.155001	-0.367755	-0.217729	-0.0244065	-0.0902668	-0.0307489	0.192918	0.0611613	0.198429	0.0508655	0.0566807	-0.0914712	0.00275903	0.0154993	-0.172477	-0.256938	-0.19518	-0.100838	-0.220163	-0.0457721	0.0331785	0.228426	0.112077
28	0.0145181	0.065564	0.00721685	-0.164604	-0.178023	-0.11761	-0.0901002	-0.259822	-0.176208	0.0930514	0.228585	0.0117356	-0.0349471	0.162274	0.145609	-0.156458	-0.0729713	0.00356083	0.0380442	0.088908	0.000745935	-0.112183	-0.234074	-0.204897	-0.140352	-0.126578	-0.202382	-0.307502	-0.01595	0.119422	-0.0650812	-0.0271424	0.121105	0.068259	0.132993	-0.0481296	0.0390226	-0.163725	0.0663844	-0.0445188	-0.142667	-0.286236	-0.254818	-0.130941	-0.151952	-0.0199774	-0.0601674	0.132483	0.0283773
29	0.185241	0.132452	0.0932381	-0.109892	-0.264282	-0.301533	-0.14235	-0.173616	-0.0433016	0.0925466	0.0276937	-0.0543444	-0.142806	-0.162666	0.0991247	-0.0770026	-0.0568518	0.086782	-0.0188832	0.174771	0.211086	-0.147024	-0.162862	-0.13629	0.0453088	-0.0862149	-0.0647704	-0.0483454	0.285681	0.259196	0.0513268	-0.0398655	-0.0445592	-0.0939456	-0.137238	-0.1941	-0.0917867	-0.24196	0.0895996	-0.00167102	0.00736045	-0.155567	-0.191242	-0.0361251	0.0302166	-0.104011	-0.33771	-0.172192	-0.228576
30	0.187284	0.142945	0.0804189	-0.0818607	-0.207799	-0.293275	-0.153758	-0.125299	-0.0177594	0.0795221	0.0214792	-0.0188602	-0.149995	-0.206833	0.0594259	0.00564169	-0.0139377	0.0656718	-0.0505098	0.122127	0.221689	-0.137949	-0.156495	-0.084881	0.0953158	0.0259282	-0.044767	0.0143062	0.341847	0.329168	0.121326	0.0234876	-0.0835933	-0.110981	-0.146729	-0.179954	-0.125548	-0.210088	0.0986872	0.0696089	0.0328829	-0.08174	-0.152808	-0.0185954	0.0420287	-0.0855159	-0.292643	-0.180395	-0.224231
surface electrode 7
	time
frequency	-1.5	-1.45	-1.4	-1.35	-1.3	-1.25	-1.2	-1.15	-1.1	-1.05	-1	-0.95	-0.9	-0.85	-0.8	-0.75	-0.7	-0.65	-0.6	-0.55	-0.5	-0.45	-0.4	-0.35	-0.3	-0.25	-0.2	-0.15	-0.1	-0.05	0	0.05	0.1	0.15	0.2	0.25	0.3	0.35	0.4	0.45	0.5	0.55	0.6	0.65	0.7	0.75	0.8	0.85	0.9
1	0.356636	0.338252	0.319114	0.300781	0.280218	0.258968	0.237103	0.214716	0.193683	0.170615	0.147371	0.124067	0.100813	0.0794887	0.0566414	0.0341654	0.0121725	-0.00922745	-0.0283542	-0.0482769	-0.0672336	-0.0850759	-0.101671	-0.115775	-0.129635	-0.14193	-0.152585	-0.16154	-0.168271	-0.173914	-0.177867	-0.180151	-0.1808	-0.179974	-0.177581	-0.173688	-0.168369	-0.161708	-0.154452	-0.145491	-0.135484	-0.124543	-0.112784	-0.101297	-0.0882597	-0.074684	-0.0606426	-0.0461996	-0.0325702
2	0.0328359	0.0110816	-0.00976479	-0.0278388	-0.0462096	-0.0633364	-0.0789939	-0.092902	-0.104054	-0.114333	-0.1228	-0.129492	-0.134422	-0.137633	-0.140305	-0.142899	-0.145846	-0.149142	-0.152257	-0.155652	-0.159186	-0.163123	-0.167626	-0.172251	-0.177734	-0.183592	-0.189517	-0.195166	-0.199799	-0.203845	-0.206541	-0.207612	-0.206928	-0.204605	-0.199992	-0.192906	-0.183285	-0.171214	-0.158142	-0.14209	-0.124477	-0.105789	-0.0864811	-0.0684741	-0.0491182	-0.0304764	-0.0131619	0.00237597	0.0151178
3	-0.0524902	-0.0595268	-0.0647528	-0.0686733	-0.0722696	-0.0753182	-0.078488	-0.0823623	-0.0862851	-0.0896269	-0.0912111	-0.0910698	-0.0900741	-0.0891479	-0.0884428	-0.087566	-0.0858208	-0.0831295	-0.0805959	-0.0789944	-0.0791651	-0.0810084	-0.0845078	-0.0893725	-0.0963516	-0.1046	-0.113061	-0.120967	-0.127445	-0.133509	-0.138345	-0.1419	-0.14432	-0.145686	-0.145907	-0.143985	-0.138928	-0.130579	-0.120729	-0.108604	-0.095229	-0.0803701	-0.0637496	-0.0471799	-0.028841	-0.0113654	0.00425299	0.0170775	0.0262078
4	-0.0796996	-0.0862671	-0.0921402	-0.0961539	-0.0974634	-0.0948922	-0.089271	-0.0828665	-0.0777046	-0.0727385	-0.0671517	-0.0625772	-0.0632607	-0.0708801	-0.0851619	-0.102457	-0.120452	-0.137202	-0.149541	-0.158689	-0.164567	-0.167527	-0.166625	-0.162038	-0.154133	-0.14479	-0.135765	-0.128377	-0.122653	-0.116594	-0.110614	-0.104893	-0.099532	-0.0948797	-0.090772	-0.0879619	-0.0857436	-0.082584	-0.0780307	-0.0713963	-0.0649046	-0.0588443	-0.050015	-0.038664	-0.0264299	-0.0177607	-0.0142338	-0.0150863	-0.0172754
5	-0.0580263	-0.0638613	-0.0688893	-0.0743957	-0.0789281	-0.0803984	-0.0799361	-0.0781714	-0.0767267	-0.0764324	-0.0765779	-0.0768307	-0.0767309	-0.0763167	-0.0761749	-0.0763456	-0.0782589	-0.0829591	-0.0872846	-0.090074	-0.0903873	-0.0872069	-0.0798496	-0.0701904	-0.0587418	-0.0496934	-0.0455626	-0.0451102	-0.0464236	-0.0499985	-0.0556652	-0.0612442	-0.0644221	-0.0655271	-0.0669223	-0.0686717	-0.0688966	-0.0676982	-0.0663268	-0.0630625	-0.0552	-0.0431571	-0.0278333	-0.0100143	0.00935839	0.0210227	0.0219972	0.0152972	0.00657125
6	-0.0524948	-0.0575609	-0.0607985	-0.0624922	-0.0606539	-0.0592815	-0.0621291	-0.0680405	-0.0753556	-0.0829323	-0.0853812	-0.0821149	-0.0746378	-0.0647573	-0.0546036	-0.0458416	-0.0387226	-0.0354906	-0.0351743	-0.0381627	-0.0446665	-0.0494363	-0.0484047	-0.0405439	-0.0270686	-0.0155243	-0.0117346	-0.0164765	-0.0260856	-0.0387629	-0.0486537	-0.0533998	-0.0553951	-0.0571366	-0.0610294	-0.0679074	-0.0724375	-0.0698551	-0.064733	-0.0550195	-0.0387379	-0.0226517	-0.0109648	-0.00344226	0.0026395	0.00887229	0.0130727	0.0144152	0.0114613
7	-0.0462148	-0.0564777	-0.0709236	-0.081464	-0.0822667	-0.0790976	-0.0794897	-0.0834053	-0.090406	-0.0974928	-0.0995893	-0.0974964	-0.0922791	-0.0833079	-0.0707445	-0.058269	-0.0500025	-0.0478585	-0.0486788	-0.0500808	-0.0483199	-0.0414873	-0.0315412	-0.0222292	-0.0142426	-0.00949233	-0.00477521	-0.000198053	0.000638443	-0.00213531	-0.00705447	-0.0126256	-0.0227434	-0.0352561	-0.0517089	-0.0737597	-0.0926817	-0.0961971	-0.0887067	-0.0746051	-0.060231	-0.0482566	-0.0395041	-0.0309907	-0.0199914	-0.00584829	0.0107451	0.0218536	0.0251681
8	-0.0540665	-0.0431369	-0.0454767	-0.0542191	-0.0644129	-0.0771491	-0.0954283	-0.119333	-0.137913	-0.145199	-0.136828	-0.125779	-0.117713	-0.111288	-0.101591	-0.0858314	-0.0720301	-0.0611542	-0.0551723	-0.0533106	-0.0436031	-0.0255403	-0.00281077	0.0148851	0.0225021	0.0204241	0.0165318	0.0146205	0.00975595	0.00529721	-0.000754789	-0.00592242	-0.0155785	-0.0281663	-0.0499671	-0.0808174	-0.112782	-0.134351	-0.14306	-0.137221	-0.121124	-0.0913946	-0.0644259	-0.0406314	-0.0170711	0.00756954	0.0390287	0.0576445	0.0570159
9	-0.0772391	-0.050271	-0.0339895	-0.0333965	-0.0472003	-0.0700066	-0.0926017	-0.109765	-0.118557	-0.126174	-0.123189	-0.112272	-0.0943648	-0.0778471	-0.067117	-0.0593147	-0.0592555	-0.0569734	-0.0526501	-0.0499602	-0.0391941	-0.0211569	0.00429772	0.0281295	0.0401445	0.038736	0.02534	0.0118041	-0.00153929	-0.00812994	-0.0101327	-0.00899367	-0.0117134	-0.0186162	-0.0354337	-0.0608156	-0.0973157	-0.135209	-0.157752	-0.154458	-0.132629	-0.0926914	-0.0590012	-0.0207082	0.0209919	0.0528375	0.0738413	0.0717757	0.056343
10	-0.0906328	-0.0580649	-0.0349102	-0.0372916	-0.061553	-0.0815684	-0.0793967	-0.0685723	-0.0637157	-0.07187	-0.0743728	-0.0595102	-0.0328723	-0.0185334	-0.0180804	-0.0235653	-0.0368004	-0.0421228	-0.0467738	-0.0548705	-0.0547124	-0.0430464	-0.0240824	-0.00139469	0.0125066	0.00990248	-0.0136464	-0.0323932	-0.0381566	-0.025626	-0.00921406	0.0003081	-0.00355002	-0.0177325	-0.0399608	-0.0615382	-0.0919915	-0.127194	-0.14843	-0.143445	-0.125999	-0.0909461	-0.0575207	-0.0169436	0.0215846	0.0458147	0.0564611	0.0483036	0.0345287
11	-0.0876406	-0.0567342	-0.0364155	-0.042991	-0.065628	-0.070632	-0.045851	-0.0206931	-0.0120287	-0.0146543	-0.0156317	-0.00343499	0.0159569	0.0209253	0.0109395	-0.00654894	-0.0308508	-0.0391778	-0.040588	-0.0444172	-0.0588763	-0.0670142	-0.0589745	-0.0432061	-0.0380885	-0.0519909	-0.0736203	-0.0769143	-0.0718569	-0.0527786	-0.0281615	-0.0182646	-0.028407	-0.0483953	-0.0707944	-0.0847625	-0.103372	-0.12674	-0.136771	-0.127792	-0.112495	-0.0818403	-0.0506863	-0.0207078	-0.00521893	0.00263879	0.0105241	0.0162939	0.0171854
12	-0.0704638	-0.0505003	-0.0332615	-0.0351659	-0.0431625	-0.0365379	-0.0125681	0.00798913	0.0161735	0.0165271	0.0137841	0.0144355	0.0241705	0.027116	0.0140053	-0.00883597	-0.0353421	-0.0459207	-0.0404394	-0.0304984	-0.0422795	-0.0585441	-0.0611319	-0.0594123	-0.0684272	-0.0855864	-0.0975997	-0.094811	-0.0883635	-0.0750503	-0.0562208	-0.0437979	-0.054745	-0.0730648	-0.0855299	-0.0943373	-0.101686	-0.105331	-0.108403	-0.106179	-0.0922801	-0.063949	-0.0411052	-0.0263987	-0.0246988	-0.0235844	-0.018343	-0.00708245	0.00119987
13	-0.0518447	-0.0369512	-0.0260124	-0.0264083	-0.0240133	-0.0147394	0.00134548	0.0183396	0.0192121	0.0157455	0.00979416	0.00739618	0.0142284	0.0178324	0.00513128	-0.0170074	-0.0382347	-0.0472319	-0.0385201	-0.0240407	-0.0293755	-0.0368725	-0.0430346	-0.0558889	-0.0730244	-0.083866	-0.0908987	-0.0964937	-0.0925348	-0.0810564	-0.0662618	-0.0536966	-0.0622832	-0.0780192	-0.0805526	-0.0858345	-0.0870642	-0.0769662	-0.0780584	-0.0823091	-0.072306	-0.0477983	-0.032158	-0.0320165	-0.0336584	-0.0276798	-0.0223721	-0.0184644	-0.0145403
14	-0.0381829	-0.0228697	-0.0207508	-0.0238818	-0.0182599	-0.014561	-0.000321217	0.0168727	0.0108971	-6.95892e-05	-0.00673942	-0.00359286	0.00323234	0.00625771	-0.00174931	-0.0188344	-0.033063	-0.0403358	-0.0348219	-0.0231039	-0.0207454	-0.018574	-0.0234059	-0.0459588	-0.0627602	-0.0651875	-0.0740282	-0.0892919	-0.0868341	-0.0753283	-0.0650243	-0.0535966	-0.0593476	-0.0713123	-0.0675958	-0.0687216	-0.0696462	-0.0539384	-0.0515425	-0.059509	-0.0581999	-0.040424	-0.027711	-0.0351216	-0.039836	-0.0273228	-0.0196373	-0.023736	-0.0294524
15	-0.0266487	-0.00975417	-0.0158631	-0.0233343	-0.0204705	-0.0250306	-0.00759184	0.00999536	-0.000947071	-0.0176235	-0.0233626	-0.0116049	-0.000838789	-0.00157718	-0.00615349	-0.0151042	-0.0244362	-0.0297092	-0.0309468	-0.0248525	-0.0128032	-0.00659022	-0.0104254	-0.0343431	-0.0456037	-0.0414485	-0.0547712	-0.0733288	-0.0704714	-0.0609296	-0.0551392	-0.0465103	-0.051553	-0.0586178	-0.0509769	-0.0479579	-0.0523478	-0.0376666	-0.0300743	-0.0401004	-0.0471445	-0.0354138	-0.0247887	-0.0322255	-0.0408121	-0.0272427	-0.0160688	-0.0243191	-0.0359939
16	-0.0160051	-0.000931292	-0.0119718	-0.0214052	-0.0245589	-0.035534	-0.0141729	-0.000115381	-0.0136542	-0.0289875	-0.0343619	-0.0150943	0.00114009	-0.00505933	-0.00862097	-0.0109382	-0.017377	-0.0216522	-0.0313034	-0.028669	-0.00604683	-0.000794057	-0.00598528	-0.0245298	-0.0303312	-0.024135	-0.0389609	-0.054833	-0.0527312	-0.0473841	-0.0437723	-0.0358684	-0.0425227	-0.0438988	-0.0351864	-0.0277945	-0.0378474	-0.0278696	-0.0167565	-0.0286834	-0.038537	-0.0300326	-0.0218651	-0.0254301	-0.0370932	-0.0282002	-0.0145979	-0.0239867	-0.0343153
17	-0.00778449	0.00423785	-0.00863633	-0.0181337	-0.0253291	-0.0384807	-0.0197358	-0.0105111	-0.0246	-0.0342031	-0.0409907	-0.0173492	0.00583423	-0.0032811	-0.0102831	-0.0114427	-0.0137197	-0.0160268	-0.0354508	-0.0344065	-0.00346219	0.00160842	-0.00490226	-0.0183001	-0.0213495	-0.0150974	-0.0273856	-0.039884	-0.0402337	-0.0397664	-0.0342527	-0.0236415	-0.0332775	-0.0318579	-0.023073	-0.0122135	-0.0266073	-0.024011	-0.0118994	-0.0223998	-0.0328464	-0.0250573	-0.0172756	-0.0169537	-0.0303645	-0.0306978	-0.0158266	-0.0225621	-0.0297079
18	-0.0002261	0.00646205	-0.00781621	-0.0160093	-0.0247989	-0.0360997	-0.0224316	-0.0215291	-0.0357779	-0.0379764	-0.0431896	-0.0166694	0.00924248	0.000423828	-0.0100957	-0.0165908	-0.0147845	-0.0116654	-0.0401035	-0.0379878	-0.00520959	-0.00151288	-0.00629067	-0.0164567	-0.0188298	-0.0118372	-0.0202721	-0.0302721	-0.0336449	-0.0371212	-0.0267409	-0.0144651	-0.0233116	-0.0222404	-0.0132984	-0.00203684	-0.0168177	-0.0212863	-0.0141014	-0.0215926	-0.0291843	-0.0181757	-0.0143666	-0.0125451	-0.0230922	-0.0318354	-0.0179392	-0.0239533	-0.027427
19	0.00529189	0.00645239	-0.00823125	-0.017467	-0.0230506	-0.0298306	-0.0235277	-0.0296197	-0.0446648	-0.0414788	-0.0407853	-0.0138836	0.00960894	0.00535752	-0.00554669	-0.0237896	-0.0188518	-0.00607408	-0.0411951	-0.0384122	-0.00963912	-0.00836127	-0.00877095	-0.0179412	-0.0195841	-0.0083694	-0.0161539	-0.0272519	-0.0317022	-0.0376186	-0.0225268	-0.00880525	-0.0127068	-0.0137339	-0.00696267	0.000829707	-0.0101852	-0.018854	-0.0190618	-0.0238392	-0.0279573	-0.0130802	-0.015185	-0.0127303	-0.0171932	-0.0315412	-0.0198678	-0.0275568	-0.0295182
20	0.00725007	0.00632799	-0.0113803	-0.0227065	-0.0220429	-0.0205504	-0.0255405	-0.0354294	-0.050839	-0.0453248	-0.0343511	-0.00714018	0.00699625	0.0100255	0.0024494	-0.032633	-0.01924	0.000233855	-0.0398455	-0.0326821	-0.0155271	-0.0152823	-0.0125668	-0.022111	-0.0181437	7.46911e-05	-0.0175702	-0.0277706	-0.0339216	-0.0398198	-0.0205682	-0.00392622	-0.00435812	-0.00543777	-0.00217304	-0.00522932	-0.00752718	-0.0170873	-0.0254035	-0.0260786	-0.0286333	-0.0139675	-0.0176066	-0.0168826	-0.0155892	-0.0288703	-0.0258888	-0.0309626	-0.039636
21	0.0075575	0.00380127	-0.0110945	-0.0306633	-0.020561	-0.0156532	-0.0256633	-0.0337303	-0.0533672	-0.0475266	-0.0262614	-0.00598511	0.00598371	0.0129251	0.0113134	-0.0338372	-0.0232131	0.0045023	-0.030329	-0.0267923	-0.0199389	-0.0238801	-0.0171506	-0.0238535	-0.0141563	0.00747052	-0.0166026	-0.0322235	-0.0351708	-0.0426784	-0.0229069	-0.00445057	0.00282818	6.3862e-05	-0.00504844	-0.0147174	-0.00983954	-0.0157965	-0.0291403	-0.0319779	-0.0289676	-0.0191628	-0.0225567	-0.0194669	-0.0151919	-0.0291543	-0.0313929	-0.0370988	-0.0479607
22	0.0088727	-0.000789965	-0.0113413	-0.0390688	-0.0186107	-0.0149183	-0.0249053	-0.0304828	-0.0530473	-0.0433645	-0.0185229	-0.00490672	0.00884446	0.0155754	0.0134459	-0.0323108	-0.0213713	0.00183345	-0.0230048	-0.0194303	-0.0240471	-0.0304316	-0.0195009	-0.0210767	-0.00368849	0.0123335	-0.0163868	-0.0371743	-0.0358374	-0.0440842	-0.0245864	-0.00680079	0.00695055	0.00162717	-0.014108	-0.0229304	-0.0169591	-0.0153306	-0.0302583	-0.0395853	-0.028175	-0.0264078	-0.0246109	-0.0178082	-0.0159602	-0.0342025	-0.0365606	-0.0440682	-0.0537292
23	0.00278595	0.00119255	-0.0126611	-0.0415557	-0.0221681	-0.0164167	-0.0194666	-0.0264836	-0.0502478	-0.0374039	-0.0131441	-0.00205955	0.0097011	0.0170827	0.0145214	-0.0293179	-0.019403	-0.00246975	-0.0165265	-0.0137178	-0.0248901	-0.0334703	-0.0207763	-0.0177329	0.00842547	0.0195412	-0.0180934	-0.0383308	-0.037502	-0.043619	-0.0262117	-0.00848672	0.00585997	-0.000960205	-0.0204321	-0.0301867	-0.0224119	-0.0163459	-0.0327994	-0.0404445	-0.030578	-0.0354666	-0.01983	-0.0151648	-0.0156973	-0.0356054	-0.043913	-0.0454913	-0.0598991
24	-0.00486265	0.00284913	-0.00902016	-0.0384229	-0.0282883	-0.022049	-0.013234	-0.0198022	-0.0452255	-0.0303789	-0.0102495	0.00074275	0.00776366	0.0166811	0.0155552	-0.0249663	-0.0198639	-0.00900276	-0.0122542	-0.0124484	-0.0212664	-0.031745	-0.0220897	-0.0128775	0.0159038	0.0266915	-0.0183027	-0.0367004	-0.0378354	-0.0434706	-0.0261262	-0.0101138	0.00331944	-0.00457504	-0.0246614	-0.0327735	-0.0223545	-0.0178245	-0.0340663	-0.0361233	-0.0337332	-0.0418731	-0.0122169	-0.0133506	-0.010017	-0.0312197	-0.04751	-0.0406791	-0.0632717
25	-0.00571855	0.00231719	-0.00983736	-0.0347069	-0.0278324	-0.0228046	-0.0121215	-0.0191255	-0.0402463	-0.0233347	-0.00988764	-0.00264461	0.00914053	0.0198676	0.010041	-0.01896	-0.0229145	-0.0158011	-0.0099316	-0.0126107	-0.0210006	-0.0326675	-0.021904	-0.00478843	0.0200141	0.0203319	-0.0160383	-0.0371497	-0.0337731	-0.0398641	-0.0242027	-0.0140437	0.00283037	-0.00514178	-0.0294797	-0.0323488	-0.0225735	-0.0175703	-0.0309113	-0.0362796	-0.0363668	-0.0401107	-0.00502419	-0.00960602	-0.00509278	-0.0337554	-0.0431967	-0.0408559	-0.0576626
26	-0.00344758	0.000717551	-0.013066	-0.0307556	-0.0221695	-0.0181814	-0.0162479	-0.0223725	-0.0365677	-0.0201149	-0.0124274	-0.00954533	0.0102927	0.0242895	0.0046764	-0.0141993	-0.0277834	-0.0207818	-0.0100313	-0.0147858	-0.0238025	-0.0362417	-0.0218952	0.00273465	0.0178202	0.00697304	-0.0170019	-0.0377832	-0.0278052	-0.0355983	-0.0218889	-0.0185052	0.00194664	-0.00272976	-0.0320108	-0.0318517	-0.0223294	-0.0152326	-0.0252787	-0.0379267	-0.0391652	-0.0339289	0.000554932	-0.0059855	-0.00209155	-0.0384643	-0.0377758	-0.0410401	-0.0489005
27	-0.00765451	-0.000771727	-0.0146974	-0.0273552	-0.0185319	-0.0160109	-0.0190916	-0.0222295	-0.0347527	-0.0189943	-0.0151086	-0.0137084	0.0078033	0.0243278	0.00369479	-0.0121869	-0.0334125	-0.0218456	-0.010957	-0.0177404	-0.0222306	-0.0362251	-0.0238052	0.00472577	0.0127932	0.00200954	-0.0213156	-0.0370019	-0.0252557	-0.0342058	-0.0201924	-0.0191237	0.000339679	-0.00130352	-0.0315034	-0.0319546	-0.0192419	-0.014998	-0.0228945	-0.0356293	-0.0420451	-0.0305137	0.00323882	-0.00596067	0.000380084	-0.0371241	-0.0337692	-0.0388382	-0.0438084
28	-0.0182912	-0.0039631	-0.0150209	-0.0257646	-0.0190268	-0.0181757	-0.0187988	-0.0174646	-0.0333567	-0.0179741	-0.016151	-0.0139162	0.00368067	0.0200251	0.0044349	-0.0123141	-0.0397127	-0.0199372	-0.0115359	-0.0191303	-0.0152452	-0.0314349	-0.0259595	0.0037906	0.00772169	0.00732583	-0.0242188	-0.0344181	-0.025575	-0.0366343	-0.0176859	-0.0169452	-0.000459332	-0.00316624	-0.0303543	-0.0318493	-0.0134945	-0.0184926	-0.0246139	-0.0315662	-0.0444831	-0.0294336	0.00252611	-0.00810826	0.00281042	-0.0299376	-0.0279419	-0.0383997	-0.042125
29	-0.0341153	-0.00521724	-0.0112155	-0.0268979	-0.022567	-0.0191067	-0.0110766	-0.00787664	-0.0299644	-0.019318	-0.0132872	-0.0107168	-0.00669833	0.014607	0.0107457	-0.0101265	-0.0410369	-0.0174413	-0.00965479	-0.0132592	0.00172007	-0.0241211	-0.0325645	-0.000902264	0.0080704	0.0197761	-0.022519	-0.0314288	-0.0285659	-0.0401176	-0.0139382	-0.0093599	-0.000496735	-0.00384872	-0.0280567	-0.0294969	-0.00721063	-0.022698	-0.0255307	-0.0247481	-0.0476729	-0.0321249	0.000327491	-0.0121382	0.0105069	-0.0138266	-0.0190192	-0.0394792	-0.045921
30	-0.042657	-0.0139391	-0.00976526	-0.0298709	-0.0219225	-0.0213768	-0.013539	-0.00310953	-0.0278442	-0.0246207	-0.0120855	-0.00894122	-0.0147319	0.00825389	0.0102779	-0.0104976	-0.043328	-0.0223584	-0.00949707	-0.0130723	0.00781075	-0.0197404	-0.0350413	-0.00575568	0.00278506	0.0260013	-0.016656	-0.0283997	-0.0288936	-0.042682	-0.0172288	-0.00717279	-0.00437007	-0.00618105	-0.0285034	-0.0315955	-0.00407587	-0.0236569	-0.0260243	-0.0224177	-0.04893	-0.0346147	-0.0065424	-0.0159679	0.00905643	-0.00575315	-0.0135594	-0.0414357	-0.0457985
surface electrode 8
	time
frequency	-1.5	-1.45	-1.4	-1.35	-1.3	-1.25	-1.2	-1.15	-1.1	-1.05	-1	-0.95	-0.9	-0.85	-0.8	-0.75	-0.7	-0.65	-0.6	-0.55	-0.5	-0.45	-0.4	-0.35	-0.3	-0.25	-0.2	-0.15	-0.1	-0.05	0	0.05	0.1	0.15	0.2	0.25	0.3	0.35	0.4	0.45	0.5	0.55	0.6	0.65	0.7	0.75	0.8	0.85	0.9
1	0.0834523	0.073267	0.0629103	0.0532308	0.0426487	0.0320046	0.0213428	0.0107158	0.00099159	-0.00938582	-0.0195368	-0.0293941	-0.0388914	-0.0472851	-0.0559243	-0.0640415	-0.0715864	-0.0785104	-0.0843144	-0.0899269	-0.094795	-0.0988675	-0.102091	-0.104275	-0.105755	-0.106301	-0.105907	-0.104579	-0.102527	-0.0994215	-0.0954166	-0.090538	-0.0848133	-0.0788015	-0.0715277	-0.0634958	-0.0547504	-0.0453463	-0.0361354	-0.0256429	-0.0146838	-0.00333389	0.00832778	0.0193016	0.0313451	0.043479	0.0556375	0.0677564	0.0788581
2	0.0579251	0.0406228	0.0236526	0.00865458	-0.00655236	-0.0204793	-0.0329932	-0.0439269	-0.0525258	-0.0602777	-0.0665985	-0.0718296	-0.0762936	-0.0799654	-0.0836599	-0.0871888	-0.0905188	-0.0934123	-0.0954813	-0.0968879	-0.0973733	-0.0970124	-0.0960387	-0.09484	-0.0934529	-0.0921975	-0.0912564	-0.0907482	-0.090688	-0.0910261	-0.0917271	-0.0926675	-0.0936918	-0.0945149	-0.0949754	-0.0946516	-0.0933777	-0.0912201	-0.0886464	-0.0854529	-0.0819704	-0.0782672	-0.0743975	-0.0707264	-0.0667224	-0.0627394	-0.058807	-0.0549229	-0.0513748
3	0.00262868	-0.014286	-0.0326042	-0.0492172	-0.0649557	-0.0772317	-0.0858496	-0.0908016	-0.0919882	-0.089879	-0.0852261	-0.0794148	-0.073816	-0.0695835	-0.066356	-0.0644849	-0.0642108	-0.0657827	-0.0685002	-0.0720312	-0.0753265	-0.0776859	-0.0789632	-0.0797784	-0.0812186	-0.0833319	-0.0852702	-0.0864025	-0.0870464	-0.0881629	-0.0901367	-0.092776	-0.095273	-0.0967606	-0.097123	-0.0965625	-0.0958539	-0.095026	-0.0935524	-0.0902697	-0.0843781	-0.07519	-0.0628945	-0.0496513	-0.0341351	-0.0178671	-0.0012463	0.014698	0.027583
4	0.0248919	0.01834	0.00922071	-0.00113195	-0.0139555	-0.0282083	-0.0417437	-0.0514278	-0.0557874	-0.0555488	-0.0517749	-0.0474592	-0.0451692	-0.0457552	-0.0487391	-0.0528884	-0.0575119	-0.063418	-0.071075	-0.0820171	-0.0943868	-0.106807	-0.118929	-0.129972	-0.141451	-0.151719	-0.158976	-0.16167	-0.159964	-0.155062	-0.149316	-0.143533	-0.137428	-0.131168	-0.124022	-0.11781	-0.113711	-0.111694	-0.110562	-0.108431	-0.104457	-0.098993	-0.0917742	-0.0829425	-0.0709264	-0.0573179	-0.0421489	-0.0258922	-0.0123438
5	0.0147922	0.0113947	0.00642824	0.00233607	-6.4261e-05	-0.00461566	-0.0162657	-0.0334822	-0.0511178	-0.069575	-0.0835821	-0.0897363	-0.0888204	-0.0849558	-0.079543	-0.0712253	-0.060958	-0.0522855	-0.0491821	-0.0537155	-0.0632717	-0.0713973	-0.0772883	-0.082666	-0.0906418	-0.101721	-0.111876	-0.117488	-0.117831	-0.113315	-0.104911	-0.0960859	-0.0887295	-0.0846408	-0.0855586	-0.0912455	-0.097227	-0.100906	-0.101615	-0.0994862	-0.0948999	-0.0881311	-0.0785048	-0.0685775	-0.0577573	-0.0455185	-0.0303706	-0.0122938	0.00671166
6	0.0327273	0.0187892	-0.001417	-0.0178875	-0.0228093	-0.0188403	-0.0176994	-0.0220678	-0.0320209	-0.049956	-0.0666583	-0.0779695	-0.0804858	-0.0766149	-0.0723393	-0.0672378	-0.0596244	-0.0506949	-0.0438614	-0.0433564	-0.0515487	-0.067685	-0.0896438	-0.110468	-0.128051	-0.140559	-0.142983	-0.135235	-0.123642	-0.106357	-0.0843149	-0.0659319	-0.0574335	-0.0601192	-0.0731402	-0.0916545	-0.10895	-0.117962	-0.119627	-0.115197	-0.102271	-0.0829403	-0.0549299	-0.0254911	-0.00558325	0.00222093	-0.0010941	-0.0146836	-0.0261722
7	0.0211173	0.00913757	-0.00735412	-0.0220097	-0.026925	-0.0230531	-0.0217613	-0.0226505	-0.0279924	-0.0390898	-0.0505889	-0.0585875	-0.0642725	-0.0676072	-0.0709351	-0.0726859	-0.0708754	-0.0633389	-0.0519682	-0.0409531	-0.0362415	-0.043519	-0.0611441	-0.0805173	-0.0953185	-0.105913	-0.107018	-0.0984826	-0.0878871	-0.0756481	-0.0664143	-0.0672579	-0.0764954	-0.0897799	-0.101006	-0.110837	-0.125512	-0.130164	-0.121291	-0.101466	-0.0715878	-0.0407056	-0.0145729	0.00615694	0.0111811	-0.00133364	-0.0210602	-0.041301	-0.0526028
8	-0.0335908	-0.0231234	-0.0153309	-0.0148417	-0.0151271	-0.0140377	-0.015181	-0.0174206	-0.015372	-0.00945715	-0.00595068	-0.0126855	-0.0340791	-0.0565896	-0.0728419	-0.0824393	-0.0864724	-0.0833177	-0.0773008	-0.0687939	-0.0590937	-0.0537691	-0.0529289	-0.0553705	-0.0569923	-0.0641848	-0.074534	-0.075793	-0.0695229	-0.0612407	-0.0654944	-0.0798169	-0.0931642	-0.102345	-0.107554	-0.109876	-0.120283	-0.12494	-0.11552	-0.0983933	-0.0703563	-0.0474751	-0.0433578	-0.0470359	-0.0528485	-0.0540177	-0.0447578	-0.0271039	-0.0054872
9	-0.040248	-0.0373164	-0.018256	-0.000618694	0.0140969	0.0218021	0.0258982	0.0174493	0.00713955	-0.00218674	-0.00174137	-0.000615961	-0.00989443	-0.0355478	-0.066646	-0.0919592	-0.0989841	-0.0917638	-0.0808276	-0.0700575	-0.0589263	-0.0462709	-0.0314982	-0.0288661	-0.0403482	-0.0618488	-0.0811319	-0.0799858	-0.0688775	-0.0601661	-0.0683136	-0.087279	-0.106043	-0.117727	-0.126765	-0.130469	-0.131733	-0.125717	-0.117169	-0.115163	-0.112414	-0.103428	-0.0928213	-0.0856863	-0.080165	-0.0694802	-0.0500874	-0.0265503	0.00207114
10	0.00642881	0.00128158	0.00487134	0.0116231	0.0306502	0.0451499	0.0481453	0.0267069	0.00347443	-0.0122141	-0.00938889	-0.00320456	-0.00522078	-0.0260258	-0.0532102	-0.0746303	-0.0767824	-0.0700619	-0.0661702	-0.0628482	-0.0510025	-0.039352	-0.0340803	-0.0414148	-0.0545092	-0.068329	-0.0775405	-0.0705358	-0.0617438	-0.0603583	-0.0760441	-0.0992411	-0.119186	-0.132795	-0.144136	-0.147307	-0.147587	-0.14463	-0.140586	-0.145016	-0.151423	-0.147165	-0.127678	-0.107135	-0.0921027	-0.081595	-0.0677982	-0.0525393	-0.0323991
11	0.0434723	0.0365463	0.0288785	0.0236753	0.038245	0.05128	0.050782	0.0240474	0.00199437	-0.00709359	-0.00416533	-0.00583873	-0.00863054	-0.0237058	-0.0407469	-0.0546096	-0.0527025	-0.0491018	-0.0508988	-0.0549633	-0.0501566	-0.0434168	-0.0472549	-0.0639731	-0.0787035	-0.0853958	-0.0827332	-0.069028	-0.0618362	-0.0679326	-0.0863363	-0.105822	-0.121675	-0.136087	-0.151933	-0.162567	-0.169936	-0.170754	-0.165027	-0.167847	-0.177654	-0.174503	-0.14986	-0.124958	-0.107123	-0.0968463	-0.0875907	-0.0766318	-0.0624682
12	0.0589597	0.0509629	0.0385005	0.0286331	0.0406094	0.0523164	0.0497545	0.0272745	0.0138266	0.00968479	0.00661147	-0.00942183	-0.0208033	-0.0365303	-0.0478044	-0.0561958	-0.0488263	-0.041883	-0.0419946	-0.0507755	-0.0581137	-0.0619777	-0.066205	-0.0825387	-0.103678	-0.108827	-0.0964837	-0.0824432	-0.0796481	-0.0885854	-0.100171	-0.108816	-0.121034	-0.137463	-0.159151	-0.18017	-0.194998	-0.196151	-0.184158	-0.182853	-0.191145	-0.188716	-0.164285	-0.141804	-0.125449	-0.112297	-0.103841	-0.0943429	-0.0838066
13	0.0494909	0.037992	0.027012	0.022803	0.0430117	0.0508567	0.043826	0.0318136	0.0253719	0.0182156	0.00940976	-0.014907	-0.039783	-0.0660474	-0.0832364	-0.0911665	-0.0756332	-0.0591262	-0.0528617	-0.0590065	-0.0761291	-0.0912236	-0.0913806	-0.104562	-0.130566	-0.137298	-0.116317	-0.107157	-0.114249	-0.122868	-0.121299	-0.117355	-0.12355	-0.1417	-0.166331	-0.19529	-0.212634	-0.21044	-0.194909	-0.189438	-0.194478	-0.192089	-0.170838	-0.152921	-0.143497	-0.129065	-0.118802	-0.112297	-0.102553
14	0.0266865	0.0179306	0.0143409	0.0201621	0.0494345	0.0453843	0.0338777	0.0353857	0.0281308	0.0115391	0.00129426	-0.0184911	-0.0502436	-0.0865686	-0.11444	-0.132813	-0.113559	-0.0926904	-0.0742981	-0.0727658	-0.0931535	-0.110276	-0.107139	-0.11455	-0.141693	-0.154123	-0.132917	-0.127644	-0.141287	-0.148179	-0.135515	-0.12109	-0.120626	-0.13424	-0.155203	-0.186431	-0.203139	-0.200125	-0.188216	-0.18031	-0.179853	-0.180567	-0.166621	-0.150726	-0.14697	-0.140057	-0.134487	-0.12491	-0.118018
15	0.00552125	0.00529043	0.0116803	0.0279361	0.0561593	0.034827	0.0178111	0.0294226	0.0172614	-0.00659468	-0.0155676	-0.0264963	-0.0550873	-0.0874803	-0.122	-0.153283	-0.139583	-0.119635	-0.0924968	-0.0874942	-0.106036	-0.113726	-0.106756	-0.107543	-0.132471	-0.149804	-0.138758	-0.137435	-0.147476	-0.153496	-0.135153	-0.115671	-0.114662	-0.117756	-0.134206	-0.161659	-0.172897	-0.17455	-0.165435	-0.159129	-0.155359	-0.158487	-0.150425	-0.135784	-0.131543	-0.140938	-0.148772	-0.132651	-0.126305
16	-0.00552064	0.00622887	0.0226688	0.0455976	0.0575767	0.0200994	-0.000199817	0.016241	-0.00136034	-0.025126	-0.0290548	-0.0370199	-0.0561804	-0.0745712	-0.113314	-0.151222	-0.150628	-0.129057	-0.101641	-0.0997861	-0.11414	-0.10972	-0.096977	-0.0890521	-0.110253	-0.133733	-0.137487	-0.139673	-0.139193	-0.145536	-0.125303	-0.109221	-0.106721	-0.0985522	-0.115454	-0.136288	-0.142713	-0.15119	-0.141308	-0.134724	-0.132085	-0.134755	-0.131941	-0.11786	-0.108364	-0.138296	-0.159774	-0.140425	-0.13141
17	-0.00881051	0.0144464	0.0420535	0.0627958	0.0524458	0.00143368	-0.0186206	-0.00123132	-0.0190359	-0.038872	-0.0340099	-0.0437763	-0.0525885	-0.0561635	-0.0951702	-0.135934	-0.152254	-0.126302	-0.104508	-0.105491	-0.116654	-0.108116	-0.0881965	-0.0667718	-0.0815314	-0.114325	-0.131683	-0.136845	-0.1245	-0.133447	-0.119233	-0.108624	-0.0981056	-0.0825608	-0.0981223	-0.118449	-0.124105	-0.135811	-0.123891	-0.112741	-0.112867	-0.111367	-0.117672	-0.10327	-0.0860759	-0.130672	-0.165981	-0.149326	-0.135308
18	-0.00531756	0.0312106	0.0711566	0.0797944	0.0399836	-0.0268947	-0.0319971	-0.0133674	-0.0332639	-0.0489885	-0.029973	-0.040477	-0.0451443	-0.0399219	-0.0753136	-0.114812	-0.141498	-0.110405	-0.0962049	-0.100468	-0.107907	-0.106159	-0.0801669	-0.0433822	-0.0522702	-0.0946401	-0.121025	-0.125332	-0.10567	-0.114821	-0.116314	-0.111815	-0.0861294	-0.068018	-0.0819112	-0.106867	-0.111201	-0.119891	-0.109124	-0.0904084	-0.0935383	-0.0851981	-0.103374	-0.0857798	-0.0660052	-0.118288	-0.161044	-0.151483	-0.131019
19	0.00279668	0.0511766	0.100461	0.0845257	0.0223469	-0.0577131	-0.0353445	-0.0139793	-0.0382969	-0.053778	-0.0197506	-0.0242667	-0.0368346	-0.0311123	-0.0558642	-0.0917056	-0.119594	-0.0893519	-0.0759621	-0.0793694	-0.0839115	-0.102844	-0.0755209	-0.0237595	-0.0276177	-0.0781741	-0.106201	-0.110388	-0.0865449	-0.0917659	-0.121096	-0.114034	-0.0760158	-0.0567684	-0.0678118	-0.101739	-0.0995232	-0.100288	-0.0969156	-0.0748597	-0.0734384	-0.0623905	-0.0890692	-0.0658166	-0.0508802	-0.101632	-0.141327	-0.141826	-0.114211
20	0.0175588	0.0710769	0.123317	0.0676261	0.000175292	-0.0761074	-0.0263759	-0.00524024	-0.0349003	-0.0503366	-0.00573706	-0.00649681	-0.0272287	-0.0313192	-0.0380459	-0.0666074	-0.0888986	-0.0684677	-0.0472828	-0.0448682	-0.0501377	-0.0976182	-0.06875	-0.00772544	-0.0109449	-0.0655112	-0.089684	-0.0970326	-0.0694568	-0.0661981	-0.130018	-0.108437	-0.0684546	-0.0475412	-0.0599495	-0.0997188	-0.0807662	-0.0773218	-0.0882852	-0.0701496	-0.0521955	-0.0479465	-0.0735199	-0.0443826	-0.0442921	-0.0860148	-0.111095	-0.121773	-0.0872187
21	0.0272675	0.0770162	0.12703	0.0412346	-0.0101662	-0.0750616	-0.0117156	0.00478132	-0.0229077	-0.0430227	0.0054413	0.00553488	-0.0177479	-0.0360052	-0.021588	-0.0417104	-0.05783	-0.0615321	-0.0156062	-0.00720411	-0.0147117	-0.088595	-0.064779	-0.00350505	-0.000608939	-0.050285	-0.0773023	-0.0926827	-0.0620165	-0.0422367	-0.129531	-0.101951	-0.0627276	-0.0456486	-0.0570244	-0.0947109	-0.0625816	-0.0564749	-0.084977	-0.0788754	-0.0390873	-0.0394004	-0.0581001	-0.0315207	-0.0418988	-0.0743256	-0.0772734	-0.0975023	-0.0641296
22	0.0393099	0.0742119	0.113457	0.00578321	-0.0243463	-0.0580394	0.00540787	0.00691852	-0.0177607	-0.0332777	0.0160545	0.00298958	-0.00888193	-0.0407347	-0.00635257	-0.0199576	-0.0361026	-0.0590256	0.0114764	0.0225577	0.003027	-0.0814942	-0.0532556	-0.0020725	-0.00365114	-0.0391707	-0.0693726	-0.0937735	-0.0565188	-0.0268727	-0.117269	-0.089077	-0.0520399	-0.0501282	-0.0588485	-0.0879901	-0.0353538	-0.0466185	-0.0845587	-0.0916675	-0.03409	-0.0377122	-0.046569	-0.025243	-0.0471961	-0.0660158	-0.0558258	-0.074294	-0.0421015
23	0.0449907	0.0637014	0.0881448	-0.0152689	-0.0360371	-0.0332468	0.0153961	0.000598515	-0.0167823	-0.0240477	0.0172805	-0.0023153	-0.000273267	-0.0391554	0.00649028	-0.00274719	-0.0186122	-0.0619308	0.0301751	0.0413019	0.0123757	-0.0738458	-0.0425929	-0.0105098	-0.0124982	-0.0292532	-0.0637026	-0.0943975	-0.0585277	-0.0171286	-0.0914747	-0.0810471	-0.0383184	-0.058515	-0.0633287	-0.0752634	-0.0172208	-0.0425077	-0.0821636	-0.100957	-0.0395988	-0.0339008	-0.0380101	-0.0277252	-0.0520785	-0.0604456	-0.0385617	-0.0520547	-0.0250096
24	0.0497203	0.0460567	0.0616759	-0.0201878	-0.0457158	-0.010384	0.019023	-0.0126989	-0.0201291	-0.0187035	0.0118365	-0.00640157	0.00656599	-0.0330041	0.0155231	0.00645413	-0.00609152	-0.0694573	0.0350478	0.0455288	0.0127002	-0.0668993	-0.0351197	-0.0231147	-0.0264516	-0.0264984	-0.0553629	-0.095977	-0.0640756	-0.0115822	-0.0620722	-0.0776442	-0.0257105	-0.0612535	-0.0667874	-0.0617869	-0.00938342	-0.0407565	-0.0744578	-0.104893	-0.0523901	-0.029117	-0.0343514	-0.0361095	-0.0515507	-0.0563978	-0.0242611	-0.0366422	-0.00895294
25	0.0560264	0.0324399	0.0330444	-0.0190115	-0.0500971	0.0146515	0.0211863	-0.0275318	-0.0276118	-0.0137766	0.00476734	-0.00589499	0.00214016	-0.0233808	0.0229669	0.00919044	-0.000767293	-0.0710483	0.0321288	0.0404914	0.00142718	-0.0581323	-0.0316605	-0.0342199	-0.0439143	-0.0285656	-0.0494637	-0.0950275	-0.0642287	-0.0113634	-0.0389477	-0.0718835	-0.0151143	-0.0589955	-0.0674854	-0.0463687	-0.00783892	-0.0384093	-0.0673939	-0.100773	-0.0624304	-0.0249776	-0.031629	-0.0440095	-0.0504346	-0.049286	-0.0148435	-0.0247753	0.00760947
26	0.060779	0.0211721	0.0083353	-0.0143996	-0.0460351	0.0367408	0.0220373	-0.0406097	-0.0362251	-0.0105566	-0.00115175	-0.00346894	-0.0109642	-0.0146317	0.0261414	0.00593115	-0.000154161	-0.071249	0.0218736	0.0270284	-0.0145419	-0.0476077	-0.0329553	-0.0427848	-0.0591453	-0.0326087	-0.0456511	-0.0907733	-0.0629062	-0.0124629	-0.026645	-0.0641583	-0.00902034	-0.0479498	-0.0650915	-0.0322245	-0.0141433	-0.0317835	-0.0602425	-0.090442	-0.0699053	-0.0204558	-0.0285441	-0.0491111	-0.0462275	-0.0419875	-0.00765107	-0.0180835	0.0221749
27	0.0626473	0.0133733	-0.00895637	-0.00866332	-0.0332331	0.0556226	0.0223723	-0.049692	-0.0432527	-0.00552711	-0.00378184	-0.00355699	-0.0304927	-0.00991844	0.0234632	-8.43228e-05	-0.00289109	-0.0710905	0.00867825	0.00911263	-0.0317329	-0.0361247	-0.035877	-0.0477056	-0.0670573	-0.0344737	-0.0444158	-0.0814269	-0.0602172	-0.0127973	-0.0250505	-0.0540143	-0.00790302	-0.0314885	-0.0591564	-0.0198537	-0.0259617	-0.0227234	-0.0555938	-0.0744466	-0.0744998	-0.0148909	-0.0233327	-0.0500201	-0.0410782	-0.0345226	-0.000763857	-0.0147511	0.0313529
28	0.0582914	0.00969675	-0.0208722	0.000105604	-0.0136168	0.0741757	0.0204764	-0.0566894	-0.0487067	0.00383768	-0.00299609	-0.00898359	-0.0542038	-0.00896285	0.0171941	-0.00908545	-0.00943898	-0.0676747	-0.0044436	-0.0152092	-0.047248	-0.0279531	-0.037292	-0.0502445	-0.0670859	-0.0292018	-0.0494133	-0.0664662	-0.0508042	-0.0147293	-0.0295138	-0.0436679	-0.00768739	-0.0169987	-0.0505875	-0.00760061	-0.042988	-0.0139006	-0.0562409	-0.0536425	-0.0757137	-0.00910092	-0.0158316	-0.0484301	-0.0355557	-0.0283623	0.00461119	-0.00774683	0.0316904
29	0.0533494	0.00653655	-0.0218787	0.00986972	0.00743451	0.081152	0.01947	-0.0572215	-0.0500623	0.0146823	-0.00239738	-0.0197718	-0.0786987	-0.016349	0.00627357	-0.0145044	-0.0138921	-0.0689162	-0.0147392	-0.0303345	-0.0622495	-0.0189959	-0.0364292	-0.0476213	-0.0542873	-0.0218737	-0.0539215	-0.0473776	-0.0399283	-0.0111067	-0.0354818	-0.0350142	-0.0114354	-0.00144247	-0.0411573	-0.000670096	-0.0590454	-0.0107104	-0.0564216	-0.0348256	-0.076193	-0.00362806	-0.00857103	-0.0441348	-0.031629	-0.0214818	0.0113604	-0.00937316	0.0254963
30	0.0414749	0.00235176	-0.0195502	0.0175641	0.0239731	0.0803268	0.0217169	-0.0551515	-0.0542024	0.0274036	0.00244562	-0.0306005	-0.100804	-0.0276663	-0.00741517	-0.0183871	-0.0168	-0.0660625	-0.0273502	-0.0412128	-0.0771262	-0.0158712	-0.0314992	-0.0439004	-0.0325156	-0.0147072	-0.0549004	-0.0302075	-0.0243118	-0.00741232	-0.0417712	-0.0296574	-0.0142608	0.0152956	-0.0389298	0.0054294	-0.0690009	-0.0138761	-0.0556131	-0.0176081	-0.0737829	-0.00325207	-0.00309904	-0.037223	-0.0330544	-0.0165877	0.0136124	-0.0109173	0.0160835
surface electrode 9
	time
frequency	-1.5	-1.45	-1.4	-1.35	-1.3	-1.25	-1.2	-1.15	-1.1	-1.05	-1	-0.95	-0.9	-0.85	-0.8	-0.75	-0.7	-0.65	-0.6	-0.55	-0.5	-0.45	-0.4	-0.35	-0.3	-0.25	-0.2	-0.15	-0.1	-0.05	0	0.05	0.1	0.15	0.2	0.25	0.3	0.35	0.4	0.45	0.5	0.55	0.6	0.65	0.7	0.75	0.8	0.85	0.9
1	0.147394	0.137307	0.126558	0.116078	0.104167	0.0917467	0.0788908	0.0656776	0.0532368	0.0395721	0.025788	0.0119633	-0.00181776	-0.0144258	-0.0278797	-0.0410261	-0.0537665	-0.0659992	-0.0767471	-0.0877037	-0.0978452	-0.107074	-0.115309	-0.121968	-0.128107	-0.133082	-0.136858	-0.139393	-0.140604	-0.140666	-0.139403	-0.1368	-0.132861	-0.128054	-0.121616	-0.113955	-0.105138	-0.0952332	-0.0851833	-0.0733746	-0.0606759	-0.0471588	-0.032904	-0.0191579	-0.00369525	0.0122898	0.0287136	0.0454921	0.0612174
2	-0.00437143	-0.0127857	-0.0211449	-0.0287686	-0.0369063	-0.0448562	-0.0524837	-0.0595931	-0.0655245	-0.0710395	-0.0754123	-0.07853	-0.0804816	-0.0814918	-0.0820701	-0.0824577	-0.0830188	-0.0841167	-0.0858101	-0.088508	-0.0921326	-0.0965569	-0.101551	-0.106465	-0.11184	-0.116959	-0.121553	-0.125473	-0.128324	-0.130332	-0.131028	-0.13042	-0.128716	-0.12648	-0.123626	-0.120452	-0.116949	-0.112924	-0.108494	-0.102749	-0.0960767	-0.0886931	-0.0809763	-0.0738547	-0.0663444	-0.0591027	-0.0520328	-0.0450352	-0.0385462
3	-0.00868877	-0.0178263	-0.0246599	-0.0279024	-0.027918	-0.0248964	-0.0202529	-0.0150617	-0.00977115	-0.00348015	0.00236045	0.00595555	0.00603053	0.00301659	-0.0027577	-0.0105398	-0.0193561	-0.0277599	-0.0337193	-0.0373909	-0.0385585	-0.0389116	-0.0402211	-0.0433317	-0.0494546	-0.0578958	-0.0667227	-0.0745464	-0.0807149	-0.0864964	-0.0915067	-0.0958722	-0.0998122	-0.103155	-0.105968	-0.106941	-0.106087	-0.104356	-0.103046	-0.102785	-0.103865	-0.105509	-0.106726	-0.106681	-0.104804	-0.101187	-0.0968849	-0.0924372	-0.0873501
4	-0.0542785	-0.0655854	-0.0697994	-0.0646733	-0.0514836	-0.0360685	-0.0234117	-0.014197	-0.00747589	-0.00204636	0.000720579	0.000127011	-0.00325418	-0.00728796	-0.0116465	-0.0155648	-0.0186422	-0.0231286	-0.0299867	-0.0385854	-0.0453779	-0.0485418	-0.0482324	-0.0467097	-0.0466106	-0.05039	-0.0572157	-0.063655	-0.0688708	-0.0748841	-0.0793398	-0.0802406	-0.0794437	-0.0797501	-0.0808876	-0.0805297	-0.0787678	-0.0788132	-0.0826047	-0.0894156	-0.0962748	-0.101593	-0.104771	-0.104555	-0.0985652	-0.0859627	-0.0685871	-0.0494771	-0.0322658
5	0.00647996	0.0062923	0.00414887	0.0010875	-0.0020701	-0.00611002	-0.0118293	-0.0153231	-0.0112316	-0.000401309	0.0112633	0.0201446	0.0256327	0.025687	0.0198856	0.0122485	0.00714917	0.00308419	-0.00303306	-0.0120042	-0.0222112	-0.0358404	-0.0499271	-0.0584715	-0.0653188	-0.0723148	-0.0766727	-0.0769382	-0.0789815	-0.0885482	-0.104049	-0.118176	-0.126362	-0.132048	-0.13798	-0.137471	-0.132588	-0.132067	-0.134216	-0.136773	-0.139342	-0.136898	-0.126307	-0.112976	-0.0958998	-0.0731797	-0.0465493	-0.021001	-0.00258439
6	0.00650662	0.0174869	0.0227617	0.0144696	-0.00252252	-0.0174174	-0.0291168	-0.0384627	-0.0390392	-0.0306868	-0.02204	-0.0148821	-0.00562387	-0.00183738	-0.00923785	-0.026307	-0.0438166	-0.0578625	-0.0686355	-0.0714095	-0.0636309	-0.0534182	-0.0426918	-0.0318328	-0.0224358	-0.0228996	-0.0314379	-0.0410777	-0.0516656	-0.0634438	-0.0768093	-0.0922899	-0.105541	-0.115443	-0.1227	-0.12115	-0.112828	-0.105124	-0.0970975	-0.0929381	-0.0985839	-0.101265	-0.0913272	-0.0714011	-0.0372115	0.00963054	0.0545615	0.0819845	0.0875039
7	-0.00487382	-0.00816616	-0.00624395	0.00111926	0.00599429	0.00406299	-0.0091703	-0.0264367	-0.0383213	-0.0449507	-0.0474997	-0.054613	-0.0634627	-0.0670954	-0.0660893	-0.0621213	-0.059307	-0.066446	-0.07856	-0.0833497	-0.0721138	-0.0516231	-0.0346976	-0.0281515	-0.0200537	-0.0116279	-0.00890638	-0.0138895	-0.0283042	-0.0492271	-0.071262	-0.0899816	-0.10058	-0.10481	-0.101763	-0.0886142	-0.0670817	-0.0429699	-0.0177511	0.00363655	0.00591309	-0.00162697	-0.0084727	-0.0129614	-0.014556	-0.00907612	-0.00141049	0.0087121	0.0178035
8	-0.0222528	-0.0247695	-0.0313365	-0.0273333	-0.0162506	0.00420836	0.0150565	0.0135727	-8.30066e-05	-0.0230805	-0.0351272	-0.0422913	-0.0504733	-0.0560667	-0.0679211	-0.0716173	-0.0634423	-0.055992	-0.0520672	-0.0498247	-0.0466572	-0.0385	-0.0294871	-0.0199284	0.00154053	0.0264572	0.0337881	0.0188785	-0.00881871	-0.0414257	-0.069064	-0.0852577	-0.0878495	-0.078684	-0.0517888	-0.00855442	0.0324552	0.0540407	0.0576813	0.0537498	0.0421773	0.0274459	0.00758243	-0.013614	-0.031369	-0.0361328	-0.0357426	-0.0299403	-0.0261768
9	-0.0186426	-0.0176235	-0.0294298	-0.0319366	-0.0259338	-0.00198087	0.0230767	0.0399139	0.0374219	0.0181965	0.00711272	0.00215138	-0.00356192	-0.00744488	-0.0219928	-0.0278956	-0.0203928	-0.0132303	-0.0137939	-0.0272913	-0.0444342	-0.0468977	-0.0256377	0.0101602	0.0550129	0.0864898	0.0896085	0.0717133	0.0429235	0.000790376	-0.0402959	-0.059664	-0.0584745	-0.0442629	-0.0175708	0.0225712	0.0603754	0.0776891	0.0694062	0.051475	0.0319398	0.0206624	0.00817337	-0.0086929	-0.0242591	-0.0258557	-0.0222712	-0.0194287	-0.0216223
10	-0.0197704	-0.0209232	-0.0264921	-0.0241178	-0.0190399	-0.00514185	0.0137744	0.0403689	0.0558306	0.0387158	0.0123803	-0.00171473	-0.00260699	0.00624471	0.0107061	0.0211944	0.0312599	0.0310122	0.0175619	-0.0157035	-0.0511293	-0.0575742	-0.0209092	0.0398282	0.0941104	0.116147	0.113094	0.0974586	0.0695131	0.0286452	-0.0115484	-0.0348441	-0.0466629	-0.0433565	-0.0309583	-0.00554754	0.0210962	0.0446226	0.0479518	0.0341301	0.0105865	0.00436014	0.0134675	0.0173762	0.000236501	-0.0157324	-0.011899	0.00518364	0.0129737
11	-0.0451877	-0.0516658	-0.0502283	-0.0293731	-0.0104605	-0.0084309	-0.00987026	0.0135684	0.0472999	0.0395751	-0.00761606	-0.0395266	-0.0373866	-0.0125719	0.0145603	0.0350591	0.0454976	0.0509453	0.0341441	-0.0169415	-0.0636376	-0.0655115	-0.0139284	0.0558861	0.096543	0.101342	0.0951317	0.0785183	0.0537442	0.0242193	-0.000886837	-0.0234959	-0.0489515	-0.0538822	-0.0595722	-0.0588411	-0.0433437	-0.00465867	0.0231463	0.0236433	-0.00466229	-0.0157781	0.0121761	0.0452214	0.0333066	-0.00670004	-0.0167854	0.0168096	0.0475751
12	-0.0668963	-0.0783485	-0.0810125	-0.0488521	-0.0113203	-0.0159701	-0.0202551	-0.00809928	0.0153421	0.0196735	-0.0200876	-0.0651331	-0.0672201	-0.0289156	0.0152839	0.0323735	0.0397743	0.0569877	0.0455909	-0.0139527	-0.0681229	-0.057289	-0.0037597	0.0512774	0.0703261	0.069456	0.0513446	0.0333525	0.0202808	-0.00943725	-0.0274827	-0.0350014	-0.050613	-0.0543944	-0.0761234	-0.100805	-0.0977782	-0.0578353	-0.0105164	0.0155136	-0.00808748	-0.0391025	-0.0175061	0.0416997	0.0537037	0.00415245	-0.02971	-0.000961251	0.0539805
13	-0.0585628	-0.0716727	-0.0760893	-0.0553013	-0.0325448	-0.0326063	-0.00475779	0.00603494	-0.0041158	-0.00242679	-0.00648541	-0.0508973	-0.0598434	-0.0195089	0.0243539	0.045141	0.0504587	0.061382	0.0487442	-0.00514697	-0.0545082	-0.0398579	0.000409538	0.0308753	0.0383432	0.0386874	0.00296697	-0.0116897	-0.0192176	-0.0675528	-0.0813946	-0.0587289	-0.0478101	-0.050131	-0.080491	-0.101941	-0.114565	-0.0997844	-0.0492079	0.0066527	-0.00441893	-0.0615635	-0.0629802	0.011865	0.0413414	-0.000762327	-0.047974	-0.0275466	0.0355259
14	-0.0310731	-0.0409707	-0.0439907	-0.0559495	-0.0660883	-0.0520685	0.0159626	0.041388	0.00356633	0.00402702	0.0317415	-0.00706002	-0.0376705	-0.0194578	0.0174391	0.0636726	0.0753386	0.0668357	0.0500867	0.0059874	-0.0267288	-0.0272495	-0.0118394	0.00796322	0.0209144	0.0147094	-0.0273655	-0.0437214	-0.05313	-0.109684	-0.117113	-0.0728916	-0.0362477	-0.0428453	-0.0664123	-0.0657004	-0.100889	-0.127191	-0.0803958	0.00113038	0.0202166	-0.0568249	-0.092013	-0.0275332	0.00366442	-0.0140722	-0.0563811	-0.048702	0.00416995
15	-0.00600633	-0.00771155	-0.0202988	-0.0580302	-0.0897036	-0.0618003	0.0246781	0.0661761	0.0302851	0.0418166	0.0600937	0.0143697	-0.0263997	-0.0397065	-0.000319039	0.0605983	0.0907043	0.0740488	0.0543038	0.00576704	-0.0124714	-0.0114257	-0.0148274	0.0040208	0.02719	0.00242017	-0.0384679	-0.060723	-0.0789837	-0.11738	-0.119247	-0.0741731	-0.0229997	-0.0302184	-0.0398418	-0.0201507	-0.0741211	-0.129167	-0.0859035	0.0108333	0.0506397	-0.0310286	-0.0885676	-0.0563008	-0.0442981	-0.03841	-0.0540399	-0.0496764	-0.0185907
16	0.0152002	0.0193421	-0.017735	-0.0632444	-0.0918216	-0.0583932	0.0190406	0.0683567	0.0621144	0.090286	0.0606457	-0.00258138	-0.0357604	-0.0641102	-0.0180946	0.036301	0.087669	0.0805049	0.0613683	0.00181318	-0.0185171	0.0133259	-0.0012232	0.0229186	0.0437926	0.00850979	-0.0325302	-0.0660149	-0.0950949	-0.100068	-0.101525	-0.0732592	-0.0156084	-0.015469	-0.0103467	0.0154322	-0.0534079	-0.113071	-0.075164	0.0283484	0.0675976	-0.00435242	-0.0727716	-0.079583	-0.0852092	-0.0616747	-0.0448851	-0.04318	-0.0351628
17	0.0295264	0.0408746	-0.0228424	-0.0610826	-0.0726187	-0.0522333	-0.00166516	0.0543128	0.0819087	0.124364	0.0511334	-0.0317603	-0.0565019	-0.0788652	-0.0332013	0.00198868	0.0737332	0.0852841	0.0662969	0.00115534	-0.0366162	0.0368567	0.0206518	0.04348	0.0614883	0.0377802	-0.0128936	-0.060739	-0.0974959	-0.0802289	-0.0823607	-0.0757389	-0.0164882	-0.00386242	0.00312808	0.029291	-0.0369476	-0.093112	-0.0683111	0.0296396	0.0667014	0.0151066	-0.0593441	-0.0926609	-0.107436	-0.0746128	-0.0380451	-0.0487427	-0.0551061
18	0.0469853	0.0527847	-0.0220266	-0.0490699	-0.041244	-0.0360858	-0.0168507	0.0361956	0.0895852	0.139919	0.0425567	-0.0520823	-0.0805564	-0.0747244	-0.0334428	-0.0156062	0.0634954	0.0866276	0.066712	0.000467715	-0.049138	0.0530895	0.0405309	0.0629915	0.076388	0.0716396	0.0127835	-0.0530132	-0.0892354	-0.070198	-0.0664803	-0.0642793	-0.0160448	0.00238287	0.00217677	0.0222688	-0.0361438	-0.0769446	-0.0590397	0.0279571	0.0561318	0.0185284	-0.0531836	-0.092835	-0.104734	-0.0696263	-0.0406583	-0.0658738	-0.072889
19	0.0626685	0.0590676	-0.0097843	-0.0263203	-0.00879572	-0.019715	-0.0263153	0.021756	0.0823972	0.133748	0.0415295	-0.0532036	-0.0980287	-0.0609227	-0.0240594	-0.0121963	0.0600311	0.0845685	0.0664679	0.001485	-0.0544889	0.0562491	0.0499158	0.0703224	0.0872579	0.097007	0.0314424	-0.0460342	-0.0776138	-0.0726697	-0.058318	-0.0404877	-0.0139832	-0.000293786	-0.0163368	-0.000405256	-0.045597	-0.0717059	-0.0554829	0.0215832	0.0463069	0.0134625	-0.0532144	-0.0829465	-0.0842851	-0.0523723	-0.0546341	-0.0902492	-0.0823483
20	0.0710763	0.0634801	0.00964055	0.00440891	0.0225598	-0.00901509	-0.0291294	0.0117435	0.0703473	0.108986	0.038882	-0.0446138	-0.101782	-0.039881	-0.0156727	0.0104075	0.0585187	0.082192	0.0680194	0.00100418	-0.0514525	0.0474013	0.0508935	0.0672209	0.0945827	0.106181	0.033516	-0.0414384	-0.0703904	-0.0789375	-0.0530447	-0.00934552	-0.0168646	-0.0126677	-0.0445958	-0.0306424	-0.0586097	-0.0769013	-0.056557	0.0155306	0.0389661	0.00532843	-0.0556051	-0.0693966	-0.0544602	-0.0337916	-0.078641	-0.107098	-0.0799091
21	0.0707559	0.0689068	0.0348612	0.0372066	0.0490602	0.0015227	-0.0286171	0.00561362	0.0524117	0.0816616	0.043549	-0.0207698	-0.0926509	-0.0294673	-0.00550201	0.0346968	0.0525031	0.076819	0.074188	0.00784464	-0.0525623	0.0254013	0.0391912	0.0518125	0.09303	0.102113	0.0292684	-0.034803	-0.0700006	-0.0868345	-0.0505431	0.014731	-0.0194115	-0.0326782	-0.0743973	-0.0557864	-0.0682098	-0.0912529	-0.0674096	0.00249278	0.0366975	0.00209956	-0.0543792	-0.0566909	-0.0281622	-0.0207571	-0.0994936	-0.114094	-0.0718064
22	0.0655727	0.0706542	0.05616	0.060443	0.0712033	0.00361911	-0.0272864	0.00994965	0.0394027	0.0513171	0.0387096	-0.0105642	-0.0707197	-0.0201417	-0.00148305	0.0583358	0.0458167	0.0744059	0.0868784	0.00667147	-0.0552352	0.00583843	0.020682	0.0344146	0.0931681	0.0800026	0.0105358	-0.0354437	-0.0732226	-0.0864658	-0.040109	0.0318983	-0.0244782	-0.0569572	-0.0950021	-0.0711564	-0.0752592	-0.108948	-0.0819328	-0.00310964	0.0345252	-0.00791617	-0.0543032	-0.0395649	-0.00967803	-0.0212084	-0.121516	-0.104507	-0.0559644
23	0.0530326	0.0701852	0.0699139	0.0840379	0.09111	0.00794818	-0.0260778	0.0166301	0.0342742	0.021419	0.0359721	0.00230367	-0.0443792	-0.0158507	0.00211137	0.0717139	0.0364774	0.0727334	0.0991802	0.00589258	-0.0580506	-0.0197941	-0.000397823	0.0170513	0.0869059	0.0571071	-0.0107983	-0.039269	-0.0742944	-0.0809062	-0.0330347	0.0374709	-0.027116	-0.0767969	-0.105989	-0.0775413	-0.074555	-0.123651	-0.0957929	-0.0136791	0.0354425	-0.0158912	-0.0509977	-0.0230863	0.0019041	-0.0305458	-0.132731	-0.0892125	-0.0415703
24	0.0395187	0.062285	0.0733091	0.0917202	0.108019	0.0129807	-0.0254582	0.0255004	0.0455282	0.00104053	0.0342351	0.0074624	-0.0272303	-0.0180954	-0.000372698	0.0726674	0.0289783	0.06996	0.109612	0.00267887	-0.0651475	-0.0369451	-0.0166065	0.00311882	0.0776708	0.0378684	-0.0291378	-0.0422683	-0.0714245	-0.0703655	-0.0330562	0.0328351	-0.0221327	-0.0811574	-0.107006	-0.074952	-0.0653556	-0.126814	-0.1091	-0.0240634	0.0324566	-0.0183262	-0.0468167	-0.0101321	0.00186314	-0.0414489	-0.131907	-0.0768724	-0.0261235
25	0.0332864	0.0446194	0.0747885	0.0909977	0.11954	0.0188073	-0.0276866	0.0420058	0.0570263	-0.0172652	0.0318363	0.00217578	-0.00979802	-0.021356	0.0055203	0.0660331	0.0233644	0.0717885	0.114342	-0.00594336	-0.0700125	-0.0504586	-0.0269338	-0.00372438	0.075674	0.0185453	-0.0424098	-0.0462183	-0.0605976	-0.0592527	-0.027958	0.0198882	-0.0143306	-0.0856719	-0.0979704	-0.0605387	-0.0546415	-0.120922	-0.121605	-0.0265254	0.0291965	-0.0226893	-0.0399313	0.00627106	-0.00277807	-0.0537513	-0.127677	-0.0642298	-0.0120275
26	0.0313881	0.0207422	0.0694879	0.0788531	0.12343	0.0250835	-0.0310018	0.0590358	0.0709008	-0.0300997	0.0288551	-0.00896269	-0.000936889	-0.0254129	0.0137256	0.0529408	0.0183826	0.074322	0.10935	-0.016684	-0.0751448	-0.0614872	-0.030283	-0.00599323	0.0750695	0.00746062	-0.0473913	-0.0450128	-0.04564	-0.049089	-0.0244752	0.00149178	-0.00472579	-0.0839182	-0.0844103	-0.0375757	-0.0412751	-0.107284	-0.134002	-0.0233406	0.0218726	-0.0238117	-0.0316719	0.018653	-0.011269	-0.0627402	-0.120071	-0.0590131	-0.00168852
27	0.0308036	-0.00039856	0.0580519	0.0649784	0.121906	0.0305068	-0.0329529	0.0688716	0.0858359	-0.0344117	0.0262064	-0.0211883	-0.00193873	-0.0269765	0.0187605	0.0379665	0.0133512	0.0750126	0.0987261	-0.0291663	-0.0777627	-0.0690784	-0.0257581	-0.00375638	0.0710252	0.00219256	-0.0437804	-0.0396653	-0.0314916	-0.0380576	-0.0238116	-0.0157616	-0.00104568	-0.0755693	-0.0679698	-0.0140703	-0.0283417	-0.0865102	-0.140139	-0.0164702	0.0106329	-0.0175065	-0.0245287	0.0252092	-0.021048	-0.0685739	-0.110385	-0.0574215	0.00455842
28	0.0292699	-0.0120817	0.0402843	0.0588186	0.117558	0.0391	-0.0348449	0.0708861	0.0944772	-0.0351054	0.0210336	-0.0293785	-0.00966028	-0.0263767	0.0244616	0.0186259	0.00566234	0.0747525	0.0844155	-0.0405985	-0.0765719	-0.0684603	-0.0165849	0.00300097	0.0605717	-0.0054123	-0.042594	-0.0334305	-0.0188677	-0.0233305	-0.0279552	-0.0294539	-0.00506553	-0.0660269	-0.0479638	0.00976212	-0.019184	-0.0636113	-0.135152	-0.00670867	-0.00418976	-0.00440738	-0.0218677	0.030725	-0.034123	-0.0729632	-0.0988384	-0.0495063	0.00531378
29	0.0284045	-0.0183459	0.0303997	0.0509445	0.113189	0.0476007	-0.0389644	0.0645459	0.104749	-0.0246591	0.0179189	-0.0395953	-0.0214926	-0.0287253	0.0166302	0.00444174	-0.000338676	0.0645166	0.0718177	-0.047596	-0.0730974	-0.0627208	-0.00122632	0.00351182	0.0410477	-0.0123205	-0.0356458	-0.027475	-0.00727812	-0.0116101	-0.0297189	-0.0364713	-0.0134887	-0.0543497	-0.0359883	0.0198841	-0.00695811	-0.0332623	-0.128158	0.00155299	-0.0182897	0.00922474	-0.0257072	0.0213775	-0.0449773	-0.0699629	-0.083639	-0.0432273	0.000242832
30	0.0262852	-0.0251602	0.0228106	0.035346	0.104905	0.0631766	-0.0387194	0.0479813	0.117344	-0.0100647	0.0112926	-0.0417651	-0.0232985	-0.0363852	0.0111886	-0.00934011	-0.00805507	0.0432077	0.0640298	-0.0515258	-0.0734436	-0.0604614	0.0100046	-0.00280087	0.0232969	-0.00970847	-0.0305773	-0.0218636	0.00850997	0.00337102	-0.0321774	-0.0456646	-0.03119	-0.0487873	-0.0273135	0.0313602	0.00264971	-0.00551613	-0.124073	0.012649	-0.0306616	0.0196478	-0.0307897	0.0111518	-0.0455569	-0.0678716	-0.0660449	-0.0433818	-0.00245885
surface electrode 10
	time
frequency	-1.5	-1.45	-1.4	-1.35	-1.3	-1.25	-1.2	-1.15	-1.1	-1.05	-1	-0.95	-0.9	-0.85	-0.8	-0.75	-0.7	-0.65	-0.6	-0.55	-0.5	-0.45	-0.4	-0.35	-0.3	-0.25	-0.2	-0.15	-0.1	-0.05	0	0.05	0.1	0.15	0.2	0.25	0.3	0.35	0.4	0.45	0.5	0.55	0.6	0.65	0.7	0.75	0.8	0.85	0.9
1	0.0827224	0.0738754	0.0648484	0.0563969	0.047162	0.0378886	0.0286186	0.0193985	0.0109711	0.00198063	-0.00680949	-0.0153516	-0.0235946	-0.0308873	-0.0383911	-0.0454324	-0.0519521	-0.0579056	-0.062888	-0.0677339	-0.0720143	-0.0757547	-0.078975	-0.0814902	-0.0837112	-0.0853747	-0.086433	-0.086834	-0.0865816	-0.0855974	-0.0838509	-0.0813354	-0.0780722	-0.0744233	-0.0698148	-0.0645672	-0.0587295	-0.0523496	-0.0460041	-0.0386522	-0.030802	-0.0224306	-0.0135127	-0.00477779	0.00523501	0.0158084	0.0269058	0.0384772	0.0495248
2	0.0461957	0.0430024	0.0377653	0.031099	0.0222173	0.012236	0.00178096	-0.00882355	-0.0186656	-0.0294154	-0.0401561	-0.050624	-0.060297	-0.0680279	-0.0748376	-0.0800398	-0.0839102	-0.0868494	-0.0890617	-0.0912223	-0.0933193	-0.0953439	-0.0973273	-0.0992098	-0.101306	-0.103518	-0.106069	-0.109197	-0.112703	-0.117221	-0.122378	-0.127919	-0.133613	-0.138873	-0.144397	-0.149492	-0.153882	-0.157075	-0.158382	-0.15758	-0.154378	-0.149071	-0.142234	-0.135052	-0.126798	-0.118245	-0.109465	-0.100557	-0.0922458
3	0.0394167	0.0334934	0.0258685	0.017387	0.00631834	-0.00612328	-0.018389	-0.0283576	-0.034544	-0.0385482	-0.0418043	-0.0456571	-0.0495734	-0.0527764	-0.0560145	-0.0601917	-0.0666814	-0.0755987	-0.0847012	-0.0928747	-0.0971093	-0.0965963	-0.0923632	-0.0866569	-0.0798627	-0.0731633	-0.066916	-0.0620047	-0.0593341	-0.0575525	-0.0554318	-0.0526522	-0.050239	-0.0494748	-0.0508164	-0.0540951	-0.0583055	-0.0628246	-0.0675023	-0.0742547	-0.0828898	-0.091675	-0.0979864	-0.0999145	-0.0978088	-0.0932719	-0.0889498	-0.0864539	-0.0851517
4	0.0414765	0.0135839	-0.00906479	-0.0248778	-0.0366581	-0.041451	-0.0405063	-0.0378707	-0.0361122	-0.03533	-0.0363224	-0.0405133	-0.0470856	-0.0520851	-0.0552504	-0.0587854	-0.0650279	-0.0749501	-0.0873572	-0.103437	-0.121829	-0.139835	-0.153955	-0.162096	-0.1641	-0.1575	-0.142391	-0.123685	-0.109558	-0.0997922	-0.092684	-0.0868943	-0.0844958	-0.085471	-0.0897352	-0.095203	-0.099285	-0.102563	-0.108737	-0.120018	-0.131789	-0.139044	-0.139428	-0.132837	-0.11794	-0.0961069	-0.0696319	-0.0428368	-0.0212786
5	-0.0699012	-0.0643076	-0.0634472	-0.0655431	-0.0727174	-0.0835944	-0.093176	-0.099313	-0.100443	-0.0960134	-0.0951677	-0.10467	-0.118105	-0.129275	-0.13964	-0.143439	-0.134682	-0.117018	-0.0997349	-0.0856533	-0.0761179	-0.070271	-0.0650597	-0.0611096	-0.0591853	-0.0561169	-0.0476499	-0.0375891	-0.0332805	-0.0345931	-0.0364932	-0.0389284	-0.0425576	-0.0422368	-0.0325497	-0.0202631	-0.0134943	-0.0127706	-0.0195096	-0.0374111	-0.0621586	-0.0808511	-0.0865616	-0.0830042	-0.0734535	-0.0581184	-0.0433332	-0.0307421	-0.00858864
6	-0.0704805	-0.0562057	-0.0649244	-0.0777471	-0.0887328	-0.0885308	-0.0769223	-0.0700723	-0.0723248	-0.0786589	-0.0901144	-0.105998	-0.117723	-0.126533	-0.144796	-0.16199	-0.163705	-0.146962	-0.120327	-0.0897346	-0.064603	-0.0487208	-0.0398879	-0.0336581	-0.0284643	-0.018203	-0.0071512	-0.00381095	-0.00870572	-0.0203246	-0.0327062	-0.0460618	-0.064428	-0.077771	-0.0793423	-0.064959	-0.0321827	0.0112781	0.0539946	0.0959999	0.122454	0.136636	0.144158	0.139937	0.126889	0.110758	0.0943965	0.0876768	0.0998891
7	-0.00145479	-0.0011084	-0.0134274	-0.0197493	-0.0257026	-0.0256385	-0.0262349	-0.0378838	-0.0515913	-0.0579963	-0.0551271	-0.0606221	-0.0645907	-0.0701256	-0.0837666	-0.0965844	-0.109207	-0.112583	-0.102262	-0.0862352	-0.0670264	-0.0502678	-0.0379076	-0.0221371	-0.0103264	-0.00240071	-0.00782416	-0.0368839	-0.0578708	-0.0668926	-0.057569	-0.0310744	-0.0105822	0.000265946	0.000740377	-0.00541249	9.68639e-05	0.0194477	0.0510826	0.0907099	0.114409	0.123243	0.123098	0.116659	0.115628	0.121207	0.128353	0.146592	0.163861
8	0.0175844	-0.0154313	-0.029566	-0.0191368	-0.00841188	0.000758616	-0.002116	-0.0157527	-0.0258777	-0.0335099	-0.0349574	-0.0489158	-0.0510909	-0.0458755	-0.0364698	-0.0300134	-0.0331517	-0.0418876	-0.0538916	-0.0714242	-0.0822834	-0.0770217	-0.0599046	-0.0287413	0.00227248	0.0262952	0.0374826	0.0262991	0.0223509	0.0234893	0.0348103	0.0543801	0.0564184	0.0549543	0.0608009	0.0731069	0.0927392	0.0996904	0.096611	0.0831309	0.0604357	0.0425663	0.0366223	0.0431708	0.0638365	0.082073	0.0919202	0.108902	0.125016
9	0.0100744	-0.016786	-0.030512	-0.0290035	-0.0236069	-0.0119045	-0.0048652	-0.00804557	-0.00415159	-0.00763105	-0.011037	-0.035412	-0.0437473	-0.0418669	-0.016974	0.00917392	0.0127444	-0.00146592	-0.0226489	-0.0519822	-0.0775386	-0.0761614	-0.055435	-0.0147001	0.0235389	0.0431352	0.0477914	0.0390179	0.0414089	0.0474735	0.0513395	0.0621025	0.0590287	0.0572201	0.0685657	0.0965676	0.135263	0.152977	0.149663	0.118159	0.0698906	0.0291597	0.0195874	0.0395453	0.0738284	0.0938338	0.102791	0.112562	0.111275
10	-0.0101405	-0.0111941	-0.017803	-0.0238902	-0.0286129	-0.0391577	-0.0381553	-0.0289741	-0.00965496	-0.00100514	0.00482828	-0.0266348	-0.0418432	-0.0471359	-0.00929411	0.0296842	0.038571	0.0305451	0.010687	-0.020668	-0.0561646	-0.0601902	-0.0354125	0.0148426	0.0459598	0.0369928	0.0102095	-0.00513956	-0.00326936	0.00820227	0.0151982	0.0294598	0.0281945	0.0397896	0.0657443	0.0944062	0.123866	0.143958	0.152207	0.134665	0.0890577	0.0414791	0.0324374	0.0540089	0.0831959	0.0945752	0.100113	0.117659	0.113631
11	-0.0230234	-0.0183319	-0.0192417	-0.0130603	-0.0123931	-0.047151	-0.0664925	-0.0667649	-0.0456842	-0.0232602	-0.00897544	-0.0507698	-0.0627325	-0.058521	-0.0101814	0.0282868	0.0424929	0.0548195	0.0432675	0.00449746	-0.0415488	-0.0540506	-0.0404825	0.0107259	0.0341651	0.00266587	-0.0437816	-0.0506628	-0.0489944	-0.0404713	-0.0358237	-0.0096399	-0.00174078	0.0324843	0.0758905	0.0998589	0.095401	0.089452	0.0867978	0.0843064	0.0683144	0.044842	0.0320704	0.0412306	0.0740519	0.0899954	0.0760656	0.0806317	0.0955271
12	-0.00558062	-0.0188519	-0.0179837	0.00528267	0.0199514	-0.0245952	-0.0718502	-0.102822	-0.0922923	-0.0672671	-0.0539098	-0.0820192	-0.0862534	-0.0838885	-0.0208408	0.0200372	0.0334804	0.0501837	0.0359945	0.00294325	-0.0276428	-0.0462241	-0.067238	-0.0332982	-0.017274	-0.038462	-0.0718426	-0.0746227	-0.0842113	-0.0742728	-0.0739391	-0.0375086	-0.0111491	0.0342605	0.0922905	0.102876	0.0555858	0.016663	-0.0058536	-0.0149981	-0.000878778	0.0324246	0.00913156	-0.0127699	0.0406824	0.0898211	0.0708201	0.0480526	0.0557191
13	0.0192871	-0.00774287	0.00463406	0.0242804	0.0268231	-0.033056	-0.0930917	-0.112476	-0.0991447	-0.0937047	-0.09367	-0.0813485	-0.0781891	-0.105159	-0.0395093	0.00972429	0.0296149	0.0401855	-0.0009065	-0.00760676	0.00312465	-0.0324511	-0.0823395	-0.0723549	-0.0549226	-0.04703	-0.0548449	-0.0731886	-0.108861	-0.0982149	-0.0770443	-0.0346706	-0.0116868	0.0349611	0.0930276	0.0816288	0.00146464	-0.0455232	-0.0797241	-0.0912692	-0.0650471	0.0020795	-0.0260323	-0.0627101	-0.000567617	0.0700305	0.0766399	0.0574521	0.032838
14	0.0236859	-0.00195395	0.0207556	0.0306611	-0.000278748	-0.0768369	-0.120798	-0.0932471	-0.0541601	-0.0824622	-0.105043	-0.0656385	-0.0367026	-0.104943	-0.0733857	-0.0271842	0.029765	0.0524223	-0.000834526	0.0108274	0.0440162	-0.00694154	-0.0647796	-0.0836324	-0.0508196	-0.0111699	-0.017294	-0.0649847	-0.113322	-0.111098	-0.0650098	-0.0242342	-0.0117117	0.0291332	0.0694675	0.0418871	-0.0414719	-0.0956317	-0.12608	-0.118262	-0.0903262	-0.0357197	-0.0434629	-0.0862346	-0.0360042	0.0128214	0.0588568	0.0730045	0.0320597
15	0.0102831	-0.00948154	0.0177057	0.0222363	-0.0355128	-0.121211	-0.127555	-0.0641869	0.00139361	-0.0484664	-0.0995895	-0.0577009	0.00122496	-0.0825619	-0.103487	-0.0686407	0.0248922	0.0666413	0.0348834	0.0521022	0.0656013	0.0125711	-0.0277936	-0.0628607	-0.0169473	0.0364669	0.00266852	-0.0602557	-0.0910996	-0.0974705	-0.0443046	-0.0101663	-0.00533588	0.0235215	0.040842	-0.00425853	-0.0715007	-0.132882	-0.146964	-0.105494	-0.0778221	-0.0568913	-0.0499559	-0.0845507	-0.0537872	-0.0418907	0.0151939	0.0696681	0.0452524
16	-0.0070371	-0.0216397	0.00636973	-0.00023102	-0.0695166	-0.132694	-0.100262	-0.0485287	0.0229035	-0.0243321	-0.0924258	-0.0565632	0.0175234	-0.0604723	-0.12197	-0.0936477	0.0124114	0.0570026	0.066453	0.0792026	0.0572017	0.0195631	0.0030178	-0.0263262	0.0209241	0.0512613	-0.00771303	-0.0455516	-0.0481448	-0.0617075	-0.020453	0.0131212	0.00117525	0.0101778	0.00853996	-0.0440414	-0.0895982	-0.14537	-0.135995	-0.0737804	-0.0613613	-0.0620733	-0.0521287	-0.0691362	-0.0572163	-0.0672185	-0.0208681	0.0608624	0.0556857
17	-0.0194674	-0.0305102	-0.0113863	-0.0275831	-0.091357	-0.109556	-0.0576596	-0.0595792	-0.00359587	-0.0109803	-0.0862974	-0.0623925	0.0131199	-0.0436471	-0.12141	-0.107768	-0.0120556	0.0175311	0.0578733	0.0692133	0.0325666	0.016647	0.0203518	0.00728764	0.0381392	0.0216751	-0.0299924	-0.019156	-0.00314957	-0.0260421	-0.00467556	0.0442388	0.0047138	-0.00923082	-0.0240315	-0.0637387	-0.0949601	-0.12714	-0.100166	-0.0430109	-0.0592541	-0.0663948	-0.055037	-0.0513034	-0.0380789	-0.0581302	-0.0368191	0.0431519	0.056741
18	-0.0265247	-0.0368756	-0.0325162	-0.0513825	-0.107231	-0.0767789	-0.0153832	-0.0744171	-0.0466528	-0.019061	-0.0787973	-0.0566673	-0.00298618	-0.0462306	-0.112425	-0.103457	-0.0294302	-0.02939	0.0135449	0.0369146	0.00500452	0.00934777	0.0179	0.0316962	0.0442876	-0.0315006	-0.05302	0.0090817	0.023603	-1.57195e-06	0.00210117	0.0737316	0.00820232	-0.0265327	-0.0481452	-0.0743969	-0.0996751	-0.0937606	-0.0522808	-0.0193243	-0.0652435	-0.0760473	-0.049949	-0.03345	-0.0091637	-0.0246248	-0.0295195	0.0247782	0.0371665
19	-0.0318901	-0.0463528	-0.0540007	-0.0655489	-0.105512	-0.0517355	0.0117542	-0.084739	-0.0816451	-0.0368314	-0.0702835	-0.0427802	-0.0213079	-0.0545308	-0.101563	-0.0899217	-0.0318552	-0.0634486	-0.0464493	0.00201714	-0.0168342	0.000403945	0.0116854	0.0422637	0.0416775	-0.0735804	-0.0595762	0.0261599	0.0245334	0.0113525	0.0028019	0.0921876	0.0120432	-0.0388356	-0.0569882	-0.0796585	-0.100637	-0.0567668	-0.0109117	-0.00496208	-0.0718549	-0.0881789	-0.0384343	-0.0160124	0.020005	0.0133023	-0.0110743	0.00332884	0.00625257
20	-0.0409201	-0.0616947	-0.071236	-0.0705903	-0.0877796	-0.0317918	0.0166429	-0.0898561	-0.0979664	-0.056243	-0.060081	-0.0258985	-0.0403367	-0.0627699	-0.0965953	-0.0655471	-0.0274223	-0.0850959	-0.0937873	-0.0238707	-0.0321174	-0.00739042	0.00524874	0.0495523	0.0295004	-0.0935583	-0.0427579	0.031014	0.00898887	0.0155099	0.00720708	0.0996583	0.00931769	-0.0458318	-0.0554235	-0.0833377	-0.0952071	-0.0162849	0.0162496	-0.000132996	-0.0736827	-0.0919674	-0.0212357	0.00499053	0.0422021	0.0520245	0.00390971	-0.0191971	-0.0286093
21	-0.0511495	-0.0768717	-0.0828518	-0.067988	-0.0583147	-0.0277079	0.0188515	-0.0801978	-0.0998552	-0.0727153	-0.0417125	-0.0104363	-0.0501443	-0.0599717	-0.0894096	-0.052785	-0.0123407	-0.0895053	-0.128295	-0.0405131	-0.0454932	-0.0205435	0.0060488	0.0487351	0.0259572	-0.0724627	-0.027767	0.0165289	-0.00576333	0.0125578	0.0155624	0.0871222	0.0122634	-0.0549644	-0.0418854	-0.0804388	-0.080975	0.00906192	0.0296041	0.00609121	-0.0632595	-0.0889435	-0.0146138	0.0289523	0.0570483	0.0795415	0.0220215	-0.0453342	-0.0547054
22	-0.0662027	-0.0843753	-0.0873634	-0.0565413	-0.0367434	-0.0212645	0.0158126	-0.0752399	-0.0867788	-0.0753149	-0.0174701	-0.00729814	-0.0543839	-0.052418	-0.0790926	-0.0386325	-0.00103271	-0.0965252	-0.136682	-0.0432278	-0.0555531	-0.031098	0.00679593	0.0506762	0.0209762	-0.0402547	-0.00319737	-0.00368629	-0.0182289	0.00809555	0.0260586	0.0713857	-0.00120817	-0.0669829	-0.0247713	-0.0772361	-0.0575849	0.0283023	0.0345199	0.000998997	-0.0485799	-0.0735069	-0.00239909	0.0526035	0.0745088	0.0970348	0.033862	-0.0651174	-0.0674648
23	-0.0740735	-0.0848523	-0.0909488	-0.0500934	-0.019041	-0.0179387	0.00928326	-0.0592922	-0.0747852	-0.0738105	0.00835384	-0.00660085	-0.0437515	-0.0402996	-0.0652952	-0.0305222	-0.000349351	-0.0923618	-0.133078	-0.0499177	-0.0620533	-0.039517	0.00215853	0.0512286	0.0215549	-0.00382705	0.0102482	-0.0208243	-0.0234014	0.00630471	0.0340394	0.0433576	-0.0206819	-0.0712368	-0.017039	-0.0624818	-0.0383757	0.0362933	0.0309966	0.00713838	-0.0319971	-0.0529567	-0.0019698	0.0652231	0.0871253	0.116781	0.0402504	-0.06861	-0.073709
24	-0.0758043	-0.0694759	-0.0986183	-0.0521171	-0.0122851	-0.0211669	0.00314172	-0.0334287	-0.0618701	-0.0713407	0.0323481	0.000589701	-0.0189882	-0.0212168	-0.0471326	-0.0279355	-0.00593642	-0.0769901	-0.122004	-0.0586954	-0.0577083	-0.0472934	-0.00305533	0.0494078	0.0284296	0.0191367	0.016407	-0.0301848	-0.0269278	0.00233661	0.0339856	0.0175099	-0.0468339	-0.0726995	-0.0178011	-0.0474444	-0.0267852	0.0299819	0.0234917	0.0215186	-0.012472	-0.0270115	-0.00572414	0.0614035	0.0903837	0.135761	0.0439072	-0.0535884	-0.0697118
25	-0.0682051	-0.0476561	-0.102483	-0.0530607	-0.0206334	-0.0212856	-0.00471798	-0.0161695	-0.0443229	-0.063415	0.0488104	0.00552566	0.00162184	-0.00319772	-0.0205755	-0.021655	-0.0158092	-0.0691381	-0.109074	-0.0600212	-0.0501266	-0.0506629	-0.00419015	0.0395705	0.026138	0.0345544	0.0206117	-0.0362133	-0.0284461	0.00145374	0.0269767	-0.0155525	-0.0744518	-0.0748951	-0.0133186	-0.0377932	-0.0240073	0.0103827	0.0261121	0.031141	0.000484245	-0.00577891	-7.68523e-05	0.0493543	0.0939317	0.14338	0.0528497	-0.0440816	-0.0605414
26	-0.0531332	-0.0216782	-0.101523	-0.0558024	-0.0364692	-0.0201306	-0.0114093	-0.00174956	-0.0245227	-0.0522554	0.0550606	0.0170942	0.018864	0.0157736	0.00984643	-0.0102072	-0.0269231	-0.0636069	-0.0970387	-0.0572408	-0.0362231	-0.0500611	1.67138e-05	0.0263506	0.0179174	0.0423072	0.0244722	-0.0360665	-0.0276841	0.000801576	0.0145603	-0.0469962	-0.0970143	-0.0765921	-0.00425174	-0.0333443	-0.0297835	-0.0177704	0.0322971	0.0398206	0.00409239	0.00763515	0.0106211	0.0325284	0.0906328	0.145484	0.0608409	-0.0370804	-0.0509575
27	-0.0357916	0.00248361	-0.0986681	-0.0637726	-0.0518366	-0.0187768	-0.0159941	0.00779527	-0.0131081	-0.037455	0.0511625	0.0325275	0.0303929	0.0349377	0.0283232	0.00136263	-0.0377081	-0.0531985	-0.0830283	-0.054257	-0.0135514	-0.048988	0.00304285	0.0162978	0.00787139	0.0448821	0.022199	-0.0348975	-0.0242082	-0.00110482	0.000913604	-0.0744289	-0.113756	-0.072019	0.00262995	-0.0367889	-0.0364397	-0.0395622	0.0317134	0.0534275	0.00602048	0.0174647	0.019393	0.011595	0.0784383	0.146538	0.0554275	-0.0302043	-0.0413791
28	-0.0126628	0.0207079	-0.0933268	-0.0770011	-0.0665459	-0.0126297	-0.0147098	0.00795666	-0.0118114	-0.0152459	0.0403544	0.0416239	0.0365777	0.0484111	0.0354294	0.00303903	-0.0441742	-0.040196	-0.0632709	-0.0468145	0.0145929	-0.051182	0.00231219	0.0049816	-0.00167512	0.0474882	0.00905528	-0.0352625	-0.0205212	0.00138629	-0.0182868	-0.0996857	-0.125434	-0.0580166	-0.000565865	-0.0386679	-0.0466645	-0.0517421	0.0306496	0.0689734	0.0150065	0.0279045	0.0218453	-0.0127126	0.0642677	0.14254	0.0348882	-0.0229209	-0.0264683
29	0.00474041	0.0299425	-0.0827711	-0.0925558	-0.0753109	-0.0165792	-0.00697323	0.0048363	-0.0148656	-1.74735e-05	0.0246147	0.0522266	0.0296581	0.0532502	0.0185745	0.00559306	-0.0389122	-0.0248049	-0.0506713	-0.0358244	0.041682	-0.0563401	-0.00187612	0.001568	-0.00780876	0.0413912	-0.00766782	-0.0347636	-0.0154818	-0.00383171	-0.030693	-0.115791	-0.123265	-0.0503772	-0.000680609	-0.0372813	-0.0398152	-0.0520746	0.0175473	0.0954551	0.0317942	0.0425477	0.0126274	-0.034273	0.0396842	0.133598	0.0140642	-0.011671	-0.0125538
30	0.0227028	0.0383011	-0.0651575	-0.107452	-0.0828249	-0.0230871	0.00215482	0.0048081	-0.0211039	0.00729519	0.0055849	0.0577822	0.0227761	0.0549707	0.0126221	0.00341655	-0.0318387	-0.0254483	-0.0374402	-0.0240807	0.0614834	-0.0512068	-0.00799157	0.00340698	-0.0141875	0.0409843	-0.0103295	-0.0347548	-0.0078376	-0.0139229	-0.0357461	-0.123175	-0.11257	-0.0459458	0.00813528	-0.0339224	-0.042665	-0.0559732	0.00730525	0.111023	0.0424186	0.0514861	0.00169272	-0.0382401	0.0113171	0.125458	0.00504594	-0.0153532	-0.0136076
surface electrode 11
	time
frequency	-1.5	-1.45	-1.4	-1.35	-1.3	-1.25	-1.2	-1.15	-1.1	-1.05	-1	-0.95	-0.9	-0.85	-0.8	-0.75	-0.7	-0.65	-0.6	-0.55	-0.5	-0.45	-0.4	-0.35	-0.3	-0.25	-0.2	-0.15	-0.1	-0.05	0	0.05	0.1	0.15	0.2	0.25	0.3	0.35	0.4	0.45	0.5	0.55	0.6	0.65	0.7	0.75	0.8	0.85	0.9
1	0.119883	0.112376	0.104629	0.0972304	0.0889225	0.0803059	0.0713892	0.062205	0.053533	0.0439964	0.0344088	0.0248812	0.0155315	0.00714755	-0.00159319	-0.0099163	-0.0177619	-0.0250728	-0.0313037	-0.0374504	-0.0429276	-0.0477165	-0.0518166	-0.0550063	-0.0578473	-0.0600916	-0.0617846	-0.0629645	-0.0636284	-0.0639171	-0.0637858	-0.063265	-0.0623853	-0.0612747	-0.0597622	-0.0579247	-0.0557328	-0.0531507	-0.0504027	-0.047023	-0.0432192	-0.0389862	-0.0343384	-0.0296941	-0.0242861	-0.0184898	-0.0123177	-0.00578832	0.000543615
2	-0.0861787	-0.086397	-0.0838146	-0.0798594	-0.0750355	-0.0704857	-0.0664299	-0.0627323	-0.0594178	-0.0556979	-0.0518319	-0.0481991	-0.0452854	-0.0435112	-0.0426915	-0.0429796	-0.0442379	-0.0466232	-0.0502149	-0.0558066	-0.0630039	-0.0713257	-0.0800814	-0.0878245	-0.0953337	-0.101727	-0.107104	-0.111758	-0.115486	-0.118755	-0.120961	-0.121775	-0.120885	-0.118221	-0.113053	-0.105389	-0.0954066	-0.0836199	-0.0716535	-0.0579413	-0.0440319	-0.0307216	-0.0187059	-0.00929839	-0.00143438	0.00365476	0.00605622	0.00608154	0.00415793
3	-0.0381828	-0.053458	-0.0687562	-0.081507	-0.0922896	-0.100769	-0.108742	-0.116032	-0.120257	-0.120042	-0.11549	-0.109619	-0.105006	-0.102048	-0.0988045	-0.0945061	-0.0899123	-0.086396	-0.0847836	-0.0849211	-0.086742	-0.0898139	-0.0931152	-0.0951106	-0.0953519	-0.0933316	-0.0887957	-0.0811317	-0.0716818	-0.0602323	-0.0490797	-0.0395453	-0.0314662	-0.0244223	-0.0169272	-0.0102547	-0.00535494	-0.00236797	-0.00104707	-0.000522279	0.000279405	0.00281756	0.00791866	0.0148895	0.0231259	0.0293212	0.0307714	0.0260266	0.0177138
4	0.0839113	0.0886975	0.0790925	0.0619925	0.0446605	0.0316702	0.0182315	0.000938681	-0.0166415	-0.0323401	-0.0423742	-0.0487748	-0.0560916	-0.0654515	-0.077463	-0.0884869	-0.0971707	-0.104486	-0.110779	-0.114667	-0.111193	-0.0995986	-0.0828741	-0.0663149	-0.0504734	-0.037497	-0.0264988	-0.016846	-0.0104275	-0.00885515	-0.0131086	-0.0211409	-0.0309308	-0.0407656	-0.0494838	-0.0532149	-0.0499641	-0.0380971	-0.0187657	0.00832353	0.0350172	0.0559642	0.0715496	0.0831604	0.0923451	0.0947253	0.0868582	0.0694791	0.0508187
5	-0.0430176	-0.0380128	-0.0338908	-0.0266627	-0.0102999	0.0120613	0.0264028	0.0254998	0.0161818	0.000838457	-0.0204656	-0.0444628	-0.0689501	-0.0927113	-0.116798	-0.135285	-0.145458	-0.146065	-0.139611	-0.127295	-0.1121	-0.0959228	-0.0806977	-0.0717909	-0.0692783	-0.0643426	-0.0462473	-0.0187353	0.00546461	0.0246189	0.0351068	0.0366922	0.0299945	0.0174041	0.00298816	-0.00271093	0.002575	0.01389	0.0279966	0.048611	0.0723899	0.100093	0.136833	0.175951	0.21372	0.236531	0.232905	0.201135	0.157884
6	-0.0363157	-0.00261552	0.029937	0.0566129	0.0804533	0.100605	0.12132	0.137195	0.148878	0.156079	0.139199	0.0981291	0.0487357	0.00210928	-0.0384632	-0.0566362	-0.0516829	-0.033735	-0.0173253	-0.0112143	-0.0209056	-0.0379601	-0.0538906	-0.0653488	-0.073405	-0.0741802	-0.0636998	-0.0480013	-0.039699	-0.0361338	-0.0293086	-0.0172585	-0.00192088	0.0109075	0.0213543	0.0294444	0.0290538	0.0205144	0.0144696	0.0171687	0.02856	0.0448495	0.0659017	0.0853828	0.108814	0.142854	0.172273	0.180294	0.169055
7	0.0624437	0.0709067	0.0697886	0.0713771	0.0665035	0.0485831	0.0421347	0.0490594	0.070787	0.116014	0.154169	0.171963	0.17144	0.146961	0.103972	0.0629468	0.0278617	-0.00183057	-0.0246779	-0.0474825	-0.0654838	-0.0715661	-0.0653067	-0.0507356	-0.0394999	-0.0392664	-0.0454853	-0.0529916	-0.0606224	-0.0618996	-0.0470747	-0.0255216	-0.00604686	0.00289883	-0.00191857	-0.00655057	-0.00551499	0.00727751	0.0281379	0.0532167	0.0705338	0.0756378	0.0802507	0.0823861	0.0912286	0.109152	0.121337	0.115589	0.0985036
8	0.136381	0.132397	0.117762	0.105739	0.0786947	0.022154	-0.0361188	-0.0827096	-0.089688	-0.0324762	0.0472075	0.108253	0.137961	0.126403	0.0879149	0.043352	0.00576845	-0.0219692	-0.039683	-0.0576372	-0.0653106	-0.0540906	-0.0343304	-0.00774934	0.00960816	0.00308994	-0.0254381	-0.0485581	-0.053078	-0.0394677	-0.0106806	0.011571	0.0265199	0.032656	0.0332822	0.0442133	0.0554576	0.0670494	0.0701279	0.0676833	0.0563061	0.0453263	0.0512443	0.0634568	0.0833434	0.0920102	0.0851995	0.0632948	0.0383093
9	0.176919	0.189183	0.170612	0.137829	0.0915245	0.0222237	-0.0489665	-0.109216	-0.139298	-0.107889	-0.0396014	0.0237951	0.0586458	0.0451652	0.0137941	-0.00429893	-0.0117743	-0.0252011	-0.035715	-0.043122	-0.0285476	0.0111468	0.0440514	0.0639183	0.0517164	0.0182982	-0.016846	-0.0277232	-0.0190585	0.00669238	0.0275183	0.0252286	0.0265308	0.0390601	0.0572318	0.0810336	0.0918212	0.0909524	0.072885	0.0546935	0.0350277	0.00897039	-0.00926611	-0.00899607	0.0172815	0.0320491	0.0287864	0.0102888	-0.0100726
10	0.181652	0.196305	0.178897	0.132146	0.0735835	0.0106699	-0.045581	-0.0892039	-0.122705	-0.112728	-0.0659226	-0.0127001	0.0121146	-0.0153945	-0.04368	-0.0303325	-0.0111601	-0.0151321	-0.0262534	-0.0408312	-0.0181306	0.0511277	0.0901111	0.0907469	0.057429	0.0197598	-0.00783523	-0.00909507	0.00571289	0.0317765	0.0441585	0.0290735	0.0139874	0.0189692	0.0400655	0.0603933	0.0676432	0.062137	0.0389785	0.026859	0.0205626	0.00489656	-0.0206389	-0.0447693	-0.0342621	-0.0126039	0.00294707	0.00319919	-0.0203679
11	0.145574	0.128484	0.120053	0.0837197	0.021981	-0.0342429	-0.0586013	-0.0533018	-0.0704683	-0.0694356	-0.0403934	-0.0112011	0.00171402	-0.0165307	-0.0373525	-0.0295392	-0.0117049	-0.00724591	-0.0239249	-0.0541171	-0.0268136	0.0358683	0.05026	0.0400799	0.0267137	0.0306171	0.0260253	-0.00901668	-0.0224808	0.00511725	0.0270205	0.0285814	0.00234411	-0.0266315	-0.00891097	0.0276512	0.0322296	0.00530447	-0.0254427	-0.0249222	-0.0125401	0.0125483	0.020421	-0.0151374	-0.04007	-0.0312509	0.00740399	0.0241786	-0.0151845
12	0.10925	0.0408862	0.0290283	0.0135264	-0.0338643	-0.090562	-0.0791083	-0.0228011	-0.0148855	-0.00427264	-0.00278533	-0.0210968	0.00608856	0.034495	0.0243414	-0.00664596	-0.00810495	0.00152479	-0.0323207	-0.0649736	-0.0350017	-0.00963195	-0.0393459	-0.0421355	-0.0154526	0.0372735	0.0531756	-0.0283275	-0.0795241	-0.0618873	-0.029989	0.00873014	-0.00901957	-0.0652571	-0.0465183	0.0109535	-0.00116407	-0.0558484	-0.104619	-0.0974355	-0.0555618	-0.0123331	0.0220848	0.0180641	-0.0223398	-0.0216564	0.0150531	0.018971	-0.0248765
13	0.105495	-0.00753967	-0.0290334	-0.0402728	-0.0719067	-0.118241	-0.084638	-0.0166367	-0.000737952	0.0275279	0.0187323	-0.0298018	0.012705	0.0799604	0.0721882	0.0158416	0.0183324	0.0183326	-0.0280297	-0.0610717	-0.0459976	-0.0493137	-0.0994943	-0.0934685	-0.0413304	0.0260451	0.047798	-0.0337211	-0.102365	-0.119303	-0.087857	-0.0217724	-0.0362341	-0.075058	-0.0416268	-0.00169479	-0.0464394	-0.101736	-0.160189	-0.148351	-0.071837	-0.0461352	-0.0113312	0.00752938	-0.0125782	0.0056997	0.01749	-0.00330379	-0.0421609
14	0.124133	-0.00421233	-0.0406964	-0.0691483	-0.0850207	-0.116509	-0.0892721	-0.0387679	-0.0238164	0.0112899	0.0223291	-0.012426	0.0132903	0.0875874	0.0954259	0.0351447	0.0412602	0.0332401	-0.000971739	-0.048097	-0.0714226	-0.0828115	-0.119081	-0.106624	-0.064727	-0.0179	0.0302558	-0.00507523	-0.0859063	-0.152288	-0.133749	-0.0572713	-0.0699252	-0.066185	-0.0249344	-0.0262244	-0.0804522	-0.110964	-0.173649	-0.159872	-0.0765142	-0.0535443	-0.0343042	-0.0212182	-0.00677028	0.0177076	0.015278	-0.0118411	-0.0455253
15	0.133534	0.0207895	-0.0148066	-0.0757108	-0.096052	-0.107341	-0.0884239	-0.0657941	-0.058829	-0.0285298	0.0102589	0.0133015	0.0269551	0.084486	0.106976	0.0505485	0.0411832	0.0408722	0.0250244	-0.028448	-0.0902603	-0.110885	-0.11049	-0.0961193	-0.089273	-0.0645387	0.00517735	0.0179369	-0.0681751	-0.164142	-0.160796	-0.0897872	-0.0946922	-0.054401	-0.0112364	-0.0409566	-0.0810268	-0.0871267	-0.143984	-0.134996	-0.0730645	-0.0363364	-0.032551	-0.0463091	-0.0028179	0.0131299	0.00798062	-0.0125751	-0.0396291
16	0.12755	0.0449332	0.0199869	-0.072691	-0.118756	-0.101642	-0.0761008	-0.0821743	-0.09321	-0.0725424	-0.0046372	0.0225256	0.0419674	0.086273	0.115424	0.0559382	0.0163857	0.0386418	0.0349033	-0.00634382	-0.0862489	-0.12242	-0.0863451	-0.0843526	-0.115794	-0.0973066	-0.0185967	0.0166177	-0.0701234	-0.162569	-0.173069	-0.117481	-0.0976787	-0.0356956	-0.00939116	-0.0415634	-0.0479563	-0.0347817	-0.0842936	-0.102003	-0.0661026	-0.0189819	-0.025186	-0.0575489	0.00160628	-0.00250768	-0.00825275	-0.0209274	-0.0401105
17	0.117028	0.0540629	0.0411441	-0.055848	-0.145812	-0.108201	-0.0473875	-0.073527	-0.116452	-0.110618	-0.0188772	0.00427374	0.0392189	0.0848853	0.119609	0.0544863	-0.0191782	0.0184052	0.0280805	0.0166941	-0.0497137	-0.110965	-0.0666431	-0.0709794	-0.128348	-0.104938	-0.0423224	0.00374469	-0.0768158	-0.149977	-0.166723	-0.137432	-0.0851147	-0.0155931	-0.013433	-0.0326422	-0.00274313	0.0285536	-0.0232803	-0.0811248	-0.0635177	-0.0153539	-0.022932	-0.0545766	0.000251587	-0.0111636	-0.0301369	-0.0417132	-0.0568735
18	0.0935872	0.0414052	0.0343852	-0.0440039	-0.160919	-0.11618	-0.0149997	-0.0466157	-0.125973	-0.128282	-0.0252679	-0.021616	0.0120857	0.0865241	0.111679	0.04066	-0.0427975	-0.0087441	0.0121649	0.020836	-0.0129403	-0.0784183	-0.048752	-0.063255	-0.114357	-0.0877586	-0.0574183	-0.016906	-0.0800979	-0.137969	-0.139239	-0.132102	-0.0697869	0.00672499	-0.0195228	-0.027325	0.0401275	0.0737955	0.011228	-0.0708029	-0.0540076	-0.0225266	-0.0261856	-0.0408	0.00204055	-0.0101767	-0.052294	-0.0695691	-0.075767
19	0.0611634	0.0153828	0.0124958	-0.0405769	-0.158538	-0.125564	0.00441053	-0.0222368	-0.118721	-0.12809	-0.0301102	-0.0366111	-0.0262074	0.0810276	0.093746	0.0232842	-0.0440651	-0.0277357	-0.00569945	0.00401503	0.0097971	-0.0406395	-0.0370788	-0.0580946	-0.0798807	-0.066423	-0.0691939	-0.0302979	-0.0708445	-0.13027	-0.103284	-0.104775	-0.0634018	0.0194456	-0.0260517	-0.0215243	0.0705341	0.091148	0.0133546	-0.0676236	-0.0449507	-0.0330988	-0.0370186	-0.0328169	0.0024193	-0.00456728	-0.068687	-0.0912263	-0.0812176
20	0.0221133	-0.0113848	-0.0152243	-0.0496471	-0.151476	-0.122431	0.0100216	-0.0151288	-0.105024	-0.113461	-0.0395934	-0.0403951	-0.0562873	0.0692211	0.067191	0.00477915	-0.0308916	-0.0295109	-0.0279249	-0.0202494	0.0200612	-0.0100815	-0.032204	-0.0568698	-0.0401692	-0.0560367	-0.0800225	-0.0380057	-0.06236	-0.119807	-0.0675165	-0.072881	-0.0614573	0.0249301	-0.0309593	-0.00232366	0.0865608	0.0909126	-0.00761457	-0.0665581	-0.0421823	-0.0459168	-0.0553006	-0.030273	0.00161336	0.000887967	-0.0766246	-0.10068	-0.0655213
21	-0.0142885	-0.0321618	-0.027617	-0.0659038	-0.137175	-0.118572	-0.000926641	-0.0140773	-0.0889036	-0.091712	-0.0490695	-0.0300844	-0.0770158	0.0414516	0.0503211	-0.0068471	-0.00683327	-0.0240103	-0.0466428	-0.0537532	0.0291247	0.00847063	-0.0297934	-0.0519067	-0.00586531	-0.0535901	-0.08422	-0.0409608	-0.0487045	-0.107708	-0.0414917	-0.0451773	-0.0672413	0.0249273	-0.0164537	0.0171723	0.0873414	0.0858169	-0.0269516	-0.0658212	-0.0527601	-0.059565	-0.0782582	-0.0456572	-0.00384455	0.0113596	-0.0721388	-0.0922345	-0.0390016
22	-0.0399171	-0.0495206	-0.0260749	-0.0902975	-0.132731	-0.0907694	-0.00919467	-0.0244483	-0.0880955	-0.0696462	-0.05328	-0.0265008	-0.0802556	0.0256298	0.0333507	-0.012819	0.00155774	-0.018125	-0.0629113	-0.0709341	0.0426464	0.0122915	-0.0347633	-0.0447388	0.0148634	-0.0629596	-0.0815962	-0.0377577	-0.0517774	-0.0921892	-0.0127016	-0.0298496	-0.0589952	0.0318751	0.00739881	0.0458917	0.0821169	0.0741791	-0.0533218	-0.0677497	-0.0687253	-0.0779213	-0.100071	-0.0645985	-0.00166787	0.0162093	-0.0612279	-0.0724934	-0.0138271
23	-0.0575469	-0.0525995	-0.0273858	-0.106072	-0.128791	-0.0515157	-0.014618	-0.0333745	-0.0923831	-0.0422759	-0.057238	-0.0223992	-0.0781977	0.00855613	0.0255135	-0.0116629	0.00643996	-0.0172968	-0.0816904	-0.0778289	0.0577385	0.0118766	-0.0444044	-0.0361407	0.0220599	-0.0690698	-0.0750797	-0.0362812	-0.0588142	-0.074536	0.00667146	-0.017656	-0.046856	0.0363334	0.0400891	0.0717939	0.0698096	0.0638351	-0.0601615	-0.0733037	-0.0903775	-0.0936136	-0.113773	-0.0821437	9.0018e-05	0.0326193	-0.0423743	-0.0473112	0.0028242
24	-0.0672351	-0.049478	-0.0184127	-0.109867	-0.128745	-0.0179107	-0.0127731	-0.032974	-0.109553	-0.0178469	-0.054457	-0.0199051	-0.0713583	0.003867	0.028498	-0.00318776	0.00886161	-0.0172412	-0.0915166	-0.0797035	0.0601373	0.0100179	-0.0589846	-0.0297541	0.021871	-0.0686007	-0.0713733	-0.036159	-0.0670271	-0.0617355	0.0190596	-0.00152959	-0.0262632	0.0400363	0.0687715	0.0929756	0.0608542	0.0577972	-0.0511588	-0.0749108	-0.108166	-0.105553	-0.114567	-0.102497	-0.00853264	0.0492023	-0.0243146	-0.0325387	0.00438178
25	-0.0682193	-0.0498204	-0.00613349	-0.108335	-0.126205	0.0100772	-0.0071826	-0.0248828	-0.124133	-0.00559222	-0.0491004	-0.0303855	-0.0602185	0.00631622	0.0292268	0.0109614	0.00445598	-0.0240483	-0.0945308	-0.0697056	0.0650609	0.000525506	-0.0775342	-0.0248575	0.0136152	-0.071721	-0.0730637	-0.0398121	-0.0741311	-0.052861	0.0288751	0.0127835	0.0085726	0.0377023	0.0920572	0.0986827	0.0569118	0.0485827	-0.0434675	-0.0778659	-0.115884	-0.11453	-0.112234	-0.122101	-0.00610237	0.0605215	-0.0037172	-0.016591	-0.0123107
26	-0.0650989	-0.052025	0.00866352	-0.0992038	-0.122302	0.0221975	0.000401923	-0.00770187	-0.133549	-0.00290369	-0.0441473	-0.0456292	-0.0462097	0.012372	0.0296581	0.0302943	0.00252052	-0.0289551	-0.088039	-0.0536594	0.0674351	-0.0146804	-0.0948468	-0.0231132	0.00447233	-0.0717049	-0.0821457	-0.0472818	-0.0714882	-0.0454888	0.0341414	0.0316354	0.0489528	0.0361944	0.103517	0.0935336	0.0600447	0.0434358	-0.0380434	-0.0753952	-0.112937	-0.114589	-0.108265	-0.138767	-0.00236781	0.0645474	0.0146911	-0.00607762	-0.03826
27	-0.0674269	-0.0462384	0.0136709	-0.0956208	-0.117466	0.0245923	0.00842258	0.00832707	-0.137785	-0.00743047	-0.0476398	-0.0560405	-0.0312051	0.0161608	0.0232376	0.0478549	0.00813732	-0.0260982	-0.0819085	-0.0379677	0.0673413	-0.0313029	-0.110644	-0.0271399	-0.0017383	-0.0676408	-0.095118	-0.0587206	-0.0596844	-0.0377094	0.0327669	0.0568344	0.0835055	0.0402397	0.102319	0.0814594	0.0637035	0.0455285	-0.0352353	-0.0673529	-0.106683	-0.107992	-0.100664	-0.139244	0.0022364	0.0577735	0.0265588	-0.00370833	-0.0617301
28	-0.0687161	-0.0249529	0.00571134	-0.105422	-0.10659	0.0260196	0.0180713	0.00972779	-0.133953	-0.0182412	-0.0623408	-0.0601629	-0.0118536	0.0125204	0.0111775	0.0617728	0.00995948	-0.0216833	-0.0802374	-0.016626	0.0685221	-0.0493272	-0.12442	-0.030775	-0.0136495	-0.0631803	-0.109374	-0.0696356	-0.0407108	-0.0267	0.0292312	0.0879317	0.10582	0.051684	0.0968791	0.0620561	0.0624569	0.0485529	-0.0352247	-0.0565332	-0.101861	-0.0973082	-0.0910856	-0.115544	0.013005	0.0462005	0.030882	-0.00524915	-0.0795954
29	-0.0775315	-0.00558754	-0.0107313	-0.115644	-0.0959327	0.0222812	0.0140185	0.0121202	-0.129705	-0.0290052	-0.0745122	-0.0500142	0.00059067	0.00661634	-0.00862463	0.0680498	0.025879	-0.0147938	-0.0798277	-0.00894289	0.0722262	-0.0636791	-0.135579	-0.0380955	-0.0151148	-0.0502573	-0.116424	-0.0861364	-0.0158426	-0.0200823	0.0261028	0.11773	0.110009	0.0612001	0.088019	0.0403422	0.064773	0.0591533	-0.0380494	-0.0404698	-0.0955943	-0.0811973	-0.0759564	-0.0831233	0.0223022	0.0180781	0.0320047	-0.0147759	-0.0881339
30	-0.0837769	0.00247822	-0.011679	-0.129799	-0.0878973	0.0101175	0.00882633	0.0258085	-0.117853	-0.0404276	-0.085724	-0.0474372	0.00683351	-0.00305556	-0.0338216	0.0711477	0.0310348	-0.00820406	-0.065444	-0.00541426	0.0823509	-0.0780553	-0.138286	-0.0488091	-0.0218185	-0.0365694	-0.124762	-0.105284	0.0111787	-0.0182035	0.0250477	0.128334	0.107703	0.072052	0.0805246	0.0222135	0.0626873	0.0716812	-0.0474729	-0.0220504	-0.0788884	-0.0760803	-0.0695668	-0.0618402	0.0362198	-0.0143944	0.0467955	-0.0315108	-0.0916063
[truncated: 12 more columns]

## Sheet: Figure_7d
Time–frequency representation of all MD SO-spindle events
contact 1
	time
frequency	-1.5	-1.45	-1.4	-1.35	-1.3	-1.25	-1.2	-1.15	-1.1	-1.05	-1	-0.95	-0.9	-0.85	-0.8	-0.75	-0.7	-0.65	-0.6	-0.55	-0.5	-0.45	-0.4	-0.35	-0.3	-0.25	-0.2	-0.15	-0.1	-0.05	0	0.05	0.1	0.15	0.2	0.25	0.3	0.35	0.4	0.45	0.5	0.55	0.6	0.65	0.7	0.75	0.8	0.85	0.9
1	-0.124085	-0.115245	-0.105964	-0.0962708	-0.0861933	-0.0757567	-0.0649843	-0.0539011	-0.0425396	-0.0309469	-0.0191851	-0.00732911	0.00453804	0.0163268	0.0279478	0.0393136	0.05034	0.0609464	0.0710557	0.08059	0.0894683	0.0976115	0.104944	0.111387	0.11686	0.121283	0.124586	0.126712	0.127621	0.127286	0.125699	0.122865	0.118795	0.113514	0.107061	0.0994897	0.0908595	0.0812359	0.0706886	0.0593006	0.0471723	0.0344062	0.0210979	0.00733865	-0.00678635	-0.02119	-0.0357834	-0.0504741	-0.065165
2	-0.00463812	0.0230872	0.0517109	0.0805403	0.108811	0.135815	0.160926	0.18361	0.203469	0.22023	0.233688	0.243626	0.249802	0.252015	0.250179	0.244348	0.234718	0.221652	0.205634	0.187232	0.167116	0.146134	0.125175	0.105154	0.0869915	0.0715449	0.0594225	0.0508995	0.0459667	0.0445057	0.0463459	0.0511568	0.0583632	0.0672398	0.0769687	0.0868028	0.0961839	0.104751	0.112227	0.118269	0.122461	0.124384	0.123668	0.120133	0.113874	0.105203	0.0946084	0.0827021	0.0700685
3	0.0461056	0.0678177	0.0895654	0.111016	0.132781	0.155878	0.180148	0.203913	0.224928	0.241827	0.254127	0.261406	0.263066	0.258852	0.249078	0.23465	0.216644	0.195779	0.17198	0.144812	0.114255	0.0810283	0.0464816	0.0125497	-0.0183524	-0.0440379	-0.0631206	-0.074616	-0.0772877	-0.0699407	-0.0527741	-0.0279187	0.000966021	0.0297431	0.0547705	0.0738397	0.0864005	0.0929981	0.0943991	0.0909874	0.082975	0.0708497	0.0558863	0.0395986	0.0232547	0.00778962	-0.00592207	-0.0169845	-0.024888
4	0.0361853	0.0675984	0.101507	0.134541	0.161748	0.18149	0.195764	0.205442	0.208994	0.206638	0.203134	0.203634	0.208946	0.215865	0.220715	0.221445	0.215716	0.200334	0.175625	0.1446	0.107382	0.0622154	0.0124249	-0.0346935	-0.0749755	-0.107876	-0.132456	-0.146261	-0.146848	-0.133762	-0.109452	-0.0778363	-0.0433041	-0.00897737	0.0237227	0.0534565	0.0783584	0.0959255	0.102944	0.0982679	0.0858548	0.0708215	0.0554532	0.0402681	0.027731	0.0210165	0.019066	0.018745	0.0178671
5	0.0106339	0.0483537	0.0832687	0.112931	0.133744	0.144759	0.149182	0.150692	0.147152	0.136453	0.124616	0.117261	0.115723	0.125646	0.148903	0.176066	0.196597	0.204312	0.197981	0.179814	0.148839	0.101165	0.0436029	-0.0112681	-0.0577618	-0.0943014	-0.118344	-0.130286	-0.132332	-0.123097	-0.101274	-0.069864	-0.0316207	0.0102554	0.048975	0.0808797	0.109149	0.132226	0.14231	0.139419	0.135511	0.136178	0.132834	0.12166	0.105957	0.0882948	0.0699335	0.0475894	0.0234342
6	0.00526314	0.0261474	0.0501639	0.0732297	0.0961256	0.110307	0.109473	0.105091	0.100597	0.10048	0.113248	0.131083	0.148286	0.170404	0.200327	0.230375	0.252672	0.265749	0.266255	0.251077	0.223948	0.181632	0.129844	0.0795406	0.0308194	-0.0124284	-0.0465557	-0.0746253	-0.0960224	-0.104763	-0.097575	-0.0778966	-0.0485012	-0.0113278	0.0209735	0.0401282	0.0536214	0.0692983	0.0865106	0.105954	0.131148	0.159455	0.176316	0.174311	0.156932	0.133696	0.113141	0.0921414	0.0726935
7	0.0317843	0.0663148	0.0924515	0.101857	0.107989	0.107667	0.0942354	0.0799513	0.0618896	0.0452541	0.0453592	0.0595296	0.0883922	0.133162	0.181652	0.22201	0.248604	0.263498	0.270861	0.264091	0.249319	0.215628	0.160663	0.105506	0.0505056	0.00800272	-0.0207525	-0.0493311	-0.0701763	-0.0794494	-0.0790344	-0.070233	-0.0587834	-0.0347009	-0.00837955	0.0126784	0.0309109	0.0509753	0.0722676	0.0958034	0.118023	0.135989	0.146514	0.144515	0.134658	0.129697	0.124579	0.107202	0.0849671
8	0.0384725	0.0896629	0.117387	0.11994	0.116453	0.113765	0.104805	0.0958773	0.0818006	0.0679951	0.061731	0.0598845	0.068962	0.0931865	0.130334	0.177535	0.214184	0.228955	0.227445	0.206252	0.183471	0.159628	0.124937	0.0936545	0.0608276	0.0494503	0.0468456	0.0352556	0.0199286	0.0086471	-0.00440682	-0.00702609	-0.0022667	0.0157439	0.0387696	0.0540478	0.0668173	0.0814566	0.0985965	0.111558	0.119649	0.11974	0.123692	0.132105	0.12628	0.109914	0.0846156	0.0514857	0.0280835
9	-0.0059516	0.0248796	0.0505958	0.0631888	0.0661219	0.0800081	0.100036	0.10855	0.0939834	0.0734119	0.0648857	0.0634158	0.0646579	0.0667883	0.0747799	0.100167	0.13172	0.153772	0.149235	0.11483	0.0841324	0.0656798	0.0661246	0.084083	0.0906536	0.096945	0.0994118	0.116432	0.137241	0.151293	0.137274	0.1371	0.167717	0.217562	0.259939	0.27731	0.288819	0.287425	0.283518	0.254209	0.227691	0.211574	0.207497	0.204981	0.166958	0.115376	0.0619542	0.00982337	-0.0235899
10	-0.0629097	-0.0488299	-0.0368612	-0.0355961	-0.03647	-0.0123198	0.0218902	0.0348928	0.0181659	-0.0106099	-0.0286241	-0.0261907	-0.0265695	-0.032849	-0.0272616	-0.00397755	0.0161347	0.0225116	0.0227072	0.0170858	0.00837274	0.00174885	0.024468	0.0639629	0.0961444	0.123248	0.138167	0.194105	0.274785	0.356589	0.41221	0.462946	0.523853	0.591691	0.628433	0.62586	0.605901	0.56555	0.52087	0.448396	0.384603	0.342507	0.305005	0.271434	0.208063	0.133171	0.0630132	-1.80018e-05	-0.0352617
11	-0.0700797	-0.0626051	-0.0597047	-0.0619797	-0.0685476	-0.0581377	-0.0302484	-0.00853499	-0.0182013	-0.0443886	-0.0664229	-0.072009	-0.07918	-0.0853901	-0.0748574	-0.0579504	-0.0438331	-0.0372655	-0.0358806	-0.0338935	-0.0339026	-0.0320575	-0.0118998	0.0243869	0.0657225	0.11469	0.159917	0.245285	0.372083	0.517633	0.639408	0.730749	0.808934	0.86713	0.871164	0.829025	0.766334	0.693433	0.623975	0.533839	0.448379	0.379604	0.306883	0.246107	0.178568	0.108841	0.0417768	-0.017504	-0.0494114
12	-0.0627439	-0.0520327	-0.0524867	-0.0591619	-0.0724477	-0.0706744	-0.0420397	-0.0140071	-0.016995	-0.0384922	-0.0591511	-0.0714817	-0.0876136	-0.0961652	-0.0866946	-0.0768048	-0.0680214	-0.0573387	-0.0538083	-0.0535017	-0.0511294	-0.0511299	-0.0394629	-0.00486125	0.0447529	0.106367	0.17425	0.292126	0.465251	0.661017	0.817514	0.932315	1.01997	1.05551	1.01967	0.933197	0.838697	0.747933	0.658675	0.550256	0.440239	0.342739	0.246604	0.174506	0.114268	0.0531191	-0.00773952	-0.0608155	-0.086695
13	-0.0504161	-0.0345165	-0.0348258	-0.0495512	-0.0688645	-0.0635665	-0.0285367	-0.00286479	-0.00642492	-0.0176713	-0.0289464	-0.0459707	-0.0721939	-0.0887832	-0.084184	-0.0759246	-0.071428	-0.0599991	-0.0496411	-0.045228	-0.0462733	-0.0523806	-0.0478707	-0.0129916	0.0475394	0.114508	0.19582	0.343203	0.550604	0.765158	0.926035	1.03947	1.11776	1.12518	1.05885	0.954494	0.848178	0.738612	0.627724	0.506392	0.379808	0.255512	0.14757	0.0840051	0.0402885	-0.0127766	-0.0663507	-0.107069	-0.125569
14	-0.0365928	-0.0220114	-0.0231149	-0.0452286	-0.0634656	-0.0454939	-0.00400161	0.0126184	0.00131695	-0.000435416	0.00333598	-0.0157431	-0.0519992	-0.0788617	-0.0792747	-0.0683694	-0.063591	-0.0543488	-0.0318833	-0.0214122	-0.0303293	-0.0407123	-0.0393648	-0.00290649	0.0679354	0.138482	0.228238	0.391629	0.601756	0.802167	0.946928	1.03028	1.07283	1.05059	0.978048	0.896783	0.796529	0.660835	0.522159	0.396965	0.27873	0.146014	0.0407033	-0.00129473	-0.0297587	-0.0763721	-0.118698	-0.141058	-0.151916
15	-0.0247811	-0.0160547	-0.0222231	-0.0452779	-0.0529587	-0.0200644	0.0202342	0.0271277	0.011012	0.00987259	0.0247666	0.0078364	-0.0376058	-0.0697695	-0.0730344	-0.0629707	-0.0554899	-0.0433671	-0.0129099	0.00101334	-0.0123	-0.0244573	-0.0224347	0.0125265	0.0884688	0.169821	0.269021	0.431051	0.613912	0.78111	0.90759	0.953517	0.942383	0.891176	0.832925	0.795717	0.709333	0.542593	0.378741	0.259857	0.166717	0.0503382	-0.0380453	-0.0597448	-0.0797979	-0.122437	-0.148694	-0.155113	-0.158404
16	-0.0194166	-0.0191661	-0.0278844	-0.0474397	-0.0390311	0.00247449	0.0368016	0.0406222	0.0227303	0.0125268	0.0334246	0.0193628	-0.033908	-0.0640507	-0.0660694	-0.0639062	-0.0543921	-0.0352805	-0.00314892	0.0078005	-0.00223137	-0.0116612	-0.00848588	0.0176834	0.0934995	0.194695	0.300146	0.444793	0.589137	0.721318	0.831793	0.85383	0.796162	0.723861	0.682962	0.686047	0.60965	0.416743	0.245618	0.142224	0.0775108	-0.00721301	-0.0754871	-0.0852373	-0.101655	-0.140022	-0.152176	-0.15283	-0.148826
17	-0.0181452	-0.0256382	-0.0328335	-0.0455902	-0.0216965	0.0158344	0.048037	0.0531977	0.0319254	0.0125076	0.0363244	0.0249	-0.0314693	-0.0574138	-0.0563179	-0.0683985	-0.0578823	-0.0316703	-0.00384307	0.000174388	-0.000933486	-0.00341092	0.00242387	0.0140966	0.0865851	0.205256	0.312406	0.434252	0.541258	0.641743	0.737137	0.754527	0.671074	0.590768	0.564913	0.591323	0.516645	0.308056	0.1542	0.0735341	0.0291227	-0.0261346	-0.0798814	-0.0897365	-0.104466	-0.134243	-0.138064	-0.139174	-0.131145
18	-0.0206693	-0.033021	-0.038465	-0.0398973	-0.00512607	0.0185195	0.0545835	0.0574797	0.0279478	0.00995747	0.0337217	0.023242	-0.0289917	-0.0494716	-0.0497042	-0.0742308	-0.0617497	-0.0314238	-0.0144942	-0.016634	-0.0055845	0.00200135	0.0118566	0.0106101	0.0822391	0.201715	0.304219	0.405772	0.47423	0.541084	0.619917	0.638468	0.547263	0.472517	0.474726	0.503733	0.419492	0.214417	0.102992	0.0503457	0.0166037	-0.0192667	-0.0636044	-0.0825518	-0.0990363	-0.114527	-0.114388	-0.113868	-0.105543
19	-0.0207321	-0.0379069	-0.038402	-0.0364548	0.000604181	0.0123693	0.05287	0.0585356	0.0145721	0.00269616	0.0238972	0.02176	-0.0204142	-0.040629	-0.0451312	-0.0733213	-0.0608912	-0.0328631	-0.0259103	-0.0317917	-0.0105091	0.00735264	0.0224554	0.0133441	0.0723127	0.173117	0.263482	0.357305	0.394138	0.426082	0.490867	0.527135	0.450772	0.386364	0.41636	0.436226	0.359813	0.187829	0.110411	0.0837334	0.049977	0.0226944	-0.0225017	-0.0559131	-0.0767792	-0.0796652	-0.0801854	-0.0728332	-0.0695457
20	-0.0266837	-0.0411622	-0.0379917	-0.0347964	0.00059988	0.00962651	0.0546578	0.0534294	-0.00490804	-0.00385742	0.0164186	0.0134299	-0.0200572	-0.0342262	-0.0472223	-0.0655202	-0.0479212	-0.0290991	-0.0328907	-0.038155	-0.0129333	0.0148757	0.0255303	0.0207683	0.0788333	0.144852	0.219807	0.309484	0.324802	0.33284	0.384359	0.427795	0.36752	0.328223	0.388675	0.389155	0.309331	0.192968	0.152938	0.140302	0.105508	0.0711436	0.0245877	-0.0179418	-0.0431866	-0.0372608	-0.0390432	-0.0218083	-0.0239385
21	-0.0334922	-0.0442872	-0.0352656	-0.0372632	-0.0070757	0.00945308	0.0534591	0.0503534	-0.0163527	-0.0106248	0.0102589	0.00283494	-0.0208081	-0.030127	-0.0498772	-0.0531562	-0.0333699	-0.0250135	-0.0334304	-0.038606	-0.016495	0.0161394	0.021917	0.0242358	0.079825	0.111907	0.17155	0.257456	0.2719	0.272554	0.308611	0.357108	0.320004	0.303685	0.376206	0.360191	0.284046	0.226487	0.207363	0.199402	0.16361	0.114814	0.0675693	0.0224646	-0.00556653	0.00153428	-0.00150377	0.0225368	0.0148597
22	-0.0411356	-0.0476261	-0.0323765	-0.0417403	-0.0177277	0.0104208	0.0525663	0.0522931	-0.0179814	-0.0184634	0.00719874	-0.00863656	-0.0232273	-0.0293608	-0.0511682	-0.0449862	-0.0211845	-0.0195419	-0.0282353	-0.0344838	-0.0213881	0.00870323	0.0135327	0.0167636	0.0749552	0.0871916	0.13184	0.211164	0.243765	0.249516	0.272039	0.322643	0.305897	0.305948	0.37336	0.349475	0.280114	0.258625	0.255282	0.237821	0.204395	0.140389	0.0933019	0.0518448	0.0219747	0.0275303	0.0211799	0.0471711	0.0342094
23	-0.0496854	-0.0471306	-0.0287411	-0.0419183	-0.0266388	0.0144481	0.0534365	0.0518385	-0.0162475	-0.0212518	0.00692862	-0.0187806	-0.0245647	-0.0269041	-0.0516603	-0.0394716	-0.0139252	-0.0167126	-0.0244225	-0.0280827	-0.0275749	-0.00111179	0.00170716	0.00883128	0.0651067	0.0700725	0.105283	0.178928	0.225835	0.245177	0.260461	0.30255	0.304101	0.317656	0.372322	0.338438	0.277888	0.28276	0.290585	0.259249	0.224445	0.148634	0.101741	0.0670533	0.0380387	0.0411292	0.0352904	0.0570753	0.0397563
24	-0.0559536	-0.041831	-0.0220636	-0.0401452	-0.0320458	0.0233017	0.0538727	0.0512559	-0.0141473	-0.0188071	0.00821257	-0.0255151	-0.0231003	-0.0217565	-0.0497727	-0.0346645	-0.00985403	-0.0168382	-0.0197318	-0.0211956	-0.0343685	-0.0123576	-0.0102263	0.00302056	0.0504948	0.0598886	0.0877001	0.16209	0.21749	0.250335	0.26675	0.291264	0.310743	0.332938	0.36738	0.325597	0.277171	0.303201	0.314446	0.266878	0.227372	0.145444	0.0983816	0.0710194	0.0458704	0.044459	0.0442156	0.0566535	0.033907
25	-0.0562358	-0.0356265	-0.0144362	-0.0375152	-0.0362246	0.027929	0.0495244	0.0546921	-0.0118765	-0.0178174	0.00925596	-0.0290622	-0.0192434	-0.0152171	-0.045987	-0.0348136	-0.011819	-0.0143469	-0.0164278	-0.0131855	-0.0430232	-0.0237656	-0.0199178	-0.00433052	0.0327428	0.0528303	0.0733034	0.147771	0.209378	0.247515	0.270931	0.275223	0.310178	0.329635	0.348557	0.305333	0.26933	0.298641	0.321086	0.252489	0.213764	0.132275	0.0892844	0.0624188	0.0418744	0.0372946	0.0419068	0.044151	0.017817
26	-0.0501995	-0.0278889	-0.00486044	-0.0348377	-0.0366623	0.0314623	0.0427091	0.0597104	-0.0106594	-0.015183	0.0111098	-0.0282745	-0.0119485	-0.00756386	-0.0404122	-0.034379	-0.0159587	-0.0104344	-0.013614	-0.00395892	-0.050388	-0.0303948	-0.0269811	-0.00784841	0.0165563	0.0473813	0.0627815	0.137867	0.199049	0.234837	0.269415	0.251344	0.298502	0.310886	0.319739	0.276639	0.250994	0.277445	0.314711	0.22565	0.191872	0.113509	0.0793614	0.0458242	0.0336118	0.0253108	0.0348925	0.0292462	0.000652392
27	-0.0441664	-0.0199128	0.00625637	-0.0326281	-0.0374937	0.0287023	0.0337561	0.0637122	-0.00623225	-0.0137343	0.014787	-0.024202	-0.00311772	-0.00172602	-0.0306966	-0.0340475	-0.0212862	-0.00881512	-0.0125183	0.00582826	-0.0556267	-0.0331854	-0.035984	-0.00893188	-0.000952129	0.0401581	0.051198	0.123028	0.186463	0.211002	0.264304	0.224396	0.274116	0.283148	0.287441	0.243592	0.225445	0.242929	0.299682	0.198504	0.168339	0.0946108	0.0716714	0.0253266	0.0257018	0.0112354	0.0234827	0.015512	-0.01279
28	-0.0308725	-0.010399	0.0139053	-0.0334192	-0.0337918	0.0326474	0.0250745	0.0652427	-0.00950135	-0.00911973	0.0186362	-0.0199886	0.0104271	0.00300296	-0.0254302	-0.0300222	-0.0277105	-0.00913888	-0.00848567	0.0102657	-0.0563412	-0.0339773	-0.0381308	-0.0100097	-0.00923883	0.0325175	0.0473808	0.119434	0.169977	0.185702	0.248626	0.194513	0.239135	0.251567	0.246919	0.205072	0.189126	0.208304	0.27147	0.16183	0.136158	0.0711673	0.0596472	0.0037926	0.0152299	-0.0017721	0.012472	0.00368163	-0.024011
29	-0.018963	-0.00709516	0.0175347	-0.0366535	-0.0306389	0.0319437	0.0174128	0.0640428	-0.0115137	-0.00771824	0.0239233	-0.017566	0.0226981	0.0049745	-0.0206301	-0.0253142	-0.0347039	-0.00882544	-0.00757516	0.0151742	-0.0518941	-0.0286025	-0.0390549	-0.00709515	-0.0128626	0.0251373	0.0431631	0.109176	0.149202	0.154027	0.224876	0.16229	0.197991	0.213473	0.21796	0.168971	0.1542	0.171592	0.240694	0.13571	0.11134	0.0530207	0.056444	-0.0103374	0.00895629	-0.00755623	0.00200843	0.00149697	-0.0236375
30	-0.0105276	-0.00314287	0.0201893	-0.0355317	-0.0316815	0.0295938	0.0113281	0.0589146	-0.00620445	-0.00849428	0.029854	-0.0131174	0.0338068	0.00789846	-0.0126894	-0.0198637	-0.0376442	-0.0123759	-0.0058369	0.0175434	-0.0416694	-0.0247732	-0.0430663	-0.00467022	-0.0186118	0.0180746	0.0347496	0.0977448	0.133519	0.120373	0.202031	0.140899	0.157601	0.181915	0.196347	0.140585	0.127027	0.138861	0.210516	0.125012	0.0885155	0.0402869	0.0527472	-0.0178722	0.00786244	-0.0120087	-0.010933	0.00264898	-0.0204891
contact 2
	time
frequency	-1.5	-1.45	-1.4	-1.35	-1.3	-1.25	-1.2	-1.15	-1.1	-1.05	-1	-0.95	-0.9	-0.85	-0.8	-0.75	-0.7	-0.65	-0.6	-0.55	-0.5	-0.45	-0.4	-0.35	-0.3	-0.25	-0.2	-0.15	-0.1	-0.05	0	0.05	0.1	0.15	0.2	0.25	0.3	0.35	0.4	0.45	0.5	0.55	0.6	0.65	0.7	0.75	0.8	0.85	0.9
1	-0.302845	-0.287544	-0.270856	-0.254268	-0.235076	-0.21469	-0.19321	-0.170747	-0.14924	-0.125212	-0.100545	-0.0753736	-0.0498511	-0.0261264	-0.000416687	0.0251092	0.0502421	0.0747654	0.0966683	0.119387	0.140831	0.160774	0.178996	0.194116	0.208489	0.220627	0.230413	0.23776	0.242329	0.244855	0.244861	0.242377	0.237449	0.230781	0.221336	0.209671	0.195895	0.18013	0.163933	0.144753	0.12406	0.102054	0.0789376	0.0567994	0.0321456	0.00698348	-0.0185099	-0.0441726	-0.0678861
2	-0.0427453	-0.0379918	-0.03406	-0.0312551	-0.0290797	-0.0275317	-0.0258627	-0.0229388	-0.0181793	-0.0101466	0.00112979	0.0156363	0.0333164	0.0523943	0.0757529	0.101146	0.127459	0.15354	0.176624	0.200018	0.221242	0.239598	0.254023	0.262917	0.267008	0.264988	0.256937	0.243298	0.22631	0.203852	0.177951	0.149548	0.119708	0.0918683	0.0624508	0.0348964	0.0101719	-0.0111197	-0.0275554	-0.0419538	-0.0531109	-0.0615004	-0.0675971	-0.0714895	-0.0740177	-0.0748284	-0.0738381	-0.0710642	-0.0671051
3	-0.00835691	-0.00112079	0.00330925	0.00371696	1.91405e-06	-0.00661135	-0.0136323	-0.018842	-0.0209939	-0.0198251	-0.0149036	-0.00678356	0.00416532	0.0167354	0.033069	0.0528161	0.0764093	0.103872	0.132396	0.165874	0.200055	0.231764	0.257217	0.27292	0.279849	0.274768	0.256529	0.225744	0.188158	0.140169	0.0871072	0.0318075	-0.0218823	-0.0661793	-0.104939	-0.131971	-0.146437	-0.148564	-0.140723	-0.123891	-0.101896	-0.078022	-0.0540324	-0.0324606	-0.010559	0.00854804	0.0238101	0.0357866	0.0451099
4	-0.0219482	-0.00821672	0.00554905	0.0158625	0.0237098	0.0288862	0.0314919	0.0316579	0.0296308	0.024883	0.0192532	0.0167499	0.0200676	0.0267572	0.0363121	0.0521983	0.0789102	0.11401	0.148519	0.187353	0.234469	0.291547	0.346973	0.386041	0.410214	0.412593	0.38872	0.335073	0.262481	0.168375	0.0684098	-0.0276194	-0.109931	-0.166901	-0.204785	-0.218712	-0.211946	-0.189453	-0.159117	-0.118528	-0.0733188	-0.0274466	0.0167512	0.0554817	0.0941909	0.126059	0.146812	0.154464	0.151726
5	-0.0636555	-0.0443333	-0.0252329	-0.0110065	-0.00449727	-0.00751906	-0.0137622	-0.0182921	-0.0216367	-0.0261326	-0.0299333	-0.0297924	-0.0243609	-0.013275	0.00553804	0.0290814	0.0575869	0.0880297	0.113213	0.141929	0.180913	0.234379	0.304843	0.376266	0.440534	0.482787	0.500099	0.477647	0.41431	0.311614	0.19378	0.0734781	-0.0368661	-0.116579	-0.172906	-0.200864	-0.206412	-0.194567	-0.16896	-0.128282	-0.0822532	-0.0375926	0.00244765	0.0301628	0.0474291	0.0571696	0.0636554	0.0630595	0.0576912
6	-0.0541966	-0.0605211	-0.0657935	-0.0638956	-0.0605666	-0.0563619	-0.0457202	-0.0373434	-0.0383238	-0.0458372	-0.0509381	-0.0476353	-0.0405382	-0.0314758	-0.0158731	0.000288456	0.0185573	0.0454684	0.0699415	0.0920542	0.115244	0.13871	0.176282	0.241349	0.326925	0.405834	0.477604	0.515526	0.488086	0.397489	0.27653	0.146965	0.0247964	-0.0568747	-0.101637	-0.113398	-0.108305	-0.0940164	-0.0728167	-0.0425724	-0.0116608	0.0160304	0.0389745	0.0490366	0.0435894	0.0326335	0.0249486	0.0171605	0.00936982
7	-0.0408457	-0.067801	-0.0875808	-0.0934626	-0.0926917	-0.0885486	-0.0783363	-0.0671141	-0.0626136	-0.0553383	-0.0445573	-0.0321224	-0.0220664	-0.0127841	-0.00294745	-0.00163733	-0.00533983	0.00451572	0.026778	0.0558604	0.0924426	0.134633	0.177988	0.243135	0.327703	0.394106	0.452565	0.482046	0.454369	0.375925	0.27694	0.168807	0.0676708	0.00190678	-0.0278246	-0.0277453	-0.010535	0.0139803	0.0411147	0.0659172	0.0749359	0.0670453	0.0461515	0.0271451	0.0132534	0.0124827	0.016096	0.0196235	0.017379
8	-0.0490232	-0.0904953	-0.111807	-0.114342	-0.106025	-0.0930976	-0.0779299	-0.0615416	-0.0624991	-0.0534859	-0.0362921	-0.0212591	-0.016658	-0.0133585	-0.00743623	-0.00472087	-0.00849689	-0.00813979	0.00357464	0.0205228	0.0562264	0.11155	0.152407	0.202452	0.26785	0.321816	0.380617	0.423165	0.412155	0.345465	0.271636	0.205807	0.151457	0.105652	0.0725715	0.0624301	0.0731709	0.092012	0.103678	0.110759	0.0934489	0.0652416	0.0409738	0.0288943	0.0114833	-0.00442315	-0.00969184	0.00487428	0.0134032
9	-0.0995649	-0.127172	-0.135523	-0.137147	-0.125338	-0.106129	-0.0907006	-0.0782067	-0.08321	-0.0801769	-0.0772369	-0.0613631	-0.0454141	-0.0481207	-0.067384	-0.062356	-0.0257888	0.00488337	0.0111754	-0.0022785	0.0139949	0.0708625	0.107542	0.125092	0.14604	0.201779	0.286616	0.355042	0.380097	0.35761	0.320184	0.260211	0.180344	0.12604	0.106311	0.122329	0.144665	0.173032	0.166517	0.140489	0.109729	0.106854	0.115236	0.110141	0.0818626	0.0468057	0.0148976	0.0181344	0.0386596
10	-0.157008	-0.164932	-0.164171	-0.17025	-0.180127	-0.195151	-0.197945	-0.182672	-0.173172	-0.163553	-0.156465	-0.136121	-0.115497	-0.11158	-0.114194	-0.0920877	-0.0457441	0.00627653	0.0339266	0.0418844	0.043135	0.0678302	0.090415	0.0993168	0.0998266	0.109279	0.145641	0.183745	0.214	0.240889	0.26839	0.270899	0.235094	0.205808	0.211555	0.271788	0.359263	0.44218	0.463865	0.455788	0.431078	0.408693	0.369266	0.314407	0.250414	0.19414	0.141601	0.0961028	0.0771687
11	-0.192429	-0.199621	-0.200667	-0.209115	-0.22561	-0.244997	-0.24763	-0.235052	-0.220624	-0.206463	-0.196204	-0.176509	-0.157661	-0.140244	-0.109178	-0.0706935	-0.0325381	0.0137635	0.0540041	0.0863696	0.0923001	0.0901824	0.0831204	0.0798594	0.0719518	0.0404532	0.0170616	0.0200623	0.0472493	0.0894267	0.151431	0.231811	0.304601	0.361296	0.434917	0.536746	0.649966	0.749906	0.794309	0.796246	0.75787	0.685195	0.580876	0.483196	0.374787	0.271156	0.176198	0.0881481	0.0320414
12	-0.212817	-0.220394	-0.223075	-0.230298	-0.243168	-0.254489	-0.252162	-0.239344	-0.225252	-0.210732	-0.202079	-0.189933	-0.17345	-0.150337	-0.108663	-0.0624451	-0.0220798	0.0180805	0.0573352	0.0950742	0.105424	0.0953506	0.0726796	0.0545421	0.0346106	-0.0103663	-0.0498792	-0.0603213	-0.0349027	0.0182994	0.107897	0.232711	0.367805	0.486625	0.61928	0.755443	0.871391	0.953884	0.983757	0.96737	0.902938	0.794176	0.655063	0.532441	0.401588	0.270611	0.14667	0.0420097	-0.0256525
13	-0.220957	-0.226745	-0.228536	-0.234883	-0.245024	-0.251084	-0.2441	-0.227543	-0.212943	-0.198699	-0.193406	-0.19051	-0.178108	-0.152793	-0.106543	-0.0567686	-0.015864	0.0195927	0.0555352	0.0950833	0.104727	0.0883919	0.0610495	0.03669	0.00794617	-0.0451984	-0.0900203	-0.102488	-0.0762034	-0.00721025	0.112026	0.273606	0.45077	0.614184	0.7854	0.935068	1.04092	1.08745	1.07826	1.03065	0.935938	0.798735	0.637826	0.503955	0.370779	0.231192	0.0968599	-0.00864343	-0.0755133
14	-0.21843	-0.221655	-0.220869	-0.227525	-0.236041	-0.240207	-0.230126	-0.212795	-0.195928	-0.178734	-0.177653	-0.18493	-0.178247	-0.154815	-0.107805	-0.0580283	-0.0191067	0.0132495	0.0481354	0.088013	0.0976863	0.0765327	0.0490868	0.0290729	0.000347083	-0.0592638	-0.111473	-0.125832	-0.0992089	-0.021496	0.11768	0.305612	0.519717	0.718636	0.906006	1.05218	1.13801	1.14554	1.09887	1.02086	0.910263	0.757998	0.584019	0.452095	0.326804	0.192803	0.0583702	-0.0433902	-0.106075
15	-0.206875	-0.207245	-0.203336	-0.211702	-0.220486	-0.220824	-0.210668	-0.195224	-0.173125	-0.151505	-0.157485	-0.1728	-0.17102	-0.151316	-0.105546	-0.0582457	-0.0270176	0.0065566	0.0435654	0.0801226	0.0849687	0.0590959	0.0337064	0.0264627	0.00734455	-0.0602383	-0.121744	-0.131515	-0.100653	-0.0172531	0.135377	0.342918	0.587224	0.811276	0.997741	1.12232	1.16656	1.1329	1.05438	0.946674	0.830983	0.671904	0.494883	0.373951	0.26566	0.144871	0.0198903	-0.0720512	-0.125671
16	-0.185992	-0.185854	-0.179533	-0.189088	-0.199963	-0.192665	-0.187885	-0.17514	-0.143228	-0.121009	-0.13738	-0.155818	-0.157915	-0.143444	-0.097585	-0.0585613	-0.0391207	0.000180012	0.0421952	0.070351	0.0653442	0.0374672	0.0157651	0.0285816	0.0272794	-0.0530489	-0.120788	-0.119544	-0.0798354	0.00956566	0.170662	0.386856	0.648434	0.880552	1.0528	1.13746	1.11395	1.0468	0.950587	0.819216	0.705976	0.550427	0.38183	0.277722	0.194702	0.0902588	-0.0170628	-0.0911533	-0.13497
17	-0.156395	-0.164443	-0.153567	-0.160471	-0.175225	-0.160007	-0.16387	-0.156146	-0.113248	-0.0953879	-0.11816	-0.136905	-0.141771	-0.137668	-0.0875726	-0.0604725	-0.056102	-0.0119889	0.0403858	0.0574498	0.0439207	0.0197701	-0.000239385	0.0342907	0.0624738	-0.0327224	-0.103312	-0.0930021	-0.0476771	0.0480392	0.207508	0.409644	0.662218	0.888423	1.04349	1.09025	0.990235	0.909235	0.826589	0.676855	0.56733	0.435046	0.277164	0.190599	0.134904	0.0518953	-0.0372255	-0.088524	-0.125901
18	-0.124008	-0.14843	-0.132102	-0.131212	-0.146992	-0.129135	-0.139625	-0.133368	-0.0848091	-0.0829017	-0.104786	-0.12238	-0.124951	-0.13238	-0.0719141	-0.0583475	-0.076813	-0.028462	0.0370147	0.0376039	0.020193	0.00512603	-0.0135886	0.0441469	0.0953047	-0.0145638	-0.0747	-0.0544147	-0.0066245	0.10999	0.263688	0.436713	0.652278	0.848777	0.973903	0.975778	0.792617	0.726263	0.680945	0.520262	0.411137	0.311326	0.172266	0.107809	0.0789476	0.0225544	-0.0483102	-0.0706391	-0.10176
19	-0.103953	-0.14465	-0.124579	-0.110962	-0.125163	-0.113774	-0.122548	-0.116237	-0.0735846	-0.0903691	-0.0997416	-0.11651	-0.11098	-0.128446	-0.0582319	-0.0470968	-0.0957127	-0.0453219	0.0263164	0.0170421	0.00459777	0.00671109	-0.0159522	0.0525708	0.115936	0.00175813	-0.0393413	-0.0148839	0.0235151	0.168688	0.308862	0.449133	0.607992	0.75915	0.85394	0.824655	0.583465	0.568658	0.571311	0.415108	0.305251	0.23473	0.108864	0.0616916	0.053958	0.0269288	-0.035563	-0.0349106	-0.060377
20	-0.108119	-0.151713	-0.137385	-0.107097	-0.122685	-0.122839	-0.120919	-0.114122	-0.0882594	-0.112009	-0.105523	-0.114308	-0.104929	-0.118343	-0.0530419	-0.0321934	-0.099964	-0.0516904	0.0103847	0.00332537	0.00833054	0.0300691	-0.00628137	0.0565734	0.114549	0.013826	-0.00679803	0.0112606	0.0403724	0.201737	0.318912	0.436104	0.537499	0.634156	0.712498	0.661309	0.42592	0.491629	0.526616	0.401454	0.296742	0.241854	0.108326	0.0720647	0.0761553	0.0675441	0.00360515	0.0110068	-0.0185185
21	-0.125924	-0.162614	-0.165043	-0.122869	-0.141508	-0.15312	-0.137211	-0.136854	-0.12322	-0.132102	-0.118209	-0.116174	-0.103696	-0.105368	-0.0646704	-0.0185989	-0.0737826	-0.0514632	-0.00605327	0.0119618	0.0299674	0.0669946	0.0111372	0.0349399	0.100862	0.0206106	0.00289577	0.00707043	0.0245639	0.164107	0.259051	0.365895	0.436776	0.496605	0.583908	0.569177	0.405572	0.516592	0.576904	0.511303	0.41008	0.354404	0.197448	0.144102	0.148683	0.129254	0.0564265	0.0426889	0.00730113
22	-0.147256	-0.167512	-0.185439	-0.139657	-0.168061	-0.181256	-0.156112	-0.159414	-0.151068	-0.138231	-0.129544	-0.115934	-0.103819	-0.0912065	-0.073413	-0.0140853	-0.040057	-0.0393703	-0.0106745	0.0271873	0.069135	0.0908594	0.0182986	0.0187209	0.0760683	0.00787466	-0.00995696	-0.0201061	0.00294745	0.100552	0.17863	0.278614	0.341153	0.399645	0.507427	0.530349	0.471279	0.609591	0.661369	0.637677	0.555758	0.477363	0.293271	0.234358	0.221137	0.172108	0.0817881	0.0455823	-0.00928966
23	-0.155629	-0.167436	-0.194593	-0.153016	-0.183719	-0.197438	-0.168417	-0.170649	-0.16338	-0.135528	-0.136419	-0.117398	-0.106413	-0.0835117	-0.0789956	-0.0138718	-0.0093869	-0.0330552	-0.0123889	0.0410557	0.0966961	0.101171	0.0212824	0.00482642	0.0536325	-0.00774737	-0.0355476	-0.0484277	-0.0234426	0.0397228	0.108335	0.203345	0.275186	0.347463	0.473554	0.539245	0.566662	0.696556	0.735819	0.736294	0.666301	0.565733	0.370487	0.300817	0.270103	0.188458	0.087271	0.0271258	-0.0368726
24	-0.155225	-0.165621	-0.195945	-0.158943	-0.187723	-0.202284	-0.174842	-0.170907	-0.164421	-0.131325	-0.140644	-0.122563	-0.111222	-0.0823485	-0.0821602	-0.0153745	0.00839929	-0.0321183	-0.0138011	0.046668	0.111518	0.105467	0.0214701	-0.00401063	0.0374719	-0.0204368	-0.0615358	-0.0708265	-0.0493972	0.00105751	0.0626337	0.152874	0.240101	0.33846	0.480316	0.580941	0.654766	0.766896	0.791355	0.794518	0.735037	0.618924	0.416132	0.340628	0.293517	0.191371	0.0774307	0.00346549	-0.0643379
25	-0.153708	-0.164133	-0.194073	-0.162207	-0.186347	-0.201225	-0.175622	-0.166091	-0.160436	-0.127322	-0.142667	-0.126956	-0.11514	-0.0842025	-0.0815602	-0.0137516	0.0153118	-0.0329035	-0.0147362	0.0503028	0.121741	0.102664	0.0179602	-0.00807277	0.024352	-0.0341918	-0.083711	-0.0886087	-0.0667973	-0.0220973	0.0387457	0.126435	0.226246	0.351558	0.508384	0.628819	0.727563	0.824576	0.829035	0.823303	0.772762	0.635714	0.436515	0.356229	0.300934	0.183498	0.0588975	-0.0212545	-0.0907018
26	-0.149098	-0.162886	-0.190092	-0.163205	-0.179748	-0.19558	-0.173808	-0.157949	-0.154236	-0.124659	-0.142707	-0.131073	-0.11838	-0.0868864	-0.0805038	-0.0105624	0.0152259	-0.0364014	-0.0159459	0.0512695	0.12579	0.0979803	0.0127433	-0.0122601	0.0147251	-0.0461925	-0.101135	-0.101875	-0.0798692	-0.0328998	0.0285467	0.11476	0.224145	0.375678	0.546833	0.677537	0.782028	0.862822	0.848821	0.827813	0.786401	0.630625	0.439799	0.354841	0.297069	0.171576	0.037348	-0.0435947	-0.110867
27	-0.141487	-0.161466	-0.184575	-0.162968	-0.169586	-0.186844	-0.170612	-0.147857	-0.146698	-0.123273	-0.140316	-0.133903	-0.120048	-0.0887407	-0.0797467	-0.00578639	0.0105627	-0.0419439	-0.0163957	0.0502425	0.126145	0.0929101	0.00596708	-0.0174287	0.00808847	-0.0565746	-0.113188	-0.111255	-0.0884796	-0.0347302	0.0280972	0.113057	0.228367	0.403352	0.588201	0.720504	0.818851	0.881766	0.852652	0.812665	0.782669	0.611131	0.431728	0.342327	0.285998	0.15866	0.0159406	-0.0621871	-0.12388
28	-0.132554	-0.158507	-0.178224	-0.161561	-0.158531	-0.17529	-0.1659	-0.135816	-0.137027	-0.123521	-0.135681	-0.134382	-0.118365	-0.090057	-0.0759862	0.00114015	-0.000117216	-0.048912	-0.0129225	0.0507776	0.125107	0.08412	-0.00473664	-0.0228939	0.00355002	-0.0695775	-0.124854	-0.116945	-0.0895091	-0.0295328	0.0366837	0.121531	0.243179	0.439033	0.634686	0.757996	0.843236	0.884878	0.840381	0.781414	0.763087	0.573976	0.414982	0.317604	0.268625	0.13618	-0.00601859	-0.0825475	-0.131639
29	-0.119707	-0.154387	-0.170098	-0.160092	-0.145151	-0.162932	-0.161641	-0.124125	-0.126871	-0.12412	-0.128378	-0.13351	-0.116218	-0.0880816	-0.0768183	0.00738632	-0.0103626	-0.0567625	-0.00933859	0.0445615	0.122715	0.0797152	-0.0148815	-0.0302819	0.00182236	-0.0765215	-0.127214	-0.119448	-0.0884622	-0.0202462	0.0489906	0.129091	0.252812	0.461508	0.66704	0.77454	0.843463	0.86524	0.814314	0.734056	0.732973	0.539928	0.394313	0.293612	0.248879	0.123895	-0.0212052	-0.0919469	-0.129688
30	-0.104287	-0.147268	-0.159069	-0.160177	-0.1306	-0.147088	-0.156701	-0.112316	-0.115256	-0.123721	-0.119306	-0.130521	-0.111749	-0.0876878	-0.0769271	0.0131014	-0.0209172	-0.0628036	-0.00781922	0.0323167	0.119992	0.0788739	-0.0249108	-0.0375892	-0.0017388	-0.0798762	-0.12484	-0.121776	-0.0841638	-0.00933074	0.0626231	0.135659	0.254637	0.472296	0.682857	0.781144	0.818803	0.837425	0.78136	0.67196	0.695255	0.510348	0.37211	0.272232	0.221536	0.122686	-0.0318261	-0.0958488	-0.122739
contact 3
	time
frequency	-1.5	-1.45	-1.4	-1.35	-1.3	-1.25	-1.2	-1.15	-1.1	-1.05	-1	-0.95	-0.9	-0.85	-0.8	-0.75	-0.7	-0.65	-0.6	-0.55	-0.5	-0.45	-0.4	-0.35	-0.3	-0.25	-0.2	-0.15	-0.1	-0.05	0	0.05	0.1	0.15	0.2	0.25	0.3	0.35	0.4	0.45	0.5	0.55	0.6	0.65	0.7	0.75	0.8	0.85	0.9
1	-0.235919	-0.226689	-0.216185	-0.205343	-0.19236	-0.178097	-0.162584	-0.145869	-0.129436	-0.110626	-0.0908772	-0.0703265	-0.0491399	-0.0291775	-0.00729226	0.0146609	0.0364682	0.0579139	0.0771975	0.0973344	0.116504	0.134533	0.151253	0.165372	0.17908	0.190975	0.200905	0.208748	0.214052	0.217637	0.218925	0.217916	0.214644	0.209658	0.202169	0.192561	0.180909	0.167322	0.153178	0.136255	0.117817	0.0980169	0.0770124	0.0566889	0.0338085	0.0101906	-0.013984	-0.0385313	-0.0613616
2	-0.140842	-0.152589	-0.163668	-0.172794	-0.180961	-0.186561	-0.188672	-0.186501	-0.180237	-0.168478	-0.151175	-0.127818	-0.0979212	-0.0643121	-0.0218573	0.0252597	0.0744828	0.122973	0.165118	0.207202	0.24617	0.283208	0.318814	0.349731	0.379492	0.403623	0.420565	0.429443	0.430265	0.423318	0.408984	0.388331	0.362107	0.333406	0.298185	0.25977	0.219601	0.179071	0.142362	0.104452	0.0693764	0.037511	0.00919587	-0.0133146	-0.0333176	-0.0485165	-0.0590206	-0.0652473	-0.0679169
3	-0.102404	-0.122011	-0.140187	-0.154272	-0.166252	-0.175269	-0.181542	-0.18384	-0.180817	-0.171474	-0.15695	-0.139876	-0.122286	-0.104689	-0.079954	-0.044899	0.00149493	0.0571629	0.114278	0.180465	0.249957	0.319723	0.386137	0.441161	0.48948	0.520957	0.530819	0.51663	0.484277	0.43407	0.373845	0.306692	0.234374	0.166354	0.0972347	0.0371605	-0.0123247	-0.0510664	-0.0772236	-0.0958941	-0.106494	-0.111025	-0.110088	-0.103859	-0.0901527	-0.0698528	-0.0465865	-0.0240044	-0.00543752
4	-0.0199006	-0.0273191	-0.0324788	-0.0380728	-0.049533	-0.0669441	-0.0897405	-0.117889	-0.146638	-0.176945	-0.205323	-0.231837	-0.254438	-0.270204	-0.27957	-0.278769	-0.263774	-0.229126	-0.178426	-0.104924	-0.0133664	0.0904918	0.193736	0.274527	0.336203	0.369524	0.372577	0.342425	0.291092	0.225726	0.164332	0.110495	0.0628354	0.0257233	-0.00412266	-0.0209756	-0.024331	-0.0185707	-0.0112664	-0.00363707	0.00183416	0.0066585	0.015913	0.030172	0.0491696	0.0709409	0.0970296	0.127449	0.155151
5	-0.0846882	-0.0484898	0.00204859	0.0498393	0.0891243	0.110744	0.118769	0.109281	0.0822201	0.0397374	-0.00477781	-0.0418374	-0.0656007	-0.0769659	-0.0837093	-0.087076	-0.0824414	-0.0683406	-0.0461877	-0.0124871	0.0413519	0.126686	0.232754	0.331583	0.426288	0.490634	0.505887	0.460836	0.367853	0.234086	0.0974213	-0.0148092	-0.0902993	-0.125326	-0.131096	-0.115756	-0.0965666	-0.0775576	-0.0555105	-0.026221	0.0122922	0.0596708	0.106386	0.141964	0.165829	0.162163	0.131525	0.0829655	0.0271007
6	-0.0782929	-0.0487595	-0.0106766	0.0269947	0.0577509	0.0737836	0.0826719	0.0855486	0.0813896	0.0721815	0.0588248	0.0387356	0.0168144	0.00165702	-0.00764452	-0.0147246	-0.0176066	-0.0198273	-0.0248836	-0.0241196	0.000198565	0.0722106	0.188353	0.305068	0.415082	0.483943	0.485014	0.417766	0.308179	0.169794	0.0463977	-0.047482	-0.10754	-0.138654	-0.155147	-0.161904	-0.164729	-0.16105	-0.153496	-0.139594	-0.118481	-0.0945548	-0.0682367	-0.0410473	-0.0126795	0.00489596	0.0115758	0.0096639	-0.0037995
[truncated: 916 more rows]
[truncated: 12 more columns]

## Sheet: Figure_7e
Occurrence probabilities of neocortical spindle onsets with respect to neocortical SO down states
[truncated: 31 more rows]
[truncated: 11 more columns]

[truncated: 4 more sheets: Figure_7f, Figure_7g, Figure_7h, Figure_7i]
