# Supplementary material for: The human thalamus orchestrates neocortical oscillations during NREM sleep
Source: Nat Commun. 2022 Sep 5;13:5231. doi: 10.1038/s41467-022-32840-w (PMC9445182; doi:10.1038/s41467-022-32840-w)
Supplement: Supplementary file 4 — Source Data [file 41467_2022_32840_MOESM4_ESM.zip › source_data_suppl_fig1.xlsx]

## Sheet: Figure_1a
Occurrence probabilities of local ANT spindle peaks relative to neocortical spindle peaks
	time
contact pair	-1.5	-1.45	-1.4	-1.35	-1.3	-1.25	-1.2	-1.15	-1.1	-1.05	-1	-0.95	-0.9	-0.85	-0.8	-0.75	-0.7	-0.65	-0.6	-0.55	-0.5	-0.45	-0.4	-0.35	-0.3	-0.25	-0.2	-0.15	-0.1	-0.05	0	0.05	0.1	0.15	0.2	0.25	0.3	0.35	0.4	0.45	0.5	0.55	0.6	0.65	0.7	0.75	0.8	0.85	0.9
1	1.08814	1.30577	1.41458	0.652884	1.08814	1.19695	0.652884	0.979325	1.30577	0.54407	0.979325	0.870511	1.08814	1.19695	0.870511	1.19695	0.870511	1.63221	0.979325	1.08814	1.63221	1.84984	2.61153	1.52339	2.72035	2.82916	5.00544	3.69967	2.61153	5.76714	1.74102	3.59086	3.59086	1.52339	2.17628	2.72035	1.95865	1.74102	2.17628	1.30577	1.08814	1.19695	0.652884	1.84984	1.41458	0.870511	1.74102	0.54407	1.41458
2	0.650407	0.406504	0.894309	0.243902	0.97561	0.97561	0.650407	0.569106	1.05691	0.650407	0.731707	0.97561	1.21951	0.894309	0.894309	1.62602	1.38211	1.05691	1.78862	1.86992	1.78862	2.27642	2.60163	2.76423	4.22764	2.68293	3.25203	7.64228	2.35772	7.88618	5.12195	1.95122	1.70732	2.11382	2.60163	1.46341	2.11382	2.76423	1.13821	2.03252	1.78862	0.97561	1.13821	0.650407	1.05691	0.650407	0.731707	0.894309	1.38211
3	0.60241	0.60241	2.40964	1.20482	0.60241	0.60241	1.20482	1.20482	1.80723	1.20482	0.60241	1.20482	1.80723	0.60241	2.40964	0.60241	1.20482	1.80723	2.40964	3.01205	1.80723	0.60241	0	1.20482	1.80723	3.61446	3.61446	4.21687	2.40964	7.83133	1.20482	4.21687	3.01205	1.80723	4.21687	3.01205	1.80723	3.61446	1.80723	2.40964	0.60241	0.60241	1.20482	0	1.20482	1.20482	0	0	0
4	0.561535	0.608329	0.748713	0.374357	0.655124	0.561535	0.748713	0.748713	0.608329	1.07628	0.982686	1.07628	0.701919	1.54422	1.45063	1.16986	1.54422	0.935891	1.54422	1.21666	1.82499	1.59102	2.48011	1.96537	2.19934	3.64998	2.05896	3.27562	8.04867	1.77819	7.29995	5.24099	1.16986	3.64998	2.66729	1.6846	2.85447	2.43332	1.96537	1.54422	1.87178	1.21666	1.35704	1.49743	0.935891	1.35704	1.45063	0.982686	1.45063
5	0.641026	0.854701	0.854701	0.747863	0.747863	1.06838	1.17521	1.49573	0.854701	0.854701	0.42735	1.17521	1.28205	1.92308	1.38889	0.854701	0.961538	1.06838	2.02991	0.961538	1.17521	1.60256	1.92308	1.49573	2.67094	2.88462	2.45726	4.05983	5.23504	3.31197	5.44872	3.52564	1.7094	4.16667	3.31197	1.81624	1.49573	1.7094	1.92308	1.60256	1.92308	1.28205	1.17521	1.28205	0.961538	1.60256	1.60256	1.38889	1.81624
6	0.357143	0	0	0.357143	0.357143	0.357143	1.78571	0	1.07143	1.07143	0	1.78571	1.42857	1.07143	2.14286	0.714286	0.714286	1.42857	1.78571	1.07143	1.07143	2.14286	1.78571	3.21429	3.21429	3.92857	4.64286	2.5	6.42857	1.78571	5.35714	7.14286	0	6.07143	2.14286	1.42857	4.28571	0.714286	3.21429	1.42857	0.357143	1.42857	2.14286	0.714286	2.14286	0.714286	0.714286	2.14286	0.714286
7	0.649351	0.487013	1.62338	0.649351	0.811688	0.487013	0	0.649351	0.974026	1.2987	1.2987	0.811688	0.974026	0.487013	1.46104	0.811688	1.78571	1.46104	1.2987	1.94805	1.62338	1.2987	2.27273	2.27273	3.73377	3.08442	4.05844	4.05844	2.27273	6.00649	5.35714	0.974026	4.38312	2.92208	1.94805	3.40909	0.487013	1.46104	1.62338	1.94805	1.46104	2.11039	0.649351	1.13636	1.46104	0.324675	1.78571	1.62338	1.94805
8	1.21873	0.705581	0.962155	1.09044	0.705581	1.41116	1.34702	0.769724	0.962155	1.0263	1.28287	1.15459	1.41116	0.898012	1.21873	1.86017	1.60359	1.53945	1.60359	1.4753	1.60359	2.24503	1.66774	2.43746	2.56575	2.30917	2.43746	1.09044	4.42591	1.86017	3.72033	2.82232	2.0526	2.11674	3.14304	3.01475	2.11674	2.37332	1.34702	1.28287	2.11674	2.18089	1.15459	1.79602	1.66774	1.66774	1.4753	1.60359	1.09044
9	1.21212	1.2987	1.12554	0.952381	1.12554	0.606061	1.03896	0.606061	0.952381	0.606061	0.952381	0.952381	0.692641	0.865801	0.865801	0.952381	0.865801	1.21212	1.21212	1.21212	1.55844	1.99134	2.5974	2.07792	2.5974	3.4632	4.24242	2.42424	5.71429	7.53247	2.25108	3.37662	2.25108	1.55844	3.20346	1.99134	2.5974	1.38528	1.47186	1.99134	1.21212	1.81818	0.779221	1.38528	1.55844	1.38528	0.952381	1.64502	0.952381
10	0.745226	0.558919	0.652073	0.465766	0.512343	0.652073	0.605496	0.512343	1.16442	0.745226	0.978109	1.11784	0.512343	1.35072	1.07126	1.76991	1.11784	1.02469	1.11784	1.44388	1.58361	1.07126	2.60829	3.35352	1.76991	3.77271	2.42198	3.86586	9.54821	2.37541	8.52352	6.42757	0.698649	4.14532	2.65487	1.21099	2.04937	2.14252	1.44388	1.53703	1.44388	1.21099	1.11784	1.07126	1.25757	0.791803	0.745226	1.11784	0.745226
11	1.51324	1.89155	1.26103	1.13493	1.63934	0.75662	1.26103	1.89155	1.26103	1.76545	1.38714	1.13493	1.51324	1.00883	1.13493	2.26986	1.51324	0.882724	1.51324	1.38714	1.51324	1.63934	1.89155	2.52207	1.76545	2.52207	2.52207	1.89155	4.66583	1.63934	4.53972	3.02648	1.63934	2.26986	1.38714	1.51324	2.26986	1.26103	1.76545	1.51324	1.00883	1.38714	1.63934	2.90038	1.26103	1.00883	1.13493	1.13493	1.26103
12	0.863132	0.554871	0.554871	1.54131	1.10974	1.23305	1.23305	1.17139	1.10974	1.04809	0.739827	1.47965	0.80148	0.986436	1.04809	1.10974	1.54131	0.739827	1.35635	1.60296	1.78792	1.418	2.09618	1.60296	2.77435	1.66461	3.32922	0.863132	4.1307	3.39088	3.20592	6.10358	1.78792	4.74723	2.40444	2.65105	2.5894	1.66461	1.60296	2.21948	1.72626	1.72626	1.60296	1.84957	1.10974	0.924784	1.17139	1.17139	1.23305
control events
	time
contact pair	-1.5	-1.45	-1.4	-1.35	-1.3	-1.25	-1.2	-1.15	-1.1	-1.05	-1	-0.95	-0.9	-0.85	-0.8	-0.75	-0.7	-0.65	-0.6	-0.55	-0.5	-0.45	-0.4	-0.35	-0.3	-0.25	-0.2	-0.15	-0.1	-0.05	0	0.05	0.1	0.15	0.2	0.25	0.3	0.35	0.4	0.45	0.5	0.55	0.6	0.65	0.7	0.75	0.8	0.85	0.9
1	1.61464	0.968784	2.15285	2.58342	1.93757	1.61464	1.29171	1.93757	1.82992	1.39935	1.507	1.39935	1.29171	1.93757	1.82992	1.93757	2.36814	1.507	1.507	1.82992	1.507	1.93757	0.968784	2.47578	1.507	1.72228	1.507	1.72228	2.15285	2.47578	1.07643	2.69107	1.29171	2.58342	2.2605	1.93757	1.507	1.72228	1.93757	1.72228	2.2605	0.968784	0.968784	1.507	0.645856	0.861141	1.29171	1.18407	0.861141
2	1.52091	0.665399	1.14068	1.42586	1.90114	1.71103	1.9962	0.665399	1.42586	1.9962	1.52091	1.90114	2.09125	1.42586	1.61597	1.71103	1.52091	1.52091	1.23574	1.23574	1.23574	1.71103	2.18631	0.95057	2.18631	1.90114	2.28137	2.18631	1.80608	2.37643	2.37643	1.90114	1.42586	1.90114	1.23574	1.9962	1.80608	2.28137	1.9962	2.47148	2.09125	1.3308	1.80608	1.52091	1.90114	1.80608	1.9962	1.14068	1.42586
3	2.04082	0	2.04082	0	0	2.04082	4.08163	0	0	2.04082	0	4.08163	0	4.08163	2.04082	4.08163	6.12245	2.04082	0	0	0	6.12245	0	4.08163	0	2.04082	2.04082	2.04082	0	2.04082	2.04082	4.08163	0	0	2.04082	2.04082	2.04082	0	4.08163	0	2.04082	0	6.12245	2.04082	0	0	2.04082	0	0
4	1.54134	1.3078	0.98085	1.35451	1.40121	1.72816	1.49463	1.54134	1.91499	1.3078	1.40121	1.68146	1.49463	1.86829	1.16768	2.10182	2.05511	1.86829	1.77487	1.86829	1.86829	1.82158	2.14853	2.24194	1.68146	1.58804	1.54134	1.91499	1.49463	1.9617	2.24194	1.58804	1.21439	2.14853	1.77487	1.63475	2.19524	1.86829	2.38206	1.21439	1.58804	1.82158	1.12097	1.63475	2.38206	1.35451	1.9617	1.16768	1.40121
5	2.05128	1.79487	1.41026	1.28205	1.41026	1.15385	1.79487	1.66667	1.41026	1.53846	1.79487	1.41026	1.15385	1.66667	2.30769	1.53846	1.53846	1.41026	1.53846	0.769231	2.69231	1.66667	1.02564	1.66667	2.30769	2.5641	1.28205	1.66667	2.4359	2.17949	1.66667	2.30769	1.28205	1.66667	1.28205	1.53846	1.92308	2.05128	2.69231	1.66667	1.53846	2.30769	1.53846	2.05128	2.4359	1.28205	1.28205	1.41026	1.66667
6	1.72414	2.29885	1.14943	1.14943	0.574713	1.72414	1.14943	1.72414	2.87356	3.44828	0.574713	1.72414	1.72414	1.72414	0.574713	1.14943	0.574713	1.72414	1.72414	2.29885	0.574713	2.29885	0.574713	1.14943	3.44828	2.87356	2.29885	0.574713	2.29885	1.72414	1.14943	2.87356	1.14943	3.44828	1.72414	1.72414	0	2.29885	1.14943	2.29885	1.14943	1.14943	2.87356	1.72414	2.29885	1.72414	0.574713	2.29885	1.72414
7	1.30435	2.17391	1.73913	0.869565	3.04348	1.95652	2.3913	1.73913	1.52174	0.869565	1.73913	0.869565	1.30435	1.08696	1.08696	2.3913	1.73913	1.95652	1.08696	1.08696	3.04348	2.3913	1.95652	1.73913	1.30435	1.73913	1.73913	1.73913	3.47826	1.95652	2.3913	1.95652	1.08696	1.08696	2.3913	1.30435	1.95652	0.869565	1.30435	2.3913	1.52174	2.6087	2.17391	3.26087	1.08696	1.73913	1.30435	0.652174	1.73913
8	1.28012	1.58133	1.20482	1.58133	1.12952	1.20482	1.05422	1.88253	1.73193	1.43072	1.95783	2.10843	1.28012	1.58133	1.50602	2.03313	1.73193	1.58133	1.50602	1.95783	1.65663	1.58133	1.50602	1.35542	2.25904	2.33434	2.03313	1.43072	1.50602	2.71084	2.10843	2.56024	2.10843	2.25904	1.58133	1.43072	2.18373	1.80723	1.20482	1.65663	1.12952	2.18373	1.73193	1.73193	1.80723	1.50602	1.65663	1.58133	1.73193
9	1.37143	1.02857	1.37143	2.17143	1.82857	0.8	1.71429	1.48571	0.571429	1.71429	2.17143	1.6	2.28571	2.05714	1.94286	2.85714	0.8	1.25714	1.71429	1.37143	1.6	1.6	1.6	2.05714	2.28571	1.71429	2.05714	1.48571	1.6	1.82857	2.74286	1.82857	3.2	1.48571	1.82857	2.05714	0.914286	1.71429	1.94286	1.94286	1.25714	1.37143	1.6	1.71429	1.37143	1.25714	1.82857	1.37143	2.28571
10	1.50884	1.14464	1.6129	1.97711	1.82102	1.19667	1.76899	1.45682	1.09261	1.6129	1.14464	1.76899	1.45682	1.82102	2.08117	1.87305	1.2487	1.82102	1.50884	1.50884	2.02914	1.66493	1.97711	1.56087	1.35276	2.28928	2.13319	1.92508	1.76899	2.28928	2.28928	1.19667	1.19667	1.6129	2.18522	1.82102	1.97711	1.50884	1.6129	1.97711	1.87305	2.39334	1.19667	1.76899	2.02914	1.76899	1.6129	1.2487	1.87305
11	1.2894	2.29226	1.14613	1.14613	1.86246	1.7192	1.43266	1.2894	1.86246	1.86246	1.00287	2.149	1.7192	2.29226	2.149	2.00573	1.7192	0.859599	1.2894	1.7192	1.57593	1.2894	1.7192	2.5788	2.149	2.43553	2.149	1.57593	1.2894	1.7192	1.00287	0.859599	1.14613	1.7192	1.7192	1.2894	1.7192	1.00287	1.7192	1.7192	1.86246	1.43266	1.86246	2.29226	2.149	1.2894	2.00573	1.86246	1.7192
12	1.62338	0.974026	1.78571	1.2987	1.13636	2.11039	1.54221	1.21753	1.46104	1.46104	2.19156	1.05519	1.54221	1.86688	1.78571	1.70455	1.62338	1.37987	1.70455	2.67857	1.78571	1.62338	1.70455	2.27273	2.19156	1.86688	2.5974	0.974026	1.46104	2.51623	1.54221	2.3539	2.11039	2.3539	1.86688	1.37987	2.02922	0.892857	1.2987	1.2987	1.70455	2.02922	1.37987	1.2987	2.19156	1.54221	1.21753	1.70455	1.37987
[truncated: 11 more columns]

## Sheet: Figure_1b
Occurrence probabilities of local ANT spindle onsets relative to ANT SO downstates
	time
contact pair	-1.5	-1.45	-1.4	-1.35	-1.3	-1.25	-1.2	-1.15	-1.1	-1.05	-1	-0.95	-0.9	-0.85	-0.8	-0.75	-0.7	-0.65	-0.6	-0.55	-0.5	-0.45	-0.4	-0.35	-0.3	-0.25	-0.2	-0.15	-0.1	-0.05	0	0.05	0.1	0.15	0.2	0.25	0.3	0.35	0.4	0.45	0.5	0.55	0.6	0.65	0.7	0.75	0.8	0.85	0.9
1	1.84957	1.60296	1.97287	2.09618	1.72626	1.60296	2.21948	1.72626	2.836	1.35635	1.72626	1.97287	1.47965	1.84957	1.47965	1.23305	0.739827	0.369914	0.739827	0.863132	0.616523	0.123305	0.986436	0.739827	0.739827	0.616523	1.47965	1.47965	1.35635	2.7127	3.69914	4.06905	3.32922	3.69914	3.82244	4.06905	2.34279	3.94575	2.5894	2.21948	2.21948	1.47965	1.35635	0.986436	1.10974	1.10974	1.23305	1.72626	1.23305
2	1.70732	1.82927	2.19512	0.97561	1.58537	1.58537	1.70732	0.487805	0.731707	1.46341	0.731707	0.731707	0.609756	0.731707	0.609756	1.70732	1.46341	0.731707	0.97561	0.853659	0.731707	0.97561	1.70732	1.95122	4.02439	3.53659	5.73171	5.2439	6.46341	4.63415	3.41463	4.5122	2.68293	2.80488	1.09756	1.09756	1.58537	1.21951	1.58537	0.609756	0.97561	0.609756	0.853659	0.853659	0.609756	1.34146	0.609756	0.121951	1.34146
3	2.07792	1.81818	0.779221	2.33766	1.81818	1.55844	1.2987	1.81818	2.07792	1.81818	1.03896	1.55844	0.779221	0.519481	1.55844	0.779221	1.2987	0.779221	1.2987	0.519481	1.55844	1.81818	1.03896	2.33766	3.11688	2.33766	3.63636	3.37662	2.85714	2.5974	4.41558	2.33766	2.5974	2.07792	2.85714	2.5974	0.779221	1.03896	2.07792	0	1.55844	1.2987	0.25974	1.03896	0	1.2987	1.03896	0.779221	2.07792
4	1.72414	1.47783	1.23153	1.84729	1.23153	2.0936	1.84729	1.72414	1.47783	1.23153	1.72414	1.84729	1.60099	1.72414	1.72414	1.72414	0.492611	0.615764	0.615764	0.492611	0.615764	0.862069	0.615764	0.862069	0	0.492611	1.10837	1.23153	2.3399	3.44828	5.04926	7.75862	5.91133	5.17241	6.03448	2.95567	2.21675	1.84729	0.738916	1.23153	1.35468	0.615764	0.738916	1.23153	0.862069	1.10837	1.10837	0.492611	0.738916
5	1.57895	0.789474	2.36842	2.5	1.44737	1.05263	0.921053	1.71053	1.97368	1.97368	1.44737	0.657895	1.18421	0.394737	1.31579	1.05263	1.57895	1.31579	1.31579	2.10526	1.44737	2.5	0.921053	3.15789	2.10526	3.42105	2.5	3.02632	2.89474	3.94737	1.44737	2.23684	1.71053	1.44737	2.36842	2.5	2.5	1.97368	1.05263	1.57895	1.57895	1.71053	1.18421	1.18421	2.36842	1.44737	1.44737	1.31579	1.31579
6	1.2945	1.61812	0.970874	2.589	0.970874	2.26537	2.26537	2.589	2.26537	1.61812	1.94175	0.323625	1.2945	1.2945	1.61812	0.647249	0.647249	0.970874	0.647249	1.2945	1.2945	0.970874	1.94175	1.61812	2.26537	2.589	4.20712	4.53074	3.23625	1.94175	2.91262	1.94175	1.61812	2.589	2.91262	2.91262	3.23625	1.61812	0.323625	2.26537	1.2945	2.26537	0.970874	0.970874	0.647249	0.323625	0.647249	1.2945	1.61812
7	2.10896	1.93322	1.75747	1.05448	1.58172	1.58172	1.23023	2.10896	1.05448	0.702988	0.527241	1.05448	1.05448	1.05448	1.40598	1.40598	0.702988	1.40598	0.351494	2.10896	2.28471	1.75747	2.28471	2.46046	2.81195	3.69069	3.16344	4.21793	3.69069	4.74517	2.9877	2.10896	1.40598	1.93322	1.58172	1.23023	3.33919	0.702988	1.58172	1.23023	1.23023	1.40598	0.351494	0.175747	1.40598	0.878735	1.23023	0.702988	0.878735
8	1.41196	1.82724	1.57807	0.830565	1.16279	1.49502	1.07973	0.747508	1.74419	0.830565	0.830565	1.66113	1.24585	1.3289	1.16279	1.66113	1.16279	1.16279	0.996678	1.3289	1.3289	0.913621	1.82724	1.82724	2.07641	2.07641	3.32226	3.07309	3.8206	5.39867	5.23256	4.31894	4.40199	3.57143	2.74086	2.99003	2.57475	1.66113	1.49502	1.24585	1.41196	0.996678	1.24585	0.830565	0.664452	0.747508	0.747508	0.996678	0.498339
9	1.81818	1.98347	1.81818	0.991736	2.31405	1.4876	1.98347	1.4876	1.98347	1.4876	1.32231	2.80992	1.81818	2.64463	1.4876	2.80992	1.65289	1.81818	1.15702	2.14876	0.661157	1.32231	1.98347	0.826446	0.826446	0.826446	0.165289	1.32231	1.32231	0.826446	1.81818	1.15702	2.31405	2.80992	2.80992	3.1405	2.47934	2.14876	2.80992	2.47934	1.65289	1.81818	1.81818	2.31405	1.15702	2.47934	1.4876	1.4876	1.15702
10	0.881057	1.90896	2.20264	1.76211	1.90896	0.293686	1.61527	1.61527	1.61527	1.46843	1.46843	1.17474	1.0279	1.17474	0.881057	0.587372	1.90896	1.17474	0.734214	0.881057	1.61527	1.32159	1.61527	1.0279	0.293686	0.881057	1.17474	0.734214	2.49633	2.93686	6.1674	7.34214	6.46109	4.99266	2.79001	3.23054	2.93686	0.881057	1.0279	0.734214	1.32159	0.440529	0.881057	1.46843	1.90896	1.46843	0.734214	0.881057	1.46843
11	1.5528	1.24224	1.44928	1.65631	1.5528	1.13872	1.24224	1.0352	1.24224	2.07039	1.0352	0.931677	1.5528	0.828157	1.44928	1.5528	1.0352	1.0352	1.24224	1.96687	1.65631	2.27743	2.48447	2.69151	2.89855	4.55487	4.34783	4.55487	2.79503	2.79503	1.34576	1.44928	1.0352	1.86335	1.65631	1.86335	1.24224	1.0352	1.24224	1.34576	1.24224	1.13872	1.13872	1.24224	1.65631	0.414079	0.828157	2.07039	1.65631
12	1.68539	1.77903	1.02996	1.49813	1.21723	1.59176	1.77903	1.1236	1.40449	1.96629	1.77903	2.43446	1.02996	0.842697	0.93633	0.749064	1.02996	0.749064	1.59176	1.49813	1.77903	1.02996	1.40449	2.34082	2.05993	2.52809	3.55805	3.65169	4.02622	4.58801	2.99625	2.05993	2.80899	3.37079	2.43446	3.08989	2.62172	1.68539	1.59176	0.842697	1.1236	1.21723	1.21723	1.31086	0.842697	1.31086	1.02996	0.749064	1.31086
control events
	time
contact pair	-1.5	-1.45	-1.4	-1.35	-1.3	-1.25	-1.2	-1.15	-1.1	-1.05	-1	-0.95	-0.9	-0.85	-0.8	-0.75	-0.7	-0.65	-0.6	-0.55	-0.5	-0.45	-0.4	-0.35	-0.3	-0.25	-0.2	-0.15	-0.1	-0.05	0	0.05	0.1	0.15	0.2	0.25	0.3	0.35	0.4	0.45	0.5	0.55	0.6	0.65	0.7	0.75	0.8	0.85	0.9
1	1.0989	1.7094	2.0757	1.5873	0.976801	0.732601	1.3431	0.732601	1.9536	1.8315	1.9536	1.3431	1.9536	1.5873	1.7094	1.4652	2.442	1.7094	1.4652	1.5873	2.1978	1.9536	2.3199	2.1978	1.8315	1.9536	1.9536	1.5873	1.9536	1.9536	1.7094	2.442	1.5873	2.0757	2.0757	0.976801	1.5873	1.8315	1.221	1.221	1.5873	0.976801	1.9536	1.5873	1.5873	2.1978	1.3431	1.4652	2.1978
2	1.69492	1.1734	1.30378	1.1734	1.1734	2.08605	1.43416	0.65189	1.43416	1.43416	2.21643	2.34681	1.82529	2.34681	1.30378	1.1734	1.69492	2.08605	1.56454	1.82529	1.1734	2.08605	1.56454	1.82529	2.47718	1.43416	2.08605	1.43416	2.21643	1.69492	1.43416	2.08605	0.782269	1.43416	2.73794	2.73794	1.95567	1.69492	1.69492	1.56454	2.47718	1.56454	1.30378	1.82529	1.43416	1.04302	1.82529	1.56454	1.69492
3	1.66113	0.664452	0.996678	1.66113	2.32558	0.664452	1.3289	1.66113	0.664452	1.99336	2.65781	1.99336	2.65781	1.99336	0.996678	1.99336	0.996678	0.996678	1.66113	2.65781	0.996678	2.32558	1.66113	0.664452	2.65781	2.99003	1.3289	1.99336	2.65781	2.32558	2.65781	0.664452	1.66113	1.99336	1.66113	0.996678	1.66113	0.996678	2.32558	1.99336	2.65781	2.32558	1.99336	1.99336	0.996678	1.99336	1.99336	2.32558	1.3289
4	1.76298	1.86092	1.3712	2.35064	1.86092	2.25269	1.86092	1.07738	1.86092	1.07738	1.46915	1.3712	1.3712	2.15475	1.46915	2.15475	2.25269	1.66503	1.95886	0.685602	1.46915	1.56709	1.56709	1.3712	1.07738	1.3712	1.86092	1.66503	1.3712	1.95886	2.05681	2.15475	1.56709	1.66503	2.25269	1.56709	1.3712	1.66503	1.86092	1.3712	1.46915	1.46915	1.46915	1.27326	1.76298	1.76298	1.3712	2.05681	1.27326
5	1.64835	1.37363	2.06044	0.686813	2.1978	1.92308	2.06044	0.686813	1.23626	2.06044	2.1978	1.51099	1.51099	2.33516	1.37363	2.06044	1.0989	1.78571	1.78571	1.51099	2.06044	1.78571	0.961538	0.824176	1.64835	1.37363	2.60989	0.824176	2.60989	2.1978	1.37363	2.1978	2.1978	2.1978	1.37363	2.1978	1.51099	2.47253	2.33516	1.92308	1.37363	1.37363	0.824176	1.64835	1.37363	2.06044	1.51099	1.0989	0.824176
6	1.39373	2.09059	2.09059	1.74216	1.0453	0.348432	1.74216	0.348432	0.696864	2.43902	1.74216	1.39373	0.696864	2.78746	2.09059	1.0453	1.0453	1.74216	1.39373	2.09059	1.0453	0	1.0453	2.09059	0.696864	1.39373	3.13589	2.43902	2.43902	3.13589	1.39373	1.39373	1.74216	2.78746	1.0453	1.74216	3.48432	2.09059	2.43902	1.74216	2.78746	2.09059	0.696864	2.09059	1.39373	1.74216	2.43902	1.74216	2.43902
7	1.89983	2.07254	2.07254	1.03627	1.89983	1.20898	1.03627	1.5544	1.38169	1.38169	1.5544	2.24525	2.07254	0.863558	1.38169	1.20898	1.20898	2.07254	1.89983	2.07254	1.03627	1.5544	1.38169	1.5544	1.72712	1.38169	2.07254	1.89983	1.72712	2.41796	2.41796	2.41796	1.5544	1.38169	1.89983	1.5544	1.38169	1.20898	1.5544	0.863558	2.24525	1.5544	2.07254	2.07254	1.72712	1.72712	2.76339	1.38169	1.5544
8	0.971817	1.55491	1.55491	1.55491	1.36054	1.74927	0.971817	1.16618	1.55491	1.65209	1.84645	2.33236	2.33236	1.55491	1.65209	1.84645	1.45773	1.84645	1.45773	2.138	1.45773	2.42954	2.138	2.42954	1.36054	1.74927	1.65209	1.45773	1.55491	2.138	1.36054	1.84645	0.971817	2.04082	1.45773	1.55491	1.45773	1.26336	1.94363	1.16618	1.84645	1.26336	1.36054	1.36054	2.62391	1.65209	1.55491	2.138	1.26336
9	1.47601	1.29151	2.58303	1.84502	1.66052	0.922509	2.02952	1.66052	1.84502	0.922509	2.02952	2.21402	1.84502	1.47601	2.21402	1.47601	2.02952	1.47601	1.66052	1.10701	1.47601	1.47601	2.95203	1.84502	2.58303	1.29151	1.84502	1.84502	2.58303	1.66052	2.02952	1.10701	1.29151	1.29151	1.29151	1.47601	0.922509	2.21402	1.66052	1.47601	1.84502	2.21402	2.02952	2.02952	2.02952	1.66052	1.47601	1.10701	1.84502
10	1.0846	1.0846	0.650759	1.19306	1.30152	1.40998	1.95228	2.1692	1.51844	1.6269	1.6269	1.30152	1.84382	0.867679	1.51844	1.95228	1.30152	1.6269	2.38612	1.6269	1.6269	1.73536	1.6269	2.49458	2.06074	2.1692	2.1692	0.867679	1.73536	2.1692	1.19306	1.51844	2.60304	1.84382	1.6269	1.95228	1.19306	1.6269	1.0846	1.51844	1.51844	1.73536	2.38612	1.84382	1.30152	2.27766	1.6269	0.759219	2.38612
11	1.65289	2.12515	1.41677	2.12515	1.18064	1.65289	1.53483	1.88902	2.00708	1.18064	0.708383	1.41677	1.18064	1.06257	1.77096	1.77096	2.12515	1.06257	2.24321	1.65289	1.88902	1.2987	2.47934	1.18064	1.77096	0.708383	2.24321	1.65289	1.18064	2.5974	1.53483	2.36128	2.12515	2.24321	1.41677	1.88902	2.24321	1.53483	1.2987	1.65289	1.65289	1.77096	1.18064	1.41677	1.88902	1.06257	1.77096	1.88902	2.24321
12	2.40137	1.54374	1.20069	1.71527	1.6295	1.37221	1.11492	1.45798	1.45798	2.22985	1.97256	1.54374	1.02916	1.6295	1.6295	2.31561	1.02916	1.11492	1.37221	1.88679	1.80103	1.6295	1.88679	1.80103	1.28645	1.80103	1.88679	1.6295	1.54374	1.97256	1.54374	1.80103	1.45798	3.00172	2.40137	2.05832	1.97256	2.22985	1.54374	2.74443	1.28645	1.45798	1.11492	2.05832	2.05832	1.37221	1.28645	1.20069	1.37221
[truncated: 11 more columns]

## Sheet: Figure_1c
Phases of the SO-spindle modulation derived from local ANT events.
contact	phase
1	-2.1083
2	-1.58967
3	2.93155
4	3.07705
5	-2.63932
6	-2.76885
7	2.76107
8	2.46713
9	-2.45422
10	2.72611
11	-2.6777
12	2.89852

## Sheet: Figure_1d
Occurrence probabilities of non-local ANT spindle peaks relative to neocortical spindle peaks
	time
contact pair	-1.5	-1.45	-1.4	-1.35	-1.3	-1.25	-1.2	-1.15	-1.1	-1.05	-1	-0.95	-0.9	-0.85	-0.8	-0.75	-0.7	-0.65	-0.6	-0.55	-0.5	-0.45	-0.4	-0.35	-0.3	-0.25	-0.2	-0.15	-0.1	-0.05	0	0.05	0.1	0.15	0.2	0.25	0.3	0.35	0.4	0.45	0.5	0.55	0.6	0.65	0.7	0.75	0.8	0.85	0.9
1	0.647249	0.970874	1.2945	0	0.970874	0.970874	0.970874	1.2945	0.970874	0.323625	0.647249	0.647249	0.323625	1.2945	0.970874	0.970874	0.323625	1.2945	0.323625	0.970874	1.61812	1.94175	2.589	2.26537	6.14887	2.589	9.06149	4.53074	4.53074	6.14887	1.94175	3.23625	3.23625	2.589	1.61812	3.23625	1.2945	1.2945	2.26537	0.970874	0.647249	1.2945	0.647249	1.61812	0.647249	0	0.323625	0.970874	0.970874
2	0.694444	0	1.38889	0.694444	0	0	0	0.694444	0	1.38889	0	0.694444	0	0.694444	1.38889	0.694444	0.694444	1.38889	0.694444	0.694444	0	0.694444	0.694444	2.77778	6.25	2.77778	4.86111	9.72222	4.16667	20.1389	9.72222	2.08333	2.08333	2.08333	2.08333	0	0.694444	2.08333	1.38889	1.38889	0.694444	0.694444	0.694444	0	0.694444	0	0	2.08333	0.694444
3	0	0	0	0	0	0	0	0	0	25	0	0	0	0	0	0	0	0	0	0	0	0	0	0	0	0	25	0	0	25	0	25	0	0	0	0	0	0	0	0	0	0	0	0	0	0	0	0	0
4	1.22324	0.917431	0.611621	0	0	0.917431	0	0.917431	0.611621	1.22324	0.917431	0.30581	0.611621	0.611621	1.83486	1.83486	1.22324	0.917431	1.22324	0.611621	2.44648	1.52905	2.14067	1.52905	1.83486	3.66972	1.83486	3.66972	13.1498	2.75229	7.95107	6.11621	0.611621	3.97554	2.14067	1.83486	2.44648	2.75229	1.83486	1.52905	3.0581	0.611621	1.52905	1.22324	0.917431	0.917431	0	0.917431	1.52905
5	0	0	0	0	1.5625	0	4.6875	0	0	0	0	1.5625	0	3.125	1.5625	1.5625	0	0	0	0	1.5625	3.125	0	0	3.125	0	1.5625	10.9375	10.9375	6.25	9.375	1.5625	1.5625	3.125	3.125	1.5625	1.5625	1.5625	1.5625	3.125	1.5625	0	1.5625	0	3.125	0	3.125	0	1.5625
6	0	0	0	3.22581	1.6129	0	1.6129	0	0	1.6129	0	1.6129	1.6129	1.6129	3.22581	1.6129	0	0	0	0	3.22581	0	0	1.6129	0	3.22581	4.83871	3.22581	11.2903	3.22581	8.06452	8.06452	0	11.2903	1.6129	1.6129	1.6129	0	0	0	0	1.6129	1.6129	1.6129	1.6129	0	0	0	1.6129
7	1.9802	0.990099	1.9802	0	2.9703	0	0	0.990099	0	0	0	0	0	0.990099	0	0	0.990099	0	0.990099	0	0	0.990099	3.9604	2.9703	3.9604	4.9505	2.9703	8.91089	7.92079	11.8812	15.8416	0.990099	2.9703	1.9802	3.9604	1.9802	0.990099	0.990099	0	0.990099	0	0	0	0	0	0	1.9802	0	0
8	0	0	1.04167	1.04167	3.125	2.08333	2.08333	0	0	0	2.08333	1.04167	1.04167	0	0	1.04167	2.08333	3.125	0	2.08333	2.08333	2.08333	3.125	2.08333	0	1.04167	4.16667	0	1.04167	2.08333	4.16667	2.08333	1.04167	3.125	4.16667	4.16667	3.125	1.04167	3.125	0	2.08333	4.16667	2.08333	0	1.04167	1.04167	2.08333	0	3.125
9	0.990099	0	0	0.990099	0	0.990099	0	0.990099	0.990099	0	0.990099	0	0	0.990099	0	0	1.9802	1.9802	1.9802	0	1.9802	3.9604	1.9802	0.990099	3.9604	5.94059	7.92079	4.9505	6.93069	7.92079	1.9802	2.9703	0.990099	3.9604	1.9802	2.9703	1.9802	1.9802	0.990099	1.9802	0.990099	0	0	0.990099	1.9802	0.990099	0.990099	1.9802	0
10	0.276243	0.828729	1.65746	0.828729	0.828729	0.276243	0.552486	1.10497	1.10497	0.276243	1.38122	0	0.276243	0.828729	0.828729	2.48619	0.276243	0.828729	1.38122	0.552486	1.65746	0.828729	1.65746	3.8674	1.10497	3.03867	1.9337	3.59116	9.39227	1.10497	15.4696	5.52486	0	5.24862	2.48619	1.38122	2.20994	1.9337	0.828729	2.48619	1.9337	1.10497	0.552486	1.10497	1.10497	1.65746	0.552486	1.38122	0.828729
11	0	0	0	0	0	3.44828	0	3.44828	3.44828	0	0	0	0	0	0	0	0	0	0	0	0	0	0	0	0	3.44828	6.89655	3.44828	6.89655	3.44828	10.3448	3.44828	6.89655	0	0	6.89655	3.44828	0	6.89655	3.44828	0	0	0	3.44828	3.44828	3.44828	0	6.89655	0
12	0.564972	0.564972	1.12994	1.69492	0	2.82486	0.564972	1.69492	0.564972	0.564972	0.564972	1.69492	0.564972	1.12994	1.12994	1.69492	3.9548	1.12994	1.12994	0.564972	1.69492	1.12994	1.12994	1.12994	3.38983	3.9548	1.12994	2.25989	3.9548	2.82486	2.25989	3.9548	0.564972	5.08475	2.25989	3.9548	2.82486	0	0.564972	1.69492	2.82486	2.82486	1.12994	2.82486	1.12994	0.564972	0.564972	1.12994	1.69492
control events
	time
contact pair	-1.5	-1.45	-1.4	-1.35	-1.3	-1.25	-1.2	-1.15	-1.1	-1.05	-1	-0.95	-0.9	-0.85	-0.8	-0.75	-0.7	-0.65	-0.6	-0.55	-0.5	-0.45	-0.4	-0.35	-0.3	-0.25	-0.2	-0.15	-0.1	-0.05	0	0.05	0.1	0.15	0.2	0.25	0.3	0.35	0.4	0.45	0.5	0.55	0.6	0.65	0.7	0.75	0.8	0.85	0.9
1	1.61464	0.968784	2.15285	2.58342	1.93757	1.61464	1.29171	1.93757	1.82992	1.39935	1.507	1.39935	1.29171	1.93757	1.82992	1.93757	2.36814	1.507	1.507	1.82992	1.507	1.93757	0.968784	2.47578	1.507	1.72228	1.507	1.72228	2.15285	2.47578	1.07643	2.69107	1.29171	2.58342	2.2605	1.93757	1.507	1.72228	1.93757	1.72228	2.2605	0.968784	0.968784	1.507	0.645856	0.861141	1.29171	1.18407	0.861141
2	1.52091	0.665399	1.14068	1.42586	1.90114	1.71103	1.9962	0.665399	1.42586	1.9962	1.52091	1.90114	2.09125	1.42586	1.61597	1.71103	1.52091	1.52091	1.23574	1.23574	1.23574	1.71103	2.18631	0.95057	2.18631	1.90114	2.28137	2.18631	1.80608	2.37643	2.37643	1.90114	1.42586	1.90114	1.23574	1.9962	1.80608	2.28137	1.9962	2.47148	2.09125	1.3308	1.80608	1.52091	1.90114	1.80608	1.9962	1.14068	1.42586
3	2.04082	0	2.04082	0	0	2.04082	4.08163	0	0	2.04082	0	4.08163	0	4.08163	2.04082	4.08163	6.12245	2.04082	0	0	0	6.12245	0	4.08163	0	2.04082	2.04082	2.04082	0	2.04082	2.04082	4.08163	0	0	2.04082	2.04082	2.04082	0	4.08163	0	2.04082	0	6.12245	2.04082	0	0	2.04082	0	0
4	1.54134	1.3078	0.98085	1.35451	1.40121	1.72816	1.49463	1.54134	1.91499	1.3078	1.40121	1.68146	1.49463	1.86829	1.16768	2.10182	2.05511	1.86829	1.77487	1.86829	1.86829	1.82158	2.14853	2.24194	1.68146	1.58804	1.54134	1.91499	1.49463	1.9617	2.24194	1.58804	1.21439	2.14853	1.77487	1.63475	2.19524	1.86829	2.38206	1.21439	1.58804	1.82158	1.12097	1.63475	2.38206	1.35451	1.9617	1.16768	1.40121
5	2.05128	1.79487	1.41026	1.28205	1.41026	1.15385	1.79487	1.66667	1.41026	1.53846	1.79487	1.41026	1.15385	1.66667	2.30769	1.53846	1.53846	1.41026	1.53846	0.769231	2.69231	1.66667	1.02564	1.66667	2.30769	2.5641	1.28205	1.66667	2.4359	2.17949	1.66667	2.30769	1.28205	1.66667	1.28205	1.53846	1.92308	2.05128	2.69231	1.66667	1.53846	2.30769	1.53846	2.05128	2.4359	1.28205	1.28205	1.41026	1.66667
6	1.72414	2.29885	1.14943	1.14943	0.574713	1.72414	1.14943	1.72414	2.87356	3.44828	0.574713	1.72414	1.72414	1.72414	0.574713	1.14943	0.574713	1.72414	1.72414	2.29885	0.574713	2.29885	0.574713	1.14943	3.44828	2.87356	2.29885	0.574713	2.29885	1.72414	1.14943	2.87356	1.14943	3.44828	1.72414	1.72414	0	2.29885	1.14943	2.29885	1.14943	1.14943	2.87356	1.72414	2.29885	1.72414	0.574713	2.29885	1.72414
7	1.30435	2.17391	1.73913	0.869565	3.04348	1.95652	2.3913	1.73913	1.52174	0.869565	1.73913	0.869565	1.30435	1.08696	1.08696	2.3913	1.73913	1.95652	1.08696	1.08696	3.04348	2.3913	1.95652	1.73913	1.30435	1.73913	1.73913	1.73913	3.47826	1.95652	2.3913	1.95652	1.08696	1.08696	2.3913	1.30435	1.95652	0.869565	1.30435	2.3913	1.52174	2.6087	2.17391	3.26087	1.08696	1.73913	1.30435	0.652174	1.73913
8	1.28012	1.58133	1.20482	1.58133	1.12952	1.20482	1.05422	1.88253	1.73193	1.43072	1.95783	2.10843	1.28012	1.58133	1.50602	2.03313	1.73193	1.58133	1.50602	1.95783	1.65663	1.58133	1.50602	1.35542	2.25904	2.33434	2.03313	1.43072	1.50602	2.71084	2.10843	2.56024	2.10843	2.25904	1.58133	1.43072	2.18373	1.80723	1.20482	1.65663	1.12952	2.18373	1.73193	1.73193	1.80723	1.50602	1.65663	1.58133	1.73193
9	1.37143	1.02857	1.37143	2.17143	1.82857	0.8	1.71429	1.48571	0.571429	1.71429	2.17143	1.6	2.28571	2.05714	1.94286	2.85714	0.8	1.25714	1.71429	1.37143	1.6	1.6	1.6	2.05714	2.28571	1.71429	2.05714	1.48571	1.6	1.82857	2.74286	1.82857	3.2	1.48571	1.82857	2.05714	0.914286	1.71429	1.94286	1.94286	1.25714	1.37143	1.6	1.71429	1.37143	1.25714	1.82857	1.37143	2.28571
10	1.50884	1.14464	1.6129	1.97711	1.82102	1.19667	1.76899	1.45682	1.09261	1.6129	1.14464	1.76899	1.45682	1.82102	2.08117	1.87305	1.2487	1.82102	1.50884	1.50884	2.02914	1.66493	1.97711	1.56087	1.35276	2.28928	2.13319	1.92508	1.76899	2.28928	2.28928	1.19667	1.19667	1.6129	2.18522	1.82102	1.97711	1.50884	1.6129	1.97711	1.87305	2.39334	1.19667	1.76899	2.02914	1.76899	1.6129	1.2487	1.87305
11	1.2894	2.29226	1.14613	1.14613	1.86246	1.7192	1.43266	1.2894	1.86246	1.86246	1.00287	2.149	1.7192	2.29226	2.149	2.00573	1.7192	0.859599	1.2894	1.7192	1.57593	1.2894	1.7192	2.5788	2.149	2.43553	2.149	1.57593	1.2894	1.7192	1.00287	0.859599	1.14613	1.7192	1.7192	1.2894	1.7192	1.00287	1.7192	1.7192	1.86246	1.43266	1.86246	2.29226	2.149	1.2894	2.00573	1.86246	1.7192
12	1.62338	0.974026	1.78571	1.2987	1.13636	2.11039	1.54221	1.21753	1.46104	1.46104	2.19156	1.05519	1.54221	1.86688	1.78571	1.70455	1.62338	1.37987	1.70455	2.67857	1.78571	1.62338	1.70455	2.27273	2.19156	1.86688	2.5974	0.974026	1.46104	2.51623	1.54221	2.3539	2.11039	2.3539	1.86688	1.37987	2.02922	0.892857	1.2987	1.2987	1.70455	2.02922	1.37987	1.2987	2.19156	1.54221	1.21753	1.70455	1.37987
[truncated: 11 more columns]

## Sheet: Figure_1e
Occurrence probabilities of non-local ANT spindle onsets relative to ANT SO downstates
	time
contact pair	-1.5	-1.45	-1.4	-1.35	-1.3	-1.25	-1.2	-1.15	-1.1	-1.05	-1	-0.95	-0.9	-0.85	-0.8	-0.75	-0.7	-0.65	-0.6	-0.55	-0.5	-0.45	-0.4	-0.35	-0.3	-0.25	-0.2	-0.15	-0.1	-0.05	0	0.05	0.1	0.15	0.2	0.25	0.3	0.35	0.4	0.45	0.5	0.55	0.6	0.65	0.7	0.75	0.8	0.85	0.9
1	0.4329	2.5974	1.7316	4.329	0.4329	1.2987	1.7316	0.865801	0.865801	0.4329	2.1645	3.4632	0.4329	1.2987	1.7316	1.7316	0.865801	0.865801	0	0.4329	0.865801	0.4329	0	0.4329	0.4329	0.4329	2.5974	0.865801	1.7316	3.8961	4.329	5.19481	4.7619	6.49351	5.62771	5.19481	3.0303	4.7619	3.0303	1.2987	2.1645	0.4329	0.865801	0.4329	0.865801	0.865801	0.4329	2.1645	0.4329
2	4.21053	0	3.15789	1.05263	1.05263	3.15789	2.10526	0	1.05263	0	0	1.05263	1.05263	2.10526	1.05263	2.10526	3.15789	0	0	1.05263	0	0	0	2.10526	3.15789	4.21053	8.42105	5.26316	6.31579	2.10526	3.15789	6.31579	6.31579	2.10526	0	2.10526	0	1.05263	2.10526	0	0	0	1.05263	1.05263	1.05263	3.15789	0	0	1.05263
3	0	0	0	0	0	0	0	0	0	0	0	0	0	0	0	0	0	0	0	0	0	0	0	0	0	0	0	20	0	20	20	0	0	0	0	0	0	0	0	0	0	0	0	0	0	0	0	0	0
4	0.546448	2.18579	0.546448	1.63934	2.73224	3.27869	1.63934	0.546448	0	1.0929	0.546448	1.0929	1.0929	0.546448	2.73224	0.546448	0.546448	1.0929	0.546448	0	0.546448	0.546448	0.546448	0.546448	0	0	0.546448	2.18579	1.63934	4.91803	6.01093	10.3825	7.65027	7.10383	6.01093	6.55738	1.63934	2.18579	1.0929	0.546448	1.63934	0.546448	0	0.546448	0	1.0929	0.546448	0	0.546448
5	2.35294	3.52941	4.70588	4.70588	1.17647	0	2.35294	0	3.52941	1.17647	1.17647	1.17647	1.17647	2.35294	1.17647	2.35294	2.35294	2.35294	0	0	1.17647	3.52941	0	2.35294	0	2.35294	0	0	5.88235	2.35294	1.17647	2.35294	1.17647	2.35294	4.70588	2.35294	1.17647	4.70588	1.17647	7.05882	0	0	1.17647	0	2.35294	0	0	1.17647	0
6	0	1.44928	0	1.44928	0	1.44928	1.44928	4.34783	1.44928	0	0	1.44928	0	2.89855	2.89855	0	1.44928	2.89855	0	1.44928	0	0	0	4.34783	1.44928	2.89855	2.89855	2.89855	11.5942	5.7971	1.44928	4.34783	2.89855	0	2.89855	1.44928	1.44928	0	0	1.44928	1.44928	1.44928	0	1.44928	1.44928	1.44928	0	0	2.89855
7	2.29885	2.29885	1.14943	1.14943	1.14943	1.14943	1.14943	3.44828	2.29885	3.44828	1.14943	2.29885	3.44828	0	1.14943	0	0	1.14943	0	1.14943	0	2.29885	2.29885	1.14943	1.14943	1.14943	5.74713	4.5977	5.74713	6.89655	5.74713	2.29885	3.44828	2.29885	2.29885	0	2.29885	1.14943	1.14943	2.29885	0	0	0	1.14943	0	1.14943	0	0	0
8	1.83486	1.83486	2.75229	0	3.66972	3.66972	1.83486	0	2.75229	2.75229	0.917431	1.83486	2.75229	0.917431	0.917431	2.75229	0	0.917431	0	0.917431	0.917431	0	0	0.917431	0	0.917431	4.58716	0	2.75229	8.25688	8.25688	5.50459	8.25688	0.917431	1.83486	5.50459	1.83486	1.83486	0.917431	0.917431	1.83486	0	1.83486	0	0	0	0.917431	0.917431	0
9	3.92157	1.96078	0	0	7.84314	1.96078	1.96078	1.96078	0	0	0	1.96078	1.96078	1.96078	0	0	1.96078	1.96078	1.96078	1.96078	0	1.96078	3.92157	0	0	0	0	0	0	3.92157	0	3.92157	1.96078	5.88235	7.84314	0	0	0	9.80392	7.84314	1.96078	1.96078	0	3.92157	0	0	1.96078	0	0
10	0.896861	3.58744	1.79372	0.896861	2.24215	1.34529	1.34529	2.24215	0.896861	0.44843	2.24215	1.34529	0.44843	2.24215	0.896861	0.896861	1.79372	0	0.44843	0.44843	0.896861	1.34529	0.896861	0.44843	0	0	0.44843	0.44843	1.34529	4.03587	6.27803	7.62332	9.86547	7.62332	5.8296	3.58744	1.79372	0.44843	1.34529	0	2.24215	0.44843	0.896861	1.79372	0.896861	0.44843	0	0.44843	0.896861
11	2.85714	0	8.57143	5.71429	0	0	0	0	0	2.85714	2.85714	2.85714	0	0	0	0	0	0	0	2.85714	5.71429	5.71429	0	2.85714	2.85714	8.57143	0	11.4286	0	0	5.71429	2.85714	2.85714	2.85714	2.85714	0	2.85714	2.85714	2.85714	0	0	0	0	0	0	2.85714	0	0	0
12	1.04167	0.520833	0.520833	1.5625	1.5625	1.5625	1.04167	1.04167	1.5625	3.64583	1.5625	2.08333	1.5625	2.08333	1.04167	2.08333	1.5625	0.520833	1.04167	0.520833	1.04167	0	0.520833	2.08333	1.04167	0	2.60417	3.125	5.72917	9.375	4.16667	3.125	5.72917	4.16667	3.125	2.60417	1.5625	1.5625	1.04167	0.520833	0.520833	1.04167	0	0	0.520833	1.04167	0.520833	1.04167	1.04167
control events
	time
contact pair	-1.5	-1.45	-1.4	-1.35	-1.3	-1.25	-1.2	-1.15	-1.1	-1.05	-1	-0.95	-0.9	-0.85	-0.8	-0.75	-0.7	-0.65	-0.6	-0.55	-0.5	-0.45	-0.4	-0.35	-0.3	-0.25	-0.2	-0.15	-0.1	-0.05	0	0.05	0.1	0.15	0.2	0.25	0.3	0.35	0.4	0.45	0.5	0.55	0.6	0.65	0.7	0.75	0.8	0.85	0.9
1	1.0989	1.7094	2.0757	1.5873	0.976801	0.732601	1.3431	0.732601	1.9536	1.8315	1.9536	1.3431	1.9536	1.5873	1.7094	1.4652	2.442	1.7094	1.4652	1.5873	2.1978	1.9536	2.3199	2.1978	1.8315	1.9536	1.9536	1.5873	1.9536	1.9536	1.7094	2.442	1.5873	2.0757	2.0757	0.976801	1.5873	1.8315	1.221	1.221	1.5873	0.976801	1.9536	1.5873	1.5873	2.1978	1.3431	1.4652	2.1978
2	1.69492	1.1734	1.30378	1.1734	1.1734	2.08605	1.43416	0.65189	1.43416	1.43416	2.21643	2.34681	1.82529	2.34681	1.30378	1.1734	1.69492	2.08605	1.56454	1.82529	1.1734	2.08605	1.56454	1.82529	2.47718	1.43416	2.08605	1.43416	2.21643	1.69492	1.43416	2.08605	0.782269	1.43416	2.73794	2.73794	1.95567	1.69492	1.69492	1.56454	2.47718	1.56454	1.30378	1.82529	1.43416	1.04302	1.82529	1.56454	1.69492
3	1.66113	0.664452	0.996678	1.66113	2.32558	0.664452	1.3289	1.66113	0.664452	1.99336	2.65781	1.99336	2.65781	1.99336	0.996678	1.99336	0.996678	0.996678	1.66113	2.65781	0.996678	2.32558	1.66113	0.664452	2.65781	2.99003	1.3289	1.99336	2.65781	2.32558	2.65781	0.664452	1.66113	1.99336	1.66113	0.996678	1.66113	0.996678	2.32558	1.99336	2.65781	2.32558	1.99336	1.99336	0.996678	1.99336	1.99336	2.32558	1.3289
4	1.76298	1.86092	1.3712	2.35064	1.86092	2.25269	1.86092	1.07738	1.86092	1.07738	1.46915	1.3712	1.3712	2.15475	1.46915	2.15475	2.25269	1.66503	1.95886	0.685602	1.46915	1.56709	1.56709	1.3712	1.07738	1.3712	1.86092	1.66503	1.3712	1.95886	2.05681	2.15475	1.56709	1.66503	2.25269	1.56709	1.3712	1.66503	1.86092	1.3712	1.46915	1.46915	1.46915	1.27326	1.76298	1.76298	1.3712	2.05681	1.27326
5	1.64835	1.37363	2.06044	0.686813	2.1978	1.92308	2.06044	0.686813	1.23626	2.06044	2.1978	1.51099	1.51099	2.33516	1.37363	2.06044	1.0989	1.78571	1.78571	1.51099	2.06044	1.78571	0.961538	0.824176	1.64835	1.37363	2.60989	0.824176	2.60989	2.1978	1.37363	2.1978	2.1978	2.1978	1.37363	2.1978	1.51099	2.47253	2.33516	1.92308	1.37363	1.37363	0.824176	1.64835	1.37363	2.06044	1.51099	1.0989	0.824176
6	1.39373	2.09059	2.09059	1.74216	1.0453	0.348432	1.74216	0.348432	0.696864	2.43902	1.74216	1.39373	0.696864	2.78746	2.09059	1.0453	1.0453	1.74216	1.39373	2.09059	1.0453	0	1.0453	2.09059	0.696864	1.39373	3.13589	2.43902	2.43902	3.13589	1.39373	1.39373	1.74216	2.78746	1.0453	1.74216	3.48432	2.09059	2.43902	1.74216	2.78746	2.09059	0.696864	2.09059	1.39373	1.74216	2.43902	1.74216	2.43902
7	1.89983	2.07254	2.07254	1.03627	1.89983	1.20898	1.03627	1.5544	1.38169	1.38169	1.5544	2.24525	2.07254	0.863558	1.38169	1.20898	1.20898	2.07254	1.89983	2.07254	1.03627	1.5544	1.38169	1.5544	1.72712	1.38169	2.07254	1.89983	1.72712	2.41796	2.41796	2.41796	1.5544	1.38169	1.89983	1.5544	1.38169	1.20898	1.5544	0.863558	2.24525	1.5544	2.07254	2.07254	1.72712	1.72712	2.76339	1.38169	1.5544
8	0.971817	1.55491	1.55491	1.55491	1.36054	1.74927	0.971817	1.16618	1.55491	1.65209	1.84645	2.33236	2.33236	1.55491	1.65209	1.84645	1.45773	1.84645	1.45773	2.138	1.45773	2.42954	2.138	2.42954	1.36054	1.74927	1.65209	1.45773	1.55491	2.138	1.36054	1.84645	0.971817	2.04082	1.45773	1.55491	1.45773	1.26336	1.94363	1.16618	1.84645	1.26336	1.36054	1.36054	2.62391	1.65209	1.55491	2.138	1.26336
9	1.47601	1.29151	2.58303	1.84502	1.66052	0.922509	2.02952	1.66052	1.84502	0.922509	2.02952	2.21402	1.84502	1.47601	2.21402	1.47601	2.02952	1.47601	1.66052	1.10701	1.47601	1.47601	2.95203	1.84502	2.58303	1.29151	1.84502	1.84502	2.58303	1.66052	2.02952	1.10701	1.29151	1.29151	1.29151	1.47601	0.922509	2.21402	1.66052	1.47601	1.84502	2.21402	2.02952	2.02952	2.02952	1.66052	1.47601	1.10701	1.84502
10	1.0846	1.0846	0.650759	1.19306	1.30152	1.40998	1.95228	2.1692	1.51844	1.6269	1.6269	1.30152	1.84382	0.867679	1.51844	1.95228	1.30152	1.6269	2.38612	1.6269	1.6269	1.73536	1.6269	2.49458	2.06074	2.1692	2.1692	0.867679	1.73536	2.1692	1.19306	1.51844	2.60304	1.84382	1.6269	1.95228	1.19306	1.6269	1.0846	1.51844	1.51844	1.73536	2.38612	1.84382	1.30152	2.27766	1.6269	0.759219	2.38612
11	1.65289	2.12515	1.41677	2.12515	1.18064	1.65289	1.53483	1.88902	2.00708	1.18064	0.708383	1.41677	1.18064	1.06257	1.77096	1.77096	2.12515	1.06257	2.24321	1.65289	1.88902	1.2987	2.47934	1.18064	1.77096	0.708383	2.24321	1.65289	1.18064	2.5974	1.53483	2.36128	2.12515	2.24321	1.41677	1.88902	2.24321	1.53483	1.2987	1.65289	1.65289	1.77096	1.18064	1.41677	1.88902	1.06257	1.77096	1.88902	2.24321
12	2.40137	1.54374	1.20069	1.71527	1.6295	1.37221	1.11492	1.45798	1.45798	2.22985	1.97256	1.54374	1.02916	1.6295	1.6295	2.31561	1.02916	1.11492	1.37221	1.88679	1.80103	1.6295	1.88679	1.80103	1.28645	1.80103	1.88679	1.6295	1.54374	1.97256	1.54374	1.80103	1.45798	3.00172	2.40137	2.05832	1.97256	2.22985	1.54374	2.74443	1.28645	1.45798	1.11492	2.05832	2.05832	1.37221	1.28645	1.20069	1.37221
[truncated: 11 more columns]

## Sheet: Figure_1f
Phases of the SO-spindle modulation derived from non-local ANT events.
contact	phase
1	-2.22994
2	-1.77813
3	3.06486
4	2.80236
5	-2.4256
6	-2.48291
7	-1.73756
8	2.3884
9	-2.98614
10	3.04618
11	-2.53331
12	-3.04979
