# Supplementary material for: The human thalamus orchestrates neocortical oscillations during NREM sleep
Source: Nat Commun. 2022 Sep 5;13:5231. doi: 10.1038/s41467-022-32840-w (PMC9445182; doi:10.1038/s41467-022-32840-w)
Supplement: Supplementary file 4 — Source Data [file 41467_2022_32840_MOESM4_ESM.zip › source_data_suppl_fig10.xlsx]

## Sheet: Figure_10a
Occurrence probabilities of ANT fast spindle peaks relative to cortical spindles
	time
contact pair	-1.5	-1.45	-1.4	-1.35	-1.3	-1.25	-1.2	-1.15	-1.1	-1.05	-1	-0.95	-0.9	-0.85	-0.8	-0.75	-0.7	-0.65	-0.6	-0.55	-0.5	-0.45	-0.4	-0.35	-0.3	-0.25	-0.2	-0.15	-0.1	-0.05	0	0.05	0.1	0.15	0.2	0.25	0.3	0.35	0.4	0.45	0.5	0.55	0.6	0.65	0.7	0.75	0.8	0.85	0.9
1	0.872939	0.872939	1.3579	1.06693	0.872939	1.4549	0.872939	0.678952	0.969932	0.775946	1.06693	0.969932	1.06693	0.872939	0.678952	1.4549	1.3579	1.16392	1.4549	1.16392	0.969932	1.26091	2.03686	2.03686	2.23084	2.71581	3.78274	2.9098	4.46169	6.49855	3.10378	2.32784	4.46169	2.8128	2.03686	1.74588	2.03686	2.23084	2.32784	1.4549	1.64888	1.55189	0.969932	1.3579	0.484966	1.93986	0.581959	1.3579	1.55189
2	0.650407	0.813008	0.97561	0.650407	1.05691	0.487805	0.813008	0.487805	0.813008	0.731707	0.650407	1.13821	1.05691	0.894309	0.813008	1.46341	1.38211	0.97561	2.03252	1.70732	1.46341	2.84553	2.03252	3.17073	4.30894	3.33333	4.22764	5.52846	2.43902	6.99187	4.87805	2.43902	2.35772	3.00813	2.27642	1.54472	1.46341	2.03252	1.05691	1.86992	1.78862	1.05691	1.21951	1.13821	1.05691	0.731707	0.813008	0.813008	0.97561
3	0.943396	0	1.88679	1.88679	1.88679	0.943396	0.943396	0	0.943396	2.83019	0.943396	1.88679	0.943396	1.88679	0	3.77358	0	1.88679	0.943396	2.83019	0.943396	0.943396	2.83019	3.77358	1.88679	2.83019	8.49057	1.88679	0.943396	1.88679	0.943396	1.88679	0.943396	0.943396	3.77358	4.71698	1.88679	4.71698	2.83019	1.88679	0	1.88679	2.83019	0	1.88679	0	0	0.943396	0
4	0.531632	0.903775	0.531632	0.318979	0.318979	0.584795	0.850611	0.425306	0.584795	0.744285	0.850611	1.11643	0.956938	1.54173	1.5949	1.27592	1.43541	0.584795	1.27592	1.27592	1.48857	1.75439	2.23285	1.80755	3.0303	2.97714	1.75439	3.82775	7.92132	2.605	7.38969	6.91122	1.64806	3.13663	3.66826	1.48857	2.71132	1.5949	1.75439	2.17969	2.12653	1.32908	0.797448	1.06326	0.797448	1.48857	1.0101	0.797448	0.903775
5	1.34228	0.894855	1.23043	0.782998	1.00671	0.782998	1.11857	0.782998	1.00671	1.00671	1.34228	0.894855	0.894855	1.11857	1.566	1.34228	1.67785	1.566	1.00671	1.566	1.11857	1.566	1.67785	1.11857	2.34899	1.78971	2.23714	3.91499	4.9217	3.46756	5.36913	5.14541	2.12528	3.57942	2.68456	1.90157	1.67785	1.67785	1.67785	1.45414	1.566	2.34899	0.782998	1.11857	1.11857	1.23043	1.23043	1.11857	0.894855
6	0.568182	0.568182	0	1.70455	1.70455	1.70455	0.568182	1.13636	2.27273	1.13636	1.70455	0	0.568182	1.70455	2.27273	0	0.568182	1.13636	2.27273	2.84091	1.13636	2.84091	2.27273	3.40909	2.84091	0.568182	3.40909	1.70455	6.81818	1.70455	2.84091	1.70455	1.70455	1.70455	3.97727	3.40909	1.70455	1.13636	2.84091	2.84091	0.568182	1.13636	2.84091	2.27273	1.70455	0.568182	1.70455	1.13636	0.568182
7	0.854701	0.213675	0.854701	1.06838	0.42735	1.06838	1.28205	0.854701	1.06838	1.06838	0.641026	1.28205	0.213675	0.42735	1.7094	1.49573	0.641026	1.49573	1.28205	1.06838	2.13675	2.99145	4.05983	2.5641	4.05983	2.99145	4.05983	4.48718	2.13675	4.2735	3.84615	1.92308	2.13675	1.7094	1.7094	2.13675	1.92308	0.854701	1.49573	0.42735	2.13675	2.13675	1.06838	1.7094	2.99145	2.13675	0.641026	1.28205	1.7094
8	0.980392	1.17647	0.784314	0.784314	0.686275	1.07843	1.07843	0.686275	1.07843	0.392157	1.27451	1.37255	0.784314	0.980392	0.882353	2.2549	1.76471	1.37255	1.37255	0.980392	2.15686	2.54902	1.17647	1.27451	1.86275	1.96078	2.84314	3.23529	4.01961	2.45098	4.31373	3.92157	2.2549	2.15686	3.03922	3.13725	2.15686	1.76471	1.86275	1.86275	1.56863	1.76471	1.86275	1.56863	1.17647	1.66667	1.37255	1.86275	1.76471
9	1.16054	2.51451	1.16054	0.773694	0.580271	1.74081	0.580271	0.580271	0.773694	1.74081	1.06383	0.483559	1.06383	1.16054	0.580271	0.676983	0.676983	1.16054	1.25725	1.35397	1.93424	1.35397	1.83752	1.54739	2.22437	3.09478	4.0619	1.45068	4.64217	6.47969	3.48162	2.90135	3.48162	3.48162	2.41779	2.51451	1.54739	1.74081	1.6441	1.6441	1.93424	2.12766	1.16054	1.06383	1.06383	1.6441	0.676983	1.35397	0.870406
10	0.492611	0.60208	0.492611	0.547345	0.437876	0.656814	0.547345	0.547345	0.60208	0.821018	0.930487	0.437876	0.547345	1.03996	0.985222	1.09469	0.985222	1.4231	1.03996	1.36836	1.80624	0.875753	3.11987	3.0104	1.80624	4.87137	1.5873	3.83142	9.25014	2.07991	9.68801	6.29447	0.711549	4.87137	2.73673	1.36836	3.77668	1.69677	1.5873	1.53257	1.5873	1.53257	1.03996	1.31363	0.711549	0.985222	0.930487	1.03996	0.656814
11	1.24777	1.42602	1.42602	1.06952	1.60428	0.891266	1.24777	1.06952	1.42602	1.96078	2.31729	1.24777	1.42602	2.49554	1.60428	0.713012	1.42602	1.24777	1.06952	1.42602	1.78253	1.60428	2.6738	1.78253	2.49554	2.6738	2.13904	2.85205	3.74332	1.42602	3.0303	2.85205	1.42602	3.0303	2.13904	2.31729	1.42602	0.891266	0.713012	2.6738	1.24777	1.78253	1.06952	1.42602	1.78253	1.78253	2.31729	0.891266	1.60428
12	0.85796	1.04862	0.85796	1.62059	1.04862	1.04862	0.953289	1.23928	0.953289	0.762631	0.762631	1.71592	0.571973	1.42993	1.3346	1.42993	0.85796	0.571973	1.23928	2.00191	1.90658	1.3346	1.90658	1.3346	1.62059	2.57388	3.52717	1.81125	3.90848	3.05052	3.05052	4.86177	2.00191	4.09914	2.47855	3.05052	3.05052	2.66921	2.38322	1.42993	2.19256	1.81125	1.71592	1.90658	1.52526	1.42993	1.04862	0.953289	1.81125
control events
	time
contact pair	-1.5	-1.45	-1.4	-1.35	-1.3	-1.25	-1.2	-1.15	-1.1	-1.05	-1	-0.95	-0.9	-0.85	-0.8	-0.75	-0.7	-0.65	-0.6	-0.55	-0.5	-0.45	-0.4	-0.35	-0.3	-0.25	-0.2	-0.15	-0.1	-0.05	0	0.05	0.1	0.15	0.2	0.25	0.3	0.35	0.4	0.45	0.5	0.55	0.6	0.65	0.7	0.75	0.8	0.85	0.9
1	1.88679	1.88679	1.50943	1.63522	1.50943	2.64151	1.25786	1.25786	1.76101	1.88679	1.25786	1.88679	1.00629	1.38365	1.38365	1.88679	2.13836	1.88679	1.13208	1.63522	1.76101	2.13836	1.50943	1.76101	2.01258	1.25786	1.88679	1.63522	1.88679	2.51572	1.63522	1.13208	2.13836	2.13836	1.76101	1.50943	1.13208	2.01258	1.63522	1.88679	1.13208	1.38365	1.50943	1.50943	2.01258	1.50943	1.38365	1.38365	1.63522
2	1.60428	1.06952	1.17647	1.49733	1.71123	1.60428	2.03209	1.49733	1.92513	2.13904	0.748663	2.35294	1.49733	2.03209	1.60428	1.49733	1.17647	1.81818	2.13904	1.81818	1.60428	1.92513	2.78075	1.81818	2.03209	1.71123	1.60428	2.24599	1.28342	1.81818	1.06952	1.49733	1.28342	1.92513	0.962567	2.45989	1.92513	1.28342	1.49733	1.81818	2.45989	1.81818	1.81818	1.49733	1.92513	1.92513	2.13904	0.962567	1.39037
3	2.7027	4.05405	2.7027	1.35135	1.35135	1.35135	2.7027	0	0	0	2.7027	0	2.7027	2.7027	0	1.35135	0	5.40541	4.05405	4.05405	1.35135	4.05405	1.35135	1.35135	1.35135	1.35135	0	1.35135	0	0	2.7027	1.35135	2.7027	1.35135	2.7027	5.40541	1.35135	1.35135	1.35135	1.35135	2.7027	5.40541	2.7027	1.35135	1.35135	0	1.35135	0	0
4	1.4867	1.17371	1.87793	1.56495	1.4867	1.79969	1.87793	1.79969	1.17371	2.19092	1.3302	2.03443	1.3302	2.03443	1.4867	1.25196	1.64319	1.79969	1.3302	2.19092	2.34742	1.64319	0.938967	1.87793	1.56495	1.64319	1.4867	2.19092	1.79969	2.26917	1.56495	2.26917	1.56495	2.34742	2.19092	1.64319	2.03443	1.17371	1.72144	1.79969	2.11268	1.56495	1.64319	1.40845	1.4867	1.56495	2.11268	0.938967	1.56495
5	1.96078	1.54062	2.94118	1.68067	1.96078	1.68067	1.54062	1.54062	2.38095	1.54062	0.980392	1.40056	0.980392	1.68067	2.10084	1.40056	0.840336	2.66106	1.2605	2.10084	1.82073	1.68067	1.12045	1.82073	1.68067	2.10084	1.40056	0.840336	1.54062	2.10084	2.80112	2.52101	0.70028	1.54062	2.10084	1.40056	1.96078	1.2605	2.2409	1.12045	1.82073	1.82073	1.40056	1.68067	2.2409	1.68067	1.40056	1.12045	1.68067
6	1.28205	2.5641	1.28205	1.92308	2.5641	0.641026	1.92308	1.92308	3.84615	0	1.28205	3.84615	3.20513	3.84615	1.92308	0.641026	1.92308	0	1.28205	1.28205	2.5641	2.5641	1.28205	1.28205	1.28205	0	1.28205	1.92308	0.641026	0.641026	1.92308	1.28205	1.28205	0.641026	1.28205	0.641026	3.84615	1.28205	4.48718	1.92308	2.5641	3.84615	1.92308	0.641026	0.641026	0.641026	1.28205	0	1.92308
7	0.740741	1.48148	2.22222	3.20988	1.7284	1.97531	0.987654	1.97531	1.23457	1.7284	2.46914	2.71605	0.740741	1.23457	1.48148	2.46914	2.46914	2.22222	1.97531	0.740741	1.48148	1.7284	2.22222	1.23457	1.7284	1.23457	1.97531	1.23457	2.71605	1.48148	2.96296	1.7284	0.740741	0.987654	1.48148	1.97531	1.48148	1.97531	2.46914	3.95062	1.48148	1.48148	1.23457	0.493827	2.22222	1.7284	0.246914	1.23457	1.97531
8	1.12641	2.37797	1.12641	1.37672	1.87735	1.37672	1.62703	1.37672	2.0025	2.12766	1.75219	1.75219	1.37672	1.25156	1.25156	1.62703	1.50188	2.0025	1.87735	2.12766	1.00125	1.12641	1.62703	2.75344	1.37672	2.75344	2.25282	1.87735	1.50188	2.12766	2.37797	1.25156	1.50188	1.37672	1.25156	1.75219	1.50188	2.12766	1.12641	1.87735	2.12766	1.62703	1.62703	1.87735	1.12641	1.87735	2.0025	2.12766	1.00125
9	1.11248	2.34858	1.3597	1.48331	1.73053	1.73053	1.60692	1.85414	1.73053	1.73053	1.48331	1.48331	1.97775	2.5958	1.3597	1.23609	1.60692	1.85414	1.97775	2.34858	1.3597	1.3597	1.97775	0.865266	2.10136	1.85414	1.48331	1.60692	1.60692	2.34858	2.47219	0.741656	1.11248	1.48331	1.23609	1.73053	2.34858	1.48331	1.97775	1.48331	2.10136	1.48331	1.73053	1.60692	1.23609	1.23609	1.48331	0.988875	2.34858
10	1.1045	1.52931	1.52931	1.27443	0.679694	1.7842	1.18946	1.69924	1.61427	1.86916	1.35939	1.61427	1.1045	1.95412	1.52931	1.69924	1.95412	2.37893	1.44435	1.86916	1.7842	1.86916	1.52931	1.7842	2.29397	1.95412	1.61427	1.27443	1.69924	1.69924	1.86916	1.61427	1.86916	2.12404	2.37893	2.03908	1.44435	2.03908	1.44435	1.18946	1.52931	1.95412	1.69924	1.95412	1.7842	1.61427	2.46389	1.35939	1.52931
11	1.13379	0.907029	1.5873	1.36054	1.36054	0.680272	0.907029	1.5873	2.49433	1.81406	2.26757	1.36054	1.36054	1.13379	1.5873	2.26757	2.26757	1.81406	2.26757	1.13379	2.26757	2.26757	1.5873	0.907029	1.13379	2.26757	0.907029	2.04082	2.94785	1.81406	2.04082	2.04082	2.72109	2.26757	2.26757	1.81406	1.36054	1.5873	1.13379	1.36054	1.13379	1.81406	0.680272	1.5873	2.49433	2.49433	0.907029	2.94785	1.36054
12	2	0.933333	1.6	1.06667	2.4	2.26667	1.2	1.6	1.6	1.6	1.73333	1.06667	1.6	2.13333	1.86667	1.33333	2.13333	1.46667	2.66667	1.73333	1.86667	1.86667	1.73333	2.4	1.46667	1.2	1.86667	1.6	1.46667	1.33333	1.86667	2.4	1.73333	1.73333	2	1.6	1.86667	1.86667	0.8	1.46667	1.86667	2.4	1.6	1.33333	1.2	1.6	0.666667	2	2
[truncated: 11 more columns]

## Sheet: Figure_10b
Occurrence probabilities of ANT slow spindle peaks relative to cortical spindles
	time
contact pair	-1.5	-1.45	-1.4	-1.35	-1.3	-1.25	-1.2	-1.15	-1.1	-1.05	-1	-0.95	-0.9	-0.85	-0.8	-0.75	-0.7	-0.65	-0.6	-0.55	-0.5	-0.45	-0.4	-0.35	-0.3	-0.25	-0.2	-0.15	-0.1	-0.05	0	0.05	0.1	0.15	0.2	0.25	0.3	0.35	0.4	0.45	0.5	0.55	0.6	0.65	0.7	0.75	0.8	0.85	0.9
1	1.01937	0.815494	1.32518	1.01937	1.83486	1.22324	1.01937	1.01937	1.01937	1.22324	0.611621	1.42712	1.1213	0.713558	1.1213	1.01937	1.32518	0.917431	1.73293	2.03874	2.75229	2.24261	4.17941	2.54842	3.97554	2.54842	3.66972	4.89297	1.9368	6.32008	1.42712	5.50459	1.63099	1.83486	1.73293	1.52905	1.01937	1.63099	0.917431	1.42712	1.22324	0.815494	0.917431	1.73293	0.407747	0.815494	1.22324	0.917431	0.917431
2	1.07527	0.768049	1.07527	2.15054	1.38249	0.921659	1.38249	1.07527	0.921659	1.38249	1.22888	0.768049	1.07527	1.38249	1.22888	1.68971	1.22888	0.921659	1.84332	1.99693	1.68971	1.07527	1.07527	0.921659	1.68971	2.30415	1.84332	2.76498	2.61137	2.76498	3.99386	2.76498	3.22581	1.99693	0.921659	2.45776	2.15054	1.22888	1.22888	2.45776	2.45776	1.99693	1.84332	2.15054	2.30415	1.38249	1.07527	1.5361	2.30415
3	0.970874	2.91262	0.485437	0.970874	0.970874	0.970874	1.45631	2.91262	0.970874	1.94175	0.970874	2.42718	0	0.970874	1.45631	0.970874	0.485437	0.485437	0.970874	1.45631	0.970874	0.970874	0.970874	1.45631	1.94175	0.485437	2.91262	4.36893	0	6.31068	0.970874	2.91262	1.45631	2.91262	2.91262	2.42718	2.91262	0.970874	2.42718	1.94175	1.45631	3.8835	3.39806	0.970874	1.45631	2.42718	1.94175	1.94175	0.970874
4	0.936037	0.702028	1.01404	0.936037	0.624025	0.624025	0.858034	0.468019	1.40406	1.01404	1.63807	0.936037	1.17005	1.63807	1.56006	1.24805	1.32605	1.56006	1.87207	1.87207	1.63807	2.10608	1.32605	2.80811	1.32605	2.5741	4.36817	1.56006	8.42434	2.4961	6.00624	3.04212	1.24805	3.74415	1.56006	2.73011	1.40406	1.24805	1.87207	1.48206	1.32605	1.71607	1.63807	1.24805	1.48206	1.79407	1.95008	1.79407	1.24805
5	1.5748	2.04724	1.41732	1.5748	1.10236	1.41732	1.5748	1.5748	1.5748	1.73228	1.5748	1.41732	1.41732	1.25984	1.25984	1.73228	1.5748	1.5748	1.41732	1.5748	2.51969	1.88976	1.88976	2.04724	1.73228	2.20472	1.73228	1.73228	3.77953	1.25984	3.46457	1.41732	1.73228	2.3622	2.3622	1.25984	1.5748	1.5748	1.10236	0.787402	1.10236	1.5748	1.73228	1.88976	1.41732	2.51969	1.5748	1.88976	1.73228
6	0.729927	3.28467	1.82482	1.09489	1.45985	1.82482	0.364964	0.729927	0.729927	1.82482	0.729927	0.729927	1.82482	1.09489	1.82482	1.45985	1.82482	0.364964	1.82482	1.82482	0.729927	0.729927	1.82482	2.91971	2.55474	1.82482	1.82482	0.364964	3.28467	2.55474	4.74453	1.45985	2.18978	1.09489	2.55474	3.28467	3.28467	0.729927	2.18978	0.729927	0.729927	2.55474	1.09489	0.729927	3.64964	2.18978	2.55474	2.18978	0.729927
7	1.22699	1.32924	1.53374	0.715746	1.02249	2.04499	1.94274	1.02249	2.04499	2.04499	1.43149	2.04499	1.22699	2.24949	2.04499	0.715746	1.22699	1.63599	1.84049	1.84049	2.45399	1.32924	2.96524	1.32924	2.65849	1.73824	1.63599	2.04499	3.06748	2.04499	2.86299	1.94274	1.73824	1.84049	1.73824	1.73824	1.63599	1.94274	1.53374	1.94274	1.73824	1.94274	0.817996	1.84049	1.94274	1.43149	1.22699	1.32924	1.63599
8	1.39463	1.34298	1.54959	1.39463	1.34298	1.44628	1.65289	1.29132	1.44628	1.03306	1.91116	1.8595	1.39463	1.18802	1.49793	1.34298	1.65289	1.29132	1.54959	1.34298	1.65289	1.60124	1.44628	1.54959	2.6343	0.981405	3.30579	0.981405	4.23554	1.13636	5.11364	2.01446	2.94421	1.8595	2.16942	2.01446	1.44628	1.44628	1.39463	1.13636	2.11777	1.49793	1.7562	1.34298	1.18802	1.60124	1.65289	1.70455	1.70455
9	0.566572	0.991501	1.13314	0.849858	0.708215	0.849858	0.991501	0.991501	0.283286	1.55807	1.41643	1.13314	1.41643	0.566572	0.991501	1.13314	1.41643	0.991501	1.983	1.27479	1.69972	2.54958	3.25779	2.26629	4.81586	2.83286	5.94901	5.38244	3.68272	8.2153	1.69972	5.52408	1.27479	2.40793	1.41643	1.84136	1.55807	1.69972	1.84136	0.849858	0.708215	0.849858	0.424929	0.708215	1.13314	1.27479	1.41643	0.708215	0.708215
10	0.511509	0.575448	0.767263	0.44757	1.47059	0.703325	0.895141	0.831202	1.72634	1.1509	1.1509	1.27877	1.59847	1.85422	1.53453	1.85422	1.72634	1.21483	1.85422	2.10997	2.30179	2.62148	2.17391	2.62148	1.53453	2.87724	3.06905	1.91816	7.16113	1.79028	5.81841	4.28389	0.44757	2.74936	1.1509	2.10997	1.91816	1.27877	2.04604	1.40665	1.21483	1.40665	1.21483	1.72634	1.34271	0.959079	1.34271	1.53453	1.53453
11	1.65837	1.65837	1.16086	1.49254	1.99005	1.16086	0.331675	2.32172	1.65837	2.15589	1.65837	1.3267	1.65837	1.99005	2.32172	1.82421	1.65837	1.3267	1.49254	2.32172	1.82421	0.995025	1.16086	1.3267	1.82421	1.49254	1.65837	1.65837	2.98507	2.32172	3.81426	1.49254	2.15589	1.49254	1.3267	1.82421	1.65837	2.32172	1.3267	1.16086	1.82421	1.82421	1.49254	1.16086	1.3267	1.49254	1.82421	1.49254	1.49254
12	1.16761	1.69492	1.20527	1.20527	1.35593	1.65725	1.01695	1.65725	1.65725	1.43126	1.2806	1.43126	1.20527	1.50659	0.903955	0.979284	1.31827	0.903955	1.09228	0.94162	1.12994	1.2806	1.3936	1.12994	1.99623	0.94162	2.44821	1.61959	4.55744	6.17702	2.74953	6.85499	1.77024	3.99247	1.58192	3.12618	1.69492	1.20527	1.24294	1.09228	0.828625	0.979284	1.05461	1.35593	1.2806	1.20527	1.35593	1.2806	1.12994
control events
	time
contact pair	-1.5	-1.45	-1.4	-1.35	-1.3	-1.25	-1.2	-1.15	-1.1	-1.05	-1	-0.95	-0.9	-0.85	-0.8	-0.75	-0.7	-0.65	-0.6	-0.55	-0.5	-0.45	-0.4	-0.35	-0.3	-0.25	-0.2	-0.15	-0.1	-0.05	0	0.05	0.1	0.15	0.2	0.25	0.3	0.35	0.4	0.45	0.5	0.55	0.6	0.65	0.7	0.75	0.8	0.85	0.9
1	1.67832	1.25874	1.53846	1.81818	1.11888	1.67832	1.3986	2.23776	1.3986	2.0979	1.53846	1.25874	1.53846	2.0979	1.81818	1.25874	1.81818	1.11888	1.95804	1.81818	2.23776	1.3986	2.0979	1.3986	2.0979	0.839161	2.65734	1.95804	2.0979	2.37762	0.839161	1.11888	1.67832	2.23776	1.81818	1.67832	1.11888	1.11888	1.53846	2.51748	1.3986	1.53846	1.67832	2.37762	1.67832	2.23776	0.979021	1.53846	1.81818
2	1.53846	1.73077	1.15385	2.30769	0.961538	0.769231	2.5	1.92308	0.769231	1.15385	1.15385	1.73077	0.961538	1.53846	1.34615	1.92308	1.53846	2.69231	1.92308	1.15385	1.92308	2.5	2.69231	2.30769	1.92308	3.26923	1.92308	2.11538	1.34615	1.53846	1.34615	1.73077	2.30769	2.30769	1.92308	0.576923	0.769231	1.15385	2.11538	1.53846	1.53846	1.73077	2.11538	1.73077	1.15385	2.30769	1.34615	1.34615	1.73077
3	1.62162	0.540541	0.540541	2.16216	2.7027	2.7027	0.540541	2.7027	1.62162	1.08108	2.7027	2.7027	2.7027	1.08108	1.08108	2.7027	4.32432	1.62162	2.16216	1.62162	2.16216	2.16216	1.62162	0	1.62162	1.62162	1.62162	0.540541	1.08108	1.62162	1.62162	3.24324	1.08108	1.08108	1.08108	0.540541	1.08108	1.08108	2.16216	1.08108	0.540541	0.540541	2.7027	1.08108	1.62162	2.16216	2.7027	0.540541	1.62162
4	1.71149	1.10024	2.44499	1.83374	1.95599	1.58924	1.22249	1.34474	1.95599	1.22249	1.46699	2.07824	1.34474	1.83374	1.83374	1.34474	1.83374	2.20049	1.58924	1.58924	1.22249	1.58924	1.22249	1.58924	2.20049	2.56724	1.71149	2.93399	1.58924	1.22249	1.34474	1.58924	1.58924	2.68949	1.71149	1.46699	1.95599	1.46699	1.83374	1.71149	1.71149	1.58924	0.855746	1.34474	2.07824	2.56724	1.83374	1.95599	1.71149
5	0.966184	1.61031	1.77134	1.77134	1.28824	1.61031	2.41546	1.12721	1.77134	2.73752	1.61031	1.44928	1.61031	2.25443	1.61031	1.93237	1.93237	1.77134	2.0934	1.28824	1.44928	1.77134	2.25443	1.93237	0.966184	2.57649	1.93237	1.44928	1.12721	1.12721	1.93237	1.77134	0.966184	1.44928	1.77134	1.28824	1.28824	1.28824	1.61031	1.61031	2.41546	2.41546	1.28824	1.44928	2.25443	2.25443	1.44928	1.28824	1.93237
6	0.373134	1.86567	1.86567	2.61194	0.746269	0.373134	0.373134	1.49254	1.49254	2.23881	0.746269	0.746269	1.1194	1.86567	0.746269	1.1194	1.1194	2.98507	2.61194	2.61194	0.746269	2.23881	1.49254	2.98507	0.746269	1.49254	1.86567	2.23881	2.23881	2.23881	1.86567	2.61194	1.86567	0.746269	2.23881	1.86567	1.49254	1.49254	0.746269	2.23881	2.23881	2.98507	1.49254	1.49254	0.746269	2.61194	1.1194	1.49254	0.746269
7	1.47225	1.812	0.906002	2.03851	1.359	1.1325	1.5855	1.69875	1.92525	1.1325	1.47225	1.47225	1.359	1.47225	1.359	1.5855	1.812	1.92525	1.24575	1.24575	1.24575	1.92525	2.15176	1.24575	1.5855	1.359	2.49151	1.5855	1.92525	2.37826	1.359	2.71801	0.906002	1.92525	2.60476	1.92525	1.69875	1.24575	2.15176	2.15176	2.71801	1.92525	1.359	2.03851	1.47225	1.01925	2.37826	1.5855	1.69875
8	1.1919	1.60906	1.25149	1.96663	1.54946	1.31108	0.953516	1.37068	1.66865	2.2646	1.66865	2.08582	1.43027	1.54946	1.43027	1.84744	1.37068	2.44338	1.72825	1.37068	1.60906	1.84744	1.31108	1.78784	2.2646	2.2646	1.43027	1.90703	1.84744	1.60906	1.96663	1.90703	2.02622	1.96663	1.60906	1.78784	1.48987	1.48987	1.84744	2.20501	1.48987	1.90703	1.43027	1.78784	2.02622	1.37068	1.78784	1.25149	1.31108
9	0.792079	1.38614	1.38614	1.78218	1.78218	1.18812	1.38614	1.78218	2.17822	1.78218	1.18812	0.792079	1.9802	3.16832	0.990099	0.990099	0.990099	1.78218	1.38614	1.9802	2.37624	1.58416	2.77228	1.18812	0.792079	1.18812	1.18812	1.78218	1.58416	2.17822	1.18812	0.990099	0.792079	2.37624	1.78218	2.17822	1.78218	1.38614	1.38614	1.9802	1.58416	2.9703	3.56436	1.58416	1.18812	1.58416	1.9802	1.38614	1.18812
10	1.19522	2.49004	0.996016	1.99203	1.69323	1.39442	2.39044	1.99203	1.89243	1.39442	1.59363	1.49402	1.09562	1.09562	1.39442	1.49402	1.79283	1.79283	2.09163	1.79283	1.99203	1.89243	0.896414	1.69323	1.89243	2.19124	2.19124	1.69323	1.89243	1.79283	2.39044	1.29482	1.39442	1.29482	2.29084	2.19124	1.79283	1.29482	1.29482	1.09562	0.996016	1.59363	1.69323	1.49402	1.59363	2.09163	0.896414	1.59363	1.29482
11	2.05761	1.44033	1.44033	2.26337	2.46914	2.46914	2.46914	0.617284	0.617284	1.85185	2.6749	1.64609	1.85185	1.23457	1.64609	2.6749	1.85185	1.85185	1.02881	1.85185	2.05761	1.44033	1.64609	1.44033	1.64609	0.617284	1.64609	2.26337	2.26337	1.23457	1.44033	2.05761	2.05761	1.85185	1.64609	2.88066	0.617284	2.05761	1.23457	0.411523	2.46914	1.23457	1.44033	2.88066	2.05761	1.23457	1.23457	1.23457	1.85185
12	1.4064	1.60039	1.21242	0.921435	1.26091	0.969932	1.4549	1.4064	1.4064	1.69738	1.84287	1.93986	1.55189	1.84287	1.93986	1.55189	1.60039	1.89137	1.26091	1.4064	1.84287	2.03686	1.64888	1.79437	2.08535	1.69738	1.74588	1.79437	2.61882	2.42483	2.08535	1.74588	2.27934	2.32784	1.93986	1.84287	1.84287	1.4064	1.60039	1.74588	1.21242	2.13385	1.84287	1.4064	1.4549	1.69738	1.21242	1.4064	2.13385
[truncated: 11 more columns]

## Sheet: Figure_10c
Occurrence probabilities of ANT fast spindle peaks relative to cortical spindles
	time
contact pair	-1.5	-1.45	-1.4	-1.35	-1.3	-1.25	-1.2	-1.15	-1.1	-1.05	-1	-0.95	-0.9	-0.85	-0.8	-0.75	-0.7	-0.65	-0.6	-0.55	-0.5	-0.45	-0.4	-0.35	-0.3	-0.25	-0.2	-0.15	-0.1	-0.05	0	0.05	0.1	0.15	0.2	0.25	0.3	0.35	0.4	0.45	0.5	0.55	0.6	0.65	0.7	0.75	0.8	0.85	0.9
1	0.872939	0.872939	1.3579	1.06693	0.872939	1.4549	0.872939	0.678952	0.969932	0.775946	1.06693	0.969932	1.06693	0.872939	0.678952	1.4549	1.3579	1.16392	1.4549	1.16392	0.969932	1.26091	2.03686	2.03686	2.23084	2.71581	3.78274	2.9098	4.46169	6.49855	3.10378	2.32784	4.46169	2.8128	2.03686	1.74588	2.03686	2.23084	2.32784	1.4549	1.64888	1.55189	0.969932	1.3579	0.484966	1.93986	0.581959	1.3579	1.55189
2	0.650407	0.813008	0.97561	0.650407	1.05691	0.487805	0.813008	0.487805	0.813008	0.731707	0.650407	1.13821	1.05691	0.894309	0.813008	1.46341	1.38211	0.97561	2.03252	1.70732	1.46341	2.84553	2.03252	3.17073	4.30894	3.33333	4.22764	5.52846	2.43902	6.99187	4.87805	2.43902	2.35772	3.00813	2.27642	1.54472	1.46341	2.03252	1.05691	1.86992	1.78862	1.05691	1.21951	1.13821	1.05691	0.731707	0.813008	0.813008	0.97561
3	0.943396	0	1.88679	1.88679	1.88679	0.943396	0.943396	0	0.943396	2.83019	0.943396	1.88679	0.943396	1.88679	0	3.77358	0	1.88679	0.943396	2.83019	0.943396	0.943396	2.83019	3.77358	1.88679	2.83019	8.49057	1.88679	0.943396	1.88679	0.943396	1.88679	0.943396	0.943396	3.77358	4.71698	1.88679	4.71698	2.83019	1.88679	0	1.88679	2.83019	0	1.88679	0	0	0.943396	0
4	0.531632	0.903775	0.531632	0.318979	0.318979	0.584795	0.850611	0.425306	0.584795	0.744285	0.850611	1.11643	0.956938	1.54173	1.5949	1.27592	1.43541	0.584795	1.27592	1.27592	1.48857	1.75439	2.23285	1.80755	3.0303	2.97714	1.75439	3.82775	7.92132	2.605	7.38969	6.91122	1.64806	3.13663	3.66826	1.48857	2.71132	1.5949	1.75439	2.17969	2.12653	1.32908	0.797448	1.06326	0.797448	1.48857	1.0101	0.797448	0.903775
5	1.34228	0.894855	1.23043	0.782998	1.00671	0.782998	1.11857	0.782998	1.00671	1.00671	1.34228	0.894855	0.894855	1.11857	1.566	1.34228	1.67785	1.566	1.00671	1.566	1.11857	1.566	1.67785	1.11857	2.34899	1.78971	2.23714	3.91499	4.9217	3.46756	5.36913	5.14541	2.12528	3.57942	2.68456	1.90157	1.67785	1.67785	1.67785	1.45414	1.566	2.34899	0.782998	1.11857	1.11857	1.23043	1.23043	1.11857	0.894855
6	0.568182	0.568182	0	1.70455	1.70455	1.70455	0.568182	1.13636	2.27273	1.13636	1.70455	0	0.568182	1.70455	2.27273	0	0.568182	1.13636	2.27273	2.84091	1.13636	2.84091	2.27273	3.40909	2.84091	0.568182	3.40909	1.70455	6.81818	1.70455	2.84091	1.70455	1.70455	1.70455	3.97727	3.40909	1.70455	1.13636	2.84091	2.84091	0.568182	1.13636	2.84091	2.27273	1.70455	0.568182	1.70455	1.13636	0.568182
7	0.854701	0.213675	0.854701	1.06838	0.42735	1.06838	1.28205	0.854701	1.06838	1.06838	0.641026	1.28205	0.213675	0.42735	1.7094	1.49573	0.641026	1.49573	1.28205	1.06838	2.13675	2.99145	4.05983	2.5641	4.05983	2.99145	4.05983	4.48718	2.13675	4.2735	3.84615	1.92308	2.13675	1.7094	1.7094	2.13675	1.92308	0.854701	1.49573	0.42735	2.13675	2.13675	1.06838	1.7094	2.99145	2.13675	0.641026	1.28205	1.7094
8	0.980392	1.17647	0.784314	0.784314	0.686275	1.07843	1.07843	0.686275	1.07843	0.392157	1.27451	1.37255	0.784314	0.980392	0.882353	2.2549	1.76471	1.37255	1.37255	0.980392	2.15686	2.54902	1.17647	1.27451	1.86275	1.96078	2.84314	3.23529	4.01961	2.45098	4.31373	3.92157	2.2549	2.15686	3.03922	3.13725	2.15686	1.76471	1.86275	1.86275	1.56863	1.76471	1.86275	1.56863	1.17647	1.66667	1.37255	1.86275	1.76471
9	1.16054	2.51451	1.16054	0.773694	0.580271	1.74081	0.580271	0.580271	0.773694	1.74081	1.06383	0.483559	1.06383	1.16054	0.580271	0.676983	0.676983	1.16054	1.25725	1.35397	1.93424	1.35397	1.83752	1.54739	2.22437	3.09478	4.0619	1.45068	4.64217	6.47969	3.48162	2.90135	3.48162	3.48162	2.41779	2.51451	1.54739	1.74081	1.6441	1.6441	1.93424	2.12766	1.16054	1.06383	1.06383	1.6441	0.676983	1.35397	0.870406
10	0.492611	0.60208	0.492611	0.547345	0.437876	0.656814	0.547345	0.547345	0.60208	0.821018	0.930487	0.437876	0.547345	1.03996	0.985222	1.09469	0.985222	1.4231	1.03996	1.36836	1.80624	0.875753	3.11987	3.0104	1.80624	4.87137	1.5873	3.83142	9.25014	2.07991	9.68801	6.29447	0.711549	4.87137	2.73673	1.36836	3.77668	1.69677	1.5873	1.53257	1.5873	1.53257	1.03996	1.31363	0.711549	0.985222	0.930487	1.03996	0.656814
11	1.24777	1.42602	1.42602	1.06952	1.60428	0.891266	1.24777	1.06952	1.42602	1.96078	2.31729	1.24777	1.42602	2.49554	1.60428	0.713012	1.42602	1.24777	1.06952	1.42602	1.78253	1.60428	2.6738	1.78253	2.49554	2.6738	2.13904	2.85205	3.74332	1.42602	3.0303	2.85205	1.42602	3.0303	2.13904	2.31729	1.42602	0.891266	0.713012	2.6738	1.24777	1.78253	1.06952	1.42602	1.78253	1.78253	2.31729	0.891266	1.60428
12	0.85796	1.04862	0.85796	1.62059	1.04862	1.04862	0.953289	1.23928	0.953289	0.762631	0.762631	1.71592	0.571973	1.42993	1.3346	1.42993	0.85796	0.571973	1.23928	2.00191	1.90658	1.3346	1.90658	1.3346	1.62059	2.57388	3.52717	1.81125	3.90848	3.05052	3.05052	4.86177	2.00191	4.09914	2.47855	3.05052	3.05052	2.66921	2.38322	1.42993	2.19256	1.81125	1.71592	1.90658	1.52526	1.42993	1.04862	0.953289	1.81125
Occurrence probabilities of ANT slow spindle peaks relative to cortical spindles
	time
contact pair	-1.5	-1.45	-1.4	-1.35	-1.3	-1.25	-1.2	-1.15	-1.1	-1.05	-1	-0.95	-0.9	-0.85	-0.8	-0.75	-0.7	-0.65	-0.6	-0.55	-0.5	-0.45	-0.4	-0.35	-0.3	-0.25	-0.2	-0.15	-0.1	-0.05	0	0.05	0.1	0.15	0.2	0.25	0.3	0.35	0.4	0.45	0.5	0.55	0.6	0.65	0.7	0.75	0.8	0.85	0.9
1	1.01937	0.815494	1.32518	1.01937	1.83486	1.22324	1.01937	1.01937	1.01937	1.22324	0.611621	1.42712	1.1213	0.713558	1.1213	1.01937	1.32518	0.917431	1.73293	2.03874	2.75229	2.24261	4.17941	2.54842	3.97554	2.54842	3.66972	4.89297	1.9368	6.32008	1.42712	5.50459	1.63099	1.83486	1.73293	1.52905	1.01937	1.63099	0.917431	1.42712	1.22324	0.815494	0.917431	1.73293	0.407747	0.815494	1.22324	0.917431	0.917431
2	1.07527	0.768049	1.07527	2.15054	1.38249	0.921659	1.38249	1.07527	0.921659	1.38249	1.22888	0.768049	1.07527	1.38249	1.22888	1.68971	1.22888	0.921659	1.84332	1.99693	1.68971	1.07527	1.07527	0.921659	1.68971	2.30415	1.84332	2.76498	2.61137	2.76498	3.99386	2.76498	3.22581	1.99693	0.921659	2.45776	2.15054	1.22888	1.22888	2.45776	2.45776	1.99693	1.84332	2.15054	2.30415	1.38249	1.07527	1.5361	2.30415
3	0.970874	2.91262	0.485437	0.970874	0.970874	0.970874	1.45631	2.91262	0.970874	1.94175	0.970874	2.42718	0	0.970874	1.45631	0.970874	0.485437	0.485437	0.970874	1.45631	0.970874	0.970874	0.970874	1.45631	1.94175	0.485437	2.91262	4.36893	0	6.31068	0.970874	2.91262	1.45631	2.91262	2.91262	2.42718	2.91262	0.970874	2.42718	1.94175	1.45631	3.8835	3.39806	0.970874	1.45631	2.42718	1.94175	1.94175	0.970874
4	0.936037	0.702028	1.01404	0.936037	0.624025	0.624025	0.858034	0.468019	1.40406	1.01404	1.63807	0.936037	1.17005	1.63807	1.56006	1.24805	1.32605	1.56006	1.87207	1.87207	1.63807	2.10608	1.32605	2.80811	1.32605	2.5741	4.36817	1.56006	8.42434	2.4961	6.00624	3.04212	1.24805	3.74415	1.56006	2.73011	1.40406	1.24805	1.87207	1.48206	1.32605	1.71607	1.63807	1.24805	1.48206	1.79407	1.95008	1.79407	1.24805
5	1.5748	2.04724	1.41732	1.5748	1.10236	1.41732	1.5748	1.5748	1.5748	1.73228	1.5748	1.41732	1.41732	1.25984	1.25984	1.73228	1.5748	1.5748	1.41732	1.5748	2.51969	1.88976	1.88976	2.04724	1.73228	2.20472	1.73228	1.73228	3.77953	1.25984	3.46457	1.41732	1.73228	2.3622	2.3622	1.25984	1.5748	1.5748	1.10236	0.787402	1.10236	1.5748	1.73228	1.88976	1.41732	2.51969	1.5748	1.88976	1.73228
6	0.729927	3.28467	1.82482	1.09489	1.45985	1.82482	0.364964	0.729927	0.729927	1.82482	0.729927	0.729927	1.82482	1.09489	1.82482	1.45985	1.82482	0.364964	1.82482	1.82482	0.729927	0.729927	1.82482	2.91971	2.55474	1.82482	1.82482	0.364964	3.28467	2.55474	4.74453	1.45985	2.18978	1.09489	2.55474	3.28467	3.28467	0.729927	2.18978	0.729927	0.729927	2.55474	1.09489	0.729927	3.64964	2.18978	2.55474	2.18978	0.729927
7	1.22699	1.32924	1.53374	0.715746	1.02249	2.04499	1.94274	1.02249	2.04499	2.04499	1.43149	2.04499	1.22699	2.24949	2.04499	0.715746	1.22699	1.63599	1.84049	1.84049	2.45399	1.32924	2.96524	1.32924	2.65849	1.73824	1.63599	2.04499	3.06748	2.04499	2.86299	1.94274	1.73824	1.84049	1.73824	1.73824	1.63599	1.94274	1.53374	1.94274	1.73824	1.94274	0.817996	1.84049	1.94274	1.43149	1.22699	1.32924	1.63599
8	1.39463	1.34298	1.54959	1.39463	1.34298	1.44628	1.65289	1.29132	1.44628	1.03306	1.91116	1.8595	1.39463	1.18802	1.49793	1.34298	1.65289	1.29132	1.54959	1.34298	1.65289	1.60124	1.44628	1.54959	2.6343	0.981405	3.30579	0.981405	4.23554	1.13636	5.11364	2.01446	2.94421	1.8595	2.16942	2.01446	1.44628	1.44628	1.39463	1.13636	2.11777	1.49793	1.7562	1.34298	1.18802	1.60124	1.65289	1.70455	1.70455
9	0.566572	0.991501	1.13314	0.849858	0.708215	0.849858	0.991501	0.991501	0.283286	1.55807	1.41643	1.13314	1.41643	0.566572	0.991501	1.13314	1.41643	0.991501	1.983	1.27479	1.69972	2.54958	3.25779	2.26629	4.81586	2.83286	5.94901	5.38244	3.68272	8.2153	1.69972	5.52408	1.27479	2.40793	1.41643	1.84136	1.55807	1.69972	1.84136	0.849858	0.708215	0.849858	0.424929	0.708215	1.13314	1.27479	1.41643	0.708215	0.708215
10	0.511509	0.575448	0.767263	0.44757	1.47059	0.703325	0.895141	0.831202	1.72634	1.1509	1.1509	1.27877	1.59847	1.85422	1.53453	1.85422	1.72634	1.21483	1.85422	2.10997	2.30179	2.62148	2.17391	2.62148	1.53453	2.87724	3.06905	1.91816	7.16113	1.79028	5.81841	4.28389	0.44757	2.74936	1.1509	2.10997	1.91816	1.27877	2.04604	1.40665	1.21483	1.40665	1.21483	1.72634	1.34271	0.959079	1.34271	1.53453	1.53453
11	1.65837	1.65837	1.16086	1.49254	1.99005	1.16086	0.331675	2.32172	1.65837	2.15589	1.65837	1.3267	1.65837	1.99005	2.32172	1.82421	1.65837	1.3267	1.49254	2.32172	1.82421	0.995025	1.16086	1.3267	1.82421	1.49254	1.65837	1.65837	2.98507	2.32172	3.81426	1.49254	2.15589	1.49254	1.3267	1.82421	1.65837	2.32172	1.3267	1.16086	1.82421	1.82421	1.49254	1.16086	1.3267	1.49254	1.82421	1.49254	1.49254
12	1.16761	1.69492	1.20527	1.20527	1.35593	1.65725	1.01695	1.65725	1.65725	1.43126	1.2806	1.43126	1.20527	1.50659	0.903955	0.979284	1.31827	0.903955	1.09228	0.94162	1.12994	1.2806	1.3936	1.12994	1.99623	0.94162	2.44821	1.61959	4.55744	6.17702	2.74953	6.85499	1.77024	3.99247	1.58192	3.12618	1.69492	1.20527	1.24294	1.09228	0.828625	0.979284	1.05461	1.35593	1.2806	1.20527	1.35593	1.2806	1.12994
[truncated: 11 more columns]

## Sheet: Figure_10d
Occurrence probabilities of ANT fast spindle peaks relative to frontal cortical spindles
	time
contact pair	-1.5	-1.45	-1.4	-1.35	-1.3	-1.25	-1.2	-1.15	-1.1	-1.05	-1	-0.95	-0.9	-0.85	-0.8	-0.75	-0.7	-0.65	-0.6	-0.55	-0.5	-0.45	-0.4	-0.35	-0.3	-0.25	-0.2	-0.15	-0.1	-0.05	0	0.05	0.1	0.15	0.2	0.25	0.3	0.35	0.4	0.45	0.5	0.55	0.6	0.65	0.7	0.75	0.8	0.85	0.9
1	0.872939	0.872939	1.3579	1.06693	0.872939	1.4549	0.872939	0.678952	0.969932	0.775946	1.06693	0.969932	1.06693	0.872939	0.678952	1.4549	1.3579	1.16392	1.4549	1.16392	0.969932	1.26091	2.03686	2.03686	2.23084	2.71581	3.78274	2.9098	4.46169	6.49855	3.10378	2.32784	4.46169	2.8128	2.03686	1.74588	2.03686	2.23084	2.32784	1.4549	1.64888	1.55189	0.969932	1.3579	0.484966	1.93986	0.581959	1.3579	1.55189
2	0.779896	0.953206	0.606586	1.12652	1.03986	0.866551	1.21317	1.12652	0.693241	1.03986	0.953206	0.866551	1.38648	2.16638	0.866551	1.55979	1.29983	1.38648	2.25303	2.42634	2.68631	2.33969	2.85962	3.11958	3.37955	3.63951	3.89948	2.77296	4.50607	5.026	1.99307	2.513	2.59965	2.42634	1.38648	1.81976	1.81976	1.12652	1.64645	1.03986	0.953206	1.7331	1.7331	1.03986	1.12652	1.29983	1.12652	1.29983	0.953206
3	0.943396	0	1.88679	1.88679	1.88679	0.943396	0.943396	0	0.943396	2.83019	0.943396	1.88679	0.943396	1.88679	0	3.77358	0	1.88679	0.943396	2.83019	0.943396	0.943396	2.83019	3.77358	1.88679	2.83019	8.49057	1.88679	0.943396	1.88679	0.943396	1.88679	0.943396	0.943396	3.77358	4.71698	1.88679	4.71698	2.83019	1.88679	0	1.88679	2.83019	0	1.88679	0	0	0.943396	0
4	0.640769	1.12135	0.520625	0.600721	0.680817	0.600721	0.520625	1.04125	0.881057	1.0012	1.0813	0.720865	1.28154	1.20144	1.0813	1.24149	1.60192	0.961153	1.56187	1.80216	1.72207	2.1626	3.36404	1.36163	5.12615	4.36524	1.64197	7.20865	5.32639	3.32399	5.88706	2.92351	1.0813	3.0036	2.52303	1.44173	1.52183	2.28274	1.44173	1.88226	1.68202	1.48178	1.12135	1.0012	1.04125	1.20144	1.48178	1.16139	0.760913
5	0.612245	1.53061	0.918367	1.42857	0.612245	0.612245	0.510204	0.714286	1.02041	1.53061	1.02041	1.32653	1.02041	1.32653	1.42857	1.22449	1.12245	0.612245	0.714286	1.63265	1.73469	1.42857	2.34694	2.14286	2.34694	2.34694	3.77551	1.22449	5.61224	5	4.59184	2.44898	3.46939	2.95918	2.55102	2.7551	1.83673	1.53061	1.63265	1.32653	2.04082	1.42857	1.83673	0.918367	1.32653	0.714286	1.73469	1.12245	1.12245
6	0.657895	1.31579	0	0	0	0.657895	0	1.31579	2.63158	0.657895	1.97368	0.657895	1.31579	0.657895	1.97368	0.657895	0	1.97368	1.31579	3.28947	3.28947	2.63158	0.657895	2.63158	2.63158	2.63158	3.94737	3.28947	3.28947	2.63158	3.28947	2.63158	1.97368	0.657895	3.94737	0.657895	1.97368	0	0.657895	1.97368	3.28947	1.31579	0.657895	0.657895	2.63158	1.97368	1.31579	3.94737	0.657895
7	0.854701	0.213675	0.854701	1.06838	0.42735	1.06838	1.28205	0.854701	1.06838	1.06838	0.641026	1.28205	0.213675	0.42735	1.7094	1.49573	0.641026	1.49573	1.28205	1.06838	2.13675	2.99145	4.05983	2.5641	4.05983	2.99145	4.05983	4.48718	2.13675	4.2735	3.84615	1.92308	2.13675	1.7094	1.7094	2.13675	1.92308	0.854701	1.49573	0.42735	2.13675	2.13675	1.06838	1.7094	2.99145	2.13675	0.641026	1.28205	1.7094
8	1.10396	1.01196	1.01196	0.459982	1.47194	0.643974	0.919963	1.10396	1.37994	0.827967	0.643974	1.28795	1.28795	1.28795	1.37994	1.83993	1.37994	1.28795	2.11592	1.65593	1.56394	1.93192	1.56394	1.83993	1.93192	3.40386	2.5759	3.40386	3.31187	3.49586	2.75989	3.40386	2.94388	3.12787	2.11592	2.94388	1.74793	2.20791	2.20791	1.74793	1.37994	1.65593	1.28795	1.74793	1.10396	1.93192	1.10396	0.919963	1.19595
9	1.16054	2.51451	1.16054	0.773694	0.580271	1.74081	0.580271	0.580271	0.773694	1.74081	1.06383	0.483559	1.06383	1.16054	0.580271	0.676983	0.676983	1.16054	1.25725	1.35397	1.93424	1.35397	1.83752	1.54739	2.22437	3.09478	4.0619	1.45068	4.64217	6.47969	3.48162	2.90135	3.48162	3.48162	2.41779	2.51451	1.54739	1.74081	1.6441	1.6441	1.93424	2.12766	1.16054	1.06383	1.06383	1.6441	0.676983	1.35397	0.870406
10	0.581879	0.665004	0.581879	0.415628	0.914381	0.581879	0.623441	0.665004	0.74813	0.665004	1.08063	1.12219	1.16376	0.540316	0.955943	0.914381	1.37157	1.57938	1.03907	1.82876	2.28595	0.955943	3.5744	1.82876	3.82377	6.48379	1.12219	6.77473	9.43475	2.1197	8.06318	4.61347	1.28845	3.49127	1.7872	1.20532	2.03658	1.37157	1.70407	1.08063	1.37157	1.20532	0.872818	1.03907	0.831255	0.831255	1.08063	0.706567	0.831255
11	1.47059	1.32353	1.17647	1.02941	0.882353	1.02941	1.61765	1.32353	1.17647	1.02941	1.02941	1.17647	1.47059	1.76471	2.5	2.05882	0.735294	1.02941	1.32353	1.61765	1.91176	1.47059	1.47059	2.64706	2.35294	2.94118	1.91176	1.32353	3.08824	4.11765	1.91176	1.61765	2.05882	2.79412	1.91176	2.35294	2.20588	1.17647	2.35294	1.47059	1.47059	2.05882	1.32353	1.91176	1.02941	1.76471	1.91176	1.02941	0.735294
12	0.44603	0.892061	0.624442	0.802855	1.15968	1.07047	0.892061	0.802855	0.713649	0.892061	0.892061	0.892061	1.15968	1.33809	1.07047	0.624442	0.713649	0.892061	1.60571	2.05174	2.23015	1.5165	2.31936	2.76539	2.49777	1.69492	3.92507	3.47904	2.85459	4.01427	3.03301	4.72792	2.58698	2.31936	4.19269	2.58698	2.49777	1.96253	1.78412	2.67618	2.23015	2.23015	1.33809	1.60571	0.981267	0.892061	1.24888	0.981267	1.69492
control events
	time
contact pair	-1.5	-1.45	-1.4	-1.35	-1.3	-1.25	-1.2	-1.15	-1.1	-1.05	-1	-0.95	-0.9	-0.85	-0.8	-0.75	-0.7	-0.65	-0.6	-0.55	-0.5	-0.45	-0.4	-0.35	-0.3	-0.25	-0.2	-0.15	-0.1	-0.05	0	0.05	0.1	0.15	0.2	0.25	0.3	0.35	0.4	0.45	0.5	0.55	0.6	0.65	0.7	0.75	0.8	0.85	0.9
1	1.88679	1.88679	1.50943	1.63522	1.50943	2.64151	1.25786	1.25786	1.76101	1.88679	1.25786	1.88679	1.00629	1.38365	1.38365	1.88679	2.13836	1.88679	1.13208	1.63522	1.76101	2.13836	1.50943	1.76101	2.01258	1.25786	1.88679	1.63522	1.88679	2.51572	1.63522	1.13208	2.13836	2.13836	1.76101	1.50943	1.13208	2.01258	1.63522	1.88679	1.13208	1.38365	1.50943	1.50943	2.01258	1.50943	1.38365	1.38365	1.63522
2	1.92926	1.17899	1.39335	1.17899	1.60772	1.28617	1.60772	1.28617	2.2508	1.39335	1.60772	1.17899	2.03644	1.60772	1.50054	1.50054	2.46517	0.857449	2.46517	2.2508	2.14362	1.82208	1.7149	1.60772	2.03644	1.92926	1.50054	1.7149	1.60772	1.92926	2.03644	2.14362	1.39335	2.35798	2.03644	1.60772	1.07181	1.39335	1.60772	1.92926	2.57235	1.28617	1.50054	1.82208	1.60772	1.39335	1.7149	0.96463	2.2508
3	2.7027	4.05405	2.7027	1.35135	1.35135	1.35135	2.7027	0	0	0	2.7027	0	2.7027	2.7027	0	1.35135	0	5.40541	4.05405	4.05405	1.35135	4.05405	1.35135	1.35135	1.35135	1.35135	0	1.35135	0	0	2.7027	1.35135	2.7027	1.35135	2.7027	5.40541	1.35135	1.35135	1.35135	1.35135	2.7027	5.40541	2.7027	1.35135	1.35135	0	1.35135	0	0
4	1.16711	2.01592	1.43236	1.53846	1.48541	1.85676	1.69761	1.27321	1.53846	1.48541	1.80371	1.27321	1.43236	1.96286	1.37931	1.43236	1.96286	1.37931	1.64456	2.28117	1.80371	1.59151	1.90981	1.53846	1.32626	2.33422	1.59151	1.69761	2.44032	2.38727	2.12202	1.96286	1.96286	1.43236	2.17507	2.22812	2.01592	1.69761	1.37931	1.80371	1.48541	1.11406	2.12202	1.64456	1.59151	1.53846	1.32626	1.69761	1.22016
5	0.862069	1.72414	1.60099	1.97044	1.47783	1.10837	1.84729	0.985222	1.35468	1.84729	0.862069	2.3399	1.35468	1.47783	1.47783	1.72414	1.23153	2.3399	2.21675	1.60099	0.985222	2.3399	2.21675	1.97044	1.84729	2.21675	2.21675	1.60099	1.72414	1.35468	1.60099	1.47783	1.72414	2.46305	1.84729	1.72414	2.3399	1.47783	1.10837	1.72414	2.3399	1.23153	0.985222	1.60099	1.60099	1.23153	1.60099	1.35468	1.23153
6	0	2.41935	2.41935	2.41935	0.806452	0	2.41935	0.806452	0.806452	0.806452	3.22581	1.6129	0	3.22581	1.6129	1.6129	5.64516	0.806452	2.41935	2.41935	1.6129	1.6129	0	3.22581	1.6129	3.22581	2.41935	0.806452	0	0.806452	2.41935	1.6129	1.6129	1.6129	2.41935	0.806452	1.6129	1.6129	1.6129	1.6129	1.6129	3.22581	1.6129	0.806452	1.6129	1.6129	0	2.41935	0.806452
7	0.740741	1.48148	2.22222	3.20988	1.7284	1.97531	0.987654	1.97531	1.23457	1.7284	2.46914	2.71605	0.740741	1.23457	1.48148	2.46914	2.46914	2.22222	1.97531	0.740741	1.48148	1.7284	2.22222	1.23457	1.7284	1.23457	1.97531	1.23457	2.71605	1.48148	2.96296	1.7284	0.740741	0.987654	1.48148	1.97531	1.48148	1.97531	2.46914	3.95062	1.48148	1.48148	1.23457	0.493827	2.22222	1.7284	0.246914	1.23457	1.97531
8	1.287	1.4157	1.8018	1.287	1.0296	1.6731	2.4453	1.287	0.900901	1.6731	1.9305	1.1583	1.287	1.0296	2.1879	1.8018	1.9305	1.287	2.3166	2.1879	1.9305	1.1583	1.9305	0.900901	2.4453	1.9305	1.0296	1.8018	2.0592	2.574	1.9305	1.9305	2.1879	2.3166	1.1583	1.8018	1.6731	2.3166	1.4157	2.0592	1.1583	1.6731	1.9305	1.287	1.6731	1.6731	2.1879	1.1583	1.9305
9	1.11248	2.34858	1.3597	1.48331	1.73053	1.73053	1.60692	1.85414	1.73053	1.73053	1.48331	1.48331	1.97775	2.5958	1.3597	1.23609	1.60692	1.85414	1.97775	2.34858	1.3597	1.3597	1.97775	0.865266	2.10136	1.85414	1.48331	1.60692	1.60692	2.34858	2.47219	0.741656	1.11248	1.48331	1.23609	1.73053	2.34858	1.48331	1.97775	1.48331	2.10136	1.48331	1.73053	1.60692	1.23609	1.23609	1.48331	0.988875	2.34858
10	1.46542	1.4068	1.58265	1.52403	1.46542	1.17233	1.52403	1.17233	1.87573	1.11372	1.28957	2.1102	1.81712	1.64127	1.34818	1.69988	1.81712	1.11372	1.69988	1.69988	1.7585	1.81712	1.23095	1.4068	2.28605	1.7585	1.69988	2.28605	1.81712	2.4619	2.34467	2.28605	1.46542	1.81712	1.69988	1.99297	2.22743	1.64127	0.996483	1.64127	1.93435	2.1102	1.69988	1.4068	1.4068	2.34467	1.64127	1.7585	1.64127
11	1.63043	1.44928	1.08696	1.08696	1.08696	1.08696	2.17391	1.26812	1.08696	1.63043	1.08696	1.63043	1.08696	1.63043	2.17391	1.99275	2.71739	0.905797	2.71739	2.53623	1.81159	2.17391	0.905797	2.53623	1.44928	2.53623	1.44928	1.81159	1.44928	2.35507	2.71739	1.08696	1.26812	1.63043	0.724638	2.89855	2.35507	2.17391	2.35507	1.26812	1.81159	1.08696	0.724638	0.724638	1.63043	1.81159	1.08696	0.724638	2.53623
12	1.75913	1.62382	1.62382	1.21786	1.62382	1.62382	2.02977	1.35318	1.62382	0.67659	1.89445	2.02977	1.75913	0.947226	2.43572	2.43572	1.21786	1.89445	1.35318	2.30041	1.4885	2.30041	1.75913	1.4885	2.16509	2.16509	1.62382	1.62382	2.57104	1.89445	1.21786	1.89445	2.43572	1.89445	2.84168	2.57104	2.16509	1.4885	1.35318	1.35318	1.75913	2.30041	0.947226	1.21786	1.89445	0.811908	2.30041	1.08254	1.35318
[truncated: 11 more columns]

## Sheet: Figure_10e
Occurrence probabilities of ANT slow spindle peaks relative to frontal cortical spindles
	time
contact pair	-1.5	-1.45	-1.4	-1.35	-1.3	-1.25	-1.2	-1.15	-1.1	-1.05	-1	-0.95	-0.9	-0.85	-0.8	-0.75	-0.7	-0.65	-0.6	-0.55	-0.5	-0.45	-0.4	-0.35	-0.3	-0.25	-0.2	-0.15	-0.1	-0.05	0	0.05	0.1	0.15	0.2	0.25	0.3	0.35	0.4	0.45	0.5	0.55	0.6	0.65	0.7	0.75	0.8	0.85	0.9
1	1.01937	0.815494	1.32518	1.01937	1.83486	1.22324	1.01937	1.01937	1.01937	1.22324	0.611621	1.42712	1.1213	0.713558	1.1213	1.01937	1.32518	0.917431	1.73293	2.03874	2.75229	2.24261	4.17941	2.54842	3.97554	2.54842	3.66972	4.89297	1.9368	6.32008	1.42712	5.50459	1.63099	1.83486	1.73293	1.52905	1.01937	1.63099	0.917431	1.42712	1.22324	0.815494	0.917431	1.73293	0.407747	0.815494	1.22324	0.917431	0.917431
2	1.0574	1.35952	0.906344	1.96375	0.906344	1.51057	0.906344	1.51057	1.0574	1.66163	1.0574	1.20846	1.20846	0.906344	1.51057	0.906344	1.20846	1.35952	1.20846	1.66163	1.0574	1.96375	1.51057	1.81269	2.26586	1.96375	3.17221	1.81269	2.26586	2.41692	2.41692	1.51057	2.41692	1.20846	1.66163	2.26586	1.35952	2.26586	1.51057	1.96375	1.66163	3.02115	1.96375	1.35952	1.35952	2.56798	1.51057	1.35952	1.20846
3	0.970874	2.91262	0.485437	0.970874	0.970874	0.970874	1.45631	2.91262	0.970874	1.94175	0.970874	2.42718	0	0.970874	1.45631	0.970874	0.485437	0.485437	0.970874	1.45631	0.970874	0.970874	0.970874	1.45631	1.94175	0.485437	2.91262	4.36893	0	6.31068	0.970874	2.91262	1.45631	2.91262	2.91262	2.42718	2.91262	0.970874	2.42718	1.94175	1.45631	3.8835	3.39806	0.970874	1.45631	2.42718	1.94175	1.94175	0.970874
4	0.94518	0.756144	0.756144	1.00819	0.567108	0.94518	1.26024	0.819156	1.63831	1.19723	1.44928	1.51229	0.882168	1.32325	1.5753	1.76434	1.5753	0.819156	1.63831	1.38626	2.33144	1.95337	2.70951	1.82735	2.77253	3.90674	1.38626	7.12035	3.21361	3.65469	5.60807	1.51229	2.77253	1.70132	2.83554	2.14241	1.51229	1.38626	1.32325	2.01638	1.5753	1.13422	1.70132	1.5753	1.51229	1.38626	1.00819	1.0712	1.00819
5	1.71429	1.33333	1.33333	1.33333	1.52381	1.71429	1.14286	1.52381	1.33333	2.09524	1.33333	1.52381	1.52381	1.52381	1.33333	1.14286	1.90476	0.952381	1.14286	1.33333	1.33333	0.761905	1.71429	3.42857	1.90476	2.09524	2.66667	2.09524	2.28571	2.47619	2.28571	0.952381	1.52381	1.33333	2.09524	0.571429	1.71429	1.14286	2.28571	2.47619	1.52381	2.47619	1.90476	2.85714	0.571429	1.71429	1.14286	2.28571	1.14286
6	1.14504	1.9084	0.763359	0.763359	1.14504	1.9084	1.14504	1.9084	1.52672	1.52672	0.763359	1.9084	1.52672	1.52672	1.14504	1.9084	1.9084	2.29008	1.14504	0.381679	2.67176	1.52672	1.52672	1.9084	1.52672	1.9084	3.05344	1.9084	2.29008	1.52672	3.81679	2.29008	0.763359	1.9084	0.381679	1.9084	0.381679	3.43511	1.14504	3.81679	2.67176	0.381679	1.9084	1.52672	1.9084	1.52672	0.381679	2.67176	0.763359
7	1.22699	1.32924	1.53374	0.715746	1.02249	2.04499	1.94274	1.02249	2.04499	2.04499	1.43149	2.04499	1.22699	2.24949	2.04499	0.715746	1.22699	1.63599	1.84049	1.84049	2.45399	1.32924	2.96524	1.32924	2.65849	1.73824	1.63599	2.04499	3.06748	2.04499	2.86299	1.94274	1.73824	1.84049	1.73824	1.73824	1.63599	1.94274	1.53374	1.94274	1.73824	1.94274	0.817996	1.84049	1.94274	1.43149	1.22699	1.32924	1.63599
8	1.59411	1.22624	1.41018	1.28755	1.47149	1.71674	1.34887	1.28755	1.22624	1.16493	1.34887	1.71674	1.41018	1.71674	1.34887	1.59411	1.47149	1.28755	1.83936	1.5328	2.20723	1.83936	1.47149	1.65543	2.39117	1.5328	3.00429	1.59411	3.86266	2.88167	3.00429	3.00429	1.83936	2.20723	1.90067	2.57511	1.83936	1.04231	1.5328	1.41018	1.47149	1.65543	1.04231	1.59411	1.47149	1.5328	1.41018	1.41018	1.10362
9	0.566572	0.991501	1.13314	0.849858	0.708215	0.849858	0.991501	0.991501	0.283286	1.55807	1.41643	1.13314	1.41643	0.566572	0.991501	1.13314	1.41643	0.991501	1.983	1.27479	1.69972	2.54958	3.25779	2.26629	4.81586	2.83286	5.94901	5.38244	3.68272	8.2153	1.69972	5.52408	1.27479	2.40793	1.41643	1.84136	1.55807	1.69972	1.84136	0.849858	0.708215	0.849858	0.424929	0.708215	1.13314	1.27479	1.41643	0.708215	0.708215
10	0.944334	0.745527	0.994036	0.795229	1.34195	0.944334	0.447316	0.646123	1.34195	0.944334	1.29225	1.29225	1.24254	1.98807	1.14314	1.93837	1.59046	1.19284	1.93837	1.29225	3.42942	0.994036	2.98211	2.38569	1.68986	4.97018	1.68986	5.76541	6.80915	1.04374	5.666	2.7833	1.98807	2.33598	1.09344	2.08748	1.34195	1.19284	1.34195	1.19284	1.54076	1.14314	1.24254	1.59046	1.59046	1.39165	1.14314	1.09344	1.09344
11	2.14425	1.16959	1.36452	1.55945	1.94932	0.584795	0.974659	1.94932	1.36452	2.14425	0.974659	1.55945	1.36452	1.75439	1.94932	0.779727	1.55945	1.75439	2.53411	1.36452	1.16959	1.36452	1.16959	1.94932	1.75439	2.33918	1.75439	1.75439	2.72904	2.92398	1.55945	1.55945	1.36452	2.14425	1.36452	0.779727	1.36452	2.53411	1.75439	2.53411	1.36452	1.16959	2.53411	1.36452	2.33918	1.75439	2.14425	1.55945	1.36452
12	1.23626	1.69414	1.19048	1.05311	1.19048	1.32784	0.824176	1.55678	1.41941	1.37363	1.4652	1.23626	1.23626	1.60256	1.87729	1.60256	1.37363	1.51099	1.23626	1.19048	1.28205	1.0989	1.96886	1.51099	2.15201	1.60256	2.47253	2.74725	2.9304	5.08242	2.28938	4.25824	2.38095	4.07509	2.06044	2.51832	1.55678	1.87729	1.37363	1.60256	1.19048	1.37363	1.23626	1.28205	1.0989	1.69414	1.32784	1.05311	1.14469
control events
	time
contact pair	-1.5	-1.45	-1.4	-1.35	-1.3	-1.25	-1.2	-1.15	-1.1	-1.05	-1	-0.95	-0.9	-0.85	-0.8	-0.75	-0.7	-0.65	-0.6	-0.55	-0.5	-0.45	-0.4	-0.35	-0.3	-0.25	-0.2	-0.15	-0.1	-0.05	0	0.05	0.1	0.15	0.2	0.25	0.3	0.35	0.4	0.45	0.5	0.55	0.6	0.65	0.7	0.75	0.8	0.85	0.9
1	1.67832	1.25874	1.53846	1.81818	1.11888	1.67832	1.3986	2.23776	1.3986	2.0979	1.53846	1.25874	1.53846	2.0979	1.81818	1.25874	1.81818	1.11888	1.95804	1.81818	2.23776	1.3986	2.0979	1.3986	2.0979	0.839161	2.65734	1.95804	2.0979	2.37762	0.839161	1.11888	1.67832	2.23776	1.81818	1.67832	1.11888	1.11888	1.53846	2.51748	1.3986	1.53846	1.67832	2.37762	1.67832	2.23776	0.979021	1.53846	1.81818
2	1.49813	1.31086	0.93633	2.05993	2.80899	0.93633	1.68539	2.05993	1.49813	1.68539	0.93633	1.87266	1.1236	1.68539	0.93633	2.24719	1.49813	1.31086	0.93633	1.87266	1.87266	1.31086	1.68539	1.68539	1.49813	2.62172	0.93633	2.05993	3.37079	1.87266	2.05993	1.68539	2.05993	1.68539	3.18352	2.24719	1.31086	2.43446	1.68539	0.93633	1.87266	2.24719	1.31086	2.24719	0.93633	2.05993	1.49813	1.68539	2.62172
3	1.62162	0.540541	0.540541	2.16216	2.7027	2.7027	0.540541	2.7027	1.62162	1.08108	2.7027	2.7027	2.7027	1.08108	1.08108	2.7027	4.32432	1.62162	2.16216	1.62162	2.16216	2.16216	1.62162	0	1.62162	1.62162	1.62162	0.540541	1.08108	1.62162	1.62162	3.24324	1.08108	1.08108	1.08108	0.540541	1.08108	1.08108	2.16216	1.08108	0.540541	0.540541	2.7027	1.08108	1.62162	2.16216	2.7027	0.540541	1.62162
4	1.76298	1.27326	1.46915	1.07738	1.3712	1.76298	1.56709	1.56709	1.17532	2.05681	1.17532	1.76298	1.66503	2.15475	2.15475	1.17532	1.46915	1.27326	1.86092	1.56709	1.95886	2.54652	0.881489	1.56709	1.76298	2.05681	1.95886	2.35064	1.66503	1.27326	2.25269	1.95886	1.46915	1.17532	1.46915	1.95886	1.95886	1.76298	1.56709	1.76298	1.86092	1.95886	1.3712	1.86092	1.56709	0.783546	2.25269	1.46915	1.46915
5	1.70213	2.34043	1.48936	2.55319	2.34043	2.12766	0.212766	3.19149	1.48936	1.2766	0.851064	0.638298	1.2766	2.55319	2.12766	2.12766	0.425532	1.06383	2.34043	1.91489	0.638298	2.34043	1.48936	1.70213	2.34043	1.06383	2.12766	1.06383	1.48936	1.2766	2.34043	1.48936	1.2766	3.19149	2.76596	2.34043	0.851064	2.55319	0.425532	1.06383	1.06383	2.34043	1.91489	1.91489	1.48936	2.12766	2.55319	0.638298	1.48936
6	1.51515	2.27273	1.89394	2.27273	1.89394	1.51515	0.757576	1.13636	0.378788	1.89394	1.13636	0.378788	1.13636	0	1.89394	1.51515	1.13636	3.40909	0.757576	1.13636	1.51515	0	2.65152	1.51515	2.65152	2.65152	1.89394	3.0303	2.65152	3.78788	1.51515	2.27273	3.0303	1.51515	1.89394	1.89394	1.51515	2.27273	1.51515	2.65152	3.0303	0.757576	2.27273	1.51515	0.757576	0	1.89394	1.89394	2.27273
7	1.47225	1.812	0.906002	2.03851	1.359	1.1325	1.5855	1.69875	1.92525	1.1325	1.47225	1.47225	1.359	1.47225	1.359	1.5855	1.812	1.92525	1.24575	1.24575	1.24575	1.92525	2.15176	1.24575	1.5855	1.359	2.49151	1.5855	1.92525	2.37826	1.359	2.71801	0.906002	1.92525	2.60476	1.92525	1.69875	1.24575	2.15176	2.15176	2.71801	1.92525	1.359	2.03851	1.47225	1.01925	2.37826	1.5855	1.69875
8	1.83908	0.689655	1.37931	2.29885	1.68582	1.0728	1.76245	1.76245	1.68582	1.6092	1.68582	0.996169	1.76245	2.22222	1.53257	1.68582	1.99234	2.29885	1.22605	1.83908	1.68582	1.6092	1.0728	1.30268	2.14559	1.0728	1.22605	1.91571	1.68582	1.99234	2.06897	1.91571	1.99234	1.68582	1.6092	2.37548	1.30268	2.06897	1.83908	1.83908	1.83908	1.68582	1.68582	1.6092	1.22605	1.99234	1.45594	1.83908	1.91571
9	0.792079	1.38614	1.38614	1.78218	1.78218	1.18812	1.38614	1.78218	2.17822	1.78218	1.18812	0.792079	1.9802	3.16832	0.990099	0.990099	0.990099	1.78218	1.38614	1.9802	2.37624	1.58416	2.77228	1.18812	0.792079	1.18812	1.18812	1.78218	1.58416	2.17822	1.18812	0.990099	0.792079	2.37624	1.78218	2.17822	1.78218	1.38614	1.38614	1.9802	1.58416	2.9703	3.56436	1.58416	1.18812	1.58416	1.9802	1.38614	1.18812
10	1.57895	1.20301	1.57895	1.80451	1.72932	1.50376	2.03008	1.20301	1.72932	2.03008	2.10526	1.50376	1.42857	1.05263	1.80451	1.72932	1.95489	1.2782	1.57895	1.50376	2.63158	1.65414	1.65414	1.80451	1.80451	1.95489	2.4812	1.2782	1.72932	1.8797	1.8797	1.20301	1.20301	1.35338	1.80451	1.65414	2.18045	0.977444	2.18045	2.03008	1.80451	1.80451	1.50376	1.65414	1.72932	1.05263	2.03008	1.42857	1.65414
11	1.50754	1.50754	2.51256	2.51256	1.75879	0.753769	1.00503	2.51256	1.50754	1.50754	1.25628	1.50754	0.753769	1.25628	2.01005	1.25628	2.01005	2.01005	1.50754	1.50754	1.25628	2.01005	1.00503	2.26131	2.01005	1.25628	2.01005	2.01005	3.01508	0.753769	0.753769	1.25628	3.01508	1.25628	1.50754	2.01005	2.26131	2.51256	2.01005	1.50754	0.753769	2.26131	2.01005	1.25628	2.26131	0.502513	1.75879	1.50754	1.25628
12	1.22624	1.41018	1.22624	1.77805	1.77805	1.10362	1.77805	1.65543	1.10362	2.5138	1.65543	1.77805	1.96199	1.77805	1.83936	1.59411	1.47149	1.71674	0.980993	1.5328	1.5328	1.5328	1.16493	2.0233	2.26855	1.65543	1.77805	1.90067	1.90067	2.20723	1.83936	2.0233	1.83936	1.96199	1.59411	2.32986	2.0233	1.59411	1.83936	1.5328	2.14592	1.83936	1.71674	1.65543	1.28755	2.0233	1.59411	1.5328	1.71674
[truncated: 11 more columns]

## Sheet: Figure_10f
Occurrence probabilities of ANT fast spindle peaks relative to frontal cortical spindles
	time
contact pair	-1.5	-1.45	-1.4	-1.35	-1.3	-1.25	-1.2	-1.15	-1.1	-1.05	-1	-0.95	-0.9	-0.85	-0.8	-0.75	-0.7	-0.65	-0.6	-0.55	-0.5	-0.45	-0.4	-0.35	-0.3	-0.25	-0.2	-0.15	-0.1	-0.05	0	0.05	0.1	0.15	0.2	0.25	0.3	0.35	0.4	0.45	0.5	0.55	0.6	0.65	0.7	0.75	0.8	0.85	0.9
1	0.872939	0.872939	1.3579	1.06693	0.872939	1.4549	0.872939	0.678952	0.969932	0.775946	1.06693	0.969932	1.06693	0.872939	0.678952	1.4549	1.3579	1.16392	1.4549	1.16392	0.969932	1.26091	2.03686	2.03686	2.23084	2.71581	3.78274	2.9098	4.46169	6.49855	3.10378	2.32784	4.46169	2.8128	2.03686	1.74588	2.03686	2.23084	2.32784	1.4549	1.64888	1.55189	0.969932	1.3579	0.484966	1.93986	0.581959	1.3579	1.55189
2	0.779896	0.953206	0.606586	1.12652	1.03986	0.866551	1.21317	1.12652	0.693241	1.03986	0.953206	0.866551	1.38648	2.16638	0.866551	1.55979	1.29983	1.38648	2.25303	2.42634	2.68631	2.33969	2.85962	3.11958	3.37955	3.63951	3.89948	2.77296	4.50607	5.026	1.99307	2.513	2.59965	2.42634	1.38648	1.81976	1.81976	1.12652	1.64645	1.03986	0.953206	1.7331	1.7331	1.03986	1.12652	1.29983	1.12652	1.29983	0.953206
3	0.943396	0	1.88679	1.88679	1.88679	0.943396	0.943396	0	0.943396	2.83019	0.943396	1.88679	0.943396	1.88679	0	3.77358	0	1.88679	0.943396	2.83019	0.943396	0.943396	2.83019	3.77358	1.88679	2.83019	8.49057	1.88679	0.943396	1.88679	0.943396	1.88679	0.943396	0.943396	3.77358	4.71698	1.88679	4.71698	2.83019	1.88679	0	1.88679	2.83019	0	1.88679	0	0	0.943396	0
4	0.640769	1.12135	0.520625	0.600721	0.680817	0.600721	0.520625	1.04125	0.881057	1.0012	1.0813	0.720865	1.28154	1.20144	1.0813	1.24149	1.60192	0.961153	1.56187	1.80216	1.72207	2.1626	3.36404	1.36163	5.12615	4.36524	1.64197	7.20865	5.32639	3.32399	5.88706	2.92351	1.0813	3.0036	2.52303	1.44173	1.52183	2.28274	1.44173	1.88226	1.68202	1.48178	1.12135	1.0012	1.04125	1.20144	1.48178	1.16139	0.760913
5	0.612245	1.53061	0.918367	1.42857	0.612245	0.612245	0.510204	0.714286	1.02041	1.53061	1.02041	1.32653	1.02041	1.32653	1.42857	1.22449	1.12245	0.612245	0.714286	1.63265	1.73469	1.42857	2.34694	2.14286	2.34694	2.34694	3.77551	1.22449	5.61224	5	4.59184	2.44898	3.46939	2.95918	2.55102	2.7551	1.83673	1.53061	1.63265	1.32653	2.04082	1.42857	1.83673	0.918367	1.32653	0.714286	1.73469	1.12245	1.12245
6	0.657895	1.31579	0	0	0	0.657895	0	1.31579	2.63158	0.657895	1.97368	0.657895	1.31579	0.657895	1.97368	0.657895	0	1.97368	1.31579	3.28947	3.28947	2.63158	0.657895	2.63158	2.63158	2.63158	3.94737	3.28947	3.28947	2.63158	3.28947	2.63158	1.97368	0.657895	3.94737	0.657895	1.97368	0	0.657895	1.97368	3.28947	1.31579	0.657895	0.657895	2.63158	1.97368	1.31579	3.94737	0.657895
7	0.854701	0.213675	0.854701	1.06838	0.42735	1.06838	1.28205	0.854701	1.06838	1.06838	0.641026	1.28205	0.213675	0.42735	1.7094	1.49573	0.641026	1.49573	1.28205	1.06838	2.13675	2.99145	4.05983	2.5641	4.05983	2.99145	4.05983	4.48718	2.13675	4.2735	3.84615	1.92308	2.13675	1.7094	1.7094	2.13675	1.92308	0.854701	1.49573	0.42735	2.13675	2.13675	1.06838	1.7094	2.99145	2.13675	0.641026	1.28205	1.7094
8	1.10396	1.01196	1.01196	0.459982	1.47194	0.643974	0.919963	1.10396	1.37994	0.827967	0.643974	1.28795	1.28795	1.28795	1.37994	1.83993	1.37994	1.28795	2.11592	1.65593	1.56394	1.93192	1.56394	1.83993	1.93192	3.40386	2.5759	3.40386	3.31187	3.49586	2.75989	3.40386	2.94388	3.12787	2.11592	2.94388	1.74793	2.20791	2.20791	1.74793	1.37994	1.65593	1.28795	1.74793	1.10396	1.93192	1.10396	0.919963	1.19595
9	1.16054	2.51451	1.16054	0.773694	0.580271	1.74081	0.580271	0.580271	0.773694	1.74081	1.06383	0.483559	1.06383	1.16054	0.580271	0.676983	0.676983	1.16054	1.25725	1.35397	1.93424	1.35397	1.83752	1.54739	2.22437	3.09478	4.0619	1.45068	4.64217	6.47969	3.48162	2.90135	3.48162	3.48162	2.41779	2.51451	1.54739	1.74081	1.6441	1.6441	1.93424	2.12766	1.16054	1.06383	1.06383	1.6441	0.676983	1.35397	0.870406
10	0.581879	0.665004	0.581879	0.415628	0.914381	0.581879	0.623441	0.665004	0.74813	0.665004	1.08063	1.12219	1.16376	0.540316	0.955943	0.914381	1.37157	1.57938	1.03907	1.82876	2.28595	0.955943	3.5744	1.82876	3.82377	6.48379	1.12219	6.77473	9.43475	2.1197	8.06318	4.61347	1.28845	3.49127	1.7872	1.20532	2.03658	1.37157	1.70407	1.08063	1.37157	1.20532	0.872818	1.03907	0.831255	0.831255	1.08063	0.706567	0.831255
11	1.47059	1.32353	1.17647	1.02941	0.882353	1.02941	1.61765	1.32353	1.17647	1.02941	1.02941	1.17647	1.47059	1.76471	2.5	2.05882	0.735294	1.02941	1.32353	1.61765	1.91176	1.47059	1.47059	2.64706	2.35294	2.94118	1.91176	1.32353	3.08824	4.11765	1.91176	1.61765	2.05882	2.79412	1.91176	2.35294	2.20588	1.17647	2.35294	1.47059	1.47059	2.05882	1.32353	1.91176	1.02941	1.76471	1.91176	1.02941	0.735294
12	0.44603	0.892061	0.624442	0.802855	1.15968	1.07047	0.892061	0.802855	0.713649	0.892061	0.892061	0.892061	1.15968	1.33809	1.07047	0.624442	0.713649	0.892061	1.60571	2.05174	2.23015	1.5165	2.31936	2.76539	2.49777	1.69492	3.92507	3.47904	2.85459	4.01427	3.03301	4.72792	2.58698	2.31936	4.19269	2.58698	2.49777	1.96253	1.78412	2.67618	2.23015	2.23015	1.33809	1.60571	0.981267	0.892061	1.24888	0.981267	1.69492
Occurrence probabilities of ANT slow spindle peaks relative to frontal cortical spindles
	time
contact pair	-1.5	-1.45	-1.4	-1.35	-1.3	-1.25	-1.2	-1.15	-1.1	-1.05	-1	-0.95	-0.9	-0.85	-0.8	-0.75	-0.7	-0.65	-0.6	-0.55	-0.5	-0.45	-0.4	-0.35	-0.3	-0.25	-0.2	-0.15	-0.1	-0.05	0	0.05	0.1	0.15	0.2	0.25	0.3	0.35	0.4	0.45	0.5	0.55	0.6	0.65	0.7	0.75	0.8	0.85	0.9
1	1.01937	0.815494	1.32518	1.01937	1.83486	1.22324	1.01937	1.01937	1.01937	1.22324	0.611621	1.42712	1.1213	0.713558	1.1213	1.01937	1.32518	0.917431	1.73293	2.03874	2.75229	2.24261	4.17941	2.54842	3.97554	2.54842	3.66972	4.89297	1.9368	6.32008	1.42712	5.50459	1.63099	1.83486	1.73293	1.52905	1.01937	1.63099	0.917431	1.42712	1.22324	0.815494	0.917431	1.73293	0.407747	0.815494	1.22324	0.917431	0.917431
2	1.0574	1.35952	0.906344	1.96375	0.906344	1.51057	0.906344	1.51057	1.0574	1.66163	1.0574	1.20846	1.20846	0.906344	1.51057	0.906344	1.20846	1.35952	1.20846	1.66163	1.0574	1.96375	1.51057	1.81269	2.26586	1.96375	3.17221	1.81269	2.26586	2.41692	2.41692	1.51057	2.41692	1.20846	1.66163	2.26586	1.35952	2.26586	1.51057	1.96375	1.66163	3.02115	1.96375	1.35952	1.35952	2.56798	1.51057	1.35952	1.20846
3	0.970874	2.91262	0.485437	0.970874	0.970874	0.970874	1.45631	2.91262	0.970874	1.94175	0.970874	2.42718	0	0.970874	1.45631	0.970874	0.485437	0.485437	0.970874	1.45631	0.970874	0.970874	0.970874	1.45631	1.94175	0.485437	2.91262	4.36893	0	6.31068	0.970874	2.91262	1.45631	2.91262	2.91262	2.42718	2.91262	0.970874	2.42718	1.94175	1.45631	3.8835	3.39806	0.970874	1.45631	2.42718	1.94175	1.94175	0.970874
4	0.94518	0.756144	0.756144	1.00819	0.567108	0.94518	1.26024	0.819156	1.63831	1.19723	1.44928	1.51229	0.882168	1.32325	1.5753	1.76434	1.5753	0.819156	1.63831	1.38626	2.33144	1.95337	2.70951	1.82735	2.77253	3.90674	1.38626	7.12035	3.21361	3.65469	5.60807	1.51229	2.77253	1.70132	2.83554	2.14241	1.51229	1.38626	1.32325	2.01638	1.5753	1.13422	1.70132	1.5753	1.51229	1.38626	1.00819	1.0712	1.00819
5	1.71429	1.33333	1.33333	1.33333	1.52381	1.71429	1.14286	1.52381	1.33333	2.09524	1.33333	1.52381	1.52381	1.52381	1.33333	1.14286	1.90476	0.952381	1.14286	1.33333	1.33333	0.761905	1.71429	3.42857	1.90476	2.09524	2.66667	2.09524	2.28571	2.47619	2.28571	0.952381	1.52381	1.33333	2.09524	0.571429	1.71429	1.14286	2.28571	2.47619	1.52381	2.47619	1.90476	2.85714	0.571429	1.71429	1.14286	2.28571	1.14286
6	1.14504	1.9084	0.763359	0.763359	1.14504	1.9084	1.14504	1.9084	1.52672	1.52672	0.763359	1.9084	1.52672	1.52672	1.14504	1.9084	1.9084	2.29008	1.14504	0.381679	2.67176	1.52672	1.52672	1.9084	1.52672	1.9084	3.05344	1.9084	2.29008	1.52672	3.81679	2.29008	0.763359	1.9084	0.381679	1.9084	0.381679	3.43511	1.14504	3.81679	2.67176	0.381679	1.9084	1.52672	1.9084	1.52672	0.381679	2.67176	0.763359
7	1.22699	1.32924	1.53374	0.715746	1.02249	2.04499	1.94274	1.02249	2.04499	2.04499	1.43149	2.04499	1.22699	2.24949	2.04499	0.715746	1.22699	1.63599	1.84049	1.84049	2.45399	1.32924	2.96524	1.32924	2.65849	1.73824	1.63599	2.04499	3.06748	2.04499	2.86299	1.94274	1.73824	1.84049	1.73824	1.73824	1.63599	1.94274	1.53374	1.94274	1.73824	1.94274	0.817996	1.84049	1.94274	1.43149	1.22699	1.32924	1.63599
8	1.59411	1.22624	1.41018	1.28755	1.47149	1.71674	1.34887	1.28755	1.22624	1.16493	1.34887	1.71674	1.41018	1.71674	1.34887	1.59411	1.47149	1.28755	1.83936	1.5328	2.20723	1.83936	1.47149	1.65543	2.39117	1.5328	3.00429	1.59411	3.86266	2.88167	3.00429	3.00429	1.83936	2.20723	1.90067	2.57511	1.83936	1.04231	1.5328	1.41018	1.47149	1.65543	1.04231	1.59411	1.47149	1.5328	1.41018	1.41018	1.10362
9	0.566572	0.991501	1.13314	0.849858	0.708215	0.849858	0.991501	0.991501	0.283286	1.55807	1.41643	1.13314	1.41643	0.566572	0.991501	1.13314	1.41643	0.991501	1.983	1.27479	1.69972	2.54958	3.25779	2.26629	4.81586	2.83286	5.94901	5.38244	3.68272	8.2153	1.69972	5.52408	1.27479	2.40793	1.41643	1.84136	1.55807	1.69972	1.84136	0.849858	0.708215	0.849858	0.424929	0.708215	1.13314	1.27479	1.41643	0.708215	0.708215
10	0.944334	0.745527	0.994036	0.795229	1.34195	0.944334	0.447316	0.646123	1.34195	0.944334	1.29225	1.29225	1.24254	1.98807	1.14314	1.93837	1.59046	1.19284	1.93837	1.29225	3.42942	0.994036	2.98211	2.38569	1.68986	4.97018	1.68986	5.76541	6.80915	1.04374	5.666	2.7833	1.98807	2.33598	1.09344	2.08748	1.34195	1.19284	1.34195	1.19284	1.54076	1.14314	1.24254	1.59046	1.59046	1.39165	1.14314	1.09344	1.09344
11	2.14425	1.16959	1.36452	1.55945	1.94932	0.584795	0.974659	1.94932	1.36452	2.14425	0.974659	1.55945	1.36452	1.75439	1.94932	0.779727	1.55945	1.75439	2.53411	1.36452	1.16959	1.36452	1.16959	1.94932	1.75439	2.33918	1.75439	1.75439	2.72904	2.92398	1.55945	1.55945	1.36452	2.14425	1.36452	0.779727	1.36452	2.53411	1.75439	2.53411	1.36452	1.16959	2.53411	1.36452	2.33918	1.75439	2.14425	1.55945	1.36452
12	1.23626	1.69414	1.19048	1.05311	1.19048	1.32784	0.824176	1.55678	1.41941	1.37363	1.4652	1.23626	1.23626	1.60256	1.87729	1.60256	1.37363	1.51099	1.23626	1.19048	1.28205	1.0989	1.96886	1.51099	2.15201	1.60256	2.47253	2.74725	2.9304	5.08242	2.28938	4.25824	2.38095	4.07509	2.06044	2.51832	1.55678	1.87729	1.37363	1.60256	1.19048	1.37363	1.23626	1.28205	1.0989	1.69414	1.32784	1.05311	1.14469
[truncated: 11 more columns]

## Sheet: Figure_10g
Occurrence probabilities of ANT fast spindle peaks relative to parietal cortical spindles
	time
contact pair	-1.5	-1.45	-1.4	-1.35	-1.3	-1.25	-1.2	-1.15	-1.1	-1.05	-1	-0.95	-0.9	-0.85	-0.8	-0.75	-0.7	-0.65	-0.6	-0.55	-0.5	-0.45	-0.4	-0.35	-0.3	-0.25	-0.2	-0.15	-0.1	-0.05	0	0.05	0.1	0.15	0.2	0.25	0.3	0.35	0.4	0.45	0.5	0.55	0.6	0.65	0.7	0.75	0.8	0.85	0.9
1	0.939597	0.536913	0.939597	1.47651	1.27517	1.14094	1.34228	0.805369	1.14094	0.872483	0.805369	0.872483	1.67785	1.27517	0.939597	1.20805	1.27517	1.74497	1.47651	0.805369	1.20805	1.61074	1.74497	2.21477	2.14765	3.02013	2.81879	2.48322	4.09396	3.95973	2.08054	2.48322	3.28859	3.28859	1.54362	2.28188	2.21477	1.94631	1.47651	2.08054	2.01342	2.14765	1.47651	1.54362	1.00671	1.07383	1.67785	2.21477	1.07383
2	1.02564	0.732601	0.805861	1.17216	0.879121	1.4652	1.0989	0.805861	1.0989	0.879121	0.732601	0.879121	0.952381	1.17216	1.31868	1.0989	1.02564	1.68498	1.4652	1.90476	1.24542	1.02564	2.1978	1.90476	2.41758	4.0293	2.05128	2.5641	5.20147	4.46886	2.71062	3.663	4.0293	1.90476	3.51648	3.00366	1.90476	1.68498	2.12454	1.17216	1.4652	1.53846	1.4652	1.39194	1.17216	1.24542	1.0989	1.53846	1.0989
3	0	3.6036	0.900901	1.8018	2.7027	1.8018	2.7027	3.6036	0.900901	1.8018	0	0	0.900901	3.6036	1.8018	0	0	1.8018	2.7027	3.6036	0.900901	3.6036	0.900901	0	0	1.8018	2.7027	1.8018	4.5045	3.6036	1.8018	3.6036	2.7027	2.7027	4.5045	3.6036	3.6036	0.900901	2.7027	0	0.900901	0.900901	0	0	0.900901	0.900901	0.900901	0.900901	0.900901
4	1.0568	1.10084	0.616469	0.836636	0.572435	0.924703	1.40907	1.0568	1.0568	1.1889	1.1889	1.27697	1.14487	1.10084	1.01277	0.968736	1.321	1.1889	1.49714	1.62924	2.46587	1.4531	1.62924	3.25848	1.49714	4.18318	4.62351	1.84941	5.28402	3.12638	2.68604	3.52268	2.42184	2.73007	1.49714	2.20167	2.59797	1.40907	2.28974	1.62924	1.4531	2.02554	0.836636	1.49714	1.4531	1.1889	1.27697	1.54117	1.10084
5	1.13314	1.69972	0.849858	0.849858	2.26629	1.69972	1.983	0.566572	0.566572	0.849858	1.13314	1.13314	1.13314	0.849858	0.566572	1.69972	0.566572	0.566572	1.41643	1.983	1.69972	1.69972	2.26629	1.41643	3.11615	2.83286	2.26629	3.39943	4.53258	3.39943	2.26629	3.39943	1.983	3.11615	3.11615	1.69972	2.83286	0.849858	1.69972	1.69972	1.41643	1.983	1.41643	1.13314	2.26629	0.566572	0.849858	1.13314	1.41643
6	0	1.63934	0	0	3.27869	0	1.63934	3.27869	0	1.63934	1.63934	0	1.63934	1.63934	1.63934	3.27869	0	0	3.27869	0	1.63934	1.63934	1.63934	3.27869	8.19672	3.27869	0	1.63934	4.91803	4.91803	6.55738	1.63934	0	3.27869	1.63934	0	0	0	1.63934	0	3.27869	1.63934	0	0	1.63934	4.91803	0	1.63934	1.63934
7	3.125	1.875	0	0	0	0.625	1.875	1.875	0.625	1.25	1.875	2.5	0	1.25	1.25	0	3.125	1.25	1.25	0.625	3.125	3.75	2.5	1.875	5	3.125	0.625	3.125	2.5	3.75	4.375	2.5	3.125	3.125	1.25	0	0.625	0.625	1.25	1.875	1.25	0.625	0.625	2.5	1.25	2.5	1.25	1.25	1.875
8	1.62059	1.14395	0.762631	0.571973	0.85796	0.667302	0.85796	0.762631	0.85796	1.04862	1.3346	1.62059	0.667302	1.3346	1.04862	1.71592	1.81125	1.23928	0.953289	1.23928	2.19256	1.62059	0.953289	2.57388	1.71592	2.09724	2.66921	3.33651	3.90848	2.38322	3.52717	3.14585	2.47855	2.66921	2.76454	3.43184	2.19256	2.00191	1.62059	1.62059	2.09724	2.00191	1.62059	1.52526	1.52526	1.52526	1.90658	0.953289	1.90658
9	1.45406	1.65235	1.18969	1.1236	1.78453	1.52016	0.85922	1.0575	1.25578	1.1236	1.25578	0.793126	0.727032	0.991408	0.991408	1.1236	1.32188	1.18969	1.25578	1.38797	1.45406	1.1236	1.98282	1.52016	2.115	3.1725	2.70985	2.44547	3.2386	4.2961	3.2386	1.38797	2.84204	3.37079	2.1811	2.70985	2.1811	1.58625	1.18969	1.78453	1.85063	1.91672	1.38797	1.78453	1.65235	1.71844	1.98282	1.0575	1.32188
10	0.492611	0.60208	0.492611	0.547345	0.437876	0.656814	0.547345	0.547345	0.60208	0.821018	0.930487	0.437876	0.547345	1.03996	0.985222	1.09469	0.985222	1.4231	1.03996	1.36836	1.80624	0.875753	3.11987	3.0104	1.80624	4.87137	1.5873	3.83142	9.25014	2.07991	9.68801	6.29447	0.711549	4.87137	2.73673	1.36836	3.77668	1.69677	1.5873	1.53257	1.5873	1.53257	1.03996	1.31363	0.711549	0.985222	0.930487	1.03996	0.656814
11	1.24777	1.42602	1.42602	1.06952	1.60428	0.891266	1.24777	1.06952	1.42602	1.96078	2.31729	1.24777	1.42602	2.49554	1.60428	0.713012	1.42602	1.24777	1.06952	1.42602	1.78253	1.60428	2.6738	1.78253	2.49554	2.6738	2.13904	2.85205	3.74332	1.42602	3.0303	2.85205	1.42602	3.0303	2.13904	2.31729	1.42602	0.891266	0.713012	2.6738	1.24777	1.78253	1.06952	1.42602	1.78253	1.78253	2.31729	0.891266	1.60428
12	0.85796	1.04862	0.85796	1.62059	1.04862	1.04862	0.953289	1.23928	0.953289	0.762631	0.762631	1.71592	0.571973	1.42993	1.3346	1.42993	0.85796	0.571973	1.23928	2.00191	1.90658	1.3346	1.90658	1.3346	1.62059	2.57388	3.52717	1.81125	3.90848	3.05052	3.05052	4.86177	2.00191	4.09914	2.47855	3.05052	3.05052	2.66921	2.38322	1.42993	2.19256	1.81125	1.71592	1.90658	1.52526	1.42993	1.04862	0.953289	1.81125
control events
	time
contact pair	-1.5	-1.45	-1.4	-1.35	-1.3	-1.25	-1.2	-1.15	-1.1	-1.05	-1	-0.95	-0.9	-0.85	-0.8	-0.75	-0.7	-0.65	-0.6	-0.55	-0.5	-0.45	-0.4	-0.35	-0.3	-0.25	-0.2	-0.15	-0.1	-0.05	0	0.05	0.1	0.15	0.2	0.25	0.3	0.35	0.4	0.45	0.5	0.55	0.6	0.65	0.7	0.75	0.8	0.85	0.9
1	1.52788	0.993125	1.2987	1.45149	1.3751	1.45149	1.45149	1.98625	1.90985	2.06264	1.83346	1.45149	1.98625	2.13904	1.14591	1.2987	2.29183	1.2987	1.45149	2.13904	1.68067	1.2987	1.06952	1.14591	2.06264	1.60428	1.98625	1.52788	1.52788	2.06264	2.36822	1.68067	2.06264	1.68067	2.21543	1.68067	2.5974	2.21543	1.45149	1.75707	1.2987	2.21543	1.98625	1.68067	1.75707	1.06952	1.52788	0.91673	1.98625
2	1.10357	2.20713	1.10357	1.78268	1.01868	1.44312	2.54669	1.6129	1.95246	1.95246	2.03735	1.69779	0.933786	1.6129	1.6129	1.27334	1.44312	1.52801	1.01868	0.848896	2.12224	2.12224	1.86757	2.20713	2.03735	1.86757	2.03735	1.69779	2.03735	2.54669	1.69779	1.35823	1.86757	1.18846	1.52801	1.27334	1.78268	1.86757	1.6129	2.54669	1.95246	1.52801	2.12224	2.12224	1.35823	1.35823	1.52801	1.27334	1.52801
3	1.38889	2.77778	1.38889	0	0	2.77778	1.38889	0	2.77778	1.38889	1.38889	0	0	0	0	4.16667	2.77778	1.38889	1.38889	1.38889	1.38889	1.38889	2.77778	4.16667	2.77778	0	1.38889	4.16667	1.38889	2.77778	0	2.77778	2.77778	0	0	1.38889	1.38889	0	4.16667	2.77778	0	4.16667	1.38889	2.77778	4.16667	1.38889	4.16667	1.38889	4.16667
4	1.43678	1.32184	1.32184	1.66667	2.12644	1.37931	1.6092	1.43678	1.72414	1.55172	1.78161	1.32184	1.37931	1.89655	1.83908	1.37931	1.78161	1.26437	1.95402	1.14943	1.95402	1.78161	1.6092	1.78161	1.6092	1.43678	1.72414	1.83908	2.29885	2.12644	1.72414	2.01149	2.29885	1.55172	2.18391	1.2069	1.43678	2.24138	1.37931	2.35632	2.12644	1.14943	1.66667	2.24138	2.18391	1.83908	1.55172	1.66667	1.6092
5	2.71084	0.903614	1.50602	1.20482	0.60241	1.80723	1.80723	0.60241	0.60241	1.50602	1.50602	0.301205	3.31325	3.01205	1.50602	1.20482	0.903614	0.903614	0.903614	1.80723	1.20482	1.50602	2.71084	2.10843	2.40964	1.20482	1.80723	2.71084	3.91566	1.50602	2.71084	1.20482	0.60241	3.01205	2.10843	0.903614	1.20482	1.80723	1.80723	1.50602	1.20482	0.60241	1.20482	1.20482	1.50602	0.903614	1.80723	1.20482	1.20482
6	4	2	2	0	2	0	0	0	2	0	0	4	0	0	0	2	2	6	0	0	2	6	2	4	2	4	0	2	0	2	2	2	6	8	0	6	0	0	0	0	4	4	0	0	2	2	0	4	2
7	3.00752	0.75188	0.75188	1.50376	0	2.25564	1.50376	0	3.00752	0.75188	2.25564	1.50376	0.75188	0.75188	2.25564	0.75188	0.75188	0	3.7594	0	2.25564	4.51128	1.50376	3.7594	3.00752	0.75188	0.75188	2.25564	1.50376	1.50376	1.50376	3.00752	1.50376	0.75188	3.7594	0.75188	0	0.75188	2.25564	1.50376	1.50376	2.25564	2.25564	5.26316	1.50376	0	3.00752	0.75188	1.50376
8	1.41388	1.02828	1.41388	1.79949	1.41388	1.41388	2.18509	1.28535	2.44216	2.05656	1.28535	1.02828	1.02828	1.54242	1.41388	1.41388	2.05656	1.79949	1.67095	1.28535	2.44216	1.54242	1.67095	1.41388	2.18509	1.79949	1.02828	1.28535	1.15681	2.31362	1.02828	2.31362	1.54242	1.41388	2.05656	1.67095	1.92802	1.67095	1.41388	1.92802	2.31362	1.67095	1.15681	2.05656	1.67095	0.899743	2.05656	1.92802	1.54242
9	1.35747	1.58371	2.33786	1.28205	1.20664	1.28205	1.73454	1.65913	1.88537	1.43288	1.43288	2.48869	1.20664	1.80995	2.26244	1.28205	1.65913	1.58371	1.73454	1.96078	1.80995	1.88537	1.5083	1.35747	1.96078	1.58371	1.43288	2.26244	1.58371	1.88537	1.65913	1.88537	1.96078	1.88537	2.48869	1.5083	1.58371	1.65913	1.80995	2.18703	2.0362	1.96078	1.20664	1.43288	1.5083	1.73454	1.28205	1.28205	1.35747
10	1.1045	1.52931	1.52931	1.27443	0.679694	1.7842	1.18946	1.69924	1.61427	1.86916	1.35939	1.61427	1.1045	1.95412	1.52931	1.69924	1.95412	2.37893	1.44435	1.86916	1.7842	1.86916	1.52931	1.7842	2.29397	1.95412	1.61427	1.27443	1.69924	1.69924	1.86916	1.61427	1.86916	2.12404	2.37893	2.03908	1.44435	2.03908	1.44435	1.18946	1.52931	1.95412	1.69924	1.95412	1.7842	1.61427	2.46389	1.35939	1.52931
11	1.13379	0.907029	1.5873	1.36054	1.36054	0.680272	0.907029	1.5873	2.49433	1.81406	2.26757	1.36054	1.36054	1.13379	1.5873	2.26757	2.26757	1.81406	2.26757	1.13379	2.26757	2.26757	1.5873	0.907029	1.13379	2.26757	0.907029	2.04082	2.94785	1.81406	2.04082	2.04082	2.72109	2.26757	2.26757	1.81406	1.36054	1.5873	1.13379	1.36054	1.13379	1.81406	0.680272	1.5873	2.49433	2.49433	0.907029	2.94785	1.36054
12	2	0.933333	1.6	1.06667	2.4	2.26667	1.2	1.6	1.6	1.6	1.73333	1.06667	1.6	2.13333	1.86667	1.33333	2.13333	1.46667	2.66667	1.73333	1.86667	1.86667	1.73333	2.4	1.46667	1.2	1.86667	1.6	1.46667	1.33333	1.86667	2.4	1.73333	1.73333	2	1.6	1.86667	1.86667	0.8	1.46667	1.86667	2.4	1.6	1.33333	1.2	1.6	0.666667	2	2
[truncated: 11 more columns]

## Sheet: Figure_10h
Occurrence probabilities of ANT slow spindle peaks relative to parietal cortical spindles
	time
contact pair	-1.5	-1.45	-1.4	-1.35	-1.3	-1.25	-1.2	-1.15	-1.1	-1.05	-1	-0.95	-0.9	-0.85	-0.8	-0.75	-0.7	-0.65	-0.6	-0.55	-0.5	-0.45	-0.4	-0.35	-0.3	-0.25	-0.2	-0.15	-0.1	-0.05	0	0.05	0.1	0.15	0.2	0.25	0.3	0.35	0.4	0.45	0.5	0.55	0.6	0.65	0.7	0.75	0.8	0.85	0.9
1	0.866551	1.7331	0.866551	0.866551	1.90641	1.38648	0.866551	0.693241	2.07972	1.90641	1.03986	1.21317	1.7331	1.7331	2.25303	1.38648	1.38648	1.03986	1.55979	1.38648	2.25303	1.90641	2.42634	1.90641	4.15945	1.7331	2.25303	1.03986	2.77296	2.59965	2.25303	1.7331	1.7331	1.7331	3.4662	2.25303	2.42634	1.55979	2.07972	2.07972	1.03986	1.38648	0.866551	1.90641	1.55979	1.03986	1.55979	0.693241	1.38648
2	0.823045	1.64609	1.64609	1.02881	1.02881	1.23457	1.85185	0.823045	0.823045	1.44033	1.23457	1.44033	0.823045	1.23457	1.64609	1.23457	1.23457	1.23457	1.64609	1.64609	0.617284	1.02881	1.23457	2.6749	3.08642	2.26337	2.46914	1.44033	2.6749	2.88066	2.26337	2.46914	3.08642	1.64609	2.26337	1.23457	2.26337	1.85185	2.6749	2.46914	1.64609	1.64609	2.88066	2.46914	0.823045	3.08642	0.823045	1.64609	1.44033
3	2.74725	2.1978	2.1978	2.74725	0	1.0989	1.64835	1.64835	0.549451	0.549451	0.549451	1.64835	3.84615	0	1.0989	1.0989	0.549451	0.549451	2.1978	0.549451	3.2967	1.0989	1.0989	0	4.3956	3.2967	3.2967	0.549451	1.0989	0.549451	1.0989	1.64835	0.549451	1.0989	2.74725	1.64835	2.1978	1.64835	2.1978	3.2967	0.549451	3.84615	2.74725	1.0989	1.0989	1.64835	3.2967	2.1978	1.0989
4	0.870322	0.609225	1.04439	1.39252	1.04439	0.957354	1.04439	0.957354	1.47955	1.65361	1.04439	1.30548	1.21845	1.13142	1.56658	1.30548	1.39252	1.13142	1.13142	1.82768	1.21845	3.48129	0.957354	3.39426	2.00174	3.04613	4.78677	1.30548	5.48303	3.65535	4.09051	3.91645	1.82768	3.13316	1.21845	1.82768	1.82768	1.56658	2.61097	0.957354	1.82768	1.39252	1.74064	1.74064	0.696258	1.74064	1.39252	2.08877	1.13142
5	1.87668	0.536193	1.34048	1.34048	2.14477	2.14477	1.34048	1.07239	0.80429	2.14477	0.536193	1.34048	1.07239	1.07239	1.60858	1.07239	2.68097	0.536193	3.48525	1.60858	1.60858	1.07239	0.80429	1.60858	2.41287	2.14477	1.87668	2.14477	1.87668	3.48525	1.87668	2.14477	2.68097	1.07239	1.34048	1.34048	1.60858	1.87668	1.87668	1.60858	0.80429	1.87668	1.34048	2.14477	0.80429	2.68097	1.87668	1.87668	1.60858
6	1.52091	1.14068	1.52091	1.14068	0.380228	2.6616	1.14068	0.760456	2.6616	0.760456	1.52091	1.90114	1.90114	1.14068	2.6616	1.90114	0.760456	1.14068	0.760456	1.90114	3.80228	1.52091	1.90114	1.52091	2.28137	1.14068	2.28137	1.52091	3.04183	1.14068	1.90114	1.14068	1.52091	1.14068	0	3.42205	2.28137	1.90114	1.90114	1.14068	0.760456	1.90114	1.90114	1.14068	4.18251	0.380228	1.14068	1.90114	3.42205
7	1.02249	1.43149	1.02249	1.43149	1.22699	1.02249	1.02249	1.02249	1.84049	1.43149	2.04499	3.47648	1.22699	2.24949	2.24949	2.04499	1.84049	0.817996	1.43149	1.43149	2.65849	1.43149	1.63599	1.84049	2.24949	0.817996	2.45399	1.22699	3.68098	2.04499	2.45399	1.02249	2.65849	2.65849	2.65849	1.43149	1.02249	1.63599	1.63599	1.63599	1.43149	0.204499	2.65849	1.63599	0.613497	1.84049	1.43149	1.84049	1.84049
8	1.54083	1.12994	1.07858	1.33539	1.69492	1.95172	1.59219	1.48947	1.69492	1.12994	1.54083	1.54083	1.38675	1.33539	1.90036	1.12994	1.59219	1.43811	1.59219	1.28403	1.43811	1.79764	1.28403	1.59219	2.41397	1.33539	3.33847	1.02722	4.26297	1.43811	4.67386	2.00308	2.72214	1.54083	1.95172	1.95172	1.95172	1.48947	1.38675	1.1813	1.849	1.74628	1.69492	1.23267	1.74628	1.38675	1.07858	1.74628	1.54083
9	0.733496	1.71149	0.977995	1.22249	0.488998	1.95599	1.71149	1.22249	1.71149	0	0.977995	1.22249	1.71149	1.22249	1.22249	1.71149	1.22249	2.44499	1.71149	1.95599	1.46699	2.20049	1.71149	3.66748	3.66748	1.71149	3.91198	1.46699	2.20049	4.40098	2.93399	3.42298	0.733496	2.44499	2.44499	2.93399	1.71149	1.71149	1.95599	2.20049	0.488998	0.733496	1.22249	1.22249	1.22249	1.46699	1.71149	1.22249	0.977995
10	0.511509	0.575448	0.767263	0.44757	1.47059	0.703325	0.895141	0.831202	1.72634	1.1509	1.1509	1.27877	1.59847	1.85422	1.53453	1.85422	1.72634	1.21483	1.85422	2.10997	2.30179	2.62148	2.17391	2.62148	1.53453	2.87724	3.06905	1.91816	7.16113	1.79028	5.81841	4.28389	0.44757	2.74936	1.1509	2.10997	1.91816	1.27877	2.04604	1.40665	1.21483	1.40665	1.21483	1.72634	1.34271	0.959079	1.34271	1.53453	1.53453
11	1.65837	1.65837	1.16086	1.49254	1.99005	1.16086	0.331675	2.32172	1.65837	2.15589	1.65837	1.3267	1.65837	1.99005	2.32172	1.82421	1.65837	1.3267	1.49254	2.32172	1.82421	0.995025	1.16086	1.3267	1.82421	1.49254	1.65837	1.65837	2.98507	2.32172	3.81426	1.49254	2.15589	1.49254	1.3267	1.82421	1.65837	2.32172	1.3267	1.16086	1.82421	1.82421	1.49254	1.16086	1.3267	1.49254	1.82421	1.49254	1.49254
12	1.16761	1.69492	1.20527	1.20527	1.35593	1.65725	1.01695	1.65725	1.65725	1.43126	1.2806	1.43126	1.20527	1.50659	0.903955	0.979284	1.31827	0.903955	1.09228	0.94162	1.12994	1.2806	1.3936	1.12994	1.99623	0.94162	2.44821	1.61959	4.55744	6.17702	2.74953	6.85499	1.77024	3.99247	1.58192	3.12618	1.69492	1.20527	1.24294	1.09228	0.828625	0.979284	1.05461	1.35593	1.2806	1.20527	1.35593	1.2806	1.12994
control events
	time
contact pair	-1.5	-1.45	-1.4	-1.35	-1.3	-1.25	-1.2	-1.15	-1.1	-1.05	-1	-0.95	-0.9	-0.85	-0.8	-0.75	-0.7	-0.65	-0.6	-0.55	-0.5	-0.45	-0.4	-0.35	-0.3	-0.25	-0.2	-0.15	-0.1	-0.05	0	0.05	0.1	0.15	0.2	0.25	0.3	0.35	0.4	0.45	0.5	0.55	0.6	0.65	0.7	0.75	0.8	0.85	0.9
1	1.69811	2.26415	1.32075	1.69811	0.754717	2.07547	1.69811	1.88679	2.26415	1.13208	2.07547	1.50943	1.69811	1.13208	0.943396	1.32075	1.13208	1.13208	1.13208	1.32075	1.88679	3.01887	0.943396	1.13208	1.13208	1.32075	1.69811	1.50943	1.13208	1.32075	2.07547	1.88679	2.26415	1.88679	1.88679	2.07547	1.13208	2.26415	1.50943	2.07547	1.32075	1.69811	2.45283	2.64151	2.83019	1.32075	1.32075	1.69811	2.07547
2	2.55754	2.30179	1.79028	1.02302	0.511509	0.511509	1.27877	2.30179	1.79028	1.53453	1.53453	1.02302	1.27877	2.55754	1.79028	2.55754	1.27877	2.04604	1.27877	0.511509	1.79028	3.06905	2.04604	0.767263	0.767263	2.8133	2.55754	2.30179	1.02302	1.79028	0.767263	1.02302	2.30179	2.30179	1.27877	1.02302	1.53453	1.27877	1.02302	2.04604	1.79028	2.04604	1.79028	2.30179	2.8133	1.27877	1.27877	1.27877	1.02302
3	0	2.82486	1.69492	1.12994	1.69492	2.25989	1.12994	1.12994	2.25989	2.25989	1.69492	0.564972	2.25989	0	1.12994	0	2.25989	1.69492	1.69492	1.69492	2.82486	2.82486	0.564972	0	3.38983	1.69492	2.25989	1.69492	1.69492	2.82486	0.564972	1.69492	1.69492	1.12994	0.564972	0.564972	1.12994	2.25989	1.12994	3.9548	0	1.69492	1.69492	2.82486	2.25989	1.69492	3.9548	1.12994	2.25989
4	2.30352	1.62602	1.49051	2.16802	1.35501	1.08401	0.948509	2.03252	1.21951	1.62602	1.35501	1.62602	1.89702	1.76152	1.21951	2.30352	1.35501	2.03252	2.43902	0.948509	1.08401	1.35501	1.62602	1.89702	1.35501	2.30352	1.21951	1.76152	2.84553	1.49051	1.89702	1.89702	1.49051	1.89702	1.08401	1.21951	1.76152	2.30352	1.62602	1.49051	1.89702	1.62602	1.49051	1.62602	1.21951	1.08401	1.35501	2.30352	2.57453
5	2.31362	1.79949	2.82776	0.771208	1.54242	1.54242	1.28535	2.05656	1.54242	0.771208	1.54242	2.05656	2.57069	1.54242	2.31362	0.771208	1.02828	1.54242	1.79949	3.3419	2.57069	2.31362	1.54242	1.28535	2.05656	1.54242	0.514139	2.05656	1.28535	1.28535	1.54242	1.54242	1.54242	1.54242	2.31362	1.54242	2.31362	0.514139	2.05656	1.54242	2.31362	0.771208	0.514139	1.79949	2.57069	1.28535	1.54242	2.05656	1.54242
6	1.11111	0.740741	2.22222	2.59259	2.59259	2.59259	2.22222	1.11111	1.48148	1.48148	0.37037	2.22222	1.85185	2.22222	1.85185	1.85185	1.48148	2.59259	1.48148	1.85185	1.85185	1.48148	0.740741	1.48148	1.48148	1.85185	2.59259	2.96296	1.85185	1.85185	2.59259	2.22222	1.85185	0.740741	1.11111	2.22222	1.11111	2.22222	1.11111	1.85185	1.11111	1.48148	1.85185	0.740741	1.11111	2.59259	0.37037	2.96296	2.22222
7	1.92308	2.35043	1.7094	0.641026	1.7094	2.35043	2.5641	0.641026	1.28205	1.7094	0.854701	1.7094	1.49573	1.28205	1.06838	2.13675	1.7094	1.49573	1.49573	2.35043	1.92308	1.28205	1.49573	1.06838	2.5641	1.06838	1.49573	1.28205	4.05983	2.13675	2.13675	1.06838	1.7094	3.20513	1.28205	2.35043	2.13675	0.854701	1.28205	0.854701	2.99145	2.13675	1.49573	0.854701	0.854701	1.28205	2.13675	1.92308	1.28205
8	1.47874	1.47874	1.84843	1.78681	2.21811	2.03327	1.66359	1.66359	1.41713	1.97166	1.04744	1.54036	1.17067	1.10906	1.84843	1.60197	1.35551	1.84843	1.91004	1.41713	2.03327	1.97166	1.2939	1.54036	1.66359	1.17067	1.78681	2.03327	2.40296	1.7252	2.5878	1.7252	1.78681	1.7252	2.03327	2.27973	1.04744	1.60197	1.84843	1.7252	2.09489	1.60197	1.7252	1.66359	1.35551	1.35551	2.27973	1.47874	1.78681
9	2.85714	0.571429	0.285714	1.42857	1.14286	1.42857	2.57143	1.14286	2	1.14286	2.85714	2.28571	2.57143	1.14286	2.57143	2.85714	1.42857	1.71429	1.14286	1.71429	0.857143	1.71429	1.14286	3.42857	1.14286	0.857143	1.42857	0.571429	1.14286	2.57143	2.57143	1.14286	1.42857	1.71429	0.857143	1.42857	1.42857	2	1.42857	2.57143	2	1.71429	1.42857	2	0.857143	3.71429	1.14286	2	0.857143
10	1.19522	2.49004	0.996016	1.99203	1.69323	1.39442	2.39044	1.99203	1.89243	1.39442	1.59363	1.49402	1.09562	1.09562	1.39442	1.49402	1.79283	1.79283	2.09163	1.79283	1.99203	1.89243	0.896414	1.69323	1.89243	2.19124	2.19124	1.69323	1.89243	1.79283	2.39044	1.29482	1.39442	1.29482	2.29084	2.19124	1.79283	1.29482	1.29482	1.09562	0.996016	1.59363	1.69323	1.49402	1.59363	2.09163	0.896414	1.59363	1.29482
11	2.05761	1.44033	1.44033	2.26337	2.46914	2.46914	2.46914	0.617284	0.617284	1.85185	2.6749	1.64609	1.85185	1.23457	1.64609	2.6749	1.85185	1.85185	1.02881	1.85185	2.05761	1.44033	1.64609	1.44033	1.64609	0.617284	1.64609	2.26337	2.26337	1.23457	1.44033	2.05761	2.05761	1.85185	1.64609	2.88066	0.617284	2.05761	1.23457	0.411523	2.46914	1.23457	1.44033	2.88066	2.05761	1.23457	1.23457	1.23457	1.85185
12	1.4064	1.60039	1.21242	0.921435	1.26091	0.969932	1.4549	1.4064	1.4064	1.69738	1.84287	1.93986	1.55189	1.84287	1.93986	1.55189	1.60039	1.89137	1.26091	1.4064	1.84287	2.03686	1.64888	1.79437	2.08535	1.69738	1.74588	1.79437	2.61882	2.42483	2.08535	1.74588	2.27934	2.32784	1.93986	1.84287	1.84287	1.4064	1.60039	1.74588	1.21242	2.13385	1.84287	1.4064	1.4549	1.69738	1.21242	1.4064	2.13385
[truncated: 11 more columns]

## Sheet: Figure_10i
Occurrence probabilities of ANT fast spindle peaks relative to parietal cortical spindles
	time
contact pair	-1.5	-1.45	-1.4	-1.35	-1.3	-1.25	-1.2	-1.15	-1.1	-1.05	-1	-0.95	-0.9	-0.85	-0.8	-0.75	-0.7	-0.65	-0.6	-0.55	-0.5	-0.45	-0.4	-0.35	-0.3	-0.25	-0.2	-0.15	-0.1	-0.05	0	0.05	0.1	0.15	0.2	0.25	0.3	0.35	0.4	0.45	0.5	0.55	0.6	0.65	0.7	0.75	0.8	0.85	0.9
1	0.939597	0.536913	0.939597	1.47651	1.27517	1.14094	1.34228	0.805369	1.14094	0.872483	0.805369	0.872483	1.67785	1.27517	0.939597	1.20805	1.27517	1.74497	1.47651	0.805369	1.20805	1.61074	1.74497	2.21477	2.14765	3.02013	2.81879	2.48322	4.09396	3.95973	2.08054	2.48322	3.28859	3.28859	1.54362	2.28188	2.21477	1.94631	1.47651	2.08054	2.01342	2.14765	1.47651	1.54362	1.00671	1.07383	1.67785	2.21477	1.07383
2	1.02564	0.732601	0.805861	1.17216	0.879121	1.4652	1.0989	0.805861	1.0989	0.879121	0.732601	0.879121	0.952381	1.17216	1.31868	1.0989	1.02564	1.68498	1.4652	1.90476	1.24542	1.02564	2.1978	1.90476	2.41758	4.0293	2.05128	2.5641	5.20147	4.46886	2.71062	3.663	4.0293	1.90476	3.51648	3.00366	1.90476	1.68498	2.12454	1.17216	1.4652	1.53846	1.4652	1.39194	1.17216	1.24542	1.0989	1.53846	1.0989
3	0	3.6036	0.900901	1.8018	2.7027	1.8018	2.7027	3.6036	0.900901	1.8018	0	0	0.900901	3.6036	1.8018	0	0	1.8018	2.7027	3.6036	0.900901	3.6036	0.900901	0	0	1.8018	2.7027	1.8018	4.5045	3.6036	1.8018	3.6036	2.7027	2.7027	4.5045	3.6036	3.6036	0.900901	2.7027	0	0.900901	0.900901	0	0	0.900901	0.900901	0.900901	0.900901	0.900901
4	1.0568	1.10084	0.616469	0.836636	0.572435	0.924703	1.40907	1.0568	1.0568	1.1889	1.1889	1.27697	1.14487	1.10084	1.01277	0.968736	1.321	1.1889	1.49714	1.62924	2.46587	1.4531	1.62924	3.25848	1.49714	4.18318	4.62351	1.84941	5.28402	3.12638	2.68604	3.52268	2.42184	2.73007	1.49714	2.20167	2.59797	1.40907	2.28974	1.62924	1.4531	2.02554	0.836636	1.49714	1.4531	1.1889	1.27697	1.54117	1.10084
5	1.13314	1.69972	0.849858	0.849858	2.26629	1.69972	1.983	0.566572	0.566572	0.849858	1.13314	1.13314	1.13314	0.849858	0.566572	1.69972	0.566572	0.566572	1.41643	1.983	1.69972	1.69972	2.26629	1.41643	3.11615	2.83286	2.26629	3.39943	4.53258	3.39943	2.26629	3.39943	1.983	3.11615	3.11615	1.69972	2.83286	0.849858	1.69972	1.69972	1.41643	1.983	1.41643	1.13314	2.26629	0.566572	0.849858	1.13314	1.41643
6	0	1.63934	0	0	3.27869	0	1.63934	3.27869	0	1.63934	1.63934	0	1.63934	1.63934	1.63934	3.27869	0	0	3.27869	0	1.63934	1.63934	1.63934	3.27869	8.19672	3.27869	0	1.63934	4.91803	4.91803	6.55738	1.63934	0	3.27869	1.63934	0	0	0	1.63934	0	3.27869	1.63934	0	0	1.63934	4.91803	0	1.63934	1.63934
7	3.125	1.875	0	0	0	0.625	1.875	1.875	0.625	1.25	1.875	2.5	0	1.25	1.25	0	3.125	1.25	1.25	0.625	3.125	3.75	2.5	1.875	5	3.125	0.625	3.125	2.5	3.75	4.375	2.5	3.125	3.125	1.25	0	0.625	0.625	1.25	1.875	1.25	0.625	0.625	2.5	1.25	2.5	1.25	1.25	1.875
8	1.62059	1.14395	0.762631	0.571973	0.85796	0.667302	0.85796	0.762631	0.85796	1.04862	1.3346	1.62059	0.667302	1.3346	1.04862	1.71592	1.81125	1.23928	0.953289	1.23928	2.19256	1.62059	0.953289	2.57388	1.71592	2.09724	2.66921	3.33651	3.90848	2.38322	3.52717	3.14585	2.47855	2.66921	2.76454	3.43184	2.19256	2.00191	1.62059	1.62059	2.09724	2.00191	1.62059	1.52526	1.52526	1.52526	1.90658	0.953289	1.90658
9	1.45406	1.65235	1.18969	1.1236	1.78453	1.52016	0.85922	1.0575	1.25578	1.1236	1.25578	0.793126	0.727032	0.991408	0.991408	1.1236	1.32188	1.18969	1.25578	1.38797	1.45406	1.1236	1.98282	1.52016	2.115	3.1725	2.70985	2.44547	3.2386	4.2961	3.2386	1.38797	2.84204	3.37079	2.1811	2.70985	2.1811	1.58625	1.18969	1.78453	1.85063	1.91672	1.38797	1.78453	1.65235	1.71844	1.98282	1.0575	1.32188
10	0.492611	0.60208	0.492611	0.547345	0.437876	0.656814	0.547345	0.547345	0.60208	0.821018	0.930487	0.437876	0.547345	1.03996	0.985222	1.09469	0.985222	1.4231	1.03996	1.36836	1.80624	0.875753	3.11987	3.0104	1.80624	4.87137	1.5873	3.83142	9.25014	2.07991	9.68801	6.29447	0.711549	4.87137	2.73673	1.36836	3.77668	1.69677	1.5873	1.53257	1.5873	1.53257	1.03996	1.31363	0.711549	0.985222	0.930487	1.03996	0.656814
11	1.24777	1.42602	1.42602	1.06952	1.60428	0.891266	1.24777	1.06952	1.42602	1.96078	2.31729	1.24777	1.42602	2.49554	1.60428	0.713012	1.42602	1.24777	1.06952	1.42602	1.78253	1.60428	2.6738	1.78253	2.49554	2.6738	2.13904	2.85205	3.74332	1.42602	3.0303	2.85205	1.42602	3.0303	2.13904	2.31729	1.42602	0.891266	0.713012	2.6738	1.24777	1.78253	1.06952	1.42602	1.78253	1.78253	2.31729	0.891266	1.60428
12	0.85796	1.04862	0.85796	1.62059	1.04862	1.04862	0.953289	1.23928	0.953289	0.762631	0.762631	1.71592	0.571973	1.42993	1.3346	1.42993	0.85796	0.571973	1.23928	2.00191	1.90658	1.3346	1.90658	1.3346	1.62059	2.57388	3.52717	1.81125	3.90848	3.05052	3.05052	4.86177	2.00191	4.09914	2.47855	3.05052	3.05052	2.66921	2.38322	1.42993	2.19256	1.81125	1.71592	1.90658	1.52526	1.42993	1.04862	0.953289	1.81125
Occurrence probabilities of ANT slow spindle peaks relative to parietal cortical spindles
	time
contact pair	-1.5	-1.45	-1.4	-1.35	-1.3	-1.25	-1.2	-1.15	-1.1	-1.05	-1	-0.95	-0.9	-0.85	-0.8	-0.75	-0.7	-0.65	-0.6	-0.55	-0.5	-0.45	-0.4	-0.35	-0.3	-0.25	-0.2	-0.15	-0.1	-0.05	0	0.05	0.1	0.15	0.2	0.25	0.3	0.35	0.4	0.45	0.5	0.55	0.6	0.65	0.7	0.75	0.8	0.85	0.9
1	0.866551	1.7331	0.866551	0.866551	1.90641	1.38648	0.866551	0.693241	2.07972	1.90641	1.03986	1.21317	1.7331	1.7331	2.25303	1.38648	1.38648	1.03986	1.55979	1.38648	2.25303	1.90641	2.42634	1.90641	4.15945	1.7331	2.25303	1.03986	2.77296	2.59965	2.25303	1.7331	1.7331	1.7331	3.4662	2.25303	2.42634	1.55979	2.07972	2.07972	1.03986	1.38648	0.866551	1.90641	1.55979	1.03986	1.55979	0.693241	1.38648
2	0.823045	1.64609	1.64609	1.02881	1.02881	1.23457	1.85185	0.823045	0.823045	1.44033	1.23457	1.44033	0.823045	1.23457	1.64609	1.23457	1.23457	1.23457	1.64609	1.64609	0.617284	1.02881	1.23457	2.6749	3.08642	2.26337	2.46914	1.44033	2.6749	2.88066	2.26337	2.46914	3.08642	1.64609	2.26337	1.23457	2.26337	1.85185	2.6749	2.46914	1.64609	1.64609	2.88066	2.46914	0.823045	3.08642	0.823045	1.64609	1.44033
3	2.74725	2.1978	2.1978	2.74725	0	1.0989	1.64835	1.64835	0.549451	0.549451	0.549451	1.64835	3.84615	0	1.0989	1.0989	0.549451	0.549451	2.1978	0.549451	3.2967	1.0989	1.0989	0	4.3956	3.2967	3.2967	0.549451	1.0989	0.549451	1.0989	1.64835	0.549451	1.0989	2.74725	1.64835	2.1978	1.64835	2.1978	3.2967	0.549451	3.84615	2.74725	1.0989	1.0989	1.64835	3.2967	2.1978	1.0989
4	0.870322	0.609225	1.04439	1.39252	1.04439	0.957354	1.04439	0.957354	1.47955	1.65361	1.04439	1.30548	1.21845	1.13142	1.56658	1.30548	1.39252	1.13142	1.13142	1.82768	1.21845	3.48129	0.957354	3.39426	2.00174	3.04613	4.78677	1.30548	5.48303	3.65535	4.09051	3.91645	1.82768	3.13316	1.21845	1.82768	1.82768	1.56658	2.61097	0.957354	1.82768	1.39252	1.74064	1.74064	0.696258	1.74064	1.39252	2.08877	1.13142
5	1.87668	0.536193	1.34048	1.34048	2.14477	2.14477	1.34048	1.07239	0.80429	2.14477	0.536193	1.34048	1.07239	1.07239	1.60858	1.07239	2.68097	0.536193	3.48525	1.60858	1.60858	1.07239	0.80429	1.60858	2.41287	2.14477	1.87668	2.14477	1.87668	3.48525	1.87668	2.14477	2.68097	1.07239	1.34048	1.34048	1.60858	1.87668	1.87668	1.60858	0.80429	1.87668	1.34048	2.14477	0.80429	2.68097	1.87668	1.87668	1.60858
6	1.52091	1.14068	1.52091	1.14068	0.380228	2.6616	1.14068	0.760456	2.6616	0.760456	1.52091	1.90114	1.90114	1.14068	2.6616	1.90114	0.760456	1.14068	0.760456	1.90114	3.80228	1.52091	1.90114	1.52091	2.28137	1.14068	2.28137	1.52091	3.04183	1.14068	1.90114	1.14068	1.52091	1.14068	0	3.42205	2.28137	1.90114	1.90114	1.14068	0.760456	1.90114	1.90114	1.14068	4.18251	0.380228	1.14068	1.90114	3.42205
7	1.02249	1.43149	1.02249	1.43149	1.22699	1.02249	1.02249	1.02249	1.84049	1.43149	2.04499	3.47648	1.22699	2.24949	2.24949	2.04499	1.84049	0.817996	1.43149	1.43149	2.65849	1.43149	1.63599	1.84049	2.24949	0.817996	2.45399	1.22699	3.68098	2.04499	2.45399	1.02249	2.65849	2.65849	2.65849	1.43149	1.02249	1.63599	1.63599	1.63599	1.43149	0.204499	2.65849	1.63599	0.613497	1.84049	1.43149	1.84049	1.84049
8	1.54083	1.12994	1.07858	1.33539	1.69492	1.95172	1.59219	1.48947	1.69492	1.12994	1.54083	1.54083	1.38675	1.33539	1.90036	1.12994	1.59219	1.43811	1.59219	1.28403	1.43811	1.79764	1.28403	1.59219	2.41397	1.33539	3.33847	1.02722	4.26297	1.43811	4.67386	2.00308	2.72214	1.54083	1.95172	1.95172	1.95172	1.48947	1.38675	1.1813	1.849	1.74628	1.69492	1.23267	1.74628	1.38675	1.07858	1.74628	1.54083
9	0.733496	1.71149	0.977995	1.22249	0.488998	1.95599	1.71149	1.22249	1.71149	0	0.977995	1.22249	1.71149	1.22249	1.22249	1.71149	1.22249	2.44499	1.71149	1.95599	1.46699	2.20049	1.71149	3.66748	3.66748	1.71149	3.91198	1.46699	2.20049	4.40098	2.93399	3.42298	0.733496	2.44499	2.44499	2.93399	1.71149	1.71149	1.95599	2.20049	0.488998	0.733496	1.22249	1.22249	1.22249	1.46699	1.71149	1.22249	0.977995
10	0.511509	0.575448	0.767263	0.44757	1.47059	0.703325	0.895141	0.831202	1.72634	1.1509	1.1509	1.27877	1.59847	1.85422	1.53453	1.85422	1.72634	1.21483	1.85422	2.10997	2.30179	2.62148	2.17391	2.62148	1.53453	2.87724	3.06905	1.91816	7.16113	1.79028	5.81841	4.28389	0.44757	2.74936	1.1509	2.10997	1.91816	1.27877	2.04604	1.40665	1.21483	1.40665	1.21483	1.72634	1.34271	0.959079	1.34271	1.53453	1.53453
11	1.65837	1.65837	1.16086	1.49254	1.99005	1.16086	0.331675	2.32172	1.65837	2.15589	1.65837	1.3267	1.65837	1.99005	2.32172	1.82421	1.65837	1.3267	1.49254	2.32172	1.82421	0.995025	1.16086	1.3267	1.82421	1.49254	1.65837	1.65837	2.98507	2.32172	3.81426	1.49254	2.15589	1.49254	1.3267	1.82421	1.65837	2.32172	1.3267	1.16086	1.82421	1.82421	1.49254	1.16086	1.3267	1.49254	1.82421	1.49254	1.49254
12	1.16761	1.69492	1.20527	1.20527	1.35593	1.65725	1.01695	1.65725	1.65725	1.43126	1.2806	1.43126	1.20527	1.50659	0.903955	0.979284	1.31827	0.903955	1.09228	0.94162	1.12994	1.2806	1.3936	1.12994	1.99623	0.94162	2.44821	1.61959	4.55744	6.17702	2.74953	6.85499	1.77024	3.99247	1.58192	3.12618	1.69492	1.20527	1.24294	1.09228	0.828625	0.979284	1.05461	1.35593	1.2806	1.20527	1.35593	1.2806	1.12994
[truncated: 11 more columns]
