# Supplementary material for: The human thalamus orchestrates neocortical oscillations during NREM sleep
Source: Nat Commun. 2022 Sep 5;13:5231. doi: 10.1038/s41467-022-32840-w (PMC9445182; doi:10.1038/s41467-022-32840-w)
Supplement: Supplementary file 4 — Source Data [file 41467_2022_32840_MOESM4_ESM.zip › source_data_suppl_fig11.xlsx]

## Sheet: Figure_11a
Occurrence probabilities of MD fast spindle peaks relative to cortical spindles
	time
contact pair	-1.5	-1.45	-1.4	-1.35	-1.3	-1.25	-1.2	-1.15	-1.1	-1.05	-1	-0.95	-0.9	-0.85	-0.8	-0.75	-0.7	-0.65	-0.6	-0.55	-0.5	-0.45	-0.4	-0.35	-0.3	-0.25	-0.2	-0.15	-0.1	-0.05	0	0.05	0.1	0.15	0.2	0.25	0.3	0.35	0.4	0.45	0.5	0.55	0.6	0.65	0.7	0.75	0.8	0.85	0.9
1	1.18624	0.830368	0.711744	1.30486	0.237248	0.711744	0.830368	0.830368	0.830368	1.18624	1.06762	0.474496	1.77936	0.948992	1.42349	0.948992	1.18624	0.948992	1.66074	1.66074	1.66074	2.37248	1.89798	2.13523	2.60973	3.91459	3.67734	2.4911	4.38909	2.9656	4.03321	2.25386	3.55872	2.4911	1.77936	2.25386	2.72835	1.30486	1.77936	2.01661	1.66074	1.89798	1.89798	2.4911	1.30486	1.06762	0.830368	0.948992	1.42349
2	0.541516	1.08303	0.902527	0.722022	0.541516	0.361011	0.541516	0.722022	0.541516	0.361011	0.361011	0.180505	1.08303	0.541516	1.08303	0.902527	0.361011	1.26354	0.722022	1.44404	1.62455	1.26354	3.4296	3.06859	1.98556	6.85921	2.88809	4.15162	9.56679	3.4296	7.76173	5.77617	1.62455	4.69314	3.97112	1.08303	1.98556	1.80505	1.80505	1.98556	1.08303	0.722022	2.16606	0.722022	0.541516	0.722022	0.361011	0.361011	0.722022
3	0	0	0	0	0	1.33333	0	0	0	0	1.33333	0	1.33333	1.33333	4	0	0	0	1.33333	1.33333	2.66667	0	2.66667	2.66667	2.66667	1.33333	1.33333	2.66667	4	13.3333	2.66667	9.33333	5.33333	0	4	2.66667	5.33333	1.33333	0	0	4	0	1.33333	0	1.33333	2.66667	0	0	1.33333
4	0.498339	0.664452	0.55371	0.996678	0.885936	1.16279	0.830565	1.10742	1.21816	0.609081	1.3289	1.21816	1.21816	0.609081	1.38427	1.16279	1.38427	1.27353	1.27353	1.55039	1.99336	1.43965	1.93798	2.21484	1.7165	3.98671	2.27021	2.32558	4.65116	2.71318	4.04208	4.15282	1.66113	3.433	2.54707	1.99336	2.71318	1.77187	3.0454	1.55039	1.55039	2.27021	1.05205	1.7165	1.3289	1.21816	1.55039	1.05205	2.49169
5	1.3624	0.544959	1.49864	1.3624	0.953678	0.953678	1.3624	1.08992	1.22616	0.544959	1.08992	1.22616	0.953678	0.953678	1.90736	1.77112	0.681199	0.817439	1.22616	0.953678	1.77112	2.45232	1.22616	2.17984	1.77112	1.63488	2.31608	2.31608	2.99728	2.58856	3.54223	3.40599	2.0436	3.95095	3.40599	2.7248	2.31608	2.86104	2.7248	1.63488	1.49864	1.3624	0.544959	1.3624	1.3624	1.3624	1.63488	2.0436	1.77112
6	0	0.806452	0	1.6129	0.806452	0	1.6129	0.806452	0	0.806452	0.806452	0	0	0.806452	0	0	0	0.806452	3.22581	0.806452	0	0.806452	4.03226	3.22581	3.22581	8.06452	4.03226	4.03226	12.0968	1.6129	5.64516	10.4839	2.41935	4.03226	3.22581	0	4.03226	1.6129	1.6129	1.6129	0.806452	0.806452	0.806452	0.806452	1.6129	0.806452	0.806452	0.806452	0.806452
7	1.0352	1.65631	0.621118	0.621118	0.414079	0.207039	1.44928	0.414079	0.828157	0.621118	1.0352	0.207039	0	0.414079	0.828157	0.621118	0.207039	0	1.0352	0.207039	1.65631	1.0352	3.10559	2.27743	1.86335	7.24638	4.14079	4.55487	14.6998	3.72671	8.28157	6.8323	1.44928	5.17598	1.65631	1.0352	2.48447	1.44928	1.24224	1.0352	0.207039	1.44928	0.621118	0.414079	0.414079	0.621118	0.414079	0.414079	0.621118
8	1.65517	1.37931	1.65517	1.37931	2.2069	1.65517	1.24138	1.7931	0.827586	1.10345	1.37931	2.34483	1.51724	1.51724	1.10345	1.24138	1.10345	1.37931	0.965517	0.965517	1.51724	1.7931	1.93103	1.65517	2.06897	1.65517	1.37931	2.06897	2.2069	1.93103	2.89655	1.93103	2.2069	2.06897	1.93103	1.7931	1.93103	1.37931	1.10345	1.65517	2.48276	1.37931	1.65517	1.7931	2.89655	1.51724	0.689655	2.62069	1.7931
9	1.22699	1.22699	1.22699	1.53374	1.84049	1.84049	1.22699	0.613497	1.53374	1.53374	0.920245	1.22699	0	1.53374	0.920245	0.613497	2.14724	0.613497	1.53374	1.22699	2.14724	1.53374	1.22699	1.53374	2.45399	2.14724	2.14724	3.37423	2.45399	1.53374	1.53374	0.613497	2.14724	3.37423	1.22699	4.60123	2.76074	2.45399	3.37423	2.14724	1.22699	1.22699	2.45399	1.84049	1.53374	1.84049	1.84049	2.14724	1.84049
10	1.67785	0.33557	0.671141	0.33557	1.34228	1.67785	2.01342	1.67785	1.00671	0.671141	2.34899	1.67785	1.67785	1.00671	0.671141	2.01342	1.67785	2.01342	3.02013	1.34228	1.00671	0.671141	1.34228	0.671141	2.01342	2.68456	2.68456	2.34899	1.00671	3.69128	3.3557	3.3557	2.34899	2.01342	1.34228	3.02013	0.33557	1.67785	1.00671	2.34899	1.67785	1.00671	1.67785	2.01342	1.34228	2.01342	1.67785	1.00671	1.67785
11	0.854271	0.703518	0.703518	0.603015	0.80402	1.15578	0.854271	0.753769	0.753769	1.25628	0.552764	1.40704	0.552764	0.653266	0.80402	0.904523	1.10553	1.10553	1.25628	0.904523	1.80905	1.35678	1.25628	2.76382	1.9598	3.26633	3.31658	0.703518	5.52764	5.47739	1.25628	5.62814	2.41206	2.61307	4.0201	1.80905	2.21106	2.71357	1.80905	1.9598	2.26131	1.55779	1.75879	1.70854	1.8593	1.60804	1.30653	1.05528	1.10553
12	0.998336	1.16473	1.33111	0.998336	2.32945	1.16473	0.831947	0.665557	1.4975	1.33111	0.998336	0.831947	0.499168	0.998336	1.99667	1.4975	1.33111	0.998336	1.33111	1.83028	0.998336	1.99667	0.998336	1.4975	3.1614	1.16473	2.32945	2.49584	2.99501	4.15973	3.99334	2.66223	1.4975	2.82862	4.32612	2.66223	3.49418	2.82862	1.33111	1.83028	1.99667	1.16473	1.33111	1.99667	1.33111	1.66389	1.99667	0.998336	1.33111
13	0	0	0.75188	0	0.75188	0	0	0	1.50376	0	0	0	0.75188	2.25564	0.75188	0	0	0	0.75188	2.25564	0	1.50376	3.7594	3.00752	6.01504	5.26316	3.00752	7.5188	3.00752	11.2782	11.2782	1.50376	3.7594	6.01504	2.25564	4.51128	1.50376	0	2.25564	0	0.75188	1.50376	0	0	0.75188	0.75188	0.75188	0.75188	0.75188
14	0.43573	1.52505	0.43573	1.30719	0.43573	0.217865	1.08932	1.08932	0.43573	0.653595	1.52505	0.653595	0.43573	1.52505	0	0.653595	0.653595	0.217865	1.30719	0.87146	1.30719	0.87146	1.08932	0.653595	1.96078	2.83224	4.57516	6.75381	3.7037	11.329	8.061	4.79303	9.36819	2.17865	3.7037	2.61438	1.74292	1.30719	0.653595	0.43573	0.87146	0.43573	1.30719	0	0	0	0	1.30719	1.30719
15	1.02669	0.924025	0.616016	1.43737	0.924025	0.821355	0.924025	1.84805	1.43737	1.43737	1.3347	2.05339	1.3347	2.05339	1.54004	1.84805	1.12936	1.12936	1.84805	0.718686	1.84805	1.02669	2.25873	2.46407	2.97741	1.74538	2.56674	2.15606	2.15606	3.38809	2.77207	2.97741	1.54004	3.18275	2.25873	2.97741	2.97741	2.05339	2.46407	2.05339	1.54004	1.95072	1.43737	1.84805	1.54004	1.74538	1.54004	1.64271	1.54004
control events
	time
contact pair	-1.5	-1.45	-1.4	-1.35	-1.3	-1.25	-1.2	-1.15	-1.1	-1.05	-1	-0.95	-0.9	-0.85	-0.8	-0.75	-0.7	-0.65	-0.6	-0.55	-0.5	-0.45	-0.4	-0.35	-0.3	-0.25	-0.2	-0.15	-0.1	-0.05	0	0.05	0.1	0.15	0.2	0.25	0.3	0.35	0.4	0.45	0.5	0.55	0.6	0.65	0.7	0.75	0.8	0.85	0.9
1	0.983607	1.47541	1.14754	1.63934	1.47541	0.819672	1.80328	1.63934	1.14754	2.13115	1.63934	2.13115	1.96721	1.47541	1.63934	1.96721	1.63934	1.63934	1.14754	1.47541	1.80328	0.983607	2.78689	1.96721	1.31148	0.983607	2.29508	2.13115	0.655738	1.63934	1.31148	1.47541	2.78689	1.96721	2.78689	0.655738	1.63934	2.78689	2.13115	2.29508	1.63934	1.47541	2.13115	1.80328	1.14754	2.29508	1.14754	1.96721	2.29508
2	0.514139	2.31362	0.514139	0.771208	1.28535	2.57069	0.771208	1.02828	1.79949	0.771208	1.28535	1.54242	1.79949	2.31362	0.257069	1.02828	2.31362	3.08483	2.31362	1.54242	1.79949	3.08483	2.05656	1.54242	3.08483	2.31362	1.54242	2.05656	2.82776	3.08483	1.02828	2.05656	1.79949	2.05656	2.05656	1.79949	2.05656	1.54242	1.02828	1.02828	3.3419	1.79949	2.57069	2.05656	1.54242	1.02828	1.28535	0.514139	2.05656
3	1.96078	0	1.96078	3.92157	0	3.92157	0	0	1.96078	1.96078	0	0	1.96078	1.96078	1.96078	1.96078	0	0	1.96078	5.88235	1.96078	0	0	1.96078	3.92157	0	1.96078	1.96078	1.96078	5.88235	0	1.96078	1.96078	1.96078	0	1.96078	0	0	1.96078	0	3.92157	1.96078	5.88235	3.92157	1.96078	3.92157	1.96078	0	0
4	1.64875	1.72043	1.14695	1.50538	1.79211	0.78853	2.00717	1.36201	1.36201	2.43728	1.79211	1.29032	1.29032	1.8638	1.93548	1.57706	2.00717	1.00358	1.36201	2.15054	1.36201	2.07885	1.93548	1.36201	2.29391	1.50538	1.8638	1.57706	2.15054	1.8638	1.57706	1.64875	1.50538	1.8638	2.00717	1.29032	1.8638	1.64875	2.07885	1.29032	2.00717	1.93548	1.36201	1.8638	1.79211	1.93548	1.29032	1.14695	1.64875
5	0.823723	1.97694	1.4827	1.81219	1.15321	0.329489	1.15321	1.64745	2.14168	1.31796	1.97694	1.97694	2.14168	1.64745	1.81219	2.47117	1.81219	1.64745	2.14168	0.988468	1.97694	1.4827	1.4827	1.81219	2.63591	0.988468	1.31796	1.81219	1.64745	1.4827	1.64745	1.81219	1.15321	1.64745	1.64745	2.14168	1.4827	1.64745	2.14168	1.64745	1.81219	2.14168	2.47117	1.4827	1.64745	0.823723	1.64745	1.97694	1.64745
6	2.38095	0	0	0	1.19048	1.19048	0	0	2.38095	2.38095	2.38095	0	1.19048	4.7619	3.57143	2.38095	1.19048	0	1.19048	1.19048	3.57143	1.19048	2.38095	1.19048	2.38095	3.57143	2.38095	1.19048	1.19048	0	2.38095	0	1.19048	1.19048	1.19048	3.57143	3.57143	4.7619	4.7619	2.38095	2.38095	0	2.38095	2.38095	2.38095	1.19048	0	2.38095	1.19048
7	1.82371	2.12766	0.607903	2.43161	0.607903	1.51976	1.82371	1.82371	1.21581	1.82371	1.51976	1.82371	1.21581	0.911854	2.12766	1.82371	1.21581	2.12766	1.82371	2.43161	2.12766	1.82371	1.51976	1.21581	2.12766	0.303951	1.82371	2.43161	2.43161	2.12766	1.82371	3.03951	3.03951	2.43161	2.73556	2.73556	1.21581	1.51976	1.21581	1.51976	0.607903	1.21581	0.911854	2.12766	0.911854	2.73556	1.21581	1.51976	0.607903
8	2.40137	1.54374	1.71527	1.02916	1.88679	1.54374	1.71527	0.857633	1.37221	1.54374	1.02916	1.02916	0.857633	1.88679	2.05832	2.5729	0.686106	1.71527	2.5729	2.40137	1.37221	1.02916	1.20069	1.02916	1.71527	2.22985	0.857633	1.88679	1.71527	1.88679	1.20069	2.40137	1.54374	2.05832	2.22985	1.54374	1.88679	2.5729	1.54374	1.37221	1.02916	1.71527	0.857633	1.37221	1.54374	1.88679	1.71527	2.22985	1.88679
9	1.10701	1.47601	2.21402	2.21402	2.21402	1.84502	1.10701	2.58303	1.84502	1.84502	1.10701	1.10701	1.10701	1.47601	0.738007	1.84502	2.95203	1.84502	2.58303	0.369004	1.47601	0.738007	2.58303	2.95203	2.21402	1.84502	3.69004	0.738007	2.58303	3.32103	1.10701	0.738007	0.369004	0.369004	1.47601	1.47601	1.84502	1.84502	0.369004	1.47601	1.84502	1.10701	1.47601	3.69004	1.84502	2.21402	1.84502	0.369004	0.738007
10	0.809717	1.21457	1.61943	1.61943	1.21457	1.21457	0.404858	1.21457	1.61943	3.64372	1.61943	2.83401	1.21457	2.83401	3.23887	1.61943	0	0	1.61943	0	1.61943	2.42915	2.42915	2.02429	1.61943	2.02429	1.21457	2.83401	0.809717	3.23887	2.02429	2.02429	1.61943	1.21457	1.61943	1.61943	1.61943	2.02429	2.42915	1.21457	2.02429	1.21457	1.61943	2.42915	2.42915	2.02429	2.02429	1.61943	2.02429
11	1.86207	0.896552	1.44828	1.93103	1.72414	1.24138	2	1.51724	0.827586	1.72414	1.24138	1.37931	1.10345	1.58621	1.58621	2	1.58621	1.44828	2	1.86207	1.86207	1.65517	1.7931	2	2	1.58621	1.31034	1.17241	2	2.27586	1.58621	2.48276	1.44828	1.72414	1.86207	2.06897	1.58621	1.65517	1.93103	2	2.2069	1.93103	1.51724	2	1.65517	2.06897	2.41379	1.51724	1.24138
12	2.13178	2.13178	1.35659	0.775194	1.16279	1.93798	1.93798	2.13178	1.16279	2.13178	1.55039	1.35659	1.16279	1.16279	1.35659	1.16279	1.74419	2.13178	0.775194	2.13178	3.10078	1.55039	1.55039	1.35659	1.93798	1.35659	2.90698	1.74419	2.13178	1.55039	1.74419	1.74419	1.93798	1.93798	1.55039	1.93798	1.55039	2.13178	2.51938	1.93798	0.775194	1.16279	1.74419	1.74419	1.35659	2.71318	1.35659	1.16279	1.35659
13	0	2.5641	2.5641	0	2.5641	0.854701	0	0	3.4188	1.7094	0	1.7094	1.7094	3.4188	0.854701	0	1.7094	0.854701	0	0.854701	0.854701	0.854701	1.7094	3.4188	5.12821	4.2735	0	1.7094	4.2735	1.7094	3.4188	0.854701	0.854701	2.5641	2.5641	1.7094	0.854701	1.7094	4.2735	0.854701	3.4188	0	0.854701	2.5641	0	0.854701	0.854701	0	3.4188
14	3.13316	0.78329	1.04439	1.30548	1.56658	2.08877	1.82768	0.78329	1.30548	0.78329	2.61097	1.56658	2.08877	1.82768	1.56658	2.08877	1.56658	1.04439	1.82768	0.78329	1.30548	2.61097	1.82768	2.34987	0.78329	2.34987	0.78329	1.30548	0.522193	3.39426	2.61097	0.78329	1.04439	2.34987	2.87206	0.522193	1.82768	1.82768	1.82768	1.82768	2.08877	1.30548	1.82768	2.61097	1.30548	1.56658	1.56658	0.78329	2.08877
15	1.90996	1.90996	1.50068	1.77353	1.63711	1.90996	1.90996	1.63711	1.36426	1.09141	2.04638	1.50068	2.72851	1.50068	1.22783	1.50068	1.50068	1.90996	1.77353	2.18281	2.04638	1.77353	1.90996	2.59209	1.77353	1.36426	1.77353	1.50068	3.00136	1.50068	1.09141	1.09141	1.77353	1.09141	1.63711	1.90996	1.90996	1.36426	1.63711	1.63711	1.09141	1.50068	1.77353	2.72851	2.45566	1.63711	1.09141	2.04638	1.77353
[truncated: 11 more columns]

## Sheet: Figure_11b
Occurrence probabilities of MD slow spindle peaks relative to cortical spindles
	time
contact pair	-1.5	-1.45	-1.4	-1.35	-1.3	-1.25	-1.2	-1.15	-1.1	-1.05	-1	-0.95	-0.9	-0.85	-0.8	-0.75	-0.7	-0.65	-0.6	-0.55	-0.5	-0.45	-0.4	-0.35	-0.3	-0.25	-0.2	-0.15	-0.1	-0.05	0	0.05	0.1	0.15	0.2	0.25	0.3	0.35	0.4	0.45	0.5	0.55	0.6	0.65	0.7	0.75	0.8	0.85	0.9
1	0.614439	1.38249	1.22888	1.5361	1.22888	1.99693	0.768049	1.22888	1.22888	0.614439	1.38249	0.768049	0.460829	0.768049	1.84332	1.84332	1.99693	1.68971	1.5361	1.38249	1.99693	3.37942	1.5361	1.99693	2.61137	1.84332	2.91859	0.921659	4.14747	2.30415	3.99386	1.38249	2.61137	2.61137	1.07527	1.84332	2.30415	1.5361	1.07527	0.921659	2.30415	2.15054	1.5361	2.30415	1.07527	1.38249	1.38249	1.5361	0.614439
2	1.287	1.4157	1.1583	0.900901	1.287	1.1583	0.900901	1.1583	1.5444	1.9305	1.4157	1.9305	1.4157	1.287	1.4157	1.4157	1.8018	1.6731	1.6731	2.1879	1.5444	1.0296	2.1879	2.1879	1.1583	4.1184	2.7027	1.1583	4.5045	2.7027	1.8018	2.7027	1.8018	2.7027	1.9305	0.514801	1.6731	1.5444	2.4453	2.0592	2.0592	1.6731	2.574	1.8018	1.6731	1.6731	0.772201	1.8018	1.8018
3	1.3245	0.662252	0.662252	1.3245	3.97351	1.3245	0	0	0.662252	2.64901	1.3245	1.98675	0	0.662252	2.64901	1.98675	1.98675	0.662252	3.97351	2.64901	1.98675	1.98675	1.98675	1.98675	3.31126	1.98675	3.31126	2.64901	1.3245	5.96026	0	5.29801	1.98675	1.98675	3.31126	1.3245	1.3245	1.3245	0.662252	0.662252	1.98675	1.98675	0.662252	2.64901	1.3245	0.662252	3.31126	1.3245	1.3245
4	0.853375	0.387898	0.930954	0.620636	1.16369	1.47401	1.08611	0.465477	1.31885	2.01707	0.853375	1.31885	1.16369	0.930954	0.853375	0.930954	0.930954	0.930954	1.70675	1.62917	2.09465	2.6377	1.24127	2.24981	1.70675	3.33592	4.18929	1.00853	6.36152	2.94802	5.50815	3.49108	1.70675	3.56866	0.930954	2.71528	1.93949	1.00853	2.6377	1.47401	2.09465	2.09465	1.62917	1.78433	1.86191	1.16369	1.55159	1.47401	1.70675
5	1.44695	1.1254	1.44695	1.76849	1.1254	1.44695	0.96463	1.28617	0.96463	1.92926	2.57235	1.44695	1.44695	1.1254	2.57235	1.1254	2.09003	1.76849	1.60772	1.44695	1.76849	1.60772	1.44695	1.60772	3.53698	2.09003	1.92926	1.60772	2.89389	1.60772	2.2508	3.21543	2.57235	1.60772	1.60772	1.92926	0.96463	1.76849	1.44695	1.28617	2.41158	1.92926	1.76849	1.44695	1.28617	0.96463	0.96463	0.482315	2.41158
6	0.817996	1.02249	1.22699	2.04499	0.817996	1.22699	1.43149	0.817996	1.84049	2.45399	1.84049	1.84049	1.02249	2.45399	3.27198	0.613497	2.65849	0.817996	2.24949	0.817996	0.817996	0.817996	1.22699	3.88548	2.04499	1.84049	1.63599	4.70348	2.04499	5.72597	0.817996	2.65849	0.408998	1.63599	2.04499	1.63599	3.47648	1.02249	1.22699	1.43149	2.24949	1.43149	1.22699	1.84049	0.613497	0.817996	0.613497	1.02249	1.43149
7	2.1256	0.676329	1.25604	1.83575	1.15942	0.966184	0.966184	1.0628	1.93237	1.73913	1.73913	1.35266	0.869565	1.64251	1.25604	1.35266	1.93237	1.93237	1.64251	1.93237	2.1256	2.31884	1.35266	3.86473	0.869565	3.18841	2.22222	1.64251	2.99517	3.18841	2.70531	2.6087	1.15942	3.57488	0.966184	1.35266	1.54589	1.35266	1.15942	1.0628	1.83575	1.35266	0.869565	2.31884	2.31884	1.64251	1.44928	1.25604	1.15942
8	1.42487	0.906736	1.1658	1.29534	1.03627	2.20207	1.5544	1.68394	1.1658	1.68394	1.81347	1.68394	1.5544	1.81347	1.42487	1.1658	1.42487	1.5544	1.68394	1.42487	1.1658	2.07254	2.07254	2.84974	1.81347	1.5544	1.5544	2.46114	3.10881	2.59067	1.94301	2.33161	4.40415	1.81347	2.84974	1.68394	1.94301	1.94301	1.81347	1.29534	1.68394	1.68394	1.29534	0.647668	1.5544	0.906736	1.81347	1.29534	1.5544
9	1.74216	0.696864	1.74216	1.0453	0.696864	3.48432	1.39373	2.43902	2.78746	1.0453	1.39373	1.74216	1.0453	1.0453	1.39373	0.348432	2.09059	0.696864	2.09059	2.43902	2.43902	2.09059	0.696864	2.09059	1.74216	2.09059	2.43902	1.0453	1.74216	3.83275	1.74216	2.43902	0.696864	2.43902	1.39373	2.43902	2.43902	2.43902	0.696864	0.348432	2.09059	2.43902	0.348432	2.78746	2.09059	1.39373	2.43902	3.48432	0.696864
10	1.95228	2.1692	1.0846	1.0846	0.433839	1.51844	1.73536	1.0846	1.51844	1.73536	1.0846	1.51844	2.38612	0.867679	0.433839	2.60304	2.38612	1.30152	2.1692	1.95228	1.73536	0.650759	2.1692	0.867679	1.30152	1.73536	2.38612	0.650759	1.30152	2.81996	1.30152	0.867679	1.95228	3.03688	1.0846	1.51844	1.73536	2.1692	2.81996	1.95228	1.30152	1.0846	2.81996	2.1692	1.73536	0.867679	1.51844	1.0846	1.95228
11	1.0281	0.959561	0.616861	1.0281	1.09664	0.616861	1.0281	0.685401	0.685401	1.09664	1.16518	1.0281	0.822481	0.822481	1.30226	1.57642	2.0562	1.43934	1.98766	2.46744	1.30226	1.98766	1.16518	3.0843	2.60452	1.09664	4.11241	1.57642	6.57985	4.59219	1.16518	3.56408	1.98766	3.63263	2.33036	0.753941	2.46744	1.64496	1.50788	2.53598	1.09664	1.98766	1.7135	1.57642	1.57642	1.16518	2.12474	1.3708	1.16518
12	1.01215	1.01215	2.83401	1.417	1.21457	0.607287	2.02429	1.417	1.21457	2.42915	1.01215	1.01215	1.21457	2.02429	0.809717	1.61943	1.21457	1.82186	1.61943	1.01215	2.22672	2.42915	1.417	2.22672	2.22672	1.417	1.21457	2.02429	2.02429	2.02429	2.42915	2.02429	2.02429	2.22672	2.02429	2.02429	1.82186	1.417	1.01215	1.417	2.02429	2.42915	1.417	1.61943	1.417	2.02429	2.42915	0.607287	2.42915
13	1.29125	0.860832	1.57819	1.43472	2.00861	0.71736	2.15208	1.29125	1.57819	2.29555	1.72166	1.57819	1.29125	2.15208	1.57819	2.00861	0.430416	1.29125	2.29555	2.00861	2.15208	1.72166	2.15208	1.29125	4.16069	1.72166	1.14778	1.43472	1.57819	4.16069	3.01291	2.72597	0.430416	1.72166	1.29125	2.29555	1.0043	2.15208	0.860832	1.29125	1.29125	1.57819	2.29555	1.14778	1.72166	1.57819	1.0043	1.57819	1.57819
14	2.07668	1.35783	1.19808	1.67732	0.71885	1.35783	1.03834	1.11821	0.878594	1.51757	1.35783	1.27796	1.67732	1.59744	1.67732	1.75719	1.59744	1.4377	2.55591	1.75719	2.23642	2.31629	2.15655	2.07668	4.55272	1.83706	1.75719	1.51757	1.4377	3.35463	2.63578	2.63578	1.91693	0.878594	1.99681	2.31629	0.798722	1.83706	1.4377	2.07668	1.83706	1.83706	1.27796	1.03834	1.99681	2.07668	0.958466	1.35783	1.67732
15	1.32576	1.08902	1.13636	1.23106	1.04167	1.42045	1.42045	1.79924	1.5625	0.94697	1.32576	1.5625	1.23106	1.4678	1.18371	1.04167	1.5625	1.18371	1.6572	1.94129	1.27841	1.98864	1.37311	2.03598	1.37311	2.84091	1.51515	4.35606	0.804924	4.92424	1.08902	6.25	0.94697	4.30871	1.6572	2.60417	2.03598	1.23106	1.60985	1.37311	1.32576	1.18371	1.13636	1.6572	1.08902	1.04167	1.04167	1.23106	1.51515
control events
	time
contact pair	-1.5	-1.45	-1.4	-1.35	-1.3	-1.25	-1.2	-1.15	-1.1	-1.05	-1	-0.95	-0.9	-0.85	-0.8	-0.75	-0.7	-0.65	-0.6	-0.55	-0.5	-0.45	-0.4	-0.35	-0.3	-0.25	-0.2	-0.15	-0.1	-0.05	0	0.05	0.1	0.15	0.2	0.25	0.3	0.35	0.4	0.45	0.5	0.55	0.6	0.65	0.7	0.75	0.8	0.85	0.9
1	1.2474	1.4553	2.079	2.2869	1.4553	1.4553	2.4948	1.6632	1.0395	1.6632	1.2474	2.079	1.4553	1.2474	1.0395	1.6632	1.2474	1.8711	1.6632	1.0395	1.4553	1.4553	1.4553	0.623701	1.6632	1.8711	2.079	1.4553	1.8711	2.4948	1.2474	1.6632	1.8711	1.6632	2.4948	2.2869	2.2869	1.6632	1.8711	1.6632	1.0395	3.1185	0.831601	1.4553	2.2869	1.6632	1.6632	1.0395	1.6632
2	2.15054	1.07527	1.38249	1.38249	1.5361	2.45776	2.30415	2.45776	0.768049	1.84332	1.84332	1.38249	1.22888	1.38249	1.38249	1.84332	1.22888	1.38249	1.68971	1.68971	2.15054	1.68971	1.84332	1.38249	1.99693	1.38249	1.38249	1.07527	2.15054	3.0722	1.99693	1.5361	1.5361	1.68971	2.30415	2.61137	2.61137	1.68971	2.30415	1.5361	1.22888	1.5361	1.22888	1.84332	1.68971	1.22888	1.07527	1.38249	1.22888
3	1.51515	1.51515	0	3.0303	0.757576	3.0303	0.757576	1.51515	1.51515	3.0303	3.0303	3.78788	1.51515	2.27273	1.51515	0.757576	3.0303	0.757576	3.78788	0.757576	0	1.51515	0.757576	0.757576	0	1.51515	1.51515	1.51515	0	2.27273	0.757576	2.27273	2.27273	3.0303	1.51515	3.0303	0	3.0303	1.51515	2.27273	0.757576	0	0.757576	3.0303	1.51515	0.757576	1.51515	1.51515	2.27273
4	1.1734	1.30378	1.30378	2.21643	2.21643	1.95567	1.43416	1.69492	1.1734	2.08605	1.43416	1.43416	1.69492	1.82529	1.1734	1.30378	2.08605	1.43416	2.34681	0.521512	1.56454	1.43416	1.69492	2.47718	1.56454	1.69492	2.73794	2.21643	1.56454	1.56454	1.56454	1.30378	1.30378	2.47718	1.95567	1.69492	2.47718	1.56454	1.69492	1.95567	1.82529	2.21643	2.08605	1.43416	1.1734	1.04302	1.1734	2.34681	2.21643
5	1.38889	1.38889	1.85185	0.925926	2.77778	1.08025	1.54321	2.16049	2.62346	1.38889	1.23457	2.31481	0.925926	1.85185	1.69753	1.54321	2.16049	0.771605	2.00617	1.23457	1.85185	1.54321	3.24074	0.617284	2.16049	2.46914	1.85185	1.54321	1.08025	1.69753	1.69753	2.9321	1.23457	1.69753	1.85185	1.08025	1.54321	2.46914	1.85185	2.16049	1.69753	1.85185	0.925926	0.925926	1.38889	2.62346	1.69753	1.23457	0.617284
6	1.93966	0.862069	1.72414	2.37069	1.72414	1.50862	1.72414	1.72414	1.93966	1.72414	1.07759	1.2931	1.2931	1.2931	1.72414	1.2931	1.2931	2.37069	1.72414	2.15517	1.93966	1.72414	1.93966	1.72414	1.93966	1.50862	1.72414	1.2931	1.2931	2.80172	2.80172	2.58621	2.58621	1.50862	1.50862	1.93966	2.37069	1.07759	1.2931	1.50862	2.58621	1.72414	1.07759	1.72414	0.431034	1.72414	1.93966	1.72414	1.50862
7	1.55211	1.44124	1.21951	0.997783	1.21951	2.10643	1.21951	0.997783	1.66297	1.8847	1.66297	1.44124	2.21729	1.66297	1.33038	1.55211	2.10643	2.21729	1.8847	1.66297	1.8847	1.77384	1.55211	1.21951	1.99557	2.99335	1.55211	1.99557	2.21729	2.21729	2.32816	2.21729	1.44124	1.21951	2.43902	2.21729	2.32816	1.55211	1.8847	1.21951	2.21729	1.55211	1.8847	1.21951	1.8847	1.99557	1.33038	1.99557	0.886918
8	2.00927	1.39104	1.70015	1.39104	2.78207	1.23648	2.16383	1.23648	1.5456	1.70015	2.31839	0.772798	1.08192	1.70015	1.85471	2.16383	2.00927	1.08192	1.70015	2.16383	1.85471	0.927357	1.70015	1.5456	2.00927	1.70015	1.5456	1.23648	1.85471	2.31839	1.70015	0.772798	1.70015	1.85471	2.00927	1.5456	1.85471	2.16383	0.927357	2.00927	1.23648	1.5456	0.772798	1.85471	1.5456	2.93663	1.5456	0.927357	2.16383
9	1.8315	1.0989	1.4652	0.3663	1.4652	1.4652	1.0989	2.5641	2.5641	2.1978	1.4652	1.8315	1.8315	2.1978	2.5641	1.0989	1.0989	1.0989	2.5641	2.1978	1.0989	0.732601	2.1978	1.4652	1.0989	1.4652	1.4652	1.4652	1.8315	2.1978	3.2967	2.5641	0.3663	2.5641	0.732601	1.8315	1.4652	1.8315	1.8315	2.1978	2.5641	1.0989	1.4652	2.5641	2.1978	0.732601	1.8315	1.0989	1.0989
10	0.985222	0.985222	0.492611	0.985222	2.21675	2.70936	1.47783	1.97044	1.97044	2.70936	1.47783	0.738916	2.21675	2.70936	2.46305	0.738916	1.97044	1.97044	2.21675	2.46305	0.985222	1.72414	0.985222	2.46305	2.21675	2.46305	1.23153	1.23153	0.985222	1.97044	0.492611	2.21675	1.97044	2.46305	1.23153	1.97044	1.23153	1.23153	1.47783	1.97044	1.72414	3.20197	2.46305	1.72414	1.72414	1.72414	2.46305	1.23153	1.23153
11	1.44444	1.11111	1	2.22222	1.22222	1.66667	2.33333	1.55556	1.22222	1.44444	1.44444	2.44444	1.11111	1.33333	1.77778	1.66667	1.44444	2	1.55556	2.11111	1.33333	2.11111	2.22222	1.11111	1.66667	1.55556	1.55556	1.11111	2	1.11111	1.88889	1.44444	0.888889	2.22222	1.44444	2	2	1.77778	1.66667	2	2.22222	1.66667	1.33333	1.66667	1.55556	2.22222	1.55556	1.44444	1.55556
12	0.617284	1.85185	0.617284	1.85185	0.925926	2.77778	1.23457	1.54321	1.85185	2.46914	1.23457	1.85185	1.85185	0.925926	1.23457	1.23457	1.54321	2.77778	2.77778	1.23457	2.77778	1.54321	1.54321	1.23457	1.85185	1.23457	1.85185	2.16049	1.54321	2.16049	1.85185	3.7037	0.617284	1.23457	1.85185	1.23457	1.85185	1.54321	1.54321	3.7037	1.85185	0.925926	1.85185	1.54321	0.617284	1.23457	1.54321	1.54321	1.85185
13	0.97561	1.30081	1.62602	1.46341	1.78862	2.11382	1.46341	1.95122	1.46341	2.92683	1.78862	1.30081	1.78862	1.13821	1.62602	1.30081	1.78862	0.813008	0.813008	0.813008	1.13821	2.92683	0.97561	1.46341	2.43902	1.78862	3.08943	1.62602	1.78862	2.60163	1.95122	2.60163	1.62602	2.11382	1.13821	1.46341	2.11382	0.487805	1.62602	2.60163	1.62602	1.78862	1.95122	2.11382	1.13821	1.95122	1.30081	1.46341	2.11382
14	1.70251	1.5233	0.985663	1.70251	1.88172	1.34409	1.88172	1.5233	1.6129	1.43369	1.79211	1.5233	1.43369	2.15054	1.16487	1.5233	2.24014	1.43369	2.24014	1.97133	1.97133	2.24014	1.6129	2.24014	1.88172	2.24014	1.88172	1.88172	2.24014	2.41935	1.43369	2.68817	1.6129	1.79211	1.70251	2.32975	1.6129	1.43369	2.15054	1.34409	2.06093	1.25448	1.16487	1.43369	2.15054	2.15054	1.34409	1.16487	1.88172
15	1.41297	1.28452	1.7341	1.2203	2.05523	1.15607	1.66988	1.4772	1.54143	1.7341	1.7341	1.34875	1.60565	2.05523	2.24791	1.34875	1.15607	1.2203	1.66988	1.4772	2.31214	1.79833	1.7341	2.37636	2.31214	2.24791	0.899165	2.18369	1.79833	1.92678	1.86256	1.66988	1.7341	1.4772	2.24791	1.41297	1.99101	1.4772	1.2203	2.24791	2.24791	1.4772	1.92678	1.4772	2.24791	1.4772	1.54143	1.15607	1.79833
[truncated: 11 more columns]

## Sheet: Figure_11c
Occurrence probabilities of MD fast spindle peaks relative to cortical spindles
	time
contact pair	-1.5	-1.45	-1.4	-1.35	-1.3	-1.25	-1.2	-1.15	-1.1	-1.05	-1	-0.95	-0.9	-0.85	-0.8	-0.75	-0.7	-0.65	-0.6	-0.55	-0.5	-0.45	-0.4	-0.35	-0.3	-0.25	-0.2	-0.15	-0.1	-0.05	0	0.05	0.1	0.15	0.2	0.25	0.3	0.35	0.4	0.45	0.5	0.55	0.6	0.65	0.7	0.75	0.8	0.85	0.9
1	1.18624	0.830368	0.711744	1.30486	0.237248	0.711744	0.830368	0.830368	0.830368	1.18624	1.06762	0.474496	1.77936	0.948992	1.42349	0.948992	1.18624	0.948992	1.66074	1.66074	1.66074	2.37248	1.89798	2.13523	2.60973	3.91459	3.67734	2.4911	4.38909	2.9656	4.03321	2.25386	3.55872	2.4911	1.77936	2.25386	2.72835	1.30486	1.77936	2.01661	1.66074	1.89798	1.89798	2.4911	1.30486	1.06762	0.830368	0.948992	1.42349
2	0.541516	1.08303	0.902527	0.722022	0.541516	0.361011	0.541516	0.722022	0.541516	0.361011	0.361011	0.180505	1.08303	0.541516	1.08303	0.902527	0.361011	1.26354	0.722022	1.44404	1.62455	1.26354	3.4296	3.06859	1.98556	6.85921	2.88809	4.15162	9.56679	3.4296	7.76173	5.77617	1.62455	4.69314	3.97112	1.08303	1.98556	1.80505	1.80505	1.98556	1.08303	0.722022	2.16606	0.722022	0.541516	0.722022	0.361011	0.361011	0.722022
3	0	0	0	0	0	1.33333	0	0	0	0	1.33333	0	1.33333	1.33333	4	0	0	0	1.33333	1.33333	2.66667	0	2.66667	2.66667	2.66667	1.33333	1.33333	2.66667	4	13.3333	2.66667	9.33333	5.33333	0	4	2.66667	5.33333	1.33333	0	0	4	0	1.33333	0	1.33333	2.66667	0	0	1.33333
4	0.498339	0.664452	0.55371	0.996678	0.885936	1.16279	0.830565	1.10742	1.21816	0.609081	1.3289	1.21816	1.21816	0.609081	1.38427	1.16279	1.38427	1.27353	1.27353	1.55039	1.99336	1.43965	1.93798	2.21484	1.7165	3.98671	2.27021	2.32558	4.65116	2.71318	4.04208	4.15282	1.66113	3.433	2.54707	1.99336	2.71318	1.77187	3.0454	1.55039	1.55039	2.27021	1.05205	1.7165	1.3289	1.21816	1.55039	1.05205	2.49169
5	1.3624	0.544959	1.49864	1.3624	0.953678	0.953678	1.3624	1.08992	1.22616	0.544959	1.08992	1.22616	0.953678	0.953678	1.90736	1.77112	0.681199	0.817439	1.22616	0.953678	1.77112	2.45232	1.22616	2.17984	1.77112	1.63488	2.31608	2.31608	2.99728	2.58856	3.54223	3.40599	2.0436	3.95095	3.40599	2.7248	2.31608	2.86104	2.7248	1.63488	1.49864	1.3624	0.544959	1.3624	1.3624	1.3624	1.63488	2.0436	1.77112
6	0	0.806452	0	1.6129	0.806452	0	1.6129	0.806452	0	0.806452	0.806452	0	0	0.806452	0	0	0	0.806452	3.22581	0.806452	0	0.806452	4.03226	3.22581	3.22581	8.06452	4.03226	4.03226	12.0968	1.6129	5.64516	10.4839	2.41935	4.03226	3.22581	0	4.03226	1.6129	1.6129	1.6129	0.806452	0.806452	0.806452	0.806452	1.6129	0.806452	0.806452	0.806452	0.806452
7	1.0352	1.65631	0.621118	0.621118	0.414079	0.207039	1.44928	0.414079	0.828157	0.621118	1.0352	0.207039	0	0.414079	0.828157	0.621118	0.207039	0	1.0352	0.207039	1.65631	1.0352	3.10559	2.27743	1.86335	7.24638	4.14079	4.55487	14.6998	3.72671	8.28157	6.8323	1.44928	5.17598	1.65631	1.0352	2.48447	1.44928	1.24224	1.0352	0.207039	1.44928	0.621118	0.414079	0.414079	0.621118	0.414079	0.414079	0.621118
8	1.65517	1.37931	1.65517	1.37931	2.2069	1.65517	1.24138	1.7931	0.827586	1.10345	1.37931	2.34483	1.51724	1.51724	1.10345	1.24138	1.10345	1.37931	0.965517	0.965517	1.51724	1.7931	1.93103	1.65517	2.06897	1.65517	1.37931	2.06897	2.2069	1.93103	2.89655	1.93103	2.2069	2.06897	1.93103	1.7931	1.93103	1.37931	1.10345	1.65517	2.48276	1.37931	1.65517	1.7931	2.89655	1.51724	0.689655	2.62069	1.7931
9	1.22699	1.22699	1.22699	1.53374	1.84049	1.84049	1.22699	0.613497	1.53374	1.53374	0.920245	1.22699	0	1.53374	0.920245	0.613497	2.14724	0.613497	1.53374	1.22699	2.14724	1.53374	1.22699	1.53374	2.45399	2.14724	2.14724	3.37423	2.45399	1.53374	1.53374	0.613497	2.14724	3.37423	1.22699	4.60123	2.76074	2.45399	3.37423	2.14724	1.22699	1.22699	2.45399	1.84049	1.53374	1.84049	1.84049	2.14724	1.84049
10	1.67785	0.33557	0.671141	0.33557	1.34228	1.67785	2.01342	1.67785	1.00671	0.671141	2.34899	1.67785	1.67785	1.00671	0.671141	2.01342	1.67785	2.01342	3.02013	1.34228	1.00671	0.671141	1.34228	0.671141	2.01342	2.68456	2.68456	2.34899	1.00671	3.69128	3.3557	3.3557	2.34899	2.01342	1.34228	3.02013	0.33557	1.67785	1.00671	2.34899	1.67785	1.00671	1.67785	2.01342	1.34228	2.01342	1.67785	1.00671	1.67785
11	0.854271	0.703518	0.703518	0.603015	0.80402	1.15578	0.854271	0.753769	0.753769	1.25628	0.552764	1.40704	0.552764	0.653266	0.80402	0.904523	1.10553	1.10553	1.25628	0.904523	1.80905	1.35678	1.25628	2.76382	1.9598	3.26633	3.31658	0.703518	5.52764	5.47739	1.25628	5.62814	2.41206	2.61307	4.0201	1.80905	2.21106	2.71357	1.80905	1.9598	2.26131	1.55779	1.75879	1.70854	1.8593	1.60804	1.30653	1.05528	1.10553
12	0.998336	1.16473	1.33111	0.998336	2.32945	1.16473	0.831947	0.665557	1.4975	1.33111	0.998336	0.831947	0.499168	0.998336	1.99667	1.4975	1.33111	0.998336	1.33111	1.83028	0.998336	1.99667	0.998336	1.4975	3.1614	1.16473	2.32945	2.49584	2.99501	4.15973	3.99334	2.66223	1.4975	2.82862	4.32612	2.66223	3.49418	2.82862	1.33111	1.83028	1.99667	1.16473	1.33111	1.99667	1.33111	1.66389	1.99667	0.998336	1.33111
13	0	0	0.75188	0	0.75188	0	0	0	1.50376	0	0	0	0.75188	2.25564	0.75188	0	0	0	0.75188	2.25564	0	1.50376	3.7594	3.00752	6.01504	5.26316	3.00752	7.5188	3.00752	11.2782	11.2782	1.50376	3.7594	6.01504	2.25564	4.51128	1.50376	0	2.25564	0	0.75188	1.50376	0	0	0.75188	0.75188	0.75188	0.75188	0.75188
14	0.43573	1.52505	0.43573	1.30719	0.43573	0.217865	1.08932	1.08932	0.43573	0.653595	1.52505	0.653595	0.43573	1.52505	0	0.653595	0.653595	0.217865	1.30719	0.87146	1.30719	0.87146	1.08932	0.653595	1.96078	2.83224	4.57516	6.75381	3.7037	11.329	8.061	4.79303	9.36819	2.17865	3.7037	2.61438	1.74292	1.30719	0.653595	0.43573	0.87146	0.43573	1.30719	0	0	0	0	1.30719	1.30719
15	1.02669	0.924025	0.616016	1.43737	0.924025	0.821355	0.924025	1.84805	1.43737	1.43737	1.3347	2.05339	1.3347	2.05339	1.54004	1.84805	1.12936	1.12936	1.84805	0.718686	1.84805	1.02669	2.25873	2.46407	2.97741	1.74538	2.56674	2.15606	2.15606	3.38809	2.77207	2.97741	1.54004	3.18275	2.25873	2.97741	2.97741	2.05339	2.46407	2.05339	1.54004	1.95072	1.43737	1.84805	1.54004	1.74538	1.54004	1.64271	1.54004
Occurrence probabilities of MD slow spindle peaks relative to cortical spindles
	time
contact pair	-1.5	-1.45	-1.4	-1.35	-1.3	-1.25	-1.2	-1.15	-1.1	-1.05	-1	-0.95	-0.9	-0.85	-0.8	-0.75	-0.7	-0.65	-0.6	-0.55	-0.5	-0.45	-0.4	-0.35	-0.3	-0.25	-0.2	-0.15	-0.1	-0.05	0	0.05	0.1	0.15	0.2	0.25	0.3	0.35	0.4	0.45	0.5	0.55	0.6	0.65	0.7	0.75	0.8	0.85	0.9
1	0.614439	1.38249	1.22888	1.5361	1.22888	1.99693	0.768049	1.22888	1.22888	0.614439	1.38249	0.768049	0.460829	0.768049	1.84332	1.84332	1.99693	1.68971	1.5361	1.38249	1.99693	3.37942	1.5361	1.99693	2.61137	1.84332	2.91859	0.921659	4.14747	2.30415	3.99386	1.38249	2.61137	2.61137	1.07527	1.84332	2.30415	1.5361	1.07527	0.921659	2.30415	2.15054	1.5361	2.30415	1.07527	1.38249	1.38249	1.5361	0.614439
2	1.287	1.4157	1.1583	0.900901	1.287	1.1583	0.900901	1.1583	1.5444	1.9305	1.4157	1.9305	1.4157	1.287	1.4157	1.4157	1.8018	1.6731	1.6731	2.1879	1.5444	1.0296	2.1879	2.1879	1.1583	4.1184	2.7027	1.1583	4.5045	2.7027	1.8018	2.7027	1.8018	2.7027	1.9305	0.514801	1.6731	1.5444	2.4453	2.0592	2.0592	1.6731	2.574	1.8018	1.6731	1.6731	0.772201	1.8018	1.8018
3	1.3245	0.662252	0.662252	1.3245	3.97351	1.3245	0	0	0.662252	2.64901	1.3245	1.98675	0	0.662252	2.64901	1.98675	1.98675	0.662252	3.97351	2.64901	1.98675	1.98675	1.98675	1.98675	3.31126	1.98675	3.31126	2.64901	1.3245	5.96026	0	5.29801	1.98675	1.98675	3.31126	1.3245	1.3245	1.3245	0.662252	0.662252	1.98675	1.98675	0.662252	2.64901	1.3245	0.662252	3.31126	1.3245	1.3245
4	0.853375	0.387898	0.930954	0.620636	1.16369	1.47401	1.08611	0.465477	1.31885	2.01707	0.853375	1.31885	1.16369	0.930954	0.853375	0.930954	0.930954	0.930954	1.70675	1.62917	2.09465	2.6377	1.24127	2.24981	1.70675	3.33592	4.18929	1.00853	6.36152	2.94802	5.50815	3.49108	1.70675	3.56866	0.930954	2.71528	1.93949	1.00853	2.6377	1.47401	2.09465	2.09465	1.62917	1.78433	1.86191	1.16369	1.55159	1.47401	1.70675
5	1.44695	1.1254	1.44695	1.76849	1.1254	1.44695	0.96463	1.28617	0.96463	1.92926	2.57235	1.44695	1.44695	1.1254	2.57235	1.1254	2.09003	1.76849	1.60772	1.44695	1.76849	1.60772	1.44695	1.60772	3.53698	2.09003	1.92926	1.60772	2.89389	1.60772	2.2508	3.21543	2.57235	1.60772	1.60772	1.92926	0.96463	1.76849	1.44695	1.28617	2.41158	1.92926	1.76849	1.44695	1.28617	0.96463	0.96463	0.482315	2.41158
6	0.817996	1.02249	1.22699	2.04499	0.817996	1.22699	1.43149	0.817996	1.84049	2.45399	1.84049	1.84049	1.02249	2.45399	3.27198	0.613497	2.65849	0.817996	2.24949	0.817996	0.817996	0.817996	1.22699	3.88548	2.04499	1.84049	1.63599	4.70348	2.04499	5.72597	0.817996	2.65849	0.408998	1.63599	2.04499	1.63599	3.47648	1.02249	1.22699	1.43149	2.24949	1.43149	1.22699	1.84049	0.613497	0.817996	0.613497	1.02249	1.43149
7	2.1256	0.676329	1.25604	1.83575	1.15942	0.966184	0.966184	1.0628	1.93237	1.73913	1.73913	1.35266	0.869565	1.64251	1.25604	1.35266	1.93237	1.93237	1.64251	1.93237	2.1256	2.31884	1.35266	3.86473	0.869565	3.18841	2.22222	1.64251	2.99517	3.18841	2.70531	2.6087	1.15942	3.57488	0.966184	1.35266	1.54589	1.35266	1.15942	1.0628	1.83575	1.35266	0.869565	2.31884	2.31884	1.64251	1.44928	1.25604	1.15942
8	1.42487	0.906736	1.1658	1.29534	1.03627	2.20207	1.5544	1.68394	1.1658	1.68394	1.81347	1.68394	1.5544	1.81347	1.42487	1.1658	1.42487	1.5544	1.68394	1.42487	1.1658	2.07254	2.07254	2.84974	1.81347	1.5544	1.5544	2.46114	3.10881	2.59067	1.94301	2.33161	4.40415	1.81347	2.84974	1.68394	1.94301	1.94301	1.81347	1.29534	1.68394	1.68394	1.29534	0.647668	1.5544	0.906736	1.81347	1.29534	1.5544
9	1.74216	0.696864	1.74216	1.0453	0.696864	3.48432	1.39373	2.43902	2.78746	1.0453	1.39373	1.74216	1.0453	1.0453	1.39373	0.348432	2.09059	0.696864	2.09059	2.43902	2.43902	2.09059	0.696864	2.09059	1.74216	2.09059	2.43902	1.0453	1.74216	3.83275	1.74216	2.43902	0.696864	2.43902	1.39373	2.43902	2.43902	2.43902	0.696864	0.348432	2.09059	2.43902	0.348432	2.78746	2.09059	1.39373	2.43902	3.48432	0.696864
10	1.95228	2.1692	1.0846	1.0846	0.433839	1.51844	1.73536	1.0846	1.51844	1.73536	1.0846	1.51844	2.38612	0.867679	0.433839	2.60304	2.38612	1.30152	2.1692	1.95228	1.73536	0.650759	2.1692	0.867679	1.30152	1.73536	2.38612	0.650759	1.30152	2.81996	1.30152	0.867679	1.95228	3.03688	1.0846	1.51844	1.73536	2.1692	2.81996	1.95228	1.30152	1.0846	2.81996	2.1692	1.73536	0.867679	1.51844	1.0846	1.95228
11	1.0281	0.959561	0.616861	1.0281	1.09664	0.616861	1.0281	0.685401	0.685401	1.09664	1.16518	1.0281	0.822481	0.822481	1.30226	1.57642	2.0562	1.43934	1.98766	2.46744	1.30226	1.98766	1.16518	3.0843	2.60452	1.09664	4.11241	1.57642	6.57985	4.59219	1.16518	3.56408	1.98766	3.63263	2.33036	0.753941	2.46744	1.64496	1.50788	2.53598	1.09664	1.98766	1.7135	1.57642	1.57642	1.16518	2.12474	1.3708	1.16518
12	1.01215	1.01215	2.83401	1.417	1.21457	0.607287	2.02429	1.417	1.21457	2.42915	1.01215	1.01215	1.21457	2.02429	0.809717	1.61943	1.21457	1.82186	1.61943	1.01215	2.22672	2.42915	1.417	2.22672	2.22672	1.417	1.21457	2.02429	2.02429	2.02429	2.42915	2.02429	2.02429	2.22672	2.02429	2.02429	1.82186	1.417	1.01215	1.417	2.02429	2.42915	1.417	1.61943	1.417	2.02429	2.42915	0.607287	2.42915
13	1.29125	0.860832	1.57819	1.43472	2.00861	0.71736	2.15208	1.29125	1.57819	2.29555	1.72166	1.57819	1.29125	2.15208	1.57819	2.00861	0.430416	1.29125	2.29555	2.00861	2.15208	1.72166	2.15208	1.29125	4.16069	1.72166	1.14778	1.43472	1.57819	4.16069	3.01291	2.72597	0.430416	1.72166	1.29125	2.29555	1.0043	2.15208	0.860832	1.29125	1.29125	1.57819	2.29555	1.14778	1.72166	1.57819	1.0043	1.57819	1.57819
14	2.07668	1.35783	1.19808	1.67732	0.71885	1.35783	1.03834	1.11821	0.878594	1.51757	1.35783	1.27796	1.67732	1.59744	1.67732	1.75719	1.59744	1.4377	2.55591	1.75719	2.23642	2.31629	2.15655	2.07668	4.55272	1.83706	1.75719	1.51757	1.4377	3.35463	2.63578	2.63578	1.91693	0.878594	1.99681	2.31629	0.798722	1.83706	1.4377	2.07668	1.83706	1.83706	1.27796	1.03834	1.99681	2.07668	0.958466	1.35783	1.67732
15	1.32576	1.08902	1.13636	1.23106	1.04167	1.42045	1.42045	1.79924	1.5625	0.94697	1.32576	1.5625	1.23106	1.4678	1.18371	1.04167	1.5625	1.18371	1.6572	1.94129	1.27841	1.98864	1.37311	2.03598	1.37311	2.84091	1.51515	4.35606	0.804924	4.92424	1.08902	6.25	0.94697	4.30871	1.6572	2.60417	2.03598	1.23106	1.60985	1.37311	1.32576	1.18371	1.13636	1.6572	1.08902	1.04167	1.04167	1.23106	1.51515
[truncated: 11 more columns]

## Sheet: Figure_11d
Occurrence probabilities of MD fast spindle peaks relative to frontal cortical spindles
	time
contact pair	-1.5	-1.45	-1.4	-1.35	-1.3	-1.25	-1.2	-1.15	-1.1	-1.05	-1	-0.95	-0.9	-0.85	-0.8	-0.75	-0.7	-0.65	-0.6	-0.55	-0.5	-0.45	-0.4	-0.35	-0.3	-0.25	-0.2	-0.15	-0.1	-0.05	0	0.05	0.1	0.15	0.2	0.25	0.3	0.35	0.4	0.45	0.5	0.55	0.6	0.65	0.7	0.75	0.8	0.85	0.9
1	0.633914	0.792393	1.10935	0.792393	1.10935	1.10935	0.633914	0.792393	0.792393	1.10935	0.633914	0.792393	0.792393	1.10935	0.950872	1.58479	1.42631	1.10935	1.10935	1.42631	2.06022	2.2187	1.74326	3.48653	2.69414	3.32805	3.64501	3.80349	6.6561	3.32805	3.64501	2.85261	3.32805	2.85261	3.01109	2.85261	1.58479	2.2187	1.26783	1.74326	0.633914	0.633914	0.475436	0.950872	1.90174	1.26783	0.950872	1.58479	0.950872
2	0.65666	1.21951	0.750469	0.65666	0.562852	1.1257	0.562852	0.469043	0.750469	1.21951	0.750469	1.03189	0.65666	0.938086	0.187617	0.844278	1.1257	1.1257	1.78236	1.40713	2.43902	1.40713	2.25141	3.84615	2.81426	4.03377	4.3152	3.18949	6.37899	7.03565	3.56473	4.3152	2.43902	2.25141	2.53283	3.00188	1.78236	1.40713	1.40713	2.06379	0.65666	1.68856	0.844278	1.31332	0.844278	0.938086	1.40713	0.65666	0.65666
3	0	0	0	0	0	1.33333	0	0	0	0	1.33333	0	1.33333	1.33333	4	0	0	0	1.33333	1.33333	2.66667	0	2.66667	2.66667	2.66667	1.33333	1.33333	2.66667	4	13.3333	2.66667	9.33333	5.33333	0	4	2.66667	5.33333	1.33333	0	0	4	0	1.33333	0	1.33333	2.66667	0	0	1.33333
4	0.754717	0.700809	0.862534	0.754717	0.6469	0.431267	1.13208	0.862534	0.754717	0.754717	0.862534	0.862534	1.07817	1.13208	1.07817	1.45553	1.45553	1.02426	1.72507	1.83288	1.72507	1.99461	1.83288	2.26415	4.20485	2.42588	3.39623	3.45013	3.01887	6.19946	2.74933	3.50404	3.34232	1.50943	4.47439	2.31806	2.53369	2.64151	1.13208	2.37197	1.9407	1.2938	2.04852	1.50943	1.88679	1.61725	1.07817	0.97035	0.754717
5	1.62933	1.42566	0.610998	0.814664	0.814664	0.814664	0.203666	0.203666	1.222	1.42566	0.610998	0.610998	0.610998	0.814664	0	2.44399	1.01833	2.03666	1.01833	1.42566	2.44399	1.83299	0.203666	3.05499	2.03666	1.83299	2.64766	3.86965	2.03666	5.49898	4.68432	3.86965	1.62933	4.07332	4.68432	2.24033	2.24033	2.03666	1.83299	2.64766	1.83299	2.24033	1.01833	1.62933	1.83299	2.03666	0.610998	1.62933	0.814664
6	0.816327	0.612245	0.612245	1.02041	0.612245	1.02041	0.204082	0.204082	0.204082	0.816327	0.612245	0.204082	0.408163	0.816327	0.408163	0.612245	0.408163	0.816327	0.816327	1.02041	0.408163	1.63265	3.06122	1.22449	3.06122	5.71429	3.06122	6.73469	5.30612	4.4898	12.0408	8.16327	1.83673	5.10204	2.85714	1.22449	2.2449	0.816327	2.04082	2.65306	1.42857	0.816327	0.612245	0.408163	0.612245	0.408163	0	0.408163	0.612245
7	0.814664	0.814664	0.712831	0.712831	0.509165	1.12016	1.12016	0.916497	1.12016	0.916497	0.814664	0.712831	0.407332	0.712831	1.01833	0.610998	0.407332	0.814664	1.222	0.916497	1.01833	1.12016	1.83299	1.83299	2.24033	2.03666	4.58248	3.86965	4.48065	10.6925	4.58248	5.60081	5.60081	1.93483	3.86965	2.24033	1.62933	1.42566	1.12016	1.83299	0.814664	1.42566	1.62933	1.01833	1.52749	1.12016	0.814664	0.814664	0.712831
8	2.34375	1.5625	1.5625	0.78125	0.78125	0.78125	1.17188	1.5625	0.78125	0.78125	0	0.390625	0.390625	0.78125	1.5625	1.95312	2.34375	1.5625	1.5625	1.95312	2.34375	1.5625	0.78125	2.34375	1.5625	1.95312	1.95312	1.95312	1.95312	2.73438	3.125	2.73438	2.73438	3.51562	2.34375	0.390625	2.73438	0.78125	0.78125	1.95312	0.78125	3.51562	1.17188	0.78125	1.95312	1.17188	2.34375	2.73438	1.17188
9	3.09278	3.09278	2.06186	0	0	2.06186	1.03093	1.03093	0	0	4.12371	2.06186	0	1.03093	2.06186	1.03093	0	1.03093	0	0	1.03093	4.12371	1.03093	3.09278	4.12371	1.03093	3.09278	2.06186	1.03093	7.21649	0	1.03093	4.12371	2.06186	4.12371	3.09278	5.15464	1.03093	3.09278	3.09278	1.03093	1.03093	1.03093	0	2.06186	0	0	1.03093	1.03093
10	0.617284	0.617284	1.23457	0.617284	0.617284	1.23457	0.617284	0.617284	2.46914	1.23457	0.617284	1.85185	0.617284	0.617284	0.617284	1.85185	0	1.23457	4.32099	2.46914	0	1.23457	0.617284	1.85185	3.08642	3.08642	3.08642	1.23457	1.23457	3.08642	3.7037	2.46914	3.08642	2.46914	3.08642	1.85185	1.23457	3.7037	1.85185	2.46914	2.46914	1.23457	1.23457	3.7037	1.23457	1.85185	1.85185	0.617284	3.7037
11	0.67731	0.67731	0.532172	0.628931	0.725689	1.01597	0.725689	0.387034	0.580552	0.580552	1.11272	0.532172	0.67731	0.822448	0.967586	0.532172	0.967586	0.967586	1.35462	1.6449	1.45138	1.20948	2.5641	1.30624	2.99952	3.72521	1.01597	4.78955	5.51524	3.72521	7.9342	3.58007	2.37059	4.78955	1.6449	2.75762	3.09627	1.45138	2.5641	2.12869	1.93517	1.88679	1.30624	2.03193	1.49976	1.69328	1.6449	0.774069	0.919207
12	1.05263	0.263158	0.789474	1.05263	1.31579	0.789474	0.789474	0.263158	1.84211	0.526316	1.57895	0.526316	1.05263	0.263158	0.526316	1.05263	1.31579	1.31579	1.31579	1.31579	1.31579	1.84211	1.57895	3.15789	2.36842	2.36842	2.89474	3.15789	2.36842	5.26316	3.94737	2.89474	3.68421	2.63158	3.15789	1.84211	1.84211	4.73684	0.789474	1.31579	1.57895	1.84211	1.84211	0.789474	1.05263	2.63158	1.57895	1.57895	1.31579
13	0.509338	0.679117	0.169779	0.509338	0.169779	0.509338	0.509338	0.679117	0.509338	0.679117	0.169779	0.339559	0.169779	0.679117	0.339559	0	0.169779	0.169779	0.848896	0.339559	0.848896	0.509338	1.35823	2.37691	3.05603	5.26316	2.88625	9.50764	6.11205	7.97963	15.9593	5.26316	6.11205	7.13073	1.35823	3.05603	2.54669	0.848896	1.18846	0.848896	1.01868	0.509338	0.339559	0.339559	0	0.339559	0.509338	0.169779	0.509338
14	0.352113	0.528169	0.528169	0.440141	0.792254	0.352113	0.616197	0.704225	0.704225	0.616197	0.264085	0.616197	0.440141	0.440141	0.440141	0.264085	0.96831	0.264085	0.440141	0.352113	0.880282	0.616197	0.792254	1.40845	1.23239	2.02465	4.31338	1.76056	7.57042	13.0282	3.69718	13.1162	4.66549	4.66549	7.04225	1.40845	2.11268	2.55282	1.40845	1.40845	1.40845	0.792254	0.880282	0.792254	0.264085	0.528169	0.528169	0.528169	0.352113
15	1.63755	1.41921	0.764192	1.31004	1.96507	0.873362	1.41921	1.63755	1.8559	0.873362	0.655022	1.0917	1.20087	2.51092	0.655022	1.52838	1.20087	1.52838	1.74672	1.41921	2.18341	1.0917	2.07424	2.07424	3.05677	1.74672	2.29258	3.49345	2.40175	2.62009	2.9476	3.60262	1.52838	2.18341	2.9476	2.9476	2.62009	1.8559	2.40175	1.8559	1.41921	1.41921	1.0917	1.8559	1.20087	1.63755	1.20087	1.52838	1.63755
control events
	time
contact pair	-1.5	-1.45	-1.4	-1.35	-1.3	-1.25	-1.2	-1.15	-1.1	-1.05	-1	-0.95	-0.9	-0.85	-0.8	-0.75	-0.7	-0.65	-0.6	-0.55	-0.5	-0.45	-0.4	-0.35	-0.3	-0.25	-0.2	-0.15	-0.1	-0.05	0	0.05	0.1	0.15	0.2	0.25	0.3	0.35	0.4	0.45	0.5	0.55	0.6	0.65	0.7	0.75	0.8	0.85	0.9
1	1.85615	1.85615	0.696056	1.62413	2.32019	1.16009	1.16009	1.39211	0.696056	1.39211	1.39211	1.39211	1.39211	1.85615	1.85615	2.78422	2.78422	1.62413	1.39211	2.08817	1.85615	2.78422	2.32019	2.78422	2.32019	0.696056	1.39211	1.16009	2.32019	2.08817	1.39211	1.16009	1.62413	1.39211	0.928074	1.62413	1.85615	2.08817	1.85615	1.85615	2.32019	2.32019	1.85615	1.39211	1.39211	0.928074	2.08817	1.62413	1.62413
2	1.1879	1.40389	1.1879	1.2959	2.05184	1.72786	1.83585	0.971922	1.2959	1.40389	1.61987	1.94384	1.07991	1.94384	1.83585	1.94384	1.72786	1.94384	1.51188	1.61987	1.40389	1.83585	1.40389	2.80778	0.971922	2.05184	1.61987	2.4838	1.94384	2.80778	2.4838	2.15983	1.94384	2.05184	1.2959	2.4838	2.26782	1.51188	1.51188	2.37581	1.51188	0.971922	1.61987	1.2959	1.1879	1.72786	1.1879	0.971922	1.72786
3	1.96078	0	1.96078	3.92157	0	3.92157	0	0	1.96078	1.96078	0	0	1.96078	1.96078	1.96078	1.96078	0	0	1.96078	5.88235	1.96078	0	0	1.96078	3.92157	0	1.96078	1.96078	1.96078	5.88235	0	1.96078	1.96078	1.96078	0	1.96078	0	0	1.96078	0	3.92157	1.96078	5.88235	3.92157	1.96078	3.92157	1.96078	0	0
4	1.81388	0.946372	1.1041	2.05047	1.89274	1.41956	1.57729	0.946372	1.34069	1.41956	1.65615	2.12934	1.41956	1.26183	2.05047	1.57729	1.57729	2.36593	2.12934	2.05047	2.05047	2.05047	1.81388	1.49842	1.73502	1.81388	1.89274	2.05047	1.57729	1.81388	2.05047	1.34069	1.49842	1.41956	1.73502	1.89274	1.81388	1.73502	1.34069	1.26183	1.49842	2.2082	1.73502	1.65615	2.12934	1.97161	1.57729	1.02524	1.89274
5	1.59574	1.8617	1.8617	1.8617	2.12766	0.797872	2.39362	1.06383	1.59574	2.12766	1.8617	1.8617	0.797872	1.32979	1.06383	1.59574	1.8617	1.06383	1.32979	1.06383	1.32979	1.8617	1.8617	1.8617	2.39362	1.06383	1.59574	1.32979	1.06383	2.39362	1.8617	1.8617	2.12766	1.32979	1.06383	1.32979	1.8617	1.06383	3.19149	0.797872	2.92553	1.32979	1.8617	2.39362	1.06383	1.8617	1.06383	1.32979	0.531915
6	2.04082	1.74927	0.874636	2.04082	1.45773	0.58309	0.291545	0.58309	1.74927	1.45773	2.04082	1.45773	1.45773	1.74927	0.58309	2.33236	0.874636	2.33236	1.74927	3.79009	3.49854	2.04082	2.04082	1.16618	2.33236	0.874636	2.62391	2.04082	2.33236	1.45773	1.16618	1.16618	0.291545	1.74927	2.91545	2.62391	2.33236	1.16618	0.58309	1.45773	2.04082	2.91545	1.16618	1.74927	1.74927	2.33236	1.74927	1.45773	1.16618
7	1.05263	2.10526	1.31579	0.789474	1.18421	1.05263	1.97368	1.31579	1.97368	1.31579	1.84211	1.57895	2.23684	1.31579	2.36842	1.18421	1.97368	1.71053	1.31579	1.71053	2.10526	1.44737	1.31579	3.02632	1.71053	2.5	2.76316	1.44737	1.97368	2.23684	1.18421	2.10526	1.84211	2.63158	2.36842	1.57895	1.44737	1.97368	2.89474	2.10526	2.10526	1.31579	1.31579	1.05263	1.57895	1.05263	1.57895	1.31579	2.23684
8	0.529101	1.0582	0.529101	1.0582	1.5873	2.6455	2.6455	0.529101	1.0582	1.0582	1.5873	1.0582	1.5873	3.7037	1.5873	2.1164	1.5873	1.5873	2.1164	0.529101	3.1746	4.2328	2.6455	0.529101	2.1164	2.6455	0	1.0582	1.0582	0.529101	1.5873	2.1164	0.529101	1.5873	1.5873	1.0582	1.5873	1.5873	2.1164	3.7037	2.6455	2.6455	1.5873	1.0582	1.0582	2.6455	2.6455	1.5873	0.529101
9	0	0	0	2.77778	1.38889	0	2.77778	1.38889	0	5.55556	1.38889	2.77778	1.38889	2.77778	2.77778	0	1.38889	1.38889	1.38889	1.38889	4.16667	0	1.38889	2.77778	1.38889	1.38889	0	2.77778	2.77778	2.77778	1.38889	4.16667	1.38889	4.16667	1.38889	0	1.38889	1.38889	1.38889	1.38889	2.77778	2.77778	1.38889	1.38889	0	4.16667	1.38889	1.38889	1.38889
10	0	1.62602	0	2.43902	0	1.62602	0.813008	0.813008	0	3.25203	1.62602	3.25203	1.62602	4.06504	2.43902	1.62602	1.62602	0.813008	1.62602	1.62602	1.62602	1.62602	3.25203	0	2.43902	1.62602	0.813008	2.43902	1.62602	4.87805	1.62602	3.25203	2.43902	0.813008	0.813008	1.62602	0.813008	0	0.813008	0.813008	1.62602	4.06504	0.813008	3.25203	1.62602	3.25203	3.25203	1.62602	0.813008
11	0.969426	1.41685	1.26771	1.26771	1.19314	1.26771	2.08799	1.49142	1.26771	1.34228	1.26771	1.41685	2.01342	1.41685	1.71514	1.78971	1.93885	1.86428	2.01342	1.566	1.41685	2.01342	1.78971	1.86428	1.93885	2.23714	1.64057	1.86428	1.26771	1.78971	1.49142	2.46085	2.01342	1.71514	2.16257	1.49142	2.16257	1.19314	1.566	2.31171	2.60999	1.64057	1.86428	1.49142	2.01342	1.78971	1.93885	1.86428	1.49142
12	1.60256	1.28205	2.88462	1.28205	1.28205	1.92308	0.641026	1.92308	1.92308	2.5641	1.60256	1.92308	2.5641	0.641026	1.92308	2.88462	2.24359	2.88462	2.88462	3.20513	1.28205	1.28205	0.961538	2.88462	2.24359	1.60256	2.88462	0.961538	1.92308	1.28205	0.320513	1.60256	1.60256	0.641026	1.92308	0.320513	1.60256	2.5641	1.92308	0.641026	1.28205	1.28205	0.641026	1.92308	0.641026	1.92308	2.24359	1.60256	1.60256
13	0.669643	1.78571	1.78571	1.11607	0.446429	1.11607	1.5625	0.892857	2.45536	1.78571	0.669643	1.5625	1.33929	3.125	1.5625	1.5625	2.00893	1.11607	1.78571	2.23214	1.5625	2.00893	0.669643	1.33929	2.00893	1.5625	2.67857	2.00893	2.67857	1.11607	3.57143	2.45536	1.78571	2.00893	2.00893	0.892857	1.78571	1.5625	2.45536	1.78571	1.5625	1.11607	1.78571	2.67857	1.11607	2.00893	2.00893	1.5625	1.5625
14	1.91874	1.46727	1.58014	1.3544	1.693	1.3544	1.693	1.693	1.80587	1.24153	1.0158	0.902935	0.790068	1.58014	1.91874	2.14447	1.58014	1.0158	1.91874	2.3702	1.80587	1.58014	1.80587	1.80587	1.693	1.91874	1.46727	1.91874	1.693	2.7088	2.25734	2.48307	1.693	2.14447	1.58014	1.46727	1.80587	2.0316	1.693	1.12867	2.0316	1.693	1.693	2.3702	2.48307	2.0316	1.12867	1.24153	2.25734
15	2.0438	1.45985	1.75182	1.31387	2.33577	2.33577	2.33577	0.875912	2.77372	1.75182	2.0438	0.583942	2.0438	1.89781	1.89781	1.31387	1.16788	1.0219	1.31387	2.91971	1.45985	1.75182	1.0219	2.0438	1.75182	2.18978	1.89781	1.45985	1.16788	2.18978	2.18978	1.75182	0.583942	2.33577	1.89781	1.45985	1.89781	1.75182	1.89781	1.16788	2.0438	1.60584	1.45985	1.75182	1.75182	1.60584	1.75182	1.16788	0.437956
[truncated: 11 more columns]

## Sheet: Figure_11e
Occurrence probabilities of MD slow spindle peaks relative to frontal cortical spindles
	time
contact pair	-1.5	-1.45	-1.4	-1.35	-1.3	-1.25	-1.2	-1.15	-1.1	-1.05	-1	-0.95	-0.9	-0.85	-0.8	-0.75	-0.7	-0.65	-0.6	-0.55	-0.5	-0.45	-0.4	-0.35	-0.3	-0.25	-0.2	-0.15	-0.1	-0.05	0	0.05	0.1	0.15	0.2	0.25	0.3	0.35	0.4	0.45	0.5	0.55	0.6	0.65	0.7	0.75	0.8	0.85	0.9
1	0.697906	0.997009	0.997009	1.99402	0.997009	1.59521	1.59521	1.49551	1.29611	0.697906	1.09671	0.797607	1.29611	1.29611	1.59521	1.39581	1.89432	0.697906	1.79462	1.49551	1.99402	2.49252	1.89432	2.39282	0.997009	2.19342	2.99103	2.49252	4.78564	0.997009	4.88534	1.29611	4.48654	1.79462	3.29013	2.09372	1.89432	1.89432	0.997009	1.89432	0.997009	1.39581	1.09671	1.49551	0.598205	1.99402	1.39581	0.897308	1.29611
2	1.39082	1.66898	1.5299	1.11266	0.973574	1.39082	1.39082	1.11266	1.25174	2.08623	1.66898	1.5299	1.11266	1.66898	1.25174	1.39082	2.08623	1.5299	3.05981	2.08623	1.80807	1.94715	1.94715	2.92072	1.39082	1.94715	2.50348	1.94715	1.5299	3.33797	2.64256	1.5299	2.92072	1.5299	1.80807	1.80807	1.94715	1.11266	2.50348	2.08623	1.66898	2.50348	1.94715	1.80807	0.973574	1.66898	1.39082	0.69541	1.25174
3	1.3245	0.662252	0.662252	1.3245	3.97351	1.3245	0	0	0.662252	2.64901	1.3245	1.98675	0	0.662252	2.64901	1.98675	1.98675	0.662252	3.97351	2.64901	1.98675	1.98675	1.98675	1.98675	3.31126	1.98675	3.31126	2.64901	1.3245	5.96026	0	5.29801	1.98675	1.98675	3.31126	1.3245	1.3245	1.3245	0.662252	0.662252	1.98675	1.98675	0.662252	2.64901	1.3245	0.662252	3.31126	1.3245	1.3245
4	0.661853	0.601685	1.08303	0.722022	0.661853	0.240674	0.842359	0.78219	0.722022	1.20337	1.20337	0.902527	0.902527	1.68472	1.44404	2.22623	1.38387	1.62455	1.56438	2.04573	1.86522	1.62455	2.88809	1.20337	3.79061	2.58724	4.51264	4.45247	2.40674	5.65584	2.64741	3.36943	3.30927	2.22623	2.40674	1.56438	1.68472	2.1059	1.98556	1.98556	1.86522	1.26354	1.86522	1.08303	2.04573	1.26354	1.62455	1.50421	1.62455
5	2.12766	0.773694	0.773694	2.12766	1.54739	1.35397	2.70793	0.773694	1.54739	1.74081	0.773694	1.74081	1.93424	0.773694	2.12766	1.35397	1.16054	0.193424	2.70793	1.35397	2.12766	2.70793	1.35397	0.773694	1.16054	2.12766	2.12766	2.12766	3.86847	1.93424	3.48162	2.32108	1.93424	1.74081	2.12766	1.93424	1.74081	1.54739	1.54739	1.54739	1.35397	2.51451	1.16054	0.967118	1.54739	2.32108	1.35397	0.773694	0.967118
6	0.253807	1.01523	1.01523	2.28426	1.77665	1.01523	1.01523	2.03046	1.01523	1.01523	1.77665	1.26904	0.761421	0.507614	2.03046	2.03046	1.26904	1.26904	1.77665	1.77665	2.03046	2.28426	2.53807	3.29949	1.52284	3.80711	2.79188	2.53807	2.03046	3.80711	3.04569	4.56853	2.53807	3.04569	2.28426	1.26904	0.761421	1.01523	1.26904	0.761421	1.01523	1.77665	1.26904	1.01523	1.01523	1.52284	1.26904	1.52284	0.761421
7	1.28755	1.07296	0.965665	1.07296	1.50215	1.82403	1.71674	1.39485	1.07296	2.14592	1.50215	1.82403	0.536481	1.60944	1.18026	1.50215	1.82403	1.50215	1.82403	2.46781	1.82403	1.39485	1.93133	2.25322	3.00429	3.32618	3.00429	2.7897	2.57511	3.96996	1.82403	2.46781	2.25322	1.39485	2.7897	0.643777	1.82403	0.965665	1.39485	1.28755	1.82403	1.07296	1.50215	1.93133	1.71674	1.82403	1.93133	1.07296	1.50215
8	1.38282	1.67394	1.01892	1.0917	1.38282	1.60116	1.16448	1.38282	1.89229	1.52838	1.31004	1.4556	1.0917	1.96507	2.03785	1.38282	1.31004	2.32897	1.67394	2.11063	1.38282	1.52838	0.800582	2.32897	1.23726	2.40175	1.23726	1.38282	3.49345	1.89229	4.22125	2.03785	4.29403	1.01892	3.12955	0.946143	2.18341	1.38282	2.40175	1.23726	1.4556	1.23726	1.23726	1.38282	1.23726	2.03785	1.31004	1.31004	1.81951
9	1.3544	1.3544	1.3544	1.80587	1.3544	1.3544	2.0316	0.902935	1.3544	1.58014	1.58014	0.677201	1.58014	2.0316	1.58014	1.80587	3.386	0.451467	1.12867	2.0316	2.25734	1.12867	1.3544	2.48307	2.0316	3.83747	0.902935	2.0316	0.225734	5.19187	2.93454	1.58014	2.25734	1.58014	4.51467	0.677201	2.48307	1.3544	0.902935	3.83747	1.12867	1.3544	1.3544	1.80587	1.12867	1.58014	1.58014	1.12867	0.451467
10	1.70316	0.851582	0.973236	1.58151	0.729927	1.21655	0.851582	1.3382	0.973236	0.851582	1.3382	1.45985	1.09489	1.82482	1.82482	2.55474	2.31144	2.18978	1.82482	1.58151	1.21655	2.18978	1.45985	3.16302	1.21655	1.70316	1.09489	3.16302	1.94647	3.64964	1.70316	2.55474	1.94647	2.18978	3.16302	1.21655	1.82482	1.09489	1.45985	2.55474	1.58151	1.82482	1.45985	1.3382	1.21655	0.973236	0.729927	1.3382	2.31144
11	0.578035	1.05097	0.735681	1.15607	0.630583	0.735681	0.630583	0.945875	1.10352	1.10352	1.15607	1.31372	1.10352	1.36626	1.15607	1.15607	1.47136	1.31372	2.0494	1.26117	2.10194	1.26117	2.57488	1.9443	1.57646	3.94115	2.20704	4.67683	4.57173	1.57646	5.20231	2.31214	3.10037	3.99369	1.10352	3.46821	1.99685	1.15607	2.41724	1.31372	1.8392	1.89175	1.31372	1.99685	1.05097	1.99685	1.47136	1.10352	1.68156
12	1.68675	0.963855	1.44578	0.963855	1.44578	1.68675	0.963855	0.963855	0.481928	1.44578	1.68675	1.92771	0.722892	2.6506	1.68675	2.40964	2.16867	2.16867	1.20482	2.16867	2.89157	1.44578	2.16867	0.963855	1.20482	0.722892	2.16867	2.16867	1.68675	1.92771	2.40964	2.89157	2.6506	1.92771	1.92771	3.13253	2.6506	2.6506	2.16867	1.92771	2.16867	1.44578	0.963855	1.92771	1.20482	1.44578	0.963855	1.68675	2.6506
13	0.589391	0.982318	0.982318	1.37525	1.76817	1.17878	0.785855	1.57171	1.37525	1.17878	0.982318	1.76817	0.785855	0.392927	1.17878	1.57171	1.37525	1.76817	0.196464	1.57171	1.57171	1.17878	3.33988	2.75049	2.75049	5.30452	2.55403	4.3222	6.67976	3.73281	4.3222	2.1611	1.76817	3.14342	0.982318	2.55403	0.196464	1.76817	1.57171	0.982318	0	2.1611	0.392927	0.196464	1.17878	1.17878	1.96464	0.785855	1.76817
14	0.521739	1.73913	1.04348	1.73913	1.04348	1.56522	0.956522	1.04348	1.47826	1.56522	1.21739	1.65217	1.56522	1.65217	1.56522	1.56522	1.91304	1.21739	1.56522	1.82609	1.3913	1.3913	2	1.91304	4.17391	1.65217	5.30435	0.608696	4.34783	3.21739	1.3913	5.13043	0.434783	3.30435	2	1.04348	1.56522	1.47826	0.956522	2.08696	1.21739	1.82609	1.13043	1.04348	1.47826	1.30435	1.47826	0.956522	1.65217
15	1.14883	1.72324	1.09661	1.30548	1.14883	1.82768	1.67102	0.939948	1.09661	1.40992	1.14883	1.8799	1.30548	1.46214	1.09661	1.30548	1.77546	1.25326	1.20104	1.6188	1.25326	2.19321	1.56658	2.03655	1.09661	3.18538	1.40992	2.76762	1.51436	5.27415	1.51436	6.31854	1.67102	3.91645	1.77546	1.98433	2.08877	1.14883	1.8799	1.25326	1.6188	1.25326	1.67102	0.939948	1.56658	1.04439	1.09661	1.6188	1.82768
control events
	time
contact pair	-1.5	-1.45	-1.4	-1.35	-1.3	-1.25	-1.2	-1.15	-1.1	-1.05	-1	-0.95	-0.9	-0.85	-0.8	-0.75	-0.7	-0.65	-0.6	-0.55	-0.5	-0.45	-0.4	-0.35	-0.3	-0.25	-0.2	-0.15	-0.1	-0.05	0	0.05	0.1	0.15	0.2	0.25	0.3	0.35	0.4	0.45	0.5	0.55	0.6	0.65	0.7	0.75	0.8	0.85	0.9
1	1.6129	1.77419	0.806452	2.09677	0.967742	1.77419	1.6129	2.74194	1.45161	1.12903	1.93548	1.29032	2.25806	1.6129	1.93548	1.77419	1.93548	1.6129	1.6129	1.6129	1.29032	0.967742	1.45161	2.25806	2.41935	1.45161	1.12903	2.90323	2.58065	2.09677	0.967742	1.93548	1.29032	1.6129	1.6129	1.77419	1.6129	1.45161	1.77419	1.12903	1.45161	1.6129	1.29032	2.25806	1.77419	1.29032	1.29032	1.6129	1.77419
2	1.37615	0.764526	1.52905	1.68196	1.22324	1.83486	1.98777	1.22324	2.29358	1.83486	1.98777	2.59939	0.917431	1.37615	2.59939	1.52905	1.22324	1.22324	1.68196	1.22324	1.52905	1.52905	1.37615	1.83486	1.83486	1.98777	1.83486	0.917431	1.37615	1.98777	1.83486	1.68196	1.52905	2.14067	3.0581	2.59939	1.98777	1.83486	1.83486	2.59939	1.37615	2.14067	2.59939	0.917431	1.68196	0.458716	1.52905	1.37615	0.611621
3	1.51515	1.51515	0	3.0303	0.757576	3.0303	0.757576	1.51515	1.51515	3.0303	3.0303	3.78788	1.51515	2.27273	1.51515	0.757576	3.0303	0.757576	3.78788	0.757576	0	1.51515	0.757576	0.757576	0	1.51515	1.51515	1.51515	0	2.27273	0.757576	2.27273	2.27273	3.0303	1.51515	3.0303	0	3.0303	1.51515	2.27273	0.757576	0	0.757576	3.0303	1.51515	0.757576	1.51515	1.51515	2.27273
4	1.98807	2.18688	1.88867	2.08748	1.29225	1.59046	0.994036	1.19284	1.78926	1.68986	1.29225	1.59046	1.39165	1.49105	1.78926	1.88867	0.695825	1.68986	1.88867	1.59046	1.49105	1.68986	1.29225	1.88867	1.49105	2.18688	1.88867	1.98807	1.88867	2.48509	1.88867	1.88867	1.19284	1.49105	2.28628	2.6839	1.98807	0.994036	0.994036	1.98807	2.18688	1.88867	1.29225	1.88867	1.59046	1.98807	2.18688	1.09344	1.78926
5	2.407	1.09409	0.875274	0.656455	0.656455	2.62582	1.75055	1.53173	1.96937	0.875274	1.09409	2.407	1.96937	1.96937	1.96937	1.09409	1.96937	2.407	1.09409	0.875274	1.09409	1.53173	0.656455	1.75055	1.53173	1.96937	2.62582	1.96937	1.31291	1.53173	2.84464	1.96937	1.96937	1.96937	1.75055	0.656455	1.09409	2.18818	1.09409	1.31291	1.31291	2.18818	1.09409	2.18818	2.62582	1.96937	2.18818	1.31291	2.407
6	2.2293	1.27389	0.955414	2.2293	1.27389	0.636943	1.59236	1.59236	1.59236	2.54777	2.54777	0.955414	1.27389	0.955414	1.27389	1.91083	2.54777	0.955414	1.91083	2.86624	0.636943	2.86624	2.2293	1.59236	1.91083	2.54777	1.27389	1.91083	1.91083	0.955414	1.91083	2.54777	1.59236	0.955414	1.27389	1.59236	2.2293	0.955414	3.18471	0.955414	1.27389	2.86624	1.59236	2.54777	1.27389	2.86624	1.59236	0.955414	0.636943
7	1.41509	1.06132	1.17925	1.41509	1.65094	2.47642	1.41509	1.53302	1.76887	1.76887	2.35849	1.06132	1.17925	1.53302	1.76887	1.06132	1.88679	1.29717	0.825472	2.24057	2.24057	2.12264	2.00472	1.76887	1.29717	2.71226	2.35849	1.29717	2.00472	2.59434	2.12264	3.18396	1.65094	2.47642	2.24057	2.12264	1.29717	1.29717	1.53302	1.41509	1.41509	1.88679	1.06132	1.88679	1.41509	2.12264	1.53302	1.29717	1.65094
8	1.31579	1.8797	1.12782	1.78571	1.97368	2.16165	2.06767	1.31579	1.40977	1.97368	1.03383	1.31579	1.50376	1.8797	1.40977	2.06767	2.63158	1.12782	1.31579	2.25564	0.93985	1.78571	1.69173	1.78571	2.06767	1.78571	2.06767	1.50376	2.16165	2.25564	1.03383	1.78571	1.31579	1.59774	2.06767	1.40977	1.50376	1.50376	2.25564	1.78571	1.2218	1.78571	1.69173	1.97368	2.44361	1.8797	1.8797	2.16165	1.78571
9	1.66667	1.38889	1.38889	1.38889	2.5	1.38889	2.77778	0.833333	1.11111	1.11111	1.11111	0.555556	1.11111	1.94444	1.66667	0.833333	1.38889	3.05556	1.94444	2.22222	1.11111	1.94444	1.94444	1.11111	1.94444	1.38889	2.22222	2.22222	3.05556	1.66667	3.05556	0.833333	1.38889	1.38889	2.22222	1.94444	1.94444	1.38889	2.5	1.66667	2.5	1.11111	1.94444	1.66667	2.5	0.833333	1.38889	1.66667	1.38889
10	1.43541	1.27592	1.5949	1.5949	1.27592	0.797448	1.43541	1.43541	2.23285	2.55183	1.11643	1.75439	1.43541	1.11643	1.75439	0.797448	2.07337	1.91388	2.23285	2.07337	3.18979	1.5949	1.27592	0.956938	1.5949	1.43541	1.11643	0.797448	2.07337	1.27592	1.75439	2.07337	1.75439	2.39234	1.75439	1.91388	1.5949	1.75439	1.27592	1.91388	1.27592	2.39234	1.43541	0.637959	1.75439	2.55183	1.5949	2.23285	1.75439
11	1.20482	1.60643	1.1245	1.36546	1.04418	1.60643	2.08835	1.1245	2.57028	1.44578	2.00803	1.44578	1.20482	1.28514	1.36546	1.20482	1.68675	2.00803	2.32932	1.84739	2.73092	1.68675	1.84739	1.76707	1.1245	1.36546	1.1245	1.5261	1.68675	1.84739	2.48996	1.76707	1.60643	1.84739	2.40964	1.68675	1.1245	1.60643	1.36546	1.36546	2.249	1.68675	1.28514	2.81124	2.00803	1.76707	0.722892	1.60643	1.20482
12	1.52091	1.52091	1.14068	1.52091	1.90114	0.760456	1.14068	1.52091	3.80228	0.380228	1.14068	1.52091	2.28137	0.380228	1.14068	0.760456	1.14068	1.14068	0.760456	1.52091	2.6616	1.90114	2.6616	3.04183	0.380228	2.6616	1.52091	0.760456	3.04183	1.90114	2.28137	1.52091	0	3.42205	1.14068	0.760456	1.52091	3.04183	2.28137	2.6616	1.52091	1.14068	1.90114	2.6616	0.760456	1.90114	1.14068	2.28137	1.14068
13	1.18765	1.90024	1.42518	2.3753	1.18765	1.90024	1.18765	1.42518	1.42518	1.42518	1.42518	0.23753	0.950119	1.42518	1.42518	1.90024	2.61283	1.66271	2.13777	1.90024	1.66271	3.32542	1.42518	0.712589	1.90024	1.90024	1.90024	2.85036	1.18765	2.61283	2.61283	1.42518	1.18765	2.85036	2.3753	2.85036	1.42518	1.66271	1.42518	2.85036	1.42518	1.66271	2.13777	1.42518	2.3753	0.475059	2.13777	0.712589	1.66271
14	1.2488	1.2488	1.63305	1.82517	1.63305	1.92123	0.576369	1.53698	2.01729	1.63305	1.15274	1.82517	1.15274	1.82517	1.82517	1.72911	1.15274	1.82517	1.53698	1.44092	1.34486	1.53698	2.20941	2.4976	1.63305	2.01729	1.34486	2.59366	2.30548	2.11335	2.40154	1.72911	1.44092	1.53698	1.82517	1.44092	1.72911	1.53698	2.20941	2.01729	1.82517	1.92123	1.44092	1.53698	2.01729	1.82517	1.05668	1.92123	1.63305
15	0.969426	1.41685	1.64057	1.41685	1.78971	1.19314	1.64057	1.64057	1.19314	2.08799	1.71514	1.93885	1.26771	1.93885	1.566	1.78971	1.41685	1.78971	1.49142	1.86428	1.34228	1.71514	1.78971	1.86428	2.60999	2.01342	1.93885	1.71514	2.31171	1.71514	1.71514	1.71514	1.86428	2.16257	1.34228	1.64057	1.71514	2.16257	1.71514	1.93885	2.23714	1.71514	1.566	1.34228	1.78971	0.894855	2.01342	0.820283	1.41685
[truncated: 11 more columns]

## Sheet: Figure_11f
Occurrence probabilities of MD fast spindle peaks relative to frontal cortical spindles
	time
contact pair	-1.5	-1.45	-1.4	-1.35	-1.3	-1.25	-1.2	-1.15	-1.1	-1.05	-1	-0.95	-0.9	-0.85	-0.8	-0.75	-0.7	-0.65	-0.6	-0.55	-0.5	-0.45	-0.4	-0.35	-0.3	-0.25	-0.2	-0.15	-0.1	-0.05	0	0.05	0.1	0.15	0.2	0.25	0.3	0.35	0.4	0.45	0.5	0.55	0.6	0.65	0.7	0.75	0.8	0.85	0.9
1	0.633914	0.792393	1.10935	0.792393	1.10935	1.10935	0.633914	0.792393	0.792393	1.10935	0.633914	0.792393	0.792393	1.10935	0.950872	1.58479	1.42631	1.10935	1.10935	1.42631	2.06022	2.2187	1.74326	3.48653	2.69414	3.32805	3.64501	3.80349	6.6561	3.32805	3.64501	2.85261	3.32805	2.85261	3.01109	2.85261	1.58479	2.2187	1.26783	1.74326	0.633914	0.633914	0.475436	0.950872	1.90174	1.26783	0.950872	1.58479	0.950872
2	0.65666	1.21951	0.750469	0.65666	0.562852	1.1257	0.562852	0.469043	0.750469	1.21951	0.750469	1.03189	0.65666	0.938086	0.187617	0.844278	1.1257	1.1257	1.78236	1.40713	2.43902	1.40713	2.25141	3.84615	2.81426	4.03377	4.3152	3.18949	6.37899	7.03565	3.56473	4.3152	2.43902	2.25141	2.53283	3.00188	1.78236	1.40713	1.40713	2.06379	0.65666	1.68856	0.844278	1.31332	0.844278	0.938086	1.40713	0.65666	0.65666
3	0	0	0	0	0	1.33333	0	0	0	0	1.33333	0	1.33333	1.33333	4	0	0	0	1.33333	1.33333	2.66667	0	2.66667	2.66667	2.66667	1.33333	1.33333	2.66667	4	13.3333	2.66667	9.33333	5.33333	0	4	2.66667	5.33333	1.33333	0	0	4	0	1.33333	0	1.33333	2.66667	0	0	1.33333
4	0.754717	0.700809	0.862534	0.754717	0.6469	0.431267	1.13208	0.862534	0.754717	0.754717	0.862534	0.862534	1.07817	1.13208	1.07817	1.45553	1.45553	1.02426	1.72507	1.83288	1.72507	1.99461	1.83288	2.26415	4.20485	2.42588	3.39623	3.45013	3.01887	6.19946	2.74933	3.50404	3.34232	1.50943	4.47439	2.31806	2.53369	2.64151	1.13208	2.37197	1.9407	1.2938	2.04852	1.50943	1.88679	1.61725	1.07817	0.97035	0.754717
5	1.62933	1.42566	0.610998	0.814664	0.814664	0.814664	0.203666	0.203666	1.222	1.42566	0.610998	0.610998	0.610998	0.814664	0	2.44399	1.01833	2.03666	1.01833	1.42566	2.44399	1.83299	0.203666	3.05499	2.03666	1.83299	2.64766	3.86965	2.03666	5.49898	4.68432	3.86965	1.62933	4.07332	4.68432	2.24033	2.24033	2.03666	1.83299	2.64766	1.83299	2.24033	1.01833	1.62933	1.83299	2.03666	0.610998	1.62933	0.814664
6	0.816327	0.612245	0.612245	1.02041	0.612245	1.02041	0.204082	0.204082	0.204082	0.816327	0.612245	0.204082	0.408163	0.816327	0.408163	0.612245	0.408163	0.816327	0.816327	1.02041	0.408163	1.63265	3.06122	1.22449	3.06122	5.71429	3.06122	6.73469	5.30612	4.4898	12.0408	8.16327	1.83673	5.10204	2.85714	1.22449	2.2449	0.816327	2.04082	2.65306	1.42857	0.816327	0.612245	0.408163	0.612245	0.408163	0	0.408163	0.612245
7	0.814664	0.814664	0.712831	0.712831	0.509165	1.12016	1.12016	0.916497	1.12016	0.916497	0.814664	0.712831	0.407332	0.712831	1.01833	0.610998	0.407332	0.814664	1.222	0.916497	1.01833	1.12016	1.83299	1.83299	2.24033	2.03666	4.58248	3.86965	4.48065	10.6925	4.58248	5.60081	5.60081	1.93483	3.86965	2.24033	1.62933	1.42566	1.12016	1.83299	0.814664	1.42566	1.62933	1.01833	1.52749	1.12016	0.814664	0.814664	0.712831
8	2.34375	1.5625	1.5625	0.78125	0.78125	0.78125	1.17188	1.5625	0.78125	0.78125	0	0.390625	0.390625	0.78125	1.5625	1.95312	2.34375	1.5625	1.5625	1.95312	2.34375	1.5625	0.78125	2.34375	1.5625	1.95312	1.95312	1.95312	1.95312	2.73438	3.125	2.73438	2.73438	3.51562	2.34375	0.390625	2.73438	0.78125	0.78125	1.95312	0.78125	3.51562	1.17188	0.78125	1.95312	1.17188	2.34375	2.73438	1.17188
9	3.09278	3.09278	2.06186	0	0	2.06186	1.03093	1.03093	0	0	4.12371	2.06186	0	1.03093	2.06186	1.03093	0	1.03093	0	0	1.03093	4.12371	1.03093	3.09278	4.12371	1.03093	3.09278	2.06186	1.03093	7.21649	0	1.03093	4.12371	2.06186	4.12371	3.09278	5.15464	1.03093	3.09278	3.09278	1.03093	1.03093	1.03093	0	2.06186	0	0	1.03093	1.03093
10	0.617284	0.617284	1.23457	0.617284	0.617284	1.23457	0.617284	0.617284	2.46914	1.23457	0.617284	1.85185	0.617284	0.617284	0.617284	1.85185	0	1.23457	4.32099	2.46914	0	1.23457	0.617284	1.85185	3.08642	3.08642	3.08642	1.23457	1.23457	3.08642	3.7037	2.46914	3.08642	2.46914	3.08642	1.85185	1.23457	3.7037	1.85185	2.46914	2.46914	1.23457	1.23457	3.7037	1.23457	1.85185	1.85185	0.617284	3.7037
11	0.67731	0.67731	0.532172	0.628931	0.725689	1.01597	0.725689	0.387034	0.580552	0.580552	1.11272	0.532172	0.67731	0.822448	0.967586	0.532172	0.967586	0.967586	1.35462	1.6449	1.45138	1.20948	2.5641	1.30624	2.99952	3.72521	1.01597	4.78955	5.51524	3.72521	7.9342	3.58007	2.37059	4.78955	1.6449	2.75762	3.09627	1.45138	2.5641	2.12869	1.93517	1.88679	1.30624	2.03193	1.49976	1.69328	1.6449	0.774069	0.919207
12	1.05263	0.263158	0.789474	1.05263	1.31579	0.789474	0.789474	0.263158	1.84211	0.526316	1.57895	0.526316	1.05263	0.263158	0.526316	1.05263	1.31579	1.31579	1.31579	1.31579	1.31579	1.84211	1.57895	3.15789	2.36842	2.36842	2.89474	3.15789	2.36842	5.26316	3.94737	2.89474	3.68421	2.63158	3.15789	1.84211	1.84211	4.73684	0.789474	1.31579	1.57895	1.84211	1.84211	0.789474	1.05263	2.63158	1.57895	1.57895	1.31579
13	0.509338	0.679117	0.169779	0.509338	0.169779	0.509338	0.509338	0.679117	0.509338	0.679117	0.169779	0.339559	0.169779	0.679117	0.339559	0	0.169779	0.169779	0.848896	0.339559	0.848896	0.509338	1.35823	2.37691	3.05603	5.26316	2.88625	9.50764	6.11205	7.97963	15.9593	5.26316	6.11205	7.13073	1.35823	3.05603	2.54669	0.848896	1.18846	0.848896	1.01868	0.509338	0.339559	0.339559	0	0.339559	0.509338	0.169779	0.509338
14	0.352113	0.528169	0.528169	0.440141	0.792254	0.352113	0.616197	0.704225	0.704225	0.616197	0.264085	0.616197	0.440141	0.440141	0.440141	0.264085	0.96831	0.264085	0.440141	0.352113	0.880282	0.616197	0.792254	1.40845	1.23239	2.02465	4.31338	1.76056	7.57042	13.0282	3.69718	13.1162	4.66549	4.66549	7.04225	1.40845	2.11268	2.55282	1.40845	1.40845	1.40845	0.792254	0.880282	0.792254	0.264085	0.528169	0.528169	0.528169	0.352113
15	1.63755	1.41921	0.764192	1.31004	1.96507	0.873362	1.41921	1.63755	1.8559	0.873362	0.655022	1.0917	1.20087	2.51092	0.655022	1.52838	1.20087	1.52838	1.74672	1.41921	2.18341	1.0917	2.07424	2.07424	3.05677	1.74672	2.29258	3.49345	2.40175	2.62009	2.9476	3.60262	1.52838	2.18341	2.9476	2.9476	2.62009	1.8559	2.40175	1.8559	1.41921	1.41921	1.0917	1.8559	1.20087	1.63755	1.20087	1.52838	1.63755
Occurrence probabilities of MD slow spindle peaks relative to frontal cortical spindles
	time
contact pair	-1.5	-1.45	-1.4	-1.35	-1.3	-1.25	-1.2	-1.15	-1.1	-1.05	-1	-0.95	-0.9	-0.85	-0.8	-0.75	-0.7	-0.65	-0.6	-0.55	-0.5	-0.45	-0.4	-0.35	-0.3	-0.25	-0.2	-0.15	-0.1	-0.05	0	0.05	0.1	0.15	0.2	0.25	0.3	0.35	0.4	0.45	0.5	0.55	0.6	0.65	0.7	0.75	0.8	0.85	0.9
1	0.697906	0.997009	0.997009	1.99402	0.997009	1.59521	1.59521	1.49551	1.29611	0.697906	1.09671	0.797607	1.29611	1.29611	1.59521	1.39581	1.89432	0.697906	1.79462	1.49551	1.99402	2.49252	1.89432	2.39282	0.997009	2.19342	2.99103	2.49252	4.78564	0.997009	4.88534	1.29611	4.48654	1.79462	3.29013	2.09372	1.89432	1.89432	0.997009	1.89432	0.997009	1.39581	1.09671	1.49551	0.598205	1.99402	1.39581	0.897308	1.29611
2	1.39082	1.66898	1.5299	1.11266	0.973574	1.39082	1.39082	1.11266	1.25174	2.08623	1.66898	1.5299	1.11266	1.66898	1.25174	1.39082	2.08623	1.5299	3.05981	2.08623	1.80807	1.94715	1.94715	2.92072	1.39082	1.94715	2.50348	1.94715	1.5299	3.33797	2.64256	1.5299	2.92072	1.5299	1.80807	1.80807	1.94715	1.11266	2.50348	2.08623	1.66898	2.50348	1.94715	1.80807	0.973574	1.66898	1.39082	0.69541	1.25174
3	1.3245	0.662252	0.662252	1.3245	3.97351	1.3245	0	0	0.662252	2.64901	1.3245	1.98675	0	0.662252	2.64901	1.98675	1.98675	0.662252	3.97351	2.64901	1.98675	1.98675	1.98675	1.98675	3.31126	1.98675	3.31126	2.64901	1.3245	5.96026	0	5.29801	1.98675	1.98675	3.31126	1.3245	1.3245	1.3245	0.662252	0.662252	1.98675	1.98675	0.662252	2.64901	1.3245	0.662252	3.31126	1.3245	1.3245
4	0.661853	0.601685	1.08303	0.722022	0.661853	0.240674	0.842359	0.78219	0.722022	1.20337	1.20337	0.902527	0.902527	1.68472	1.44404	2.22623	1.38387	1.62455	1.56438	2.04573	1.86522	1.62455	2.88809	1.20337	3.79061	2.58724	4.51264	4.45247	2.40674	5.65584	2.64741	3.36943	3.30927	2.22623	2.40674	1.56438	1.68472	2.1059	1.98556	1.98556	1.86522	1.26354	1.86522	1.08303	2.04573	1.26354	1.62455	1.50421	1.62455
5	2.12766	0.773694	0.773694	2.12766	1.54739	1.35397	2.70793	0.773694	1.54739	1.74081	0.773694	1.74081	1.93424	0.773694	2.12766	1.35397	1.16054	0.193424	2.70793	1.35397	2.12766	2.70793	1.35397	0.773694	1.16054	2.12766	2.12766	2.12766	3.86847	1.93424	3.48162	2.32108	1.93424	1.74081	2.12766	1.93424	1.74081	1.54739	1.54739	1.54739	1.35397	2.51451	1.16054	0.967118	1.54739	2.32108	1.35397	0.773694	0.967118
6	0.253807	1.01523	1.01523	2.28426	1.77665	1.01523	1.01523	2.03046	1.01523	1.01523	1.77665	1.26904	0.761421	0.507614	2.03046	2.03046	1.26904	1.26904	1.77665	1.77665	2.03046	2.28426	2.53807	3.29949	1.52284	3.80711	2.79188	2.53807	2.03046	3.80711	3.04569	4.56853	2.53807	3.04569	2.28426	1.26904	0.761421	1.01523	1.26904	0.761421	1.01523	1.77665	1.26904	1.01523	1.01523	1.52284	1.26904	1.52284	0.761421
7	1.28755	1.07296	0.965665	1.07296	1.50215	1.82403	1.71674	1.39485	1.07296	2.14592	1.50215	1.82403	0.536481	1.60944	1.18026	1.50215	1.82403	1.50215	1.82403	2.46781	1.82403	1.39485	1.93133	2.25322	3.00429	3.32618	3.00429	2.7897	2.57511	3.96996	1.82403	2.46781	2.25322	1.39485	2.7897	0.643777	1.82403	0.965665	1.39485	1.28755	1.82403	1.07296	1.50215	1.93133	1.71674	1.82403	1.93133	1.07296	1.50215
8	1.38282	1.67394	1.01892	1.0917	1.38282	1.60116	1.16448	1.38282	1.89229	1.52838	1.31004	1.4556	1.0917	1.96507	2.03785	1.38282	1.31004	2.32897	1.67394	2.11063	1.38282	1.52838	0.800582	2.32897	1.23726	2.40175	1.23726	1.38282	3.49345	1.89229	4.22125	2.03785	4.29403	1.01892	3.12955	0.946143	2.18341	1.38282	2.40175	1.23726	1.4556	1.23726	1.23726	1.38282	1.23726	2.03785	1.31004	1.31004	1.81951
9	1.3544	1.3544	1.3544	1.80587	1.3544	1.3544	2.0316	0.902935	1.3544	1.58014	1.58014	0.677201	1.58014	2.0316	1.58014	1.80587	3.386	0.451467	1.12867	2.0316	2.25734	1.12867	1.3544	2.48307	2.0316	3.83747	0.902935	2.0316	0.225734	5.19187	2.93454	1.58014	2.25734	1.58014	4.51467	0.677201	2.48307	1.3544	0.902935	3.83747	1.12867	1.3544	1.3544	1.80587	1.12867	1.58014	1.58014	1.12867	0.451467
10	1.70316	0.851582	0.973236	1.58151	0.729927	1.21655	0.851582	1.3382	0.973236	0.851582	1.3382	1.45985	1.09489	1.82482	1.82482	2.55474	2.31144	2.18978	1.82482	1.58151	1.21655	2.18978	1.45985	3.16302	1.21655	1.70316	1.09489	3.16302	1.94647	3.64964	1.70316	2.55474	1.94647	2.18978	3.16302	1.21655	1.82482	1.09489	1.45985	2.55474	1.58151	1.82482	1.45985	1.3382	1.21655	0.973236	0.729927	1.3382	2.31144
11	0.578035	1.05097	0.735681	1.15607	0.630583	0.735681	0.630583	0.945875	1.10352	1.10352	1.15607	1.31372	1.10352	1.36626	1.15607	1.15607	1.47136	1.31372	2.0494	1.26117	2.10194	1.26117	2.57488	1.9443	1.57646	3.94115	2.20704	4.67683	4.57173	1.57646	5.20231	2.31214	3.10037	3.99369	1.10352	3.46821	1.99685	1.15607	2.41724	1.31372	1.8392	1.89175	1.31372	1.99685	1.05097	1.99685	1.47136	1.10352	1.68156
12	1.68675	0.963855	1.44578	0.963855	1.44578	1.68675	0.963855	0.963855	0.481928	1.44578	1.68675	1.92771	0.722892	2.6506	1.68675	2.40964	2.16867	2.16867	1.20482	2.16867	2.89157	1.44578	2.16867	0.963855	1.20482	0.722892	2.16867	2.16867	1.68675	1.92771	2.40964	2.89157	2.6506	1.92771	1.92771	3.13253	2.6506	2.6506	2.16867	1.92771	2.16867	1.44578	0.963855	1.92771	1.20482	1.44578	0.963855	1.68675	2.6506
13	0.589391	0.982318	0.982318	1.37525	1.76817	1.17878	0.785855	1.57171	1.37525	1.17878	0.982318	1.76817	0.785855	0.392927	1.17878	1.57171	1.37525	1.76817	0.196464	1.57171	1.57171	1.17878	3.33988	2.75049	2.75049	5.30452	2.55403	4.3222	6.67976	3.73281	4.3222	2.1611	1.76817	3.14342	0.982318	2.55403	0.196464	1.76817	1.57171	0.982318	0	2.1611	0.392927	0.196464	1.17878	1.17878	1.96464	0.785855	1.76817
14	0.521739	1.73913	1.04348	1.73913	1.04348	1.56522	0.956522	1.04348	1.47826	1.56522	1.21739	1.65217	1.56522	1.65217	1.56522	1.56522	1.91304	1.21739	1.56522	1.82609	1.3913	1.3913	2	1.91304	4.17391	1.65217	5.30435	0.608696	4.34783	3.21739	1.3913	5.13043	0.434783	3.30435	2	1.04348	1.56522	1.47826	0.956522	2.08696	1.21739	1.82609	1.13043	1.04348	1.47826	1.30435	1.47826	0.956522	1.65217
15	1.14883	1.72324	1.09661	1.30548	1.14883	1.82768	1.67102	0.939948	1.09661	1.40992	1.14883	1.8799	1.30548	1.46214	1.09661	1.30548	1.77546	1.25326	1.20104	1.6188	1.25326	2.19321	1.56658	2.03655	1.09661	3.18538	1.40992	2.76762	1.51436	5.27415	1.51436	6.31854	1.67102	3.91645	1.77546	1.98433	2.08877	1.14883	1.8799	1.25326	1.6188	1.25326	1.67102	0.939948	1.56658	1.04439	1.09661	1.6188	1.82768
[truncated: 11 more columns]

## Sheet: Figure_11g
Occurrence probabilities of MD fast spindle peaks relative to parietal cortical spindles
	time
contact pair	-1.5	-1.45	-1.4	-1.35	-1.3	-1.25	-1.2	-1.15	-1.1	-1.05	-1	-0.95	-0.9	-0.85	-0.8	-0.75	-0.7	-0.65	-0.6	-0.55	-0.5	-0.45	-0.4	-0.35	-0.3	-0.25	-0.2	-0.15	-0.1	-0.05	0	0.05	0.1	0.15	0.2	0.25	0.3	0.35	0.4	0.45	0.5	0.55	0.6	0.65	0.7	0.75	0.8	0.85	0.9
1	1.18624	0.830368	0.711744	1.30486	0.237248	0.711744	0.830368	0.830368	0.830368	1.18624	1.06762	0.474496	1.77936	0.948992	1.42349	0.948992	1.18624	0.948992	1.66074	1.66074	1.66074	2.37248	1.89798	2.13523	2.60973	3.91459	3.67734	2.4911	4.38909	2.9656	4.03321	2.25386	3.55872	2.4911	1.77936	2.25386	2.72835	1.30486	1.77936	2.01661	1.66074	1.89798	1.89798	2.4911	1.30486	1.06762	0.830368	0.948992	1.42349
2	0.541516	1.08303	0.902527	0.722022	0.541516	0.361011	0.541516	0.722022	0.541516	0.361011	0.361011	0.180505	1.08303	0.541516	1.08303	0.902527	0.361011	1.26354	0.722022	1.44404	1.62455	1.26354	3.4296	3.06859	1.98556	6.85921	2.88809	4.15162	9.56679	3.4296	7.76173	5.77617	1.62455	4.69314	3.97112	1.08303	1.98556	1.80505	1.80505	1.98556	1.08303	0.722022	2.16606	0.722022	0.541516	0.722022	0.361011	0.361011	0.722022
3	0	0	1.20482	0	2.40964	0	1.20482	2.40964	0	1.20482	1.20482	1.20482	0	3.61446	2.40964	2.40964	1.20482	0	1.20482	1.20482	1.20482	2.40964	2.40964	0	1.20482	0	1.20482	1.20482	6.0241	4.81928	2.40964	8.43373	8.43373	2.40964	1.20482	7.22892	2.40964	1.20482	2.40964	1.20482	2.40964	0	0	0	0	1.20482	0	0	0
4	0.498339	0.664452	0.55371	0.996678	0.885936	1.16279	0.830565	1.10742	1.21816	0.609081	1.3289	1.21816	1.21816	0.609081	1.38427	1.16279	1.38427	1.27353	1.27353	1.55039	1.99336	1.43965	1.93798	2.21484	1.7165	3.98671	2.27021	2.32558	4.65116	2.71318	4.04208	4.15282	1.66113	3.433	2.54707	1.99336	2.71318	1.77187	3.0454	1.55039	1.55039	2.27021	1.05205	1.7165	1.3289	1.21816	1.55039	1.05205	2.49169
5	1.3624	0.544959	1.49864	1.3624	0.953678	0.953678	1.3624	1.08992	1.22616	0.544959	1.08992	1.22616	0.953678	0.953678	1.90736	1.77112	0.681199	0.817439	1.22616	0.953678	1.77112	2.45232	1.22616	2.17984	1.77112	1.63488	2.31608	2.31608	2.99728	2.58856	3.54223	3.40599	2.0436	3.95095	3.40599	2.7248	2.31608	2.86104	2.7248	1.63488	1.49864	1.3624	0.544959	1.3624	1.3624	1.3624	1.63488	2.0436	1.77112
6	0	0.806452	0	1.6129	0.806452	0	1.6129	0.806452	0	0.806452	0.806452	0	0	0.806452	0	0	0	0.806452	3.22581	0.806452	0	0.806452	4.03226	3.22581	3.22581	8.06452	4.03226	4.03226	12.0968	1.6129	5.64516	10.4839	2.41935	4.03226	3.22581	0	4.03226	1.6129	1.6129	1.6129	0.806452	0.806452	0.806452	0.806452	1.6129	0.806452	0.806452	0.806452	0.806452
7	1.0352	1.65631	0.621118	0.621118	0.414079	0.207039	1.44928	0.414079	0.828157	0.621118	1.0352	0.207039	0	0.414079	0.828157	0.621118	0.207039	0	1.0352	0.207039	1.65631	1.0352	3.10559	2.27743	1.86335	7.24638	4.14079	4.55487	14.6998	3.72671	8.28157	6.8323	1.44928	5.17598	1.65631	1.0352	2.48447	1.44928	1.24224	1.0352	0.207039	1.44928	0.621118	0.414079	0.414079	0.621118	0.414079	0.414079	0.621118
8	1.65517	1.37931	1.65517	1.37931	2.2069	1.65517	1.24138	1.7931	0.827586	1.10345	1.37931	2.34483	1.51724	1.51724	1.10345	1.24138	1.10345	1.37931	0.965517	0.965517	1.51724	1.7931	1.93103	1.65517	2.06897	1.65517	1.37931	2.06897	2.2069	1.93103	2.89655	1.93103	2.2069	2.06897	1.93103	1.7931	1.93103	1.37931	1.10345	1.65517	2.48276	1.37931	1.65517	1.7931	2.89655	1.51724	0.689655	2.62069	1.7931
9	1.22699	1.22699	1.22699	1.53374	1.84049	1.84049	1.22699	0.613497	1.53374	1.53374	0.920245	1.22699	0	1.53374	0.920245	0.613497	2.14724	0.613497	1.53374	1.22699	2.14724	1.53374	1.22699	1.53374	2.45399	2.14724	2.14724	3.37423	2.45399	1.53374	1.53374	0.613497	2.14724	3.37423	1.22699	4.60123	2.76074	2.45399	3.37423	2.14724	1.22699	1.22699	2.45399	1.84049	1.53374	1.84049	1.84049	2.14724	1.84049
10	1.67785	0.33557	0.671141	0.33557	1.34228	1.67785	2.01342	1.67785	1.00671	0.671141	2.34899	1.67785	1.67785	1.00671	0.671141	2.01342	1.67785	2.01342	3.02013	1.34228	1.00671	0.671141	1.34228	0.671141	2.01342	2.68456	2.68456	2.34899	1.00671	3.69128	3.3557	3.3557	2.34899	2.01342	1.34228	3.02013	0.33557	1.67785	1.00671	2.34899	1.67785	1.00671	1.67785	2.01342	1.34228	2.01342	1.67785	1.00671	1.67785
11	0.854271	0.703518	0.703518	0.603015	0.80402	1.15578	0.854271	0.753769	0.753769	1.25628	0.552764	1.40704	0.552764	0.653266	0.80402	0.904523	1.10553	1.10553	1.25628	0.904523	1.80905	1.35678	1.25628	2.76382	1.9598	3.26633	3.31658	0.703518	5.52764	5.47739	1.25628	5.62814	2.41206	2.61307	4.0201	1.80905	2.21106	2.71357	1.80905	1.9598	2.26131	1.55779	1.75879	1.70854	1.8593	1.60804	1.30653	1.05528	1.10553
12	0.998336	1.16473	1.33111	0.998336	2.32945	1.16473	0.831947	0.665557	1.4975	1.33111	0.998336	0.831947	0.499168	0.998336	1.99667	1.4975	1.33111	0.998336	1.33111	1.83028	0.998336	1.99667	0.998336	1.4975	3.1614	1.16473	2.32945	2.49584	2.99501	4.15973	3.99334	2.66223	1.4975	2.82862	4.32612	2.66223	3.49418	2.82862	1.33111	1.83028	1.99667	1.16473	1.33111	1.99667	1.33111	1.66389	1.99667	0.998336	1.33111
13	0	0	0.75188	0	0.75188	0	0	0	1.50376	0	0	0	0.75188	2.25564	0.75188	0	0	0	0.75188	2.25564	0	1.50376	3.7594	3.00752	6.01504	5.26316	3.00752	7.5188	3.00752	11.2782	11.2782	1.50376	3.7594	6.01504	2.25564	4.51128	1.50376	0	2.25564	0	0.75188	1.50376	0	0	0.75188	0.75188	0.75188	0.75188	0.75188
14	0.43573	1.52505	0.43573	1.30719	0.43573	0.217865	1.08932	1.08932	0.43573	0.653595	1.52505	0.653595	0.43573	1.52505	0	0.653595	0.653595	0.217865	1.30719	0.87146	1.30719	0.87146	1.08932	0.653595	1.96078	2.83224	4.57516	6.75381	3.7037	11.329	8.061	4.79303	9.36819	2.17865	3.7037	2.61438	1.74292	1.30719	0.653595	0.43573	0.87146	0.43573	1.30719	0	0	0	0	1.30719	1.30719
15	1.02669	0.924025	0.616016	1.43737	0.924025	0.821355	0.924025	1.84805	1.43737	1.43737	1.3347	2.05339	1.3347	2.05339	1.54004	1.84805	1.12936	1.12936	1.84805	0.718686	1.84805	1.02669	2.25873	2.46407	2.97741	1.74538	2.56674	2.15606	2.15606	3.38809	2.77207	2.97741	1.54004	3.18275	2.25873	2.97741	2.97741	2.05339	2.46407	2.05339	1.54004	1.95072	1.43737	1.84805	1.54004	1.74538	1.54004	1.64271	1.54004
control events
	time
contact pair	-1.5	-1.45	-1.4	-1.35	-1.3	-1.25	-1.2	-1.15	-1.1	-1.05	-1	-0.95	-0.9	-0.85	-0.8	-0.75	-0.7	-0.65	-0.6	-0.55	-0.5	-0.45	-0.4	-0.35	-0.3	-0.25	-0.2	-0.15	-0.1	-0.05	0	0.05	0.1	0.15	0.2	0.25	0.3	0.35	0.4	0.45	0.5	0.55	0.6	0.65	0.7	0.75	0.8	0.85	0.9
1	0.983607	1.47541	1.14754	1.63934	1.47541	0.819672	1.80328	1.63934	1.14754	2.13115	1.63934	2.13115	1.96721	1.47541	1.63934	1.96721	1.63934	1.63934	1.14754	1.47541	1.80328	0.983607	2.78689	1.96721	1.31148	0.983607	2.29508	2.13115	0.655738	1.63934	1.31148	1.47541	2.78689	1.96721	2.78689	0.655738	1.63934	2.78689	2.13115	2.29508	1.63934	1.47541	2.13115	1.80328	1.14754	2.29508	1.14754	1.96721	2.29508
2	0.514139	2.31362	0.514139	0.771208	1.28535	2.57069	0.771208	1.02828	1.79949	0.771208	1.28535	1.54242	1.79949	2.31362	0.257069	1.02828	2.31362	3.08483	2.31362	1.54242	1.79949	3.08483	2.05656	1.54242	3.08483	2.31362	1.54242	2.05656	2.82776	3.08483	1.02828	2.05656	1.79949	2.05656	2.05656	1.79949	2.05656	1.54242	1.02828	1.02828	3.3419	1.79949	2.57069	2.05656	1.54242	1.02828	1.28535	0.514139	2.05656
3	1.66667	3.33333	1.66667	1.66667	1.66667	0	3.33333	1.66667	1.66667	1.66667	0	5	0	1.66667	1.66667	1.66667	3.33333	3.33333	1.66667	1.66667	1.66667	0	1.66667	1.66667	5	1.66667	0	0	1.66667	1.66667	1.66667	0	5	0	3.33333	0	3.33333	3.33333	1.66667	1.66667	3.33333	1.66667	3.33333	1.66667	0	1.66667	1.66667	0	5
4	1.64875	1.72043	1.14695	1.50538	1.79211	0.78853	2.00717	1.36201	1.36201	2.43728	1.79211	1.29032	1.29032	1.8638	1.93548	1.57706	2.00717	1.00358	1.36201	2.15054	1.36201	2.07885	1.93548	1.36201	2.29391	1.50538	1.8638	1.57706	2.15054	1.8638	1.57706	1.64875	1.50538	1.8638	2.00717	1.29032	1.8638	1.64875	2.07885	1.29032	2.00717	1.93548	1.36201	1.8638	1.79211	1.93548	1.29032	1.14695	1.64875
5	0.823723	1.97694	1.4827	1.81219	1.15321	0.329489	1.15321	1.64745	2.14168	1.31796	1.97694	1.97694	2.14168	1.64745	1.81219	2.47117	1.81219	1.64745	2.14168	0.988468	1.97694	1.4827	1.4827	1.81219	2.63591	0.988468	1.31796	1.81219	1.64745	1.4827	1.64745	1.81219	1.15321	1.64745	1.64745	2.14168	1.4827	1.64745	2.14168	1.64745	1.81219	2.14168	2.47117	1.4827	1.64745	0.823723	1.64745	1.97694	1.64745
6	2.38095	0	0	0	1.19048	1.19048	0	0	2.38095	2.38095	2.38095	0	1.19048	4.7619	3.57143	2.38095	1.19048	0	1.19048	1.19048	3.57143	1.19048	2.38095	1.19048	2.38095	3.57143	2.38095	1.19048	1.19048	0	2.38095	0	1.19048	1.19048	1.19048	3.57143	3.57143	4.7619	4.7619	2.38095	2.38095	0	2.38095	2.38095	2.38095	1.19048	0	2.38095	1.19048
7	1.82371	2.12766	0.607903	2.43161	0.607903	1.51976	1.82371	1.82371	1.21581	1.82371	1.51976	1.82371	1.21581	0.911854	2.12766	1.82371	1.21581	2.12766	1.82371	2.43161	2.12766	1.82371	1.51976	1.21581	2.12766	0.303951	1.82371	2.43161	2.43161	2.12766	1.82371	3.03951	3.03951	2.43161	2.73556	2.73556	1.21581	1.51976	1.21581	1.51976	0.607903	1.21581	0.911854	2.12766	0.911854	2.73556	1.21581	1.51976	0.607903
8	2.40137	1.54374	1.71527	1.02916	1.88679	1.54374	1.71527	0.857633	1.37221	1.54374	1.02916	1.02916	0.857633	1.88679	2.05832	2.5729	0.686106	1.71527	2.5729	2.40137	1.37221	1.02916	1.20069	1.02916	1.71527	2.22985	0.857633	1.88679	1.71527	1.88679	1.20069	2.40137	1.54374	2.05832	2.22985	1.54374	1.88679	2.5729	1.54374	1.37221	1.02916	1.71527	0.857633	1.37221	1.54374	1.88679	1.71527	2.22985	1.88679
9	1.10701	1.47601	2.21402	2.21402	2.21402	1.84502	1.10701	2.58303	1.84502	1.84502	1.10701	1.10701	1.10701	1.47601	0.738007	1.84502	2.95203	1.84502	2.58303	0.369004	1.47601	0.738007	2.58303	2.95203	2.21402	1.84502	3.69004	0.738007	2.58303	3.32103	1.10701	0.738007	0.369004	0.369004	1.47601	1.47601	1.84502	1.84502	0.369004	1.47601	1.84502	1.10701	1.47601	3.69004	1.84502	2.21402	1.84502	0.369004	0.738007
10	0.809717	1.21457	1.61943	1.61943	1.21457	1.21457	0.404858	1.21457	1.61943	3.64372	1.61943	2.83401	1.21457	2.83401	3.23887	1.61943	0	0	1.61943	0	1.61943	2.42915	2.42915	2.02429	1.61943	2.02429	1.21457	2.83401	0.809717	3.23887	2.02429	2.02429	1.61943	1.21457	1.61943	1.61943	1.61943	2.02429	2.42915	1.21457	2.02429	1.21457	1.61943	2.42915	2.42915	2.02429	2.02429	1.61943	2.02429
11	1.86207	0.896552	1.44828	1.93103	1.72414	1.24138	2	1.51724	0.827586	1.72414	1.24138	1.37931	1.10345	1.58621	1.58621	2	1.58621	1.44828	2	1.86207	1.86207	1.65517	1.7931	2	2	1.58621	1.31034	1.17241	2	2.27586	1.58621	2.48276	1.44828	1.72414	1.86207	2.06897	1.58621	1.65517	1.93103	2	2.2069	1.93103	1.51724	2	1.65517	2.06897	2.41379	1.51724	1.24138
12	2.13178	2.13178	1.35659	0.775194	1.16279	1.93798	1.93798	2.13178	1.16279	2.13178	1.55039	1.35659	1.16279	1.16279	1.35659	1.16279	1.74419	2.13178	0.775194	2.13178	3.10078	1.55039	1.55039	1.35659	1.93798	1.35659	2.90698	1.74419	2.13178	1.55039	1.74419	1.74419	1.93798	1.93798	1.55039	1.93798	1.55039	2.13178	2.51938	1.93798	0.775194	1.16279	1.74419	1.74419	1.35659	2.71318	1.35659	1.16279	1.35659
13	0	2.5641	2.5641	0	2.5641	0.854701	0	0	3.4188	1.7094	0	1.7094	1.7094	3.4188	0.854701	0	1.7094	0.854701	0	0.854701	0.854701	0.854701	1.7094	3.4188	5.12821	4.2735	0	1.7094	4.2735	1.7094	3.4188	0.854701	0.854701	2.5641	2.5641	1.7094	0.854701	1.7094	4.2735	0.854701	3.4188	0	0.854701	2.5641	0	0.854701	0.854701	0	3.4188
14	3.13316	0.78329	1.04439	1.30548	1.56658	2.08877	1.82768	0.78329	1.30548	0.78329	2.61097	1.56658	2.08877	1.82768	1.56658	2.08877	1.56658	1.04439	1.82768	0.78329	1.30548	2.61097	1.82768	2.34987	0.78329	2.34987	0.78329	1.30548	0.522193	3.39426	2.61097	0.78329	1.04439	2.34987	2.87206	0.522193	1.82768	1.82768	1.82768	1.82768	2.08877	1.30548	1.82768	2.61097	1.30548	1.56658	1.56658	0.78329	2.08877
15	1.90996	1.90996	1.50068	1.77353	1.63711	1.90996	1.90996	1.63711	1.36426	1.09141	2.04638	1.50068	2.72851	1.50068	1.22783	1.50068	1.50068	1.90996	1.77353	2.18281	2.04638	1.77353	1.90996	2.59209	1.77353	1.36426	1.77353	1.50068	3.00136	1.50068	1.09141	1.09141	1.77353	1.09141	1.63711	1.90996	1.90996	1.36426	1.63711	1.63711	1.09141	1.50068	1.77353	2.72851	2.45566	1.63711	1.09141	2.04638	1.77353
[truncated: 11 more columns]

## Sheet: Figure_11h
Occurrence probabilities of MD slow spindle peaks relative to parietal cortical spindles
	time
contact pair	-1.5	-1.45	-1.4	-1.35	-1.3	-1.25	-1.2	-1.15	-1.1	-1.05	-1	-0.95	-0.9	-0.85	-0.8	-0.75	-0.7	-0.65	-0.6	-0.55	-0.5	-0.45	-0.4	-0.35	-0.3	-0.25	-0.2	-0.15	-0.1	-0.05	0	0.05	0.1	0.15	0.2	0.25	0.3	0.35	0.4	0.45	0.5	0.55	0.6	0.65	0.7	0.75	0.8	0.85	0.9
1	0.614439	1.38249	1.22888	1.5361	1.22888	1.99693	0.768049	1.22888	1.22888	0.614439	1.38249	0.768049	0.460829	0.768049	1.84332	1.84332	1.99693	1.68971	1.5361	1.38249	1.99693	3.37942	1.5361	1.99693	2.61137	1.84332	2.91859	0.921659	4.14747	2.30415	3.99386	1.38249	2.61137	2.61137	1.07527	1.84332	2.30415	1.5361	1.07527	0.921659	2.30415	2.15054	1.5361	2.30415	1.07527	1.38249	1.38249	1.5361	0.614439
2	1.287	1.4157	1.1583	0.900901	1.287	1.1583	0.900901	1.1583	1.5444	1.9305	1.4157	1.9305	1.4157	1.287	1.4157	1.4157	1.8018	1.6731	1.6731	2.1879	1.5444	1.0296	2.1879	2.1879	1.1583	4.1184	2.7027	1.1583	4.5045	2.7027	1.8018	2.7027	1.8018	2.7027	1.9305	0.514801	1.6731	1.5444	2.4453	2.0592	2.0592	1.6731	2.574	1.8018	1.6731	1.6731	0.772201	1.8018	1.8018
3	3.7594	2.25564	0.75188	2.25564	0.75188	1.50376	3.00752	1.50376	0	0.75188	0	0	3.7594	1.50376	0.75188	0.75188	3.7594	0.75188	3.00752	2.25564	3.00752	1.50376	0	0.75188	2.25564	1.50376	3.7594	1.50376	1.50376	3.00752	0.75188	2.25564	4.51128	0	3.7594	0	2.25564	0.75188	0	1.50376	3.00752	2.25564	0	3.00752	2.25564	1.50376	2.25564	2.25564	0
4	0.853375	0.387898	0.930954	0.620636	1.16369	1.47401	1.08611	0.465477	1.31885	2.01707	0.853375	1.31885	1.16369	0.930954	0.853375	0.930954	0.930954	0.930954	1.70675	1.62917	2.09465	2.6377	1.24127	2.24981	1.70675	3.33592	4.18929	1.00853	6.36152	2.94802	5.50815	3.49108	1.70675	3.56866	0.930954	2.71528	1.93949	1.00853	2.6377	1.47401	2.09465	2.09465	1.62917	1.78433	1.86191	1.16369	1.55159	1.47401	1.70675
5	1.44695	1.1254	1.44695	1.76849	1.1254	1.44695	0.96463	1.28617	0.96463	1.92926	2.57235	1.44695	1.44695	1.1254	2.57235	1.1254	2.09003	1.76849	1.60772	1.44695	1.76849	1.60772	1.44695	1.60772	3.53698	2.09003	1.92926	1.60772	2.89389	1.60772	2.2508	3.21543	2.57235	1.60772	1.60772	1.92926	0.96463	1.76849	1.44695	1.28617	2.41158	1.92926	1.76849	1.44695	1.28617	0.96463	0.96463	0.482315	2.41158
6	0.817996	1.02249	1.22699	2.04499	0.817996	1.22699	1.43149	0.817996	1.84049	2.45399	1.84049	1.84049	1.02249	2.45399	3.27198	0.613497	2.65849	0.817996	2.24949	0.817996	0.817996	0.817996	1.22699	3.88548	2.04499	1.84049	1.63599	4.70348	2.04499	5.72597	0.817996	2.65849	0.408998	1.63599	2.04499	1.63599	3.47648	1.02249	1.22699	1.43149	2.24949	1.43149	1.22699	1.84049	0.613497	0.817996	0.613497	1.02249	1.43149
7	2.1256	0.676329	1.25604	1.83575	1.15942	0.966184	0.966184	1.0628	1.93237	1.73913	1.73913	1.35266	0.869565	1.64251	1.25604	1.35266	1.93237	1.93237	1.64251	1.93237	2.1256	2.31884	1.35266	3.86473	0.869565	3.18841	2.22222	1.64251	2.99517	3.18841	2.70531	2.6087	1.15942	3.57488	0.966184	1.35266	1.54589	1.35266	1.15942	1.0628	1.83575	1.35266	0.869565	2.31884	2.31884	1.64251	1.44928	1.25604	1.15942
8	1.42487	0.906736	1.1658	1.29534	1.03627	2.20207	1.5544	1.68394	1.1658	1.68394	1.81347	1.68394	1.5544	1.81347	1.42487	1.1658	1.42487	1.5544	1.68394	1.42487	1.1658	2.07254	2.07254	2.84974	1.81347	1.5544	1.5544	2.46114	3.10881	2.59067	1.94301	2.33161	4.40415	1.81347	2.84974	1.68394	1.94301	1.94301	1.81347	1.29534	1.68394	1.68394	1.29534	0.647668	1.5544	0.906736	1.81347	1.29534	1.5544
9	1.74216	0.696864	1.74216	1.0453	0.696864	3.48432	1.39373	2.43902	2.78746	1.0453	1.39373	1.74216	1.0453	1.0453	1.39373	0.348432	2.09059	0.696864	2.09059	2.43902	2.43902	2.09059	0.696864	2.09059	1.74216	2.09059	2.43902	1.0453	1.74216	3.83275	1.74216	2.43902	0.696864	2.43902	1.39373	2.43902	2.43902	2.43902	0.696864	0.348432	2.09059	2.43902	0.348432	2.78746	2.09059	1.39373	2.43902	3.48432	0.696864
10	1.95228	2.1692	1.0846	1.0846	0.433839	1.51844	1.73536	1.0846	1.51844	1.73536	1.0846	1.51844	2.38612	0.867679	0.433839	2.60304	2.38612	1.30152	2.1692	1.95228	1.73536	0.650759	2.1692	0.867679	1.30152	1.73536	2.38612	0.650759	1.30152	2.81996	1.30152	0.867679	1.95228	3.03688	1.0846	1.51844	1.73536	2.1692	2.81996	1.95228	1.30152	1.0846	2.81996	2.1692	1.73536	0.867679	1.51844	1.0846	1.95228
11	1.0281	0.959561	0.616861	1.0281	1.09664	0.616861	1.0281	0.685401	0.685401	1.09664	1.16518	1.0281	0.822481	0.822481	1.30226	1.57642	2.0562	1.43934	1.98766	2.46744	1.30226	1.98766	1.16518	3.0843	2.60452	1.09664	4.11241	1.57642	6.57985	4.59219	1.16518	3.56408	1.98766	3.63263	2.33036	0.753941	2.46744	1.64496	1.50788	2.53598	1.09664	1.98766	1.7135	1.57642	1.57642	1.16518	2.12474	1.3708	1.16518
12	1.01215	1.01215	2.83401	1.417	1.21457	0.607287	2.02429	1.417	1.21457	2.42915	1.01215	1.01215	1.21457	2.02429	0.809717	1.61943	1.21457	1.82186	1.61943	1.01215	2.22672	2.42915	1.417	2.22672	2.22672	1.417	1.21457	2.02429	2.02429	2.02429	2.42915	2.02429	2.02429	2.22672	2.02429	2.02429	1.82186	1.417	1.01215	1.417	2.02429	2.42915	1.417	1.61943	1.417	2.02429	2.42915	0.607287	2.42915
13	1.29125	0.860832	1.57819	1.43472	2.00861	0.71736	2.15208	1.29125	1.57819	2.29555	1.72166	1.57819	1.29125	2.15208	1.57819	2.00861	0.430416	1.29125	2.29555	2.00861	2.15208	1.72166	2.15208	1.29125	4.16069	1.72166	1.14778	1.43472	1.57819	4.16069	3.01291	2.72597	0.430416	1.72166	1.29125	2.29555	1.0043	2.15208	0.860832	1.29125	1.29125	1.57819	2.29555	1.14778	1.72166	1.57819	1.0043	1.57819	1.57819
14	2.07668	1.35783	1.19808	1.67732	0.71885	1.35783	1.03834	1.11821	0.878594	1.51757	1.35783	1.27796	1.67732	1.59744	1.67732	1.75719	1.59744	1.4377	2.55591	1.75719	2.23642	2.31629	2.15655	2.07668	4.55272	1.83706	1.75719	1.51757	1.4377	3.35463	2.63578	2.63578	1.91693	0.878594	1.99681	2.31629	0.798722	1.83706	1.4377	2.07668	1.83706	1.83706	1.27796	1.03834	1.99681	2.07668	0.958466	1.35783	1.67732
15	1.32576	1.08902	1.13636	1.23106	1.04167	1.42045	1.42045	1.79924	1.5625	0.94697	1.32576	1.5625	1.23106	1.4678	1.18371	1.04167	1.5625	1.18371	1.6572	1.94129	1.27841	1.98864	1.37311	2.03598	1.37311	2.84091	1.51515	4.35606	0.804924	4.92424	1.08902	6.25	0.94697	4.30871	1.6572	2.60417	2.03598	1.23106	1.60985	1.37311	1.32576	1.18371	1.13636	1.6572	1.08902	1.04167	1.04167	1.23106	1.51515
control events
	time
contact pair	-1.5	-1.45	-1.4	-1.35	-1.3	-1.25	-1.2	-1.15	-1.1	-1.05	-1	-0.95	-0.9	-0.85	-0.8	-0.75	-0.7	-0.65	-0.6	-0.55	-0.5	-0.45	-0.4	-0.35	-0.3	-0.25	-0.2	-0.15	-0.1	-0.05	0	0.05	0.1	0.15	0.2	0.25	0.3	0.35	0.4	0.45	0.5	0.55	0.6	0.65	0.7	0.75	0.8	0.85	0.9
1	1.2474	1.4553	2.079	2.2869	1.4553	1.4553	2.4948	1.6632	1.0395	1.6632	1.2474	2.079	1.4553	1.2474	1.0395	1.6632	1.2474	1.8711	1.6632	1.0395	1.4553	1.4553	1.4553	0.623701	1.6632	1.8711	2.079	1.4553	1.8711	2.4948	1.2474	1.6632	1.8711	1.6632	2.4948	2.2869	2.2869	1.6632	1.8711	1.6632	1.0395	3.1185	0.831601	1.4553	2.2869	1.6632	1.6632	1.0395	1.6632
2	2.15054	1.07527	1.38249	1.38249	1.5361	2.45776	2.30415	2.45776	0.768049	1.84332	1.84332	1.38249	1.22888	1.38249	1.38249	1.84332	1.22888	1.38249	1.68971	1.68971	2.15054	1.68971	1.84332	1.38249	1.99693	1.38249	1.38249	1.07527	2.15054	3.0722	1.99693	1.5361	1.5361	1.68971	2.30415	2.61137	2.61137	1.68971	2.30415	1.5361	1.22888	1.5361	1.22888	1.84332	1.68971	1.22888	1.07527	1.38249	1.22888
3	2.51572	1.88679	1.88679	2.51572	0.628931	0	3.14465	2.51572	1.88679	1.25786	0	1.25786	1.25786	1.88679	0.628931	0	0	0.628931	0	1.25786	1.88679	3.77358	1.25786	3.14465	4.40252	3.14465	1.25786	2.51572	0.628931	1.25786	1.25786	1.25786	1.88679	3.14465	1.25786	1.88679	0.628931	3.14465	2.51572	1.88679	1.25786	2.51572	1.25786	1.88679	1.88679	0.628931	1.88679	0.628931	1.25786
4	1.1734	1.30378	1.30378	2.21643	2.21643	1.95567	1.43416	1.69492	1.1734	2.08605	1.43416	1.43416	1.69492	1.82529	1.1734	1.30378	2.08605	1.43416	2.34681	0.521512	1.56454	1.43416	1.69492	2.47718	1.56454	1.69492	2.73794	2.21643	1.56454	1.56454	1.56454	1.30378	1.30378	2.47718	1.95567	1.69492	2.47718	1.56454	1.69492	1.95567	1.82529	2.21643	2.08605	1.43416	1.1734	1.04302	1.1734	2.34681	2.21643
5	1.38889	1.38889	1.85185	0.925926	2.77778	1.08025	1.54321	2.16049	2.62346	1.38889	1.23457	2.31481	0.925926	1.85185	1.69753	1.54321	2.16049	0.771605	2.00617	1.23457	1.85185	1.54321	3.24074	0.617284	2.16049	2.46914	1.85185	1.54321	1.08025	1.69753	1.69753	2.9321	1.23457	1.69753	1.85185	1.08025	1.54321	2.46914	1.85185	2.16049	1.69753	1.85185	0.925926	0.925926	1.38889	2.62346	1.69753	1.23457	0.617284
6	1.93966	0.862069	1.72414	2.37069	1.72414	1.50862	1.72414	1.72414	1.93966	1.72414	1.07759	1.2931	1.2931	1.2931	1.72414	1.2931	1.2931	2.37069	1.72414	2.15517	1.93966	1.72414	1.93966	1.72414	1.93966	1.50862	1.72414	1.2931	1.2931	2.80172	2.80172	2.58621	2.58621	1.50862	1.50862	1.93966	2.37069	1.07759	1.2931	1.50862	2.58621	1.72414	1.07759	1.72414	0.431034	1.72414	1.93966	1.72414	1.50862
7	1.55211	1.44124	1.21951	0.997783	1.21951	2.10643	1.21951	0.997783	1.66297	1.8847	1.66297	1.44124	2.21729	1.66297	1.33038	1.55211	2.10643	2.21729	1.8847	1.66297	1.8847	1.77384	1.55211	1.21951	1.99557	2.99335	1.55211	1.99557	2.21729	2.21729	2.32816	2.21729	1.44124	1.21951	2.43902	2.21729	2.32816	1.55211	1.8847	1.21951	2.21729	1.55211	1.8847	1.21951	1.8847	1.99557	1.33038	1.99557	0.886918
8	2.00927	1.39104	1.70015	1.39104	2.78207	1.23648	2.16383	1.23648	1.5456	1.70015	2.31839	0.772798	1.08192	1.70015	1.85471	2.16383	2.00927	1.08192	1.70015	2.16383	1.85471	0.927357	1.70015	1.5456	2.00927	1.70015	1.5456	1.23648	1.85471	2.31839	1.70015	0.772798	1.70015	1.85471	2.00927	1.5456	1.85471	2.16383	0.927357	2.00927	1.23648	1.5456	0.772798	1.85471	1.5456	2.93663	1.5456	0.927357	2.16383
9	1.8315	1.0989	1.4652	0.3663	1.4652	1.4652	1.0989	2.5641	2.5641	2.1978	1.4652	1.8315	1.8315	2.1978	2.5641	1.0989	1.0989	1.0989	2.5641	2.1978	1.0989	0.732601	2.1978	1.4652	1.0989	1.4652	1.4652	1.4652	1.8315	2.1978	3.2967	2.5641	0.3663	2.5641	0.732601	1.8315	1.4652	1.8315	1.8315	2.1978	2.5641	1.0989	1.4652	2.5641	2.1978	0.732601	1.8315	1.0989	1.0989
10	0.985222	0.985222	0.492611	0.985222	2.21675	2.70936	1.47783	1.97044	1.97044	2.70936	1.47783	0.738916	2.21675	2.70936	2.46305	0.738916	1.97044	1.97044	2.21675	2.46305	0.985222	1.72414	0.985222	2.46305	2.21675	2.46305	1.23153	1.23153	0.985222	1.97044	0.492611	2.21675	1.97044	2.46305	1.23153	1.97044	1.23153	1.23153	1.47783	1.97044	1.72414	3.20197	2.46305	1.72414	1.72414	1.72414	2.46305	1.23153	1.23153
11	1.44444	1.11111	1	2.22222	1.22222	1.66667	2.33333	1.55556	1.22222	1.44444	1.44444	2.44444	1.11111	1.33333	1.77778	1.66667	1.44444	2	1.55556	2.11111	1.33333	2.11111	2.22222	1.11111	1.66667	1.55556	1.55556	1.11111	2	1.11111	1.88889	1.44444	0.888889	2.22222	1.44444	2	2	1.77778	1.66667	2	2.22222	1.66667	1.33333	1.66667	1.55556	2.22222	1.55556	1.44444	1.55556
12	0.617284	1.85185	0.617284	1.85185	0.925926	2.77778	1.23457	1.54321	1.85185	2.46914	1.23457	1.85185	1.85185	0.925926	1.23457	1.23457	1.54321	2.77778	2.77778	1.23457	2.77778	1.54321	1.54321	1.23457	1.85185	1.23457	1.85185	2.16049	1.54321	2.16049	1.85185	3.7037	0.617284	1.23457	1.85185	1.23457	1.85185	1.54321	1.54321	3.7037	1.85185	0.925926	1.85185	1.54321	0.617284	1.23457	1.54321	1.54321	1.85185
13	0.97561	1.30081	1.62602	1.46341	1.78862	2.11382	1.46341	1.95122	1.46341	2.92683	1.78862	1.30081	1.78862	1.13821	1.62602	1.30081	1.78862	0.813008	0.813008	0.813008	1.13821	2.92683	0.97561	1.46341	2.43902	1.78862	3.08943	1.62602	1.78862	2.60163	1.95122	2.60163	1.62602	2.11382	1.13821	1.46341	2.11382	0.487805	1.62602	2.60163	1.62602	1.78862	1.95122	2.11382	1.13821	1.95122	1.30081	1.46341	2.11382
14	1.70251	1.5233	0.985663	1.70251	1.88172	1.34409	1.88172	1.5233	1.6129	1.43369	1.79211	1.5233	1.43369	2.15054	1.16487	1.5233	2.24014	1.43369	2.24014	1.97133	1.97133	2.24014	1.6129	2.24014	1.88172	2.24014	1.88172	1.88172	2.24014	2.41935	1.43369	2.68817	1.6129	1.79211	1.70251	2.32975	1.6129	1.43369	2.15054	1.34409	2.06093	1.25448	1.16487	1.43369	2.15054	2.15054	1.34409	1.16487	1.88172
15	1.41297	1.28452	1.7341	1.2203	2.05523	1.15607	1.66988	1.4772	1.54143	1.7341	1.7341	1.34875	1.60565	2.05523	2.24791	1.34875	1.15607	1.2203	1.66988	1.4772	2.31214	1.79833	1.7341	2.37636	2.31214	2.24791	0.899165	2.18369	1.79833	1.92678	1.86256	1.66988	1.7341	1.4772	2.24791	1.41297	1.99101	1.4772	1.2203	2.24791	2.24791	1.4772	1.92678	1.4772	2.24791	1.4772	1.54143	1.15607	1.79833
[truncated: 11 more columns]

## Sheet: Figure_11i
Occurrence probabilities of MD fast spindle peaks relative to parietal cortical spindles
	time
contact pair	-1.5	-1.45	-1.4	-1.35	-1.3	-1.25	-1.2	-1.15	-1.1	-1.05	-1	-0.95	-0.9	-0.85	-0.8	-0.75	-0.7	-0.65	-0.6	-0.55	-0.5	-0.45	-0.4	-0.35	-0.3	-0.25	-0.2	-0.15	-0.1	-0.05	0	0.05	0.1	0.15	0.2	0.25	0.3	0.35	0.4	0.45	0.5	0.55	0.6	0.65	0.7	0.75	0.8	0.85	0.9
1	1.18624	0.830368	0.711744	1.30486	0.237248	0.711744	0.830368	0.830368	0.830368	1.18624	1.06762	0.474496	1.77936	0.948992	1.42349	0.948992	1.18624	0.948992	1.66074	1.66074	1.66074	2.37248	1.89798	2.13523	2.60973	3.91459	3.67734	2.4911	4.38909	2.9656	4.03321	2.25386	3.55872	2.4911	1.77936	2.25386	2.72835	1.30486	1.77936	2.01661	1.66074	1.89798	1.89798	2.4911	1.30486	1.06762	0.830368	0.948992	1.42349
2	0.541516	1.08303	0.902527	0.722022	0.541516	0.361011	0.541516	0.722022	0.541516	0.361011	0.361011	0.180505	1.08303	0.541516	1.08303	0.902527	0.361011	1.26354	0.722022	1.44404	1.62455	1.26354	3.4296	3.06859	1.98556	6.85921	2.88809	4.15162	9.56679	3.4296	7.76173	5.77617	1.62455	4.69314	3.97112	1.08303	1.98556	1.80505	1.80505	1.98556	1.08303	0.722022	2.16606	0.722022	0.541516	0.722022	0.361011	0.361011	0.722022
3	0	0	1.20482	0	2.40964	0	1.20482	2.40964	0	1.20482	1.20482	1.20482	0	3.61446	2.40964	2.40964	1.20482	0	1.20482	1.20482	1.20482	2.40964	2.40964	0	1.20482	0	1.20482	1.20482	6.0241	4.81928	2.40964	8.43373	8.43373	2.40964	1.20482	7.22892	2.40964	1.20482	2.40964	1.20482	2.40964	0	0	0	0	1.20482	0	0	0
4	0.498339	0.664452	0.55371	0.996678	0.885936	1.16279	0.830565	1.10742	1.21816	0.609081	1.3289	1.21816	1.21816	0.609081	1.38427	1.16279	1.38427	1.27353	1.27353	1.55039	1.99336	1.43965	1.93798	2.21484	1.7165	3.98671	2.27021	2.32558	4.65116	2.71318	4.04208	4.15282	1.66113	3.433	2.54707	1.99336	2.71318	1.77187	3.0454	1.55039	1.55039	2.27021	1.05205	1.7165	1.3289	1.21816	1.55039	1.05205	2.49169
5	1.3624	0.544959	1.49864	1.3624	0.953678	0.953678	1.3624	1.08992	1.22616	0.544959	1.08992	1.22616	0.953678	0.953678	1.90736	1.77112	0.681199	0.817439	1.22616	0.953678	1.77112	2.45232	1.22616	2.17984	1.77112	1.63488	2.31608	2.31608	2.99728	2.58856	3.54223	3.40599	2.0436	3.95095	3.40599	2.7248	2.31608	2.86104	2.7248	1.63488	1.49864	1.3624	0.544959	1.3624	1.3624	1.3624	1.63488	2.0436	1.77112
6	0	0.806452	0	1.6129	0.806452	0	1.6129	0.806452	0	0.806452	0.806452	0	0	0.806452	0	0	0	0.806452	3.22581	0.806452	0	0.806452	4.03226	3.22581	3.22581	8.06452	4.03226	4.03226	12.0968	1.6129	5.64516	10.4839	2.41935	4.03226	3.22581	0	4.03226	1.6129	1.6129	1.6129	0.806452	0.806452	0.806452	0.806452	1.6129	0.806452	0.806452	0.806452	0.806452
7	1.0352	1.65631	0.621118	0.621118	0.414079	0.207039	1.44928	0.414079	0.828157	0.621118	1.0352	0.207039	0	0.414079	0.828157	0.621118	0.207039	0	1.0352	0.207039	1.65631	1.0352	3.10559	2.27743	1.86335	7.24638	4.14079	4.55487	14.6998	3.72671	8.28157	6.8323	1.44928	5.17598	1.65631	1.0352	2.48447	1.44928	1.24224	1.0352	0.207039	1.44928	0.621118	0.414079	0.414079	0.621118	0.414079	0.414079	0.621118
8	1.65517	1.37931	1.65517	1.37931	2.2069	1.65517	1.24138	1.7931	0.827586	1.10345	1.37931	2.34483	1.51724	1.51724	1.10345	1.24138	1.10345	1.37931	0.965517	0.965517	1.51724	1.7931	1.93103	1.65517	2.06897	1.65517	1.37931	2.06897	2.2069	1.93103	2.89655	1.93103	2.2069	2.06897	1.93103	1.7931	1.93103	1.37931	1.10345	1.65517	2.48276	1.37931	1.65517	1.7931	2.89655	1.51724	0.689655	2.62069	1.7931
9	1.22699	1.22699	1.22699	1.53374	1.84049	1.84049	1.22699	0.613497	1.53374	1.53374	0.920245	1.22699	0	1.53374	0.920245	0.613497	2.14724	0.613497	1.53374	1.22699	2.14724	1.53374	1.22699	1.53374	2.45399	2.14724	2.14724	3.37423	2.45399	1.53374	1.53374	0.613497	2.14724	3.37423	1.22699	4.60123	2.76074	2.45399	3.37423	2.14724	1.22699	1.22699	2.45399	1.84049	1.53374	1.84049	1.84049	2.14724	1.84049
10	1.67785	0.33557	0.671141	0.33557	1.34228	1.67785	2.01342	1.67785	1.00671	0.671141	2.34899	1.67785	1.67785	1.00671	0.671141	2.01342	1.67785	2.01342	3.02013	1.34228	1.00671	0.671141	1.34228	0.671141	2.01342	2.68456	2.68456	2.34899	1.00671	3.69128	3.3557	3.3557	2.34899	2.01342	1.34228	3.02013	0.33557	1.67785	1.00671	2.34899	1.67785	1.00671	1.67785	2.01342	1.34228	2.01342	1.67785	1.00671	1.67785
11	0.854271	0.703518	0.703518	0.603015	0.80402	1.15578	0.854271	0.753769	0.753769	1.25628	0.552764	1.40704	0.552764	0.653266	0.80402	0.904523	1.10553	1.10553	1.25628	0.904523	1.80905	1.35678	1.25628	2.76382	1.9598	3.26633	3.31658	0.703518	5.52764	5.47739	1.25628	5.62814	2.41206	2.61307	4.0201	1.80905	2.21106	2.71357	1.80905	1.9598	2.26131	1.55779	1.75879	1.70854	1.8593	1.60804	1.30653	1.05528	1.10553
12	0.998336	1.16473	1.33111	0.998336	2.32945	1.16473	0.831947	0.665557	1.4975	1.33111	0.998336	0.831947	0.499168	0.998336	1.99667	1.4975	1.33111	0.998336	1.33111	1.83028	0.998336	1.99667	0.998336	1.4975	3.1614	1.16473	2.32945	2.49584	2.99501	4.15973	3.99334	2.66223	1.4975	2.82862	4.32612	2.66223	3.49418	2.82862	1.33111	1.83028	1.99667	1.16473	1.33111	1.99667	1.33111	1.66389	1.99667	0.998336	1.33111
13	0	0	0.75188	0	0.75188	0	0	0	1.50376	0	0	0	0.75188	2.25564	0.75188	0	0	0	0.75188	2.25564	0	1.50376	3.7594	3.00752	6.01504	5.26316	3.00752	7.5188	3.00752	11.2782	11.2782	1.50376	3.7594	6.01504	2.25564	4.51128	1.50376	0	2.25564	0	0.75188	1.50376	0	0	0.75188	0.75188	0.75188	0.75188	0.75188
14	0.43573	1.52505	0.43573	1.30719	0.43573	0.217865	1.08932	1.08932	0.43573	0.653595	1.52505	0.653595	0.43573	1.52505	0	0.653595	0.653595	0.217865	1.30719	0.87146	1.30719	0.87146	1.08932	0.653595	1.96078	2.83224	4.57516	6.75381	3.7037	11.329	8.061	4.79303	9.36819	2.17865	3.7037	2.61438	1.74292	1.30719	0.653595	0.43573	0.87146	0.43573	1.30719	0	0	0	0	1.30719	1.30719
15	1.02669	0.924025	0.616016	1.43737	0.924025	0.821355	0.924025	1.84805	1.43737	1.43737	1.3347	2.05339	1.3347	2.05339	1.54004	1.84805	1.12936	1.12936	1.84805	0.718686	1.84805	1.02669	2.25873	2.46407	2.97741	1.74538	2.56674	2.15606	2.15606	3.38809	2.77207	2.97741	1.54004	3.18275	2.25873	2.97741	2.97741	2.05339	2.46407	2.05339	1.54004	1.95072	1.43737	1.84805	1.54004	1.74538	1.54004	1.64271	1.54004
Occurrence probabilities of MD slow spindle peaks relative to parietal cortical spindles
	time
contact pair	-1.5	-1.45	-1.4	-1.35	-1.3	-1.25	-1.2	-1.15	-1.1	-1.05	-1	-0.95	-0.9	-0.85	-0.8	-0.75	-0.7	-0.65	-0.6	-0.55	-0.5	-0.45	-0.4	-0.35	-0.3	-0.25	-0.2	-0.15	-0.1	-0.05	0	0.05	0.1	0.15	0.2	0.25	0.3	0.35	0.4	0.45	0.5	0.55	0.6	0.65	0.7	0.75	0.8	0.85	0.9
1	0.614439	1.38249	1.22888	1.5361	1.22888	1.99693	0.768049	1.22888	1.22888	0.614439	1.38249	0.768049	0.460829	0.768049	1.84332	1.84332	1.99693	1.68971	1.5361	1.38249	1.99693	3.37942	1.5361	1.99693	2.61137	1.84332	2.91859	0.921659	4.14747	2.30415	3.99386	1.38249	2.61137	2.61137	1.07527	1.84332	2.30415	1.5361	1.07527	0.921659	2.30415	2.15054	1.5361	2.30415	1.07527	1.38249	1.38249	1.5361	0.614439
2	1.287	1.4157	1.1583	0.900901	1.287	1.1583	0.900901	1.1583	1.5444	1.9305	1.4157	1.9305	1.4157	1.287	1.4157	1.4157	1.8018	1.6731	1.6731	2.1879	1.5444	1.0296	2.1879	2.1879	1.1583	4.1184	2.7027	1.1583	4.5045	2.7027	1.8018	2.7027	1.8018	2.7027	1.9305	0.514801	1.6731	1.5444	2.4453	2.0592	2.0592	1.6731	2.574	1.8018	1.6731	1.6731	0.772201	1.8018	1.8018
3	3.7594	2.25564	0.75188	2.25564	0.75188	1.50376	3.00752	1.50376	0	0.75188	0	0	3.7594	1.50376	0.75188	0.75188	3.7594	0.75188	3.00752	2.25564	3.00752	1.50376	0	0.75188	2.25564	1.50376	3.7594	1.50376	1.50376	3.00752	0.75188	2.25564	4.51128	0	3.7594	0	2.25564	0.75188	0	1.50376	3.00752	2.25564	0	3.00752	2.25564	1.50376	2.25564	2.25564	0
4	0.853375	0.387898	0.930954	0.620636	1.16369	1.47401	1.08611	0.465477	1.31885	2.01707	0.853375	1.31885	1.16369	0.930954	0.853375	0.930954	0.930954	0.930954	1.70675	1.62917	2.09465	2.6377	1.24127	2.24981	1.70675	3.33592	4.18929	1.00853	6.36152	2.94802	5.50815	3.49108	1.70675	3.56866	0.930954	2.71528	1.93949	1.00853	2.6377	1.47401	2.09465	2.09465	1.62917	1.78433	1.86191	1.16369	1.55159	1.47401	1.70675
5	1.44695	1.1254	1.44695	1.76849	1.1254	1.44695	0.96463	1.28617	0.96463	1.92926	2.57235	1.44695	1.44695	1.1254	2.57235	1.1254	2.09003	1.76849	1.60772	1.44695	1.76849	1.60772	1.44695	1.60772	3.53698	2.09003	1.92926	1.60772	2.89389	1.60772	2.2508	3.21543	2.57235	1.60772	1.60772	1.92926	0.96463	1.76849	1.44695	1.28617	2.41158	1.92926	1.76849	1.44695	1.28617	0.96463	0.96463	0.482315	2.41158
6	0.817996	1.02249	1.22699	2.04499	0.817996	1.22699	1.43149	0.817996	1.84049	2.45399	1.84049	1.84049	1.02249	2.45399	3.27198	0.613497	2.65849	0.817996	2.24949	0.817996	0.817996	0.817996	1.22699	3.88548	2.04499	1.84049	1.63599	4.70348	2.04499	5.72597	0.817996	2.65849	0.408998	1.63599	2.04499	1.63599	3.47648	1.02249	1.22699	1.43149	2.24949	1.43149	1.22699	1.84049	0.613497	0.817996	0.613497	1.02249	1.43149
7	2.1256	0.676329	1.25604	1.83575	1.15942	0.966184	0.966184	1.0628	1.93237	1.73913	1.73913	1.35266	0.869565	1.64251	1.25604	1.35266	1.93237	1.93237	1.64251	1.93237	2.1256	2.31884	1.35266	3.86473	0.869565	3.18841	2.22222	1.64251	2.99517	3.18841	2.70531	2.6087	1.15942	3.57488	0.966184	1.35266	1.54589	1.35266	1.15942	1.0628	1.83575	1.35266	0.869565	2.31884	2.31884	1.64251	1.44928	1.25604	1.15942
8	1.42487	0.906736	1.1658	1.29534	1.03627	2.20207	1.5544	1.68394	1.1658	1.68394	1.81347	1.68394	1.5544	1.81347	1.42487	1.1658	1.42487	1.5544	1.68394	1.42487	1.1658	2.07254	2.07254	2.84974	1.81347	1.5544	1.5544	2.46114	3.10881	2.59067	1.94301	2.33161	4.40415	1.81347	2.84974	1.68394	1.94301	1.94301	1.81347	1.29534	1.68394	1.68394	1.29534	0.647668	1.5544	0.906736	1.81347	1.29534	1.5544
9	1.74216	0.696864	1.74216	1.0453	0.696864	3.48432	1.39373	2.43902	2.78746	1.0453	1.39373	1.74216	1.0453	1.0453	1.39373	0.348432	2.09059	0.696864	2.09059	2.43902	2.43902	2.09059	0.696864	2.09059	1.74216	2.09059	2.43902	1.0453	1.74216	3.83275	1.74216	2.43902	0.696864	2.43902	1.39373	2.43902	2.43902	2.43902	0.696864	0.348432	2.09059	2.43902	0.348432	2.78746	2.09059	1.39373	2.43902	3.48432	0.696864
10	1.95228	2.1692	1.0846	1.0846	0.433839	1.51844	1.73536	1.0846	1.51844	1.73536	1.0846	1.51844	2.38612	0.867679	0.433839	2.60304	2.38612	1.30152	2.1692	1.95228	1.73536	0.650759	2.1692	0.867679	1.30152	1.73536	2.38612	0.650759	1.30152	2.81996	1.30152	0.867679	1.95228	3.03688	1.0846	1.51844	1.73536	2.1692	2.81996	1.95228	1.30152	1.0846	2.81996	2.1692	1.73536	0.867679	1.51844	1.0846	1.95228
11	1.0281	0.959561	0.616861	1.0281	1.09664	0.616861	1.0281	0.685401	0.685401	1.09664	1.16518	1.0281	0.822481	0.822481	1.30226	1.57642	2.0562	1.43934	1.98766	2.46744	1.30226	1.98766	1.16518	3.0843	2.60452	1.09664	4.11241	1.57642	6.57985	4.59219	1.16518	3.56408	1.98766	3.63263	2.33036	0.753941	2.46744	1.64496	1.50788	2.53598	1.09664	1.98766	1.7135	1.57642	1.57642	1.16518	2.12474	1.3708	1.16518
12	1.01215	1.01215	2.83401	1.417	1.21457	0.607287	2.02429	1.417	1.21457	2.42915	1.01215	1.01215	1.21457	2.02429	0.809717	1.61943	1.21457	1.82186	1.61943	1.01215	2.22672	2.42915	1.417	2.22672	2.22672	1.417	1.21457	2.02429	2.02429	2.02429	2.42915	2.02429	2.02429	2.22672	2.02429	2.02429	1.82186	1.417	1.01215	1.417	2.02429	2.42915	1.417	1.61943	1.417	2.02429	2.42915	0.607287	2.42915
13	1.29125	0.860832	1.57819	1.43472	2.00861	0.71736	2.15208	1.29125	1.57819	2.29555	1.72166	1.57819	1.29125	2.15208	1.57819	2.00861	0.430416	1.29125	2.29555	2.00861	2.15208	1.72166	2.15208	1.29125	4.16069	1.72166	1.14778	1.43472	1.57819	4.16069	3.01291	2.72597	0.430416	1.72166	1.29125	2.29555	1.0043	2.15208	0.860832	1.29125	1.29125	1.57819	2.29555	1.14778	1.72166	1.57819	1.0043	1.57819	1.57819
14	2.07668	1.35783	1.19808	1.67732	0.71885	1.35783	1.03834	1.11821	0.878594	1.51757	1.35783	1.27796	1.67732	1.59744	1.67732	1.75719	1.59744	1.4377	2.55591	1.75719	2.23642	2.31629	2.15655	2.07668	4.55272	1.83706	1.75719	1.51757	1.4377	3.35463	2.63578	2.63578	1.91693	0.878594	1.99681	2.31629	0.798722	1.83706	1.4377	2.07668	1.83706	1.83706	1.27796	1.03834	1.99681	2.07668	0.958466	1.35783	1.67732
15	1.32576	1.08902	1.13636	1.23106	1.04167	1.42045	1.42045	1.79924	1.5625	0.94697	1.32576	1.5625	1.23106	1.4678	1.18371	1.04167	1.5625	1.18371	1.6572	1.94129	1.27841	1.98864	1.37311	2.03598	1.37311	2.84091	1.51515	4.35606	0.804924	4.92424	1.08902	6.25	0.94697	4.30871	1.6572	2.60417	2.03598	1.23106	1.60985	1.37311	1.32576	1.18371	1.13636	1.6572	1.08902	1.04167	1.04167	1.23106	1.51515
[truncated: 11 more columns]
