# Supplementary material for: The human thalamus orchestrates neocortical oscillations during NREM sleep
Source: Nat Commun. 2022 Sep 5;13:5231. doi: 10.1038/s41467-022-32840-w (PMC9445182; doi:10.1038/s41467-022-32840-w)
Supplement: Supplementary file 4 — Source Data [file 41467_2022_32840_MOESM4_ESM.zip › source_data_suppl_fig12.xlsx]

## Sheet: Figure_12a
ERPs of scalp level detected sleep spindles for a sample participant
time	-1.5	-1.495	-1.49	-1.485	-1.48	-1.475	-1.47	-1.465	-1.46	-1.455	-1.45	-1.445	-1.44	-1.435	-1.43	-1.425	-1.42	-1.415	-1.41	-1.405	-1.4	-1.395	-1.39	-1.385	-1.38	-1.375	-1.37	-1.365	-1.36	-1.355	-1.35	-1.345	-1.34	-1.335	-1.33	-1.325	-1.32	-1.315	-1.31	-1.305	-1.3	-1.295	-1.29	-1.285	-1.28	-1.275	-1.27	-1.265	-1.26
amplitude	-0.0130184	0.00422466	0.0235201	0.0319285	0.0222642	-0.00343809	-0.0349683	-0.0587416	-0.0655733	-0.0565203	-0.0408201	-0.0276218	-0.0197315	-0.0143425	-0.00783144	0.000684456	0.00873916	0.012835	0.0119864	0.00932316	0.0095371	0.0146095	0.0232192	0.034198	0.0482735	0.0655722	0.0831082	0.0956881	0.0985135	0.0894449	0.0698081	0.0432491	0.0130071	-0.0200805	-0.0558521	-0.0912543	-0.119878	-0.135791	-0.137332	-0.127168	-0.110312	-0.0920488	-0.0753031	-0.0590726	-0.0401824	-0.0172639	0.0076855	0.0312231	0.0506487
[truncated: 552 more columns]

## Sheet: Figure_12b
ERPs of ANT level detected sleep spindles for a sample participant
time	-1.5	-1.495	-1.49	-1.485	-1.48	-1.475	-1.47	-1.465	-1.46	-1.455	-1.45	-1.445	-1.44	-1.435	-1.43	-1.425	-1.42	-1.415	-1.41	-1.405	-1.4	-1.395	-1.39	-1.385	-1.38	-1.375	-1.37	-1.365	-1.36	-1.355	-1.35	-1.345	-1.34	-1.335	-1.33	-1.325	-1.32	-1.315	-1.31	-1.305	-1.3	-1.295	-1.29	-1.285	-1.28	-1.275	-1.27	-1.265	-1.26
amplitude	0.0345211	0.0401136	0.0341677	0.0224579	0.0106903	0.00209873	-0.00287941	-0.00537044	-0.00651004	-0.00653739	-0.0048271	-0.000602721	0.00619803	0.0144973	0.022443	0.0283389	0.0313948	0.0316619	0.029276	0.0238199	0.0145656	0.00159507	-0.013076	-0.025509	-0.0314827	-0.0290105	-0.020043	-0.00992244	-0.0046811	-0.00791952	-0.01928	-0.0351298	-0.0503288	-0.059592	-0.058171	-0.0428018	-0.0135097	0.0247509	0.0625375	0.0892213	0.0976485	0.0873552	0.0643418	0.0376072	0.0145828	-0.00188476	-0.0134421	-0.0234233	-0.0333932
[truncated: 552 more columns]

## Sheet: Figure_12c
ERPs neocortical spindles
	time
surface electrode	-1.5	-1.495	-1.49	-1.485	-1.48	-1.475	-1.47	-1.465	-1.46	-1.455	-1.45	-1.445	-1.44	-1.435	-1.43	-1.425	-1.42	-1.415	-1.41	-1.405	-1.4	-1.395	-1.39	-1.385	-1.38	-1.375	-1.37	-1.365	-1.36	-1.355	-1.35	-1.345	-1.34	-1.335	-1.33	-1.325	-1.32	-1.315	-1.31	-1.305	-1.3	-1.295	-1.29	-1.285	-1.28	-1.275	-1.27	-1.265	-1.26
1	-0.0891804	-0.0900185	-0.0719546	-0.0460181	-0.0255506	-0.0189443	-0.0258145	-0.0387149	-0.0483674	-0.0488545	-0.0405019	-0.0293658	-0.0231438	-0.0256335	-0.0338949	-0.0405468	-0.0391813	-0.0285534	-0.0127701	0.00230004	0.0138092	0.0241042	0.0379101	0.0566069	0.0750638	0.0843106	0.0777077	0.0555691	0.0252969	-0.00254611	-0.0197554	-0.0242859	-0.0199464	-0.0127906	-0.00755696	-0.0062295	-0.00786614	-0.00875086	-0.00386233	0.00983071	0.0305347	0.0520628	0.0673664	0.0723524	0.0673667	0.0555658	0.0395237	0.0191614	-0.00656033
2	0.00903708	-0.011206	-0.0308631	-0.0462278	-0.0590034	-0.0700253	-0.0763079	-0.0755776	-0.0686968	-0.0564559	-0.0385414	-0.0172673	0.00278081	0.0202332	0.0378088	0.0567918	0.0753029	0.0924495	0.108827	0.122033	0.12692	0.121385	0.107871	0.0880165	0.0605389	0.0257122	-0.0129004	-0.0518916	-0.088102	-0.114718	-0.12321	-0.111878	-0.0881239	-0.0613481	-0.0377541	-0.0215512	-0.0149349	-0.0150614	-0.0159229	-0.0150349	-0.0147134	-0.0158181	-0.014663	-0.00765565	0.00626616	0.0282298	0.0582919	0.0903865	0.113212
3	0.530892	0.474797	0.409802	0.359697	0.334423	0.328224	0.332086	0.343547	0.359805	0.367842	0.348509	0.290087	0.193054	0.0652593	-0.0793058	-0.224088	-0.359462	-0.485473	-0.598392	-0.683119	-0.725679	-0.727272	-0.700999	-0.658214	-0.600832	-0.521911	-0.409574	-0.257469	-0.0786165	0.0942268	0.229065	0.315488	0.36172	0.379998	0.381177	0.374037	0.361069	0.337801	0.30305	0.2629	0.221892	0.176234	0.122297	0.0664559	0.0220292	-0.00087889	0.00281473	0.0341585	0.0860476
4	-0.0130184	0.00422466	0.0235201	0.0319285	0.0222642	-0.00343809	-0.0349683	-0.0587416	-0.0655733	-0.0565203	-0.0408201	-0.0276218	-0.0197315	-0.0143425	-0.00783144	0.000684456	0.00873916	0.012835	0.0119864	0.00932316	0.0095371	0.0146095	0.0232192	0.034198	0.0482735	0.0655722	0.0831082	0.0956881	0.0985135	0.0894449	0.0698081	0.0432491	0.0130071	-0.0200805	-0.0558521	-0.0912543	-0.119878	-0.135791	-0.137332	-0.127168	-0.110312	-0.0920488	-0.0753031	-0.0590726	-0.0401824	-0.0172639	0.0076855	0.0312231	0.0506487
5	-0.00930515	0.0389662	0.0761537	0.0980627	0.104126	0.0962958	0.0784825	0.0563615	0.0366544	0.0252748	0.0243524	0.0304564	0.0362467	0.0350143	0.024992	0.0102254	-0.00305268	-0.0115118	-0.0166715	-0.0226918	-0.0323259	-0.0443484	-0.0544115	-0.0581839	-0.0544183	-0.0452967	-0.0346344	-0.0261644	-0.0231238	-0.028595	-0.0448922	-0.0706702	-0.098535	-0.115871	-0.109427	-0.0717784	-0.00660193	0.0710198	0.14016	0.182811	0.191386	0.170725	0.133694	0.0936906	0.0583895	0.0288134	0.0029435	-0.0195792	-0.0357815
6	0.0280283	-0.0845146	-0.158532	-0.182613	-0.155517	-0.0867963	0.00399273	0.093028	0.156936	0.17426	0.133061	0.0421125	-0.0691021	-0.164457	-0.215867	-0.20909	-0.144182	-0.0362606	0.089162	0.20664	0.295115	0.334811	0.309318	0.214998	0.0668889	-0.105814	-0.268318	-0.385798	-0.432331	-0.402578	-0.313968	-0.196693	-0.0821709	0.00311208	0.0428223	0.0383748	0.0074847	-0.0286984	-0.054603	-0.0591377	-0.0336736	0.0258668	0.116497	0.228424	0.343924	0.434875	0.469243	0.427623	0.313407
7	0.0303628	0.0142514	-0.0053364	-0.020654	-0.0287178	-0.0309866	-0.0279374	-0.0193815	-0.00865151	-0.000945613	0.00245403	0.00393532	0.00466425	0.00447075	0.00525491	0.00924461	0.0154348	0.0228828	0.0356144	0.0588355	0.0902873	0.119926	0.137756	0.137401	0.114287	0.0678219	0.00574057	-0.0583711	-0.112529	-0.148893	-0.162274	-0.152574	-0.12781	-0.0991861	-0.0733468	-0.052498	-0.0396848	-0.0377089	-0.043377	-0.0480165	-0.0440699	-0.0270588	0.00625463	0.0543989	0.106414	0.146586	0.164782	0.160125	0.136816
8	-0.0522369	-0.0567806	-0.0640908	-0.0718523	-0.0758845	-0.0725306	-0.0605073	-0.0414011	-0.0189974	0.00221946	0.0186782	0.0286125	0.0321265	0.0309908	0.0279337	0.0254215	0.0243138	0.0233944	0.0202613	0.013097	0.00232345	-0.00910438	-0.0169036	-0.0175787	-0.0103113	0.00251808	0.016271	0.025833	0.0278399	0.0225977	0.014618	0.0103552	0.0140891	0.0245196	0.0347518	0.0360939	0.0236269	-6.71298e-05	-0.0258743	-0.0436477	-0.0484742	-0.0430229	-0.0342448	-0.0276652	-0.0239097	-0.0197763	-0.01209	-0.000865079	0.0106242
[truncated: 552 more columns]

## Sheet: Figure_12d
ERPs ANT spindles
	time
ANT contacts	-1.5	-1.495	-1.49	-1.485	-1.48	-1.475	-1.47	-1.465	-1.46	-1.455	-1.45	-1.445	-1.44	-1.435	-1.43	-1.425	-1.42	-1.415	-1.41	-1.405	-1.4	-1.395	-1.39	-1.385	-1.38	-1.375	-1.37	-1.365	-1.36	-1.355	-1.35	-1.345	-1.34	-1.335	-1.33	-1.325	-1.32	-1.315	-1.31	-1.305	-1.3	-1.295	-1.29	-1.285	-1.28	-1.275	-1.27	-1.265	-1.26
1	0.0368385	0.0301639	0.0190362	0.0080912	0.000835552	-0.00238884	-0.00426928	-0.00807799	-0.0146666	-0.0212894	-0.0232727	-0.0172112	-0.00315993	0.0156668	0.0348782	0.0505443	0.0594891	0.0591779	0.0485618	0.0296297	0.00779846	-0.0101997	-0.0199639	-0.0219434	-0.0208163	-0.0220981	-0.0283661	-0.0375845	-0.0443257	-0.04272	-0.0292444	-0.00417236	0.0283988	0.0615299	0.0870595	0.0975832	0.0885263	0.0599675	0.017508	-0.0288882	-0.0685073	-0.0944294	-0.105951	-0.106893	-0.10111	-0.0890792	-0.0686093	-0.0390022	-0.00469084
2	0.0358718	0.0578175	0.0680433	0.061151	0.0391619	0.011444	-0.00942523	-0.0141651	-0.00176051	0.0202757	0.0404958	0.0499851	0.046768	0.0353893	0.0227783	0.0136345	0.00834463	0.00426274	-0.00117913	-0.00859018	-0.0169021	-0.0248951	-0.0321329	-0.0385864	-0.0436294	-0.0455056	-0.042072	-0.032505	-0.0185528	-0.00417694	0.00629085	0.0102612	0.00791231	0.00174237	-0.00469246	-0.00821439	-0.00721353	-0.00243562	0.00332904	0.00662401	0.0055192	0.00117273	-0.00285952	-0.00329939	0.000230732	0.00488487	0.00690677	0.00442511	-0.00144985
3	-0.0449184	-0.00599117	0.0162156	0.0108182	-0.0198251	-0.0616416	-0.0971333	-0.114855	-0.114535	-0.104635	-0.0943328	-0.086744	-0.0772231	-0.0572927	-0.0214265	0.0281375	0.0816776	0.127231	0.156737	0.169589	0.171608	0.169638	0.165985	0.156663	0.134649	0.0961315	0.0448119	-0.00916804	-0.0552767	-0.0885814	-0.111399	-0.129581	-0.146244	-0.15862	-0.160449	-0.146339	-0.115064	-0.0690099	-0.012336	0.0500214	0.111621	0.163826	0.196273	0.200002	0.170449	0.109877	0.0278097	-0.0601551	-0.135733
4	0.0143537	0.0372559	0.0559677	0.0654977	0.0624743	0.0469821	0.0232402	-0.00159361	-0.0198883	-0.0262409	-0.0194579	-0.00297364	0.0170583	0.0347827	0.0469953	0.0534506	0.0550588	0.0517241	0.0422032	0.0255827	0.00310352	-0.021335	-0.0425455	-0.0563726	-0.0613932	-0.058952	-0.0515716	-0.0413053	-0.0292743	-0.016395	-0.00455864	0.00293106	0.00273226	-0.00641149	-0.0223864	-0.0402938	-0.0547903	-0.0622483	-0.0610015	-0.0506587	-0.0317403	-0.00613817	0.0225446	0.049367	0.0702477	0.0843093	0.0940924	0.10281	0.110426
5	0.160342	0.139147	0.105138	0.0667646	0.0331537	0.00863832	-0.00967993	-0.0288153	-0.0543395	-0.0868894	-0.122571	-0.156012	-0.183492	-0.203756	-0.215399	-0.214347	-0.194454	-0.151644	-0.089023	-0.0185087	0.0432118	0.0823801	0.0945505	0.0852716	0.0653812	0.0441024	0.0253685	0.0101998	0.000956447	0.00256455	0.0191719	0.0490954	0.0825426	0.105233	0.106	0.0839524	0.0502514	0.0227792	0.0157735	0.0309339	0.055821	0.0713038	0.0638135	0.0340333	-0.00340168	-0.0293907	-0.0320854	-0.0131643	0.0145551
6	-0.206283	-0.237512	-0.219595	-0.155443	-0.0648228	0.0263592	0.0978532	0.141087	0.158666	0.15989	0.154489	0.148284	0.13985	0.120803	0.0796673	0.00898624	-0.0873438	-0.190462	-0.271629	-0.303497	-0.272841	-0.186675	-0.0688595	0.0510878	0.149905	0.216942	0.253207	0.265323	0.25933	0.237946	0.201288	0.150523	0.0902405	0.0279371	-0.0283956	-0.0729182	-0.102355	-0.114148	-0.106796	-0.08211	-0.0481028	-0.0191958	-0.0113464	-0.0326171	-0.0765409	-0.124379	-0.15598	-0.162794	-0.154521
7	-0.00906464	0.0143474	0.0433398	0.0592987	0.050619	0.0177304	-0.0277304	-0.0683058	-0.0880694	-0.0790014	-0.0434202	0.00757569	0.0595582	0.101109	0.127459	0.140009	0.142271	0.134697	0.113635	0.0736272	0.012456	-0.0647059	-0.144907	-0.211202	-0.248639	-0.249299	-0.214255	-0.153394	-0.0832421	-0.0228695	0.0118291	0.0142211	-0.00925906	-0.0413509	-0.0621719	-0.0589376	-0.0318809	0.008033	0.048405	0.0826398	0.110788	0.13465	0.152264	0.157309	0.143643	0.111057	0.0672409	0.0240818	-0.00850071
8	0.00699247	0.0327088	0.0572713	0.0725932	0.0759304	0.0713383	0.0667164	0.0686311	0.0780341	0.089234	0.0927869	0.0809069	0.0526833	0.0158481	-0.0167011	-0.0340555	-0.0336986	-0.0224276	-0.0109821	-0.00673304	-0.0101701	-0.0167302	-0.02127	-0.0213616	-0.0180313	-0.0141302	-0.0126731	-0.0158678	-0.0248869	-0.0396476	-0.058838	-0.0799581	-0.0995193	-0.113609	-0.118701	-0.112136	-0.0930926	-0.0630146	-0.0251513	0.0164461	0.0581638	0.097917	0.135016	0.168231	0.193999	0.207101	0.203391	0.182717	0.148706
9	0.0345211	0.0401136	0.0341677	0.0224579	0.0106903	0.00209873	-0.00287941	-0.00537044	-0.00651004	-0.00653739	-0.0048271	-0.000602721	0.00619803	0.0144973	0.022443	0.0283389	0.0313948	0.0316619	0.029276	0.0238199	0.0145656	0.00159507	-0.013076	-0.025509	-0.0314827	-0.0290105	-0.020043	-0.00992244	-0.0046811	-0.00791952	-0.01928	-0.0351298	-0.0503288	-0.059592	-0.058171	-0.0428018	-0.0135097	0.0247509	0.0625375	0.0892213	0.0976485	0.0873552	0.0643418	0.0376072	0.0145828	-0.00188476	-0.0134421	-0.0234233	-0.0333932
10	0.0128897	0.00102275	-0.0043865	-0.00423412	-0.00287525	-0.00473079	-0.0107386	-0.0175988	-0.0204038	-0.0165834	-0.00778179	0.00167595	0.00813477	0.0107812	0.011266	0.0116811	0.0127224	0.0130867	0.0103967	0.00281003	-0.00938556	-0.0233354	-0.0348558	-0.0405529	-0.0393246	-0.0323245	-0.0217295	-0.00964589	0.00207273	0.0114508	0.0163592	0.0153797	0.00903386	-2.1465e-05	-0.00826605	-0.013062	-0.013722	-0.0110947	-0.00617693	0.000740346	0.00990125	0.021185	0.0332828	0.0437232	0.0497846	0.0496443	0.0431929	0.0322606	0.0201423
11	0.14767	0.139423	0.11227	0.0749881	0.0409719	0.0215727	0.0216814	0.0391277	0.0682535	0.104278	0.145251	0.190071	0.23574	0.275263	0.298988	0.298448	0.27015	0.21648	0.144698	0.0639753	-0.0172369	-0.0921434	-0.154924	-0.200828	-0.228295	-0.239989	-0.241566	-0.239271	-0.237009	-0.234944	-0.230602	-0.221221	-0.20513	-0.182416	-0.1546	-0.123747	-0.0919588	-0.0614321	-0.0334287	-0.0082544	0.0142115	0.0345024	0.05476	0.0783701	0.107977	0.142947	0.177845	0.204574	0.218142
12	0.0096208	0.0139663	0.020129	0.0265416	0.0305472	0.0297177	0.0236253	0.0147806	0.00767698	0.00617671	0.0108321	0.0182248	0.0230644	0.0215835	0.0137563	0.00283949	-0.00723594	-0.0146954	-0.0206274	-0.0278403	-0.0386693	-0.0530074	-0.0678422	-0.0787306	-0.0821803	-0.0773415	-0.0658836	-0.0504902	-0.0332371	-0.0153004	0.00226552	0.0179587	0.0301366	0.0381547	0.0433319	0.0483657	0.0552484	0.0631906	0.0686586	0.0674164	0.0574827	0.0407164	0.0217891	0.00530654	-0.00660004	-0.0145002	-0.0196685	-0.0218674	-0.0188529
[truncated: 552 more columns]
