# Supplementary material for: The human thalamus orchestrates neocortical oscillations during NREM sleep
Source: Nat Commun. 2022 Sep 5;13:5231. doi: 10.1038/s41467-022-32840-w (PMC9445182; doi:10.1038/s41467-022-32840-w)
Supplement: Supplementary file 4 — Source Data [file 41467_2022_32840_MOESM4_ESM.zip › source_data_suppl_fig2.xlsx]

## Sheet: Figure_2a
Occurrence probabilities of local MD spindle peaks relative to neocortical spindle peaks
	time
contact pair	-1.5	-1.45	-1.4	-1.35	-1.3	-1.25	-1.2	-1.15	-1.1	-1.05	-1	-0.95	-0.9	-0.85	-0.8	-0.75	-0.7	-0.65	-0.6	-0.55	-0.5	-0.45	-0.4	-0.35	-0.3	-0.25	-0.2	-0.15	-0.1	-0.05	0	0.05	0.1	0.15	0.2	0.25	0.3	0.35	0.4	0.45	0.5	0.55	0.6	0.65	0.7	0.75	0.8	0.85	0.9
1	1.08192	0.618238	1.39104	0.618238	1.08192	0.927357	1.23648	0.772798	0.772798	1.5456	1.39104	1.23648	1.08192	1.23648	0.463679	1.39104	0.927357	1.23648	1.39104	1.39104	2.16383	0.772798	2.16383	2.16383	2.93663	2.47295	3.40031	4.32767	2.47295	2.78207	3.09119	3.24575	2.47295	2.00927	3.86399	2.47295	1.39104	2.31839	1.39104	2.16383	2.00927	2.31839	1.39104	1.5456	1.39104	1.5456	1.70015	1.08192	1.23648
2	1.15942	0.386473	0.289855	0.483092	0.869565	1.0628	0.57971	0.772947	0.289855	0.869565	0.386473	0.676329	0.869565	0.869565	0.772947	0.966184	0.483092	0.869565	0.966184	1.44928	1.64251	1.54589	2.6087	3.38164	3.09179	6.57005	5.50725	3.76812	9.66184	2.51208	7.14976	5.02415	0.966184	4.92754	2.41546	1.83575	2.31884	1.73913	1.44928	1.83575	0.869565	0.966184	1.35266	0.869565	0.966184	0.386473	0.483092	0.869565	0.966184
3	2.5641	0	0	1.28205	0	0	1.28205	1.28205	0	1.28205	1.28205	0	2.5641	1.28205	0	0	1.28205	1.28205	0	3.84615	2.5641	0	3.84615	5.12821	7.69231	2.5641	2.5641	7.69231	2.5641	6.41026	5.12821	2.5641	3.84615	2.5641	1.28205	5.12821	2.5641	1.28205	1.28205	1.28205	1.28205	1.28205	0	0	2.5641	0	0	1.28205	0
4	0.471451	0.785752	0.733368	0.890519	0.628601	0.785752	1.2572	0.838135	0.733368	1.20482	1.15244	1.51912	1.36197	0.942902	1.15244	1.10005	1.41435	1.30959	1.04767	1.62389	2.2001	2.04295	1.20482	2.61917	1.51912	4.08591	3.45731	1.41435	5.34311	2.67156	4.19068	5.50026	1.62389	2.77632	2.04295	2.93347	2.40964	1.93819	2.40964	1.41435	1.83342	1.72865	1.2572	1.93819	1.15244	1.78104	1.51912	1.10005	1.5715
5	1.02612	1.21269	1.30597	1.21269	1.30597	1.30597	1.58582	1.1194	1.21269	0.932836	1.30597	1.39925	1.21269	1.21269	1.49254	1.77239	1.6791	1.49254	1.77239	1.58582	2.05224	1.30597	1.30597	0.932836	1.39925	2.70522	2.33209	1.86567	2.70522	2.23881	2.70522	3.07836	1.30597	2.61194	3.35821	2.51866	1.58582	2.70522	1.58582	2.70522	1.77239	1.39925	1.21269	1.95896	1.6791	1.86567	0.932836	1.95896	1.39925
6	0.367647	0.367647	0.735294	0.367647	0	0.735294	1.10294	0	0	0	0.735294	0	0.735294	0	1.10294	0.367647	1.10294	1.10294	2.94118	0.735294	1.83824	2.20588	3.30882	5.51471	1.83824	4.04412	7.35294	2.20588	9.55882	6.25	5.14706	9.19118	0.367647	5.51471	4.41176	1.83824	1.83824	1.83824	0.367647	1.83824	0.735294	1.10294	1.10294	0.367647	0	0	0.367647	0.735294	1.10294
7	0.806452	0.537634	0.537634	0.403226	0.268817	0.268817	1.20968	0.403226	0.403226	0.806452	0.672043	0.268817	0.672043	0.672043	0.403226	0.94086	1.34409	0.268817	1.34409	1.20968	2.01613	2.01613	1.6129	3.0914	2.55376	5.51075	4.7043	6.3172	11.828	4.30108	9.94624	7.7957	0.537634	5.51075	2.01613	1.34409	1.88172	0.806452	1.20968	0.672043	0.672043	0.134409	0.403226	0.537634	0.403226	0.403226	0.537634	0.268817	0.403226
8	0.901804	0.801603	0.551102	0.751503	0.551102	1.002	0.951904	0.751503	1.1022	0.801603	0.901804	1.1022	0.851703	0.601202	1.30261	0.801603	1.30261	1.1523	1.30261	1.30261	1.55311	1.70341	1.35271	3.10621	1.95391	2.25451	4.95992	0.701403	5.36072	5.51102	1.70341	4.95992	2.20441	3.05611	3.40681	1.40281	2.45491	2.30461	1.85371	2.05411	2.05411	1.25251	1.90381	1.80361	1.85371	1.65331	1.65331	1.30261	1.1523
9	0.490798	0.981595	1.34969	0.981595	1.59509	0.858896	0.736196	0.613497	1.22699	1.10429	1.59509	1.34969	0.981595	1.34969	1.34969	1.34969	1.96319	0.368098	1.22699	1.47239	1.96319	1.59509	1.47239	1.59509	3.31288	2.20859	2.45399	2.45399	2.45399	3.55828	3.19018	2.45399	1.96319	3.68098	2.94479	2.20859	3.06748	2.45399	1.96319	1.96319	2.69939	1.59509	2.45399	2.20859	1.71779	0.613497	1.22699	0.981595	1.59509
10	1.31148	0	0	0.327869	0.327869	0	0.983607	0.655738	0.983607	0	0.655738	0	0.327869	0.983607	0.327869	0.983607	0.327869	0.655738	1.31148	0.983607	1.31148	0.327869	2.62295	1.63934	5.2459	3.93443	4.2623	11.8033	1.63934	14.4262	7.86885	1.31148	6.55738	2.95082	1.63934	2.62295	2.95082	1.31148	1.31148	0.327869	1.31148	0.327869	0	0.655738	0.327869	0.655738	0.655738	0.655738	0.327869
11	1.08173	0.961538	0.721154	0.721154	0.360577	0.360577	0.961538	0.600962	1.32212	0.961538	0.600962	0.841346	0.600962	1.20192	0.120192	0.600962	0.600962	0.721154	0.841346	1.08173	0.961538	0.721154	1.44231	0.721154	3.36538	2.28365	3.72596	6.61058	3.24519	12.7404	8.17308	6.49038	7.93269	2.04327	4.08654	1.5625	1.5625	1.80288	1.20192	0.600962	0.841346	0.360577	0.841346	0.480769	0.721154	0.480769	0.360577	0.360577	0.841346
12	1.46179	1.52824	0.730897	1.26246	1.06312	1.59468	1.86047	1.06312	0.863787	1.72757	0.930233	1.59468	1.26246	1.39535	1.26246	1.19601	1.52824	1.19601	1.52824	1.59468	2.12625	1.72757	1.79402	2.12625	1.99336	2.19269	1.99336	3.05648	2.45847	3.92027	2.25914	2.39203	1.99336	2.52492	2.32558	1.99336	2.92359	1.86047	1.86047	2.25914	2.19269	1.26246	1.3289	2.19269	1.72757	1.72757	0.664452	1.26246	1.66113
control events
	time
contact pair	-1.5	-1.45	-1.4	-1.35	-1.3	-1.25	-1.2	-1.15	-1.1	-1.05	-1	-0.95	-0.9	-0.85	-0.8	-0.75	-0.7	-0.65	-0.6	-0.55	-0.5	-0.45	-0.4	-0.35	-0.3	-0.25	-0.2	-0.15	-0.1	-0.05	0	0.05	0.1	0.15	0.2	0.25	0.3	0.35	0.4	0.45	0.5	0.55	0.6	0.65	0.7	0.75	0.8	0.85	0.9
1	1.1655	1.28205	1.6317	1.3986	1.8648	0.815851	1.6317	1.74825	1.98135	2.0979	1.74825	1.51515	1.8648	2.7972	1.6317	2.0979	1.8648	1.51515	1.6317	2.0979	1.1655	2.0979	1.6317	1.6317	1.74825	0.932401	1.98135	2.68065	2.21445	2.0979	1.51515	1.98135	1.6317	2.21445	1.6317	2.21445	1.8648	1.6317	2.44755	1.04895	0.699301	1.3986	1.1655	2.91375	1.74825	0.932401	0.932401	1.8648	1.74825
2	1.34409	1.07527	2.01613	1.34409	1.20968	2.01613	1.20968	1.74731	1.20968	1.74731	1.6129	2.01613	0.806452	1.20968	1.07527	2.28495	2.28495	1.74731	1.34409	1.88172	2.68817	1.74731	1.20968	1.74731	1.74731	1.74731	2.01613	0.94086	2.82258	2.41935	1.47849	2.28495	1.34409	2.41935	1.6129	1.88172	1.20968	1.6129	1.88172	1.74731	2.68817	2.01613	1.34409	1.07527	1.20968	1.74731	2.01613	1.34409	2.01613
3	2.04082	0	2.04082	0	0	2.04082	4.08163	0	0	2.04082	0	4.08163	0	4.08163	2.04082	4.08163	6.12245	2.04082	0	0	0	6.12245	0	4.08163	0	2.04082	2.04082	2.04082	0	2.04082	2.04082	4.08163	0	0	2.04082	2.04082	2.04082	0	4.08163	0	2.04082	0	6.12245	2.04082	0	0	2.04082	0	0
4	1.54976	1.71289	1.42741	1.54976	0.978793	1.46819	1.6721	1.38662	1.50897	1.75367	1.30506	1.38662	1.83524	1.42741	1.54976	1.9168	1.59054	2.12072	1.42741	1.38662	2.1615	1.95759	1.9168	1.83524	2.07993	1.75367	1.9168	2.1615	1.6721	2.07993	1.75367	1.75367	1.9168	1.71289	2.12072	2.52855	1.99837	1.38662	1.42741	1.71289	1.6721	1.50897	1.50897	1.9168	1.30506	1.46819	1.87602	1.59054	1.79445
5	2.04701	1.36467	1.66793	1.13723	1.59212	1.44049	1.5163	1.74375	1.74375	1.44049	1.81956	1.66793	1.81956	0.833965	2.5019	1.74375	1.74375	1.89538	1.66793	1.59212	1.66793	1.36467	1.44049	1.66793	2.95679	1.89538	1.44049	2.42608	1.74375	2.04701	1.44049	1.74375	1.5163	1.66793	1.81956	1.74375	1.5163	1.74375	2.12282	1.59212	1.66793	1.74375	2.04701	1.28886	1.21304	1.89538	1.28886	1.06141	1.97119
6	3.84615	0	0	3.84615	0	3.84615	1.28205	0	1.28205	1.28205	2.5641	2.5641	2.5641	2.5641	1.28205	2.5641	1.28205	0	1.28205	1.28205	5.12821	1.28205	6.41026	1.28205	1.28205	1.28205	1.28205	2.5641	0	0	3.84615	1.28205	0	1.28205	2.5641	1.28205	5.12821	0	2.5641	1.28205	0	0	1.28205	0	0	2.5641	0	5.12821	2.5641
7	0.958466	0.958466	1.27796	1.91693	1.59744	1.27796	1.27796	1.59744	0.638978	1.91693	1.59744	3.83387	2.55591	0.638978	2.23642	1.91693	1.91693	1.91693	0.958466	2.23642	1.59744	2.8754	2.55591	1.27796	1.59744	0.638978	1.27796	2.8754	1.91693	2.55591	1.59744	1.27796	2.23642	2.23642	1.59744	1.59744	1.27796	1.91693	0.319489	1.91693	0.958466	1.27796	1.91693	0.958466	1.91693	2.23642	2.23642	1.27796	0.958466
8	1.24596	1.43055	1.29211	1.10752	1.33826	1.89202	1.84587	1.33826	1.52284	2.0766	1.33826	1.43055	1.4767	1.43055	1.66128	1.93816	2.12275	1.66128	1.61514	1.93816	1.79972	2.21504	1.19982	1.56899	1.89202	1.98431	2.39963	1.52284	2.1689	1.4767	2.03046	1.79972	1.29211	1.93816	1.3844	2.0766	1.61514	1.4767	1.79972	1.89202	1.3844	1.29211	1.75358	1.89202	1.79972	1.79972	2.35348	1.89202	1.84587
9	2.34987	1.21845	1.39252	1.65361	2.08877	1.13142	1.74064	0.957354	1.91471	1.21845	1.21845	2.08877	1.21845	1.74064	2.08877	1.39252	1.74064	1.04439	2.08877	2.00174	1.91471	2.17581	2.08877	2.17581	1.82768	1.91471	1.56658	1.04439	2.4369	1.91471	1.47955	2.34987	2.34987	2.17581	1.47955	2.00174	2.26284	1.82768	1.39252	1.30548	1.82768	2.17581	1.39252	1.13142	1.13142	1.65361	1.39252	1.39252	1.39252
10	0.847458	4.23729	0	3.38983	2.54237	0	1.69492	0.847458	1.69492	0.847458	1.69492	1.69492	1.69492	0.847458	3.38983	3.38983	0	2.54237	3.38983	0	0.847458	3.38983	0.847458	3.38983	2.54237	1.69492	2.54237	2.54237	0	0.847458	1.69492	0.847458	3.38983	1.69492	4.23729	3.38983	0.847458	1.69492	0.847458	0.847458	1.69492	1.69492	0.847458	0.847458	0.847458	1.69492	0.847458	2.54237	0.847458
11	2.19436	1.5674	1.5674	1.5674	1.5674	0.940439	1.5674	0.940439	1.5674	0.626959	0.940439	1.88088	0.940439	1.88088	0.626959	1.25392	1.25392	1.5674	1.88088	2.19436	1.5674	2.19436	0.940439	3.44828	1.25392	2.19436	0.940439	1.88088	3.1348	0.940439	3.44828	2.19436	1.5674	0.626959	3.1348	1.88088	2.82132	0.940439	2.19436	2.82132	1.5674	3.1348	2.19436	1.88088	1.25392	1.25392	2.50784	0.940439	0.940439
12	1.28983	1.59332	0.758725	1.28983	1.97269	1.89681	1.82094	1.89681	1.89681	1.74507	1.74507	1.51745	1.06222	1.51745	0.986343	1.97269	2.12443	1.44158	1.89681	1.44158	1.6692	1.36571	1.59332	1.97269	1.59332	2.35205	1.97269	1.13809	1.51745	1.74507	1.6692	2.35205	1.6692	1.06222	2.04856	2.27618	1.74507	1.51745	1.6692	1.82094	1.36571	1.59332	1.82094	1.89681	1.82094	1.28983	1.89681	1.6692	1.74507
[truncated: 11 more columns]

## Sheet: Figure_2b
Occurrence probabilities of local MD spindle onsets relative to MD SO downstates
	time
contact pair	-1.5	-1.45	-1.4	-1.35	-1.3	-1.25	-1.2	-1.15	-1.1	-1.05	-1	-0.95	-0.9	-0.85	-0.8	-0.75	-0.7	-0.65	-0.6	-0.55	-0.5	-0.45	-0.4	-0.35	-0.3	-0.25	-0.2	-0.15	-0.1	-0.05	0	0.05	0.1	0.15	0.2	0.25	0.3	0.35	0.4	0.45	0.5	0.55	0.6	0.65	0.7	0.75	0.8	0.85	0.9
1	0.961538	1.37363	1.78571	0.549451	0.824176	1.0989	1.0989	0.961538	0.549451	0.961538	0.412088	0.549451	0.961538	1.51099	0.686813	1.0989	0.686813	1.92308	0.961538	1.78571	2.88462	2.88462	3.70879	2.1978	4.3956	4.67033	4.12088	3.57143	3.02198	3.43407	2.60989	1.51099	1.37363	1.0989	1.51099	0.549451	1.23626	1.37363	0.824176	0.824176	1.23626	0.961538	1.64835	0.961538	0.549451	0.824176	1.0989	1.64835	2.1978
2	1.69051	1.17035	0.910273	1.30039	0.910273	1.17035	1.56047	0.520156	1.56047	1.30039	1.82055	1.04031	1.30039	1.30039	1.82055	1.82055	0.910273	1.69051	1.56047	1.04031	1.04031	0.910273	1.17035	1.30039	1.43043	3.64109	3.77113	4.42133	4.55137	5.85176	4.6814	5.59168	2.21066	3.64109	1.69051	1.17035	1.43043	0.520156	0.130039	0.910273	0.780234	0.780234	1.43043	0.390117	0.780234	0.780234	1.69051	1.17035	0.910273
3	1.77515	1.18343	2.36686	0.591716	1.77515	2.95858	3.5503	1.18343	0	2.36686	0.591716	2.36686	1.18343	2.36686	1.18343	2.36686	1.77515	0.591716	1.77515	1.18343	0.591716	0	0.591716	1.18343	0	1.18343	0	1.18343	1.77515	1.18343	3.5503	4.14201	8.28402	8.87574	1.18343	4.73373	2.95858	1.18343	1.77515	1.18343	1.77515	1.18343	2.36686	0.591716	0.591716	1.77515	1.77515	0.591716	0.591716
4	1.56047	1.17035	0.910273	1.17035	0.260078	1.17035	1.30039	1.82055	1.43043	1.30039	1.30039	1.69051	1.69051	1.17035	1.82055	0.650195	1.95059	1.30039	1.82055	1.30039	0.780234	1.43043	1.17035	1.69051	3.77113	3.25098	2.21066	2.73082	2.73082	3.77113	2.9909	2.9909	2.73082	1.82055	2.73082	2.73082	2.21066	1.56047	1.56047	2.47074	2.3407	1.04031	0.910273	1.56047	1.30039	1.17035	2.3407	1.56047	1.04031
5	1.45631	1.45631	1.21359	0.728155	1.69903	0.970874	0.728155	0.970874	0.242718	2.42718	1.45631	0.485437	0.485437	0.485437	0.970874	2.42718	1.69903	2.18447	0.242718	1.21359	1.21359	1.69903	1.94175	2.6699	1.69903	2.18447	3.15534	1.69903	3.15534	2.91262	3.64078	3.39806	1.94175	3.15534	3.8835	2.42718	1.21359	2.42718	1.69903	2.42718	0.728155	1.69903	0.485437	1.21359	0.970874	1.21359	0.970874	0.970874	0.242718
6	2.2869	1.6632	2.2869	1.6632	1.6632	1.8711	2.2869	1.6632	1.8711	1.2474	1.8711	1.6632	2.7027	1.8711	0.4158	1.2474	1.2474	0.623701	0.4158	1.0395	0.623701	1.4553	1.0395	1.2474	1.8711	1.0395	2.7027	2.4948	5.61331	6.23701	4.3659	3.1185	4.158	5.61331	2.9106	2.079	1.4553	1.2474	0.4158	0.623701	0.4158	0.4158	0.623701	0.2079	0.623701	0.4158	0.4158	0.831601	1.8711
7	0.94518	1.51229	1.60681	1.32325	0.850662	1.89036	1.51229	2.45747	1.98488	1.79584	2.0794	1.89036	2.45747	1.70132	1.89036	1.22873	0.94518	0.94518	0.756144	0.283554	0.94518	0.94518	0.661626	0.94518	1.98488	1.89036	3.59168	3.21361	4.91493	6.3327	5.38752	4.7259	2.26843	3.21361	2.26843	1.51229	1.79584	0.661626	0.850662	0.378072	0.189036	1.0397	0.661626	0.283554	0.661626	0.567108	0.756144	1.79584	1.0397
8	1.38889	0.925926	1.69753	1.38889	0.771605	1.69753	1.54321	2.00617	1.23457	1.23457	2.16049	2.46914	0.925926	0.925926	0.617284	0.925926	1.23457	1.54321	2.16049	1.23457	1.54321	2.16049	1.38889	2.9321	2.00617	2.46914	2.46914	2.31481	3.85802	3.54938	2.46914	3.08642	2.46914	2.46914	1.54321	1.85185	1.69753	1.69753	1.23457	0.617284	1.23457	1.38889	1.23457	1.69753	0.617284	0.771605	1.54321	1.38889	0.771605
9	0.833333	1.38889	0.833333	1.94444	1.66667	0.555556	0.833333	0.833333	1.38889	1.94444	1.94444	2.22222	0.555556	0.833333	1.11111	1.94444	0.555556	0.833333	0.277778	1.38889	1.38889	1.94444	1.66667	1.94444	1.11111	2.5	3.05556	2.22222	2.5	5.27778	3.88889	5	3.05556	5.55556	2.77778	4.16667	2.22222	1.38889	1.38889	1.38889	2.22222	1.11111	1.11111	1.11111	0.555556	1.38889	0.555556	0.555556	0.277778
10	0.320513	0.801282	0.801282	0.320513	0.801282	0.160256	0.320513	0	0.480769	0.480769	0.480769	0.160256	0.320513	0.801282	0.320513	0.320513	0.320513	0.961538	1.28205	1.44231	1.44231	3.36538	3.20513	4.32692	8.49359	5.60897	8.17308	6.57051	8.33333	5.92949	5.92949	3.84615	2.5641	1.76282	2.08333	1.28205	0.641026	0.160256	0.801282	0.320513	0.160256	0.641026	0	0.801282	0.641026	0.320513	0.801282	0.801282	0
11	1.23457	0.529101	0.617284	1.76367	0.793651	0.617284	0.793651	1.32275	0.440917	0.529101	0.26455	0.0881834	0.352734	0.440917	0.176367	0.176367	0.529101	0.617284	0.529101	0.26455	1.0582	1.14638	3.26279	3.88007	6.52557	8.99471	8.90653	7.40741	6.34921	7.31922	3.88007	4.58554	2.02822	1.5873	0.970018	0.617284	0.352734	0.176367	0.440917	0.352734	0.352734	0.176367	0.705467	0.970018	0.529101	1.0582	1.14638	1.23457	1.32275
12	0.885827	1.87008	0.590551	0.885827	0.688976	0.787402	0.787402	1.37795	1.08268	0.885827	0.885827	0.787402	1.37795	0.885827	1.27953	0.590551	1.08268	0.787402	0.787402	1.5748	2.16535	2.65748	2.65748	4.03543	4.03543	4.33071	4.92126	3.05118	4.03543	5.11811	4.23228	3.54331	2.75591	2.85433	2.3622	0.787402	1.37795	1.08268	0.885827	1.5748	0.787402	1.47638	0.787402	1.27953	1.08268	0.393701	0.787402	0.984252	1.08268
control events
	time
contact pair	-1.5	-1.45	-1.4	-1.35	-1.3	-1.25	-1.2	-1.15	-1.1	-1.05	-1	-0.95	-0.9	-0.85	-0.8	-0.75	-0.7	-0.65	-0.6	-0.55	-0.5	-0.45	-0.4	-0.35	-0.3	-0.25	-0.2	-0.15	-0.1	-0.05	0	0.05	0.1	0.15	0.2	0.25	0.3	0.35	0.4	0.45	0.5	0.55	0.6	0.65	0.7	0.75	0.8	0.85	0.9
1	2.48175	2.0438	1.31387	1.60584	0.729927	1.16788	2.18978	0.729927	2.33577	2.0438	2.0438	1.16788	2.18978	2.18978	1.31387	1.45985	1.60584	1.45985	1.16788	1.75182	1.89781	2.48175	1.31387	1.60584	1.89781	1.60584	1.0219	1.45985	2.33577	1.45985	2.33577	1.45985	0.729927	1.75182	0.875912	1.89781	1.45985	1.75182	2.0438	1.89781	1.45985	1.75182	1.31387	1.89781	1.89781	2.0438	1.75182	1.45985	2.18978
2	1.03448	1.14943	1.03448	1.14943	1.14943	1.26437	1.03448	0.91954	1.37931	1.83908	1.49425	1.49425	0.91954	2.06897	1.72414	1.26437	1.72414	1.72414	1.83908	2.75862	1.72414	1.95402	1.37931	1.03448	2.75862	1.6092	1.83908	2.18391	2.29885	1.6092	1.49425	1.83908	2.41379	1.83908	1.72414	2.41379	1.72414	1.95402	1.49425	1.83908	1.49425	2.52874	2.18391	1.6092	2.64368	1.26437	1.03448	1.14943	1.72414
3	0.694444	2.77778	2.08333	0.694444	0	1.38889	0.694444	1.38889	1.38889	1.38889	2.08333	0.694444	0.694444	4.16667	3.47222	2.08333	2.77778	0.694444	1.38889	1.38889	1.38889	2.08333	0	0.694444	1.38889	1.38889	2.08333	1.38889	1.38889	2.08333	2.08333	3.47222	0	2.77778	3.47222	1.38889	1.38889	0.694444	1.38889	0	2.08333	0.694444	0.694444	2.08333	2.08333	3.47222	0.694444	1.38889	0.694444
4	2.18069	1.973	1.76532	1.76532	2.07684	0.934579	1.66147	1.973	1.45379	1.45379	1.76532	1.66147	1.03842	2.38837	1.66147	1.76532	1.24611	1.66147	2.18069	1.14226	1.66147	1.45379	1.55763	1.76532	1.45379	1.34995	1.03842	2.07684	1.03842	1.76532	1.14226	1.24611	1.76532	2.59605	1.86916	1.973	1.34995	1.24611	2.28453	1.45379	1.66147	2.18069	1.45379	1.76532	1.973	1.03842	1.45379	0.623053	1.66147
5	1.18765	1.90024	1.18765	2.13777	1.42518	2.85036	1.66271	1.18765	1.66271	1.90024	1.42518	2.3753	0.475059	2.3753	2.61283	0.950119	1.42518	1.42518	1.42518	1.66271	3.32542	1.90024	0.950119	1.66271	1.66271	1.90024	2.3753	1.90024	1.18765	1.90024	0.950119	1.90024	2.85036	1.42518	2.13777	1.66271	2.13777	0.712589	0.712589	2.3753	2.61283	1.18765	2.13777	1.42518	1.90024	0	1.90024	1.42518	2.13777
6	0.986193	0.788955	0.986193	1.57791	0.591716	0.591716	2.36686	1.77515	2.36686	0.591716	0.986193	1.97239	1.57791	2.95858	0.986193	1.77515	1.38067	1.97239	1.97239	1.38067	1.77515	1.77515	1.97239	2.5641	1.77515	2.16963	1.38067	1.97239	1.18343	2.5641	2.5641	1.57791	2.76134	2.36686	2.76134	1.57791	2.36686	0.591716	1.38067	1.77515	1.57791	3.35306	0.788955	1.38067	0.986193	1.38067	1.97239	0.986193	1.38067
7	1.38445	1.06496	1.91693	1.49095	1.81044	1.59744	1.17146	1.17146	0.85197	1.27796	1.49095	1.17146	0.638978	1.27796	2.23642	1.49095	2.34292	1.70394	2.02343	2.34292	1.70394	2.02343	2.02343	1.38445	1.27796	2.12993	1.49095	1.38445	1.70394	2.34292	2.66241	2.44941	1.59744	1.49095	2.7689	1.17146	1.70394	1.49095	2.44941	2.02343	2.02343	1.70394	1.49095	1.81044	1.70394	1.06496	2.02343	1.06496	1.49095
8	1.62866	1.62866	1.30293	1.84582	1.41151	1.62866	2.71444	1.08578	1.52009	0.977199	1.41151	1.52009	1.9544	1.73724	1.84582	1.84582	2.38871	0.868621	1.08578	1.9544	1.41151	1.9544	1.19435	1.41151	2.17155	2.28013	0.977199	2.82302	1.52009	1.19435	2.17155	2.17155	0.868621	1.84582	1.62866	1.84582	2.17155	2.28013	1.08578	1.73724	1.73724	2.17155	1.41151	1.30293	1.62866	1.62866	1.08578	1.84582	2.06298
9	2.00669	1.33779	0.334448	1.00334	2.00669	0.334448	1.00334	1.33779	2.34114	2.00669	0.668896	1.67224	1.33779	2.34114	1.33779	2.00669	1.33779	2.67559	0.668896	2.00669	1.67224	2.34114	2.67559	1.67224	2.00669	0.668896	1.33779	1.67224	1.33779	2.67559	2.00669	2.34114	0.334448	1.67224	1.67224	1.33779	1.67224	0.668896	3.34448	1.33779	3.67893	1.33779	1.00334	2.00669	2.34114	2.00669	2.67559	1.33779	1.00334
10	1.28	1.92	0.32	1.28	0.8	1.44	1.76	1.44	0.8	1.6	0.8	1.76	1.28	1.44	1.76	1.44	2.08	0.64	2.08	2.4	1.12	2.08	1.12	1.92	1.76	2.88	2.4	1.76	0.8	2.4	1.76	1.44	3.2	2.08	2.24	1.44	2.4	1.28	2.08	2.24	1.6	1.76	1.6	2.08	0.96	2.08	2.4	2.72	1.6
11	1.85874	1.30112	1.48699	1.57993	1.0223	1.39405	1.95167	1.85874	1.39405	1.95167	2.32342	1.57993	1.39405	1.48699	1.95167	1.57993	1.85874	1.30112	1.39405	2.04461	1.48699	1.48699	2.32342	1.11524	1.7658	1.95167	0.929368	2.13755	1.85874	2.50929	2.04461	2.23048	1.48699	1.30112	1.7658	2.23048	1.85874	1.95167	1.57993	1.67286	1.39405	1.85874	1.39405	1.67286	2.50929	1.67286	2.32342	2.32342	1.20818
12	1.19956	1.41767	1.30862	1.30862	1.52672	0.763359	1.30862	1.63577	1.96292	1.74482	1.96292	1.63577	1.63577	2.07197	1.85387	2.18103	1.74482	0.981461	1.85387	2.07197	1.63577	1.85387	1.96292	1.96292	1.74482	1.41767	1.85387	1.96292	1.19956	2.29008	1.74482	1.85387	1.63577	2.18103	2.29008	1.74482	1.96292	1.52672	1.63577	2.61723	1.30862	1.52672	1.63577	1.41767	1.85387	1.63577	1.52672	1.41767	1.96292
[truncated: 11 more columns]

## Sheet: Figure_2c
Phases of the SO-spindle modulation derived from local ANT events.
contact	phase
1	2.25293
2	2.83254
3	-2.08981
4	3.00439
5	2.85732
6	3.06286
7	-3.03212
8	-2.78544
9	2.78577
10	-3.04094
11	2.65223
12	2.60012

## Sheet: Figure_2d
Occurrence probabilities of non-local MD spindle peaks relative to neocortical spindle peaks
	time
contact pair	-1.5	-1.45	-1.4	-1.35	-1.3	-1.25	-1.2	-1.15	-1.1	-1.05	-1	-0.95	-0.9	-0.85	-0.8	-0.75	-0.7	-0.65	-0.6	-0.55	-0.5	-0.45	-0.4	-0.35	-0.3	-0.25	-0.2	-0.15	-0.1	-0.05	0	0.05	0.1	0.15	0.2	0.25	0.3	0.35	0.4	0.45	0.5	0.55	0.6	0.65	0.7	0.75	0.8	0.85	0.9
1	1.6129	0.403226	2.01613	0.403226	0.806452	0.806452	1.20968	0	0.403226	0.806452	1.6129	0.806452	0.403226	1.20968	1.6129	2.41935	0	0.806452	1.6129	2.41935	1.20968	3.22581	3.62903	2.82258	3.22581	4.03226	4.03226	5.24194	2.82258	2.01613	2.41935	0.806452	2.82258	2.41935	3.22581	3.62903	2.41935	1.6129	0.806452	2.01613	2.01613	2.41935	0.403226	2.41935	1.20968	0.403226	1.20968	0.806452	1.20968
2	1.0989	1.0989	0	2.1978	1.0989	1.0989	0	0	0	0	1.0989	0	0	1.0989	0	2.1978	0	1.0989	0	1.0989	4.3956	2.1978	2.1978	1.0989	1.0989	8.79121	10.989	2.1978	17.5824	1.0989	6.59341	3.2967	0	3.2967	1.0989	2.1978	3.2967	1.0989	1.0989	3.2967	1.0989	0	0	0	1.0989	0	1.0989	0	1.0989
3	0	0	0	0	0	0	0	0	0	25	0	0	0	0	0	0	0	0	0	0	0	0	0	0	0	0	0	25	0	25	25	0	0	0	0	0	0	0	0	0	0	0	0	0	0	0	0	0	0
4	0	0	0.934579	0.934579	0.311526	1.55763	0.934579	0.934579	0	0.311526	1.24611	1.86916	0.934579	1.24611	0.934579	0.623053	1.24611	1.24611	1.55763	1.55763	0.623053	1.55763	1.55763	3.73832	3.11526	5.29595	4.04984	1.86916	4.98442	3.42679	6.23053	4.98442	1.24611	2.18069	2.80374	2.49221	3.11526	2.80374	1.86916	0.311526	2.80374	2.49221	0	1.55763	0.934579	0.934579	0.934579	0.311526	1.86916
5	2.06186	0	0	1.03093	1.03093	1.03093	0	1.03093	1.03093	0	1.03093	0	0	2.06186	2.06186	1.03093	2.06186	0	1.03093	2.06186	4.12371	1.03093	1.03093	3.09278	2.06186	3.09278	4.12371	1.03093	4.12371	5.15464	0	2.06186	4.12371	5.15464	3.09278	3.09278	2.06186	3.09278	0	2.06186	3.09278	1.03093	0	2.06186	1.03093	0	1.03093	3.09278	2.06186
6	2.85714	0	2.85714	0	0	0	5.71429	0	0	0	0	0	0	0	2.85714	0	0	0	5.71429	0	0	5.71429	5.71429	0	2.85714	2.85714	5.71429	2.85714	11.4286	5.71429	5.71429	5.71429	0	2.85714	2.85714	2.85714	0	0	0	2.85714	0	0	2.85714	2.85714	0	0	0	0	0
7	4.16667	0	0	0	1.38889	0	0	2.77778	0	0	0	1.38889	0	0	0	0	4.16667	1.38889	0	0	2.77778	5.55556	4.16667	2.77778	4.16667	2.77778	4.16667	2.77778	13.8889	2.77778	8.33333	2.77778	1.38889	5.55556	1.38889	2.77778	1.38889	0	0	1.38889	0	0	1.38889	2.77778	0	0	1.38889	0	0
8	0.573066	0.286533	0.286533	1.14613	1.7192	1.14613	1.14613	0.859599	1.7192	0.573066	0.859599	1.43266	1.14613	0.573066	1.43266	0	1.14613	1.14613	1.43266	0.573066	2.00573	1.14613	1.7192	5.15759	3.15186	2.5788	8.02292	0.859599	7.16332	7.16332	1.43266	5.44413	2.00573	1.7192	3.4384	0.573066	0.573066	1.43266	0.573066	0.859599	1.7192	0.573066	0.859599	1.43266	2.5788	1.14613	1.7192	0.859599	1.43266
9	0	2.32558	0	0	4.65116	2.32558	0	0	0	2.32558	2.32558	0	0	0	0	2.32558	0	0	0	0	0	2.32558	0	0	4.65116	2.32558	2.32558	2.32558	0	6.97674	4.65116	4.65116	4.65116	6.97674	0	2.32558	2.32558	0	0	2.32558	6.97674	6.97674	4.65116	0	0	0	0	0	4.65116
10	0	0	0	0	0	0	7.69231	0	0	0	0	0	0	0	0	0	0	0	0	0	0	0	7.69231	0	15.3846	0	0	7.69231	0	7.69231	15.3846	0	7.69231	0	7.69231	7.69231	0	0	7.69231	0	0	0	0	0	0	0	0	0	0
11	0	0	0	0	0	0	0	0	0	0	0	0	0	3.44828	0	0	0	0	0	0	0	0	0	0	3.44828	3.44828	0	3.44828	3.44828	24.1379	10.3448	10.3448	13.7931	0	3.44828	0	0	3.44828	0	0	0	0	3.44828	3.44828	0	0	0	0	0
12	1.17647	1.17647	0	0	2.35294	3.52941	0	0	0	2.35294	2.35294	0	0	0	0	1.17647	2.35294	0	0	0	5.88235	2.35294	4.70588	1.17647	0	4.70588	2.35294	1.17647	2.35294	3.52941	1.17647	3.52941	1.17647	3.52941	3.52941	2.35294	5.88235	0	0	1.17647	3.52941	3.52941	0	2.35294	2.35294	3.52941	0	1.17647	1.17647
control events
	time
contact pair	-1.5	-1.45	-1.4	-1.35	-1.3	-1.25	-1.2	-1.15	-1.1	-1.05	-1	-0.95	-0.9	-0.85	-0.8	-0.75	-0.7	-0.65	-0.6	-0.55	-0.5	-0.45	-0.4	-0.35	-0.3	-0.25	-0.2	-0.15	-0.1	-0.05	0	0.05	0.1	0.15	0.2	0.25	0.3	0.35	0.4	0.45	0.5	0.55	0.6	0.65	0.7	0.75	0.8	0.85	0.9
1	1.1655	1.28205	1.6317	1.3986	1.8648	0.815851	1.6317	1.74825	1.98135	2.0979	1.74825	1.51515	1.8648	2.7972	1.6317	2.0979	1.8648	1.51515	1.6317	2.0979	1.1655	2.0979	1.6317	1.6317	1.74825	0.932401	1.98135	2.68065	2.21445	2.0979	1.51515	1.98135	1.6317	2.21445	1.6317	2.21445	1.8648	1.6317	2.44755	1.04895	0.699301	1.3986	1.1655	2.91375	1.74825	0.932401	0.932401	1.8648	1.74825
2	1.34409	1.07527	2.01613	1.34409	1.20968	2.01613	1.20968	1.74731	1.20968	1.74731	1.6129	2.01613	0.806452	1.20968	1.07527	2.28495	2.28495	1.74731	1.34409	1.88172	2.68817	1.74731	1.20968	1.74731	1.74731	1.74731	2.01613	0.94086	2.82258	2.41935	1.47849	2.28495	1.34409	2.41935	1.6129	1.88172	1.20968	1.6129	1.88172	1.74731	2.68817	2.01613	1.34409	1.07527	1.20968	1.74731	2.01613	1.34409	2.01613
3	2.04082	0	2.04082	0	0	2.04082	4.08163	0	0	2.04082	0	4.08163	0	4.08163	2.04082	4.08163	6.12245	2.04082	0	0	0	6.12245	0	4.08163	0	2.04082	2.04082	2.04082	0	2.04082	2.04082	4.08163	0	0	2.04082	2.04082	2.04082	0	4.08163	0	2.04082	0	6.12245	2.04082	0	0	2.04082	0	0
4	1.54976	1.71289	1.42741	1.54976	0.978793	1.46819	1.6721	1.38662	1.50897	1.75367	1.30506	1.38662	1.83524	1.42741	1.54976	1.9168	1.59054	2.12072	1.42741	1.38662	2.1615	1.95759	1.9168	1.83524	2.07993	1.75367	1.9168	2.1615	1.6721	2.07993	1.75367	1.75367	1.9168	1.71289	2.12072	2.52855	1.99837	1.38662	1.42741	1.71289	1.6721	1.50897	1.50897	1.9168	1.30506	1.46819	1.87602	1.59054	1.79445
5	2.04701	1.36467	1.66793	1.13723	1.59212	1.44049	1.5163	1.74375	1.74375	1.44049	1.81956	1.66793	1.81956	0.833965	2.5019	1.74375	1.74375	1.89538	1.66793	1.59212	1.66793	1.36467	1.44049	1.66793	2.95679	1.89538	1.44049	2.42608	1.74375	2.04701	1.44049	1.74375	1.5163	1.66793	1.81956	1.74375	1.5163	1.74375	2.12282	1.59212	1.66793	1.74375	2.04701	1.28886	1.21304	1.89538	1.28886	1.06141	1.97119
6	3.84615	0	0	3.84615	0	3.84615	1.28205	0	1.28205	1.28205	2.5641	2.5641	2.5641	2.5641	1.28205	2.5641	1.28205	0	1.28205	1.28205	5.12821	1.28205	6.41026	1.28205	1.28205	1.28205	1.28205	2.5641	0	0	3.84615	1.28205	0	1.28205	2.5641	1.28205	5.12821	0	2.5641	1.28205	0	0	1.28205	0	0	2.5641	0	5.12821	2.5641
7	0.958466	0.958466	1.27796	1.91693	1.59744	1.27796	1.27796	1.59744	0.638978	1.91693	1.59744	3.83387	2.55591	0.638978	2.23642	1.91693	1.91693	1.91693	0.958466	2.23642	1.59744	2.8754	2.55591	1.27796	1.59744	0.638978	1.27796	2.8754	1.91693	2.55591	1.59744	1.27796	2.23642	2.23642	1.59744	1.59744	1.27796	1.91693	0.319489	1.91693	0.958466	1.27796	1.91693	0.958466	1.91693	2.23642	2.23642	1.27796	0.958466
8	1.24596	1.43055	1.29211	1.10752	1.33826	1.89202	1.84587	1.33826	1.52284	2.0766	1.33826	1.43055	1.4767	1.43055	1.66128	1.93816	2.12275	1.66128	1.61514	1.93816	1.79972	2.21504	1.19982	1.56899	1.89202	1.98431	2.39963	1.52284	2.1689	1.4767	2.03046	1.79972	1.29211	1.93816	1.3844	2.0766	1.61514	1.4767	1.79972	1.89202	1.3844	1.29211	1.75358	1.89202	1.79972	1.79972	2.35348	1.89202	1.84587
9	2.34987	1.21845	1.39252	1.65361	2.08877	1.13142	1.74064	0.957354	1.91471	1.21845	1.21845	2.08877	1.21845	1.74064	2.08877	1.39252	1.74064	1.04439	2.08877	2.00174	1.91471	2.17581	2.08877	2.17581	1.82768	1.91471	1.56658	1.04439	2.4369	1.91471	1.47955	2.34987	2.34987	2.17581	1.47955	2.00174	2.26284	1.82768	1.39252	1.30548	1.82768	2.17581	1.39252	1.13142	1.13142	1.65361	1.39252	1.39252	1.39252
10	0.847458	4.23729	0	3.38983	2.54237	0	1.69492	0.847458	1.69492	0.847458	1.69492	1.69492	1.69492	0.847458	3.38983	3.38983	0	2.54237	3.38983	0	0.847458	3.38983	0.847458	3.38983	2.54237	1.69492	2.54237	2.54237	0	0.847458	1.69492	0.847458	3.38983	1.69492	4.23729	3.38983	0.847458	1.69492	0.847458	0.847458	1.69492	1.69492	0.847458	0.847458	0.847458	1.69492	0.847458	2.54237	0.847458
11	2.19436	1.5674	1.5674	1.5674	1.5674	0.940439	1.5674	0.940439	1.5674	0.626959	0.940439	1.88088	0.940439	1.88088	0.626959	1.25392	1.25392	1.5674	1.88088	2.19436	1.5674	2.19436	0.940439	3.44828	1.25392	2.19436	0.940439	1.88088	3.1348	0.940439	3.44828	2.19436	1.5674	0.626959	3.1348	1.88088	2.82132	0.940439	2.19436	2.82132	1.5674	3.1348	2.19436	1.88088	1.25392	1.25392	2.50784	0.940439	0.940439
12	1.28983	1.59332	0.758725	1.28983	1.97269	1.89681	1.82094	1.89681	1.89681	1.74507	1.74507	1.51745	1.06222	1.51745	0.986343	1.97269	2.12443	1.44158	1.89681	1.44158	1.6692	1.36571	1.59332	1.97269	1.59332	2.35205	1.97269	1.13809	1.51745	1.74507	1.6692	2.35205	1.6692	1.06222	2.04856	2.27618	1.74507	1.51745	1.6692	1.82094	1.36571	1.59332	1.82094	1.89681	1.82094	1.28983	1.89681	1.6692	1.74507
[truncated: 11 more columns]

## Sheet: Figure_2e
Occurrence probabilities of non-local MDspindle onsets relative to MD SO downstates
	time
contact pair	-1.5	-1.45	-1.4	-1.35	-1.3	-1.25	-1.2	-1.15	-1.1	-1.05	-1	-0.95	-0.9	-0.85	-0.8	-0.75	-0.7	-0.65	-0.6	-0.55	-0.5	-0.45	-0.4	-0.35	-0.3	-0.25	-0.2	-0.15	-0.1	-0.05	0	0.05	0.1	0.15	0.2	0.25	0.3	0.35	0.4	0.45	0.5	0.55	0.6	0.65	0.7	0.75	0.8	0.85	0.9
1	1.36612	1.0929	1.36612	1.0929	0.546448	1.91257	0.273224	0.546448	0.546448	0.819672	0.819672	0.273224	0.273224	1.0929	0.546448	0.546448	1.36612	1.36612	1.91257	1.36612	3.27869	4.09836	4.64481	4.09836	5.7377	6.01093	5.19126	3.82514	6.01093	4.09836	1.63934	1.63934	0.546448	0.273224	0.273224	0.546448	1.36612	0	0.273224	0.273224	0.819672	0	1.36612	0.546448	0.546448	0.546448	0.546448	1.0929	1.36612
2	2.51572	1.88679	0.628931	1.25786	1.25786	0.628931	2.51572	0	0	0	0.628931	0.628931	0.628931	0.628931	1.25786	3.77358	0.628931	0.628931	0.628931	2.51572	1.88679	0.628931	1.88679	1.25786	2.51572	1.88679	5.66038	6.91824	5.03145	7.54717	3.77358	5.66038	1.25786	3.14465	1.25786	0.628931	1.25786	0	0	0.628931	0	1.25786	1.25786	0	0.628931	1.25786	1.25786	1.25786	0
3	0	0	5.55556	0	5.55556	0	0	0	0	11.1111	0	0	0	0	0	0	0	0	0	0	0	0	0	5.55556	0	0	0	0	0	0	5.55556	5.55556	11.1111	0	0	5.55556	0	5.55556	5.55556	0	0	11.1111	0	0	0	16.6667	0	0	0
4	0.649351	0.974026	0.974026	1.2987	0	1.94805	2.27273	2.5974	2.5974	0.649351	2.5974	1.2987	2.27273	0.974026	1.2987	0.649351	1.62338	1.62338	1.94805	0.649351	0.649351	0.649351	1.2987	1.94805	3.24675	4.54545	2.27273	4.22078	3.57143	4.87013	4.22078	2.5974	2.27273	2.5974	2.92208	2.27273	0.974026	0.974026	0.974026	2.27273	1.94805	0.324675	0	0.974026	0.649351	1.2987	2.5974	0.649351	0.649351
5	1.28205	0	1.28205	0	1.28205	1.28205	1.28205	2.5641	0	1.28205	2.5641	2.5641	0	1.28205	0	2.5641	3.84615	1.28205	0	1.28205	1.28205	1.28205	1.28205	2.5641	1.28205	1.28205	3.84615	3.84615	1.28205	1.28205	3.84615	6.41026	3.84615	6.41026	7.69231	2.5641	0	2.5641	0	2.5641	1.28205	0	1.28205	0	2.5641	0	2.5641	0	1.28205
6	2.22222	1.11111	1.11111	2.22222	2.22222	1.11111	2.22222	1.11111	1.11111	1.11111	2.22222	1.11111	1.11111	0	1.11111	0	1.11111	2.22222	1.11111	1.11111	1.11111	2.22222	0	2.22222	2.22222	1.11111	5.55556	5.55556	6.66667	4.44444	3.33333	1.11111	2.22222	4.44444	0	1.11111	2.22222	0	0	1.11111	0	1.11111	0	2.22222	0	0	1.11111	1.11111	2.22222
7	1.5873	1.0582	1.5873	1.5873	1.0582	1.5873	2.1164	1.5873	3.1746	1.0582	1.5873	2.6455	2.6455	2.1164	0	0	1.0582	2.1164	1.5873	0.529101	1.0582	1.0582	1.5873	0	1.0582	3.7037	5.29101	6.34921	4.7619	8.46561	2.1164	2.6455	1.0582	3.1746	1.5873	1.5873	0	1.5873	0.529101	1.0582	0	1.0582	0.529101	0.529101	0	2.1164	1.0582	0	0.529101
8	1.59574	1.59574	1.8617	1.8617	1.32979	1.59574	1.06383	2.12766	0.531915	1.06383	1.32979	2.39362	1.8617	1.8617	0.265957	1.06383	0.797872	1.59574	2.12766	1.59574	1.32979	1.8617	2.65957	2.92553	2.39362	2.65957	4.52128	1.8617	5.05319	4.78723	2.39362	1.06383	1.8617	3.19149	1.32979	0.531915	0.797872	0.531915	0.797872	0.797872	0.531915	0.531915	1.59574	1.8617	0.265957	0.265957	1.06383	1.06383	1.59574
9	0	0	0	4.54545	4.54545	0	0	0	0	2.27273	2.27273	4.54545	0	0	2.27273	6.81818	0	0	0	2.27273	0	4.54545	0	0	4.54545	0	6.81818	2.27273	2.27273	0	2.27273	2.27273	0	2.27273	6.81818	0	2.27273	0	4.54545	0	2.27273	4.54545	0	0	0	6.81818	0	0	0
10	0	2.77778	0	0	0	0	2.77778	0	0	0	0	0	0	0	0	0	0	0	0	0	2.77778	2.77778	2.77778	5.55556	8.33333	8.33333	11.1111	5.55556	5.55556	5.55556	5.55556	8.33333	0	0	0	2.77778	0	0	0	0	0	2.77778	0	0	0	0	2.77778	0	0
11	2.8169	1.40845	0	1.40845	0	0	0	4.22535	1.40845	0	0	0	0	0	0	0	0	0	0	0	0	1.40845	1.40845	5.6338	9.85915	9.85915	4.22535	11.2676	2.8169	8.4507	5.6338	0	2.8169	2.8169	1.40845	0	1.40845	1.40845	1.40845	0	0	0	1.40845	2.8169	0	0	2.8169	0	2.8169
12	0	0	0	1.30719	1.30719	1.96078	0	0.653595	0	1.30719	0	0	0	0.653595	1.30719	0	0.653595	0.653595	1.30719	3.92157	2.61438	2.61438	5.22876	7.18954	5.88235	3.26797	7.18954	5.22876	5.22876	5.22876	2.61438	2.61438	2.61438	1.30719	1.30719	0	0.653595	0	0	0.653595	3.26797	0.653595	0	2.61438	0.653595	0	1.30719	0.653595	1.30719
control events
	time
contact pair	-1.5	-1.45	-1.4	-1.35	-1.3	-1.25	-1.2	-1.15	-1.1	-1.05	-1	-0.95	-0.9	-0.85	-0.8	-0.75	-0.7	-0.65	-0.6	-0.55	-0.5	-0.45	-0.4	-0.35	-0.3	-0.25	-0.2	-0.15	-0.1	-0.05	0	0.05	0.1	0.15	0.2	0.25	0.3	0.35	0.4	0.45	0.5	0.55	0.6	0.65	0.7	0.75	0.8	0.85	0.9
1	2.48175	2.0438	1.31387	1.60584	0.729927	1.16788	2.18978	0.729927	2.33577	2.0438	2.0438	1.16788	2.18978	2.18978	1.31387	1.45985	1.60584	1.45985	1.16788	1.75182	1.89781	2.48175	1.31387	1.60584	1.89781	1.60584	1.0219	1.45985	2.33577	1.45985	2.33577	1.45985	0.729927	1.75182	0.875912	1.89781	1.45985	1.75182	2.0438	1.89781	1.45985	1.75182	1.31387	1.89781	1.89781	2.0438	1.75182	1.45985	2.18978
2	1.03448	1.14943	1.03448	1.14943	1.14943	1.26437	1.03448	0.91954	1.37931	1.83908	1.49425	1.49425	0.91954	2.06897	1.72414	1.26437	1.72414	1.72414	1.83908	2.75862	1.72414	1.95402	1.37931	1.03448	2.75862	1.6092	1.83908	2.18391	2.29885	1.6092	1.49425	1.83908	2.41379	1.83908	1.72414	2.41379	1.72414	1.95402	1.49425	1.83908	1.49425	2.52874	2.18391	1.6092	2.64368	1.26437	1.03448	1.14943	1.72414
3	0.694444	2.77778	2.08333	0.694444	0	1.38889	0.694444	1.38889	1.38889	1.38889	2.08333	0.694444	0.694444	4.16667	3.47222	2.08333	2.77778	0.694444	1.38889	1.38889	1.38889	2.08333	0	0.694444	1.38889	1.38889	2.08333	1.38889	1.38889	2.08333	2.08333	3.47222	0	2.77778	3.47222	1.38889	1.38889	0.694444	1.38889	0	2.08333	0.694444	0.694444	2.08333	2.08333	3.47222	0.694444	1.38889	0.694444
4	2.18069	1.973	1.76532	1.76532	2.07684	0.934579	1.66147	1.973	1.45379	1.45379	1.76532	1.66147	1.03842	2.38837	1.66147	1.76532	1.24611	1.66147	2.18069	1.14226	1.66147	1.45379	1.55763	1.76532	1.45379	1.34995	1.03842	2.07684	1.03842	1.76532	1.14226	1.24611	1.76532	2.59605	1.86916	1.973	1.34995	1.24611	2.28453	1.45379	1.66147	2.18069	1.45379	1.76532	1.973	1.03842	1.45379	0.623053	1.66147
5	1.18765	1.90024	1.18765	2.13777	1.42518	2.85036	1.66271	1.18765	1.66271	1.90024	1.42518	2.3753	0.475059	2.3753	2.61283	0.950119	1.42518	1.42518	1.42518	1.66271	3.32542	1.90024	0.950119	1.66271	1.66271	1.90024	2.3753	1.90024	1.18765	1.90024	0.950119	1.90024	2.85036	1.42518	2.13777	1.66271	2.13777	0.712589	0.712589	2.3753	2.61283	1.18765	2.13777	1.42518	1.90024	0	1.90024	1.42518	2.13777
6	0.986193	0.788955	0.986193	1.57791	0.591716	0.591716	2.36686	1.77515	2.36686	0.591716	0.986193	1.97239	1.57791	2.95858	0.986193	1.77515	1.38067	1.97239	1.97239	1.38067	1.77515	1.77515	1.97239	2.5641	1.77515	2.16963	1.38067	1.97239	1.18343	2.5641	2.5641	1.57791	2.76134	2.36686	2.76134	1.57791	2.36686	0.591716	1.38067	1.77515	1.57791	3.35306	0.788955	1.38067	0.986193	1.38067	1.97239	0.986193	1.38067
7	1.38445	1.06496	1.91693	1.49095	1.81044	1.59744	1.17146	1.17146	0.85197	1.27796	1.49095	1.17146	0.638978	1.27796	2.23642	1.49095	2.34292	1.70394	2.02343	2.34292	1.70394	2.02343	2.02343	1.38445	1.27796	2.12993	1.49095	1.38445	1.70394	2.34292	2.66241	2.44941	1.59744	1.49095	2.7689	1.17146	1.70394	1.49095	2.44941	2.02343	2.02343	1.70394	1.49095	1.81044	1.70394	1.06496	2.02343	1.06496	1.49095
8	1.62866	1.62866	1.30293	1.84582	1.41151	1.62866	2.71444	1.08578	1.52009	0.977199	1.41151	1.52009	1.9544	1.73724	1.84582	1.84582	2.38871	0.868621	1.08578	1.9544	1.41151	1.9544	1.19435	1.41151	2.17155	2.28013	0.977199	2.82302	1.52009	1.19435	2.17155	2.17155	0.868621	1.84582	1.62866	1.84582	2.17155	2.28013	1.08578	1.73724	1.73724	2.17155	1.41151	1.30293	1.62866	1.62866	1.08578	1.84582	2.06298
9	2.00669	1.33779	0.334448	1.00334	2.00669	0.334448	1.00334	1.33779	2.34114	2.00669	0.668896	1.67224	1.33779	2.34114	1.33779	2.00669	1.33779	2.67559	0.668896	2.00669	1.67224	2.34114	2.67559	1.67224	2.00669	0.668896	1.33779	1.67224	1.33779	2.67559	2.00669	2.34114	0.334448	1.67224	1.67224	1.33779	1.67224	0.668896	3.34448	1.33779	3.67893	1.33779	1.00334	2.00669	2.34114	2.00669	2.67559	1.33779	1.00334
10	1.28	1.92	0.32	1.28	0.8	1.44	1.76	1.44	0.8	1.6	0.8	1.76	1.28	1.44	1.76	1.44	2.08	0.64	2.08	2.4	1.12	2.08	1.12	1.92	1.76	2.88	2.4	1.76	0.8	2.4	1.76	1.44	3.2	2.08	2.24	1.44	2.4	1.28	2.08	2.24	1.6	1.76	1.6	2.08	0.96	2.08	2.4	2.72	1.6
11	1.85874	1.30112	1.48699	1.57993	1.0223	1.39405	1.95167	1.85874	1.39405	1.95167	2.32342	1.57993	1.39405	1.48699	1.95167	1.57993	1.85874	1.30112	1.39405	2.04461	1.48699	1.48699	2.32342	1.11524	1.7658	1.95167	0.929368	2.13755	1.85874	2.50929	2.04461	2.23048	1.48699	1.30112	1.7658	2.23048	1.85874	1.95167	1.57993	1.67286	1.39405	1.85874	1.39405	1.67286	2.50929	1.67286	2.32342	2.32342	1.20818
12	1.19956	1.41767	1.30862	1.30862	1.52672	0.763359	1.30862	1.63577	1.96292	1.74482	1.96292	1.63577	1.63577	2.07197	1.85387	2.18103	1.74482	0.981461	1.85387	2.07197	1.63577	1.85387	1.96292	1.96292	1.74482	1.41767	1.85387	1.96292	1.19956	2.29008	1.74482	1.85387	1.63577	2.18103	2.29008	1.74482	1.96292	1.52672	1.63577	2.61723	1.30862	1.52672	1.63577	1.41767	1.85387	1.63577	1.52672	1.41767	1.96292
[truncated: 11 more columns]

## Sheet: Figure_2f
Phases of the SO-spindle modulation derived from non-local MD events.
contact	phase
1	1.98396
2	2.56606
3	-1.94973
4	2.77875
5	2.41794
6	3.13039
7	2.89593
8	2.70347
9	2.72683
10	2.81877
11	2.61996
12	2.09877
