# Supplementary material for: The human thalamus orchestrates neocortical oscillations during NREM sleep
Source: Nat Commun. 2022 Sep 5;13:5231. doi: 10.1038/s41467-022-32840-w (PMC9445182; doi:10.1038/s41467-022-32840-w)
Supplement: Supplementary file 4 — Source Data [file 41467_2022_32840_MOESM4_ESM.zip › source_data_suppl_fig3.xlsx]

## Sheet: Figure_3a
Occurrence probabilities of intracranial detected SO down state peaks relative to scalp detected down state peaks
	time
contact pair	-1.5	-1.45	-1.4	-1.35	-1.3	-1.25	-1.2	-1.15	-1.1	-1.05	-1	-0.95	-0.9	-0.85	-0.8	-0.75	-0.7	-0.65	-0.6	-0.55	-0.5	-0.45	-0.4	-0.35	-0.3	-0.25	-0.2	-0.15	-0.1	-0.05	0	0.05	0.1	0.15	0.2	0.25	0.3	0.35	0.4	0.45	0.5	0.55	0.6	0.65	0.7	0.75	0.8	0.85	0.9
1	1.1889	1.5852	2.04756	1.51915	0.858653	1.1889	1.71731	1.91546	2.17966	2.37781	1.98151	1.65125	1.4531	1.5852	1.84941	1.1889	0.792602	0.660502	0.264201	1.0568	0.462351	1.0568	0.594452	0.726552	0.792602	1.51915	2.37781	3.10436	4.02906	6.01057	6.01057	5.21797	3.43461	2.31176	1.1889	1.0568	1.38705	1.1889	0.660502	0.594452	0.858653	1.0568	0.660502	1.25495	1.12285	1.51915	1.65125	1.38705	1.51915
2	1.99104	1.09507	1.89149	1.4435	1.49328	1.74216	1.4435	1.79194	2.23992	1.89149	1.64261	2.14037	1.64261	1.69238	1.94126	1.39373	1.14485	0.99552	0.846192	1.14485	0.945744	0.597312	0.99552	1.14485	1.34395	1.09507	1.54306	2.63813	3.18566	3.43454	4.67894	4.18118	2.88701	2.58835	1.64261	1.79194	1.64261	1.09507	1.09507	1.0453	0.398208	0.99552	0.895968	0.895968	1.0453	1.39373	1.74216	1.54306	2.04082
3	1.33905	1.28548	1.8211	2.08891	1.8211	1.44617	1.76754	1.39261	2.03535	1.66042	1.60686	1.39261	1.49973	1.87467	2.08891	1.1248	1.1248	1.44617	1.01768	1.23192	1.1248	0.803428	0.535619	1.1248	1.23192	1.33905	2.2496	2.46385	3.85645	4.39207	4.71344	4.01714	2.89234	2.03535	1.60686	1.1248	1.01768	0.803428	0.482057	1.07124	0.803428	1.1248	0.803428	1.01768	1.49973	1.55329	1.71398	1.76754	1.8211
4	1.83824	1.59314	1.34804	1.96078	1.40931	1.83824	2.02206	1.47059	1.40931	1.83824	2.08333	2.75735	1.65441	2.14461	2.14461	1.28676	1.28676	1.34804	0.796569	0.796569	0.857843	0.67402	0.919118	1.22549	1.47059	1.65441	2.20588	1.96078	2.75735	3.18627	4.35049	4.35049	4.10539	2.14461	2.02206	0.857843	0.857843	0.796569	0.919118	0.306373	0.857843	1.16422	0.919118	1.04167	1.22549	1.47059	1.83824	1.77696	1.71569
5	1.3089	1.17801	1.96335	0.65445	1.70157	1.57068	1.43979	1.83246	1.57068	1.17801	2.09424	1.57068	1.70157	1.57068	0.91623	1.04712	1.3089	0.91623	1.17801	0.52356	1.43979	1.43979	0.91623	0.91623	1.43979	1.3089	2.22513	3.53403	3.40314	4.97382	5.75916	4.31937	4.31937	3.40314	2.74869	2.09424	0.39267	0.52356	1.3089	1.04712	1.04712	0.65445	0.39267	1.3089	1.3089	1.70157	1.43979	1.04712	1.57068
6	1.6158	0.718133	1.25673	1.97487	1.0772	1.6158	0.5386	1.43627	1.43627	1.6158	0.897666	1.79533	1.79533	1.79533	0.897666	0.897666	0.897666	0.897666	1.43627	0.5386	1.0772	0.5386	0.5386	0.718133	0.718133	0.897666	1.79533	3.7702	4.3088	6.28366	7.36086	6.28366	5.20646	3.59066	1.25673	1.97487	1.0772	1.43627	1.0772	0.897666	0.179533	0.718133	0.5386	1.25673	1.43627	0.718133	1.6158	2.33393	1.43627
7	2.65957	1.59574	1.06383	1.24113	0.70922	1.24113	1.77305	1.59574	1.06383	0.531915	1.95035	1.95035	1.95035	0.886525	1.95035	1.06383	1.41844	1.59574	1.24113	1.24113	1.77305	2.12766	1.06383	1.06383	1.59574	1.24113	2.30496	1.95035	3.7234	3.90071	5.49645	4.78723	3.36879	2.30496	1.59574	1.24113	1.59574	1.41844	2.12766	0.177305	0.531915	0.886525	0.35461	1.95035	1.06383	1.06383	1.59574	2.48227	1.95035
8	0.563698	1.46561	1.24014	1.35287	1.01466	1.69109	1.24014	1.01466	1.46561	2.02931	1.69109	1.80383	1.24014	1.1274	0.789177	1.24014	0.450958	0.450958	0.676437	0.901917	0.338219	0.225479	0.789177	0.563698	0.789177	2.02931	1.80383	4.05862	7.55355	11.0485	8.68095	6.76437	2.59301	1.24014	0.676437	0.676437	0.225479	0.563698	0.563698	0.563698	0	0.450958	1.01466	1.57835	1.46561	0.676437	2.02931	1.69109	1.91657
9	2.28385	1.46819	0.978793	1.95759	1.30506	1.30506	1.30506	1.46819	0.815661	0.978793	1.46819	1.46819	0.978793	1.14192	0.652529	1.14192	1.79445	1.46819	0.815661	0.489396	1.46819	1.63132	2.12072	1.79445	2.44698	1.63132	3.26264	3.75204	4.40457	3.75204	4.40457	2.93638	1.95759	1.95759	1.63132	0.815661	0.489396	1.46819	0.163132	0.489396	1.63132	1.79445	1.63132	1.30506	2.28385	2.12072	0.489396	1.63132	1.46819
10	1.66667	1.25	1.45833	1.45833	1.45833	2.29167	1.45833	1.875	1.25	1.875	1.04167	1.04167	1.04167	1.25	2.29167	1.04167	1.66667	0.833333	0.625	1.04167	1.25	1.45833	0.833333	1.25	0.625	3.125	2.70833	1.04167	2.70833	3.33333	5.625	4.16667	2.70833	1.66667	2.08333	1.66667	1.04167	1.04167	1.875	0.833333	1.45833	1.66667	1.66667	1.25	1.45833	1.45833	2.08333	1.66667	0.833333
11	1.65803	1.5544	1.65803	1.96891	1.76166	2.07254	1.45078	2.17617	2.27979	2.6943	1.86528	2.07254	1.86528	0.932642	1.34715	1.03627	0.207254	0.207254	0.829016	0.621762	0.621762	0.932642	0.621762	0.932642	1.1399	1.5544	2.07254	3.41969	4.14508	6.11399	6.63212	4.14508	3.21244	2.27979	1.76166	0.621762	0.310881	0.725389	0.725389	0.310881	1.5544	0.725389	0.725389	1.03627	1.24352	0.829016	1.96891	1.86528	1.45078
12	0.884956	1.17994	2.80236	0.884956	1.32743	1.32743	1.17994	1.47493	1.76991	1.03245	2.21239	1.62242	1.76991	1.03245	1.32743	1.03245	1.03245	0.442478	1.32743	1.32743	0.589971	0.737463	1.32743	1.32743	2.21239	2.65487	4.86726	5.30973	6.34218	3.9823	3.09735	1.17994	2.21239	0.294985	0.884956	1.03245	1.32743	1.03245	1.03245	1.76991	0.589971	1.32743	1.17994	0.884956	1.03245	1.32743	1.62242	1.17994	1.62242
13	2.04271	1.57846	1.85701	1.76416	2.04271	1.76416	2.04271	1.11421	1.39276	1.76416	1.85701	1.11421	1.20706	1.39276	1.02136	0.464253	0.649954	0.557103	0.371402	0.278552	0.557103	0.557103	0.649954	1.02136	0.928505	1.02136	1.76416	3.62117	5.84958	9.1922	8.72795	5.75673	4.45682	2.04271	1.29991	0.557103	0.557103	0.557103	0.185701	0.557103	0.185701	0.278552	0.649954	0.464253	0.278552	0.649954	0.649954	1.29991	0.742804
control events
	time
contact pair	-1.5	-1.45	-1.4	-1.35	-1.3	-1.25	-1.2	-1.15	-1.1	-1.05	-1	-0.95	-0.9	-0.85	-0.8	-0.75	-0.7	-0.65	-0.6	-0.55	-0.5	-0.45	-0.4	-0.35	-0.3	-0.25	-0.2	-0.15	-0.1	-0.05	0	0.05	0.1	0.15	0.2	0.25	0.3	0.35	0.4	0.45	0.5	0.55	0.6	0.65	0.7	0.75	0.8	0.85	0.9
1	1.49402	1.59363	1.69323	1.89243	2.29084	1.29482	1.89243	1.19522	2.19124	2.98805	1.39442	1.49402	1.79283	1.89243	1.29482	0.996016	1.39442	1.39442	1.69323	1.19522	1.19522	1.89243	1.39442	2.58964	1.99203	1.69323	1.29482	1.69323	1.09562	2.29084	1.99203	1.59363	1.09562	1.39442	1.89243	1.79283	1.59363	1.49402	2.29084	0.996016	2.29084	1.99203	1.79283	1.09562	1.39442	0.996016	1.69323	2.49004	2.09163
2	1.40351	1.49123	1.49123	1.84211	1.40351	2.2807	1.31579	1.84211	2.10526	1.14035	1.75439	1.22807	1.40351	2.2807	1.75439	1.05263	1.84211	1.84211	1.31579	1.14035	1.75439	1.40351	2.36842	2.01754	1.31579	1.22807	2.36842	2.2807	2.45614	1.14035	1.92982	1.66667	1.84211	1.40351	2.10526	0.964912	2.01754	1.92982	0.964912	1.22807	1.66667	1.49123	1.57895	2.45614	2.2807	1.66667	2.01754	1.40351	1.75439
3	1.76252	1.39147	1.48423	1.48423	1.20594	1.11317	1.76252	2.04082	1.02041	1.48423	1.76252	1.85529	1.66976	1.48423	2.31911	1.85529	1.39147	1.20594	1.39147	1.66976	1.20594	1.94805	1.76252	1.94805	2.5974	1.2987	1.85529	2.13358	1.76252	0.927644	1.39147	1.2987	1.76252	1.66976	1.66976	1.76252	1.94805	2.22635	1.39147	1.66976	2.50464	1.57699	1.76252	1.02041	1.85529	1.2987	1.57699	2.13358	1.2987
4	1.65803	1.5544	2.27979	2.07254	1.45078	1.86528	2.48705	1.96891	2.17617	1.96891	1.76166	1.45078	1.03627	1.96891	1.86528	1.96891	1.5544	1.76166	1.5544	1.45078	1.76166	1.03627	1.65803	1.34715	1.45078	1.45078	2.27979	1.1399	1.65803	1.65803	1.65803	1.96891	1.1399	1.96891	1.96891	1.76166	1.24352	1.45078	1.65803	2.07254	1.1399	1.24352	1.5544	1.86528	1.24352	2.17617	1.76166	2.48705	1.1399
5	1.73697	1.98511	1.24069	1.73697	0.992556	1.24069	0.992556	0.744417	2.48139	2.48139	1.73697	2.97767	2.23325	1.24069	0.744417	1.48883	1.24069	1.98511	0.496278	0.992556	1.24069	1.24069	1.24069	1.73697	2.72953	1.24069	0.744417	1.98511	1.98511	3.22581	2.72953	2.72953	1.98511	2.23325	1.48883	2.48139	2.23325	0.744417	0.992556	0.992556	0.744417	1.98511	1.73697	2.23325	1.73697	1.24069	1.98511	1.24069	2.72953
6	1.20968	0.806452	1.20968	2.41935	3.22581	1.6129	2.82258	3.22581	2.01613	1.20968	1.6129	2.41935	0	0.806452	3.22581	0.403226	1.6129	0.806452	0.403226	2.01613	2.82258	1.6129	1.6129	1.6129	0.806452	1.6129	1.20968	1.20968	2.01613	4.03226	1.20968	2.01613	2.41935	2.01613	1.6129	1.6129	2.41935	1.6129	1.6129	0.806452	1.20968	1.6129	2.01613	1.20968	2.01613	0.806452	2.82258	2.01613	2.01613
7	2.37288	1.01695	2.37288	3.05085	2.37288	2.71186	1.69492	1.01695	1.01695	1.35593	3.05085	1.35593	2.0339	1.69492	1.69492	0	1.69492	1.69492	0.677966	0.338983	2.37288	1.35593	0.677966	2.0339	0.677966	1.35593	2.0339	0.677966	3.38983	1.35593	1.01695	2.0339	1.35593	1.01695	1.35593	2.0339	1.69492	1.35593	1.01695	2.37288	0.338983	1.69492	2.0339	4.74576	1.35593	2.0339	0.677966	2.37288	1.01695
8	0.721154	1.44231	0.961538	2.16346	1.44231	2.64423	1.20192	2.40385	2.16346	1.68269	1.20192	1.92308	1.92308	1.20192	1.92308	1.68269	1.92308	0.961538	0.961538	1.92308	1.20192	1.68269	1.44231	1.44231	1.92308	1.20192	1.68269	3.125	1.68269	1.68269	2.40385	2.40385	1.44231	0.721154	2.64423	1.68269	1.44231	2.16346	2.16346	1.92308	2.40385	1.20192	1.20192	2.16346	1.92308	1.68269	0.721154	1.92308	1.44231
9	1.51134	2.77078	2.267	2.77078	1.00756	1.76322	2.01511	1.25945	2.77078	1.25945	1.76322	1.25945	1.51134	0.755668	1.51134	1.25945	0.755668	1.25945	1.25945	1.25945	2.51889	2.77078	1.76322	1.76322	2.01511	1.51134	1.76322	0.755668	1.51134	1.25945	1.25945	1.51134	2.77078	2.267	2.51889	3.02267	3.02267	2.51889	1.25945	1.00756	1.25945	1.51134	1.76322	1.76322	2.51889	1.25945	1.25945	1.00756	2.267
10	1.11111	2.59259	2.59259	0.740741	0.740741	1.48148	1.48148	2.22222	2.22222	2.22222	0.37037	1.48148	1.11111	1.11111	1.48148	1.11111	2.22222	1.85185	1.11111	1.85185	2.59259	0.740741	2.22222	0.740741	2.22222	0.740741	1.85185	0.37037	1.85185	1.11111	1.85185	1.48148	2.22222	2.96296	0.740741	2.59259	1.85185	1.48148	1.48148	0.740741	2.59259	1.48148	2.22222	2.96296	1.11111	1.48148	2.59259	1.85185	1.48148
11	1.5025	2.17028	1.16861	1.66945	1.83639	2.67112	2.17028	1.5025	2.67112	1.33556	1.5025	1.66945	2.33723	1.83639	2.00334	2.00334	2.17028	1.16861	1.5025	1.16861	1.16861	1.83639	1.83639	1.16861	1.66945	1.33556	1.00167	1.66945	0.834725	1.16861	1.16861	3.00501	1.83639	1.5025	1.5025	2.00334	1.66945	1.66945	1.00167	1.66945	1.83639	3.00501	1.5025	0.500835	1.33556	1.66945	1.83639	1.33556	1.83639
12	1.62749	3.07414	1.62749	1.26582	2.53165	1.98915	1.08499	1.26582	1.44665	1.80832	1.44665	1.08499	1.80832	2.35081	1.44665	2.16998	1.08499	0.723327	1.80832	2.71248	1.62749	1.08499	1.62749	3.07414	1.80832	1.98915	1.62749	1.62749	1.44665	1.62749	0.904159	0.361664	1.62749	2.71248	2.35081	0.904159	1.98915	1.80832	1.80832	1.80832	1.98915	1.26582	1.26582	0.904159	1.44665	2.35081	1.44665	1.98915	1.62749
13	1.80723	1.65663	1.80723	1.50602	1.80723	0.753012	0.753012	1.35542	1.80723	1.05422	1.35542	1.65663	1.50602	1.95783	1.95783	1.95783	2.10843	1.20482	1.65663	2.40964	1.95783	2.10843	1.80723	1.95783	2.56024	1.95783	2.25904	1.20482	1.65663	2.40964	1.65663	0.451807	1.05422	1.20482	1.95783	3.01205	1.80723	1.50602	1.05422	1.95783	1.65663	1.50602	1.35542	1.95783	1.05422	1.20482	1.65663	1.80723	2.10843
[truncated: 11 more columns]

## Sheet: Figure_3b
Phase of intracranial SOs at the time of neocortical SO downstate
contact	phase
1	3.13169
2	3.02728
3	-3.09827
4	3.05287
5	3.04688
6	2.98252
7	3.07713
8	-3.03689
9	-2.84221
10	-3.1248
11	-3.07521
12	-3.05496
13	-3.0841

## Sheet: Figure_3d
ERP neocortical SOs
	time
electrodes	-1.5	-1.499	-1.498	-1.497	-1.496	-1.495	-1.494	-1.493	-1.492	-1.491	-1.49	-1.489	-1.488	-1.487	-1.486	-1.485	-1.484	-1.483	-1.482	-1.481	-1.48	-1.479	-1.478	-1.477	-1.476	-1.475	-1.474	-1.473	-1.472	-1.471	-1.47	-1.469	-1.468	-1.467	-1.466	-1.465	-1.464	-1.463	-1.462	-1.461	-1.46	-1.459	-1.458	-1.457	-1.456	-1.455	-1.454	-1.453	-1.452
1	9.23722	9.30841	9.37902	9.44856	9.51649	9.58227	9.64533	9.7051	9.76102	9.81258	9.85925	9.90056	9.93611	9.96551	9.98848	10.0048	10.0143	10.0168	10.0125	10.0014	9.98375	9.95973	9.92974	9.89421	9.85363	9.80859	9.75968	9.70756	9.6529	9.5964	9.53873	9.48055	9.42249	9.36515	9.30906	9.2547	9.20248	9.15275	9.10579	9.06183	9.02103	8.98349	8.9493	8.91849	8.89106	8.86702	8.84636	8.82905	8.81509
2	-0.427717	-0.389896	-0.352011	-0.314278	-0.276922	-0.240165	-0.204221	-0.169291	-0.135551	-0.103152	-0.0722141	-0.0428245	-0.0150343	0.0111411	0.0357229	0.0587683	0.0803693	0.100651	0.119772	0.137919	0.155305	0.172168	0.188766	0.205372	0.222271	0.23975	0.258097	0.277588	0.298484	0.321022	0.345405	0.371799	0.400322	0.431043	0.463973	0.499069	0.536226	0.575283	0.616022	0.658176	0.701432	0.745436	0.789807	0.834141	0.878019	0.921021	0.962733	1.00275	1.04071
3	-1.13009	-1.11667	-1.10789	-1.1048	-1.1083	-1.11905	-1.13747	-1.16374	-1.19776	-1.23919	-1.28741	-1.34158	-1.40064	-1.46336	-1.52834	-1.59409	-1.65904	-1.72161	-1.78026	-1.83349	-1.87995	-1.91843	-1.94793	-1.96767	-1.97713	-1.97606	-1.9645	-1.94275	-1.91143	-1.87139	-1.82372	-1.76975	-1.71095	-1.64894	-1.5854	-1.52206	-1.46062	-1.40272	-1.34987	-1.30343	-1.26454	-1.23413	-1.21286	-1.20112	-1.19901	-1.20635	-1.22269	-1.24734	-1.27936
[truncated: 2,952 more columns]

## Sheet: Figure_3e
ERP intracranial SOs
	time
contact	-1.5	-1.499	-1.498	-1.497	-1.496	-1.495	-1.494	-1.493	-1.492	-1.491	-1.49	-1.489	-1.488	-1.487	-1.486	-1.485	-1.484	-1.483	-1.482	-1.481	-1.48	-1.479	-1.478	-1.477	-1.476	-1.475	-1.474	-1.473	-1.472	-1.471	-1.47	-1.469	-1.468	-1.467	-1.466	-1.465	-1.464	-1.463	-1.462	-1.461	-1.46	-1.459	-1.458	-1.457	-1.456	-1.455	-1.454	-1.453	-1.452
1	-1.65315	-1.63979	-1.62759	-1.61644	-1.60627	-1.59702	-1.58861	-1.58102	-1.57423	-1.56822	-1.56303	-1.55867	-1.55522	-1.55272	-1.55126	-1.55094	-1.55184	-1.55405	-1.55768	-1.56282	-1.56954	-1.57791	-1.588	-1.59984	-1.61346	-1.62885	-1.64602	-1.66493	-1.68552	-1.70775	-1.73152	-1.75677	-1.78338	-1.81126	-1.84031	-1.87042	-1.9015	-1.93345	-1.96618	-1.99962	-2.03369	-2.06835	-2.10356	-2.13929	-2.17554	-2.21231	-2.24963	-2.28755	-2.32612
2	2.72122	2.73237	2.74257	2.75183	2.76015	2.76759	2.77423	2.78017	2.78552	2.79043	2.79503	2.79947	2.80388	2.80841	2.81316	2.81824	2.82372	2.82964	2.83604	2.84289	2.85016	2.85778	2.86566	2.87367	2.88167	2.8895	2.89699	2.90395	2.91021	2.91559	2.9199	2.92298	2.9247	2.92493	2.92358	2.92057	2.91589	2.90953	2.90154	2.89198	2.88098	2.86869	2.8553	2.84102	2.8261	2.81081	2.79545	2.78032	2.76572
3	0.00314128	-0.0017621	-0.00588072	-0.00931006	-0.0121469	-0.0144862	-0.0164186	-0.0180278	-0.0193886	-0.0205661	-0.0216143	-0.022576	-0.0234827	-0.0243552	-0.0252041	-0.026031	-0.0268299	-0.0275878	-0.0282865	-0.0289039	-0.0294146	-0.0297921	-0.0300088	-0.0300379	-0.0298538	-0.0294334	-0.0287567	-0.0278081	-0.026577	-0.0250589	-0.0232565	-0.0211801	-0.0188488	-0.016291	-0.0135446	-0.0106576	-0.00768792	-0.00470252	-0.00177704	0.00100563	0.00355689	0.00578445	0.00759453	0.00889443	0.00959525	0.00961468	0.00887985	0.00733004	0.00491921
4	-2.06455	-2.06437	-2.06376	-2.06161	-2.05687	-2.04857	-2.03588	-2.01812	-1.99476	-1.96546	-1.93005	-1.88858	-1.84128	-1.78857	-1.73106	-1.6695	-1.60481	-1.53803	-1.47027	-1.40272	-1.33661	-1.27317	-1.21358	-1.15897	-1.11039	-1.06874	-1.03481	-1.00921	-0.992382	-0.984567	-0.985831	-0.996047	-1.01491	-1.04193	-1.07648	-1.11779	-1.16497	-1.21706	-1.27303	-1.33182	-1.39235	-1.45357	-1.51447	-1.57411	-1.63163	-1.68625	-1.73732	-1.7843	-1.82676
5	-1.48478	-1.44314	-1.4013	-1.35924	-1.31699	-1.27462	-1.23224	-1.19001	-1.14814	-1.10688	-1.06655	-1.02747	-0.990052	-0.954704	-0.921887	-0.89208	-0.865781	-0.843492	-0.825714	-0.812933	-0.805608	-0.804157	-0.80895	-0.82029	-0.838407	-0.863445	-0.895457	-0.934394	-0.980103	-1.03232	-1.09069	-1.15474	-1.22389	-1.2975	-1.37481	-1.45503	-1.53728	-1.62067	-1.70425	-1.78708	-1.86821	-1.94674	-2.02177	-2.09246	-2.15803	-2.21778	-2.27106	-2.31734	-2.35617
6	1.92298	1.92425	1.92293	1.9188	1.91167	1.90137	1.88777	1.8708	1.85043	1.82669	1.79967	1.76951	1.73645	1.70075	1.66274	1.62283	1.58146	1.53912	1.49633	1.45367	1.41169	1.371	1.33217	1.29577	1.26234	1.23239	1.20638	1.18471	1.16772	1.15567	1.14876	1.1471	1.15071	1.15955	1.17351	1.19237	1.21588	1.24373	1.27556	1.31096	1.34951	1.39076	1.43429	1.47964	1.52639	1.57415	1.62256	1.67127	1.72
7	-1.20388	-1.23163	-1.25914	-1.28584	-1.31111	-1.33427	-1.35461	-1.37141	-1.38394	-1.39151	-1.39344	-1.38915	-1.3781	-1.35987	-1.33411	-1.30059	-1.25922	-1.21001	-1.15308	-1.08868	-1.01716	-0.938972	-0.854662	-0.76484	-0.670179	-0.571398	-0.469239	-0.36446	-0.257813	-0.150032	-0.0418207	0.0661607	0.173304	0.279061	0.382951	0.484558	0.583541	0.679626	0.772607	0.862337	0.948729	1.03174	1.11137	1.18765	1.26063	1.33036	1.39689	1.46029	1.52057
8	0.836925	0.872578	0.906162	0.937646	0.967051	0.994452	1.01997	1.04378	1.06609	1.08714	1.10719	1.12654	1.14545	1.16422	1.18312	1.2024	1.22228	1.24295	1.26456	1.28722	1.31099	1.33589	1.36191	1.38897	1.41699	1.44584	1.47537	1.50543	1.53583	1.56641	1.59698	1.6274	1.65751	1.68718	1.71631	1.74482	1.77265	1.79975	1.82613	1.8518	1.87676	1.90108	1.92479	1.94795	1.97061	1.99283	2.01466	2.03613	2.05726
9	-0.0326967	-0.0701753	-0.113058	-0.160567	-0.211881	-0.266147	-0.322501	-0.380087	-0.438066	-0.495638	-0.552054	-0.606629	-0.658752	-0.7079	-0.753645	-0.795659	-0.833725	-0.867735	-0.897694	-0.923721	-0.946042	-0.96499	-0.980994	-0.994572	-1.00632	-1.01689	-1.02698	-1.03732	-1.04866	-1.06171	-1.07718	-1.09568	-1.11779	-1.14398	-1.17457	-1.2098	-1.24973	-1.29427	-1.34317	-1.39601	-1.45221	-1.51101	-1.57154	-1.63275	-1.69352	-1.7526	-1.80872	-1.86053	-1.90671
10	-0.0538871	0.00734243	0.0695934	0.132898	0.19731	0.26289	0.32969	0.397738	0.467023	0.537488	0.609016	0.681422	0.754455	0.82779	0.901034	0.973728	1.04536	1.11537	1.18316	1.24812	1.30963	1.36709	1.41993	1.46763	1.50971	1.5458	1.5756	1.59891	1.61566	1.62586	1.62967	1.62736	1.61929	1.60596	1.58795	1.56593	1.54067	1.51297	1.48371	1.45377	1.42409	1.39557	1.36912	1.34563	1.32592	1.31078	1.30092	1.29698	1.29951
11	-10.8725	-10.8515	-10.827	-10.7994	-10.7693	-10.7375	-10.7045	-10.671	-10.6378	-10.6055	-10.5749	-10.5466	-10.5212	-10.4993	-10.4813	-10.4676	-10.4587	-10.4546	-10.4556	-10.4616	-10.4726	-10.4884	-10.5085	-10.5328	-10.5606	-10.5914	-10.6245	-10.6593	-10.6951	-10.7311	-10.7665	-10.8007	-10.833	-10.8626	-10.8891	-10.912	-10.9308	-10.9453	-10.9553	-10.9606	-10.9614	-10.9578	-10.95	-10.9384	-10.9234	-10.9055	-10.8853	-10.8632	-10.84
12	-2.40301	-2.37868	-2.35385	-2.32863	-2.30309	-2.27733	-2.25142	-2.22545	-2.19947	-2.17355	-2.14774	-2.12207	-2.09658	-2.07129	-2.04622	-2.02137	-1.99675	-1.97235	-1.94819	-1.92424	-1.90052	-1.87702	-1.85375	-1.83072	-1.80794	-1.78545	-1.76328	-1.74146	-1.72006	-1.69913	-1.67876	-1.65902	-1.64002	-1.62186	-1.60466	-1.58854	-1.57363	-1.56007	-1.54799	-1.53753	-1.52881	-1.52197	-1.5171	-1.51431	-1.51368	-1.51526	-1.51908	-1.52514	-1.53344
13	-8.05605	-8.07258	-8.09292	-8.11724	-8.14568	-8.17833	-8.21527	-8.25653	-8.30212	-8.35197	-8.40602	-8.46414	-8.52615	-8.59188	-8.6611	-8.73354	-8.80892	-8.88695	-8.9673	-9.04965	-9.13364	-9.21894	-9.30519	-9.39204	-9.47914	-9.56613	-9.65269	-9.73847	-9.82315	-9.90641	-9.98796	-10.0675	-10.1448	-10.2195	-10.2914	-10.3604	-10.4262	-10.4886	-10.5475	-10.6029	-10.6546	-10.7025	-10.7467	-10.7872	-10.824	-10.8572	-10.887	-10.9133	-10.9365
[truncated: 2,952 more columns]

## Sheet: Figure_3f
time frequency representation of sleep spindles detected in frontal intracranial contacts
contact 1
	time
frequency	-1.5	-1.45	-1.4	-1.35	-1.3	-1.25	-1.2	-1.15	-1.1	-1.05	-1	-0.95	-0.9	-0.85	-0.8	-0.75	-0.7	-0.65	-0.6	-0.55	-0.5	-0.45	-0.4	-0.35	-0.3	-0.25	-0.2	-0.15	-0.1	-0.05	0	0.05	0.1	0.15	0.2	0.25	0.3	0.35	0.4	0.45	0.5	0.55	0.6	0.65	0.7	0.75	0.8	0.85	0.9
1	0.0134826	0.0212262	0.0287325	0.03594	0.0428085	0.0493146	0.0554422	0.0611717	0.0664775	0.0713192	0.0756397	0.0793704	0.0824458	0.0848187	0.0864655	0.0873814	0.0875759	0.0870731	0.0859138	0.0841385	0.0817715	0.0788198	0.0752856	0.0711725	0.0664898	0.061258	0.0555025	0.0492562	0.0425756	0.0355347	0.0282082	0.0206682	0.0129803	0.00520735	-0.0025881	-0.0103522	-0.0180438	-0.025615	-0.0330101	-0.0401767	-0.0470719	-0.0536629	-0.0599226	-0.0658316	-0.07138	-0.0765636	-0.0813918	-0.0858879	-0.0900823
2	0.0373078	0.0419639	0.0464489	0.0508625	0.0551184	0.0591229	0.0629204	0.0666798	0.0704036	0.0738734	0.0769498	0.0796574	0.0820892	0.0842936	0.0862027	0.0877432	0.0890563	0.0904026	0.0921632	0.0946369	0.0978896	0.101627	0.105264	0.108255	0.110141	0.110535	0.109145	0.105915	0.101037	0.0948006	0.0874672	0.0791397	0.0697907	0.0594487	0.0483872	0.0369576	0.0254533	0.0141763	0.00345904	-0.00617761	-0.0140852	-0.0195355	-0.0218773	-0.0207742	-0.0161141	-0.00802418	0.00311232	0.0168585	0.0326527
3	-0.109892	-0.104581	-0.0974348	-0.0877384	-0.0750588	-0.0591534	-0.0392787	-0.014311	0.0151697	0.0457852	0.0748129	0.101342	0.126035	0.149017	0.168935	0.184581	0.195129	0.200306	0.20001	0.194367	0.184219	0.171422	0.158585	0.148171	0.141512	0.139428	0.142457	0.149988	0.159967	0.169012	0.173639	0.173996	0.17361	0.174107	0.174032	0.171858	0.168623	0.166307	0.165026	0.163458	0.160937	0.157501	0.15404	0.150434	0.145867	0.140518	0.134977	0.129775	0.124459
4	-0.152279	-0.154011	-0.147869	-0.134187	-0.115812	-0.0925977	-0.0617335	-0.0250066	0.0129799	0.0502948	0.0861174	0.117825	0.142909	0.164379	0.184026	0.199411	0.206547	0.20557	0.200763	0.192468	0.178404	0.157433	0.132843	0.113634	0.107316	0.114767	0.132071	0.152635	0.169455	0.179021	0.184264	0.188283	0.186488	0.172048	0.145087	0.113606	0.0898513	0.0801376	0.079701	0.0832305	0.0887318	0.0954095	0.101705	0.102401	0.0933496	0.0769979	0.0589267	0.0421565	0.0256759
5	-0.0721683	-0.0646905	-0.0569953	-0.0459099	-0.0342934	-0.0252617	-0.014004	0.00414625	0.0275384	0.0550334	0.088697	0.123135	0.149437	0.164172	0.169168	0.163921	0.148268	0.125092	0.0963329	0.0669362	0.0440053	0.0289925	0.0209903	0.02088	0.0273248	0.0388121	0.0534046	0.0666777	0.0749912	0.0786654	0.0801476	0.0814648	0.0798164	0.0699869	0.0527699	0.0356739	0.0233665	0.0166409	0.0150181	0.0192985	0.0303708	0.0490704	0.0750115	0.103677	0.125576	0.132559	0.12835	0.114903	0.0904205
6	-0.049372	-0.0380163	-0.0287547	-0.0264097	-0.0232337	-0.015628	-0.0113171	-0.00409633	0.0112638	0.0262928	0.0437636	0.0623019	0.0723631	0.0745138	0.0712106	0.0666801	0.0640754	0.0643431	0.0637589	0.0586319	0.0560979	0.053294	0.0451457	0.0400389	0.0375944	0.0365191	0.0432058	0.0572611	0.0727345	0.0801913	0.0766816	0.0707256	0.0647391	0.054518	0.0476457	0.0439063	0.0350709	0.0223276	0.0140029	0.0117118	0.0161407	0.0302643	0.0501783	0.070754	0.0853848	0.0877184	0.0798464	0.0670211	0.0471495
7	-0.0534922	-0.0471143	-0.0420216	-0.0465509	-0.0503329	-0.0479585	-0.0481357	-0.0424649	-0.025854	-0.00583516	0.0188227	0.0419581	0.0480204	0.0477737	0.0424742	0.0376216	0.0389635	0.0467371	0.0624097	0.0765939	0.0925347	0.102598	0.101854	0.0960985	0.0843793	0.0737029	0.0651329	0.0669922	0.075729	0.0862388	0.0935106	0.0987653	0.103026	0.0971954	0.0898721	0.0800413	0.0633203	0.0408121	0.0184866	0.00107124	-0.00336833	0.00357294	0.0157017	0.0276674	0.0295612	0.0260683	0.0169155	0.0055701	-0.00487011
8	-0.0391483	-0.0355587	-0.0331127	-0.0386142	-0.045311	-0.0475222	-0.048638	-0.0438992	-0.0378588	-0.025323	-0.00769996	0.017509	0.0295382	0.0306278	0.0204246	0.00844892	0.0110368	0.0287399	0.061149	0.0873177	0.10204	0.101465	0.0893907	0.0779371	0.0657271	0.059785	0.0565731	0.056689	0.0586448	0.0715799	0.0987627	0.123928	0.13612	0.122133	0.101697	0.0754913	0.0473421	0.0227782	0.00169398	-0.0118947	-0.0154533	-0.011766	-0.00222806	0.0109144	0.0105645	0.00672754	-0.00322852	-0.0151922	-0.0210045
9	-0.0373874	-0.028296	-0.0213355	-0.0200969	-0.0198471	-0.0206597	-0.0261808	-0.0269677	-0.0347781	-0.0308799	-0.0192321	0.0096766	0.033053	0.0334659	0.0084777	-0.0168005	-0.0133651	0.0160558	0.06331	0.094941	0.100059	0.0853076	0.0649468	0.0494643	0.0370954	0.0334247	0.0374687	0.0469393	0.078283	0.120889	0.161904	0.177958	0.172122	0.133991	0.0916547	0.055953	0.0357695	0.0216889	0.00415657	-0.00405165	0.000827915	0.00923261	0.0142347	0.0194386	0.0141115	0.0118716	0.0116328	0.00341731	-0.00212587
10	-0.0501289	-0.0351213	-0.0247319	-0.0188673	-0.0136202	-0.0140712	-0.0235418	-0.0272555	-0.0380447	-0.033405	-0.0217747	0.00373205	0.0249524	0.0293849	0.0122381	-0.00971046	-0.00989263	0.0191411	0.0651676	0.0901949	0.0775918	0.0499719	0.0303033	0.0240474	0.0267216	0.0322046	0.0461147	0.0790094	0.163452	0.25984	0.316514	0.294879	0.226403	0.140954	0.0971507	0.0746862	0.0643542	0.0545633	0.0429676	0.0425707	0.0494022	0.0559617	0.0546772	0.0502882	0.0493253	0.0516589	0.0488369	0.0343243	0.025917
11	-0.0654517	-0.0504702	-0.0421566	-0.0390118	-0.0362319	-0.0351862	-0.0425299	-0.0473924	-0.055713	-0.0482073	-0.034686	-0.0158137	-0.000255446	0.00609453	0.00325036	-0.00394126	-0.00180996	0.0210976	0.0545784	0.0686525	0.0530178	0.0333649	0.0230173	0.0297177	0.044382	0.0494381	0.0565202	0.109159	0.260786	0.447358	0.545799	0.471406	0.301833	0.162096	0.129293	0.128721	0.127912	0.112034	0.0951999	0.0890354	0.091447	0.0969865	0.0907492	0.0821567	0.0834176	0.0799554	0.0661856	0.040689	0.0259361
12	-0.0744614	-0.0633131	-0.0564777	-0.0573544	-0.0582017	-0.0572752	-0.0591387	-0.063754	-0.0732062	-0.0659346	-0.0480719	-0.0288853	-0.0150055	-0.0129827	-0.0149937	-0.00895847	0.00488017	0.0282849	0.0509626	0.0512334	0.0386766	0.0383821	0.0430474	0.0617548	0.083509	0.080966	0.0777696	0.150022	0.365111	0.640123	0.763153	0.613223	0.354007	0.177016	0.152095	0.168206	0.178662	0.155138	0.124861	0.107387	0.100424	0.101011	0.09146	0.0805056	0.0779422	0.0689176	0.0517964	0.0182851	-0.00512512
13	-0.0757627	-0.068792	-0.0632314	-0.0633834	-0.0653281	-0.06646	-0.0641015	-0.0689617	-0.0804182	-0.0749474	-0.05323	-0.0317587	-0.0177015	-0.0184016	-0.0197261	-0.0088575	0.0107512	0.037253	0.0510458	0.0429319	0.0334289	0.0501703	0.0688234	0.0919132	0.117793	0.115344	0.116271	0.202417	0.441759	0.752895	0.871343	0.673364	0.373852	0.181558	0.156042	0.177741	0.185593	0.154199	0.119084	0.102167	0.0858255	0.0753549	0.0626395	0.0501399	0.0457012	0.0391097	0.0235935	-0.0109155	-0.0394452
14	-0.0665448	-0.0635075	-0.0607906	-0.0578314	-0.0584681	-0.0621758	-0.058288	-0.0641141	-0.0760333	-0.0700841	-0.0482782	-0.0295389	-0.0157503	-0.0130881	-0.0101744	-0.00497804	0.0115932	0.0367777	0.0456674	0.034771	0.026676	0.0519647	0.0799799	0.0994587	0.12463	0.128148	0.137727	0.219398	0.431296	0.716313	0.821047	0.619385	0.332496	0.155765	0.135718	0.155737	0.1478	0.109661	0.0845387	0.0816027	0.0626005	0.0428031	0.0259705	0.0127305	0.0125618	0.0107357	-0.00396291	-0.0321313	-0.0567963
15	-0.0525078	-0.0521122	-0.052702	-0.0479928	-0.0460811	-0.0503147	-0.049645	-0.0553976	-0.064635	-0.0582734	-0.0386638	-0.0274513	-0.0145212	-0.00353907	0.00212808	-0.00353804	0.00679192	0.0269092	0.0368833	0.0269876	0.0188656	0.0463358	0.0740702	0.0923983	0.110566	0.117174	0.136299	0.197382	0.358789	0.584684	0.670527	0.502916	0.261688	0.116964	0.106948	0.121962	0.0964344	0.0577171	0.0506406	0.0600938	0.0432644	0.0204052	-0.000285676	-0.0116156	-0.00716236	-0.00770901	-0.0234261	-0.0427958	-0.0572598
16	-0.0398146	-0.0398785	-0.0417989	-0.0369856	-0.0339654	-0.0367346	-0.0400962	-0.0449173	-0.0508391	-0.0449286	-0.02861	-0.0268284	-0.0145174	0.00540779	0.00900009	-0.00628049	-0.00286623	0.0128417	0.0301128	0.0245631	0.0131773	0.0359274	0.0562829	0.0758735	0.0856266	0.0897792	0.110454	0.14638	0.247611	0.419142	0.493012	0.362725	0.176861	0.0755886	0.0759079	0.0867273	0.0526135	0.0208101	0.0282005	0.0437364	0.0301746	0.00809608	-0.0110493	-0.0197365	-0.0127152	-0.0152888	-0.0309609	-0.043873	-0.0472662
17	-0.0322575	-0.0309798	-0.0327116	-0.0280476	-0.0264302	-0.0269437	-0.0314945	-0.0348434	-0.0378716	-0.0347274	-0.022882	-0.0276577	-0.0147789	0.0103985	0.0103298	-0.0100032	-0.0134493	0.00182185	0.0301504	0.0294005	0.0136816	0.0266345	0.0392112	0.0586516	0.0633582	0.0613162	0.0781825	0.0960457	0.148372	0.284636	0.353376	0.243087	0.107404	0.0453872	0.0498116	0.0593904	0.02548	0.00447429	0.0177489	0.0342604	0.0225493	0.000474256	-0.0122313	-0.0174921	-0.010537	-0.0167844	-0.0295408	-0.0388092	-0.0357804
18	-0.0295485	-0.0257956	-0.0274094	-0.0224025	-0.0236735	-0.022004	-0.0246738	-0.0264091	-0.0276587	-0.0286101	-0.0238995	-0.0296675	-0.0133891	0.010543	0.00802441	-0.013226	-0.0226903	-0.00379859	0.0354503	0.0374379	0.0179106	0.0202311	0.0293577	0.0427793	0.0467353	0.0391041	0.0475864	0.0553963	0.0846694	0.198728	0.255251	0.147905	0.0566675	0.0248966	0.0296986	0.0374506	0.00896184	0.000329757	0.0133487	0.028126	0.0158889	-0.0063583	-0.0115866	-0.0119546	-0.00772897	-0.0180915	-0.0247528	-0.0306787	-0.0271417
19	-0.0301309	-0.0234522	-0.0259682	-0.0216003	-0.0237417	-0.022232	-0.0192531	-0.0181064	-0.0193256	-0.0270555	-0.0294137	-0.0327802	-0.0131269	0.00490144	0.00638783	-0.0115703	-0.027244	-0.00810105	0.0421175	0.0499632	0.0236438	0.0160886	0.0272852	0.029798	0.0421428	0.0266685	0.0245471	0.0297893	0.0499709	0.145564	0.210439	0.106724	0.0344696	0.0128443	0.0146629	0.0243145	0.00487366	0.00110017	0.0105991	0.0229302	0.0129601	-0.0106747	-0.00943721	-0.00686708	-0.00550111	-0.0196851	-0.018633	-0.021775	-0.0226723
20	-0.0305222	-0.0234729	-0.0267753	-0.0231827	-0.0255055	-0.0220065	-0.0149069	-0.0111509	-0.0141087	-0.0270901	-0.0372516	-0.034855	-0.0100516	-0.000157599	0.00396605	-0.00923043	-0.0269403	-0.00545431	0.0524373	0.0602608	0.0239924	0.0198381	0.0338998	0.0216571	0.0480795	0.0228708	0.00993478	0.0157062	0.0457138	0.135139	0.196431	0.0843867	0.0224004	0.00741253	0.00827277	0.0159903	0.00265718	0.00431735	0.010264	0.0209262	0.00710096	-0.0136965	-0.00616777	-0.00338503	-0.00577556	-0.0226285	-0.0128272	-0.0142119	-0.0202714
21	-0.0310976	-0.0256086	-0.0292459	-0.0278176	-0.026009	-0.0217132	-0.0110635	-0.00506268	-0.00862898	-0.0277438	-0.0465689	-0.0385626	-0.00808097	-0.00481637	0.00309166	-0.00329299	-0.0217316	-0.00112782	0.063513	0.0696992	0.022752	0.0285636	0.046501	0.0199159	0.0608955	0.0277918	0.00075985	0.00942933	0.0514809	0.13662	0.197018	0.0885385	0.0201279	0.00887953	0.00815285	0.0147387	0.00699297	0.00785319	0.0132992	0.0189853	0.00134068	-0.0142725	-0.00293617	-0.00132884	-0.00801494	-0.0258134	-0.00914034	-0.00784666	-0.0195557
22	-0.0300392	-0.0282337	-0.0312459	-0.0329531	-0.0225565	-0.0198612	-0.00890155	-0.00226573	-0.00251876	-0.024757	-0.0530284	-0.0450778	-0.00749646	-0.0080757	0.00289975	0.00729213	-0.0103265	0.00372923	0.0757011	0.0783343	0.018717	0.0381777	0.0663883	0.0250206	0.0792611	0.0429616	6.71259e-05	0.00787873	0.0569429	0.142088	0.208222	0.107496	0.0192711	0.0165486	0.0182145	0.0240695	0.0154112	0.00854988	0.0155412	0.0209061	-0.00450674	-0.0121892	0.00030285	0.000532077	-0.0107374	-0.0285732	-0.00853397	-0.0026166	-0.0199073
23	-0.0293462	-0.0308203	-0.0339812	-0.0360517	-0.0144949	-0.0134503	-0.007937	-0.00170295	0.00126708	-0.0213392	-0.0592858	-0.0504281	-0.00540393	-0.0107943	0.00526409	0.0220196	0.00868142	0.0159418	0.0893777	0.0807888	0.0127394	0.0535181	0.0913634	0.0410029	0.0983609	0.0556099	0.000790869	0.00787191	0.0627927	0.156222	0.216718	0.119169	0.0199339	0.0277781	0.0375595	0.0434373	0.0297388	0.0128664	0.0186229	0.025881	-0.012599	-0.0101706	0.00510051	0.00136343	-0.0160659	-0.030048	-0.00720632	0.000880791	-0.0206795
24	-0.0289889	-0.0339007	-0.0370834	-0.0349066	0.00447088	-0.00487848	-0.00658107	-0.00411226	0.00354619	-0.0174966	-0.0665621	-0.051121	-0.000191426	-0.0127157	0.013754	0.0415734	0.0404737	0.0359248	0.103966	0.0736131	0.00603878	0.078868	0.121259	0.072217	0.116397	0.0620662	0.000306103	0.0118507	0.0669657	0.1713	0.222678	0.120455	0.0254364	0.0446042	0.0686708	0.0712787	0.0522077	0.0205805	0.0245467	0.0322085	-0.0215037	-0.00929423	0.0113671	-9.84622e-05	-0.02215	-0.0293916	-0.00396089	0.00127612	-0.02255
25	-0.0259419	-0.0333242	-0.0370211	-0.028127	0.0332313	0.00724993	-0.00831899	-0.0109511	0.00266585	-0.00791619	-0.0681116	-0.0479071	0.00975367	-0.0221763	0.0201749	0.0688395	0.0789553	0.0519743	0.116785	0.0687697	-0.00238251	0.0979701	0.15548	0.102541	0.126387	0.0675038	0.00745138	0.00713511	0.0621522	0.170271	0.221254	0.111199	0.0366395	0.0549986	0.108576	0.103221	0.0726561	0.0285486	0.0247708	0.044935	-0.0269767	-0.00818258	0.0178978	-0.002904	-0.0245546	-0.0262815	-0.00300557	0.00208431	-0.0269888
26	-0.0206491	-0.0303693	-0.0352668	-0.0150474	0.0697312	0.0209842	-0.00919894	-0.0187342	-0.00205254	0.00307969	-0.0689425	-0.0395898	0.0280544	-0.0360674	0.0262814	0.101177	0.123501	0.0640528	0.130084	0.0638808	-0.0103677	0.117323	0.189895	0.129374	0.128608	0.0653466	0.0204956	-0.00215974	0.0552478	0.159705	0.212519	0.0938895	0.0597553	0.0613511	0.151649	0.130325	0.0867161	0.038105	0.0251256	0.0605426	-0.0286786	-0.00657926	0.0254311	-0.00773739	-0.0227822	-0.0207699	-0.00360005	0.00160415	-0.0332449
27	-0.0122114	-0.0266144	-0.0361755	0.00243482	0.104116	0.0425062	-0.0103433	-0.0179605	-0.0163945	0.0202991	-0.0673768	-0.0365235	0.0559149	-0.0458143	0.0321698	0.128327	0.170445	0.0819705	0.137053	0.0702391	-0.0186052	0.122025	0.22989	0.157946	0.129887	0.0546558	0.0396022	-0.0144666	0.0451944	0.132195	0.196931	0.0729268	0.0973602	0.0646085	0.187207	0.152329	0.0964825	0.0609085	0.0234463	0.0830847	-0.0249606	-0.00903299	0.0329647	-0.0150211	-0.0198314	-0.0123502	-0.00782192	-0.00135373	-0.0389457
28	-0.0058176	-0.0279875	-0.0307825	0.0277091	0.145396	0.0428526	-0.00382688	-0.0233104	-0.0254319	0.0256848	-0.0752486	-0.021793	0.0885807	-0.0506332	0.0428178	0.159833	0.214368	0.084135	0.148277	0.0613156	-0.0191309	0.150105	0.250128	0.169197	0.115145	0.0327144	0.0473582	-0.0208288	0.0425821	0.0998629	0.169896	0.05781	0.142553	0.072209	0.217448	0.142772	0.0944494	0.0662422	0.0360171	0.0914799	-0.0215737	-0.00557455	0.0371155	-0.02149	-0.00967831	-0.00615583	-0.0106397	-0.00798171	-0.0468185
29	-0.000653776	-0.0272721	-0.0291907	0.0448958	0.164768	0.0414969	-0.0022596	-0.021225	-0.0377645	0.0275069	-0.0809876	-0.0213179	0.125945	-0.062288	0.0445449	0.1849	0.235628	0.0728741	0.163287	0.0612464	-0.0184157	0.16423	0.258762	0.162742	0.104528	0.0111666	0.0643822	-0.0285785	0.0488976	0.0850896	0.151881	0.0538306	0.172858	0.0834505	0.219121	0.126345	0.0739311	0.0649536	0.0443219	0.0977725	-0.0161003	0.00135372	0.043031	-0.0283923	-0.000271586	0.00480958	-0.0162409	-0.013744	-0.0469818
30	0.00425422	-0.0239867	-0.0300019	0.0563131	0.170249	0.042724	0.000167007	-0.00864911	-0.0551709	0.0336119	-0.0800296	-0.0346169	0.167115	-0.061632	0.0453159	0.19086	0.251147	0.0711354	0.168588	0.0737096	-0.0139419	0.157739	0.273191	0.154954	0.104961	-0.0139771	0.0755926	-0.0287952	0.0574416	0.0655216	0.142834	0.0475284	0.191992	0.104159	0.199004	0.109771	0.0505019	0.0729787	0.0433961	0.109141	-0.00746855	-0.00173914	0.0525643	-0.0385192	0.00426066	0.0193151	-0.0223071	-0.0211162	-0.0413128
contact 2
	time
frequency	-1.5	-1.45	-1.4	-1.35	-1.3	-1.25	-1.2	-1.15	-1.1	-1.05	-1	-0.95	-0.9	-0.85	-0.8	-0.75	-0.7	-0.65	-0.6	-0.55	-0.5	-0.45	-0.4	-0.35	-0.3	-0.25	-0.2	-0.15	-0.1	-0.05	0	0.05	0.1	0.15	0.2	0.25	0.3	0.35	0.4	0.45	0.5	0.55	0.6	0.65	0.7	0.75	0.8	0.85	0.9
1	0.00277084	0.00269408	0.00259838	0.00253136	0.00253614	0.00264484	0.00286739	0.00320419	0.00364987	0.00417945	0.00475466	0.00533306	0.00586883	0.00631159	0.00662281	0.00678626	0.00680871	0.00670693	0.00649165	0.00617074	0.00575298	0.00525394	0.004701	0.00411979	0.00352139	0.00290666	0.00226943	0.00159865	0.000879848	0.000115177	-0.000677701	-0.00147781	-0.0022653	-0.0030239	-0.00374719	-0.00444765	-0.00514914	-0.00587599	-0.00664241	-0.00744704	-0.00827505	-0.00908884	-0.00984148	-0.0104828	-0.0109708	-0.0112688	-0.0113388	-0.0111488	-0.0106749
2	-0.0202251	-0.0174665	-0.0147375	-0.012219	-0.00990197	-0.00767755	-0.00537217	-0.00286259	-0.000206324	0.00234405	0.00431282	0.00511726	0.00443002	0.00227619	-0.0010638	-0.00524135	-0.00988997	-0.0147349	-0.0195774	-0.0243081	-0.028805	-0.0329548	-0.0365959	-0.0395232	-0.0414927	-0.0422623	-0.0417998	-0.0402146	-0.0378012	-0.0350037	-0.0322165	-0.0296577	-0.0274028	-0.0254629	-0.0238618	-0.0227018	-0.0221825	-0.0225315	-0.0238562	-0.0261571	-0.0294133	-0.0335101	-0.038247	-0.0432284	-0.0478865	-0.051715	-0.054452	-0.0561068	-0.0568546
3	-0.0341174	-0.028718	-0.0239491	-0.0208549	-0.0199388	-0.0207442	-0.0224517	-0.0241853	-0.0258125	-0.0275418	-0.0292385	-0.0306882	-0.0317082	-0.0322016	-0.0316814	-0.0291994	-0.0243393	-0.0174819	-0.00958105	-0.00191667	0.00449557	0.00869639	0.0101033	0.0089568	0.00649134	0.0040951	0.00270868	0.00366417	0.00800675	0.0158043	0.026144	0.0377073	0.0497606	0.0623739	0.0748024	0.0852849	0.0923375	0.0954123	0.0948397	0.0914404	0.0862881	0.0802793	0.0735517	0.0659905	0.0573254	0.0473002	0.036245	0.0248534	0.0136288
4	-0.0760149	-0.0770978	-0.0759654	-0.0721978	-0.0642986	-0.0522939	-0.0378825	-0.0222281	-0.00708687	0.00391825	0.00947422	0.0130453	0.0172692	0.02129	0.0257166	0.0311426	0.0367361	0.0416159	0.044813	0.0446883	0.0412434	0.0365146	0.0318185	0.0270608	0.0223208	0.0193028	0.0205679	0.0275421	0.0407927	0.0585551	0.0771962	0.0951787	0.111969	0.124606	0.130465	0.128951	0.120978	0.107659	0.0914099	0.0747599	0.0592035	0.044332	0.0286674	0.0123633	-0.00245041	-0.0150873	-0.0266044	-0.0386626	-0.0514137
5	-0.0733096	-0.0820656	-0.0855438	-0.0849017	-0.0798273	-0.0690739	-0.0566057	-0.0464855	-0.0381601	-0.033012	-0.0303566	-0.0225815	-0.00476291	0.0170714	0.0352322	0.0484954	0.0549879	0.0517841	0.0450658	0.0412144	0.0411046	0.0445497	0.0527675	0.0632726	0.0729437	0.0814328	0.090832	0.105013	0.123404	0.144036	0.161344	0.168167	0.162467	0.14669	0.123543	0.0982246	0.0753867	0.0588426	0.0519441	0.0518447	0.053052	0.0519519	0.0456128	0.0302771	0.00862644	-0.0120096	-0.0311197	-0.0513772	-0.0704558
6	-0.0835966	-0.0912799	-0.0891887	-0.0878813	-0.0923592	-0.0942299	-0.0963271	-0.0982994	-0.0932861	-0.0833413	-0.0740338	-0.0632303	-0.0444765	-0.016221	0.0214614	0.069029	0.113046	0.136676	0.139688	0.130129	0.114879	0.0986237	0.0874179	0.0842905	0.0837204	0.0832214	0.0906436	0.113164	0.152785	0.200217	0.240501	0.258291	0.245671	0.206864	0.159855	0.120025	0.0910919	0.0760771	0.0755127	0.0830723	0.0889845	0.085895	0.0757183	0.0586603	0.034313	0.0103005	-0.00956512	-0.0316733	-0.0534447
7	-0.0314763	-0.0582945	-0.0847748	-0.105665	-0.119408	-0.114061	-0.102262	-0.0946685	-0.0899913	-0.0911349	-0.0901447	-0.0792037	-0.0552046	-0.0262406	0.00644093	0.0457789	0.0841466	0.113398	0.131446	0.136759	0.130245	0.116634	0.101716	0.0910262	0.0815217	0.0771706	0.0906235	0.124972	0.186727	0.262573	0.319228	0.342946	0.32575	0.273635	0.213339	0.164326	0.132197	0.118169	0.107702	0.0954508	0.0880823	0.0821087	0.0744265	0.0622384	0.0424013	0.0190595	-0.00563512	-0.0342064	-0.0598931
8	-0.0174075	-0.0618122	-0.0946733	-0.104287	-0.100535	-0.0848028	-0.0733884	-0.0781679	-0.0854746	-0.0971863	-0.0987812	-0.0850143	-0.0555997	-0.0259888	-0.00622072	0.00692055	0.0264782	0.0553532	0.0863133	0.101476	0.102767	0.102495	0.106972	0.112856	0.109904	0.104125	0.120838	0.161588	0.220841	0.300632	0.366929	0.413656	0.41135	0.357273	0.275715	0.203465	0.163858	0.155596	0.14996	0.130907	0.100954	0.0692513	0.0540393	0.0583404	0.0645623	0.059349	0.0366355	-0.00248906	-0.0417187
9	-0.0260121	-0.0490705	-0.0555292	-0.0405261	-0.0274047	-0.0256165	-0.0294444	-0.044705	-0.0594063	-0.0789095	-0.0855447	-0.0768647	-0.0561894	-0.0441554	-0.0416586	-0.034882	-0.0144244	0.0215286	0.0597101	0.083214	0.10222	0.119243	0.139886	0.15624	0.15859	0.152318	0.152204	0.169505	0.216288	0.309698	0.400758	0.467892	0.463971	0.390433	0.284026	0.202995	0.166913	0.170157	0.177739	0.163481	0.129062	0.0872585	0.068933	0.0861254	0.114185	0.111223	0.07226	0.0252432	0.000355387
10	-0.0453107	-0.0483084	-0.0387313	-0.0176688	-0.0119437	-0.0243931	-0.0384706	-0.0556922	-0.0730618	-0.0947274	-0.097866	-0.0889726	-0.0761921	-0.072049	-0.0627571	-0.0400749	-0.0119391	0.0175831	0.0372198	0.0508543	0.0783258	0.109203	0.133806	0.143734	0.144975	0.14359	0.153672	0.204361	0.317651	0.509436	0.670403	0.71373	0.607554	0.437856	0.290875	0.224143	0.219782	0.22784	0.223267	0.207623	0.18982	0.172839	0.176809	0.19362	0.193918	0.153651	0.0956239	0.0551824	0.0496215
11	-0.0921203	-0.104209	-0.0966231	-0.0780397	-0.0706363	-0.0794342	-0.0922039	-0.113548	-0.13282	-0.146548	-0.138527	-0.12805	-0.116634	-0.112212	-0.0956785	-0.0542956	-0.0124481	0.0184226	0.0222182	0.0196879	0.0401446	0.073397	0.111631	0.135331	0.144616	0.162237	0.208336	0.351783	0.657671	1.10167	1.41186	1.34097	0.959779	0.579273	0.368989	0.30603	0.310893	0.318243	0.305635	0.275543	0.258698	0.262649	0.289203	0.298381	0.26258	0.18733	0.115783	0.0747022	0.0596582
12	-0.160988	-0.185512	-0.184445	-0.1636	-0.148611	-0.145753	-0.155578	-0.179657	-0.193354	-0.194151	-0.177979	-0.169195	-0.157954	-0.147765	-0.118135	-0.0584817	-0.000710291	0.0398154	0.0425929	0.0307177	0.0350086	0.0651888	0.12434	0.181643	0.211846	0.25518	0.354016	0.612363	1.16969	1.94622	2.4218	2.16036	1.38941	0.740971	0.467424	0.405846	0.394462	0.380568	0.362889	0.326785	0.294717	0.28972	0.309872	0.306244	0.252586	0.161748	0.0768645	0.0229846	-0.00866651
13	-0.212707	-0.242008	-0.238466	-0.216342	-0.190636	-0.177482	-0.189856	-0.215871	-0.216572	-0.204888	-0.184651	-0.177219	-0.165344	-0.145812	-0.100456	-0.0294488	0.0316436	0.0764944	0.0888967	0.0759176	0.0671512	0.096403	0.16527	0.242687	0.291071	0.354749	0.493732	0.819082	1.52403	2.50374	3.06223	2.66122	1.64768	0.858671	0.54588	0.465961	0.430689	0.389532	0.361819	0.323644	0.276639	0.241675	0.234197	0.212695	0.163929	0.0836663	-0.000927777	-0.0664389	-0.106976
14	-0.230094	-0.260571	-0.249085	-0.225131	-0.1918	-0.171086	-0.192232	-0.2211	-0.209572	-0.187358	-0.161534	-0.151288	-0.138561	-0.113597	-0.0594875	0.0158117	0.0707157	0.110493	0.129727	0.119358	0.105313	0.135124	0.205404	0.280151	0.327871	0.404879	0.5569	0.882612	1.60197	2.61817	3.18421	2.72031	1.65727	0.876916	0.571845	0.476051	0.422494	0.370407	0.330877	0.285892	0.232975	0.179135	0.141474	0.0994594	0.0637944	0.00637604	-0.0694051	-0.134118	-0.173854
15	-0.221279	-0.252635	-0.240267	-0.211261	-0.173047	-0.149665	-0.179382	-0.211203	-0.192013	-0.159648	-0.127933	-0.109671	-0.0960536	-0.0715747	-0.0154739	0.0586033	0.104873	0.133554	0.152305	0.145082	0.129917	0.160019	0.233703	0.293554	0.325414	0.408547	0.565037	0.868656	1.53138	2.46014	2.96045	2.5049	1.53418	0.831161	0.555424	0.457181	0.394361	0.341505	0.297152	0.244819	0.192165	0.139824	0.0740245	0.00610966	-0.0197758	-0.0509065	-0.111813	-0.169434	-0.203392
16	-0.190896	-0.227828	-0.223182	-0.187855	-0.143635	-0.123471	-0.159887	-0.194734	-0.170063	-0.131914	-0.0932931	-0.0622721	-0.0504735	-0.0323863	0.0179026	0.0909981	0.129525	0.14419	0.153982	0.147069	0.12924	0.162212	0.248174	0.291138	0.28977	0.369163	0.528202	0.791194	1.36612	2.14866	2.54954	2.15827	1.3298	0.721375	0.497594	0.415714	0.358466	0.305605	0.268721	0.210753	0.164021	0.131289	0.0449528	-0.053872	-0.0781183	-0.0850044	-0.125491	-0.174866	-0.201432
17	-0.145623	-0.192068	-0.201233	-0.162187	-0.106049	-0.0973195	-0.13904	-0.173191	-0.141405	-0.107299	-0.0606927	-0.0143839	-0.0092045	-0.00519842	0.0334945	0.106199	0.142937	0.144479	0.137328	0.127498	0.105369	0.146625	0.248457	0.278365	0.23418	0.300985	0.462014	0.674505	1.15235	1.77179	2.05297	1.7862	1.09853	0.579036	0.417169	0.358091	0.316551	0.264037	0.242065	0.181303	0.146689	0.14341	0.049188	-0.0803249	-0.108716	-0.101234	-0.114671	-0.158819	-0.179002
18	-0.0991585	-0.150607	-0.173464	-0.128199	-0.0584448	-0.0725658	-0.119866	-0.142504	-0.104298	-0.0833107	-0.026098	0.0313951	0.0245764	0.00369015	0.0322868	0.100946	0.143541	0.130938	0.106448	0.089144	0.066359	0.125007	0.231866	0.243872	0.168266	0.218448	0.381661	0.545648	0.926732	1.36631	1.51161	1.39443	0.830375	0.421261	0.328667	0.287037	0.258496	0.215465	0.2067	0.144929	0.133909	0.155542	0.0637006	-0.0821467	-0.111604	-0.104489	-0.0891911	-0.133134	-0.142844
19	-0.0559057	-0.110532	-0.140553	-0.0966678	-0.0104613	-0.0450728	-0.0946453	-0.114106	-0.0742331	-0.0688054	-0.00315555	0.067136	0.0491504	-0.00857046	0.00331272	0.0660455	0.127386	0.109805	0.0727153	0.0512382	0.0220501	0.0894078	0.185931	0.195595	0.114736	0.130206	0.282397	0.40066	0.659247	0.999044	1.07859	1.11365	0.6522	0.315029	0.26101	0.220158	0.197359	0.17615	0.174501	0.115905	0.112602	0.156957	0.0941854	-0.0486822	-0.0852683	-0.0950077	-0.0574177	-0.101189	-0.106315
20	-0.04048	-0.0852673	-0.111529	-0.0532588	0.0300764	-0.0272091	-0.0767228	-0.0873873	-0.054827	-0.0571846	0.021433	0.0940012	0.0578554	-0.0394906	-0.0277156	0.031358	0.109175	0.0743225	0.0476268	0.0204264	-0.0113441	0.0631429	0.139677	0.133916	0.0771893	0.0768899	0.220424	0.297185	0.497502	0.766013	0.840935	0.90532	0.47416	0.242921	0.221005	0.170145	0.141284	0.150176	0.145101	0.0844964	0.0899735	0.142443	0.096456	-0.0143378	-0.0468962	-0.0730676	-0.0321466	-0.0867094	-0.071066
21	-0.0314568	-0.0685315	-0.0824129	-0.0212875	0.0563013	-0.0144926	-0.063141	-0.0683161	-0.0546961	-0.0490396	0.0349312	0.109586	0.0588418	-0.0696745	-0.0599566	-0.00631215	0.0845721	0.036439	0.0315995	0.0021064	-0.0328274	0.0289826	0.0885048	0.0776491	0.0582972	0.0438667	0.170518	0.218446	0.377834	0.607969	0.74014	0.764057	0.356156	0.210476	0.20151	0.137991	0.0918145	0.132246	0.127862	0.0656032	0.0600162	0.114333	0.0856714	0.0242413	-0.00929554	-0.0468738	-0.0195695	-0.0770169	-0.0471478
22	-0.0262343	-0.0581939	-0.0637043	-0.0111964	0.0656721	-0.0145779	-0.0617697	-0.0604105	-0.0647264	-0.0524398	0.0385677	0.113314	0.063584	-0.0916924	-0.0795572	-0.0376243	0.0664421	0.00328565	0.0255548	-0.000289651	-0.038355	-0.00168205	0.0596234	0.048621	0.0563526	0.0379957	0.142877	0.181493	0.30955	0.545334	0.738137	0.728913	0.293279	0.199234	0.19369	0.133455	0.0554231	0.114996	0.128452	0.0565606	0.0289534	0.0868827	0.0684104	0.0429085	0.021514	-0.0273746	-0.0175587	-0.0818572	-0.0452689
23	-0.0245631	-0.0496394	-0.0499444	-0.00877412	0.06129	-0.0267654	-0.0706341	-0.0502567	-0.0799584	-0.0559916	0.0430041	0.109242	0.0502025	-0.110317	-0.0872727	-0.055666	0.0510797	-0.0263259	0.02063	-0.00103027	-0.0324567	-0.0293662	0.0401211	0.0388667	0.0561689	0.0492942	0.128746	0.154231	0.293657	0.500359	0.775029	0.710647	0.240052	0.185077	0.187187	0.137378	0.0254107	0.0934449	0.134474	0.0495417	0.00517223	0.0672952	0.045445	0.0495697	0.0387136	-0.00768916	-0.0281428	-0.0901367	-0.0460345
24	-0.0204828	-0.0433395	-0.0398714	-0.015542	0.0446622	-0.049904	-0.0838405	-0.0410944	-0.0995297	-0.0564047	0.0484968	0.0982669	0.0153646	-0.122011	-0.0834101	-0.0591653	0.0354575	-0.0457706	0.0178565	-7.15274e-05	-0.0217388	-0.0525917	0.0281632	0.0516252	0.0633373	0.0675015	0.12635	0.132284	0.316746	0.481815	0.817521	0.689163	0.204291	0.159301	0.179622	0.146518	-0.000590791	0.0722401	0.145055	0.0413551	-0.0132391	0.0574429	0.0245991	0.0443962	0.0422585	0.0118707	-0.0524867	-0.0957366	-0.047607
25	-0.00950265	-0.0361468	-0.0376007	-0.0325238	0.0264903	-0.0721553	-0.0970813	-0.0348589	-0.109717	-0.0632571	0.046588	0.0842375	-0.0108058	-0.125074	-0.0743099	-0.059696	0.0322641	-0.0521023	0.0104895	0.00437417	-0.0159027	-0.0635893	0.0327294	0.0738246	0.073876	0.0823492	0.124864	0.117671	0.311399	0.456121	0.814151	0.701725	0.192846	0.125741	0.162516	0.160877	-0.0207002	0.04321	0.153044	0.0314225	-0.0143192	0.0574685	0.0215595	0.0312641	0.0460721	0.0214332	-0.0696435	-0.102126	-0.0574296
26	0.00542526	-0.0319766	-0.0375167	-0.0480618	0.0101034	-0.0886548	-0.105745	-0.0292741	-0.112104	-0.0677198	0.041667	0.0692959	-0.0356433	-0.12166	-0.0649203	-0.0554805	0.0358401	-0.0498382	0.000932185	0.0096724	-0.0164284	-0.0663911	0.0423224	0.0948694	0.0858786	0.0918019	0.127395	0.106358	0.294421	0.426645	0.787654	0.707532	0.185507	0.0909793	0.143749	0.172882	-0.0367988	0.017229	0.153553	0.0195465	-0.00277314	0.0592055	0.0266334	0.0202164	0.0479397	0.0272538	-0.0810789	-0.103669	-0.0663436
27	0.0184494	-0.027127	-0.0384009	-0.0618327	-0.00919712	-0.0890672	-0.114524	-0.0277595	-0.105825	-0.078959	0.0318648	0.0517161	-0.0594338	-0.110533	-0.0648621	-0.0473275	0.0336819	-0.0326083	-0.0207376	0.0183165	-0.0169663	-0.0692505	0.0415847	0.10928	0.100338	0.0914037	0.12281	0.104273	0.249257	0.380408	0.719073	0.716894	0.17733	0.0710534	0.113691	0.180267	-0.0410705	-0.00980758	0.141293	0.018729	0.0143462	0.0574348	0.0368954	0.00805237	0.0467558	0.0297943	-0.083757	-0.100191	-0.0748256
28	0.0320335	-0.0333964	-0.0445315	-0.0696339	-0.0229753	-0.0957863	-0.108277	-0.0258851	-0.0988994	-0.0734287	0.0242185	0.0239579	-0.0795058	-0.098528	-0.0598686	-0.0345817	0.0345172	-0.0244129	-0.0271848	0.024335	-0.0301412	-0.063063	0.0526711	0.118615	0.116888	0.086056	0.136146	0.0919773	0.231557	0.364908	0.667518	0.64563	0.165717	0.0418792	0.0938859	0.174156	-0.0513684	-0.0186313	0.122596	0.00946921	0.0306793	0.0514658	0.0489165	0.00398115	0.0390956	0.0220328	-0.0832323	-0.0904179	-0.0771433
29	0.0384209	-0.0444047	-0.0431546	-0.0717576	-0.028408	-0.086553	-0.0954158	-0.0204993	-0.0838655	-0.0728226	0.00777979	0.00687978	-0.0799211	-0.0883636	-0.0633427	-0.0290556	0.0414025	-0.0196939	-0.0353941	0.0301844	-0.0362531	-0.0544746	0.0564616	0.114526	0.125684	0.0790537	0.142438	0.100052	0.190595	0.341332	0.628905	0.605592	0.146545	0.0294215	0.0809049	0.167449	-0.0563216	-0.0217002	0.0989512	0.00339468	0.0459636	0.0380503	0.0555297	0.00896115	0.0303985	0.0136825	-0.0783616	-0.0804128	-0.0810196
30	0.03913	-0.053594	-0.0397157	-0.0703851	-0.0405644	-0.065436	-0.0835474	-0.0135675	-0.066023	-0.076411	-0.00973909	-0.0093289	-0.0779654	-0.0774466	-0.07491	-0.0180531	0.0372772	-0.00581875	-0.0515202	0.0350249	-0.0356848	-0.0515997	0.0498818	0.108255	0.135961	0.0651723	0.14156	0.115668	0.133688	0.317821	0.554626	0.578141	0.128806	0.0316992	0.0566831	0.158948	-0.0516128	-0.0195951	0.0671651	0.011769	0.0563469	0.0272973	0.061957	0.0165387	0.018932	0.00324023	-0.0724347	-0.0707695	-0.0793096
contact 3
	time
frequency	-1.5	-1.45	-1.4	-1.35	-1.3	-1.25	-1.2	-1.15	-1.1	-1.05	-1	-0.95	-0.9	-0.85	-0.8	-0.75	-0.7	-0.65	-0.6	-0.55	-0.5	-0.45	-0.4	-0.35	-0.3	-0.25	-0.2	-0.15	-0.1	-0.05	0	0.05	0.1	0.15	0.2	0.25	0.3	0.35	0.4	0.45	0.5	0.55	0.6	0.65	0.7	0.75	0.8	0.85	0.9
1	0.0117787	0.00889588	0.0062675	0.00390104	0.00180022	-3.50365e-05	-0.00162066	-0.00297868	-0.00413674	-0.00512514	-0.00597291	-0.00670092	-0.00731648	-0.00781509	-0.00820016	-0.00848107	-0.00866731	-0.00877508	-0.00882081	-0.00881697	-0.00876665	-0.00866748	-0.00851801	-0.00831877	-0.00807464	-0.0077882	-0.00745945	-0.00708902	-0.00668151	-0.00623923	-0.0057603	-0.00523053	-0.00464037	-0.00399339	-0.00329864	-0.00257167	-0.00182169	-0.00104789	-0.000246056	0.000584078	0.00143913	0.00231887	0.0032156	0.00411993	0.00502528	0.00592353	0.00679994	0.0076364	0.00842167
2	-0.065454	-0.0662718	-0.065041	-0.0617843	-0.0566837	-0.0498736	-0.0413916	-0.0312989	-0.0198704	-0.00764546	0.00480349	0.0170931	0.0290341	0.0404917	0.0512712	0.0610613	0.0695132	0.0762585	0.0809653	0.0835294	0.0842064	0.0835806	0.0822395	0.0805531	0.0786215	0.0762771	0.0732843	0.069542	0.0651613	0.0605396	0.0562059	0.0526466	0.0501788	0.0488514	0.048464	0.0487379	0.0493693	0.0500732	0.0508549	0.0519888	0.0537081	0.0559558	0.0583906	0.0605177	0.0619312	0.0623261	0.0614749	0.0592993	0.0557919
3	-0.055832	-0.0386751	-0.0198204	-1.96441e-05	0.0197508	0.038134	0.0536468	0.0656812	0.0750744	0.0823889	0.0872264	0.0885732	0.086103	0.0808928	0.0748357	0.0694955	0.0652758	0.0613392	0.0564382	0.0498277	0.0416938	0.0326514	0.0236817	0.0164638	0.0126502	0.0122724	0.0141119	0.0168925	0.0203045	0.0254062	0.0335011	0.0446836	0.0573255	0.0693905	0.0796575	0.0882651	0.0966192	0.10548	0.11408	0.120849	0.124549	0.125337	0.124303	0.122384	0.119762	0.116279	0.111222	0.104174	0.0955251
4	-0.0401651	-0.0248732	-0.0082904	0.00939561	0.0289977	0.0486811	0.065742	0.079621	0.0911131	0.100475	0.107443	0.111554	0.111889	0.108803	0.104674	0.10206	0.101772	0.103843	0.10794	0.112346	0.114715	0.11217	0.103811	0.0918406	0.0787965	0.0661633	0.0562185	0.0512697	0.050761	0.0518821	0.0536039	0.0563876	0.0586189	0.0570855	0.0517822	0.0469449	0.0463056	0.0510271	0.0609053	0.0759804	0.094881	0.1148	0.132398	0.145417	0.152404	0.150917	0.139397	0.119707	0.0958321
5	-0.0738209	-0.0518878	-0.0298484	-0.00787913	0.0167991	0.0413035	0.0602594	0.0733276	0.0807122	0.0818613	0.0801815	0.0776635	0.0717516	0.0630634	0.0578897	0.0580584	0.063382	0.072991	0.0834052	0.0914891	0.095877	0.0945626	0.0850199	0.0721361	0.0607817	0.048974	0.0381607	0.036617	0.0457458	0.0606928	0.0828191	0.115388	0.151232	0.179598	0.196792	0.203781	0.204057	0.200152	0.191115	0.178666	0.171276	0.168755	0.166464	0.165253	0.166189	0.163876	0.153798	0.13612	0.113908
6	-0.0997319	-0.0614421	-0.0229854	0.00829916	0.0310329	0.0427848	0.0380561	0.0249673	0.0219683	0.0319985	0.0490865	0.070194	0.0876171	0.100564	0.118829	0.136656	0.148171	0.158071	0.16619	0.168095	0.161997	0.154931	0.145	0.131878	0.120278	0.10222	0.0801362	0.076102	0.0917625	0.1171	0.153854	0.198052	0.23324	0.250285	0.251207	0.238316	0.218307	0.195616	0.172633	0.152353	0.136691	0.126144	0.115631	0.105748	0.10312	0.101749	0.0910119	0.0683099	0.0417001
7	-0.0715929	-0.0507389	-0.0208992	0.00660054	0.0212737	0.0282016	0.0248207	0.0138919	0.013488	0.0314904	0.0672161	0.111232	0.141413	0.156145	0.166784	0.168604	0.172649	0.180592	0.188246	0.193508	0.194134	0.203202	0.212387	0.212125	0.211814	0.211592	0.206119	0.203455	0.202864	0.201623	0.212511	0.230381	0.235246	0.215648	0.176608	0.137284	0.112474	0.100467	0.0961558	0.0939976	0.0924654	0.093191	0.0960608	0.0926982	0.0872094	0.0852829	0.0865838	0.085654	0.0793731
8	-8.59828e-05	-0.00734553	-0.019968	-0.0202435	-0.00684047	0.00826837	0.0132822	0.0217598	0.0409226	0.0710404	0.108603	0.146019	0.160658	0.157405	0.148227	0.136521	0.138783	0.154816	0.184528	0.206289	0.197316	0.182274	0.176407	0.192684	0.221583	0.245169	0.246331	0.224022	0.209245	0.216762	0.241807	0.255435	0.236395	0.192096	0.140667	0.0944173	0.0624021	0.0461845	0.055108	0.0714807	0.0839415	0.0804052	0.0704352	0.065024	0.07188	0.0860059	0.0948094	0.0905508	0.0829316
9	0.0404854	0.0270171	0.00593061	-0.00456359	-0.00416853	0.000717357	0.000812472	0.00238792	0.00868839	0.0301423	0.059099	0.0900295	0.107578	0.11852	0.116998	0.10979	0.115633	0.131786	0.150757	0.157234	0.14791	0.137348	0.133891	0.153739	0.195363	0.230557	0.240095	0.229326	0.249208	0.296577	0.336812	0.334636	0.287607	0.224069	0.170816	0.136672	0.108881	0.0752084	0.0582802	0.0604163	0.0709581	0.0816682	0.100482	0.121728	0.132152	0.127788	0.104256	0.0701594	0.0530935
10	0.0150076	0.00453079	-0.00290594	-0.0115521	-0.0211975	-0.0242049	-0.0200299	-0.0179733	-0.0217924	-0.0148385	0.000970103	0.0229119	0.0369491	0.0443408	0.0453176	0.0568885	0.0774119	0.0924793	0.0984704	0.0945787	0.0982014	0.115662	0.132104	0.142322	0.165203	0.197001	0.230569	0.276397	0.395637	0.54702	0.63963	0.603275	0.463233	0.315451	0.225555	0.187075	0.164799	0.140822	0.118872	0.114156	0.127432	0.152584	0.176006	0.186103	0.178401	0.154872	0.11602	0.0809487	0.0686543
11	-0.0468532	-0.063155	-0.0626747	-0.0603223	-0.0638194	-0.0658238	-0.0620966	-0.0557117	-0.0597088	-0.0672907	-0.0663742	-0.0475267	-0.0330317	-0.0283566	-0.0237675	0.00388919	0.0421711	0.0654779	0.0668537	0.0651535	0.0796126	0.11439	0.153844	0.166235	0.171824	0.185523	0.221906	0.333712	0.643982	1.06148	1.32203	1.21058	0.841101	0.508507	0.346946	0.296112	0.275693	0.260626	0.236934	0.221061	0.221212	0.240295	0.248538	0.234214	0.201698	0.165036	0.127376	0.09806	0.0821666
12	-0.13405	-0.156975	-0.152626	-0.13428	-0.11795	-0.112499	-0.115757	-0.114224	-0.118818	-0.134247	-0.144919	-0.123636	-0.0919066	-0.075909	-0.0613782	-0.0195267	0.0382099	0.0766684	0.0790511	0.0833497	0.11135	0.151302	0.199411	0.226059	0.241669	0.250634	0.28491	0.479493	1.05889	1.85198	2.29905	2.00148	1.28124	0.725668	0.501199	0.441684	0.408947	0.379955	0.337004	0.299758	0.276475	0.271548	0.254377	0.221195	0.170238	0.121123	0.0835521	0.0540462	0.0244317
13	-0.197298	-0.220086	-0.212085	-0.177537	-0.143759	-0.133765	-0.146228	-0.160657	-0.174051	-0.18318	-0.189889	-0.163804	-0.113113	-0.0796364	-0.0536431	0.000166769	0.0688574	0.114439	0.127789	0.148671	0.184344	0.216416	0.259483	0.302037	0.345638	0.371363	0.431798	0.707202	1.45834	2.46496	2.96402	2.4724	1.50258	0.833476	0.592816	0.518022	0.460657	0.405691	0.336868	0.277738	0.236184	0.212279	0.175887	0.133436	0.0832742	0.029409	-0.0101229	-0.0401959	-0.0802259
14	-0.214215	-0.231572	-0.218706	-0.169503	-0.133969	-0.128065	-0.146093	-0.17568	-0.198923	-0.195786	-0.188024	-0.154025	-0.100919	-0.0619305	-0.0272556	0.035976	0.10438	0.149419	0.178033	0.214376	0.249638	0.269409	0.301128	0.354294	0.41779	0.46547	0.561237	0.873426	1.63174	2.63346	3.07292	2.465	1.42966	0.787453	0.571944	0.488727	0.414793	0.344887	0.266026	0.196543	0.146212	0.121818	0.0854846	0.0393342	-0.00562828	-0.0545581	-0.0931951	-0.120625	-0.159097
15	-0.203949	-0.214759	-0.193212	-0.135289	-0.109087	-0.112836	-0.13255	-0.169097	-0.19566	-0.185276	-0.161056	-0.11805	-0.0763594	-0.0453481	-0.00113798	0.065826	0.13093	0.175302	0.217509	0.261072	0.290914	0.299616	0.320889	0.375865	0.445832	0.514051	0.639835	0.95931	1.64694	2.51717	2.85514	2.22216	1.25439	0.691872	0.497178	0.41548	0.337503	0.266506	0.195504	0.122928	0.0694932	0.0505622	0.0266705	-0.0225368	-0.0694717	-0.106176	-0.143315	-0.168932	-0.196711
16	-0.183147	-0.185163	-0.150915	-0.0916711	-0.0803572	-0.0969883	-0.1136	-0.148532	-0.173164	-0.161241	-0.122352	-0.0736127	-0.0478022	-0.0338564	0.0147292	0.0801442	0.144265	0.19098	0.241387	0.282099	0.301964	0.304697	0.3197	0.363284	0.42925	0.515228	0.650369	0.951992	1.5344	2.24574	2.50926	1.89801	1.04528	0.580521	0.400976	0.33232	0.261854	0.204068	0.152425	0.0789081	0.0264525	0.0138217	0.0068633	-0.0476006	-0.100513	-0.122356	-0.16189	-0.186799	-0.19668
17	-0.158914	-0.151041	-0.10219	-0.0506536	-0.0530233	-0.0812654	-0.0909025	-0.118287	-0.143135	-0.127764	-0.0776467	-0.0309544	-0.0192011	-0.0229946	0.0205361	0.0767073	0.142402	0.193015	0.246586	0.27762	0.280616	0.286068	0.300569	0.31981	0.374506	0.472854	0.599122	0.865762	1.33421	1.87804	2.11566	1.54794	0.837016	0.474369	0.305878	0.257625	0.199969	0.165892	0.139287	0.0646767	0.0154722	0.0085898	0.0162728	-0.0440114	-0.0991388	-0.109267	-0.155829	-0.180824	-0.166426
18	-0.1311	-0.110929	-0.0524524	-0.0187716	-0.0304866	-0.0637572	-0.0639265	-0.0852375	-0.11239	-0.0824258	-0.0283545	0.00489884	0.00537437	-0.00703405	0.0198967	0.0593374	0.124273	0.176714	0.230014	0.242135	0.223038	0.243415	0.262284	0.250934	0.292153	0.395597	0.496502	0.726706	1.07627	1.43066	1.64709	1.1227	0.612647	0.35877	0.211344	0.189637	0.144085	0.141205	0.138886	0.0651216	0.0221966	0.0240387	0.0387692	-0.0243444	-0.0701623	-0.0791075	-0.132249	-0.153179	-0.110019
19	-0.100696	-0.0814373	-0.0237977	-0.0045516	-0.0102206	-0.0462495	-0.0379028	-0.0556848	-0.0870538	-0.0473013	0.00733619	0.0221625	0.0203204	0.00987916	0.00805115	0.0313923	0.0838802	0.138442	0.185873	0.185344	0.145285	0.181279	0.21094	0.180178	0.202298	0.288335	0.357401	0.513623	0.779909	0.960832	1.24899	0.813547	0.450788	0.281047	0.149692	0.14704	0.106319	0.122802	0.150754	0.0785266	0.0398408	0.0474261	0.0704851	0.0155576	-0.0217708	-0.0426614	-0.0898152	-0.115078	-0.0493994
20	-0.0759126	-0.056913	-0.0116403	-0.00169241	-0.00245366	-0.0365769	-0.0196235	-0.0489496	-0.0683114	-0.0196835	0.0286184	0.0244247	0.0248904	0.0254915	-0.00148089	0.0146671	0.0453826	0.0988682	0.141123	0.117608	0.0742668	0.128194	0.163162	0.127204	0.147543	0.205824	0.237603	0.358827	0.566755	0.668356	0.969034	0.555197	0.327924	0.206107	0.118388	0.125783	0.0796789	0.110187	0.156892	0.0788317	0.0471089	0.0701105	0.0943618	0.0468934	0.0184544	-0.0172784	-0.0575028	-0.0759729	-0.00133841
21	-0.0554465	-0.0457528	-0.0135675	-0.00148726	0.00198266	-0.0287067	-0.0145262	-0.0543288	-0.0505704	-0.0121953	0.0330851	0.0173687	0.0247952	0.0356785	-0.0118008	0.00547919	0.00988403	0.0654648	0.100628	0.0608279	0.0228714	0.081076	0.121522	0.092165	0.115563	0.141432	0.143335	0.234473	0.402743	0.518636	0.778938	0.43476	0.258433	0.155387	0.1178	0.117593	0.0634126	0.0938474	0.161202	0.0773586	0.0461019	0.0886825	0.114624	0.0753845	0.0466478	-0.00325813	-0.0306066	-0.0480824	0.0235549
22	-0.0446118	-0.0479816	-0.019748	0.00224729	0.00842892	-0.0304736	-0.0191804	-0.0685856	-0.0389492	-0.0198314	0.0255475	0.00711472	0.0218244	0.0403561	-0.0178768	0.00346476	-0.0109244	0.0420648	0.0803346	0.0356223	5.74198e-05	0.0510899	0.0935391	0.0697008	0.106333	0.115707	0.0982313	0.158606	0.337793	0.495174	0.732912	0.424352	0.242129	0.128713	0.133103	0.116199	0.0585544	0.0734316	0.162893	0.075346	0.0337843	0.0939105	0.129873	0.0923083	0.0541362	0.000714348	-0.0175871	-0.044464	0.0260632
23	-0.0397409	-0.0556967	-0.0276075	0.0128905	0.0122874	-0.0323708	-0.0265242	-0.0818916	-0.0310558	-0.0263047	0.0125122	-0.00574495	0.0218071	0.0416924	-0.0215635	0.00514362	-0.020034	0.0259371	0.0704218	0.0186549	-0.00666605	0.0304874	0.0683774	0.0504817	0.0988943	0.103111	0.0741533	0.116454	0.288559	0.5636	0.702973	0.435955	0.238848	0.106151	0.152287	0.115613	0.0566251	0.0647835	0.162028	0.0713184	0.0241988	0.0964022	0.141347	0.0996208	0.0480406	0.00107129	-0.0132479	-0.0434973	0.0216373
24	-0.0410624	-0.0690456	-0.0325121	0.0310929	0.0118299	-0.0348651	-0.0343379	-0.0882223	-0.0265628	-0.0321823	-0.00223797	-0.0198152	0.0275977	0.0349994	-0.0219737	0.0122993	-0.0205346	0.0181888	0.0658469	0.0118607	-0.00277434	0.0190074	0.0466924	0.037341	0.0922126	0.0987986	0.0655581	0.105227	0.256061	0.679902	0.694742	0.439561	0.234554	0.0997729	0.164686	0.116186	0.0604751	0.0665658	0.158684	0.0632771	0.0191651	0.100416	0.148589	0.0965389	0.0293604	0.000827884	-0.0157138	-0.0444928	0.0127116
25	-0.0460896	-0.0826511	-0.0369475	0.0469723	0.0145572	-0.0421348	-0.03516	-0.0880101	-0.0282787	-0.0305379	-0.0122003	-0.0330143	0.0316748	0.0292055	-0.0204586	0.0153476	-0.0209211	0.00472351	0.0623507	0.0179873	0.00126917	0.0105479	0.0306038	0.0234619	0.081143	0.102846	0.0677407	0.0866709	0.246522	0.73624	0.705618	0.442092	0.23496	0.101521	0.174898	0.114863	0.0673089	0.0708761	0.152118	0.0632447	0.0134949	0.0962906	0.148254	0.0873839	0.0105689	0.00161674	-0.0141097	-0.0537003	0.003391
26	-0.052424	-0.0929526	-0.0403998	0.0599793	0.0149929	-0.0494466	-0.0298461	-0.0831973	-0.0302194	-0.0218465	-0.0185719	-0.0430619	0.0367454	0.0222001	-0.0189427	0.0166987	-0.022043	-0.0100102	0.0556088	0.02655	0.00332999	0.00518267	0.0205025	0.0150544	0.0683846	0.107165	0.0717728	0.0727207	0.238542	0.756587	0.707931	0.422544	0.229125	0.107793	0.18442	0.11428	0.071807	0.0797104	0.142242	0.0649199	0.00721965	0.0945156	0.141044	0.0746803	-0.00568411	0.00301242	-0.010375	-0.0619359	-0.0043563
27	-0.0621496	-0.0981095	-0.0509287	0.0671346	0.0207377	-0.0493694	-0.0250853	-0.0713833	-0.0346746	-0.00573828	-0.0238961	-0.0500394	0.0326303	0.0208382	-0.0244555	0.0154035	-0.0158784	-0.0245236	0.0449132	0.0326395	0.00882918	0.000443108	0.0130173	0.00795223	0.0466511	0.111763	0.075985	0.0541862	0.223374	0.71802	0.713114	0.4143	0.215467	0.10739	0.195602	0.115247	0.0720501	0.0893989	0.125642	0.0737317	-0.000873986	0.0847726	0.134251	0.0612806	-0.0131327	0.000682936	-0.00662076	-0.0658785	-0.0185412
28	-0.067445	-0.098042	-0.0455182	0.077196	0.0173252	-0.0531964	-0.0129103	-0.0645806	-0.0251249	0.00463513	-0.0275854	-0.05142	0.045438	0.00254381	-0.026317	0.0159003	-0.0189687	-0.0299189	0.0309191	0.0385551	0.00367958	-0.00293735	0.0107673	0.0089833	0.0338711	0.104021	0.0724706	0.0580902	0.211763	0.657799	0.695867	0.332568	0.178322	0.124225	0.193448	0.104755	0.0708957	0.098478	0.110981	0.065153	-0.0143697	0.10062	0.111404	0.043116	-0.0245444	-0.000120545	-0.00475616	-0.0725146	-0.0231518
29	-0.0656715	-0.0918264	-0.0443873	0.0804676	0.0147661	-0.0577227	-0.00151825	-0.0605601	-0.0187755	0.0189919	-0.0295325	-0.0495415	0.0512152	-0.00315817	-0.0310328	0.0100858	-0.0203532	-0.038597	0.0189933	0.0391275	-0.00103671	-0.00282997	0.0114794	0.0137962	0.0172867	0.0963017	0.0647886	0.0514338	0.193696	0.592027	0.654665	0.266699	0.156136	0.120184	0.19646	0.0963916	0.0550464	0.0966025	0.0981339	0.0615403	-0.0291445	0.107437	0.0945471	0.0319234	-0.0231018	-0.00493638	-0.00507425	-0.0751705	-0.0310764
30	-0.0603717	-0.0801527	-0.0467751	0.08268	0.0206073	-0.0537231	0.00484109	-0.04961	-0.0161903	0.0345754	-0.025598	-0.0456193	0.0493161	0.000987282	-0.0419941	0.00790228	-0.0156936	-0.0420971	0.00178249	0.033927	-0.00105373	-0.0023058	0.00898497	0.0180077	-0.00475164	0.0868967	0.0502067	0.0453609	0.166049	0.481517	0.628675	0.21865	0.130386	0.101281	0.196232	0.0879667	0.038452	0.0885472	0.0865622	0.058244	-0.0424	0.100665	0.0911053	0.0196648	-0.0116267	-0.0152908	-0.00369614	-0.074769	-0.0475613
contact 4
	time
frequency	-1.5	-1.45	-1.4	-1.35	-1.3	-1.25	-1.2	-1.15	-1.1	-1.05	-1	-0.95	-0.9	-0.85	-0.8	-0.75	-0.7	-0.65	-0.6	-0.55	-0.5	-0.45	-0.4	-0.35	-0.3	-0.25	-0.2	-0.15	-0.1	-0.05	0	0.05	0.1	0.15	0.2	0.25	0.3	0.35	0.4	0.45	0.5	0.55	0.6	0.65	0.7	0.75	0.8	0.85	0.9
1	-0.0157211	-0.0147448	-0.0134519	-0.0118322	-0.00987604	-0.00758317	-0.00496031	-0.00201558	0.00122814	0.00473215	0.00844957	0.0123182	0.0162711	0.020238	0.0241513	0.0279482	0.0315714	0.0349669	0.0380842	0.0408851	0.0433376	0.0454152	0.0470978	0.0483684	0.0492156	0.0496272	0.0495927	0.0490973	0.0481261	0.0466657	0.0447081	0.042251	0.0392998	0.0358725	0.0320026	0.0277307	0.023102	0.0181553	0.0129227	0.00743822	0.00174007	-0.00412913	-0.0101252	-0.0161912	-0.0222612	-0.0282691	-0.0341501	-0.0398365	-0.045269
2	0.0534923	0.0637191	0.0742154	0.0842552	0.0931673	0.100525	0.106149	0.110132	0.112849	0.114933	0.11687	0.118756	0.120186	0.120657	0.11997	0.118343	0.116493	0.115364	0.115547	0.117142	0.120057	0.12403	0.128496	0.132877	0.136617	0.139099	0.139872	0.138803	0.135908	0.13112	0.124378	0.115634	0.104948	0.092491	0.0785637	0.0634512	0.0473551	0.0306154	0.0136232	-0.00319337	-0.0193479	-0.0343956	-0.0480131	-0.0599035	-0.069757	-0.0773937	-0.0826829	-0.0855216	-0.0860583
3	0.00136514	0.0070469	0.0163486	0.0283341	0.0424032	0.0581217	0.0742483	0.0892644	0.102455	0.112922	0.120129	0.124496	0.126302	0.125339	0.121013	0.113725	0.104214	0.0916852	0.0743965	0.0527043	0.0309079	0.0137902	0.00394203	0.000669733	0.00123392	0.0032953	0.00692974	0.0140887	0.0261845	0.0424998	0.0598213	0.0737267	0.0817649	0.0846773	0.084405	0.0820019	0.0767926	0.0671868	0.0530113	0.0364863	0.0203628	0.00694368	-0.00291588	-0.00894697	-0.0114379	-0.0112519	-0.00926901	-0.0063164	-0.00277601
4	0.100626	0.132972	0.156574	0.168432	0.170276	0.164444	0.150914	0.131043	0.106703	0.0802452	0.0544568	0.0328575	0.0182105	0.0117003	0.010536	0.0127919	0.0186525	0.0246197	0.0284197	0.0310874	0.0333641	0.0363628	0.0421939	0.0512618	0.0598748	0.0655047	0.0722763	0.0893952	0.118312	0.150416	0.175658	0.19066	0.195308	0.190167	0.17642	0.156378	0.133509	0.110372	0.0873546	0.064589	0.044188	0.0280573	0.0160502	0.00771082	0.00138181	-0.0042337	-0.00828581	-0.00818768	-0.00279456
5	0.0615307	0.0860807	0.106709	0.123658	0.137055	0.144841	0.150435	0.154873	0.154646	0.145195	0.12482	0.0969047	0.066846	0.0391052	0.0206115	0.0189309	0.0350629	0.0664914	0.103799	0.136478	0.159222	0.169213	0.168167	0.161151	0.153718	0.143771	0.129038	0.1172	0.117905	0.126251	0.137567	0.156045	0.179598	0.194914	0.191428	0.175189	0.152331	0.121045	0.0849205	0.0519491	0.0206405	-0.00509226	-0.0199927	-0.0248749	-0.0234431	-0.0195754	-0.0157066	-0.0128841	-0.0140596
6	-0.00677691	0.00952032	0.035657	0.0646394	0.0971245	0.123711	0.143801	0.159343	0.174354	0.188782	0.191851	0.182796	0.167904	0.149667	0.133411	0.125948	0.126537	0.134359	0.141744	0.13768	0.122166	0.100419	0.0757626	0.0560629	0.0462049	0.0424226	0.0429498	0.0512917	0.0696049	0.0889965	0.108789	0.148456	0.204768	0.251336	0.271454	0.270032	0.251869	0.207103	0.151256	0.102764	0.0573207	0.0211621	-0.00164841	-0.0121033	-0.0101088	-0.0013939	0.0086339	0.0112632	0.00332757
7	0.0547533	0.0652999	0.0672956	0.065949	0.0665781	0.060667	0.0610184	0.0727408	0.100239	0.136041	0.152719	0.152155	0.131956	0.086866	0.0402825	0.015722	0.016304	0.0365476	0.0733354	0.113629	0.131928	0.121829	0.0991687	0.0841513	0.079093	0.079619	0.0806923	0.0854709	0.0978844	0.123667	0.158607	0.211756	0.283143	0.340111	0.360022	0.349763	0.321725	0.26711	0.196031	0.127925	0.0698172	0.0435064	0.0454738	0.0660356	0.0882776	0.0844127	0.0586874	0.0271243	0.00179636
8	0.168893	0.186119	0.175128	0.137273	0.0958255	0.0678753	0.0571468	0.0570852	0.0712834	0.112896	0.153309	0.165432	0.140152	0.0785723	0.0216069	-0.00950644	-0.00554788	0.029057	0.0840908	0.139601	0.159585	0.158615	0.162085	0.185161	0.212397	0.233375	0.224399	0.201518	0.187064	0.207607	0.261315	0.331416	0.391354	0.409852	0.395466	0.357682	0.294059	0.208472	0.137279	0.106844	0.100275	0.10632	0.111653	0.125421	0.136181	0.120437	0.0782856	0.0232511	-0.00997748
9	0.199422	0.213003	0.200501	0.166501	0.120273	0.0765949	0.0535027	0.0534124	0.0663043	0.092454	0.117973	0.126198	0.121065	0.094894	0.075118	0.0667737	0.0706121	0.084501	0.106718	0.12226	0.112285	0.0988488	0.11356	0.169824	0.242322	0.320868	0.367629	0.375589	0.376246	0.404095	0.456173	0.493182	0.492191	0.461216	0.406709	0.331949	0.252725	0.18418	0.13523	0.111847	0.103509	0.0959543	0.0833276	0.0831498	0.0865517	0.0751377	0.0439	0.00120277	-0.0326252
10	0.137112	0.156681	0.156976	0.137128	0.110306	0.0855344	0.0645837	0.0622383	0.069299	0.068836	0.060499	0.0579042	0.0701615	0.0767623	0.0803617	0.0826647	0.088634	0.0899211	0.0962692	0.0935046	0.0685338	0.0487688	0.0617453	0.123959	0.20567	0.297179	0.401659	0.526272	0.667314	0.791323	0.855438	0.81771	0.682733	0.516707	0.375561	0.277525	0.204146	0.154647	0.128206	0.10672	0.077449	0.0545673	0.0427487	0.0413937	0.0330364	0.0151599	-0.00542305	-0.0261498	-0.0463405
11	0.0611112	0.0880103	0.0888135	0.0790989	0.0695559	0.0636765	0.0578128	0.0645887	0.0691612	0.0436043	0.00730774	-0.0122501	0.00740319	0.0427631	0.0637723	0.0585064	0.052694	0.0614463	0.0791792	0.0760666	0.0505844	0.0363309	0.0516154	0.110232	0.184444	0.261039	0.366023	0.585574	0.955188	1.3429	1.51757	1.35693	0.961393	0.574703	0.350822	0.257849	0.199339	0.152161	0.126078	0.104232	0.0723716	0.0461302	0.0295943	0.0163938	0.00198746	-0.0135787	-0.024733	-0.0307452	-0.0375258
12	-0.00417192	0.0177325	0.0163376	0.0207407	0.0132988	-0.00247949	-4.39749e-06	0.0330746	0.0428982	0.0016809	-0.0580211	-0.087315	-0.0552932	-0.00205532	0.028089	0.0208219	0.0119352	0.0360744	0.0705388	0.0732045	0.0545211	0.0522969	0.0854065	0.15849	0.223812	0.263587	0.307087	0.528418	1.1528	1.96987	2.35803	1.95962	1.16011	0.557019	0.330073	0.274311	0.23205	0.17848	0.133214	0.104838	0.0847391	0.0625679	0.031845	-0.00422897	-0.0174418	-0.020859	-0.0237478	-0.013904	-0.0138812
13	-0.0341672	-0.0268095	-0.0187233	0.00233662	-0.0173529	-0.0638691	-0.0738457	-0.0200347	0.0119053	-0.0367008	-0.107485	-0.128046	-0.0858741	-0.0330391	-0.00556759	-0.00346842	0.00748131	0.0430819	0.0841636	0.100406	0.0949553	0.105811	0.155895	0.244945	0.300558	0.298019	0.277183	0.444407	1.20353	2.41431	3.00737	2.35231	1.19017	0.49385	0.328516	0.315236	0.286083	0.215125	0.140292	0.0998015	0.0937179	0.0845486	0.0399283	-0.00558882	-0.0148455	-0.0191058	-0.0164578	0.0116358	0.0175012
14	-0.0331895	-0.0277916	-0.0143134	0.019443	-0.00725338	-0.0825453	-0.1159	-0.0549415	0.00457274	-0.0465967	-0.114421	-0.12353	-0.072484	-0.0270065	-0.0183052	-0.00191144	0.030351	0.071243	0.11344	0.134717	0.137212	0.163605	0.220895	0.299799	0.344683	0.331808	0.28558	0.390552	1.11702	2.47319	3.14979	2.3463	1.04418	0.394803	0.313745	0.344433	0.317716	0.222833	0.130708	0.0856359	0.0814948	0.0791052	0.0389693	0.0115706	0.00407887	-0.0169155	-0.0169146	0.0198173	0.0316107
15	-0.0216237	0.00173173	0.0137382	0.048714	0.0255091	-0.0617243	-0.113977	-0.0530566	0.0208173	-0.0281171	-0.0911613	-0.0854359	-0.0212691	0.00966857	-0.00674087	0.0234559	0.0636446	0.103401	0.139961	0.150928	0.161404	0.203521	0.26032	0.298614	0.333055	0.348116	0.318085	0.381884	0.997128	2.21641	2.81797	2.02723	0.854187	0.304395	0.281833	0.348917	0.320851	0.20539	0.120757	0.0905706	0.0751251	0.0598837	0.0373669	0.0407529	0.0345213	0.0034458	-0.00220286	0.0132655	0.014328
16	-0.00159363	0.0375388	0.0508081	0.0761743	0.0608543	-0.0247877	-0.0896377	-0.0315763	0.0498203	0.00539809	-0.0641132	-0.0381995	0.048302	0.0552272	0.0187016	0.0553707	0.0913508	0.12005	0.140447	0.141424	0.162681	0.21615	0.263304	0.256775	0.283934	0.349009	0.347238	0.373929	0.834805	1.79739	2.24081	1.56251	0.656196	0.232308	0.240763	0.330223	0.302689	0.181309	0.114697	0.122917	0.0932638	0.0529189	0.046539	0.0696044	0.06964	0.0486145	0.0329862	-0.00137544	-0.0263599
17	0.0377829	0.0647792	0.0898094	0.0980342	0.0836248	0.00876281	-0.0643631	-0.0210028	0.0751001	0.0417705	-0.0428524	0.00318173	0.100901	0.0866919	0.0464976	0.0751756	0.103838	0.116684	0.113864	0.120721	0.154224	0.215893	0.247341	0.215308	0.239736	0.34738	0.363082	0.360949	0.647463	1.3568	1.65362	1.13952	0.49088	0.200304	0.211132	0.305716	0.277477	0.164333	0.111634	0.159768	0.129801	0.0727996	0.0733338	0.0931111	0.100001	0.103893	0.0777166	-0.0146456	-0.0642451
18	0.0917255	0.079311	0.122964	0.108239	0.0870775	0.023342	-0.0489933	-0.0246828	0.0900902	0.0689374	-0.0246499	0.0377137	0.109508	0.0941786	0.0730229	0.0752288	0.0950011	0.0948661	0.0760437	0.102401	0.137901	0.211898	0.224419	0.187041	0.217645	0.339795	0.364154	0.353486	0.490981	0.969243	1.15714	0.805788	0.366426	0.197386	0.200445	0.281242	0.238888	0.137181	0.108409	0.174268	0.152997	0.102119	0.106032	0.105356	0.114855	0.147433	0.107403	-0.0319549	-0.090148
19	0.139144	0.0888819	0.135751	0.116769	0.0838301	0.0355591	-0.0386851	-0.0376396	0.0936283	0.106858	0.000819956	0.0462125	0.0783311	0.0878676	0.10319	0.0614439	0.066952	0.0657772	0.0482155	0.0919756	0.108435	0.197475	0.217822	0.18083	0.203629	0.308645	0.358655	0.352819	0.350861	0.660338	0.881512	0.675794	0.32592	0.215029	0.193457	0.263164	0.205442	0.1078	0.0913858	0.166416	0.157718	0.129043	0.12706	0.107987	0.109961	0.164837	0.130385	-0.0311578	-0.0945477
20	0.168281	0.0885103	0.139245	0.119234	0.0764044	0.0367118	-0.0380371	-0.0284349	0.112825	0.137326	0.0224346	0.0489093	0.0400123	0.0820338	0.130575	0.0463171	0.037925	0.0309116	0.0402145	0.0893902	0.0750843	0.190188	0.220232	0.185653	0.203049	0.269634	0.353626	0.350558	0.297798	0.526448	0.784639	0.594914	0.300682	0.22011	0.195668	0.254918	0.16415	0.0578363	0.0789969	0.152961	0.146075	0.13904	0.127152	0.104588	0.100414	0.165366	0.12523	-0.0343619	-0.0912163
21	0.183678	0.0907863	0.130495	0.127203	0.0701639	0.0430785	-0.033435	-0.00729998	0.131172	0.17	0.0464652	0.0413388	0.0110629	0.0763078	0.157047	0.0389231	0.0118058	0.000877869	0.0400359	0.0826954	0.0435831	0.172743	0.229776	0.197331	0.19214	0.223261	0.34075	0.348795	0.295887	0.482202	0.768477	0.57376	0.298142	0.21798	0.194492	0.248819	0.131729	0.0125188	0.0648678	0.138595	0.135847	0.143155	0.115586	0.0985559	0.0856117	0.152033	0.111187	-0.0247144	-0.0875955
22	0.189323	0.0924797	0.118299	0.14144	0.0661866	0.0539287	-0.0284336	0.0166856	0.150915	0.201722	0.0666028	0.0359312	0.00131966	0.0665893	0.179625	0.0429922	0.000782985	-0.0235303	0.0417327	0.0731527	0.0195893	0.146551	0.242889	0.209765	0.174213	0.17942	0.321098	0.338993	0.343686	0.500502	0.80731	0.58344	0.301335	0.204625	0.195471	0.246022	0.119182	-0.024319	0.0511035	0.131832	0.130783	0.14028	0.103304	0.0910026	0.0703097	0.135516	0.092856	-0.013111	-0.0911834
23	0.186126	0.090371	0.109497	0.156208	0.0590508	0.0603534	-0.0240474	0.0443879	0.177468	0.217282	0.07914	0.0316708	-0.003412	0.0717065	0.188893	0.0485936	-0.00243424	-0.0337505	0.0490544	0.0562802	0.00397576	0.129759	0.25333	0.217554	0.150321	0.150958	0.304875	0.324243	0.390229	0.569057	0.843477	0.577502	0.29251	0.192296	0.200171	0.247601	0.1029	-0.046631	0.0510712	0.127805	0.135189	0.1376	0.0955407	0.081704	0.0613068	0.120588	0.0636226	-0.0102817	-0.0971692
24	0.175578	0.0834206	0.108184	0.169975	0.051076	0.0603793	-0.0168652	0.0772162	0.207566	0.215316	0.0831944	0.0265266	-0.00160935	0.091263	0.186322	0.0554638	-0.00158249	-0.0266561	0.0600262	0.0339439	-0.00374318	0.127987	0.263694	0.217649	0.116179	0.142059	0.289037	0.31734	0.42538	0.674171	0.861539	0.553177	0.265143	0.189261	0.206776	0.251699	0.0781115	-0.0465886	0.0617548	0.131194	0.142319	0.140687	0.088203	0.0731659	0.0575338	0.103725	0.0270445	-0.0132481	-0.104429
25	0.1574	0.0764618	0.109407	0.186078	0.0412846	0.0552824	-0.0151542	0.0931058	0.221657	0.209455	0.087145	0.0262045	0.00818034	0.0976902	0.179377	0.0628069	0.012745	-0.0124155	0.0629027	0.023361	-0.00751052	0.12451	0.275274	0.207484	0.0886851	0.136071	0.278365	0.294777	0.446875	0.725925	0.865252	0.532082	0.239912	0.182779	0.21895	0.252448	0.0709435	-0.030517	0.0734257	0.137914	0.145239	0.142599	0.0918205	0.0672	0.0554573	0.0902619	-0.00675491	-0.0150811	-0.111171
26	0.13386	0.070535	0.117059	0.200185	0.0299196	0.0437721	-0.015648	0.101224	0.224151	0.200182	0.0917414	0.0284192	0.0222856	0.101445	0.169577	0.0670605	0.0311064	0.00614761	0.0604759	0.0263487	-0.00852823	0.129305	0.286294	0.190346	0.0691384	0.135453	0.273595	0.267736	0.451417	0.741741	0.852894	0.504004	0.214169	0.179429	0.230696	0.250378	0.0677471	-0.0014079	0.0877075	0.146148	0.142267	0.147128	0.0972581	0.0646651	0.0561928	0.077343	-0.0376838	-0.0141342	-0.111578
27	0.107014	0.0684297	0.116535	0.216338	0.0188011	0.0270862	-0.0192683	0.0964994	0.210162	0.190896	0.0989551	0.0348509	0.0338531	0.0957188	0.157422	0.0717869	0.0511512	0.0257789	0.0478927	0.039476	-0.0121671	0.124589	0.294271	0.169997	0.0586094	0.127149	0.264655	0.234859	0.434806	0.71027	0.832624	0.486874	0.205118	0.160038	0.244606	0.238038	0.0817873	0.0235342	0.105875	0.142696	0.136205	0.148903	0.107089	0.0648968	0.0544729	0.0550641	-0.0599016	-0.0187526	-0.100439
28	0.0772806	0.0549907	0.141282	0.202273	0.00155095	0.00263648	-0.020574	0.0982478	0.195442	0.167423	0.103768	0.0314286	0.0494084	0.100649	0.140772	0.0669383	0.0676894	0.0323514	0.0395516	0.0530257	-0.0136049	0.151363	0.284654	0.136043	0.0511114	0.133721	0.253515	0.21051	0.423396	0.672367	0.774419	0.433258	0.171059	0.171841	0.23942	0.226094	0.0662754	0.0665811	0.115602	0.146208	0.11619	0.160354	0.102447	0.0586467	0.0525941	0.0364769	-0.0818564	-0.0147759	-0.0913284
29	0.0552637	0.0482019	0.155956	0.192892	-0.0188417	-0.0147489	-0.0261862	0.0902066	0.170043	0.159105	0.114542	0.0305913	0.0569167	0.0948282	0.128549	0.0540113	0.0776108	0.0270626	0.0249653	0.0768881	-0.012847	0.157889	0.274089	0.107295	0.0545949	0.129429	0.246385	0.184357	0.411299	0.602207	0.722566	0.399524	0.16045	0.172081	0.222265	0.21355	0.0633053	0.0871675	0.113629	0.140507	0.0944751	0.162483	0.0949466	0.0594648	0.0536496	0.0249956	-0.0891246	-0.0103703	-0.0758854
30	0.0384972	0.0409755	0.157639	0.190835	-0.0360789	-0.0259837	-0.0356298	0.0760586	0.141595	0.153885	0.129512	0.0327154	0.0561059	0.0864555	0.120445	0.0406196	0.0867514	0.018452	0.00734589	0.0998668	-0.0120939	0.149789	0.263654	0.0840081	0.0617274	0.119485	0.231839	0.168492	0.380685	0.523098	0.667889	0.385694	0.163917	0.163456	0.206397	0.193409	0.0783859	0.0907965	0.112633	0.127519	0.0734265	0.162991	0.0900691	0.0684456	0.0506271	0.00973909	-0.0835591	-0.0161762	-0.055149
contact 5
	time
frequency	-1.5	-1.45	-1.4	-1.35	-1.3	-1.25	-1.2	-1.15	-1.1	-1.05	-1	-0.95	-0.9	-0.85	-0.8	-0.75	-0.7	-0.65	-0.6	-0.55	-0.5	-0.45	-0.4	-0.35	-0.3	-0.25	-0.2	-0.15	-0.1	-0.05	0	0.05	0.1	0.15	0.2	0.25	0.3	0.35	0.4	0.45	0.5	0.55	0.6	0.65	0.7	0.75	0.8	0.85	0.9
1	-0.0329666	-0.0328196	-0.0326293	-0.0323633	-0.032007	-0.0315792	-0.0311148	-0.0306336	-0.0301417	-0.0296509	-0.0291855	-0.0287771	-0.0284163	-0.028061	-0.0276947	-0.0273187	-0.0269143	-0.0264614	-0.0259556	-0.0254106	-0.0248314	-0.0242194	-0.0235734	-0.0229138	-0.0222759	-0.02167	-0.0210891	-0.0205019	-0.0198725	-0.0191833	-0.0184172	-0.0175681	-0.0166316	-0.0156127	-0.0145317	-0.0134082	-0.012234	-0.010995	-0.00967926	-0.00824297	-0.0066397	-0.00480926	-0.00268554	-0.000221627	0.0026236	0.0059292	0.00978169	0.0143143	0.0197524
2	-0.0209978	-0.0427142	-0.0611682	-0.0766339	-0.0897362	-0.10109	-0.111151	-0.120171	-0.128575	-0.136577	-0.144062	-0.150863	-0.157059	-0.162955	-0.169055	-0.175693	-0.182931	-0.190506	-0.197852	-0.204166	-0.208762	-0.211031	-0.210745	-0.20817	-0.203853	-0.198471	-0.192479	-0.186078	-0.179051	-0.171315	-0.163187	-0.154984	-0.147221	-0.140255	-0.133895	-0.127885	-0.122155	-0.116666	-0.111713	-0.107374	-0.103786	-0.101067	-0.0990462	-0.0975203	-0.0963002	-0.0953594	-0.0949551	-0.0952196	-0.0957622
3	0.0354615	0.0314341	0.0206036	0.00425185	-0.0170089	-0.0424184	-0.0699449	-0.0965947	-0.119727	-0.137285	-0.147656	-0.149933	-0.144375	-0.1325	-0.116597	-0.100255	-0.0873835	-0.0791964	-0.0739757	-0.0692726	-0.0643067	-0.0590816	-0.0536042	-0.0475209	-0.0414974	-0.0357769	-0.0299023	-0.0243098	-0.0216473	-0.0240503	-0.0317038	-0.0432718	-0.0573391	-0.0741936	-0.0947693	-0.119161	-0.144341	-0.165054	-0.177261	-0.179595	-0.173396	-0.159898	-0.138994	-0.110959	-0.0772391	-0.0408038	-0.00471058	0.0286499	0.0591167
4	0.0061851	-0.0163347	-0.0397575	-0.0598564	-0.0766712	-0.093084	-0.107694	-0.114424	-0.11336	-0.111	-0.112839	-0.122462	-0.138695	-0.157225	-0.176076	-0.195067	-0.212454	-0.227901	-0.243792	-0.259857	-0.268794	-0.263013	-0.235604	-0.18256	-0.105183	-0.0112544	0.0858972	0.172664	0.237953	0.275358	0.281399	0.260516	0.223078	0.177788	0.130185	0.0835636	0.0431179	0.0148562	0.00213101	0.00595615	0.0218238	0.0432987	0.0645129	0.0816943	0.0920083	0.0904837	0.0767466	0.0549705	0.0351033
5	0.204132	0.139035	0.0733921	0.0223938	-0.00866247	-0.0312663	-0.0554916	-0.0788308	-0.102336	-0.127177	-0.148529	-0.159649	-0.159746	-0.152944	-0.14628	-0.14399	-0.146817	-0.156846	-0.167882	-0.166222	-0.145229	-0.116285	-0.0901399	-0.0737142	-0.0762699	-0.0951894	-0.109994	-0.106449	-0.0835846	-0.0399473	0.0193605	0.0740472	0.103504	0.106904	0.0895037	0.0677334	0.0565335	0.0616656	0.0871619	0.134008	0.190196	0.235507	0.258823	0.257075	0.234751	0.202615	0.169834	0.141927	0.120206
6	0.216665	0.192378	0.138677	0.074039	0.00913102	-0.0578198	-0.117771	-0.158969	-0.182699	-0.188344	-0.175926	-0.158253	-0.141957	-0.134875	-0.145904	-0.159026	-0.156683	-0.139067	-0.109647	-0.0738553	-0.0496573	-0.0574204	-0.0948981	-0.133538	-0.163244	-0.17737	-0.163508	-0.115591	-0.0413253	0.0472563	0.141025	0.219112	0.262081	0.263367	0.237067	0.200996	0.177576	0.172214	0.18698	0.211505	0.22772	0.224156	0.201657	0.172108	0.132278	0.0850487	0.0468416	0.0213001	-0.00352785
7	0.143533	0.127129	0.0700616	0.0105758	-0.0362138	-0.077454	-0.105725	-0.124744	-0.152894	-0.182811	-0.199621	-0.194072	-0.170667	-0.137309	-0.120732	-0.112592	-0.0956618	-0.0838218	-0.0722023	-0.066292	-0.0743992	-0.0959893	-0.119109	-0.125703	-0.120108	-0.0949097	-0.0354302	0.0568631	0.167054	0.259123	0.323145	0.359144	0.376108	0.385851	0.388592	0.370294	0.326264	0.240654	0.14994	0.104446	0.106904	0.137084	0.162443	0.171181	0.156116	0.120536	0.0884199	0.0591349	0.0203956
8	-0.0185561	-0.0740573	-0.0856231	-0.0380665	0.0111972	0.0193167	0.0100158	-0.00385566	-0.0316079	-0.0668928	-0.104133	-0.124325	-0.117417	-0.0724963	-0.0320673	-0.0171587	-0.0188231	-0.0359652	-0.0527016	-0.0740438	-0.0930297	-0.093829	-0.0626238	-0.00993084	0.0421664	0.0777578	0.13527	0.239297	0.342783	0.34147	0.263941	0.215404	0.263369	0.383386	0.46141	0.394212	0.207238	0.0535391	0.00899633	0.0309159	0.0455915	0.0313663	0.0105551	-0.00673279	-0.0200011	-0.0408214	-0.0491147	-0.0279404	-0.00200223
9	-0.0771674	-0.142814	-0.0996622	0.0217581	0.135223	0.184527	0.198616	0.193581	0.168501	0.134276	0.0863998	0.0155684	-0.0568179	-0.078196	-0.0332498	0.0265528	0.0202665	-0.0434847	-0.0941575	-0.104376	-0.0846046	-0.0428389	0.00733483	0.0552199	0.102302	0.155354	0.229882	0.334905	0.452155	0.517205	0.507044	0.449486	0.395015	0.340303	0.220313	0.0839856	-0.0108836	-0.0326469	0.0190815	0.0806858	0.0837708	0.0319355	-0.0244388	-0.0887973	-0.137605	-0.146106	-0.122523	-0.089669	-0.0405898
10	-0.0486941	-0.118449	-0.0895602	0.0132906	0.117379	0.198914	0.243472	0.250068	0.234699	0.194911	0.119111	0.0292343	-0.0521138	-0.0927244	-0.0790945	-0.0140617	0.0320626	0.0211804	-0.0119555	-0.0255895	0.0179858	0.102779	0.15939	0.185195	0.225786	0.246223	0.236475	0.280008	0.453018	0.704378	0.8897	0.842116	0.603686	0.308087	0.0744737	-0.0351654	-0.0584849	-0.0334369	0.00189685	0.0244859	0.047003	0.0655488	0.03897	-0.0531188	-0.120568	-0.124652	-0.0822805	-0.0454248	-0.0153788
11	-0.0140713	-0.0959437	-0.0960347	-0.0324203	0.0349157	0.0877247	0.126327	0.150143	0.144801	0.101789	0.052992	0.00963028	-0.0246337	-0.0344698	-0.0272533	-0.00951162	0.0220733	0.0793217	0.128846	0.142972	0.17018	0.235451	0.304729	0.376849	0.408045	0.345665	0.255983	0.308217	0.671062	1.21	1.55802	1.41566	0.887175	0.396233	0.147514	0.0428023	0.00621751	0.011019	0.0371088	0.0374091	0.0569156	0.100971	0.0831671	-0.0163662	-0.105288	-0.119832	-0.0783559	-0.0382813	-0.000445752
12	-0.0265241	-0.078972	-0.0708454	-0.0292102	-0.0385989	-0.0716938	-0.085839	-0.0433303	-0.0201502	-0.0470159	-0.0534055	-0.0611994	-0.0528082	0.00102386	0.0508586	0.0537526	0.0376805	0.0828162	0.17355	0.226642	0.26922	0.279065	0.294561	0.392626	0.509577	0.471252	0.307853	0.417442	1.06809	1.99069	2.55018	2.20813	1.27887	0.556845	0.260571	0.175963	0.171542	0.169805	0.174013	0.169354	0.146058	0.101916	0.0480387	-0.0222031	-0.0805094	-0.116665	-0.11201	-0.0696999	0.00582288
13	-0.089315	-0.0911013	-0.0457537	-0.0215876	-0.0954839	-0.185952	-0.234366	-0.201928	-0.142807	-0.123235	-0.108834	-0.119338	-0.108375	-0.0219845	0.0774685	0.102751	0.0707345	0.0660696	0.110467	0.181829	0.266447	0.265919	0.220319	0.30626	0.51487	0.52008	0.337344	0.516571	1.37662	2.60991	3.34849	2.8333	1.60107	0.720671	0.351685	0.271392	0.332645	0.353492	0.325686	0.283514	0.211503	0.102096	0.00752351	-0.0412655	-0.0706346	-0.12262	-0.148235	-0.097736	-0.00439207
14	-0.174956	-0.137998	-0.0720351	-0.0549699	-0.13914	-0.245031	-0.27914	-0.251725	-0.175533	-0.114221	-0.0891099	-0.107976	-0.141445	-0.0631418	0.0724295	0.127912	0.114715	0.0884194	0.0682662	0.110167	0.197917	0.241584	0.213687	0.326732	0.556116	0.525697	0.351098	0.591983	1.52729	2.88571	3.57042	2.90836	1.62274	0.759316	0.373377	0.274008	0.358999	0.428552	0.403312	0.31951	0.227917	0.122409	0.00826861	-0.0561405	-0.100824	-0.158999	-0.18282	-0.12615	-0.0303282
15	-0.225463	-0.180013	-0.144481	-0.10802	-0.151889	-0.243382	-0.247571	-0.206256	-0.140847	-0.0685054	-0.0326717	-0.0643786	-0.131794	-0.0695063	0.0652956	0.14103	0.171196	0.151957	0.0979732	0.0799925	0.115199	0.208116	0.299918	0.493783	0.640156	0.527618	0.389748	0.663583	1.54697	2.70686	3.07707	2.36624	1.34131	0.656463	0.333718	0.207582	0.252067	0.380452	0.380546	0.296939	0.210546	0.130426	0.0308342	-0.0702252	-0.137509	-0.193052	-0.211038	-0.157549	-0.0490235
16	-0.219853	-0.202236	-0.218265	-0.13873	-0.126383	-0.184085	-0.170386	-0.111454	-0.0728485	-0.0315256	0.00674107	-0.0345632	-0.0922416	-0.0379844	0.0716563	0.139615	0.199899	0.220871	0.196321	0.115319	0.0696884	0.196798	0.450721	0.700959	0.688956	0.503302	0.415472	0.666197	1.40665	2.15707	2.16066	1.52479	0.875744	0.454138	0.239894	0.0987379	0.103922	0.267201	0.285241	0.234414	0.166008	0.112286	0.0338267	-0.0959702	-0.149528	-0.194958	-0.224584	-0.177585	-0.0301183
17	-0.183813	-0.212423	-0.255329	-0.140072	-0.0872916	-0.111932	-0.0986031	-0.0159437	-0.0101386	-0.0242962	0.00718299	-0.0257626	-0.0495325	0.00755287	0.0965153	0.118198	0.178141	0.295904	0.366775	0.221577	0.0959127	0.242144	0.611948	0.833672	0.651024	0.44184	0.412729	0.616096	1.1748	1.56554	1.32964	0.821118	0.478664	0.266789	0.134868	-0.00378524	0.00237626	0.171702	0.18399	0.15992	0.111745	0.0924081	0.0125294	-0.126711	-0.135207	-0.160945	-0.208828	-0.16045	0.0184414
18	-0.154024	-0.226156	-0.256411	-0.130896	-0.058891	-0.0702226	-0.0609539	0.0608828	0.0249431	-0.0444767	-0.0218081	-0.0259007	-0.0192	0.0534793	0.133118	0.0827983	0.143576	0.421401	0.579068	0.350378	0.174299	0.344038	0.732424	0.84128	0.539041	0.366244	0.387848	0.553276	0.912985	1.05535	0.727032	0.340046	0.210323	0.119181	0.0279335	-0.087028	-0.052145	0.102325	0.0947871	0.0724251	0.0536251	0.0764394	-0.0271534	-0.14998	-0.113175	-0.106859	-0.159485	-0.0987616	0.0567368
19	-0.134656	-0.223969	-0.244565	-0.132546	-0.0486565	-0.0621887	-0.0766371	0.0994997	0.0514035	-0.0764482	-0.0618073	-0.0224852	-0.000468806	0.0858556	0.188518	0.0770661	0.129267	0.568798	0.793894	0.501562	0.278038	0.417348	0.734079	0.778178	0.468252	0.318085	0.346219	0.437619	0.632207	0.698226	0.455525	0.118773	0.0771325	0.027984	-0.0413721	-0.133956	-0.0962208	0.0415431	0.0408398	-0.0120628	0.00953573	0.0691541	-0.0421454	-0.148629	-0.0980071	-0.029703	-0.0703886	-0.0305569	0.0543003
20	-0.130419	-0.222025	-0.218276	-0.120459	-0.0410951	-0.0901061	-0.108359	0.118523	0.0479117	-0.108663	-0.0842482	-0.0146631	0.0223769	0.136502	0.265054	0.108241	0.209753	0.779982	0.923723	0.560065	0.35492	0.481568	0.692014	0.663211	0.415604	0.296302	0.302741	0.333758	0.423393	0.459593	0.330701	0.0390221	0.0153992	-0.027789	-0.0890186	-0.159086	-0.131266	0.00528121	0.00424224	-0.0759753	-0.00630946	0.0579532	-0.058275	-0.142891	-0.0704715	0.0571693	0.0329776	0.0437422	0.0324313
21	-0.127895	-0.204678	-0.192634	-0.108244	-0.0397931	-0.125151	-0.151858	0.0998752	0.0457492	-0.121523	-0.0898958	-0.00526545	0.0533767	0.190938	0.350503	0.191381	0.33365	0.933047	0.957468	0.573119	0.394838	0.49631	0.607083	0.559835	0.411698	0.292388	0.252581	0.226152	0.266028	0.299786	0.305171	0.0544218	-0.00580909	-0.0569532	-0.103345	-0.16975	-0.17036	-0.0313661	-0.0145295	-0.106163	-0.00963048	0.0427782	-0.0614159	-0.132616	-0.0493032	0.14339	0.131981	0.0980663	0.000831333
22	-0.122619	-0.174433	-0.174563	-0.0954968	-0.0366687	-0.149162	-0.203524	0.0543113	0.0457389	-0.106214	-0.0759753	0.00062104	0.0849776	0.234938	0.432536	0.30375	0.450289	0.998293	0.908445	0.524316	0.371452	0.472189	0.532333	0.498288	0.424747	0.297757	0.210139	0.141868	0.203928	0.210868	0.344276	0.116661	0.0154224	-0.0575003	-0.091107	-0.167783	-0.214661	-0.0593298	-0.0196337	-0.0935995	-0.00444366	0.0327334	-0.0584506	-0.132336	-0.045524	0.20975	0.202226	0.129635	-0.0110291
23	-0.119934	-0.135505	-0.149534	-0.077988	-0.0307277	-0.176771	-0.233543	0.00556693	0.0292496	-0.0729122	-0.0411462	0.0110888	0.120157	0.296588	0.494074	0.414212	0.593078	1.02011	0.782737	0.427394	0.326651	0.443063	0.474569	0.444507	0.423529	0.285446	0.169473	0.0851552	0.176191	0.185318	0.385835	0.194503	0.0489436	-0.0457939	-0.0751819	-0.163631	-0.245957	-0.0759837	-0.0286199	-0.0570477	0.0133977	0.0141213	-0.061519	-0.140887	-0.0361924	0.264072	0.245517	0.137361	-0.0177838
24	-0.11393	-0.0862976	-0.122164	-0.0538155	-0.0288937	-0.210367	-0.24246	-0.0475805	0.00656269	-0.0211962	0.00936939	0.023249	0.163467	0.374354	0.531467	0.527131	0.749813	0.974536	0.587366	0.300974	0.269672	0.408682	0.425244	0.402313	0.405532	0.247816	0.126863	0.0519596	0.178584	0.22811	0.454846	0.267299	0.0925922	-0.0249566	-0.0582413	-0.164049	-0.260864	-0.0828053	-0.0362301	0.00347666	0.0302982	-0.0123917	-0.0713184	-0.156251	-0.0183267	0.307392	0.255209	0.118125	-0.0259114
25	-0.107443	-0.0342918	-0.101657	-0.0350785	-0.0222068	-0.221336	-0.249925	-0.0967929	-0.0133608	0.0425265	0.0562208	0.0251578	0.1831	0.417958	0.528566	0.605388	0.817803	0.882853	0.411965	0.187239	0.20501	0.376047	0.406556	0.389337	0.365668	0.199535	0.10005	0.049926	0.230659	0.300411	0.564352	0.327629	0.153967	0.000518962	-0.0446924	-0.15397	-0.267869	-0.0842534	-0.045856	0.0735627	0.0398971	-0.0347237	-0.074939	-0.180955	-0.0316265	0.317009	0.238657	0.0844599	-0.0119588
26	-0.102784	0.0111262	-0.0852042	-0.0158682	-0.0169119	-0.22738	-0.249493	-0.136467	-0.0311475	0.10623	0.0957673	0.0249903	0.188194	0.439434	0.49924	0.646532	0.842667	0.781685	0.256127	0.0876245	0.152368	0.346272	0.403707	0.3902	0.316471	0.142438	0.0825647	0.0629403	0.299716	0.413954	0.696886	0.374501	0.218379	0.0217874	-0.0383102	-0.140583	-0.262054	-0.0817327	-0.0601032	0.14485	0.0403369	-0.0596445	-0.0753577	-0.207748	-0.055626	0.307641	0.205501	0.0400331	0.00740759
27	-0.0979433	0.0428819	-0.0620188	-0.0045663	-0.0105661	-0.221875	-0.246342	-0.178495	-0.0605432	0.166771	0.143358	0.0325926	0.160299	0.438345	0.45585	0.634859	0.855608	0.66273	0.13326	-0.0107793	0.0899334	0.292719	0.412269	0.399253	0.272964	0.0824674	0.0613241	0.0790819	0.354172	0.577435	0.82182	0.45159	0.293804	0.04322	-0.0324208	-0.11826	-0.239343	-0.0892367	-0.0827337	0.211875	0.0426989	-0.0873046	-0.0761289	-0.224704	-0.100475	0.269416	0.1658	-0.00598068	0.0295253
28	-0.092395	0.0608767	-0.052831	0.0161858	-0.0274104	-0.232139	-0.229762	-0.198366	-0.053514	0.231272	0.158308	0.0283094	0.162086	0.42106	0.390342	0.622312	0.8067	0.522343	0.011791	-0.098352	0.0618779	0.262777	0.429083	0.41541	0.209389	0.019017	0.0628807	0.102948	0.446373	0.785092	0.955168	0.468266	0.331348	0.0455332	-0.0340591	-0.104961	-0.204196	-0.0883166	-0.0907784	0.275244	0.0116968	-0.121869	-0.0825919	-0.246663	-0.11366	0.214859	0.0967734	-0.0599843	0.0462378
29	-0.104202	0.0482069	-0.0530499	0.0225205	-0.0476452	-0.239182	-0.219519	-0.20052	-0.0453075	0.260362	0.158457	0.0296107	0.134239	0.366516	0.345222	0.54146	0.75995	0.439468	-0.0287348	-0.147974	0.04358	0.218656	0.455472	0.437131	0.193701	-0.00641121	0.065746	0.103256	0.505521	0.965438	1.01892	0.489238	0.33915	0.0337197	-0.0373222	-0.0922336	-0.172686	-0.0896999	-0.116126	0.302057	-0.0184977	-0.148279	-0.0826352	-0.252859	-0.145544	0.153188	0.0444987	-0.0939763	0.0554789
30	-0.117359	0.0196817	-0.052871	0.0161205	-0.0700662	-0.238794	-0.211541	-0.199708	-0.044926	0.270803	0.176957	0.035698	0.0843931	0.308786	0.311677	0.407764	0.746577	0.320999	-0.0202091	-0.187064	0.00252336	0.168938	0.487943	0.456256	0.213345	-0.0228208	0.0482944	0.111186	0.525534	1.12743	1.08882	0.519305	0.344873	0.0308995	-0.0440634	-0.0809709	-0.12846	-0.100424	-0.140069	0.308044	-0.0382681	-0.167341	-0.095057	-0.240674	-0.189914	0.0728142	-0.0146097	-0.111363	0.0514582
contact 6
	time
frequency	-1.5	-1.45	-1.4	-1.35	-1.3	-1.25	-1.2	-1.15	-1.1	-1.05	-1	-0.95	-0.9	-0.85	-0.8	-0.75	-0.7	-0.65	-0.6	-0.55	-0.5	-0.45	-0.4	-0.35	-0.3	-0.25	-0.2	-0.15	-0.1	-0.05	0	0.05	0.1	0.15	0.2	0.25	0.3	0.35	0.4	0.45	0.5	0.55	0.6	0.65	0.7	0.75	0.8	0.85	0.9
1	-0.0965185	-0.1085	-0.119321	-0.128846	-0.136985	-0.143703	-0.149011	-0.152933	-0.155482	-0.156641	-0.156423	-0.154893	-0.152113	-0.148136	-0.143049	-0.136931	-0.129824	-0.121826	-0.113072	-0.103685	-0.093814	-0.0835638	-0.0730022	-0.0621685	-0.0510742	-0.0397936	-0.0283957	-0.0169531	-0.0055414	0.00572533	0.0167337	0.0274048	0.0377567	0.0478134	0.0575209	0.0668192	0.0756211	0.0838382	0.0914233	0.0983383	0.104533	0.109942	0.114543	0.118369	0.121525	0.124148	0.126362	0.128278	0.129948
2	0.00904961	0.0125291	0.0176777	0.0231225	0.0275172	0.0300841	0.0300472	0.0266304	0.0197402	0.00954975	-0.00357979	-0.019551	-0.0383069	-0.058967	-0.0802053	-0.100495	-0.118629	-0.133554	-0.144432	-0.151189	-0.154262	-0.153886	-0.150304	-0.144698	-0.13894	-0.134155	-0.131157	-0.130326	-0.131531	-0.134237	-0.138032	-0.14292	-0.149212	-0.157101	-0.166466	-0.176915	-0.187906	-0.198877	-0.209128	-0.217819	-0.223958	-0.226757	-0.226005	-0.221749	-0.214577	-0.205282	-0.19439	-0.182142	-0.168953
3	0.127765	0.112396	0.0891169	0.0612634	0.0313462	0.00150983	-0.0272336	-0.0539001	-0.0769756	-0.0943627	-0.104453	-0.107698	-0.105115	-0.0982006	-0.0882401	-0.0763874	-0.0636059	-0.0505643	-0.0374084	-0.0251742	-0.0146252	-0.00602181	-3.44328e-05	0.00220436	-0.000168281	-0.00723928	-0.018557	-0.0339013	-0.0528509	-0.0731161	-0.0911601	-0.104385	-0.110059	-0.105744	-0.0898113	-0.0621075	-0.0238539	0.0219854	0.07228	0.124224	0.175087	0.222194	0.26472	0.300958	0.328635	0.346808	0.355619	0.355273	0.346316
4	0.345372	0.311956	0.270651	0.23618	0.213057	0.198756	0.187079	0.170638	0.145629	0.112431	0.0752441	0.0424113	0.0255229	0.0327817	0.0617932	0.0980344	0.125066	0.134651	0.123314	0.0949731	0.0549454	0.0121375	-0.0248345	-0.0484896	-0.0575501	-0.0594247	-0.0629672	-0.0734313	-0.0904009	-0.108813	-0.122707	-0.125349	-0.115107	-0.0937253	-0.0632853	-0.0272705	0.0038856	0.0235637	0.032712	0.032012	0.0226397	0.00412572	-0.028842	-0.0775112	-0.134693	-0.190945	-0.239363	-0.274328	-0.287088
5	-0.00868249	-0.0739305	-0.0819311	-0.04737	0.0196362	0.109609	0.189195	0.233501	0.233911	0.194208	0.134447	0.0742419	0.0258847	0.00197746	0.000310585	0.00639644	0.0143314	0.0247016	0.0493959	0.0844293	0.109533	0.105889	0.0711439	0.0155089	-0.0401233	-0.0845848	-0.111596	-0.105221	-0.0634473	-0.00465822	0.0440503	0.0627832	0.0404942	-0.0214137	-0.0971764	-0.160916	-0.20354	-0.22111	-0.22494	-0.224416	-0.221882	-0.22724	-0.246424	-0.274863	-0.305361	-0.329972	-0.342348	-0.343274	-0.342341
6	-0.00853271	-0.0911429	-0.117896	-0.115908	-0.0907894	-0.0381916	0.025106	0.0709842	0.0814334	0.0522316	-0.00607698	-0.0745708	-0.131205	-0.155312	-0.133445	-0.082386	-0.0336636	-0.00474077	-0.00475109	-0.0335791	-0.0829535	-0.113763	-0.105951	-0.0660283	-0.00458569	0.0682944	0.135204	0.195619	0.253892	0.304227	0.324561	0.316612	0.288113	0.239339	0.165573	0.0652704	-0.0471461	-0.136956	-0.192796	-0.226632	-0.246854	-0.258429	-0.261331	-0.258799	-0.262333	-0.279182	-0.294415	-0.279551	-0.250289
7	-0.0849925	-0.204084	-0.238675	-0.190914	-0.126405	-0.0877664	-0.0497109	0.00434776	0.0586985	0.090899	0.0748683	0.0204682	-0.0504459	-0.0914276	-0.0697035	-0.00453987	0.0441415	0.0573025	0.0242676	-0.0378836	-0.0989138	-0.128068	-0.139945	-0.131372	-0.0978391	-0.0245845	0.0858456	0.210711	0.333136	0.419888	0.435167	0.412349	0.371014	0.32649	0.273457	0.207232	0.112058	0.00278639	-0.0733918	-0.108841	-0.115679	-0.0957241	-0.0566938	-0.0245679	-0.00614639	-0.00152236	-0.00987979	0.00532249	0.0224637
8	-0.0221813	-0.0880055	-0.104311	-0.0915799	-0.0395823	0.0398621	0.125414	0.183452	0.179198	0.12518	0.0104453	-0.0907562	-0.163733	-0.197731	-0.182602	-0.125761	-0.045506	0.0278726	0.0491153	0.0223743	-0.0141384	-0.0302735	-0.0398187	-0.0570147	-0.075793	-0.0745792	0.00336143	0.175319	0.418503	0.665916	0.743565	0.598962	0.334354	0.168505	0.194588	0.327327	0.395279	0.333234	0.204321	0.0902482	0.0533687	0.0944898	0.17688	0.243193	0.247261	0.205184	0.150843	0.114234	0.088596
9	-0.0347321	-0.0923639	-0.0657616	-0.0312226	0.0350582	0.128626	0.227589	0.244502	0.153535	0.047509	-0.0658715	-0.134945	-0.229177	-0.300661	-0.280901	-0.215196	-0.154738	-0.117039	-0.106285	-0.111259	-0.0732994	-0.0137466	0.0180429	0.0251787	0.0319423	0.0562945	0.0926023	0.178796	0.383978	0.697803	0.926023	0.8982	0.589343	0.264282	0.178622	0.302321	0.446567	0.457022	0.335434	0.192461	0.145184	0.213849	0.329722	0.416573	0.425344	0.375668	0.263076	0.114498	0.0548378
10	-0.164239	-0.16149	-0.0511772	0.041136	0.106942	0.146064	0.148664	0.0552639	-0.0908371	-0.173048	-0.188469	-0.168561	-0.219298	-0.242176	-0.189389	-0.149895	-0.169326	-0.190457	-0.20269	-0.201921	-0.158899	-0.090479	-0.00843144	0.0226372	-0.00672325	0.00218228	0.106696	0.266587	0.527878	0.870723	1.1412	1.19519	0.922215	0.525688	0.201328	0.088004	0.205745	0.368091	0.414218	0.348412	0.315511	0.336126	0.383523	0.533576	0.637636	0.632877	0.507465	0.322808	0.233738
11	-0.157096	-0.105996	-0.0225106	0.0179297	0.0447419	0.0568955	0.0107631	-0.14943	-0.29547	-0.306713	-0.271783	-0.250153	-0.235199	-0.151995	-0.0491815	0.0134184	-0.0301111	-0.0847158	-0.114017	-0.108662	-0.103783	-0.0927862	0.0148023	0.108315	0.0711671	0.00233611	0.0788341	0.348397	0.89951	1.54255	1.89322	1.7252	1.14561	0.593059	0.185579	-0.0423984	0.0481449	0.315197	0.557116	0.613448	0.575552	0.520343	0.420835	0.436326	0.53462	0.640689	0.655538	0.50006	0.30352
12	-0.0584274	-0.021793	-0.0507399	-0.0978713	-0.075645	-0.0237527	-0.0833578	-0.247977	-0.336815	-0.288613	-0.250863	-0.281606	-0.266247	-0.134299	0.0272114	0.1722	0.158989	0.0899609	0.0109992	-0.0188676	-0.032008	-0.0252531	0.0730765	0.216616	0.291614	0.209633	0.19335	0.453668	1.23573	2.27143	2.80123	2.39242	1.32073	0.497954	0.225019	0.103287	0.0935926	0.337534	0.670751	0.824067	0.764341	0.644048	0.442099	0.268187	0.261122	0.467344	0.632035	0.486239	0.179632
13	-0.0073145	-0.0286171	-0.13192	-0.213773	-0.143365	-0.0546369	-0.150209	-0.287348	-0.288193	-0.221704	-0.213737	-0.251671	-0.252614	-0.156207	0.0349788	0.212127	0.202152	0.135455	0.0450402	0.00847133	0.00981033	0.0435288	0.13361	0.259272	0.407825	0.390143	0.310852	0.45651	1.2622	2.59194	3.35258	2.78688	1.38451	0.426599	0.290923	0.29086	0.228251	0.374448	0.70059	0.859261	0.804289	0.646377	0.410942	0.178176	0.115366	0.361648	0.570637	0.417519	0.0815348
14	-0.0520426	-0.0983263	-0.195412	-0.264476	-0.167542	-0.0908912	-0.217183	-0.320926	-0.252359	-0.186146	-0.195794	-0.203328	-0.22915	-0.187633	0.00427236	0.153298	0.0992852	0.0375612	-0.00498098	-0.0103333	0.0431332	0.128038	0.232277	0.258212	0.360276	0.432723	0.374113	0.354019	1.01145	2.49783	3.49242	2.72831	1.20848	0.398147	0.307872	0.341837	0.31556	0.404729	0.655168	0.750399	0.71026	0.57264	0.361992	0.17788	0.136295	0.343462	0.534057	0.340486	0.0322245
15	-0.129254	-0.16658	-0.216168	-0.253112	-0.1838	-0.145774	-0.262438	-0.314272	-0.230737	-0.194997	-0.189865	-0.173098	-0.221955	-0.230637	-0.0563734	0.0667357	-0.0385023	-0.0901613	-0.0740063	-0.0453767	0.0652598	0.218473	0.301522	0.246667	0.25037	0.359156	0.39712	0.256001	0.720997	2.16608	3.18272	2.3142	0.929116	0.373106	0.249402	0.256332	0.301555	0.408943	0.529422	0.572442	0.544646	0.453216	0.321155	0.240162	0.226354	0.347319	0.447562	0.230695	-0.0246977
16	-0.176339	-0.194963	-0.195854	-0.216011	-0.198267	-0.183497	-0.259696	-0.258941	-0.193338	-0.208512	-0.198706	-0.174371	-0.231734	-0.289104	-0.128246	0.00562794	-0.124938	-0.185176	-0.13495	-0.0795482	0.0821764	0.281682	0.270619	0.203066	0.169597	0.248794	0.370297	0.187668	0.510859	1.77811	2.61707	1.80029	0.662609	0.267452	0.140721	0.0956953	0.225011	0.367635	0.369463	0.394799	0.374362	0.327831	0.293707	0.323755	0.292815	0.325828	0.314296	0.107741	-0.107847
17	-0.175413	-0.177548	-0.139848	-0.174544	-0.191976	-0.196372	-0.23809	-0.182445	-0.110697	-0.182247	-0.223031	-0.200322	-0.244538	-0.336677	-0.171947	-0.0218731	-0.144533	-0.237391	-0.178695	-0.095648	0.122001	0.298368	0.168142	0.113375	0.133934	0.19954	0.320972	0.146552	0.411942	1.43561	2.03903	1.37708	0.470641	0.120585	0.0441161	-0.0411117	0.183922	0.305926	0.224552	0.253346	0.241102	0.22644	0.286498	0.388306	0.310394	0.254118	0.185397	0.00409155	-0.184349
18	-0.150921	-0.124491	-0.0702148	-0.143258	-0.155472	-0.20044	-0.23292	-0.0985826	0.000713206	-0.128138	-0.253608	-0.243384	-0.268524	-0.342842	-0.162913	-0.039615	-0.140834	-0.248127	-0.196766	-0.0667475	0.19892	0.246975	0.0479943	0.00130046	0.118012	0.228611	0.266482	0.113265	0.400551	1.15954	1.50142	1.01049	0.299651	-0.00679967	-0.0138183	-0.0905927	0.209091	0.219903	0.0943051	0.144267	0.138777	0.14031	0.295413	0.402305	0.276688	0.148805	0.0879699	-0.0849043	-0.220961
19	-0.116928	-0.0565532	-0.012958	-0.11813	-0.101566	-0.179843	-0.256461	-0.0430288	0.129649	-0.0435782	-0.261927	-0.293288	-0.283596	-0.310348	-0.138153	-0.0443493	-0.108028	-0.209336	-0.185422	-0.00549712	0.258458	0.176415	-0.0181797	-0.104792	0.105861	0.278072	0.253351	0.104691	0.321317	0.889153	1.14126	0.8275	0.221385	-0.0663413	0.0034663	-0.0500893	0.229877	0.154241	-0.0115928	0.0743537	0.103295	0.0624662	0.271197	0.381821	0.232091	0.0750177	0.0671813	-0.11415	-0.214358
20	-0.0739003	0.0388518	-0.00394081	-0.115896	-0.0559431	-0.150585	-0.273886	0.0436014	0.236614	-0.0047785	-0.260945	-0.334647	-0.306799	-0.240331	-0.0791472	-0.0424373	-0.0772211	-0.125665	-0.11537	0.140296	0.317215	0.0774679	-0.0504145	-0.148389	0.111968	0.318812	0.258865	0.0972669	0.295839	0.752226	0.919371	0.669168	0.115343	-0.0489768	0.0558642	0.0575637	0.255699	0.0659757	-0.084756	0.0674156	0.10758	0.0149204	0.251353	0.34119	0.165071	0.0603623	0.0986343	-0.134872	-0.162514
21	-0.0106587	0.131329	-0.0292347	-0.12409	-0.0340303	-0.0984821	-0.265568	0.116227	0.313272	0.019417	-0.234774	-0.368916	-0.322352	-0.158513	-0.0258271	-0.0425428	-0.0342764	-0.00365177	-0.0114131	0.310393	0.344009	-0.00128068	-0.0424313	-0.143427	0.0939132	0.302437	0.27491	0.0990325	0.261136	0.632284	0.779087	0.556273	0.0594239	0.0213934	0.119454	0.175253	0.226719	-0.00192042	-0.11658	0.0890789	0.151657	-0.00298786	0.205257	0.299316	0.119047	0.10733	0.159433	-0.109916	-0.100725
22	0.0616764	0.220346	-0.0696091	-0.157718	-0.0488236	-0.0289414	-0.227918	0.149502	0.353025	0.0139393	-0.187402	-0.373637	-0.33664	-0.0955598	0.0236045	-0.0488962	0.00287685	0.116588	0.102738	0.448862	0.374959	-0.0438016	-0.00470363	-0.0955632	0.0606427	0.219959	0.2817	0.0931924	0.22654	0.545622	0.717807	0.487019	0.029177	0.114371	0.1617	0.239434	0.176426	-0.0475658	-0.0983819	0.122206	0.230763	0.0128222	0.161931	0.260178	0.0946046	0.183608	0.234508	-0.0529148	-0.0545594
23	0.152969	0.295901	-0.125268	-0.1976	-0.0830798	0.0178988	-0.157372	0.197836	0.34324	-0.0361796	-0.146273	-0.360014	-0.329218	-0.0312129	0.059458	-0.0597781	0.0317681	0.217391	0.22331	0.56966	0.359961	-0.0527825	0.0261747	-0.02332	0.035554	0.121369	0.252537	0.0741744	0.223227	0.485194	0.657116	0.387078	0.00387256	0.226942	0.169134	0.269117	0.107233	-0.0873976	-0.050899	0.173979	0.283363	0.0653248	0.150466	0.199197	0.0860086	0.261862	0.285983	-0.00621919	0.000277773
24	0.263337	0.327754	-0.18789	-0.246491	-0.124236	0.0455688	-0.0677017	0.254724	0.275612	-0.109359	-0.10991	-0.335787	-0.289585	0.0328058	0.0663855	-0.0704685	0.0571486	0.292693	0.347749	0.639701	0.299214	-0.0206778	0.0542232	0.0487746	0.00335539	0.0281188	0.201968	0.0409063	0.227755	0.454743	0.597122	0.257667	0.0185975	0.337031	0.151646	0.258546	0.0170527	-0.091503	0.0116872	0.233399	0.30872	0.141193	0.160721	0.114888	0.105927	0.337151	0.292858	0.0428078	0.0368503
25	0.314572	0.343887	-0.216816	-0.301768	-0.179296	0.0568636	0.00412271	0.25584	0.200522	-0.170267	-0.0757993	-0.276398	-0.262032	0.0584748	0.0619897	-0.0876827	0.051923	0.29415	0.408038	0.61224	0.262404	0.0383847	0.0752258	0.08883	-0.0223679	-0.0560705	0.155892	-0.00913839	0.211945	0.43012	0.552792	0.195442	0.0419028	0.412651	0.107144	0.208235	-0.0260055	-0.0764882	0.0716457	0.237118	0.323955	0.216845	0.190514	0.0311064	0.111534	0.35178	0.266941	0.0724872	0.0461722
26	0.316521	0.340962	-0.232995	-0.349216	-0.231203	0.0523655	0.0602189	0.236089	0.118972	-0.213055	-0.0461616	-0.207774	-0.236262	0.0661003	0.0445183	-0.103835	0.0366371	0.25472	0.430515	0.539651	0.229324	0.101746	0.0907885	0.101219	-0.0462412	-0.119936	0.12287	-0.062423	0.186172	0.407709	0.51742	0.162032	0.083099	0.465939	0.0632618	0.155027	-0.0515977	-0.0505561	0.125868	0.208756	0.313402	0.280629	0.22959	-0.0454302	0.102624	0.32504	0.21308	0.0827856	0.0388815
27	0.261605	0.340549	-0.21934	-0.392012	-0.291596	0.0157348	0.117103	0.199662	0.0372503	-0.222926	-0.0432248	-0.118293	-0.218244	0.0503883	0.0312838	-0.120227	0.00761518	0.185431	0.41647	0.435555	0.217695	0.161755	0.108284	0.0916818	-0.0566939	-0.190987	0.0948976	-0.107706	0.143534	0.369937	0.48443	0.159789	0.114914	0.515322	0.0399381	0.0889704	-0.0594893	-0.0338274	0.180846	0.157227	0.280772	0.338674	0.277981	-0.0943794	0.0686219	0.244431	0.161721	0.0827758	0.03855
28	0.20696	0.282188	-0.23948	-0.415118	-0.318877	0.00784127	0.142652	0.141444	-0.0457889	-0.230976	-0.013976	-0.0595083	-0.187477	0.0398419	-0.0230459	-0.137147	0.00342739	0.127727	0.403611	0.339448	0.178797	0.215987	0.116713	0.0655624	-0.0949227	-0.213417	0.077016	-0.121131	0.11818	0.331051	0.455456	0.121952	0.227921	0.498039	0.00950836	0.0388555	-0.0852659	0.0225153	0.227648	0.104128	0.235302	0.350483	0.311987	-0.14232	0.0371129	0.171367	0.074472	0.0701239	-0.00929597
29	0.116188	0.255247	-0.258017	-0.406362	-0.330124	-0.0126851	0.146112	0.0784124	-0.0900521	-0.213875	-0.00410095	-0.0119243	-0.180439	0.0118112	-0.0579823	-0.158196	-0.00542824	0.07801	0.367781	0.265931	0.159618	0.235965	0.131053	0.0352251	-0.105576	-0.245508	0.0835763	-0.132506	0.0915665	0.274221	0.438823	0.133765	0.292563	0.491087	-0.00133093	0.0079675	-0.0940885	0.0458239	0.284112	0.0540284	0.170309	0.331441	0.34671	-0.160315	-0.00746829	0.0792937	0.0287322	0.0341017	-0.0481087
30	0.0181615	0.214508	-0.255815	-0.385251	-0.337851	-0.0660696	0.150923	0.0262205	-0.134728	-0.176095	-0.0289487	0.0440558	-0.165424	-0.0203111	-0.0880071	-0.182222	-0.0260191	0.0396885	0.311172	0.197306	0.159529	0.227453	0.162003	0.00963626	-0.0932806	-0.285738	0.0898753	-0.125816	0.0546775	0.210801	0.399957	0.161474	0.324156	0.495514	0.00498385	-0.0277962	-0.0930229	0.0550492	0.343048	0.0195793	0.100329	0.294107	0.389455	-0.152189	-0.0572357	-0.029087	0.00465096	-0.00998593	-0.0749668
contact 7
	time
frequency	-1.5	-1.45	-1.4	-1.35	-1.3	-1.25	-1.2	-1.15	-1.1	-1.05	-1	-0.95	-0.9	-0.85	-0.8	-0.75	-0.7	-0.65	-0.6	-0.55	-0.5	-0.45	-0.4	-0.35	-0.3	-0.25	-0.2	-0.15	-0.1	-0.05	0	0.05	0.1	0.15	0.2	0.25	0.3	0.35	0.4	0.45	0.5	0.55	0.6	0.65	0.7	0.75	0.8	0.85	0.9
1	-0.110922	-0.151587	-0.190678	-0.227663	-0.262074	-0.293523	-0.321605	-0.345895	-0.36608	-0.381974	-0.393438	-0.400418	-0.402952	-0.401095	-0.394945	-0.384558	-0.369979	-0.351363	-0.328928	-0.302918	-0.273643	-0.241531	-0.207045	-0.170626	-0.13281	-0.0941784	-0.0552669	-0.0165408	0.0215634	0.0586152	0.0941488	0.12779	0.159377	0.188768	0.215722	0.240034	0.261557	0.280141	0.29566	0.308054	0.31727	0.323395	0.326721	0.327556	0.32608	0.322504	0.316992	0.309665	0.300639
2	-0.0422452	-0.0443936	-0.0524149	-0.0656326	-0.0826259	-0.10112	-0.11865	-0.134275	-0.146842	-0.154509	-0.15594	-0.150565	-0.138486	-0.120285	-0.0963165	-0.066994	-0.0333199	0.00297373	0.0398667	0.0754418	0.108137	0.135868	0.155711	0.16556	0.1643	0.151723	0.130039	0.102395	0.0708278	0.0370525	0.00235104	-0.0320573	-0.0648188	-0.0946454	-0.120505	-0.141926	-0.15903	-0.171664	-0.179245	-0.181718	-0.180171	-0.175642	-0.1679	-0.156374	-0.141	-0.122264	-0.101057	-0.0784767	-0.0553977
3	0.315536	0.350699	0.379106	0.402373	0.420628	0.433765	0.438612	0.434322	0.424409	0.409588	0.392911	0.378921	0.372074	0.374385	0.383603	0.393301	0.395806	0.387057	0.365597	0.330662	0.28168	0.220533	0.153049	0.0855801	0.0225984	-0.0330912	-0.0793648	-0.116276	-0.14221	-0.15289	-0.144258	-0.116184	-0.0741021	-0.0230221	0.0316693	0.0834615	0.125565	0.149955	0.152463	0.132333	0.0919021	0.0353833	-0.032101	-0.103206	-0.171547	-0.23121	-0.278524	-0.31438	-0.339113
4	0.39622	0.400303	0.366887	0.303473	0.230494	0.168016	0.117855	0.0759989	0.04655	0.041708	0.0632016	0.103171	0.147174	0.18418	0.204451	0.204115	0.185279	0.15279	0.11945	0.0930533	0.0771744	0.0715493	0.077036	0.0982086	0.139424	0.196961	0.256368	0.300627	0.31943	0.311441	0.281518	0.236109	0.179854	0.121398	0.0664452	0.0145306	-0.0334198	-0.0754715	-0.114139	-0.154289	-0.192179	-0.22541	-0.252323	-0.271678	-0.279641	-0.269141	-0.238808	-0.196111	-0.145288
5	0.0500424	0.0204801	-0.00442396	-0.0086643	0.0164379	0.0654023	0.115377	0.136043	0.12005	0.0848295	0.0470699	0.0163157	0.0132492	0.0321651	0.0532468	0.0621959	0.0530579	0.0366967	0.0200419	0.00225188	-0.0105283	-0.0102107	-0.00971091	-0.0147701	-0.0118741	0.00666291	0.031381	0.0550508	0.0846711	0.124556	0.166575	0.187811	0.180388	0.143908	0.0898795	0.035258	-0.0144958	-0.0531829	-0.07239	-0.0712999	-0.0526008	-0.0175162	0.0158684	0.0359423	0.0509586	0.0760456	0.121467	0.181084	0.23793
6	-0.150923	-0.205289	-0.214218	-0.174782	-0.0982434	-0.0138393	0.0595316	0.121152	0.176007	0.244039	0.296836	0.285442	0.221435	0.129409	0.0160907	-0.0878701	-0.15066	-0.164132	-0.141848	-0.100781	-0.0379989	0.0431807	0.107027	0.14572	0.17331	0.213845	0.267091	0.309619	0.328043	0.319489	0.282852	0.223066	0.154491	0.0797978	0.015917	-0.0141889	-0.00790699	0.0367057	0.116515	0.202285	0.269041	0.324639	0.356549	0.331712	0.273261	0.217572	0.19267	0.202384	0.240086
7	-0.0677969	-0.141547	-0.226822	-0.28281	-0.250498	-0.119137	0.0693758	0.259351	0.375686	0.421715	0.432421	0.418088	0.38495	0.310728	0.138493	-0.0721319	-0.231819	-0.302006	-0.258447	-0.112137	0.0575352	0.174143	0.183378	0.113633	0.0456255	0.0301354	0.0860304	0.193477	0.314466	0.421087	0.464031	0.441796	0.339428	0.143205	-0.0626355	-0.177989	-0.183895	-0.0872072	0.0385421	0.1657	0.27144	0.335589	0.351982	0.311396	0.257276	0.174741	0.0865555	0.0516381	0.0750787
8	-0.0603811	-0.126608	-0.252816	-0.334678	-0.301422	-0.170591	0.0544709	0.349181	0.550451	0.557599	0.398698	0.253999	0.288606	0.406587	0.420739	0.298635	0.136671	0.0217579	-0.0480318	-0.104934	-0.12852	-0.0676222	0.0420972	0.063415	-0.0373576	-0.148897	-0.0954199	0.123725	0.444421	0.716843	0.683357	0.44375	0.202998	0.0327795	-0.0699439	-0.149047	-0.207529	-0.077806	0.168614	0.350883	0.396445	0.289738	0.178025	0.077986	0.0384227	0.0353833	0.045925	0.106201	0.162628
9	0.0337267	-0.0604949	-0.242289	-0.332637	-0.23423	-0.0462186	0.182033	0.387485	0.465042	0.383164	0.21665	0.0641467	0.0711739	0.247698	0.461025	0.493339	0.362237	0.208596	0.0163534	-0.222689	-0.363008	-0.327879	-0.124957	0.0600041	0.130717	0.0796115	0.138181	0.450628	0.872033	1.05745	0.732489	0.159005	-0.193331	-0.187611	-0.0237786	0.0205379	0.00265499	0.198789	0.513761	0.696292	0.667906	0.32091	-0.031816	-0.223148	-0.219287	-0.0945043	0.0697139	0.229854	0.255651
10	0.12764	0.0334846	-0.148577	-0.24636	-0.185991	-0.0271231	0.196063	0.261806	0.203727	0.0744573	-0.00976022	-0.0227487	0.0803363	0.1946	0.305324	0.381509	0.340785	0.22355	0.0238879	-0.109058	-0.15638	-0.212152	-0.0790236	0.18962	0.366207	0.245874	0.212562	0.549874	1.00605	1.19525	0.798147	0.132928	-0.165269	-0.0825287	0.0706183	0.132211	0.243054	0.493207	0.779936	0.86233	0.728976	0.373704	0.0611957	-0.0663594	0.0204849	0.209493	0.274441	0.179288	0.0849146
11	0.118758	-0.0196756	-0.159095	-0.218402	-0.233461	-0.181648	-0.0307564	0.0671991	0.0879896	0.0131734	-0.00965156	0.0406689	0.082533	0.0665932	0.0769171	0.200937	0.331156	0.264831	0.00989742	-0.0471477	0.0144967	-0.0318551	0.0601096	0.289932	0.491708	0.353969	0.158874	0.415667	1.12856	1.68972	1.49303	0.710529	0.198702	0.141494	0.273289	0.357132	0.466227	0.626291	0.881518	0.917017	0.6771	0.303465	0.133023	0.216352	0.396856	0.518091	0.398071	0.0923172	0.031797
12	0.050826	-0.147928	-0.23232	-0.247536	-0.255018	-0.255956	-0.215784	-0.0215984	0.16653	0.134354	0.101199	0.0547522	-0.019057	-0.105319	-0.0880388	0.113666	0.360484	0.330224	0.0129146	-0.0834953	0.0274992	0.107339	0.111856	0.155597	0.354993	0.314195	0.170779	0.42454	1.45793	2.52642	2.60925	1.61162	0.700539	0.397053	0.463103	0.546692	0.588141	0.719631	0.98236	0.845399	0.416132	0.0597135	0.0580501	0.343287	0.562845	0.543308	0.319151	0.0789654	0.187191
13	0.0264207	-0.200951	-0.20965	-0.236234	-0.26459	-0.249528	-0.25269	-0.0426229	0.264181	0.308482	0.17291	-0.0495023	-0.129066	-0.195882	-0.146738	0.087591	0.377645	0.399324	0.120626	-0.0316994	0.00838027	0.130677	0.104373	-0.0473835	0.0559619	0.216328	0.267879	0.485387	1.63565	3.06723	3.45531	2.33286	1.07728	0.592977	0.478863	0.50283	0.639861	0.831561	1.04441	0.689441	0.107701	-0.119911	0.0488442	0.334658	0.472469	0.32738	0.131665	0.159701	0.389387
14	0.0844788	-0.197886	-0.159267	-0.221402	-0.307203	-0.263508	-0.252994	-0.104165	0.240772	0.40538	0.149033	-0.138019	-0.19912	-0.234393	-0.170415	0.0591672	0.387476	0.469324	0.26806	0.0835919	-0.0226512	0.034038	0.152298	-0.0882068	-0.14179	0.177591	0.38287	0.45924	1.51296	3.13847	3.71037	2.5106	1.13733	0.611611	0.375464	0.354344	0.696581	0.952896	0.998023	0.557049	-0.042387	-0.17818	0.075646	0.233119	0.272769	0.115082	-0.0385907	0.2143	0.52613
15	0.167925	-0.158919	-0.145906	-0.21014	-0.330653	-0.283921	-0.283542	-0.188651	0.154838	0.379078	0.0741646	-0.137682	-0.231422	-0.258719	-0.171325	0.0352254	0.347283	0.498612	0.373009	0.169767	-0.0591678	-0.0543109	0.236646	0.0243105	-0.144076	0.194045	0.504201	0.421811	1.25424	2.90075	3.45402	2.22848	0.998881	0.535045	0.285844	0.310995	0.749461	1.00626	0.809206	0.422961	-0.01016	-0.169097	0.053683	0.0891685	0.0542585	-0.0175942	-0.143707	0.211105	0.583368
16	0.238527	-0.109711	-0.122586	-0.149256	-0.287888	-0.263024	-0.320287	-0.247175	0.122147	0.246724	-0.0166632	-0.106024	-0.200268	-0.244692	-0.147718	0.0239533	0.257115	0.465397	0.361942	0.169262	-0.077721	-0.0490195	0.295384	0.153876	-0.034972	0.258044	0.595747	0.357973	0.980648	2.55106	2.9035	1.66899	0.7017	0.385833	0.265657	0.391916	0.768732	0.937943	0.569577	0.291138	0.0861143	-0.133834	-0.0301597	-0.0459381	-0.121835	-0.100573	-0.182633	0.170945	0.592127
17	0.300379	-0.0753533	-0.0448153	-0.0160503	-0.162555	-0.176883	-0.317161	-0.210256	0.199772	0.095904	-0.113699	-0.0866763	-0.115845	-0.175854	-0.11475	0.0199074	0.190554	0.395937	0.256946	0.122328	-0.0542204	0.0125629	0.27826	0.205592	0.0683195	0.343344	0.62169	0.286669	0.815227	2.25848	2.32875	1.11896	0.349231	0.200927	0.294715	0.508266	0.738488	0.786376	0.404544	0.19856	0.151398	-0.0801304	-0.130383	-0.138336	-0.227353	-0.180766	-0.155345	0.145808	0.601187
18	0.309753	-0.072953	0.0513405	0.116675	-0.0012095	-0.0489266	-0.272288	-0.0387202	0.333734	-0.0381568	-0.208051	-0.0662402	-0.0328411	-0.104572	-0.0920579	-0.00630208	0.208711	0.318296	0.102296	0.0567331	0.00434939	0.0422024	0.177531	0.171016	0.144417	0.423519	0.539546	0.204939	0.807872	2.0392	1.73595	0.617397	-0.00878743	0.0183131	0.314088	0.580194	0.618337	0.562678	0.292624	0.143354	0.166585	-0.0516857	-0.236117	-0.198213	-0.277906	-0.254921	-0.0704615	0.153711	0.57583
19	0.327757	-0.0791276	0.0735975	0.211212	0.153997	0.121501	-0.14023	0.103801	0.469527	-0.023193	-0.268276	-0.0615434	0.00849623	-0.0452244	-0.101189	-0.051079	0.259001	0.283162	-0.013896	0.0105857	0.0523854	0.0102926	0.0263536	0.100897	0.158861	0.433883	0.47841	0.140665	0.691652	1.79499	1.39594	0.336172	-0.266821	-0.136516	0.2343	0.596568	0.442804	0.331249	0.256426	0.121677	0.16946	-0.0302495	-0.298779	-0.207195	-0.23997	-0.295238	-0.0114029	0.146138	0.525381
20	0.269035	-0.102287	0.0658511	0.195268	0.226794	0.284393	0.00437148	0.253798	0.532188	0.000555625	-0.27592	-0.0294928	-0.0165915	-0.0572442	-0.115305	-0.0837674	0.365432	0.276644	-0.087221	-0.014611	0.0784578	-0.0732025	-0.0926712	0.0397038	0.159256	0.409865	0.397998	0.089092	0.662973	1.61641	1.08389	0.0811664	-0.453973	-0.194504	0.163181	0.563897	0.250804	0.176637	0.176542	0.11941	0.164186	-0.0688029	-0.353309	-0.146694	-0.133819	-0.258373	0.0497873	0.151166	0.492096
21	0.202894	-0.0947898	0.00535867	0.129777	0.238857	0.407822	0.165007	0.277086	0.534037	0.0921864	-0.272258	-0.0226796	-0.10159	-0.0949853	-0.135429	-0.101696	0.440199	0.286893	-0.0939062	-0.0215017	0.0595551	-0.147096	-0.195678	-0.00948042	0.105951	0.352923	0.364634	0.0517245	0.543341	1.38498	0.910695	-0.0528484	-0.562591	-0.240398	0.0847265	0.503741	0.131885	0.080454	0.100745	0.118353	0.142551	-0.0887548	-0.364053	-0.0492171	0.0253743	-0.194814	0.046372	0.127307	0.440368
22	0.140873	-0.0782402	-0.0627036	0.0550975	0.169789	0.441264	0.259414	0.168713	0.467928	0.189413	-0.289029	-0.0252831	-0.213938	-0.149842	-0.136426	-0.134906	0.456139	0.325857	-0.0782468	-0.00498529	0.00498091	-0.16842	-0.266353	-0.0342455	-0.0093101	0.265533	0.394109	0.0186288	0.334492	1.14108	0.823656	-0.04907	-0.593847	-0.274111	0.0173875	0.452335	0.122943	0.0808299	0.0284753	0.0986317	0.109973	-0.0590797	-0.32661	0.0605511	0.193028	-0.11808	0.00436074	0.0320016	0.42307
23	0.0429205	-0.0456895	-0.10412	-0.00175047	0.0843838	0.400953	0.272479	0.0468663	0.36704	0.242693	-0.324615	-0.0251671	-0.323488	-0.1928	-0.131126	-0.150744	0.454423	0.334368	-0.0450857	0.0185182	-0.0497199	-0.1883	-0.312748	-0.0439778	-0.127761	0.194693	0.364853	-0.0342423	0.201466	0.899537	0.693442	-0.0224414	-0.537215	-0.27918	-0.00887573	0.413309	0.119335	0.14218	-0.0321866	0.0468572	0.0602809	-0.046929	-0.226161	0.189701	0.286165	-0.0210849	-0.0352101	-0.0704638	0.407979
24	-0.0621174	0.00572382	-0.13521	-0.0318517	-0.006761	0.310699	0.2144	-0.0908873	0.277293	0.255198	-0.362638	-0.0369246	-0.416192	-0.20924	-0.130038	-0.147358	0.431352	0.318939	-0.000252069	0.0328691	-0.116996	-0.200035	-0.341484	-0.0382416	-0.242684	0.161668	0.273671	-0.112841	0.124294	0.685511	0.546846	0.0128954	-0.377962	-0.257211	-0.00433694	0.379779	0.145332	0.207454	-0.0705279	-0.0381017	0.0230029	-0.0488263	-0.0499138	0.322536	0.292421	0.109877	-0.0994423	-0.121816	0.366724
25	-0.132306	0.0237659	-0.14041	-0.0158853	-0.0860475	0.166164	0.109812	-0.210414	0.183865	0.254295	-0.409524	-0.0292836	-0.434491	-0.214541	-0.122907	-0.177873	0.338291	0.327198	0.012916	0.0432771	-0.182362	-0.158216	-0.36606	-0.0311765	-0.313916	0.11505	0.179099	-0.179183	0.0400691	0.495185	0.40452	0.107255	-0.146186	-0.196111	-0.0034123	0.394315	0.147279	0.263732	-0.0718271	-0.129194	-0.0029731	-0.0340578	0.159216	0.427198	0.23929	0.250584	-0.10505	-0.165122	0.296492
26	-0.180403	0.0313636	-0.133937	0.024082	-0.136933	0.021759	0.00811807	-0.282392	0.112665	0.237942	-0.42696	-0.0161825	-0.392902	-0.216953	-0.132423	-0.201517	0.222421	0.330205	0.00800746	0.0429378	-0.251187	-0.0871636	-0.377129	-0.0320364	-0.329863	0.0806715	0.0640454	-0.237652	-0.0206258	0.343381	0.266563	0.180932	0.102863	-0.0915274	0.0129558	0.411165	0.112446	0.288292	-0.0458135	-0.193164	-0.011676	-0.0300261	0.366903	0.516616	0.156708	0.401747	-0.0615208	-0.152723	0.192495
27	-0.211524	0.0199733	-0.103872	0.0476752	-0.123891	-0.126227	-0.0680939	-0.307775	0.0446625	0.232848	-0.39487	-0.0336558	-0.295948	-0.22805	-0.155555	-0.21413	0.069543	0.334105	0.0149481	0.0442153	-0.302786	-0.0305254	-0.337332	-0.071291	-0.28148	0.0359795	-0.0335514	-0.281648	-0.0897399	0.194786	0.153952	0.207616	0.338999	0.0771599	0.0170485	0.414	0.0635968	0.305814	-0.00510908	-0.214761	-0.0100275	-0.0415786	0.542068	0.599716	0.0993653	0.514093	0.0791627	-0.161081	0.0967229
28	-0.223345	0.0312331	-0.0903372	0.112471	-0.128048	-0.216177	-0.137728	-0.290655	0.0304855	0.180791	-0.340172	-0.0339486	-0.19871	-0.229349	-0.180249	-0.197464	-0.00816478	0.311751	-0.00587725	0.0151571	-0.374286	0.0932284	-0.314134	-0.0824214	-0.233684	0.0579418	-0.163715	-0.323719	-0.119301	0.123637	0.0515144	0.236464	0.52134	0.216039	0.0731898	0.368293	0.00809321	0.293041	0.0312699	-0.202344	-0.00505811	0.00198344	0.704289	0.632997	0.0283547	0.673728	0.132039	-0.0398388	-0.0339428
29	-0.236204	0.0207222	-0.0966562	0.205588	-0.0928362	-0.266882	-0.171468	-0.248803	0.031108	0.1697	-0.289468	-0.0171672	-0.0949502	-0.228196	-0.19003	-0.168782	-0.0584431	0.291426	-0.0374207	0.0192063	-0.40366	0.224155	-0.270931	-0.106655	-0.170511	0.0979228	-0.238164	-0.35668	-0.148383	0.0726988	-0.0327777	0.230342	0.583407	0.355558	0.102856	0.339431	-0.0836938	0.273031	0.0501242	-0.145328	-0.00355197	0.0242249	0.787058	0.649368	0.00463496	0.743788	0.284643	0.0382179	-0.127238
30	-0.255421	0.00586733	-0.118773	0.268531	0.0171579	-0.309641	-0.19274	-0.216634	0.0489365	0.15343	-0.2051	-0.0319865	0.0218811	-0.212168	-0.203387	-0.122071	-0.101111	0.267613	-0.0639102	0.0349139	-0.405742	0.292761	-0.159153	-0.144278	-0.102406	0.133084	-0.264605	-0.387011	-0.194535	0.00463706	-0.0931297	0.178031	0.578796	0.533251	0.0970103	0.291903	-0.148326	0.237578	0.0468758	-0.0576625	-0.0103554	0.0391741	0.824135	0.636463	0.0332117	0.731992	0.492094	0.0833638	-0.178182
contact 8
	time
frequency	-1.5	-1.45	-1.4	-1.35	-1.3	-1.25	-1.2	-1.15	-1.1	-1.05	-1	-0.95	-0.9	-0.85	-0.8	-0.75	-0.7	-0.65	-0.6	-0.55	-0.5	-0.45	-0.4	-0.35	-0.3	-0.25	-0.2	-0.15	-0.1	-0.05	0	0.05	0.1	0.15	0.2	0.25	0.3	0.35	0.4	0.45	0.5	0.55	0.6	0.65	0.7	0.75	0.8	0.85	0.9
1	-0.0166087	-0.0132657	-0.0101583	-0.00730597	-0.00472453	-0.00242917	-0.000437977	0.00123668	0.00259033	0.00362079	0.00432816	0.00471808	0.00480401	0.00459853	0.0041129	0.00335854	0.00234683	0.0010897	-0.000397446	-0.00208744	-0.00394187	-0.00591524	-0.00796031	-0.0100312	-0.012083	-0.0140703	-0.0159484	-0.017676	-0.0192175	-0.0205439	-0.0216316	-0.022456	-0.0229907	-0.0232089	-0.0230875	-0.0226139	-0.0217834	-0.0205988	-0.0190663	-0.0171949	-0.0150015	-0.0125043	-0.00971912	-0.0066616	-0.00334907	0.000187356	0.00390946	0.00778254	0.0117719
2	-0.00159278	0.000895602	0.00209329	0.00231148	0.00166385	0.000146453	-0.00219987	-0.00537004	-0.009344	-0.0142061	-0.0200344	-0.0268248	-0.0345255	-0.0430506	-0.0521136	-0.0612956	-0.0701999	-0.0785456	-0.086055	-0.0924498	-0.0975031	-0.101031	-0.102894	-0.103023	-0.101432	-0.0982495	-0.0934464	-0.08686	-0.0783681	-0.0678186	-0.0551151	-0.0405057	-0.0245196	-0.00776604	0.00932869	0.026629	0.0441953	0.0620762	0.0801727	0.0982746	0.116085	0.133218	0.149212	0.163723	0.176461	0.187013	0.195124	0.200631	0.203401
3	0.0148892	0.0345301	0.0512476	0.0643341	0.0734637	0.0784047	0.0790355	0.0754271	0.0676522	0.0564968	0.0433781	0.0293877	0.0150729	0.000620637	-0.0133353	-0.0257825	-0.0357651	-0.0431889	-0.0484511	-0.0518176	-0.05353	-0.0539433	-0.0535126	-0.0525268	-0.0515952	-0.0518705	-0.0537637	-0.0567673	-0.059431	-0.0607874	-0.0604816	-0.0586592	-0.0560348	-0.0523569	-0.0462451	-0.0364171	-0.0224171	-0.00461302	0.0160501	0.0390076	0.0644485	0.0926883	0.123231	0.153615	0.18117	0.204578	0.223546	0.238008	0.248441
4	0.0246711	0.0375921	0.0454052	0.0485873	0.0496609	0.049475	0.0475055	0.0442407	0.0390138	0.0314082	0.0215906	0.0108051	-0.000630191	-0.0133134	-0.0269627	-0.0397171	-0.0514875	-0.0631107	-0.0744989	-0.0851136	-0.0935137	-0.0969025	-0.0921135	-0.0770945	-0.0533975	-0.0252561	0.00336118	0.0295439	0.0509421	0.0649972	0.0702359	0.0672508	0.0574891	0.0433123	0.0282262	0.0167002	0.0126296	0.016814	0.0266874	0.0392846	0.0520577	0.0635861	0.073873	0.0833514	0.0917579	0.0973602	0.100479	0.104433	0.111926
5	0.0241607	0.0306718	0.0264377	0.0197579	0.0130541	0.0068152	0.00678795	0.0124717	0.0167993	0.0159621	0.0110558	0.00447026	-0.000425311	-0.00563534	-0.0123145	-0.0159761	-0.0141484	-0.00891002	-0.00191962	0.00117494	-0.005352	-0.0204109	-0.0372312	-0.0475827	-0.0452272	-0.0245255	0.0141437	0.0665866	0.124192	0.17354	0.205584	0.216811	0.206016	0.177222	0.137983	0.0957594	0.0577145	0.0316116	0.0195713	0.0163376	0.0196846	0.0303137	0.0437661	0.0546955	0.0628792	0.0659124	0.0592191	0.0475934	0.0374161
6	0.0320342	0.0054778	-0.0298861	-0.0590744	-0.0746919	-0.0772893	-0.0647549	-0.0379454	-0.00864253	0.0137127	0.0255137	0.0252787	0.0136848	-0.00466892	-0.0211573	-0.0252368	-0.0149956	0.00985398	0.0452502	0.0812753	0.10912	0.128732	0.134792	0.12455	0.109296	0.101587	0.112075	0.145448	0.189786	0.229525	0.253869	0.254366	0.229635	0.190071	0.14701	0.10861	0.077455	0.0535041	0.0368473	0.0273007	0.023409	0.0316473	0.0493289	0.0634854	0.0704844	0.0754576	0.078095	0.0768028	0.0771146
7	0.0123381	-0.00975026	-0.025352	-0.0379927	-0.0460221	-0.0508221	-0.0460788	-0.0282143	-0.00647501	0.00686804	0.012366	0.0145721	0.0182027	0.0204416	0.0224965	0.0261072	0.0267643	0.0332193	0.0524825	0.0748702	0.0927569	0.115608	0.142728	0.163646	0.175039	0.177237	0.182257	0.201672	0.226393	0.248484	0.260958	0.241559	0.193475	0.137621	0.0867296	0.0538697	0.0389976	0.0305284	0.0289531	0.0295109	0.0215647	0.0171896	0.0265659	0.0468247	0.0715399	0.0975738	0.11395	0.10481	0.0823514
8	-0.0142637	-0.013403	0.00346496	0.00654842	-0.00199697	-0.0167977	-0.0219247	-0.0139386	-0.00408672	-0.00128668	-0.00325102	0.00485879	0.0271303	0.0473223	0.0596917	0.0675807	0.0702271	0.0649417	0.052184	0.0299337	0.0212032	0.0463299	0.0948926	0.144459	0.188667	0.212979	0.211825	0.216919	0.248474	0.286612	0.305001	0.277993	0.219213	0.144996	0.0791795	0.0521477	0.047046	0.0385922	0.0357082	0.0377517	0.0422283	0.0502581	0.0497436	0.0475035	0.0571682	0.0770482	0.0921649	0.0728889	0.03409
9	-0.0714951	-0.0625686	-0.0416259	-0.0367413	-0.0393582	-0.0500848	-0.0655637	-0.0727587	-0.0789555	-0.0721676	-0.052763	-0.0299509	-0.0182985	-0.0194919	-0.0150475	0.00304046	0.0196963	0.0126588	0.00184882	0.00216708	0.0207326	0.0547009	0.096777	0.143772	0.171427	0.203778	0.235938	0.280436	0.367673	0.4932	0.575948	0.530439	0.404973	0.278202	0.234827	0.237133	0.232028	0.20391	0.189457	0.204485	0.214185	0.209695	0.17731	0.162394	0.176333	0.171388	0.149728	0.116207	0.103378
10	-0.211865	-0.212174	-0.19386	-0.181416	-0.180793	-0.199614	-0.223187	-0.224674	-0.214242	-0.189937	-0.146752	-0.106704	-0.0959413	-0.11548	-0.11996	-0.0848454	-0.0436473	-0.0186345	0.0262892	0.0918834	0.129188	0.133302	0.142029	0.181042	0.219352	0.312383	0.438804	0.614935	0.874271	1.16225	1.29197	1.15272	0.870801	0.635917	0.615221	0.624286	0.569434	0.508639	0.487224	0.501501	0.471023	0.448397	0.415892	0.422354	0.435662	0.411633	0.364101	0.315518	0.295791
11	-0.301716	-0.302491	-0.296916	-0.284216	-0.280659	-0.292312	-0.305532	-0.296682	-0.26294	-0.221968	-0.174902	-0.13181	-0.0970066	-0.0835052	-0.0750337	-0.0420306	0.0129105	0.0727486	0.134696	0.194004	0.221967	0.229232	0.24072	0.294039	0.363638	0.502955	0.684172	0.963559	1.40461	1.86951	2.04488	1.80554	1.38122	1.01592	0.878727	0.818256	0.730177	0.653625	0.619335	0.60072	0.544201	0.524226	0.505808	0.506043	0.481929	0.439142	0.383154	0.320797	0.26293
12	-0.321738	-0.323073	-0.327407	-0.321389	-0.31277	-0.316569	-0.311949	-0.294572	-0.256747	-0.207087	-0.151605	-0.103955	-0.059296	-0.0273968	-0.00184249	0.0408151	0.1066	0.166636	0.208287	0.238056	0.257397	0.278735	0.313217	0.388117	0.471975	0.591092	0.733701	1.04076	1.66057	2.39895	2.69548	2.30867	1.63206	1.09848	0.890975	0.812832	0.714818	0.633468	0.593693	0.568004	0.496341	0.470177	0.458327	0.457212	0.408566	0.333595	0.260599	0.201722	0.140042
13	-0.300496	-0.303981	-0.309537	-0.311149	-0.30121	-0.304675	-0.289585	-0.267514	-0.227367	-0.174846	-0.11518	-0.0659519	-0.0218308	0.00598981	0.0345084	0.0924533	0.180394	0.232837	0.229995	0.225098	0.2422	0.282168	0.3335	0.411332	0.495654	0.566342	0.616996	0.870424	1.6168	2.68054	3.18835	2.62066	1.6117	0.930564	0.74541	0.706159	0.613	0.521945	0.486476	0.475527	0.401526	0.35231	0.343442	0.358962	0.30985	0.210002	0.11688	0.0693046	0.0241422
14	-0.246358	-0.250485	-0.25297	-0.26066	-0.253067	-0.26343	-0.25083	-0.228068	-0.179596	-0.125332	-0.0789121	-0.0349673	0.00326987	0.0223126	0.0379519	0.0993617	0.219785	0.272748	0.222565	0.175195	0.195396	0.262418	0.31182	0.367048	0.437425	0.469821	0.4242	0.572985	1.33263	2.69516	3.47971	2.7084	1.36908	0.637882	0.542973	0.572967	0.489	0.371961	0.353589	0.362023	0.292667	0.217214	0.204268	0.260209	0.224475	0.113615	0.0182463	-0.0276449	-0.0573075
15	-0.163972	-0.168166	-0.170168	-0.181292	-0.173888	-0.193225	-0.193735	-0.176478	-0.116564	-0.0679712	-0.0501463	-0.0177443	0.00929843	0.0275994	0.0281992	0.0749394	0.219567	0.273772	0.198367	0.107552	0.129131	0.225631	0.257973	0.268406	0.326646	0.320339	0.225845	0.266646	0.911214	2.38713	3.37205	2.51217	1.00886	0.333628	0.335292	0.432447	0.364444	0.217744	0.208714	0.234576	0.179899	0.0833886	0.0650223	0.169182	0.145698	0.0425836	-0.0273849	-0.088131	-0.107152
16	-0.0695191	-0.0815896	-0.0904533	-0.0940982	-0.0802499	-0.104769	-0.127485	-0.122415	-0.0593704	-0.0222689	-0.0355258	-0.0204383	-0.00201095	0.0175188	0.0106917	0.0467846	0.184479	0.230938	0.165925	0.0545309	0.0693277	0.183914	0.185408	0.154709	0.212083	0.176398	0.102265	0.0529699	0.499897	1.82386	2.84548	2.05215	0.656611	0.117686	0.183714	0.330303	0.278828	0.108399	0.088748	0.134834	0.0981478	-0.010291	-0.0262776	0.115755	0.0939817	0.00823464	-0.025572	-0.0996055	-0.109062
17	0.00559987	-0.0225755	-0.0408749	-0.0284061	-0.00418268	-0.0301004	-0.071206	-0.0807606	-0.032878	0.00273893	-0.0338806	-0.0391591	-0.0188681	-0.00892686	-0.00516724	0.0447234	0.141287	0.161128	0.138118	0.0365429	0.0373218	0.152295	0.118004	0.0733126	0.132245	0.089319	0.0680933	-0.0230999	0.242519	1.23996	2.13912	1.51029	0.435765	0.0377565	0.108957	0.266138	0.242993	0.0627337	0.0153939	0.0786753	0.0574057	-0.0530386	-0.0547857	0.0947305	0.0748221	0.00264921	-0.00977319	-0.0804414	-0.0780734
18	0.0514715	0.0076201	-0.0127158	0.0132502	0.0390535	0.00774995	-0.033803	-0.0537862	-0.0320312	0.0154327	-0.0337799	-0.0597149	-0.0305886	-0.0377027	-0.00627926	0.0743606	0.10753	0.0978928	0.117086	0.0367543	0.0386276	0.139839	0.0725935	0.0365475	0.0829586	0.0605972	0.0663508	-0.00657202	0.143876	0.848277	1.49464	0.998817	0.326471	0.0421225	0.0959695	0.219985	0.230764	0.0550317	-0.0203845	0.058283	0.0303683	-0.0670987	-0.0347253	0.0904138	0.0748507	0.012606	0.00715545	-0.0525209	-0.0386588
19	0.064364	0.025935	-0.00276183	0.0233107	0.0496741	0.014195	-0.0164962	-0.0462369	-0.0495767	0.0217138	-0.0308755	-0.0744329	-0.0317432	-0.0579311	-0.0089863	0.100029	0.0929696	0.0619279	0.102084	0.0391532	0.0460278	0.146708	0.0702742	0.018487	0.0500327	0.069528	0.0715499	0.0482622	0.0724385	0.554864	1.02801	0.698421	0.347197	0.0864091	0.0928402	0.175916	0.234246	0.0872402	-0.0430286	0.0486499	0.0191901	-0.0620004	-0.00699925	0.0815694	0.0810223	0.030071	0.0260976	-0.0262356	-0.0124248
20	0.0541078	0.0270646	0.0115374	0.0245326	0.0370284	-0.0109959	-0.0144013	-0.053563	-0.0650721	0.0211703	-0.0361398	-0.0746083	-0.0310806	-0.0615743	-0.000356422	0.119808	0.0876135	0.0633118	0.080335	0.0191561	0.0696562	0.176268	0.0812268	0.010333	0.0448415	0.0945367	0.0679653	0.0884553	0.0488715	0.452698	0.750267	0.471869	0.350635	0.111804	0.103449	0.160429	0.226974	0.106361	-0.0520803	0.0521011	-0.00267067	-0.0533452	0.0295082	0.0764158	0.0713739	0.0410583	0.0364804	-0.0117654	-0.00455848
21	0.0298193	0.0273734	0.0253986	0.017419	0.0174087	-0.0383367	-0.0189722	-0.0632369	-0.0766291	0.00856081	-0.0404596	-0.0656004	-0.030702	-0.0502511	-0.00148059	0.121184	0.0952069	0.0871399	0.0546728	-0.00308764	0.0922051	0.206774	0.107932	0.00616977	0.0502751	0.122739	0.064024	0.11454	0.0381653	0.372991	0.549823	0.348578	0.372886	0.133808	0.105802	0.153603	0.218195	0.13607	-0.0452847	0.0463337	-0.0120765	-0.037301	0.0556073	0.0657383	0.0508596	0.0479044	0.0389724	-0.000549336	-0.0108554
22	0.00281143	0.0239428	0.0354142	0.00424275	0.00512331	-0.0538426	-0.0209641	-0.0680224	-0.0872582	-0.011532	-0.0503148	-0.0610704	-0.03186	-0.0277067	-0.0110293	0.108668	0.109638	0.120669	0.0397006	-0.01934	0.0995224	0.235186	0.134601	0.0042637	0.065815	0.134602	0.0727532	0.119744	0.0331959	0.305652	0.448494	0.291101	0.38153	0.154147	0.102472	0.14403	0.21902	0.161474	-0.0289127	0.0362869	-0.0106315	-0.0253199	0.0657027	0.0521924	0.0216812	0.041599	0.0381191	0.00462618	-0.0181269
23	-0.0163257	0.0206322	0.0375453	-0.0115393	-0.00958288	-0.0575221	-0.0183912	-0.0675017	-0.0885523	-0.0324356	-0.0596808	-0.0538038	-0.0336162	-0.00671957	-0.012071	0.0921866	0.123469	0.149151	0.0309254	-0.0237948	0.114252	0.246778	0.143189	0.0134666	0.0867206	0.142107	0.0791378	0.115162	0.0393892	0.266005	0.363284	0.257617	0.370021	0.15641	0.0887394	0.140705	0.216945	0.16695	-0.00513846	0.0229226	-0.0104745	-0.0073795	0.0690948	0.0357346	-0.00259626	0.0300067	0.0264	0.00712316	-0.0279275
24	-0.0259936	0.0267546	0.0262792	-0.0291306	-0.0253865	-0.0471443	-0.0142918	-0.0636682	-0.0819474	-0.0517925	-0.0624052	-0.0434784	-0.0317174	0.00935056	-0.0111785	0.0766644	0.138773	0.166316	0.0259116	-0.0138074	0.135142	0.242494	0.132127	0.0327568	0.103423	0.143442	0.083522	0.0967822	0.0533296	0.23117	0.292756	0.236451	0.335066	0.144128	0.0591412	0.143871	0.212902	0.150953	0.0239034	0.00359341	-0.00977844	0.0153295	0.0622283	0.0171068	-0.0233222	0.0169338	0.00979892	0.00378443	-0.0388187
25	-0.0251417	0.0350466	0.0120563	-0.0518031	-0.032244	-0.0248151	-0.00618283	-0.0492963	-0.0761012	-0.0637499	-0.057867	-0.0415609	-0.0307856	0.0250394	-0.0152091	0.0665509	0.143031	0.176001	0.0413517	0.00359745	0.130984	0.230091	0.120684	0.0466597	0.112733	0.123641	0.0880448	0.0816101	0.0518312	0.188323	0.24135	0.214959	0.29232	0.134374	0.0328864	0.126077	0.213498	0.132772	0.0452311	-0.012608	-0.00983036	0.0310501	0.0494344	0.00182962	-0.0361956	0.00348457	0.000452874	-0.00730269	-0.0397557
26	-0.0189731	0.0453827	-0.00354351	-0.0740769	-0.0375192	-0.000483253	-0.00104321	-0.032948	-0.0658428	-0.0697616	-0.0446293	-0.0402476	-0.0300339	0.0379406	-0.0221671	0.0647361	0.137235	0.178791	0.0622566	0.0202952	0.117966	0.214106	0.106234	0.0557256	0.113113	0.0961302	0.0877582	0.0635378	0.044005	0.144453	0.195961	0.191687	0.243513	0.117569	0.00685885	0.103715	0.209445	0.11013	0.0630782	-0.0253427	-0.0124853	0.0443141	0.0344003	-0.00809486	-0.04349	-0.00590053	-0.00474685	-0.0262095	-0.0400941
27	-0.00659264	0.050615	-0.010782	-0.0961508	-0.0454134	0.0220369	0.00300179	-0.0162249	-0.0460401	-0.0694562	-0.0270904	-0.0315161	-0.0308413	0.0462099	-0.0244159	0.0609864	0.125828	0.174011	0.0943286	0.0358901	0.0962163	0.196958	0.0964399	0.0587986	0.108771	0.0628553	0.0901997	0.0413798	0.0277118	0.0892459	0.145333	0.173657	0.189569	0.0976166	-0.0155348	0.0740737	0.205923	0.0892282	0.0801371	-0.0289263	-0.0202745	0.0522175	0.0232297	-0.0118291	-0.0432438	-0.0197847	-0.000718537	-0.0486395	-0.0412991
28	0.00441822	0.0604453	-0.0311224	-0.109092	-0.0402356	0.0489868	-0.00190667	-0.00279902	-0.0253976	-0.0660563	-0.00100002	-0.0280783	-0.0220411	0.0492807	-0.0312625	0.0744208	0.11179	0.169329	0.108086	0.0486583	0.0852958	0.181668	0.0735499	0.0683824	0.0941854	0.0349778	0.0910785	0.0127166	0.014749	0.0424125	0.116641	0.157181	0.133102	0.0682334	-0.0389651	0.0697183	0.190357	0.06476	0.0949118	-0.0346685	-0.0184663	0.0643434	0.00704506	-0.00823424	-0.0450405	-0.0190671	-0.00304985	-0.0721785	-0.0445234
29	0.00899263	0.05948	-0.0426441	-0.111828	-0.0340204	0.0656893	-0.00397335	0.0107377	4.49738e-05	-0.0637871	0.0232237	-0.0265174	-0.0194068	0.0517423	-0.0369038	0.0899249	0.094142	0.159147	0.115248	0.0483143	0.068503	0.172804	0.0604828	0.0708372	0.0839692	0.0150651	0.0829269	-0.00653921	-0.00517199	0.00188087	0.101876	0.15081	0.0992652	0.0480791	-0.0477643	0.0591391	0.174513	0.0523565	0.100355	-0.0288071	-0.0146568	0.0699517	-0.000734407	0.00378183	-0.0422056	-0.0179588	-0.005183	-0.0919956	-0.0532865
30	0.0146309	0.0516236	-0.0482022	-0.11427	-0.0325938	0.0791506	-0.00672215	0.0201162	0.0314918	-0.0568814	0.0414471	-0.0189178	-0.0173359	0.0476026	-0.0357299	0.0934676	0.0857028	0.136459	0.120659	0.0517855	0.0518271	0.15693	0.05276	0.0676265	0.0779404	-0.00211556	0.0741677	-0.0250688	-0.0328238	-0.0408396	0.0839153	0.147556	0.0737137	0.0296552	-0.0479071	0.0455455	0.162266	0.0411588	0.104613	-0.0162282	-0.0151348	0.0694608	0.000660508	0.0127636	-0.0317403	-0.0267263	-0.00151932	-0.108068	-0.067969
contact 9
	time
frequency	-1.5	-1.45	-1.4	-1.35	-1.3	-1.25	-1.2	-1.15	-1.1	-1.05	-1	-0.95	-0.9	-0.85	-0.8	-0.75	-0.7	-0.65	-0.6	-0.55	-0.5	-0.45	-0.4	-0.35	-0.3	-0.25	-0.2	-0.15	-0.1	-0.05	0	0.05	0.1	0.15	0.2	0.25	0.3	0.35	0.4	0.45	0.5	0.55	0.6	0.65	0.7	0.75	0.8	0.85	0.9
1	-0.119193	-0.116423	-0.11407	-0.112176	-0.110752	-0.109787	-0.109267	-0.10916	-0.109391	-0.109825	-0.110344	-0.110863	-0.111303	-0.111601	-0.111715	-0.111644	-0.111422	-0.111078	-0.110602	-0.109906	-0.10886	-0.107332	-0.105215	-0.102437	-0.0989645	-0.0947735	-0.0898375	-0.0841435	-0.0776947	-0.0704962	-0.0625476	-0.053871	-0.0444874	-0.0344186	-0.023699	-0.012387	-0.000537294	0.0117985	0.0245741	0.0377339	0.0512122	0.0649427	0.0788411	0.0928223	0.106785	0.120597	0.134111	0.147194	0.159709
2	0.280168	0.298611	0.312576	0.321657	0.325531	0.324111	0.317586	0.306319	0.290799	0.271578	0.249194	0.224216	0.19703	0.168162	0.138036	0.10702	0.0753168	0.0430347	0.0102682	-0.0226062	-0.055141	-0.0867385	-0.116762	-0.144606	-0.169677	-0.191305	-0.208902	-0.222062	-0.230584	-0.234334	-0.233213	-0.22726	-0.216745	-0.202148	-0.184026	-0.1629	-0.139389	-0.114483	-0.0897271	-0.0668218	-0.0470424	-0.0311881	-0.0195268	-0.0117862	-0.00748015	-0.00579714	-0.00576132	-0.00628418	-0.00642054
3	0.117439	0.120702	0.131275	0.147991	0.168918	0.190864	0.210179	0.223899	0.229103	0.223747	0.207449	0.181623	0.148136	0.110043	0.0717316	0.0372274	0.00990627	-0.0090583	-0.0204159	-0.0266598	-0.0312484	-0.0366758	-0.0441538	-0.0544735	-0.0685311	-0.0864397	-0.105965	-0.124513	-0.140252	-0.152294	-0.160056	-0.163173	-0.161739	-0.155751	-0.145452	-0.131172	-0.114095	-0.0970805	-0.0835649	-0.0755287	-0.0741512	-0.0795965	-0.0907635	-0.106315	-0.12513	-0.146262	-0.167161	-0.184655	-0.195026
4	0.0500286	0.0579311	0.0682747	0.0829581	0.100286	0.122347	0.154451	0.195685	0.239158	0.277245	0.303963	0.316956	0.317755	0.311638	0.303327	0.294254	0.279413	0.259359	0.237431	0.21469	0.191592	0.171184	0.157132	0.149403	0.146811	0.14156	0.12838	0.111407	0.0940233	0.0753196	0.0564214	0.0417442	0.0327481	0.0296357	0.030294	0.0311753	0.0316524	0.0339356	0.0375546	0.0357479	0.0245376	0.00849928	-0.00665942	-0.0183926	-0.0255312	-0.0303678	-0.0392823	-0.0534201	-0.0742505
5	-0.138955	-0.101615	-0.0664516	-0.0243259	0.0175578	0.0459406	0.0621473	0.0902365	0.134915	0.179123	0.216997	0.248367	0.262557	0.246248	0.208228	0.169723	0.13792	0.120366	0.134363	0.183442	0.242042	0.276315	0.280223	0.268414	0.243623	0.217054	0.207099	0.218868	0.240129	0.256214	0.25754	0.240267	0.206084	0.16667	0.137698	0.129196	0.145462	0.188084	0.253555	0.331848	0.399562	0.440554	0.466439	0.47133	0.43704	0.36909	0.281436	0.187658	0.104517
6	-0.184869	-0.151712	-0.118671	-0.0775225	-0.0148361	0.0604634	0.15148	0.269364	0.389269	0.466054	0.492085	0.493038	0.467816	0.40109	0.316347	0.246083	0.192392	0.147932	0.118879	0.116955	0.133976	0.130941	0.111023	0.095158	0.0731451	0.0414176	0.028801	0.0321634	0.0399857	0.0645063	0.100481	0.125351	0.141954	0.152829	0.160359	0.190895	0.242962	0.299268	0.366468	0.443528	0.499896	0.51965	0.503964	0.448536	0.340682	0.214041	0.10249	0.0058429	-0.0596203
7	-0.160371	-0.151878	-0.161581	-0.16451	-0.130677	-0.0559537	0.077446	0.272848	0.48703	0.650719	0.72243	0.709959	0.603984	0.402858	0.188739	0.0539302	0.00885288	0.000950544	-0.00186065	-0.000207492	0.0138678	0.0238705	0.00915578	-0.0125709	-0.0223164	-0.00384467	0.0574989	0.13244	0.173624	0.196332	0.218328	0.231791	0.25142	0.272749	0.263013	0.253821	0.256836	0.2699	0.308184	0.349381	0.342624	0.285997	0.223815	0.175656	0.135394	0.0860681	0.0101623	-0.109583	-0.198024
8	-0.213297	-0.219554	-0.246104	-0.231465	-0.15665	-0.0333243	0.112277	0.285522	0.451379	0.570212	0.605644	0.577816	0.492816	0.349388	0.176102	0.0526526	0.0100638	-0.00113402	-0.0239886	-0.0479386	-0.0687382	-0.0818773	-0.085545	-0.084537	-0.0555381	0.034862	0.173303	0.292016	0.339754	0.323783	0.299547	0.304088	0.355688	0.425681	0.434477	0.37371	0.267645	0.175424	0.146629	0.112312	0.0575405	0.0187999	0.0292111	0.0443309	0.0375916	-0.0175508	-0.0762413	-0.131561	-0.15501
9	-0.312618	-0.315046	-0.332181	-0.280388	-0.163589	-0.0371255	0.0500496	0.128559	0.190456	0.225979	0.24064	0.204707	0.115775	0.0327133	-0.0423751	-0.0666849	-0.027299	0.0193249	0.0364439	0.0391878	0.00938524	-0.0513864	-0.0700173	-0.0397891	0.0525444	0.208248	0.438678	0.632442	0.704505	0.638598	0.522254	0.52652	0.634215	0.705071	0.608097	0.420457	0.303729	0.308706	0.360651	0.317735	0.211362	0.127119	0.169678	0.262397	0.24135	0.0890467	-0.0423121	-0.0964555	-0.0997847
10	-0.310125	-0.324608	-0.344289	-0.307665	-0.26332	-0.226624	-0.180318	-0.127815	-0.113229	-0.104468	-0.0567699	-0.0309094	-0.0651495	-0.128409	-0.169225	-0.133664	-0.0382959	0.0381147	0.0875859	0.131391	0.130068	0.0897213	0.0850195	0.139124	0.252117	0.428284	0.675949	0.949069	1.14439	1.17011	1.07406	1.04834	1.04485	0.9363	0.701799	0.549596	0.540395	0.591302	0.615797	0.540155	0.443655	0.391891	0.413423	0.456045	0.414399	0.270655	0.121269	0.0274857	-0.0428229
11	-0.291731	-0.30702	-0.327659	-0.329214	-0.350988	-0.358248	-0.314376	-0.252884	-0.234771	-0.236022	-0.190866	-0.127162	-0.0920392	-0.0929984	-0.11414	-0.0839966	0.00304713	0.0704499	0.118959	0.159948	0.176562	0.172418	0.189307	0.271451	0.415008	0.590292	0.794544	1.07077	1.4569	1.79586	1.91013	1.77921	1.4216	1.00627	0.719497	0.644397	0.660854	0.687361	0.674081	0.579552	0.504217	0.495369	0.500613	0.489092	0.435899	0.332061	0.196747	0.0922545	-0.00878304
12	-0.284116	-0.296175	-0.31889	-0.350011	-0.389901	-0.396832	-0.358297	-0.295361	-0.254718	-0.261526	-0.239791	-0.165356	-0.0883922	-0.0285803	-0.0261319	-0.033635	0.0122968	0.0921544	0.177195	0.224766	0.229447	0.222468	0.239892	0.335709	0.495767	0.656801	0.822686	1.07312	1.61286	2.33394	2.75657	2.4731	1.65574	0.929982	0.606868	0.603152	0.66839	0.667496	0.58033	0.469862	0.446366	0.4983	0.485704	0.430994	0.368223	0.290444	0.178404	0.0903393	-0.000107103
13	-0.270428	-0.278056	-0.308603	-0.353781	-0.385785	-0.391565	-0.367553	-0.303515	-0.236954	-0.230175	-0.218331	-0.146826	-0.0585299	0.0307325	0.052909	0.00259049	-0.00569957	0.0909597	0.246853	0.328712	0.308834	0.275334	0.287743	0.357336	0.499193	0.646224	0.767295	0.963146	1.5794	2.63575	3.371	2.93906	1.73129	0.771803	0.433344	0.505636	0.634526	0.590636	0.420838	0.301651	0.321622	0.425444	0.424249	0.317899	0.243845	0.213084	0.135676	0.0653282	-0.00122612
14	-0.217545	-0.23235	-0.291482	-0.330717	-0.350715	-0.371257	-0.353788	-0.282172	-0.209226	-0.178336	-0.152226	-0.0794674	-0.00523536	0.0717788	0.105641	0.0425954	-0.00591209	0.0801349	0.279354	0.417208	0.383138	0.309872	0.330466	0.338711	0.435999	0.580094	0.637924	0.742395	1.39501	2.6275	3.56388	3.08044	1.65041	0.560425	0.247974	0.407477	0.567866	0.481638	0.26624	0.142675	0.16288	0.291076	0.329248	0.190857	0.0845668	0.12338	0.104509	0.0472612	-0.000297084
15	-0.124871	-0.160717	-0.257382	-0.283108	-0.290142	-0.327957	-0.303924	-0.240307	-0.185491	-0.140097	-0.0874802	0.000861826	0.0512655	0.0978942	0.132065	0.094811	0.0220533	0.0598042	0.236243	0.434027	0.41604	0.312291	0.350798	0.293526	0.324536	0.469728	0.459321	0.491972	1.1526	2.33719	3.27814	2.8697	1.46873	0.35893	0.102632	0.30649	0.44923	0.353724	0.156585	0.0279245	0.00713888	0.134147	0.204934	0.0828957	-0.0636834	0.0212443	0.0927081	0.0524026	0.0255941
16	-0.0328298	-0.0932125	-0.201598	-0.213602	-0.2026	-0.242297	-0.226025	-0.196864	-0.16853	-0.13715	-0.0622522	0.0446351	0.0801451	0.108265	0.138937	0.140356	0.0402748	0.0119886	0.123338	0.35072	0.371123	0.274411	0.331432	0.236931	0.192359	0.32609	0.287271	0.280944	0.877056	1.84621	2.60437	2.36903	1.20193	0.194836	0.00979035	0.192538	0.300387	0.252393	0.118292	-0.0396343	-0.111763	0.0136753	0.0914481	0.0182052	-0.148057	-0.0638271	0.0957582	0.0887389	0.0871797
17	0.0119081	-0.0597106	-0.129374	-0.130176	-0.109043	-0.113441	-0.147889	-0.171134	-0.156009	-0.150367	-0.0706917	0.0324897	0.0691317	0.100099	0.136521	0.158873	0.0138031	-0.0550401	0.00856055	0.211813	0.268398	0.205345	0.284398	0.189019	0.0899173	0.168345	0.170621	0.15781	0.617736	1.3178	1.78175	1.77402	0.907661	0.105407	-0.046234	0.068576	0.177215	0.211318	0.130457	-0.082253	-0.189664	-0.0494215	0.0193973	-0.0142733	-0.150224	-0.093415	0.110599	0.138776	0.162392
18	0.0044225	-0.0494408	-0.0452749	-0.0466565	-0.0369528	0.0223323	-0.0808006	-0.158655	-0.138354	-0.151206	-0.0813596	-0.018402	0.0335804	0.0679768	0.123258	0.130369	-0.0505461	-0.121556	-0.0486492	0.0794238	0.155105	0.12081	0.210427	0.14533	0.0320636	0.0139683	0.0940174	0.114498	0.417458	0.827995	0.987123	1.18873	0.582543	0.0756291	-0.0817806	-0.0448474	0.116271	0.21369	0.148742	-0.131901	-0.227528	-0.0716291	-0.0155532	-0.0467491	-0.0906549	-0.0444266	0.140816	0.178316	0.21034
19	-0.008715	-0.0349453	0.033003	0.00704666	-0.00726774	0.119494	0.00491433	-0.146586	-0.111971	-0.127928	-0.0986374	-0.0879867	-0.0289446	0.0336491	0.076662	0.077559	-0.102927	-0.167291	-0.0525076	-0.00131735	0.0732534	0.0392055	0.114567	0.141371	0.00250436	-0.100019	0.033253	0.104808	0.229337	0.442606	0.395043	0.780492	0.404826	0.114338	-0.0842441	-0.124383	0.0844223	0.237856	0.172986	-0.134088	-0.231631	-0.0751109	-0.0136972	-0.0625572	-0.0150822	0.0467332	0.168667	0.18977	0.21347
20	-0.0161643	-0.000404563	0.0804573	0.019272	0.00783505	0.155378	0.0800596	-0.125215	-0.0682132	-0.0953687	-0.0977525	-0.157087	-0.0787135	-0.00555957	0.00937803	0.0141473	-0.15328	-0.189964	-0.00709605	-0.039727	0.0396369	-0.0191288	0.0383772	0.148336	-0.0411081	-0.157947	-0.0122237	0.104018	0.151167	0.177551	0.102421	0.541812	0.256184	0.140146	-0.0574396	-0.137095	0.0904349	0.249017	0.165109	-0.152629	-0.192266	-0.0443629	-0.000996779	-0.080747	0.0447879	0.15239	0.207033	0.153045	0.16431
21	-0.00266076	0.0300551	0.0960361	0.00710766	0.0170495	0.148348	0.158086	-0.079977	-0.0319622	-0.0571602	-0.108136	-0.214407	-0.128258	-0.0351293	-0.0698788	-0.0321373	-0.178959	-0.199322	0.0403816	-0.0550236	0.0106713	-0.0391931	-0.0319607	0.163365	-0.0922976	-0.175446	-0.0643456	0.10766	0.109094	-0.0107364	-0.00671983	0.372049	0.203633	0.163841	0.0243258	-0.113991	0.0772098	0.230761	0.151531	-0.137942	-0.130585	-0.0115768	0.0190842	-0.0847794	0.0686861	0.231276	0.232281	0.0924098	0.0856581
22	0.0383965	0.0232199	0.0872614	-0.0297926	0.0327999	0.109105	0.199232	-0.0223803	-0.018026	-0.0273048	-0.109065	-0.248292	-0.16159	-0.0530299	-0.132204	-0.0414215	-0.175892	-0.218768	0.074612	-0.064533	-0.0159586	-0.0104698	-0.0838879	0.169138	-0.137656	-0.158542	-0.109943	0.114272	0.101749	-0.0805007	-0.00344361	0.289339	0.203577	0.169939	0.162499	-0.058195	0.0505575	0.180073	0.137714	-0.112064	-0.0655107	0.0244349	0.0442254	-0.0875036	0.0446439	0.2383	0.25651	0.0104622	-0.00926297
23	0.0695946	0.000766528	0.0622711	-0.0707538	0.0596926	0.0604218	0.172668	0.0361596	-0.0146762	0.00242559	-0.119255	-0.269279	-0.171685	-0.0720237	-0.184511	-0.03167	-0.167509	-0.218251	0.10497	-0.0842517	-0.0357976	0.0344227	-0.113697	0.155431	-0.175338	-0.120362	-0.115108	0.116093	0.117344	-0.147481	0.0688593	0.234914	0.196704	0.181969	0.293306	0.0363332	0.0378143	0.12447	0.0744955	-0.0815589	0.00203128	0.0765008	0.0470326	-0.0878947	0.0284177	0.212474	0.245152	-0.0791933	-0.0895523
24	0.0806204	-0.0311566	0.0212143	-0.0969907	0.0832678	0.000620323	0.0944961	0.0821307	-0.0259302	0.0389259	-0.151284	-0.275415	-0.162276	-0.0970088	-0.226145	0.000203169	-0.163307	-0.185769	0.113995	-0.108636	-0.0415133	0.0788571	-0.133333	0.120004	-0.192638	-0.0651174	-0.0931943	0.117111	0.122054	-0.187455	0.154301	0.216022	0.171646	0.224092	0.404868	0.136445	0.0351033	0.0586997	-0.0233015	-0.0385472	0.0669817	0.132888	0.0150323	-0.0806383	0.01556	0.171527	0.180786	-0.163551	-0.142883
25	0.105015	-0.0841613	0.0154094	-0.121255	0.101793	-0.0559823	-0.0142505	0.0968705	-0.0561304	0.0656637	-0.158392	-0.269663	-0.141205	-0.109569	-0.251909	0.0354837	-0.145371	-0.174888	0.113406	-0.141516	-0.0401202	0.114487	-0.153705	0.0819372	-0.182493	-0.0162083	-0.0675857	0.129816	0.11434	-0.201618	0.181795	0.207807	0.150973	0.256476	0.496444	0.221751	0.0500887	0.0162326	-0.103796	0.00138863	0.109746	0.170839	-0.0156182	-0.0646389	0.0159017	0.0920227	0.102267	-0.193873	-0.162981
26	0.12727	-0.129291	0.0277251	-0.138292	0.103164	-0.101065	-0.121642	0.0837368	-0.0856166	0.0830087	-0.160017	-0.26227	-0.113813	-0.120071	-0.277475	0.0627005	-0.134296	-0.162567	0.103381	-0.177046	-0.0322558	0.120841	-0.168485	0.0419115	-0.164554	0.0140482	-0.0497168	0.14612	0.0954789	-0.211318	0.170615	0.20731	0.133462	0.29088	0.539934	0.275159	0.0721022	-0.00410042	-0.167425	0.03298	0.134792	0.192253	-0.054213	-0.0351757	0.0310976	0.0183516	0.00573909	-0.179009	-0.15792
27	0.17178	-0.169023	0.0638991	-0.162442	0.0812023	-0.114511	-0.228002	0.0488354	-0.105685	0.0954536	-0.1339	-0.254001	-0.101529	-0.120496	-0.301501	0.0609447	-0.0975906	-0.152469	0.0934546	-0.195154	-0.0348425	0.105244	-0.161817	-0.0234846	-0.1178	0.0143998	-0.0288674	0.150356	0.0865435	-0.202522	0.106402	0.205531	0.11894	0.305569	0.542668	0.325853	0.0882117	0.000248805	-0.204118	0.0599316	0.131967	0.210713	-0.0594267	-0.00455521	0.0507047	-0.0437737	-0.0891132	-0.130705	-0.127024
28	0.158886	-0.153268	0.0738054	-0.153923	0.0419433	-0.129458	-0.277545	-0.00251065	-0.112691	0.115739	-0.145884	-0.24119	-0.0639012	-0.142845	-0.311525	0.0661654	-0.120117	-0.101446	0.0544848	-0.218506	-0.0110413	0.0443886	-0.15458	-0.0728727	-0.100355	0.00601068	-0.0254071	0.174344	0.0277416	-0.159101	0.0480896	0.202131	0.131968	0.369101	0.507481	0.296072	0.0984398	-0.0101545	-0.211675	0.0731495	0.140034	0.19352	-0.110002	0.0581206	0.0623232	-0.0871358	-0.179343	-0.0502021	-0.106058
29	0.167808	-0.135096	0.102931	-0.163754	0.00769508	-0.10054	-0.287039	-0.0559198	-0.099399	0.131758	-0.13626	-0.232409	-0.04901	-0.153817	-0.329694	0.0478104	-0.13361	-0.0827152	0.0408748	-0.218221	-0.0146723	-0.00920318	-0.142837	-0.103833	-0.0877633	-0.0188432	-0.0416511	0.182038	0.0174219	-0.117764	0.00186437	0.192179	0.145319	0.40576	0.437651	0.260479	0.0837059	-0.000907102	-0.202976	0.0855574	0.127492	0.179613	-0.131931	0.106375	0.0541138	-0.10325	-0.223408	0.0281344	-0.0769374
30	0.190204	-0.128405	0.139919	-0.173152	-0.0420931	-0.0421867	-0.284286	-0.111324	-0.094411	0.157051	-0.100261	-0.234221	-0.0663349	-0.155876	-0.348022	0.00190968	-0.124163	-0.0794227	0.0289943	-0.196	-0.0220328	-0.0646758	-0.131613	-0.135683	-0.0459735	-0.0624367	-0.0557002	0.167006	0.0272885	-0.0482718	-0.062548	0.178859	0.129602	0.441392	0.357485	0.232332	0.0611486	0.0197054	-0.181584	0.0951891	0.0990258	0.190122	-0.127038	0.126889	0.0441392	-0.0969878	-0.25611	0.0905494	-0.0280833
contact 10
	time
frequency	-1.5	-1.45	-1.4	-1.35	-1.3	-1.25	-1.2	-1.15	-1.1	-1.05	-1	-0.95	-0.9	-0.85	-0.8	-0.75	-0.7	-0.65	-0.6	-0.55	-0.5	-0.45	-0.4	-0.35	-0.3	-0.25	-0.2	-0.15	-0.1	-0.05	0	0.05	0.1	0.15	0.2	0.25	0.3	0.35	0.4	0.45	0.5	0.55	0.6	0.65	0.7	0.75	0.8	0.85	0.9
1	-0.0527479	-0.0466404	-0.0408382	-0.0353167	-0.0301193	-0.0253021	-0.0209191	-0.0169263	-0.0133477	-0.0103037	-0.0078457	-0.0059239	-0.00439596	-0.00315765	-0.00222419	-0.0016264	-0.0013372	-0.00129383	-0.0014477	-0.00170828	-0.00203575	-0.00241129	-0.00279228	-0.00309682	-0.00323685	-0.00313944	-0.00279125	-0.00218676	-0.00130725	-0.000130662	0.00129399	0.00293548	0.00475051	0.00666732	0.00856198	0.0103317	0.0119252	0.013299	0.0144236	0.0153478	0.0161834	0.0169852	0.0177328	0.0183649	0.0188294	0.0190066	0.0188518	0.0184023	0.0177239
2	0.367434	0.393894	0.417893	0.437865	0.451961	0.458678	0.457472	0.447896	0.429974	0.403953	0.370422	0.329718	0.282558	0.231225	0.178375	0.126399	0.0768102	0.0307835	-0.0103463	-0.0456864	-0.0750278	-0.0987611	-0.117275	-0.13076	-0.139805	-0.144863	-0.146265	-0.144587	-0.140704	-0.135325	-0.128714	-0.120737	-0.111241	-0.100446	-0.0879937	-0.073951	-0.0593426	-0.0449204	-0.0315711	-0.0198194	-0.0100894	-0.00258341	0.00255613	0.00526829	0.00545532	0.00316258	-0.00124345	-0.00745534	-0.0152349
3	0.239118	0.271375	0.30236	0.328976	0.349173	0.360126	0.359779	0.348374	0.326695	0.296101	0.258595	0.215358	0.16747	0.117208	0.0690335	0.0281874	-0.00222192	-0.022826	-0.0352894	-0.0406853	-0.0407651	-0.0374518	-0.0316438	-0.0229149	-0.01185	0.00145202	0.0180173	0.0363707	0.0533281	0.0664894	0.0722384	0.0683492	0.0559956	0.0373155	0.0157094	-0.00490818	-0.0208924	-0.028919	-0.0283893	-0.0217228	-0.0116115	0.000733204	0.0141667	0.026713	0.0369286	0.0421083	0.0407112	0.0320492	0.0172754
4	0.124358	0.173656	0.230311	0.293526	0.360612	0.423408	0.473153	0.505136	0.518324	0.514967	0.503053	0.492868	0.49092	0.497357	0.507527	0.516806	0.520667	0.511196	0.483028	0.434006	0.366173	0.285127	0.196256	0.105453	0.0225408	-0.0443095	-0.0900282	-0.114431	-0.122947	-0.120812	-0.114529	-0.110014	-0.109979	-0.113903	-0.117787	-0.116647	-0.105917	-0.0842898	-0.0585637	-0.0361113	-0.0215831	-0.0153989	-0.0173954	-0.0240339	-0.0322107	-0.0409127	-0.0499428	-0.0603517	-0.0730688
5	0.000950551	0.0871914	0.205691	0.341162	0.474865	0.592716	0.68157	0.738647	0.769222	0.774335	0.75181	0.702762	0.625677	0.523863	0.4055	0.274425	0.143342	0.0289113	-0.0556839	-0.108476	-0.131363	-0.136055	-0.134687	-0.136393	-0.143698	-0.152968	-0.15896	-0.15739	-0.14503	-0.116349	-0.0692147	-0.00967499	0.0463528	0.084499	0.093546	0.0691899	0.0149874	-0.0583528	-0.132743	-0.189589	-0.215197	-0.208688	-0.177486	-0.132159	-0.0833137	-0.0375617	0.00314229	0.038343	0.061578
6	0.161366	0.159895	0.191302	0.253295	0.342043	0.451356	0.558191	0.634204	0.679148	0.684801	0.641029	0.53638	0.381099	0.204596	0.0431077	-0.0863835	-0.168389	-0.194227	-0.185639	-0.173783	-0.175744	-0.188481	-0.185002	-0.142253	-0.0624541	0.0402491	0.146727	0.233861	0.281399	0.288356	0.269409	0.241976	0.20871	0.180643	0.159706	0.132535	0.0820399	0.0132464	-0.0507535	-0.0835587	-0.080553	-0.0581685	-0.0237619	0.0199608	0.0709983	0.128	0.180963	0.217923	0.23222
7	0.15435	0.097218	0.0545838	0.0279315	0.0161474	0.0471294	0.129161	0.230197	0.300615	0.297513	0.208097	0.0499343	-0.103385	-0.189546	-0.196554	-0.180011	-0.171097	-0.168606	-0.147022	-0.100075	-0.0303248	0.0454942	0.12172	0.204549	0.295196	0.394981	0.486256	0.540577	0.559762	0.528885	0.439956	0.317538	0.178011	0.0549586	-0.00896573	0.00548539	0.0529829	0.078632	0.0705212	0.0580951	0.0727834	0.125538	0.211783	0.304782	0.374822	0.414447	0.427948	0.40169	0.340573
8	0.169306	0.0726751	0.0120684	0.00265308	0.00849976	0.00210426	0.00853146	0.0345211	0.0534384	0.0285417	-0.0369568	-0.127364	-0.195081	-0.22695	-0.216735	-0.1955	-0.175264	-0.165152	-0.143528	-0.082242	0.0194375	0.150644	0.255552	0.300796	0.304741	0.307492	0.335013	0.369217	0.401493	0.404292	0.323238	0.209291	0.100427	0.0388733	0.0158316	0.0273346	0.0512774	0.0781557	0.0911787	0.0696949	0.0577133	0.117404	0.240677	0.349641	0.369465	0.318954	0.283889	0.286424	0.297856
9	0.181577	0.0648119	-0.0349764	-0.0853595	-0.0878774	-0.0637914	-0.0177546	0.024597	0.0370931	0.00725521	-0.0301811	-0.0704879	-0.137971	-0.227192	-0.252404	-0.230327	-0.185131	-0.124465	-0.0691175	-0.0170403	0.0438396	0.105362	0.117767	0.0829026	0.0608072	0.0872434	0.143584	0.252301	0.405271	0.501128	0.404933	0.237638	0.12953	0.164057	0.248062	0.26173	0.172293	0.0637518	-0.00861456	-0.0472485	-0.0399756	0.0285056	0.134271	0.178899	0.0896928	-0.0431516	-0.0723976	0.0109402	0.131635
10	0.0981749	0.0467882	-0.058561	-0.150473	-0.173009	-0.128418	-0.0407753	0.0292744	0.0413338	0.0117348	-0.0221941	-0.0425669	-0.114783	-0.205368	-0.216362	-0.171596	-0.0874999	0.00214536	0.0423111	0.0716621	0.102475	0.111228	0.0810538	0.00950533	-0.0307573	-0.00965812	0.0964228	0.345681	0.650339	0.864269	0.844774	0.709399	0.516807	0.429393	0.442233	0.44562	0.34305	0.13088	-0.0555651	-0.12879	-0.0737397	0.0165361	0.0221052	-0.033468	-0.115142	-0.185083	-0.186081	-0.106123	0.0103934
11	0.0136045	0.0284626	-0.0435388	-0.117388	-0.169376	-0.179664	-0.137188	-0.0632409	-0.00956992	-0.0138373	-0.071682	-0.108319	-0.13542	-0.15422	-0.147488	-0.112267	-0.0240462	0.0454427	0.0537602	0.09291	0.182701	0.234141	0.221549	0.135095	0.0632486	0.0492223	0.137917	0.444297	0.928993	1.44508	1.66953	1.52463	1.0564	0.623494	0.447979	0.49003	0.527958	0.398599	0.176167	0.0686971	0.0781203	0.0672285	-0.0129106	-0.0932135	-0.138761	-0.13134	-0.118172	-0.090529	-0.0406873
12	-0.0308754	0.00480973	-0.0287979	-0.0980691	-0.199356	-0.224204	-0.195511	-0.148497	-0.0579328	-0.0338688	-0.144763	-0.215965	-0.199416	-0.164112	-0.128049	-0.0753177	-0.0021692	0.0246085	0.0250983	0.108798	0.247543	0.33654	0.36414	0.295617	0.249786	0.242356	0.265683	0.50579	1.15167	2.06828	2.57529	2.28248	1.4059	0.693703	0.444481	0.53398	0.668019	0.615936	0.444555	0.375307	0.31323	0.154283	0.0141127	-0.0466174	-0.0736241	-0.0557302	-0.0198021	0.0119667	-0.00221253
13	-0.0876932	-0.0293174	-0.00559293	-0.110637	-0.269345	-0.245937	-0.156883	-0.128428	-0.0652561	-0.0611664	-0.190061	-0.269227	-0.246778	-0.194941	-0.138009	-0.0642708	-0.00888993	-0.00332954	0.0434187	0.163784	0.266083	0.326861	0.380541	0.364877	0.43096	0.471586	0.41007	0.516957	1.28272	2.52564	3.17153	2.6229	1.44312	0.699448	0.511061	0.648674	0.785863	0.66925	0.522733	0.54747	0.484803	0.253488	0.0597714	-0.00335044	-0.00403166	0.0152737	0.0655545	0.160571	0.101727
14	-0.153553	-0.0504596	0.0211075	-0.11212	-0.289719	-0.214592	-0.0459962	0.00310844	-0.0409801	-0.124841	-0.203885	-0.242747	-0.242188	-0.190277	-0.149363	-0.127522	-0.0744632	-0.0266503	0.0746601	0.181249	0.213061	0.238977	0.26316	0.313421	0.534181	0.600471	0.461471	0.500394	1.31155	2.62996	3.21477	2.38801	1.17279	0.629544	0.604061	0.814645	0.859837	0.572668	0.379846	0.500186	0.540588	0.330102	0.0786718	-0.0302409	0.00848078	0.049762	0.113453	0.269425	0.211691
15	-0.156238	-0.0265634	0.0508328	-0.087834	-0.212164	-0.122778	0.0841891	0.194819	0.00269769	-0.202887	-0.199012	-0.149886	-0.170713	-0.13561	-0.145037	-0.230312	-0.186887	-0.0485124	0.066861	0.112435	0.1333	0.126432	0.104117	0.233134	0.557615	0.590924	0.418478	0.510198	1.26544	2.39572	2.75549	1.80885	0.834988	0.558608	0.725671	0.99049	0.833051	0.397768	0.193798	0.346886	0.498714	0.385244	0.109347	-0.0741744	-0.0168556	0.0309102	0.107417	0.279711	0.262064
16	-0.0779344	0.0385871	0.0833807	-0.0602167	-0.103442	-0.00406144	0.204447	0.359308	0.0496934	-0.255478	-0.176181	-0.0196921	-0.0572551	-0.0673646	-0.135472	-0.305002	-0.293011	-0.0647528	0.0090926	-0.0169575	0.0825765	0.0149823	-0.0319345	0.162653	0.495257	0.485359	0.328829	0.489199	1.12047	1.99026	2.08065	1.21704	0.587757	0.52183	0.85144	1.10033	0.70692	0.195284	0.0676919	0.205139	0.399483	0.414897	0.169219	-0.0671151	-0.0529422	-0.0372392	0.0275493	0.183781	0.225726
17	0.0422183	0.101137	0.105485	-0.0457347	-0.0270845	0.105545	0.302501	0.427628	0.0713286	-0.264692	-0.13159	0.116431	0.041077	-0.0397566	-0.13607	-0.321248	-0.341723	-0.0592108	-0.0563659	-0.121209	0.087684	-0.0618736	-0.128891	0.0950347	0.360153	0.364407	0.267473	0.4297	0.930692	1.62201	1.48772	0.813478	0.479876	0.52211	0.950893	1.12094	0.527242	0.0271777	0.0228868	0.131463	0.291209	0.42856	0.235454	0.0043144	-0.0633251	-0.101349	-0.0857532	0.047186	0.149504
18	0.153054	0.134031	0.0904973	-0.0321612	0.0249124	0.194241	0.364434	0.374982	0.0294468	-0.241549	-0.062361	0.218743	0.080509	-0.0804747	-0.159933	-0.31242	-0.323106	-0.0284677	-0.119533	-0.140758	0.118027	-0.106249	-0.187041	0.0199746	0.168801	0.244203	0.261184	0.368504	0.774258	1.34341	1.02395	0.561655	0.427485	0.539172	1.0176	1.02002	0.310138	-0.0819833	0.0264721	0.0946743	0.201141	0.412132	0.247331	0.0845554	-0.0449764	-0.119149	-0.173897	-0.0677743	0.0764052
19	0.241016	0.130788	0.0788349	-0.00568151	0.0508479	0.213159	0.359889	0.266964	-0.00823811	-0.189109	-0.0346573	0.24311	0.0977814	-0.161942	-0.184733	-0.283369	-0.293069	-0.0125041	-0.126577	-0.0976652	0.146232	-0.0700975	-0.232032	-0.0610899	-0.0586953	0.142299	0.303401	0.331554	0.571163	1.15822	0.868967	0.466873	0.371177	0.511586	0.972881	0.891918	0.211803	-0.114437	0.0223844	0.0742321	0.111713	0.357272	0.206627	0.145818	0.0170677	-0.0540303	-0.190337	-0.145443	0.0157493
20	0.262828	0.132657	0.0669177	0.028236	0.0885523	0.20116	0.291608	0.132702	-0.0919246	-0.151912	-0.00408157	0.189432	0.0523983	-0.258212	-0.207364	-0.277694	-0.246348	0.0116064	-0.129597	0.00976896	0.167931	-0.0482073	-0.224683	-0.105967	-0.228133	0.0932519	0.399184	0.314583	0.469262	1.07189	0.822545	0.418489	0.280782	0.500914	0.916436	0.6752	0.107923	-0.106189	0.0393656	0.0349907	0.0612992	0.280277	0.0881436	0.150061	0.086625	0.0617669	-0.14773	-0.152061	-0.0261714
21	0.273126	0.144816	0.085025	0.0540456	0.121026	0.149224	0.176523	0.0293674	-0.164057	-0.122505	-0.0137392	0.0658817	0.00493039	-0.316981	-0.230936	-0.275884	-0.22152	0.00331933	-0.124044	0.108311	0.174422	-0.0138448	-0.187173	-0.115655	-0.321783	0.0687374	0.500467	0.315417	0.366471	0.982347	0.889599	0.415374	0.190197	0.458314	0.804351	0.481621	0.0612627	-0.0730347	0.0362077	-0.0194815	0.0220451	0.184463	-0.0321093	0.128168	0.16399	0.187423	-0.0638956	-0.144683	-0.0763875
22	0.277173	0.167742	0.1275	0.0530983	0.136448	0.0951364	0.0459424	-0.00471908	-0.214129	-0.120128	-0.0361791	-0.0716273	-0.0293984	-0.320105	-0.254914	-0.278481	-0.246543	-0.012924	-0.155747	0.16145	0.200567	0.0116857	-0.135556	-0.0599155	-0.304746	0.0643684	0.576202	0.349521	0.258209	0.888933	0.986564	0.463442	0.114389	0.397717	0.693402	0.373266	0.0135801	-0.043094	0.0299231	-0.0915723	-0.00147256	0.137846	-0.118067	0.0870466	0.204624	0.261386	0.0147585	-0.129905	-0.125621
23	0.251029	0.188872	0.165943	0.0345453	0.136938	0.0546701	-0.0751314	-0.0366363	-0.228794	-0.130247	-0.057835	-0.198678	-0.0885979	-0.296921	-0.279692	-0.277261	-0.258215	-0.0426227	-0.18128	0.183667	0.216191	0.0189054	-0.0761243	0.00013632	-0.203387	0.125653	0.619545	0.343267	0.204105	0.791641	1.04976	0.486541	0.0853381	0.358159	0.577632	0.283596	-0.0532385	-0.0100704	0.0211165	-0.169264	0.00531221	0.103561	-0.150784	0.0614931	0.222151	0.273235	0.0716192	-0.126935	-0.166978
24	0.20815	0.203531	0.18613	-0.00226608	0.128058	0.00171854	-0.16959	-0.0571182	-0.200211	-0.141387	-0.0958548	-0.299014	-0.15618	-0.263117	-0.298321	-0.271207	-0.24634	-0.0869	-0.186401	0.18107	0.223104	0.0102656	-0.0108867	0.0593275	-0.0316503	0.249095	0.603921	0.298896	0.173375	0.735688	1.06105	0.460215	0.101291	0.338371	0.450371	0.219921	-0.124452	0.0225134	-0.00566275	-0.23646	0.0407889	0.0698655	-0.132744	0.0515944	0.213451	0.233167	0.102251	-0.148809	-0.182929
25	0.171265	0.184548	0.18694	-0.0571581	0.0948368	-0.0104601	-0.232831	-0.0434896	-0.137383	-0.14271	-0.0979094	-0.33635	-0.191333	-0.232768	-0.312525	-0.244781	-0.240714	-0.119635	-0.21033	0.138717	0.257378	0.000297874	0.0134796	0.130839	0.135229	0.325894	0.541739	0.268438	0.114469	0.673011	1.035	0.44483	0.119497	0.332169	0.356233	0.228573	-0.181796	0.0182111	-0.021773	-0.289255	0.0783852	0.0884676	-0.0859485	0.0404144	0.166964	0.134012	0.101611	-0.192582	-0.174772
26	0.134486	0.150882	0.174967	-0.110132	0.0633153	-0.0146725	-0.269036	-0.0127591	-0.0592962	-0.119373	-0.0763122	-0.328635	-0.209167	-0.217036	-0.311955	-0.202356	-0.214512	-0.148483	-0.220321	0.090836	0.298976	-0.019691	0.0189499	0.197391	0.267605	0.371737	0.448794	0.235724	0.0561569	0.637774	0.978689	0.402955	0.138633	0.344205	0.28242	0.267239	-0.205713	-0.00533795	-0.032558	-0.319751	0.115564	0.112518	-0.041912	0.0318153	0.112381	0.0284006	0.0883576	-0.252971	-0.139972
27	0.103353	0.106379	0.150734	-0.160696	0.0185569	-0.00836613	-0.291831	0.00127909	0.0139842	-0.0793833	-0.0339112	-0.286498	-0.235217	-0.200103	-0.30302	-0.154783	-0.178144	-0.179301	-0.213555	0.00620316	0.334283	-0.0244792	-0.0199519	0.263433	0.355086	0.371156	0.336831	0.201864	-0.00148396	0.569133	0.883391	0.362888	0.145415	0.345836	0.21639	0.304485	-0.175636	-0.057872	-0.0450847	-0.328175	0.118848	0.137039	-0.0100281	0.0121484	0.0493941	-0.0753258	0.0804669	-0.322788	-0.0985024
28	0.0667029	0.0653055	0.102413	-0.203773	0.00776069	-0.0426036	-0.280801	0.0579442	0.0807635	-0.00349298	-0.0153461	-0.229017	-0.230586	-0.210573	-0.267484	-0.108276	-0.11725	-0.206149	-0.189212	-0.00219929	0.360132	-0.0847313	0.00705332	0.318783	0.383249	0.355494	0.175966	0.148558	-0.0310476	0.596697	0.751126	0.238301	0.162172	0.351288	0.158069	0.366402	-0.14211	-0.100334	-0.0758108	-0.299278	0.138696	0.119708	-0.0170972	-0.00293487	-0.0304324	-0.128874	0.03444	-0.395212	-0.0250893
29	0.0409209	0.0255187	0.0821169	-0.22473	0.012707	-0.0594796	-0.257079	0.106186	0.112317	0.0555763	0.0267088	-0.161219	-0.234874	-0.21155	-0.231813	-0.0634176	-0.0616118	-0.21233	-0.158852	-0.000333882	0.374793	-0.120601	0.0104164	0.371915	0.325042	0.285705	0.0535536	0.124606	-0.05075	0.566378	0.655775	0.155467	0.15499	0.35458	0.133412	0.441688	-0.091882	-0.132861	-0.0810227	-0.270331	0.132725	0.0943994	-0.0591171	-0.0196519	-0.0832361	-0.146332	0.00939663	-0.455047	0.0352647
30	0.0193336	-0.00934134	0.0470505	-0.223965	0.0121109	-0.0705017	-0.220058	0.124331	0.121556	0.115324	0.0675119	-0.079471	-0.250606	-0.193936	-0.186951	-0.0392488	-0.00368213	-0.204446	-0.120744	-0.00348397	0.376022	-0.122805	-0.0158394	0.422484	0.238686	0.208857	-0.0587305	0.0848475	-0.0611501	0.507459	0.545539	0.117341	0.126508	0.348932	0.126357	0.484714	0.000667508	-0.164541	-0.0991663	-0.220961	0.107208	0.0690255	-0.101692	-0.0520182	-0.128692	-0.155633	0.000685739	-0.497721	0.0832156
contact 11
	time
frequency	-1.5	-1.45	-1.4	-1.35	-1.3	-1.25	-1.2	-1.15	-1.1	-1.05	-1	-0.95	-0.9	-0.85	-0.8	-0.75	-0.7	-0.65	-0.6	-0.55	-0.5	-0.45	-0.4	-0.35	-0.3	-0.25	-0.2	-0.15	-0.1	-0.05	0	0.05	0.1	0.15	0.2	0.25	0.3	0.35	0.4	0.45	0.5	0.55	0.6	0.65	0.7	0.75	0.8	0.85	0.9
1	0.275334	0.252937	0.230402	0.207833	0.185289	0.162806	0.140439	0.118279	0.0964312	0.0750032	0.0540743	0.0336998	0.0139222	-0.00523315	-0.0237417	-0.0415545	-0.058602	-0.0747881	-0.0899815	-0.104039	-0.116841	-0.128299	-0.13834	-0.146907	-0.153951	-0.159429	-0.163317	-0.165594	-0.166249	-0.165277	-0.16269	-0.158518	-0.152811	-0.145626	-0.137034	-0.12713	-0.116024	-0.103844	-0.09074	-0.076899	-0.0625185	-0.0477752	-0.0328205	-0.0177801	-0.00276733	0.0121177	0.0267819	0.0411147	0.0550076
2	-0.128227	-0.125481	-0.119007	-0.109028	-0.0961059	-0.0810252	-0.0646178	-0.0480839	-0.0328261	-0.0198969	-0.0098963	-0.00316654	0.000220496	-3.46638e-05	-0.00476415	-0.0148961	-0.030847	-0.0522402	-0.0776326	-0.10503	-0.13246	-0.15851	-0.182582	-0.204402	-0.223462	-0.239092	-0.250906	-0.258913	-0.263266	-0.264254	-0.262409	-0.258218	-0.251735	-0.242412	-0.229265	-0.21153	-0.189235	-0.163471	-0.13603	-0.108512	-0.0819636	-0.0567971	-0.0331221	-0.011352	0.00800954	0.0244915	0.0377496	0.0476885	0.0544889
3	-0.0290637	-0.03732	-0.0425204	-0.0473555	-0.0519976	-0.0556547	-0.0592761	-0.0647711	-0.0726342	-0.0820215	-0.0920235	-0.101509	-0.109726	-0.118148	-0.129387	-0.145431	-0.165626	-0.187681	-0.210491	-0.233839	-0.255995	-0.273522	-0.281818	-0.27802	-0.263644	-0.241073	-0.209583	-0.167955	-0.118943	-0.0676232	-0.0192977	0.0220707	0.0551139	0.0798343	0.0945122	0.0963782	0.0837621	0.0585349	0.0266704	-0.00156994	-0.0166944	-0.0168023	-0.00870069	-0.000859642	0.00393718	0.00921523	0.0173505	0.0256183	0.0284819
4	-0.061422	-0.0753107	-0.0874514	-0.0983443	-0.108545	-0.11179	-0.102488	-0.0810907	-0.0531185	-0.0280984	-0.0113739	-0.00140227	0.00382665	0.00286187	-0.00716395	-0.0257219	-0.0510242	-0.0807316	-0.109138	-0.128482	-0.137047	-0.137878	-0.13285	-0.116778	-0.0829899	-0.0324732	0.022336	0.0715538	0.115946	0.153577	0.174384	0.172421	0.148408	0.106863	0.0576262	0.00976017	-0.0323664	-0.0666259	-0.0909264	-0.103725	-0.105403	-0.0986874	-0.0858717	-0.0713263	-0.0611964	-0.0563754	-0.057266	-0.0673166	-0.0857901
5	-0.0664504	-0.0833835	-0.071673	-0.0309477	0.0332322	0.11273	0.186434	0.231911	0.238307	0.216147	0.177865	0.134698	0.101245	0.0866668	0.0859618	0.0873381	0.0886322	0.0854284	0.0734922	0.0535954	0.0305987	0.00855004	-0.0125552	-0.0265055	-0.0199671	0.00860787	0.03602	0.0493041	0.058251	0.0659252	0.0654144	0.0582382	0.0451537	0.0206541	-0.0180416	-0.0672979	-0.119444	-0.171536	-0.215249	-0.236008	-0.232055	-0.216867	-0.1988	-0.187584	-0.191713	-0.198029	-0.187364	-0.160448	-0.125105
6	-0.0157075	-0.0120875	0.0241704	0.0741501	0.104049	0.1157	0.121805	0.131362	0.143659	0.158933	0.174816	0.154526	0.0927144	0.0353056	-0.00229223	-0.0197763	-0.0115712	0.0235033	0.0690861	0.102581	0.119685	0.140116	0.165761	0.18906	0.211391	0.246774	0.282977	0.303288	0.309674	0.30868	0.295624	0.264035	0.216403	0.158189	0.0875054	0.0194908	-0.0246523	-0.0597468	-0.0960702	-0.120621	-0.138248	-0.160859	-0.174171	-0.176282	-0.179223	-0.176622	-0.146605	-0.0919835	-0.0258003
7	0.180513	0.129749	0.0941864	0.0633081	0.0162097	-0.0286425	-0.0549017	-0.0450514	-0.00414867	0.0365549	0.0827011	0.0960728	0.0625887	0.0350909	0.00165141	-0.0382632	-0.0883833	-0.128823	-0.130974	-0.0770338	0.0334135	0.192868	0.365212	0.493873	0.545651	0.54389	0.512641	0.464273	0.439058	0.438282	0.437462	0.410469	0.359274	0.305872	0.241923	0.160196	0.0630539	-0.0538514	-0.151312	-0.183363	-0.172162	-0.153685	-0.128588	-0.0997909	-0.0717558	-0.04145	0.0157039	0.0807781	0.134952
8	0.25674	0.193143	0.092467	-0.019465	-0.0915036	-0.0861804	-0.0430532	0.00556051	0.0557194	0.073852	0.07571	0.050206	-0.0121186	-0.047979	-0.060403	-0.0352419	-0.0207064	-0.0265511	-0.022124	0.0515434	0.195481	0.389321	0.568973	0.652774	0.581649	0.448889	0.371738	0.407238	0.500372	0.560585	0.60002	0.642111	0.647412	0.599247	0.489775	0.359374	0.237531	0.0924208	-0.0535221	-0.12986	-0.146393	-0.130168	-0.0911529	-0.0502607	-0.0432332	-0.0711805	-0.0722367	-0.0418945	0.00940673
9	0.247259	0.225132	0.119723	-0.00761065	-0.0968171	-0.106733	-0.0443428	0.0298031	0.11022	0.140685	0.13429	0.0807263	-0.00552305	-0.0415988	-0.0210312	0.0387713	0.0823866	0.110557	0.147766	0.235416	0.366861	0.511814	0.585751	0.538966	0.369556	0.19755	0.127714	0.202631	0.380307	0.581101	0.74889	0.850947	0.823855	0.704168	0.556752	0.439754	0.360986	0.244479	0.0901568	-0.0477455	-0.129679	-0.123379	-0.0613716	-0.00424083	-0.0199551	-0.0806913	-0.10089	-0.0687155	-0.0107306
10	0.159743	0.160273	0.130135	0.0743456	0.00211153	-0.0491928	-0.034591	0.00136904	0.101902	0.158869	0.16183	0.110198	0.0782893	0.0836308	0.0909358	0.0802177	0.043909	0.0425358	0.0820774	0.170994	0.304247	0.449902	0.431501	0.288082	0.149042	0.104772	0.1025	0.158177	0.412492	0.834811	1.19405	1.22006	0.920206	0.638257	0.536793	0.493185	0.421965	0.303653	0.166712	0.0428914	-0.0420932	-0.0675196	-0.0509641	0.00806854	0.0615809	0.0854179	0.0931134	0.103044	0.104266
11	-0.0058705	0.03855	0.0679197	0.0795959	0.0553486	0.00976336	-0.000181651	-0.0225917	0.0423973	0.103726	0.149054	0.15865	0.192405	0.217645	0.157606	0.0696921	0.0147573	-0.0140615	-0.0140021	0.0581046	0.209482	0.345031	0.299422	0.17967	0.0989358	0.1175	0.246668	0.409754	0.798033	1.45598	1.98669	1.86746	1.21289	0.726563	0.627443	0.592358	0.475105	0.317072	0.209769	0.161589	0.0985251	0.0268608	-0.00220026	0.0449194	0.123603	0.216708	0.244224	0.195176	0.117417
12	-0.137973	-0.0687069	-0.030132	-0.0105445	0.0154984	0.00578879	-0.0156517	-0.06675	-0.049451	-0.00339085	0.0959955	0.158716	0.212565	0.238022	0.159296	0.0832534	0.0618134	0.0307722	0.0112512	0.0756791	0.226782	0.326361	0.298898	0.279305	0.220938	0.181236	0.326699	0.630438	1.26835	2.25017	2.91289	2.52313	1.54051	0.869653	0.716981	0.687825	0.521299	0.293073	0.189771	0.198352	0.173989	0.108525	0.0662966	0.096699	0.137532	0.214706	0.252884	0.165006	0.0484977
13	-0.184214	-0.124246	-0.0936411	-0.101957	-0.0527283	-0.0406784	-0.074407	-0.126903	-0.126959	-0.0951322	0.0119424	0.112783	0.155857	0.162301	0.131655	0.137403	0.152534	0.111638	0.0987612	0.151206	0.273284	0.373163	0.378337	0.425575	0.393264	0.275997	0.317348	0.615383	1.52903	2.85603	3.53006	2.83296	1.57985	0.821771	0.690247	0.726009	0.544003	0.272809	0.15737	0.170924	0.17679	0.16209	0.128043	0.138361	0.137764	0.171059	0.219218	0.161168	0.0175278
14	-0.171748	-0.1247	-0.101013	-0.140217	-0.130338	-0.102742	-0.123643	-0.18062	-0.163276	-0.132356	-0.0687371	0.0433266	0.094202	0.0654015	0.0969978	0.202689	0.233031	0.176108	0.159038	0.18856	0.309311	0.438563	0.454559	0.48808	0.493413	0.372046	0.273425	0.476493	1.52344	3.04101	3.6572	2.69176	1.25726	0.559081	0.588824	0.682886	0.484471	0.250618	0.122492	0.11785	0.137576	0.181162	0.163824	0.155858	0.13273	0.146602	0.218836	0.220036	0.0343801
15	-0.143107	-0.0895458	-0.0674939	-0.134117	-0.191728	-0.154113	-0.127386	-0.198433	-0.165868	-0.127811	-0.109257	-0.0110115	0.0488789	0.0249193	0.0801118	0.252897	0.30579	0.224148	0.178297	0.201601	0.335355	0.468805	0.500061	0.482101	0.520566	0.464687	0.277134	0.416838	1.41144	2.83767	3.29277	2.27062	0.860338	0.294797	0.487977	0.583248	0.362921	0.224668	0.108508	0.0591237	0.10477	0.182653	0.190145	0.159149	0.120765	0.15491	0.253667	0.286809	0.0661669
16	-0.134104	-0.0405564	-0.0199078	-0.100087	-0.213797	-0.1661	-0.0807643	-0.168142	-0.151305	-0.0984305	-0.0955211	-0.0290237	0.0316624	0.0452661	0.0649359	0.270586	0.36015	0.247876	0.165927	0.198284	0.324666	0.415514	0.468604	0.43277	0.495628	0.525115	0.340194	0.492516	1.22127	2.33464	2.62469	1.72096	0.562549	0.128209	0.400443	0.481398	0.242796	0.175584	0.112948	0.0112506	0.0847701	0.195382	0.208412	0.155578	0.108315	0.179497	0.29335	0.308304	0.0771584
17	-0.150203	-0.00660642	0.0244483	-0.0708425	-0.186971	-0.134445	-0.0146269	-0.110459	-0.138087	-0.0520437	-0.0363599	-0.0143605	0.029765	0.059776	0.0226524	0.2546	0.395756	0.256522	0.142676	0.187347	0.285602	0.282746	0.360376	0.395499	0.465192	0.528324	0.437397	0.657805	1.02636	1.77214	1.9427	1.23564	0.424136	0.0881325	0.32934	0.419669	0.191844	0.112585	0.116764	-0.00665642	0.070696	0.247033	0.228533	0.169525	0.121747	0.207351	0.290968	0.284108	0.0506467
18	-0.16428	0.00902238	0.0538858	-0.0687763	-0.133085	-0.064618	0.0331975	-0.072274	-0.127693	0.0121776	0.0468399	0.0138518	0.0239038	0.0147576	-0.0383887	0.231822	0.403451	0.252832	0.118746	0.178717	0.236979	0.13693	0.243429	0.405649	0.459774	0.468815	0.552142	0.830665	0.884659	1.31445	1.40014	0.850984	0.353304	0.132007	0.279499	0.392614	0.199137	0.0664755	0.109269	0.02233	0.0812884	0.327079	0.262601	0.197107	0.186438	0.240282	0.259701	0.23444	0.00931466
19	-0.188281	-0.0230864	0.0718455	-0.0589975	-0.0801602	0.00204776	0.0537758	-0.0623009	-0.112851	0.061361	0.1177	0.0323399	0.0128061	-0.0621765	-0.117002	0.172589	0.382736	0.25284	0.114303	0.152168	0.212434	0.0442455	0.153825	0.444458	0.487628	0.390133	0.61191	0.909905	0.772821	0.982093	1.15126	0.674032	0.348032	0.18277	0.218155	0.404595	0.261561	0.0689741	0.0990476	0.131322	0.114448	0.409617	0.339016	0.248174	0.300006	0.286673	0.241457	0.233987	-0.00788933
20	-0.1886	-0.0425667	0.0663021	-0.0621865	-0.0442776	0.0812404	0.0453873	-0.103017	-0.0909153	0.109394	0.139611	0.0335309	-0.0047251	-0.147629	-0.167191	0.131794	0.323508	0.216032	0.135253	0.167207	0.175957	0.02386	0.172671	0.500033	0.520294	0.358954	0.682385	0.892264	0.663734	0.857821	1.06989	0.526083	0.319985	0.194191	0.170214	0.415513	0.302751	0.101462	0.154611	0.271281	0.229449	0.50321	0.399709	0.289706	0.460025	0.340537	0.262651	0.237806	0.0086898
21	-0.191267	-0.0693777	0.0393418	-0.058809	-0.0321387	0.151684	0.027291	-0.14843	-0.0642126	0.129109	0.127809	0.0277501	-0.025936	-0.197485	-0.198477	0.0522887	0.250282	0.178244	0.180937	0.193007	0.137268	0.0546156	0.217504	0.524844	0.551015	0.381332	0.692115	0.795683	0.556233	0.799668	1.04903	0.447867	0.324094	0.183967	0.114512	0.406486	0.341876	0.15196	0.236002	0.429922	0.381916	0.579319	0.453251	0.341941	0.606599	0.40904	0.29059	0.258578	0.0588473
22	-0.199835	-0.0997781	0.00382288	-0.0628214	-0.0493334	0.197188	0.0311423	-0.183274	-0.0596321	0.121011	0.0880629	0.0194645	-0.0573098	-0.198546	-0.210477	-0.0387855	0.179257	0.1343	0.22768	0.237204	0.101486	0.10267	0.249053	0.490224	0.559454	0.453763	0.664931	0.664721	0.454602	0.770598	1.07869	0.414173	0.348387	0.15788	0.0523128	0.369874	0.372407	0.169546	0.311295	0.538708	0.520188	0.638026	0.491322	0.365213	0.704305	0.469302	0.300131	0.274661	0.115142
23	-0.207754	-0.106953	-0.0286852	-0.0832984	-0.0410158	0.230713	0.0388306	-0.20129	-0.0470465	0.118421	0.0416633	0.00957133	-0.0961901	-0.181886	-0.196411	-0.0965287	0.130166	0.0934853	0.27749	0.270418	0.0655203	0.138735	0.28429	0.448811	0.533089	0.530016	0.642848	0.530524	0.352474	0.783359	1.04715	0.39734	0.386353	0.121098	0.0262414	0.337277	0.388495	0.163016	0.391056	0.595922	0.636661	0.674405	0.497912	0.384404	0.743075	0.479794	0.279887	0.26111	0.156484
24	-0.214588	-0.0967045	-0.0515526	-0.106862	-0.00117816	0.246269	0.050472	-0.206777	-0.0168536	0.112407	-0.00637101	-0.00359988	-0.130472	-0.140663	-0.174702	-0.10686	0.107119	0.0665081	0.331616	0.273899	0.0384922	0.169462	0.306186	0.411565	0.490289	0.604205	0.598301	0.416286	0.274755	0.825215	0.95187	0.407982	0.420631	0.0746553	0.0244556	0.330714	0.375654	0.165198	0.459135	0.627369	0.713532	0.689601	0.47309	0.414184	0.716946	0.445309	0.229449	0.243151	0.166692
25	-0.221256	-0.090641	-0.0592309	-0.136787	0.0418274	0.238618	0.0807152	-0.196003	-0.0182798	0.105562	-0.0383658	-0.00621484	-0.142452	-0.0925959	-0.146876	-0.0807499	0.119456	0.0612486	0.35391	0.263339	0.0319409	0.189915	0.292985	0.367585	0.42629	0.648944	0.576683	0.344582	0.226128	0.827279	0.872863	0.433717	0.435577	0.0485416	0.0210917	0.328272	0.370381	0.153636	0.461448	0.608711	0.724791	0.684135	0.443518	0.387207	0.668871	0.377127	0.175514	0.22953	0.156321
26	-0.220609	-0.0780728	-0.0533881	-0.164229	0.091956	0.215012	0.110533	-0.184322	-0.0300892	0.111119	-0.0550491	0.000374693	-0.127097	-0.0391208	-0.114177	-0.025365	0.158046	0.0779819	0.359297	0.243061	0.04254	0.217868	0.280735	0.340951	0.356444	0.672343	0.567145	0.303354	0.192991	0.818635	0.795277	0.463084	0.432348	0.0336859	0.0224816	0.34017	0.359237	0.158639	0.438759	0.579646	0.696659	0.674694	0.400994	0.33929	0.616051	0.287772	0.127537	0.227977	0.130387
27	-0.226858	-0.0709314	-0.0462551	-0.188809	0.129009	0.165881	0.167375	-0.163306	-0.0638203	0.122744	-0.0417208	0.00602387	-0.0752954	0.0175441	-0.0613794	0.0227741	0.207639	0.108758	0.318594	0.245679	0.0784602	0.231362	0.286761	0.311189	0.311046	0.660076	0.572995	0.268132	0.176564	0.752016	0.724838	0.492348	0.432258	0.0437245	0.020543	0.339788	0.347863	0.177605	0.406451	0.528351	0.6424	0.657838	0.375484	0.272278	0.549496	0.203444	0.0771516	0.224596	0.117295
28	-0.216229	-0.0491739	-0.022581	-0.175874	0.162443	0.118058	0.190234	-0.178631	-0.0623586	0.151897	-0.0408479	0.0231582	-0.00535455	0.093625	-0.0253952	0.115997	0.274	0.151786	0.30275	0.229865	0.117389	0.281091	0.271504	0.338566	0.258901	0.644076	0.54317	0.239504	0.175099	0.690045	0.628117	0.526878	0.403147	0.048767	0.0387531	0.376271	0.302589	0.224698	0.367944	0.495361	0.564801	0.630218	0.305473	0.227885	0.466018	0.0924741	0.0390611	0.237918	0.0577293
29	-0.1953	-0.0297208	0.000491109	-0.167468	0.179166	0.0562655	0.193086	-0.190071	-0.0903829	0.203185	-0.0259402	0.0584298	0.0652992	0.163818	0.0176385	0.167585	0.310324	0.204081	0.282838	0.238084	0.167323	0.315818	0.294788	0.355267	0.219212	0.609427	0.542234	0.225624	0.150335	0.61702	0.587131	0.528941	0.392659	0.0705404	0.0525271	0.388926	0.274905	0.24419	0.328946	0.459053	0.473628	0.606998	0.257648	0.168946	0.42998	0.00348844	0.0108312	0.249236	0.0297864
30	-0.177965	-0.0275455	0.020684	-0.138052	0.178055	-0.0226593	0.216689	-0.186576	-0.125544	0.241858	0.0153899	0.0881687	0.148881	0.236758	0.0741624	0.194597	0.326548	0.264885	0.247654	0.268953	0.235561	0.316087	0.342313	0.362262	0.223956	0.5365	0.539423	0.217605	0.14358	0.498854	0.552389	0.527571	0.407295	0.112283	0.0569901	0.387304	0.265097	0.251428	0.29763	0.402998	0.381764	0.568307	0.242224	0.109339	0.372639	-0.0455369	-0.0284011	0.252951	0.0313521
contact 12
	time
frequency	-1.5	-1.45	-1.4	-1.35	-1.3	-1.25	-1.2	-1.15	-1.1	-1.05	-1	-0.95	-0.9	-0.85	-0.8	-0.75	-0.7	-0.65	-0.6	-0.55	-0.5	-0.45	-0.4	-0.35	-0.3	-0.25	-0.2	-0.15	-0.1	-0.05	0	0.05	0.1	0.15	0.2	0.25	0.3	0.35	0.4	0.45	0.5	0.55	0.6	0.65	0.7	0.75	0.8	0.85	0.9
1	-0.107528	-0.103546	-0.0994161	-0.0951083	-0.0906015	-0.0858814	-0.0809344	-0.0757507	-0.0703195	-0.0646447	-0.0587529	-0.0526863	-0.0464885	-0.0402057	-0.033876	-0.0275181	-0.0211474	-0.0147864	-0.00845311	-0.00216959	0.00403144	0.0101044	0.0159861	0.0215897	0.0268367	0.0316752	0.0360796	0.0400323	0.0435164	0.0465126	0.048999	0.0509493	0.0523243	0.053088	0.0532367	0.0528053	0.0518627	0.050493	0.0487775	0.0467919	0.0446013	0.0422484	0.0397688	0.037187	0.034513	0.0317562	0.0289347	0.026076	0.0232101
2	-0.0642456	-0.051442	-0.038237	-0.0249743	-0.0119926	0.000284307	0.0116164	0.0219884	0.0312457	0.0388436	0.0442443	0.0471608	0.0476778	0.0463804	0.0440798	0.0416939	0.039835	0.0391225	0.0403664	0.0444298	0.0518674	0.0628057	0.0769416	0.0937349	0.112521	0.132364	0.152232	0.17132	0.189159	0.205262	0.219057	0.230007	0.237733	0.241675	0.241052	0.235325	0.224651	0.210091	0.193038	0.174575	0.155298	0.135775	0.116723	0.0989045	0.0830042	0.0695874	0.0588847	0.050604	0.0440647
3	-0.129624	-0.0884968	-0.0445107	0.000376005	0.0411301	0.0712598	0.0869276	0.089132	0.0807239	0.0647427	0.043455	0.0180312	-0.0083696	-0.032851	-0.054307	-0.0706654	-0.0787171	-0.0757261	-0.0628836	-0.0457671	-0.029639	-0.0146254	0.00220055	0.0228218	0.0477908	0.0758944	0.106682	0.141195	0.179733	0.220801	0.261444	0.299692	0.334882	0.365994	0.39023	0.405016	0.410636	0.409577	0.403329	0.39075	0.370801	0.343996	0.313394	0.284681	0.260273	0.238035	0.212679	0.17977	0.13882
4	-0.0373204	0.0457531	0.137285	0.226556	0.302252	0.361032	0.39611	0.397075	0.36026	0.292567	0.205865	0.113693	0.0269939	-0.0423999	-0.0836513	-0.0969506	-0.0917808	-0.0730641	-0.0405957	-0.0040498	0.0277435	0.0495035	0.0620949	0.0732716	0.0833137	0.0875767	0.0930374	0.108826	0.129617	0.150671	0.172366	0.192192	0.205397	0.201616	0.174321	0.128542	0.0759024	0.0262781	-0.0167737	-0.048393	-0.0631548	-0.0620148	-0.0516363	-0.034803	-0.0163847	-0.0020217	0.00879635	0.0207535	0.0351604
5	-0.0158276	0.0307492	0.0930168	0.181793	0.29704	0.430017	0.567726	0.684182	0.736729	0.706374	0.616023	0.487396	0.332966	0.17157	0.0378872	-0.0483114	-0.0898465	-0.102249	-0.0916046	-0.0571386	-0.0033018	0.0476246	0.0729916	0.0712938	0.0585132	0.0523554	0.0745924	0.132176	0.206631	0.277167	0.321275	0.332504	0.321411	0.2855	0.215605	0.136888	0.0858467	0.0628606	0.044696	0.0297619	0.0214824	0.00693416	-0.0121057	-0.0245656	-0.0337993	-0.0571533	-0.088859	-0.0992447	-0.0783389
6	0.0826992	0.103444	0.140739	0.195374	0.272695	0.361576	0.451731	0.527845	0.559203	0.544039	0.493866	0.412963	0.316607	0.211496	0.0951965	0.0143345	-0.0227604	-0.0331784	-0.0240829	0.014737	0.0889729	0.162276	0.203629	0.213443	0.188487	0.152191	0.12778	0.128449	0.177454	0.254287	0.321392	0.364774	0.388673	0.393849	0.359911	0.29753	0.23192	0.144345	0.0423124	-0.0153268	-0.00990078	0.0219133	0.0534678	0.0916464	0.125447	0.130638	0.105844	0.0705151	0.0416546
7	0.173272	0.247602	0.369842	0.490195	0.558508	0.581999	0.529154	0.425455	0.307662	0.225267	0.213454	0.235302	0.244342	0.220557	0.166069	0.119995	0.0986294	0.0940355	0.105128	0.137536	0.171291	0.18559	0.169214	0.145796	0.116386	0.112634	0.13535	0.158893	0.218836	0.28664	0.329569	0.374896	0.4234	0.448688	0.400527	0.284909	0.148712	0.0118905	-0.100658	-0.122183	-0.0508822	0.0816975	0.202996	0.267732	0.255492	0.162154	0.0523661	-0.0333245	-0.0758637
8	0.130847	0.249255	0.423527	0.587286	0.652981	0.655632	0.541295	0.383903	0.238313	0.114	0.0490998	0.0393549	0.0609594	0.0748686	0.065068	0.0489565	0.0690127	0.0919789	0.118187	0.11504	0.0645474	0.0267164	0.0539148	0.128865	0.196077	0.267402	0.328105	0.33704	0.350698	0.41126	0.474117	0.556621	0.612132	0.585584	0.465002	0.293145	0.107208	-0.0094662	-0.0615227	-0.025524	0.0751014	0.231472	0.354191	0.357679	0.285935	0.195463	0.156253	0.135804	0.107171
9	0.00469045	0.120389	0.233356	0.320896	0.358634	0.408156	0.374975	0.293525	0.167217	0.0186714	-0.0750672	-0.11158	-0.104662	-0.0725442	-0.0152017	0.0325371	0.0849976	0.132163	0.182911	0.156425	0.0632329	0.0229404	0.10025	0.228246	0.350794	0.518037	0.671893	0.769519	0.824123	0.890403	0.909246	0.895123	0.87121	0.790681	0.637695	0.430668	0.266369	0.20345	0.208523	0.256138	0.288317	0.305007	0.320524	0.299756	0.245755	0.245499	0.327258	0.385848	0.36439
10	-0.0765842	-0.0313762	-0.0216241	-0.0360756	-0.0148245	0.0951981	0.146111	0.120743	0.0147781	-0.0775072	-0.102519	-0.117591	-0.115629	-0.10335	-0.0698685	0.0131791	0.152691	0.245968	0.24782	0.192461	0.157366	0.155634	0.205262	0.28997	0.406135	0.599143	0.832514	1.07513	1.2885	1.4666	1.49855	1.32352	1.05422	0.759668	0.671466	0.591128	0.44656	0.34658	0.367561	0.427102	0.399782	0.297685	0.252052	0.271173	0.298227	0.349541	0.417852	0.484721	0.459956
11	-0.161147	-0.15179	-0.172184	-0.200466	-0.184824	-0.0810994	0.00918454	0.023877	-0.0648401	-0.128593	-0.123236	-0.118648	-0.0985234	-0.0771503	-0.0568868	0.0113953	0.148176	0.263799	0.287162	0.24971	0.216451	0.220425	0.309665	0.433233	0.561744	0.714946	0.898818	1.20718	1.6259	2.08187	2.20453	1.8496	1.28442	0.788012	0.688103	0.674901	0.591078	0.462673	0.421744	0.439078	0.416156	0.316313	0.270409	0.292886	0.338089	0.393567	0.449691	0.467929	0.403531
12	-0.23733	-0.258675	-0.274282	-0.279121	-0.266933	-0.181399	-0.0752228	-0.0379453	-0.101484	-0.145355	-0.144135	-0.131927	-0.097026	-0.078318	-0.0359067	0.0309787	0.1184	0.228447	0.320336	0.353725	0.333432	0.312908	0.428603	0.59886	0.723664	0.832634	0.931508	1.23477	1.85189	2.67591	2.95139	2.39889	1.56381	0.888454	0.766965	0.814449	0.784348	0.637529	0.497493	0.408195	0.366677	0.298115	0.27231	0.258338	0.270003	0.33541	0.374289	0.357865	0.265103
13	-0.287455	-0.328169	-0.335489	-0.322243	-0.31053	-0.238967	-0.135885	-0.0782291	-0.108924	-0.131952	-0.148446	-0.146118	-0.0947506	-0.0865532	-0.048924	0.0255538	0.078621	0.190983	0.333628	0.419156	0.431461	0.398305	0.493404	0.66	0.755139	0.821896	0.88125	1.09236	1.83011	3.01789	3.43698	2.73771	1.7139	0.949711	0.845209	0.955999	0.957596	0.791629	0.590707	0.399595	0.285505	0.232702	0.241392	0.186491	0.162363	0.190943	0.190395	0.177892	0.112844
14	-0.297426	-0.339926	-0.343217	-0.33123	-0.328161	-0.271753	-0.170945	-0.0905173	-0.0895151	-0.111501	-0.133238	-0.148291	-0.0917257	-0.0959216	-0.0929994	-0.0232186	0.0586984	0.179294	0.304899	0.398905	0.442703	0.419832	0.494209	0.591638	0.652583	0.733377	0.749393	0.837169	1.58623	3.05048	3.58467	2.7496	1.61927	0.885787	0.838885	1.01027	1.0437	0.859966	0.659147	0.449784	0.227452	0.142609	0.208419	0.163457	0.100439	0.0434453	-0.00678198	0.0117365	0.00511464
15	-0.265124	-0.294244	-0.294097	-0.299281	-0.317317	-0.285353	-0.186962	-0.0878508	-0.045826	-0.0709674	-0.0944067	-0.118775	-0.101481	-0.124125	-0.141103	-0.0941274	0.0522039	0.172049	0.228484	0.291712	0.379492	0.388723	0.441513	0.445013	0.483997	0.636137	0.584259	0.597383	1.26475	2.71944	3.30175	2.42318	1.30964	0.729541	0.74633	0.914199	0.989318	0.825051	0.649348	0.529818	0.230224	0.0604092	0.178969	0.20563	0.0985877	-0.0395205	-0.128241	-0.0548441	-0.0220152
16	-0.201672	-0.232631	-0.219788	-0.226553	-0.280959	-0.270644	-0.182919	-0.0930443	0.00291973	0.0079573	-0.0325582	-0.0642933	-0.110375	-0.167854	-0.175561	-0.156978	0.0291746	0.143815	0.112873	0.154186	0.289732	0.326181	0.347579	0.310872	0.350051	0.59096	0.493382	0.489266	0.971501	2.1117	2.67305	1.83341	0.892813	0.529235	0.587467	0.698774	0.77085	0.667756	0.539808	0.569934	0.292714	0.0310536	0.167705	0.277388	0.132479	-0.0255475	-0.101278	0.0471834	0.096785
17	-0.139205	-0.21483	-0.179931	-0.145436	-0.22997	-0.224583	-0.164619	-0.124803	0.0360059	0.105334	0.0338592	-0.00628585	-0.0931102	-0.187419	-0.18396	-0.203577	-0.0154183	0.0973468	-0.00612502	0.0560148	0.233944	0.265885	0.236554	0.240226	0.324251	0.596604	0.531475	0.528499	0.776578	1.46695	1.95343	1.20976	0.553076	0.370961	0.441733	0.477897	0.474795	0.452505	0.370591	0.524099	0.367016	0.0735038	0.188674	0.310488	0.160249	0.0296768	0.0253102	0.247856	0.316422
18	-0.101685	-0.240446	-0.180116	-0.0885265	-0.186668	-0.157653	-0.14079	-0.155951	0.048626	0.185925	0.0764372	0.0383712	-0.0602848	-0.170992	-0.179358	-0.238737	-0.0420923	0.0418951	-0.10675	0.0189915	0.214324	0.207678	0.117389	0.193843	0.39271	0.606367	0.606877	0.617083	0.637022	0.984349	1.32916	0.676015	0.310445	0.267303	0.345816	0.310703	0.210548	0.249592	0.19841	0.430217	0.415727	0.146081	0.228286	0.289863	0.148487	0.0708145	0.176629	0.422769	0.504479
19	-0.0715863	-0.277224	-0.216053	-0.0550946	-0.15064	-0.105663	-0.116607	-0.179077	-0.00275752	0.253104	0.118309	0.069015	0.0177213	-0.125677	-0.171519	-0.260546	-0.0580916	0.023613	-0.168615	-0.00958573	0.193638	0.167416	0.00390183	0.11885	0.457749	0.587773	0.667567	0.669159	0.517872	0.661112	0.945419	0.400501	0.171508	0.212742	0.277297	0.243243	0.053107	0.107479	0.0488245	0.336958	0.460893	0.232869	0.236888	0.252505	0.12944	0.0873446	0.282346	0.482837	0.590871
20	-0.0720393	-0.292687	-0.22473	-0.0506339	-0.141924	-0.0621581	-0.107524	-0.170268	-0.0332752	0.299971	0.141796	0.112415	0.092254	-0.0741744	-0.172756	-0.266531	-0.038127	4.47869e-05	-0.206077	0.00786698	0.165807	0.131765	-0.0970371	0.0552297	0.524859	0.56751	0.687518	0.667323	0.380831	0.548764	0.741542	0.194372	0.049709	0.183732	0.245142	0.216623	-0.0134943	0.0121187	-0.0470015	0.30365	0.489139	0.3017	0.221471	0.201928	0.07984	0.0984703	0.376706	0.45562	0.588613
21	-0.0783649	-0.255508	-0.223003	-0.0742359	-0.135863	-0.0414773	-0.094904	-0.138224	-0.063965	0.300659	0.181394	0.165781	0.170561	-0.0170604	-0.169375	-0.25379	-0.0348046	-0.00793458	-0.218008	0.00725541	0.114366	0.110737	-0.147315	0.00179138	0.543831	0.527323	0.676944	0.622127	0.263688	0.491125	0.5853	0.0849926	-0.0541118	0.166849	0.211176	0.212925	-0.0167508	-0.0627656	-0.08241	0.267558	0.506491	0.380732	0.177615	0.135887	0.0418605	0.110936	0.42601	0.368953	0.508644
22	-0.0805252	-0.172536	-0.211947	-0.110869	-0.139322	-0.0332747	-0.0699492	-0.0843057	-0.076011	0.251025	0.232221	0.238243	0.237939	0.0485025	-0.145166	-0.246179	-0.0536744	0.0180544	-0.201137	0.0106101	0.0456943	0.108662	-0.112473	-0.0294541	0.512104	0.489115	0.632523	0.55449	0.165304	0.443171	0.526893	0.0375744	-0.130796	0.164706	0.185805	0.211662	0.0291872	-0.0784565	-0.0781033	0.228447	0.494879	0.452249	0.120989	0.070968	0.0167989	0.110006	0.415217	0.287987	0.363433
23	-0.0824965	-0.0961293	-0.181684	-0.155496	-0.124801	-0.0164518	-0.0249385	-0.0276043	-0.0410603	0.158418	0.277604	0.295637	0.261845	0.103882	-0.120956	-0.224303	-0.0816218	0.0414849	-0.152982	0.0296423	-0.0139433	0.114705	-0.0358229	0.0126768	0.456831	0.442151	0.573387	0.440641	0.0725423	0.406831	0.454033	-0.0169675	-0.166458	0.165103	0.1589	0.187397	0.0594012	-0.0662404	-0.0305207	0.192418	0.488004	0.470732	0.0536699	-0.0100083	8.51778e-06	0.129954	0.385951	0.212703	0.222101
24	-0.0775638	-0.0403436	-0.162556	-0.188529	-0.078973	0.00847885	0.0447129	0.0137714	0.018632	0.0508709	0.328551	0.320278	0.250211	0.141782	-0.0888077	-0.195499	-0.109625	0.073724	-0.0745099	0.0433379	-0.0526989	0.140717	0.0548534	0.0876978	0.387541	0.382576	0.509694	0.297467	0.000160813	0.361514	0.368334	-0.086625	-0.159916	0.170772	0.123296	0.13895	0.0821143	-0.0380926	0.0397184	0.166315	0.498087	0.414927	-0.0205094	-0.0885144	0.00321746	0.154623	0.359398	0.136653	0.105334
25	-0.0813288	-0.0256803	-0.170161	-0.183072	-0.0322869	0.0440242	0.0998454	0.0441001	0.0608155	-0.0358271	0.363405	0.329026	0.221772	0.182151	-0.0435076	-0.160438	-0.141868	0.125042	0.0143417	0.0583468	-0.0688475	0.163413	0.140393	0.130399	0.307212	0.314293	0.439077	0.193868	-0.0274588	0.28681	0.321858	-0.124136	-0.149021	0.174594	0.0932251	0.0726154	0.0886997	0.0192811	0.066544	0.151079	0.481241	0.357477	-0.0863386	-0.131363	-0.00191923	0.151728	0.353477	0.142582	0.0280089
26	-0.0912919	-0.039187	-0.19552	-0.151496	0.0174963	0.0780623	0.136332	0.0558842	0.0953085	-0.0898249	0.388066	0.33062	0.188963	0.216143	0.00242979	-0.115032	-0.161451	0.169452	0.114156	0.0600386	-0.0592025	0.177038	0.200218	0.15814	0.233651	0.243499	0.369369	0.120683	-0.0228723	0.221441	0.279185	-0.150127	-0.133805	0.171929	0.0678815	0.00483755	0.0829273	0.063727	0.0631517	0.153534	0.453379	0.29657	-0.141829	-0.149765	-0.00306706	0.140478	0.375654	0.179075	-0.0116076
27	-0.1153	-0.0679556	-0.224234	-0.116514	0.0540298	0.10653	0.142125	0.0669905	0.0979809	-0.108573	0.376832	0.332699	0.149108	0.244699	0.0520394	-0.0526036	-0.175891	0.183617	0.226707	0.0561458	-0.0376647	0.161781	0.247423	0.193691	0.141749	0.167917	0.269305	0.0999894	-0.00822762	0.140513	0.20654	-0.144725	-0.132824	0.148452	0.0563689	-0.0645448	0.0351779	0.0935314	0.0510562	0.161879	0.404649	0.237134	-0.166751	-0.16019	-0.0123867	0.142282	0.383799	0.258297	-0.0405774
28	-0.12505	-0.106179	-0.269912	-0.0571335	0.104768	0.120277	0.141323	0.0457634	0.090088	-0.105604	0.390943	0.311334	0.110498	0.253076	0.0891418	-0.0175555	-0.158676	0.2067	0.336445	0.0224114	0.00811939	0.1631	0.264314	0.187219	0.0690778	0.109635	0.206949	0.0651484	0.0314826	0.0893346	0.15078	-0.165123	-0.094373	0.127984	0.0210874	-0.134524	0.0247885	0.09063	0.0057578	0.202198	0.336662	0.160121	-0.200872	-0.147268	0.0364236	0.133024	0.409412	0.284898	-0.0440658
29	-0.123853	-0.132045	-0.294102	-0.00608859	0.125097	0.111585	0.119086	0.0250888	0.0685179	-0.105277	0.385973	0.316241	0.075146	0.251242	0.110187	0.0140269	-0.130524	0.221654	0.429355	-0.00156849	0.0565469	0.13365	0.266983	0.178333	0.0190999	0.0534036	0.128598	0.0566899	0.0740714	0.0804332	0.12628	-0.151938	-0.0633575	0.0917319	0.0120728	-0.168163	-0.0234051	0.0615412	-0.0384189	0.222174	0.286136	0.117734	-0.204931	-0.120045	0.0694188	0.13503	0.415798	0.318995	-0.048139
30	-0.133468	-0.146479	-0.30072	0.0310795	0.137136	0.0943885	0.0960461	0.00865252	0.0132565	-0.0854079	0.359918	0.320783	0.0462194	0.227783	0.134464	0.0454387	-0.0945785	0.218604	0.521249	0.000489404	0.0864385	0.0897937	0.273235	0.184118	-0.0224775	-0.00867263	0.0316887	0.079496	0.0910166	0.0815054	0.0728699	-0.106506	-0.039852	0.0624166	0.00696504	-0.184724	-0.10687	0.032505	-0.0676499	0.230003	0.241701	0.0619514	-0.173135	-0.101086	0.0935903	0.167666	0.394455	0.373216	-0.0529433
contact 13
	time
frequency	-1.5	-1.45	-1.4	-1.35	-1.3	-1.25	-1.2	-1.15	-1.1	-1.05	-1	-0.95	-0.9	-0.85	-0.8	-0.75	-0.7	-0.65	-0.6	-0.55	-0.5	-0.45	-0.4	-0.35	-0.3	-0.25	-0.2	-0.15	-0.1	-0.05	0	0.05	0.1	0.15	0.2	0.25	0.3	0.35	0.4	0.45	0.5	0.55	0.6	0.65	0.7	0.75	0.8	0.85	0.9
1	-0.0885162	-0.0848703	-0.0809249	-0.0767441	-0.0723863	-0.067903	-0.0633454	-0.0587658	-0.0542139	-0.0497366	-0.0453756	-0.0411615	-0.0371233	-0.0332976	-0.0297203	-0.0264236	-0.0234353	-0.0207689	-0.0184229	-0.0163805	-0.0146132	-0.0130875	-0.0117671	-0.0106172	-0.00960911	-0.00871973	-0.00792217	-0.0071822	-0.00645611	-0.00568873	-0.004822	-0.00380677	-0.00260701	-0.00119394	0.000452083	0.00234535	0.0045011	0.0069266	0.00961946	0.0125689	0.0157604	0.0191766	0.022798	0.0266054	0.0305737	0.0346734	0.0388783	0.0431612	0.0474887
2	-0.0772776	-0.0660443	-0.0543869	-0.0422751	-0.0297357	-0.0169757	-0.00430881	0.00793564	0.0194956	0.0301179	0.0395389	0.0474561	0.0534887	0.057182	0.0581899	0.0562842	0.0514761	0.0440698	0.0345551	0.0235646	0.011802	-0.000126122	-0.0117284	-0.0226285	-0.0325675	-0.0413	-0.0485461	-0.0539953	-0.0574109	-0.0587627	-0.0582761	-0.0562675	-0.0529423	-0.0482646	-0.0420231	-0.0340632	-0.0244046	-0.0133681	-0.00151593	0.0106146	0.0226212	0.0342717	0.0453635	0.055596	0.064536	0.0717238	0.0768057	0.0796576	0.0803286
3	-0.0812045	-0.064671	-0.0459723	-0.0248195	-0.00194146	0.0209211	0.0426854	0.06336	0.0832443	0.101466	0.115843	0.124303	0.126558	0.124285	0.119194	0.111988	0.103267	0.0940655	0.0845337	0.0736835	0.0603864	0.0442408	0.0263647	0.0088023	-0.00696407	-0.0202236	-0.0305262	-0.0370616	-0.0390652	-0.0363809	-0.0289547	-0.0161965	0.00259857	0.0266358	0.0537188	0.0812434	0.106701	0.127707	0.142448	0.150318	0.152265	0.150226	0.145839	0.139845	0.132558	0.124469	0.116327	0.108526	0.101062
4	-0.0709011	-0.0544612	-0.0399516	-0.0260579	-0.011249	0.00516878	0.021955	0.0391325	0.0591474	0.0829812	0.107228	0.127329	0.141726	0.152387	0.162927	0.174157	0.181916	0.183526	0.180553	0.173508	0.159074	0.132347	0.094011	0.0512841	0.0121534	-0.0193213	-0.0400206	-0.0466897	-0.0399141	-0.0228758	0.00201547	0.0312423	0.0595871	0.0857072	0.109127	0.12461	0.128695	0.123063	0.111688	0.0968004	0.0815426	0.0708452	0.0670605	0.06852	0.0721764	0.0761702	0.0781702	0.0764447	0.0704673
5	-0.098747	-0.0918648	-0.079495	-0.0584471	-0.0306335	-0.000945468	0.0265349	0.0470447	0.0618476	0.0743904	0.0841079	0.0920846	0.0990638	0.107747	0.124561	0.148424	0.169657	0.176675	0.168228	0.151152	0.128088	0.0981304	0.0634441	0.0308794	0.00508431	-0.0137146	-0.0253217	-0.0264834	-0.0146678	0.0113487	0.0536395	0.105901	0.152769	0.187533	0.212063	0.221537	0.20904	0.181761	0.151096	0.12195	0.098097	0.0828408	0.0728654	0.0623768	0.0538496	0.0506022	0.044535	0.030425	0.0166908
6	-0.0622386	-0.0508072	-0.0425101	-0.0313007	-0.0172869	-0.00353109	0.0134025	0.0307782	0.049785	0.0691119	0.0804597	0.0896559	0.0975851	0.100162	0.103215	0.107681	0.113205	0.119634	0.124223	0.126022	0.120702	0.109748	0.0944983	0.076466	0.0616764	0.0461	0.0332714	0.0318148	0.0465886	0.0781287	0.116542	0.145992	0.156934	0.153968	0.148078	0.140381	0.119182	0.0922286	0.0709577	0.049976	0.0366819	0.0352233	0.0341702	0.0287776	0.018772	0.00762009	-0.00962515	-0.0359315	-0.0579181
7	-0.0354765	-0.0231752	-0.0432802	-0.072138	-0.0884887	-0.0917452	-0.0757445	-0.0466014	-0.0120659	0.0230197	0.0417803	0.0508616	0.0549352	0.066444	0.097043	0.133474	0.158607	0.163371	0.148766	0.124115	0.0935686	0.0748114	0.0662272	0.0631723	0.0678037	0.0684711	0.0650028	0.067927	0.0860533	0.114103	0.15157	0.176624	0.183026	0.182398	0.165343	0.150334	0.136836	0.129395	0.139063	0.139417	0.130898	0.11814	0.0991957	0.0829916	0.065902	0.0468927	0.0117872	-0.029465	-0.0517178
8	-0.006283	0.00193262	-0.0381122	-0.0862108	-0.119681	-0.133903	-0.131176	-0.0985938	-0.0593564	-0.0158163	0.00864956	0.0177418	0.0274787	0.0561562	0.0940999	0.141251	0.17953	0.180531	0.13519	0.0764878	0.0291401	0.0158372	0.0278843	0.046863	0.0515261	0.055444	0.0785717	0.0999435	0.113161	0.122718	0.157622	0.186793	0.192071	0.203636	0.182605	0.156829	0.130005	0.133327	0.158967	0.164193	0.154401	0.135679	0.119276	0.12254	0.126474	0.127884	0.100369	0.0617362	0.0517037
9	-0.0548469	-0.0473105	-0.0751696	-0.104066	-0.128191	-0.147702	-0.159382	-0.129206	-0.0785819	-0.030403	-0.0070293	0.00956822	0.0254708	0.0478144	0.0667268	0.0922269	0.0874358	0.0641239	0.0348718	0.00557642	-0.0205688	-0.0228764	-0.00892942	0.0145681	0.021014	0.00970724	0.0105729	0.0552866	0.15781	0.264275	0.346749	0.375071	0.342321	0.265402	0.178491	0.159722	0.186413	0.206911	0.199715	0.182273	0.182269	0.196899	0.202933	0.20012	0.184481	0.182547	0.191976	0.217945	0.231746
10	-0.172132	-0.167797	-0.17155	-0.185017	-0.21504	-0.241718	-0.236059	-0.190444	-0.12732	-0.0712956	-0.0384791	-0.0168926	-0.00295269	0.018571	0.0172822	0.00680798	-0.0250924	-0.0567666	-0.0600306	-0.027749	-0.00506819	-0.00175271	-0.00173783	0.0251009	0.0595522	0.0984904	0.138291	0.233785	0.511712	0.890086	1.14722	1.104	0.835622	0.514528	0.366018	0.390511	0.491524	0.560236	0.506636	0.436131	0.429017	0.459155	0.464554	0.414649	0.343101	0.296142	0.284416	0.305521	0.285209
11	-0.303717	-0.29928	-0.293089	-0.30189	-0.326198	-0.343548	-0.324316	-0.283078	-0.226283	-0.176179	-0.137348	-0.109	-0.0874057	-0.0504956	-0.0260918	-0.0276173	-0.0459208	-0.0522859	-0.0289301	0.0460889	0.121476	0.16153	0.178681	0.217504	0.293742	0.407424	0.555251	0.802898	1.28577	1.89796	2.29722	2.17194	1.65031	1.10296	0.852606	0.806052	0.851455	0.888334	0.798758	0.686407	0.62698	0.618192	0.586731	0.487731	0.36851	0.276467	0.225796	0.202617	0.146192
12	-0.362143	-0.356253	-0.351372	-0.35734	-0.365499	-0.369848	-0.351632	-0.321634	-0.276553	-0.240822	-0.208346	-0.16733	-0.126667	-0.0773521	-0.023127	0.00556514	0.0116909	0.02887	0.073602	0.161771	0.259824	0.333431	0.38577	0.442915	0.538213	0.678552	0.868347	1.21888	1.83978	2.5769	3.007	2.75186	2.05346	1.39763	1.0817	0.969618	0.921761	0.883189	0.773616	0.653054	0.570885	0.528458	0.473438	0.359704	0.226665	0.12584	0.0731405	0.0455006	-0.0158468
13	-0.36494	-0.360238	-0.354686	-0.356292	-0.350702	-0.348752	-0.337449	-0.315495	-0.279594	-0.256238	-0.228065	-0.173591	-0.115917	-0.0600154	0.00383797	0.0488482	0.0804788	0.109774	0.155078	0.237273	0.336707	0.427071	0.503382	0.572686	0.668141	0.791833	0.963837	1.30766	1.98305	2.82557	3.27496	2.88112	2.02776	1.33186	1.03497	0.90943	0.806509	0.729628	0.618278	0.508599	0.425228	0.375974	0.328291	0.220815	0.0931294	-5.56686e-05	-0.0429728	-0.0546399	-0.110114
14	-0.344149	-0.343065	-0.334436	-0.327463	-0.313417	-0.312541	-0.307993	-0.288637	-0.260505	-0.24665	-0.21881	-0.156003	-0.0874072	-0.0249575	0.0304139	0.0757818	0.130352	0.168232	0.202843	0.270412	0.358258	0.450478	0.53979	0.608956	0.693103	0.798092	0.921052	1.19738	1.87059	2.83799	3.35212	2.79669	1.77868	1.0923	0.868994	0.772077	0.649666	0.56762	0.471086	0.365829	0.288536	0.258651	0.22523	0.129312	0.0143152	-0.0727934	-0.102357	-0.0988528	-0.148544
15	-0.306215	-0.309515	-0.297122	-0.27596	-0.258942	-0.265384	-0.266164	-0.244715	-0.229124	-0.219662	-0.191603	-0.130841	-0.0589449	0.0113869	0.0493294	0.0811017	0.152377	0.203141	0.228751	0.27392	0.336437	0.413662	0.511044	0.570374	0.636128	0.725144	0.803047	0.989524	1.61619	2.672	3.20865	2.53674	1.42477	0.801832	0.665087	0.5997	0.490259	0.423425	0.347751	0.238743	0.175569	0.169371	0.151966	0.0718856	-0.0244287	-0.106924	-0.122098	-0.108793	-0.152561
16	-0.249688	-0.253987	-0.236281	-0.202933	-0.187814	-0.209854	-0.209063	-0.185371	-0.18477	-0.175136	-0.149099	-0.103175	-0.0420581	0.0344767	0.0580645	0.0603448	0.131395	0.198092	0.219777	0.241685	0.265991	0.314718	0.407469	0.448272	0.497805	0.566951	0.622507	0.71707	1.24118	2.2961	2.79201	2.07612	1.02134	0.517276	0.456334	0.415598	0.348445	0.320971	0.256843	0.140289	0.0970908	0.11298	0.108329	0.0516921	-0.0300855	-0.10373	-0.101721	-0.0866003	-0.116687
17	-0.184944	-0.183481	-0.160424	-0.126985	-0.114791	-0.153492	-0.143432	-0.126189	-0.13585	-0.119302	-0.101686	-0.0745036	-0.0393988	0.0417247	0.061219	0.0306938	0.0787333	0.148868	0.171085	0.174793	0.168107	0.188997	0.261367	0.289614	0.324622	0.36944	0.436401	0.458883	0.852911	1.76486	2.16545	1.49579	0.679474	0.31594	0.287502	0.260761	0.242717	0.260424	0.197004	0.0854342	0.0554413	0.0904622	0.0877224	0.0566763	-0.0188276	-0.0755065	-0.0543632	-0.047639	-0.0534197
18	-0.127576	-0.117291	-0.0917421	-0.0654148	-0.0587319	-0.102101	-0.0832038	-0.0859937	-0.0919177	-0.062775	-0.0584093	-0.0454285	-0.0338592	0.0489856	0.0621883	0.0151869	0.0267328	0.0777826	0.0979451	0.0870269	0.0737902	0.0840652	0.131826	0.155246	0.170428	0.200446	0.287178	0.280302	0.576169	1.24408	1.49852	0.914343	0.440436	0.212414	0.172733	0.157686	0.178885	0.217058	0.159317	0.0718326	0.0439932	0.0918254	0.082809	0.0692744	-0.00281664	-0.0379447	0.00145565	-0.00465065	0.0135459
19	-0.0896439	-0.0736215	-0.058357	-0.0421289	-0.0298872	-0.0648166	-0.0483902	-0.0713435	-0.0620318	-0.020217	-0.0324295	-0.0140172	-0.0158534	0.0480051	0.0753527	0.0251685	-0.0136772	0.00661221	0.0287845	0.0158358	0.0119037	0.0246541	0.0605261	0.0787696	0.0773634	0.096729	0.19987	0.206643	0.376862	0.811906	1.07852	0.58831	0.366213	0.193823	0.133118	0.118484	0.145082	0.194273	0.152286	0.104469	0.0598901	0.09864	0.0917594	0.0915422	0.0279321	-0.00750265	0.0440865	0.0323386	0.0570907
20	-0.0613192	-0.0536925	-0.0527273	-0.0419722	-0.0239147	-0.0443517	-0.040088	-0.0675703	-0.0457125	0.00328452	-0.0161288	0.0117503	0.0206976	0.0540196	0.0822865	0.040051	-0.029555	-0.0301237	-0.0156441	-0.0308081	-0.0179148	0.014736	0.0431546	0.0515349	0.0456307	0.0572824	0.16641	0.202449	0.305545	0.6284	0.840843	0.388744	0.342335	0.190151	0.143898	0.128607	0.141289	0.185921	0.150152	0.134867	0.0984505	0.108201	0.107456	0.115088	0.0498231	0.0157037	0.070739	0.0600375	0.0750388
21	-0.0419256	-0.0459433	-0.0609357	-0.0575939	-0.0281804	-0.0381209	-0.0515924	-0.0627989	-0.0411014	0.0184798	-0.0038648	0.0316375	0.0620511	0.0521621	0.0856403	0.0532696	-0.0306863	-0.0404972	-0.037391	-0.0541806	-0.0324353	0.0254576	0.0485988	0.0526891	0.0499121	0.0441346	0.155343	0.237482	0.270894	0.556285	0.714474	0.327301	0.368001	0.192754	0.190102	0.172314	0.140101	0.19949	0.151047	0.16136	0.151321	0.118803	0.127072	0.141002	0.0697669	0.0297585	0.0757781	0.0777114	0.0735859
22	-0.0282048	-0.0427245	-0.0662617	-0.0821924	-0.0351642	-0.0431875	-0.0707493	-0.0515792	-0.0508255	0.0247777	0.000486199	0.0363626	0.0910856	0.0466938	0.078917	0.060339	-0.0116369	-0.0224365	-0.0304925	-0.0605157	-0.0350616	0.0364071	0.0537115	0.0731034	0.0747284	0.0460834	0.161156	0.260004	0.279666	0.553	0.705803	0.356	0.399112	0.197498	0.247227	0.224778	0.148733	0.227148	0.148475	0.17297	0.193988	0.138513	0.139158	0.154825	0.0802018	0.0339406	0.0678512	0.0736005	0.0620224
23	-0.0208042	-0.0428897	-0.0663149	-0.0999362	-0.0387384	-0.0524618	-0.0878275	-0.0458394	-0.0569346	0.0236652	0.00462181	0.0332218	0.101953	0.0459349	0.0612659	0.054591	0.0163359	0.00968504	-0.0167864	-0.0593422	-0.0297617	0.046247	0.0610459	0.107664	0.103391	0.0651736	0.177414	0.290635	0.29649	0.600637	0.697339	0.415354	0.42876	0.19787	0.302494	0.274669	0.154305	0.253574	0.143501	0.166479	0.222916	0.161557	0.149998	0.157724	0.0725491	0.0296597	0.0489817	0.0582612	0.0472969
24	-0.0199504	-0.0425277	-0.0615228	-0.10949	-0.033462	-0.0676987	-0.0901384	-0.0493803	-0.0549752	0.0201147	0.00759803	0.0298488	0.0948393	0.0465471	0.0357421	0.0423206	0.0473224	0.0483931	-0.00528244	-0.0494915	-0.0136248	0.0456462	0.0716735	0.146723	0.13118	0.0992107	0.193527	0.333711	0.304439	0.65257	0.704631	0.465539	0.445987	0.201328	0.33922	0.315664	0.15092	0.264158	0.135901	0.147592	0.236689	0.191166	0.153343	0.155437	0.0511837	0.0152599	0.0193136	0.0385715	0.0314565
25	-0.0182842	-0.0369861	-0.0469463	-0.114916	-0.0243788	-0.0680998	-0.0775049	-0.0546522	-0.0520311	0.0148294	0.00791069	0.025945	0.0739684	0.0490448	0.00383799	0.0387394	0.0770659	0.0745765	0.0147867	-0.0465925	-0.00239868	0.0349065	0.0701679	0.16963	0.138755	0.121891	0.210953	0.32657	0.303372	0.642025	0.710182	0.505672	0.440977	0.197138	0.347727	0.316867	0.148881	0.262093	0.12915	0.125799	0.225218	0.210764	0.146318	0.143167	0.0273064	-0.000232422	-0.000208443	0.00806467	0.0235615
26	-0.0160649	-0.0273358	-0.0318709	-0.114216	-0.011353	-0.059906	-0.053423	-0.0609466	-0.0431838	0.0107346	0.0114445	0.0275208	0.0477871	0.051463	-0.0276479	0.0411775	0.0983387	0.0874059	0.0361163	-0.0443526	0.0051759	0.022223	0.064836	0.176564	0.131746	0.136078	0.226931	0.296835	0.289126	0.597062	0.693401	0.514206	0.418558	0.187261	0.333443	0.295582	0.144926	0.243727	0.125848	0.101051	0.201228	0.220452	0.132303	0.13094	0.00353418	-0.0133082	-0.0140807	-0.0227358	0.0195601
27	-0.0151996	-0.0139968	-0.0142134	-0.10059	-0.00671216	-0.0431679	-0.0314759	-0.0580124	-0.0333948	0.0131063	0.0157546	0.0300792	0.0181275	0.0557556	-0.0511972	0.0363249	0.109196	0.10051	0.0644104	-0.046394	0.00220282	0.013093	0.0463176	0.172577	0.115497	0.145481	0.233917	0.252872	0.285084	0.498079	0.652363	0.53462	0.37765	0.181384	0.303682	0.265395	0.150457	0.20392	0.133547	0.0729775	0.162445	0.228775	0.120836	0.118283	-0.00251684	-0.0321181	-0.0207476	-0.0621167	0.0255896
28	-0.0148938	0.00334678	-0.00496538	-0.0882577	0.011929	-0.0317748	0.000409717	-0.0577173	-0.0087445	0.0137473	0.0261653	0.0296319	0.000714616	0.045781	-0.0704642	0.0401377	0.113422	0.102389	0.0667964	-0.0370181	0.00833247	-0.000626954	0.0408906	0.147043	0.103133	0.149604	0.237711	0.218404	0.258767	0.408022	0.609347	0.48659	0.316122	0.17128	0.268071	0.221517	0.146089	0.161035	0.121682	0.0529436	0.131199	0.22646	0.0931575	0.114471	-0.0238745	-0.0321027	-0.0389017	-0.0729275	0.018877
29	-0.0155222	0.019521	-0.0047141	-0.0766552	0.0228334	-0.0165842	0.0201346	-0.0414523	0.00730201	0.0137102	0.04305	0.0247011	-0.0041842	0.0371997	-0.0832915	0.0440417	0.111134	0.0903525	0.0786654	-0.0287123	-0.00461972	0.00183553	0.025815	0.116859	0.0868962	0.141872	0.234356	0.168407	0.2305	0.331108	0.542167	0.421907	0.268172	0.15369	0.233885	0.185046	0.142881	0.130573	0.120944	0.0302485	0.10063	0.207999	0.0742573	0.105651	-0.0246447	-0.0232714	-0.0396696	-0.0899295	0.0130557
30	-0.0154786	0.0311301	-0.00300155	-0.0577187	0.0224702	0.000236822	0.0307178	-0.0133364	0.0209518	0.0176695	0.0524475	0.0167826	-0.0102084	0.031507	-0.0886716	0.0287805	0.106462	0.086336	0.0871562	-0.0201226	-0.0245727	0.00839218	0.00497621	0.086275	0.0699597	0.139009	0.211624	0.134985	0.205921	0.233603	0.478062	0.36732	0.22596	0.142441	0.197586	0.163903	0.137748	0.100075	0.117676	0.0119821	0.064831	0.190758	0.0653791	0.095005	-0.00610283	-0.024304	-0.0309449	-0.110721	0.0108954
Time–frequency representation of non-events
contact 1
	time
frequency	-1.5	-1.45	-1.4	-1.35	-1.3	-1.25	-1.2	-1.15	-1.1	-1.05	-1	-0.95	-0.9	-0.85	-0.8	-0.75	-0.7	-0.65	-0.6	-0.55	-0.5	-0.45	-0.4	-0.35	-0.3	-0.25	-0.2	-0.15	-0.1	-0.05	0	0.05	0.1	0.15	0.2	0.25	0.3	0.35	0.4	0.45	0.5	0.55	0.6	0.65	0.7	0.75	0.8	0.85	0.9
1	0.15425	0.13936	0.124252	0.108999	0.0936986	0.0784493	0.0633389	0.0484458	0.0338425	0.0196028	0.00579909	-0.00749475	-0.0201927	-0.0321978	-0.0434122	-0.0537445	-0.0631162	-0.0714545	-0.0787022	-0.0848181	-0.0897775	-0.0935656	-0.0961771	-0.0976178	-0.0979064	-0.0970778	-0.0951874	-0.0922993	-0.0884846	-0.0838262	-0.0784062	-0.0723045	-0.0656033	-0.0583819	-0.0507104	-0.0426611	-0.0343248	-0.025807	-0.017227	-0.00871206	-0.000377599	0.00768231	0.0153941	0.0226897	0.0295036	0.0357737	0.041455	0.0465199	0.0509724
2	-0.0142194	-0.0299009	-0.0435572	-0.0555096	-0.0661517	-0.0758278	-0.0848139	-0.0932535	-0.101104	-0.108266	-0.114626	-0.119993	-0.124036	-0.126432	-0.126986	-0.125601	-0.122138	-0.116527	-0.108883	-0.0996492	-0.0894418	-0.0790858	-0.0694537	-0.0611798	-0.0544282	-0.0491041	-0.0451803	-0.0426552	-0.0414022	-0.0411583	-0.0415132	-0.0420571	-0.0424414	-0.0425673	-0.0425428	-0.0425268	-0.0426662	-0.0431339	-0.0440532	-0.0455157	-0.0477094	-0.0508577	-0.0552258	-0.0610454	-0.0683566	-0.0769114	-0.0862974	-0.0961179	-0.106064
3	-0.127879	-0.133791	-0.142194	-0.150764	-0.157095	-0.159902	-0.159159	-0.155664	-0.150214	-0.143258	-0.135102	-0.12624	-0.117584	-0.110304	-0.105494	-0.103247	-0.103307	-0.105358	-0.108655	-0.112351	-0.115217	-0.116267	-0.115478	-0.112925	-0.108311	-0.101166	-0.0911088	-0.0788693	-0.0652396	-0.0510032	-0.0369116	-0.023731	-0.0128049	-0.00467825	0.00139984	0.00703307	0.0140253	0.0231134	0.0333102	0.0431193	0.0510986	0.0562034	0.0572601	0.0538554	0.047383	0.0396674	0.0314695	0.0226205	0.0123564
4	-0.109593	-0.118106	-0.120691	-0.115874	-0.105219	-0.0922829	-0.0795548	-0.0680457	-0.0587786	-0.0520809	-0.0470377	-0.0427942	-0.0391569	-0.0374425	-0.0395625	-0.045063	-0.0518519	-0.0584321	-0.0647148	-0.0697787	-0.0714655	-0.068797	-0.0633189	-0.0577058	-0.053472	-0.0496223	-0.044049	-0.0371837	-0.0310934	-0.0261921	-0.0218523	-0.0182083	-0.0163279	-0.0177261	-0.0230478	-0.0315083	-0.0407135	-0.0476906	-0.0504957	-0.0490023	-0.0442573	-0.0380473	-0.0315701	-0.0259645	-0.0221657	-0.0211628	-0.0237311	-0.0299371	-0.0400172
5	-0.0497827	-0.0576426	-0.0589558	-0.0554919	-0.0493768	-0.0418347	-0.0347237	-0.0289533	-0.0243938	-0.0209675	-0.018449	-0.0176664	-0.0181838	-0.0200742	-0.0258179	-0.0348512	-0.0451237	-0.0548825	-0.0626076	-0.0676212	-0.0694085	-0.0670897	-0.0619319	-0.0561581	-0.0513264	-0.0469998	-0.0417872	-0.0360647	-0.0317274	-0.0294272	-0.0284744	-0.0293078	-0.0319047	-0.0357961	-0.0422908	-0.0532276	-0.0664494	-0.0784711	-0.0865563	-0.0881287	-0.0825682	-0.0722698	-0.0604718	-0.0493122	-0.039861	-0.0346851	-0.0357576	-0.0418642	-0.0492696
6	-0.0393235	-0.040568	-0.0374056	-0.0342103	-0.0331664	-0.0312025	-0.02876	-0.0267911	-0.0254543	-0.0233919	-0.0186992	-0.0138146	-0.0100239	-0.00925745	-0.0118794	-0.0178476	-0.0267932	-0.0360011	-0.0406157	-0.0419736	-0.0421655	-0.0408324	-0.0403327	-0.0401252	-0.0388534	-0.0376283	-0.0345133	-0.028992	-0.0233508	-0.0219015	-0.0247385	-0.0293124	-0.0359968	-0.0409217	-0.042627	-0.0438603	-0.0459009	-0.046657	-0.0446939	-0.0402534	-0.0339139	-0.0269515	-0.0228877	-0.0215206	-0.0200392	-0.0189865	-0.0202451	-0.0241493	-0.0292145
7	-0.0427288	-0.0428568	-0.0388455	-0.0380966	-0.0393282	-0.0382505	-0.0366548	-0.0329213	-0.028243	-0.0231574	-0.0163612	-0.0100889	-0.00688216	-0.00801261	-0.0110929	-0.0165017	-0.0239297	-0.0304047	-0.0332935	-0.0341875	-0.0354283	-0.0351766	-0.035575	-0.0373029	-0.0356478	-0.03158	-0.0273814	-0.0221344	-0.0174601	-0.0167574	-0.0196496	-0.0219803	-0.0277833	-0.0337846	-0.0384127	-0.0406289	-0.0374399	-0.0322318	-0.0241136	-0.0178584	-0.0155204	-0.0168866	-0.0208421	-0.0230724	-0.022017	-0.019633	-0.0190258	-0.0203457	-0.0247265
8	-0.037809	-0.0401497	-0.0354151	-0.0337944	-0.0351273	-0.0345631	-0.0323982	-0.0287491	-0.0274448	-0.026446	-0.0229606	-0.0179508	-0.0124381	-0.00877044	-0.00814134	-0.0127689	-0.0218037	-0.030369	-0.0333115	-0.0336841	-0.0344712	-0.0356487	-0.0361288	-0.0375153	-0.0366692	-0.0341473	-0.0305956	-0.0244837	-0.0162412	-0.0131431	-0.0162506	-0.023259	-0.0311774	-0.0336556	-0.0323615	-0.0322408	-0.0308401	-0.0301931	-0.0265512	-0.0212178	-0.0183332	-0.0202384	-0.0252935	-0.0277989	-0.0258507	-0.021638	-0.018717	-0.016853	-0.0185566
9	-0.0325384	-0.0306601	-0.0259946	-0.0250646	-0.0259234	-0.0249123	-0.021669	-0.0175303	-0.0186941	-0.0226459	-0.025884	-0.0251624	-0.019325	-0.0135304	-0.01319	-0.0166112	-0.0215606	-0.0256085	-0.0263115	-0.0271625	-0.0293198	-0.0334716	-0.0368954	-0.0401299	-0.0408106	-0.0405488	-0.0370216	-0.030773	-0.0199594	-0.0144571	-0.0156308	-0.0246532	-0.0335225	-0.0353782	-0.0303095	-0.0273564	-0.0262994	-0.0274052	-0.0269979	-0.0239033	-0.0248515	-0.0264183	-0.0268349	-0.0279034	-0.029428	-0.028999	-0.027558	-0.024832	-0.0224836
10	-0.0324861	-0.0269532	-0.0215471	-0.0200456	-0.0185222	-0.016459	-0.0126391	-0.00923308	-0.0110575	-0.0150222	-0.0210724	-0.0216336	-0.016773	-0.0149927	-0.0205922	-0.024908	-0.0245705	-0.0216835	-0.0210872	-0.025012	-0.0298758	-0.0352367	-0.0399592	-0.0446781	-0.0444983	-0.0418956	-0.0368735	-0.0332106	-0.025565	-0.0208943	-0.0170297	-0.0220977	-0.0300574	-0.0347799	-0.0311805	-0.0275352	-0.0249076	-0.0247102	-0.0266396	-0.0283426	-0.0318229	-0.0318378	-0.0292409	-0.0276146	-0.0286441	-0.0315759	-0.0347628	-0.0336351	-0.02944
11	-0.0287113	-0.0251966	-0.0229761	-0.0233265	-0.0209849	-0.0159988	-0.0116923	-0.00904193	-0.0096924	-0.0115786	-0.0151627	-0.0133848	-0.0116403	-0.0136183	-0.0223516	-0.0282494	-0.0281686	-0.0221559	-0.0196114	-0.0252102	-0.0327398	-0.0384848	-0.0416474	-0.0440679	-0.0425218	-0.0401871	-0.0358101	-0.0347509	-0.0310686	-0.0297824	-0.0245965	-0.024239	-0.0271721	-0.0321033	-0.0315321	-0.0282449	-0.0244523	-0.0223941	-0.0262056	-0.0302711	-0.0327017	-0.0324777	-0.0300913	-0.0261412	-0.0249155	-0.0282841	-0.0330154	-0.0342315	-0.0320599
12	-0.019268	-0.0186904	-0.0237034	-0.0288968	-0.0261873	-0.0194687	-0.0158427	-0.0147406	-0.0148971	-0.013724	-0.0131695	-0.0101929	-0.0117292	-0.015327	-0.0234305	-0.0295924	-0.0302145	-0.0243441	-0.0193177	-0.0234039	-0.0326693	-0.0387611	-0.0399997	-0.0395887	-0.0372685	-0.0377798	-0.0363103	-0.0360892	-0.0339258	-0.0364194	-0.0343569	-0.0314682	-0.0271349	-0.0286408	-0.0300827	-0.0277026	-0.0231863	-0.0223916	-0.0273142	-0.0300177	-0.0303717	-0.0300003	-0.0272037	-0.023177	-0.0222206	-0.0253491	-0.0288291	-0.0314394	-0.0308844
13	-0.0103897	-0.0111635	-0.0217409	-0.0296327	-0.0276207	-0.0222502	-0.0210013	-0.0207134	-0.0204291	-0.016994	-0.0141901	-0.0123418	-0.0158993	-0.0180007	-0.0235186	-0.0286659	-0.0301396	-0.0244287	-0.0175232	-0.0186648	-0.0278952	-0.0359869	-0.0363667	-0.0343916	-0.0330312	-0.0361785	-0.0383645	-0.0385154	-0.0358938	-0.0392293	-0.0400366	-0.0365894	-0.0280004	-0.0261224	-0.0284642	-0.0271519	-0.0233369	-0.0245312	-0.0291172	-0.0293196	-0.0272586	-0.0258808	-0.0227921	-0.0208055	-0.0210366	-0.0231663	-0.0252511	-0.0278065	-0.0275058
14	-0.00664095	-0.0070698	-0.0185237	-0.0256655	-0.0243735	-0.0224533	-0.0241236	-0.0247634	-0.0228669	-0.0194055	-0.0169416	-0.0156329	-0.0196657	-0.0195202	-0.0216796	-0.0255479	-0.0276453	-0.0225894	-0.0150869	-0.0133987	-0.0208912	-0.0308779	-0.0315816	-0.0294598	-0.0301466	-0.0345575	-0.0391124	-0.0398906	-0.0362858	-0.0380759	-0.039647	-0.0363153	-0.0277264	-0.0244506	-0.0268292	-0.0271442	-0.0255935	-0.0262645	-0.0282707	-0.027636	-0.0238755	-0.0209306	-0.0194923	-0.0197769	-0.0206017	-0.0213149	-0.021952	-0.0232377	-0.0234823
15	-0.00727898	-0.00778481	-0.0161683	-0.0207186	-0.0198729	-0.0208183	-0.0250654	-0.0264924	-0.0232382	-0.0206847	-0.019273	-0.0174908	-0.0209862	-0.0200564	-0.0192751	-0.0221228	-0.024709	-0.0213294	-0.0144828	-0.0100315	-0.0149777	-0.0251354	-0.0265591	-0.0254453	-0.0283941	-0.0325578	-0.0372286	-0.0388924	-0.0349529	-0.0354254	-0.036345	-0.0329238	-0.0262396	-0.022957	-0.0250804	-0.0274341	-0.028095	-0.0263639	-0.0238227	-0.0243839	-0.0208103	-0.0173267	-0.0182775	-0.0192862	-0.0201431	-0.0201599	-0.0191976	-0.0192636	-0.0209887
16	-0.010214	-0.0114219	-0.0154755	-0.017611	-0.0167942	-0.0180731	-0.0238692	-0.0261912	-0.0225191	-0.0207788	-0.0196113	-0.0174885	-0.0200794	-0.0192144	-0.0174585	-0.0199538	-0.0228317	-0.0217182	-0.0152583	-0.0086122	-0.0119559	-0.0204808	-0.0217945	-0.0227128	-0.0268975	-0.029753	-0.0328714	-0.0347268	-0.0313173	-0.0321597	-0.0326511	-0.0284402	-0.0229617	-0.0206993	-0.0231423	-0.026777	-0.027981	-0.0238965	-0.0174189	-0.0195182	-0.0180802	-0.0159901	-0.0185057	-0.0185111	-0.0189809	-0.0194743	-0.0171827	-0.0170892	-0.0203882
17	-0.0135537	-0.0152102	-0.0159589	-0.0168479	-0.0162261	-0.0159179	-0.0218943	-0.0250337	-0.0218406	-0.0200113	-0.018353	-0.0169953	-0.0187851	-0.0179018	-0.0165975	-0.0191344	-0.0223225	-0.0232195	-0.0161759	-0.00846856	-0.0114968	-0.0176246	-0.0182961	-0.021145	-0.02571	-0.0265456	-0.0280923	-0.0290449	-0.0266401	-0.0290241	-0.0302337	-0.0245849	-0.0189348	-0.0179361	-0.0209782	-0.0245275	-0.0248992	-0.0204082	-0.0120195	-0.0144595	-0.0156469	-0.0167017	-0.0192465	-0.0175661	-0.0174571	-0.0188822	-0.0157702	-0.0166428	-0.0204655
18	-0.0172163	-0.018267	-0.0168262	-0.0178972	-0.0177103	-0.0153437	-0.0207942	-0.0237704	-0.0215908	-0.0187656	-0.0171344	-0.0173021	-0.018344	-0.0172305	-0.0164973	-0.018889	-0.0226467	-0.0248991	-0.0162687	-0.00945458	-0.0129113	-0.0159866	-0.0163914	-0.0205627	-0.0248729	-0.0234359	-0.0242929	-0.0233347	-0.0221331	-0.026545	-0.0287388	-0.0214632	-0.0153154	-0.0156802	-0.0188605	-0.021209	-0.0207816	-0.0168549	-0.00931479	-0.0108945	-0.0140238	-0.0193606	-0.0200255	-0.0170978	-0.0164654	-0.01795	-0.0149843	-0.0173578	-0.0203658
19	-0.0196261	-0.0198912	-0.0177621	-0.0191844	-0.0201196	-0.0161968	-0.0200607	-0.0233693	-0.0217048	-0.0174634	-0.0162458	-0.0177942	-0.0183486	-0.0177011	-0.0160357	-0.0179887	-0.0226111	-0.0260464	-0.0169698	-0.0111024	-0.0140942	-0.0152251	-0.0154657	-0.0189255	-0.0237873	-0.0207299	-0.0214989	-0.0188626	-0.0181426	-0.0242193	-0.0277973	-0.0199615	-0.012986	-0.0138475	-0.0159395	-0.01722	-0.0173993	-0.0151229	-0.00911522	-0.00819019	-0.0124909	-0.0219017	-0.0210376	-0.0169971	-0.0157409	-0.0166949	-0.0147351	-0.0176987	-0.0195357
20	-0.0214996	-0.02022	-0.018425	-0.0205724	-0.0218187	-0.0174716	-0.0206418	-0.0228602	-0.0212317	-0.0163308	-0.0164108	-0.0185841	-0.0186967	-0.0181402	-0.0148282	-0.0167905	-0.0226351	-0.0260912	-0.0164838	-0.0132989	-0.0152658	-0.0144422	-0.0147966	-0.0176705	-0.0221192	-0.0182984	-0.019662	-0.0152606	-0.0157268	-0.0236121	-0.0268526	-0.0178101	-0.011639	-0.0130245	-0.0134945	-0.0135921	-0.0155169	-0.0137236	-0.00982366	-0.0072108	-0.0125202	-0.0239391	-0.0209123	-0.0169136	-0.0155526	-0.014415	-0.0146032	-0.0179966	-0.0187824
21	-0.0225112	-0.0201754	-0.0192317	-0.0214508	-0.0228439	-0.0191781	-0.0216036	-0.0226804	-0.0208332	-0.0164158	-0.016724	-0.0193615	-0.0190953	-0.0185555	-0.0134002	-0.0155151	-0.0226726	-0.0253303	-0.0168502	-0.0158798	-0.0160828	-0.0138629	-0.0139315	-0.0159571	-0.0198846	-0.0168683	-0.018062	-0.0130388	-0.0150433	-0.0237525	-0.0262017	-0.0166769	-0.0114637	-0.0129078	-0.0118055	-0.0113191	-0.0151199	-0.0130845	-0.0108584	-0.00675841	-0.0130074	-0.0242253	-0.0208984	-0.0169659	-0.0152448	-0.0121014	-0.0148405	-0.0181662	-0.0182287
22	-0.02239	-0.0191704	-0.0193104	-0.0209132	-0.0225437	-0.0194415	-0.0219483	-0.0223292	-0.0204101	-0.0170695	-0.0168135	-0.0191158	-0.0188918	-0.0182846	-0.0119646	-0.014067	-0.0221121	-0.0240218	-0.0173297	-0.0177373	-0.0168132	-0.0136493	-0.0129217	-0.0141272	-0.0176231	-0.016285	-0.0171616	-0.0120455	-0.0156331	-0.0241174	-0.0258796	-0.0161583	-0.0115518	-0.0133812	-0.0117467	-0.0103423	-0.0160413	-0.0126056	-0.0112109	-0.00664695	-0.0128743	-0.0225764	-0.0202725	-0.0169654	-0.0141898	-0.0106545	-0.01448	-0.018849	-0.0176469
23	-0.0223525	-0.0182568	-0.0191403	-0.0201364	-0.021749	-0.0192218	-0.0221644	-0.0218966	-0.019882	-0.0181408	-0.0173111	-0.0183009	-0.0188197	-0.0172982	-0.0110032	-0.0135584	-0.0220629	-0.0224725	-0.0176963	-0.0190643	-0.0173272	-0.0137159	-0.0115707	-0.0130478	-0.0154574	-0.0163605	-0.0162518	-0.0116415	-0.0174808	-0.0248064	-0.0254316	-0.0156118	-0.0120256	-0.0145252	-0.0124034	-0.0107183	-0.0174594	-0.0121205	-0.0110706	-0.00688274	-0.0141684	-0.0206429	-0.0193807	-0.0171499	-0.012716	-0.00950591	-0.0145519	-0.0196889	-0.0172885
24	-0.022304	-0.0178704	-0.0188106	-0.019015	-0.0206943	-0.0188815	-0.0221866	-0.0217235	-0.0190234	-0.0197931	-0.0175821	-0.0171042	-0.018931	-0.0156871	-0.0108608	-0.0139105	-0.0224184	-0.020999	-0.0181757	-0.0195645	-0.0174357	-0.0136905	-0.0100648	-0.012482	-0.0137716	-0.0170676	-0.01498	-0.0122232	-0.0202751	-0.0255098	-0.0245111	-0.0151453	-0.0130478	-0.0164337	-0.0130839	-0.0127272	-0.0185681	-0.0115439	-0.0105819	-0.00763106	-0.0162653	-0.0185685	-0.0188418	-0.017168	-0.0110595	-0.00869927	-0.0151198	-0.020397	-0.0168323
25	-0.0217794	-0.0172461	-0.0176949	-0.017066	-0.019613	-0.017586	-0.0207198	-0.0217985	-0.0184668	-0.0201438	-0.0173582	-0.0152604	-0.0183783	-0.0140164	-0.0113996	-0.0148021	-0.0220797	-0.0200573	-0.0179587	-0.018508	-0.0173574	-0.0136342	-0.00937044	-0.0117047	-0.0132191	-0.0178935	-0.0145015	-0.0129717	-0.021564	-0.0251214	-0.0237092	-0.0151277	-0.0136618	-0.017428	-0.0144658	-0.0144259	-0.019608	-0.0105864	-0.00975538	-0.00834209	-0.0167573	-0.0174349	-0.0182719	-0.017046	-0.00980158	-0.00886649	-0.0149771	-0.0209261	-0.0163079
26	-0.0209234	-0.0169455	-0.0163807	-0.0150908	-0.0187199	-0.0164034	-0.0187468	-0.0221283	-0.017906	-0.0198028	-0.0166776	-0.0137782	-0.0177177	-0.0125064	-0.0122553	-0.0161755	-0.0216292	-0.019415	-0.0172247	-0.0166538	-0.01676	-0.0133349	-0.00944871	-0.0108541	-0.0130334	-0.0184749	-0.0140391	-0.0137464	-0.0219365	-0.0242936	-0.0227212	-0.015056	-0.0143445	-0.0176485	-0.0156224	-0.0157869	-0.0200506	-0.00950685	-0.00881754	-0.00898013	-0.0165823	-0.0170291	-0.0176188	-0.0164823	-0.00917051	-0.00909011	-0.0147125	-0.0208464	-0.015765
27	-0.0201937	-0.017093	-0.0153558	-0.0132646	-0.017789	-0.0160151	-0.0165813	-0.0228097	-0.0175901	-0.0188779	-0.0165059	-0.01244	-0.0173202	-0.0119786	-0.0130818	-0.017466	-0.0210148	-0.0193341	-0.0162119	-0.0149352	-0.0160045	-0.0133662	-0.0097455	-0.00980575	-0.0126126	-0.0187677	-0.013523	-0.0142009	-0.0216982	-0.0234082	-0.0218097	-0.0158133	-0.0152504	-0.0172804	-0.0170616	-0.016634	-0.0203765	-0.00876901	-0.00804419	-0.0092725	-0.0163569	-0.0167052	-0.0164564	-0.0160407	-0.00927469	-0.00951997	-0.014039	-0.0203126	-0.0155395
28	-0.019195	-0.0178154	-0.0143032	-0.0120964	-0.0175215	-0.0157441	-0.0155742	-0.023506	-0.0166239	-0.018872	-0.0150388	-0.0126104	-0.0172033	-0.0114344	-0.0144129	-0.0191967	-0.0211263	-0.0187824	-0.0150287	-0.013231	-0.0152449	-0.0128329	-0.0113471	-0.00921848	-0.0130129	-0.0189805	-0.0124158	-0.0157779	-0.022064	-0.0225218	-0.0207502	-0.015629	-0.0165098	-0.0174347	-0.0172773	-0.0181395	-0.01934	-0.00792225	-0.00742542	-0.0104073	-0.0159882	-0.0163676	-0.0157845	-0.0149975	-0.00947581	-0.00972077	-0.014492	-0.0197527	-0.0149024
29	-0.0178772	-0.0182336	-0.0131617	-0.0114732	-0.0171335	-0.015374	-0.0146766	-0.0232981	-0.0158649	-0.0177618	-0.0134819	-0.0128029	-0.0170102	-0.0113431	-0.0144406	-0.0199115	-0.0204614	-0.0184369	-0.0136298	-0.0119446	-0.0140173	-0.012841	-0.0129627	-0.00864399	-0.0125006	-0.0184938	-0.0115091	-0.0159377	-0.0212056	-0.021366	-0.0197883	-0.0148132	-0.0172054	-0.0158295	-0.0172041	-0.0178047	-0.0186112	-0.006964	-0.00672832	-0.0104937	-0.0152135	-0.0155089	-0.0142611	-0.0140407	-0.00979968	-0.0096129	-0.0145141	-0.0186031	-0.0148595
30	-0.0166828	-0.0186816	-0.0124192	-0.0108272	-0.0162415	-0.0152827	-0.0142178	-0.0227359	-0.0151545	-0.0163622	-0.0124492	-0.0121627	-0.0172138	-0.0117714	-0.013769	-0.0194671	-0.0197487	-0.0185008	-0.0125119	-0.0113743	-0.0125573	-0.0128101	-0.0136842	-0.00862071	-0.010851	-0.0180231	-0.0102735	-0.0154166	-0.0204241	-0.0199888	-0.0185516	-0.0143105	-0.0176656	-0.014081	-0.0172414	-0.0168771	-0.0176931	-0.00645084	-0.00584944	-0.0100265	-0.0150241	-0.013986	-0.0125636	-0.0132629	-0.0103382	-0.00964342	-0.0141421	-0.0172298	-0.0149608
contact 2
	time
frequency	-1.5	-1.45	-1.4	-1.35	-1.3	-1.25	-1.2	-1.15	-1.1	-1.05	-1	-0.95	-0.9	-0.85	-0.8	-0.75	-0.7	-0.65	-0.6	-0.55	-0.5	-0.45	-0.4	-0.35	-0.3	-0.25	-0.2	-0.15	-0.1	-0.05	0	0.05	0.1	0.15	0.2	0.25	0.3	0.35	0.4	0.45	0.5	0.55	0.6	0.65	0.7	0.75	0.8	0.85	0.9
1	0.0104826	0.00678657	0.00346124	0.000514369	-0.00205366	-0.00425037	-0.00608573	-0.0075678	-0.00869883	-0.00948463	-0.00993854	-0.0100762	-0.0099151	-0.00947833	-0.00879276	-0.00789159	-0.00681615	-0.00560476	-0.00428862	-0.0028938	-0.00144654	2.22991e-05	0.00148352	0.00291395	0.00429348	0.00560037	0.00681299	0.00790899	0.00886895	0.00967824	0.0103286	0.0108147	0.0111336	0.0112866	0.0112811	0.0111221	0.0108123	0.01035	0.0097374	0.00898025	0.00809262	0.0070879	0.00598134	0.00479282	0.0035473	0.00226695	0.000968597	-0.000337684	-0.00164659
2	-0.0454545	-0.048429	-0.0513351	-0.0545142	-0.0582912	-0.0627619	-0.0677122	-0.0727269	-0.0773435	-0.0811959	-0.0841259	-0.0860875	-0.0871218	-0.0872868	-0.0866749	-0.0853483	-0.0832618	-0.0803106	-0.0764464	-0.0718154	-0.0667184	-0.0615136	-0.0564685	-0.0516855	-0.0471405	-0.0427787	-0.0385753	-0.0345908	-0.0308819	-0.0274025	-0.0240857	-0.0209327	-0.0179322	-0.015087	-0.0123281	-0.00958361	-0.00676119	-0.00376281	-0.000500102	0.00312001	0.00713955	0.0116143	0.0165928	0.0220846	0.0280348	0.034357	0.0409375	0.0475792	0.0540246
3	0.0279791	0.0319443	0.032841	0.0303773	0.0248579	0.0170245	0.00808722	-0.000529789	-0.00742087	-0.0118535	-0.0144037	-0.0159407	-0.0172312	-0.0181029	-0.0175319	-0.0146412	-0.00971982	-0.00347422	0.00382213	0.0118585	0.019657	0.0256926	0.0287214	0.0284188	0.0253073	0.0204102	0.0145232	0.00791665	0.000598935	-0.0068623	-0.0139656	-0.0205471	-0.0260143	-0.0293508	-0.0301059	-0.0287014	-0.0254526	-0.0201449	-0.0126161	-0.00321624	0.00758073	0.0188353	0.0292641	0.0377781	0.0442291	0.0488824	0.0512919	0.0508161	0.0472129
4	-0.00505059	-0.00284668	-0.00671331	-0.0173134	-0.0314761	-0.0448728	-0.0546997	-0.0596619	-0.0596079	-0.0544	-0.043071	-0.0267221	-0.00857425	0.00834461	0.0224608	0.034458	0.0458928	0.0581887	0.0705904	0.0810088	0.0886081	0.0937168	0.0955874	0.0928685	0.0845831	0.0700643	0.049094	0.0226704	-0.00608094	-0.0337847	-0.0579871	-0.0773599	-0.0915826	-0.0997383	-0.100955	-0.0977215	-0.0920695	-0.0836649	-0.0729617	-0.0606462	-0.0454366	-0.0275097	-0.0100257	0.00474194	0.0161756	0.0236983	0.0269966	0.0282981	0.0297849
5	-0.0262278	-0.0404684	-0.0624376	-0.084621	-0.0979123	-0.100169	-0.090742	-0.0681347	-0.0354669	-0.00141388	0.0255955	0.0406891	0.040997	0.0247984	-0.00204344	-0.0287308	-0.0465351	-0.0508334	-0.0412618	-0.0249214	-0.00677227	0.0133494	0.0329548	0.0473067	0.0570058	0.0616614	0.056588	0.0420522	0.0195299	-0.00928599	-0.0391376	-0.0662282	-0.0888596	-0.104532	-0.11184	-0.111466	-0.106458	-0.096278	-0.0782222	-0.0568417	-0.0346574	-0.0122848	0.0054911	0.015783	0.0188144	0.0178751	0.0180327	0.0187056	0.0169272
6	-0.02877	-0.0516449	-0.0731226	-0.0928783	-0.102222	-0.0958833	-0.0772035	-0.0491742	-0.0171737	0.00920323	0.0211683	0.0179468	0.00389769	-0.0118729	-0.0205259	-0.0200873	-0.0161146	-0.0148629	-0.0132736	-0.0107128	-0.00863944	-4.22786e-06	0.0143679	0.025449	0.0339878	0.0397769	0.0382682	0.0315197	0.0221867	0.0112202	-0.00212382	-0.0175892	-0.0260342	-0.0278652	-0.0294899	-0.0272721	-0.0229327	-0.0179088	-0.00768055	0.000779874	0.00273897	0.000546448	-0.00517081	-0.0150091	-0.0326349	-0.0530277	-0.068145	-0.0735762	-0.0699886
7	-0.033453	-0.0520516	-0.0698215	-0.0905611	-0.103755	-0.0942023	-0.068972	-0.0369553	-0.00866073	0.00265	-0.00597538	-0.0245518	-0.0387393	-0.0382259	-0.0252339	-0.00884844	0.00696767	0.0180586	0.0240246	0.028883	0.0319343	0.0375331	0.0362724	0.026509	0.0136355	0.00914291	0.0137052	0.0199533	0.0257449	0.0320991	0.03407	0.0246212	0.0110879	-0.00915153	-0.0332228	-0.044425	-0.0344638	-0.0140758	0.0119661	0.0329815	0.0437004	0.0463659	0.0441752	0.0342227	0.0155299	-0.0122923	-0.0452969	-0.0717722	-0.0813371
8	-0.0246068	-0.0276006	-0.0466649	-0.0763318	-0.0927572	-0.0833321	-0.0574028	-0.02662	-0.00735019	-0.0152719	-0.0408755	-0.0648057	-0.0718797	-0.0539378	-0.0214904	0.000120357	0.0101459	0.0229629	0.0388609	0.0526777	0.054725	0.0454144	0.0211692	0.00107286	-0.0101015	-0.0133779	-0.0086835	-0.00449924	0.0070958	0.0185367	0.023686	0.0112879	-0.00266016	-0.0241246	-0.0397818	-0.0451246	-0.0246446	0.0114996	0.0569094	0.0967234	0.112775	0.101881	0.0738801	0.0492022	0.0393854	0.0200319	-0.0155898	-0.0581868	-0.0799132
9	0.00269441	-0.028781	-0.067097	-0.0929705	-0.0869001	-0.0565684	-0.0287565	-0.0210254	-0.0367647	-0.0657447	-0.090152	-0.0958908	-0.0900113	-0.0773224	-0.0633035	-0.0509284	-0.030927	0.00153327	0.0330897	0.049083	0.0388501	0.00523043	-0.0362474	-0.0558834	-0.0573437	-0.0603761	-0.0596188	-0.0560958	-0.0336128	-0.0197622	-0.0118887	-0.0175617	-0.0127281	-0.011823	-0.000276267	0.0154137	0.04633	0.0890484	0.125236	0.144191	0.141924	0.121548	0.0873866	0.0443974	0.0117086	-0.00603243	-0.0109482	-0.0304602	-0.0526192
10	0.0242767	-0.027811	-0.0810598	-0.100123	-0.0800105	-0.0446185	-0.0232001	-0.027239	-0.0596076	-0.0994114	-0.121793	-0.110751	-0.0919456	-0.0803828	-0.0807134	-0.0771637	-0.0627783	-0.0293323	0.0117292	0.0378023	0.0263033	-0.0169775	-0.0572579	-0.070142	-0.0719336	-0.0765554	-0.0807884	-0.0865731	-0.0669605	-0.0484073	-0.0342093	-0.0374042	-0.0275329	-0.00524535	0.0328281	0.0535221	0.0586211	0.0698321	0.0861537	0.0971152	0.0949819	0.0850488	0.0682298	0.0340929	-0.0035621	-0.0243342	-0.0193778	-0.0245133	-0.0456515
11	0.0114868	-0.0347712	-0.0806649	-0.102137	-0.0882069	-0.0515358	-0.0254652	-0.0288414	-0.0623967	-0.0995586	-0.122218	-0.116392	-0.104563	-0.0931729	-0.0940786	-0.0927891	-0.0808233	-0.0525839	-0.0136541	0.0244838	0.032339	-0.00917246	-0.059257	-0.07837	-0.0758669	-0.0704962	-0.0660627	-0.0799139	-0.079516	-0.0656218	-0.0492285	-0.054682	-0.053062	-0.0237509	0.0331261	0.0575736	0.0374172	0.0172935	0.0177142	0.0336393	0.0495915	0.0512838	0.039192	0.00860759	-0.0253638	-0.0462647	-0.0485494	-0.0510671	-0.0590008
12	-0.0155902	-0.0566364	-0.0911297	-0.109585	-0.100064	-0.0522872	-0.00979601	-0.00514085	-0.0377776	-0.071822	-0.0996983	-0.112962	-0.117541	-0.109101	-0.11381	-0.115404	-0.0999239	-0.0709192	-0.0309293	0.0197266	0.0349959	-0.0123998	-0.0765375	-0.0995201	-0.0805191	-0.0534057	-0.0370714	-0.0554238	-0.0756958	-0.0739403	-0.0593437	-0.0635808	-0.064318	-0.0396095	0.00829773	0.0296333	0.0137765	-0.0115865	-0.020974	-0.000946134	0.0255789	0.0310688	0.0120778	-0.0237651	-0.0624203	-0.0862267	-0.0917209	-0.0873208	-0.0742522
13	-0.0243628	-0.0658659	-0.0988943	-0.112868	-0.101681	-0.048017	0.00828321	0.0251909	-0.00231917	-0.0389808	-0.076967	-0.110608	-0.120093	-0.112303	-0.123353	-0.134221	-0.121529	-0.0898666	-0.0344227	0.0283745	0.034864	-0.0272193	-0.0975716	-0.111926	-0.0795935	-0.0349222	-0.00993177	-0.0324001	-0.0566061	-0.0608485	-0.0597636	-0.0597771	-0.0544055	-0.0422773	-0.0293824	-0.0183566	-0.00919289	-0.0205207	-0.032911	-0.0195849	0.00526966	0.00858985	-0.0135701	-0.0443632	-0.0805995	-0.108042	-0.114702	-0.10853	-0.0822444
14	-0.0105184	-0.0542569	-0.0918324	-0.102702	-0.0928892	-0.0404582	0.021822	0.0434076	0.0209989	-0.0187529	-0.0654222	-0.111195	-0.1179	-0.102421	-0.115542	-0.134132	-0.13223	-0.0983367	-0.0210164	0.05545	0.0461935	-0.042064	-0.111788	-0.110591	-0.0757674	-0.0226126	0.00535682	-0.0197837	-0.0325779	-0.033937	-0.048199	-0.0484823	-0.0370885	-0.0369744	-0.0593813	-0.0590214	-0.0279414	-0.0225202	-0.0350038	-0.0328569	-0.0158782	-0.014154	-0.0272945	-0.0456943	-0.0748433	-0.0988986	-0.105345	-0.108484	-0.083634
15	0.00767756	-0.0325127	-0.0725445	-0.0815781	-0.0770644	-0.028613	0.0321061	0.0489321	0.0308789	-0.007599	-0.061416	-0.110805	-0.113333	-0.0900257	-0.0964934	-0.117212	-0.131716	-0.0957964	0.0036585	0.0902959	0.0636386	-0.0545545	-0.118887	-0.10375	-0.071592	-0.0200893	0.00148989	-0.0162896	-0.0143857	-0.0102448	-0.0278673	-0.0340042	-0.023067	-0.0324875	-0.0760791	-0.0833105	-0.0431079	-0.0244221	-0.03572	-0.039253	-0.0380627	-0.031716	-0.0259645	-0.0392016	-0.0635406	-0.075713	-0.08106	-0.0958843	-0.0833053
16	0.0161993	-0.0126895	-0.0470238	-0.055851	-0.054732	-0.011913	0.0450955	0.0511232	0.0337242	-0.00150403	-0.0627907	-0.107595	-0.103434	-0.0786042	-0.0717525	-0.095069	-0.124708	-0.0875372	0.0277855	0.12511	0.0851528	-0.0641696	-0.123393	-0.0963811	-0.0673354	-0.0282252	-0.0177991	-0.0224174	-0.0103467	0.00563795	0.000875585	-0.0147687	-0.0170823	-0.0335375	-0.0794195	-0.0889643	-0.0466521	-0.025724	-0.0340035	-0.0359158	-0.0534272	-0.037293	-0.0107791	-0.0305403	-0.0572631	-0.0538011	-0.0557251	-0.0792314	-0.0850311
17	0.00567993	-0.0053955	-0.0219727	-0.0285396	-0.0223852	0.00482166	0.0587642	0.0569478	0.0351404	0.00167271	-0.067646	-0.100465	-0.0863963	-0.0679422	-0.050298	-0.0793629	-0.11253	-0.0793606	0.0345718	0.145184	0.102092	-0.0688782	-0.121459	-0.088807	-0.064033	-0.0445791	-0.0443717	-0.0350647	-0.0200902	0.015508	0.0356504	0.00921177	-0.022901	-0.04371	-0.0752817	-0.0769391	-0.0335137	-0.0266939	-0.0260947	-0.0257575	-0.0545489	-0.030298	0.010586	-0.0208931	-0.0567047	-0.0423855	-0.0401172	-0.0660879	-0.0899582
18	-0.0170312	-0.00824888	0.00186122	0.00638544	0.0220435	0.0193101	0.0694246	0.0658861	0.0353067	-0.00207359	-0.0740901	-0.0873643	-0.067542	-0.0531177	-0.0383244	-0.0719935	-0.0907293	-0.0661043	0.0230548	0.149359	0.103532	-0.0664816	-0.103094	-0.0803173	-0.0624702	-0.065076	-0.069797	-0.0425573	-0.0303028	0.0263962	0.0731041	0.0295276	-0.0421361	-0.061188	-0.0681002	-0.0441475	-0.00699829	-0.0293796	-0.0122828	-0.0143933	-0.0393352	-0.0118892	0.0329233	-0.00791874	-0.0546353	-0.0391008	-0.0354455	-0.0615165	-0.0950229
19	-0.038814	-0.0166893	0.0127068	0.0458694	0.0631201	0.0238739	0.0645432	0.0757137	0.0313742	-0.0038104	-0.0675882	-0.0733127	-0.0597422	-0.042522	-0.0333595	-0.0598643	-0.0575947	-0.0558499	-0.0237548	0.127231	0.110056	-0.0416356	-0.0688054	-0.0764551	-0.0704275	-0.0792354	-0.0831127	-0.038301	-0.032712	0.0274412	0.0996123	0.0401079	-0.0620268	-0.0724607	-0.0601454	-0.0118912	0.0147427	-0.0293758	-0.00225049	-0.000310052	-0.0142844	-0.00140313	0.0502972	0.018414	-0.0455082	-0.040874	-0.0333061	-0.0646657	-0.102592
20	-0.0438785	-0.0177644	0.0187702	0.0840133	0.0861879	0.0216486	0.0579022	0.0726911	0.016193	-0.0140465	-0.0535872	-0.06041	-0.0673374	-0.0314736	-0.0322657	-0.0404097	-0.020362	-0.0464682	-0.0604149	0.118573	0.0997024	-0.0222807	-0.0279893	-0.0779361	-0.0868596	-0.0898991	-0.0770048	-0.0184868	-0.0190175	0.0334077	0.1067	0.0237221	-0.0830316	-0.068749	-0.0503126	0.0163621	0.0188185	-0.0332415	0.00142585	0.0106282	0.00589756	0.00281767	0.0666271	0.0420035	-0.0362316	-0.0367535	-0.0293745	-0.0740365	-0.107967
21	-0.0369237	-0.0177922	0.0155536	0.105649	0.0915738	0.0240752	0.0483229	0.0629477	-0.00118258	-0.0220643	-0.0264994	-0.0531738	-0.0802785	-0.0276729	-0.0258405	-0.0153355	0.014057	-0.0381953	-0.0836833	0.115321	0.0916506	-0.00300523	0.00538484	-0.078328	-0.109908	-0.0916916	-0.0589724	0.0049777	-0.00123133	0.0378055	0.0934946	0.00310832	-0.0914435	-0.054365	-0.0393347	0.0242165	0.00730007	-0.0315065	-0.000899101	0.0236064	0.0176365	-0.00398296	0.0788214	0.0691795	-0.0238365	-0.0256754	-0.0119325	-0.0783163	-0.107182
22	-0.0213786	-0.0147131	0.0029212	0.0947488	0.0799962	0.0278902	0.0424997	0.0508328	-0.00800764	-0.0248281	0.00388505	-0.0448629	-0.091049	-0.0311833	-0.0146811	0.00142963	0.034967	-0.0255241	-0.0926911	0.12625	0.0938318	-0.00215051	0.019663	-0.0727138	-0.134416	-0.0884051	-0.0368488	0.0217638	0.00651288	0.0417906	0.075395	-0.00931529	-0.0937058	-0.0345481	-0.0307855	0.0114085	-0.0123922	-0.0300021	-0.0062615	0.0342641	0.0259779	-0.0162606	0.081785	0.0955836	-0.0173665	-0.00964081	0.0178707	-0.0720503	-0.104266
23	-0.0024868	-0.0102175	-0.00698756	0.0653571	0.057031	0.034771	0.0415841	0.0367199	-0.00815961	-0.0237308	0.0326797	-0.0380565	-0.0912608	-0.0329461	-0.00794637	0.0118393	0.0447982	-0.0189099	-0.0770296	0.152056	0.0904251	-0.00634339	0.0217104	-0.0709386	-0.149108	-0.0847157	-0.0103202	0.0318645	0.0111754	0.0522478	0.0562728	-0.0249837	-0.0932717	-0.0174639	-0.0193676	-0.00653934	-0.0278919	-0.0313862	-0.0142722	0.0447219	0.0289693	-0.024239	0.0852843	0.113136	-0.0119068	0.00860472	0.0448573	-0.0611682	-0.095591
24	0.0185382	-0.00686153	-0.018653	0.0181081	0.0291892	0.0478724	0.0371305	0.0231072	-0.0037986	-0.0161816	0.0570821	-0.0366892	-0.0808152	-0.0368437	-0.00586615	0.0141348	0.0461847	-0.0188586	-0.0412375	0.187895	0.0748552	-0.0107643	0.012443	-0.0748739	-0.153077	-0.0750647	0.0149079	0.0346558	0.0143184	0.0653422	0.0343658	-0.0429815	-0.08686	-0.00803521	-0.00717639	-0.031317	-0.0354585	-0.0378313	-0.0253519	0.0544565	0.0227305	-0.0300284	0.0904428	0.121178	-0.0086663	0.0319113	0.0592982	-0.0468819	-0.0827575
25	0.0353352	-0.000417823	-0.0298793	-0.0362845	0.00990252	0.0566455	0.0291657	0.012884	0.0126643	-0.0082497	0.0776434	-0.025318	-0.0619885	-0.0420737	-0.010281	0.00241016	0.0359434	-0.00375886	-0.0167754	0.211473	0.0713625	-0.0161149	0.00133535	-0.0677915	-0.148184	-0.0680694	0.0262913	0.031911	0.0109839	0.0738298	0.0299634	-0.047351	-0.0857649	-0.00935439	-0.000217224	-0.0464182	-0.0352042	-0.0478502	-0.038074	0.0591982	0.0236582	-0.030782	0.081647	0.126049	-0.00512851	0.0424788	0.0663506	-0.0284587	-0.0714849
26	0.0475017	0.00602604	-0.0385958	-0.0820415	-0.000606405	0.0617656	0.0166141	0.00269237	0.0274316	-0.00226341	0.0951355	-0.0147645	-0.0407567	-0.0476299	-0.0214143	-0.0140919	0.0200837	0.0163219	0.00115435	0.224629	0.0663214	-0.0175315	-0.00777265	-0.0561933	-0.137102	-0.0607843	0.0288421	0.0281019	0.00688536	0.0770616	0.0324975	-0.0480576	-0.0838201	-0.0187919	0.00371469	-0.0536446	-0.0336506	-0.058964	-0.0472226	0.0594098	0.0233763	-0.0298468	0.0676254	0.122833	2.70868e-05	0.0465694	0.0623701	-0.0110229	-0.061709
27	0.0512627	0.0160923	-0.0444711	-0.11743	-0.0108984	0.0622018	0.00586443	-0.00894351	0.0385948	0.00265642	0.103308	0.00604784	-0.0185287	-0.0529838	-0.0399034	-0.0286747	-0.00325766	0.0373011	0.0144234	0.219823	0.0765307	-0.0275474	-0.00964554	-0.0381968	-0.1169	-0.059466	0.0259576	0.0251616	0.000524347	0.0756873	0.0432148	-0.0412666	-0.0777902	-0.0372151	0.00553234	-0.0521317	-0.0346713	-0.066627	-0.0518224	0.0551628	0.0266287	-0.0307703	0.0443416	0.112563	0.01254	0.0472856	0.053854	0.00822429	-0.045966
28	0.0531459	0.015302	-0.0538615	-0.131437	-0.00598052	0.060178	-0.00998362	-0.013613	0.0386558	0.00929882	0.115135	0.0068938	-0.00345175	-0.0620396	-0.0567947	-0.0427452	-0.0194009	0.0585545	0.0309234	0.21807	0.0501689	-0.023521	-0.0123869	-0.0195818	-0.102924	-0.0435775	0.0227622	0.0170737	0.00236667	0.0706366	0.0465164	-0.0389968	-0.0681756	-0.0518247	0.00574181	-0.0498788	-0.0396287	-0.0753317	-0.0364808	0.0495827	0.0181526	-0.0239079	0.031511	0.0947571	0.0165169	0.052976	0.0351911	0.0181868	-0.040055
29	0.0494846	0.012992	-0.0553642	-0.119757	-0.00305179	0.0515174	-0.0203036	-0.0161262	0.0320529	0.00817909	0.125911	0.0052222	0.00228859	-0.0605869	-0.0704948	-0.0528983	-0.0371443	0.0721836	0.0261619	0.207733	0.0334951	-0.0224766	-0.0134776	0.000622405	-0.0912315	-0.0336793	0.0152374	0.0133001	-0.00651766	0.0620204	0.0516162	-0.0331547	-0.060769	-0.0551997	0.00153613	-0.0445301	-0.0505828	-0.0757334	-0.0183779	0.0435644	0.0163757	-0.0223975	0.0153602	0.0728691	0.0180306	0.0512146	0.0204479	0.0200217	-0.0380536
30	0.0390475	0.0105136	-0.055967	-0.0988002	-0.00618819	0.0453836	-0.0288129	-0.0136797	0.0243707	0.00315458	0.124999	0.0142557	0.00255712	-0.0566864	-0.0827485	-0.0535621	-0.0595614	0.073621	0.0216869	0.19093	0.027228	-0.0331575	-0.00696389	0.0180876	-0.0693859	-0.0288047	0.00687673	0.00787578	-0.0193844	0.0527242	0.0537306	-0.022077	-0.0515942	-0.0562492	-0.00450572	-0.0361576	-0.0610685	-0.0710481	-0.00497999	0.03995	0.0189397	-0.0257084	-0.00163264	0.050035	0.0175754	0.0503114	0.00252206	0.0193412	-0.0309471
contact 3
	time
frequency	-1.5	-1.45	-1.4	-1.35	-1.3	-1.25	-1.2	-1.15	-1.1	-1.05	-1	-0.95	-0.9	-0.85	-0.8	-0.75	-0.7	-0.65	-0.6	-0.55	-0.5	-0.45	-0.4	-0.35	-0.3	-0.25	-0.2	-0.15	-0.1	-0.05	0	0.05	0.1	0.15	0.2	0.25	0.3	0.35	0.4	0.45	0.5	0.55	0.6	0.65	0.7	0.75	0.8	0.85	0.9
1	-0.0546714	-0.0541664	-0.053525	-0.0527661	-0.0519055	-0.050957	-0.0499323	-0.0488424	-0.0476935	-0.0464926	-0.0452484	-0.0439689	-0.0426605	-0.0413259	-0.0399682	-0.0385931	-0.0372074	-0.0358143	-0.0344118	-0.0329892	-0.0315303	-0.0300168	-0.0284349	-0.0267746	-0.0250213	-0.0231569	-0.0211645	-0.0190339	-0.0167624	-0.0143518	-0.011798	-0.00910181	-0.00626717	-0.00329662	-0.000188637	0.00304664	0.0063919	0.00983331	0.0133637	0.0169732	0.0206452	0.0243595	0.0280953	0.0318398	0.0355889	0.0393371	0.0430794	0.0468196	0.0505664
2	-0.0431964	-0.0425125	-0.0423006	-0.0423802	-0.0423228	-0.0417069	-0.0403167	-0.0382572	-0.0359344	-0.0337776	-0.0320375	-0.0307046	-0.029518	-0.0281093	-0.0261894	-0.0235465	-0.020172	-0.0162463	-0.0119894	-0.00754189	-0.00293035	0.00187697	0.00692628	0.0121593	0.0173698	0.022285	0.0266141	0.0300237	0.0323169	0.0334155	0.0333074	0.0320217	0.0296562	0.0263196	0.0221591	0.0173572	0.0121028	0.00659634	0.00107815	-0.00425547	-0.00923714	-0.013645	-0.0172989	-0.0200647	-0.0218501	-0.0226229	-0.0224457	-0.0213861	-0.0193919
3	-0.00501343	-0.0125448	-0.0214894	-0.0303181	-0.0375766	-0.0423296	-0.0439682	-0.0426992	-0.0395581	-0.0354919	-0.0308606	-0.0256207	-0.0194487	-0.0122149	-0.00432756	0.00313777	0.00860991	0.0111751	0.0108956	0.00879076	0.00596321	0.00275042	-0.00138941	-0.00654301	-0.0117708	-0.0159768	-0.0187287	-0.0203725	-0.0213141	-0.0220066	-0.0227996	-0.0236691	-0.0240816	-0.0235613	-0.0219397	-0.0189781	-0.0142332	-0.00798235	-0.00132042	0.00459551	0.00901149	0.0116069	0.0119515	0.00968992	0.00484618	-0.00202277	-0.010382	-0.0195127	-0.0282341
4	-0.0428912	-0.051087	-0.0586187	-0.0653581	-0.0713628	-0.0762403	-0.0787232	-0.0782842	-0.0764804	-0.0756771	-0.0758644	-0.0751999	-0.0715704	-0.0631443	-0.0487006	-0.0291405	-0.0078563	0.0107486	0.0245426	0.0333436	0.0375504	0.0379133	0.0351636	0.0294685	0.0205181	0.00926444	-0.00232287	-0.0129387	-0.0228307	-0.0334421	-0.045626	-0.0582393	-0.0685688	-0.0743214	-0.0744332	-0.0698921	-0.0624807	-0.0536336	-0.0432853	-0.0317022	-0.0216639	-0.0156446	-0.0132005	-0.0136634	-0.0174256	-0.0238661	-0.0309945	-0.03667	-0.0403025
5	-0.0331832	-0.0449467	-0.0543947	-0.0586487	-0.0574472	-0.055779	-0.0551775	-0.0549339	-0.0596893	-0.0720877	-0.0842309	-0.0880931	-0.0842928	-0.0748118	-0.0583971	-0.0371738	-0.0178308	-0.00382288	0.00604702	0.0137921	0.0204216	0.0260499	0.0311123	0.0339664	0.0298895	0.0171782	-0.00122184	-0.021357	-0.0397602	-0.0556607	-0.0669325	-0.0718556	-0.0718045	-0.0687165	-0.0643352	-0.0612133	-0.062611	-0.0673161	-0.0711514	-0.0703754	-0.0630213	-0.0494997	-0.0317026	-0.0128589	0.000816149	0.00320178	-0.00477046	-0.0179543	-0.0313292
6	0.000854032	-0.025721	-0.0534049	-0.0744123	-0.0804522	-0.0737248	-0.0573869	-0.0363795	-0.0239819	-0.0299331	-0.0462232	-0.0644694	-0.0839358	-0.0963654	-0.0982029	-0.0894204	-0.0691894	-0.042962	-0.0159409	0.0120824	0.033597	0.0403156	0.0315956	0.0151139	-0.00014649	-0.0126149	-0.0216172	-0.0303764	-0.0422836	-0.0522275	-0.0538278	-0.0451323	-0.03087	-0.0253809	-0.0344054	-0.052968	-0.0768143	-0.0956438	-0.10154	-0.0937085	-0.0764623	-0.0595055	-0.0500306	-0.0459891	-0.0413899	-0.0314803	-0.0179108	-0.00516311	0.000599287
7	-0.0190355	-0.0425154	-0.0603266	-0.0652538	-0.0561357	-0.0443109	-0.0294059	-0.0123036	-0.000203029	0.00123312	-0.0109257	-0.0305897	-0.0561254	-0.0719101	-0.0742597	-0.0654598	-0.0406461	-0.0148692	0.00294208	0.0194509	0.023756	0.0155157	0.000300955	-0.018758	-0.0315491	-0.0462863	-0.0613383	-0.0710394	-0.0795174	-0.0828693	-0.079647	-0.0682364	-0.0463245	-0.0250656	-0.0153731	-0.0152306	-0.0247781	-0.0391729	-0.0510555	-0.0577536	-0.0546773	-0.0487364	-0.0474191	-0.0477955	-0.0496799	-0.0496188	-0.0395787	-0.0221366	0.000970023
8	-0.0307219	-0.0424319	-0.0502894	-0.0509025	-0.0399723	-0.0248179	-0.0101652	0.00147229	0.00179616	-0.00343987	-0.0173355	-0.0270902	-0.0389479	-0.0436849	-0.0441613	-0.0383208	-0.0120077	0.0193538	0.0365369	0.031896	0.00733308	-0.0185666	-0.0321102	-0.0462028	-0.0529437	-0.0617328	-0.0726286	-0.0858182	-0.106461	-0.119893	-0.118188	-0.100446	-0.0663558	-0.0231	0.0117182	0.0279137	0.0179402	-0.0150877	-0.0439608	-0.0541614	-0.0456894	-0.0358941	-0.0365713	-0.0348803	-0.0285114	-0.0171328	-0.00241901	0.00611388	0.0108327
9	-0.0231299	-0.0324188	-0.0413835	-0.0443365	-0.0369419	-0.0279422	-0.0293992	-0.035997	-0.0444657	-0.0429346	-0.046318	-0.0434234	-0.0430016	-0.0363833	-0.0257976	-0.014999	0.00517478	0.0220421	0.0306599	0.0259636	0.00860258	-0.0153281	-0.0276107	-0.0351792	-0.0392812	-0.0552361	-0.07621	-0.0924383	-0.110056	-0.119623	-0.115175	-0.0904237	-0.0490543	-0.000370487	0.0370212	0.046521	0.0223772	-0.0208504	-0.0525026	-0.0578424	-0.0419899	-0.0281346	-0.032653	-0.035267	-0.0296971	-0.00754911	0.0267319	0.0539158	0.0590259
10	-0.0317383	-0.0340598	-0.0358096	-0.0360115	-0.0366659	-0.0365373	-0.0398979	-0.0447956	-0.0549611	-0.0617469	-0.0711608	-0.0670385	-0.054609	-0.0330509	-0.0110487	-0.00104609	0.00842016	0.0110122	0.0128455	0.00801278	-0.00339149	-0.0163386	-0.0234578	-0.0290711	-0.0360922	-0.0574792	-0.0808126	-0.0936261	-0.101762	-0.0998076	-0.0882884	-0.0672598	-0.0427746	-0.0123497	0.0153068	0.0262195	0.0114789	-0.0159424	-0.0363767	-0.0364594	-0.026722	-0.0229527	-0.0296015	-0.0343802	-0.0396192	-0.0292555	0.000444466	0.0330289	0.04474
11	-0.0343148	-0.0244277	-0.0161333	-0.0133688	-0.0224774	-0.0353452	-0.0393111	-0.0386132	-0.0467186	-0.0537719	-0.0682337	-0.068545	-0.0531197	-0.0251839	-0.00126551	0.00407708	0.00525506	-0.00807162	-0.0280555	-0.0469982	-0.0534829	-0.0520339	-0.0498609	-0.0502397	-0.0563722	-0.0732157	-0.0885323	-0.0926435	-0.0922092	-0.081785	-0.0674993	-0.0512852	-0.0432545	-0.0359982	-0.0163711	0.0095222	0.0167957	0.000198566	-0.0223118	-0.0321306	-0.0354343	-0.0374351	-0.0400099	-0.044259	-0.057447	-0.0633268	-0.0488824	-0.0248174	-0.00716614
12	-0.0116666	0.00733074	0.0149471	0.0142078	-0.00225851	-0.0280386	-0.0411242	-0.0414018	-0.0464073	-0.0477258	-0.057688	-0.0584358	-0.0469358	-0.0241077	0.000247154	0.00971647	0.00811704	-0.0295346	-0.0817112	-0.117604	-0.123153	-0.110165	-0.100902	-0.0962903	-0.096796	-0.104486	-0.107986	-0.10113	-0.0865771	-0.060797	-0.0394801	-0.0290659	-0.03588	-0.0417157	-0.0215893	0.0110055	0.0241279	0.0075617	-0.0249688	-0.0495527	-0.0609842	-0.059384	-0.054016	-0.0589679	-0.0722193	-0.0841748	-0.0856105	-0.0788449	-0.062581
13	0.0146787	0.0330682	0.0327387	0.0244805	0.00754455	-0.0219941	-0.0464146	-0.0509133	-0.0550166	-0.0557788	-0.0558746	-0.0520723	-0.0468745	-0.0339635	-0.00735101	0.0147046	0.0131658	-0.0427804	-0.113096	-0.156428	-0.165027	-0.153247	-0.14293	-0.134929	-0.132289	-0.129287	-0.122961	-0.108562	-0.0815219	-0.0441143	-0.01681	-0.00997368	-0.0271552	-0.0335982	-0.00509436	0.0193656	0.017915	-0.00631023	-0.0399303	-0.0644925	-0.0710787	-0.0626425	-0.0560684	-0.0671111	-0.073985	-0.0842342	-0.0977651	-0.104223	-0.0892519
14	0.0231272	0.0341703	0.0295832	0.0185618	0.00614122	-0.0174877	-0.0502229	-0.0592808	-0.0605914	-0.0631201	-0.0588595	-0.0512718	-0.0502453	-0.0432551	-0.0109816	0.0204696	0.0182124	-0.0438304	-0.115867	-0.155762	-0.164305	-0.162382	-0.156148	-0.14627	-0.144019	-0.135473	-0.122901	-0.103195	-0.0744482	-0.0407681	-0.0125443	-0.00552654	-0.0257096	-0.024352	0.0172974	0.029999	0.00553826	-0.0285899	-0.0534958	-0.0625961	-0.0577017	-0.0455855	-0.0460111	-0.067049	-0.0694515	-0.0748237	-0.0915301	-0.0997537	-0.0799472
15	0.0181329	0.0178651	0.0156911	0.00909061	0.000713346	-0.0147831	-0.0505059	-0.0653433	-0.05976	-0.0600219	-0.0583378	-0.054043	-0.0552531	-0.0472609	-0.0106321	0.0227123	0.0182858	-0.0431127	-0.108755	-0.140545	-0.144433	-0.150633	-0.150045	-0.143563	-0.139496	-0.130294	-0.113504	-0.0907869	-0.0691483	-0.0482671	-0.021329	-0.0164139	-0.0332362	-0.0158717	0.037991	0.0391132	-0.00638937	-0.0461476	-0.0590859	-0.0532849	-0.0350124	-0.0233048	-0.0330014	-0.0623659	-0.067486	-0.0701628	-0.0803715	-0.0831368	-0.054592
16	0.00547953	-0.00522148	-0.00083273	0.0037063	-0.00429258	-0.0160518	-0.0472707	-0.068044	-0.0523934	-0.0442332	-0.0512985	-0.0582827	-0.0620422	-0.0483923	-0.0121782	0.0200152	0.0130362	-0.0439555	-0.103303	-0.124725	-0.119876	-0.125257	-0.131928	-0.13501	-0.125338	-0.116145	-0.102683	-0.080321	-0.0689816	-0.060953	-0.0352786	-0.0372497	-0.0477208	-0.00709782	0.0568412	0.0486654	-0.0152951	-0.0545454	-0.0573438	-0.0419318	-0.014027	-0.0024465	-0.0177353	-0.052077	-0.0676309	-0.0732525	-0.0711445	-0.0652519	-0.0260646
17	-0.0107711	-0.0272212	-0.0144224	0.00519818	-0.00731231	-0.0227125	-0.0418263	-0.064629	-0.0386513	-0.0187639	-0.0376058	-0.0605809	-0.0682401	-0.0505275	-0.0198513	0.0107187	0.00321707	-0.0475387	-0.100923	-0.111247	-0.0958844	-0.0916251	-0.10599	-0.123711	-0.105504	-0.0953741	-0.0935332	-0.0774625	-0.0737125	-0.0696683	-0.0483416	-0.0604911	-0.0605919	0.00448965	0.0747596	0.0596653	-0.0212412	-0.0558078	-0.0517423	-0.0310075	-0.00100834	0.013111	-5.16137e-05	-0.0329409	-0.0646482	-0.0809248	-0.066995	-0.0519673	-0.00389762
18	-0.0305182	-0.0438315	-0.0215129	0.0114393	-0.0110771	-0.035607	-0.0387738	-0.0499148	-0.0177155	0.0104874	-0.0211929	-0.0605423	-0.0699573	-0.0543115	-0.0308047	-0.00432292	-0.011424	-0.0552642	-0.097731	-0.0940661	-0.0699524	-0.0535099	-0.0745083	-0.105366	-0.0789054	-0.0729671	-0.0831401	-0.0817272	-0.0802956	-0.0682711	-0.0600345	-0.0812137	-0.0603772	0.0219079	0.0919504	0.0650642	-0.0274728	-0.0531724	-0.0440385	-0.0224913	0.00374534	0.0198826	0.0166806	-0.0063116	-0.0593031	-0.0884443	-0.0673001	-0.0419198	0.00866211
19	-0.0444369	-0.048981	-0.0261178	0.0178862	-0.0119733	-0.0496864	-0.0365424	-0.0258289	-0.00414903	0.0329974	-0.00116178	-0.0546514	-0.0656929	-0.0629276	-0.0446116	-0.0213543	-0.022182	-0.0565838	-0.0894121	-0.0759587	-0.0479105	-0.023677	-0.0366737	-0.0795374	-0.0542159	-0.0537537	-0.0710387	-0.0908632	-0.0866179	-0.0566553	-0.064817	-0.0864553	-0.0525941	0.0254307	0.0999258	0.0722681	-0.0245056	-0.0533172	-0.0397029	-0.0241429	-0.00371978	0.0139813	0.0254916	0.0270719	-0.0464345	-0.0935445	-0.0754189	-0.0393728	-0.00286188
20	-0.0528891	-0.0416431	-0.0191871	0.0229067	-0.0185627	-0.058095	-0.0347481	5.44606e-05	0.00632951	0.0440791	0.00611055	-0.0495376	-0.057634	-0.0708667	-0.0508483	-0.0285714	-0.0298622	-0.0582922	-0.07741	-0.054444	-0.0286043	-0.00843091	-0.00896904	-0.0508461	-0.0302538	-0.0487318	-0.0605561	-0.0988907	-0.087723	-0.0418407	-0.0660518	-0.0816884	-0.033129	0.0318856	0.105176	0.0613714	-0.0270024	-0.0577569	-0.033952	-0.0306903	-0.0128016	0.00211476	0.0228136	0.0460828	-0.0456086	-0.098242	-0.0781426	-0.0345362	-0.0191248
21	-0.0519809	-0.0263297	-0.0104025	0.0214011	-0.0223547	-0.058685	-0.0317432	0.0178521	0.00952759	0.0425761	0.00660719	-0.0440296	-0.0485979	-0.076985	-0.0536739	-0.0291128	-0.0345986	-0.0550974	-0.0616445	-0.0366113	-0.0174293	-0.00687998	0.0134358	-0.0251381	-0.0169262	-0.049968	-0.0523745	-0.10001	-0.0896912	-0.0292711	-0.0608823	-0.0720257	-0.018898	0.0295553	0.0981934	0.047879	-0.024488	-0.0656553	-0.0308202	-0.0364565	-0.0223996	-0.0119564	0.0110813	0.0540339	-0.0424307	-0.103272	-0.0794673	-0.0297842	-0.0363468
22	-0.0501745	-0.0127281	-0.00136874	0.0158071	-0.0220536	-0.0473758	-0.0281663	0.0191168	0.00608087	0.0336262	-0.00134288	-0.0457853	-0.0393163	-0.0805513	-0.0540411	-0.0232169	-0.0382292	-0.0524368	-0.0502077	-0.0308507	-0.0170568	-0.0160018	0.025225	-0.0120015	-0.0118723	-0.0520329	-0.0495101	-0.090881	-0.0914086	-0.023467	-0.0452537	-0.0674294	-0.0153968	0.0206538	0.0809936	0.0372284	-0.0226051	-0.0729624	-0.0300834	-0.0351024	-0.028144	-0.0186655	-0.00520657	0.0510297	-0.0339751	-0.107851	-0.0786281	-0.0237792	-0.0440182
23	-0.0469421	0.00295988	0.00941018	0.00569633	-0.0243932	-0.0297706	-0.0228379	0.0133727	0.00380979	0.0249629	-0.0211386	-0.0478914	-0.0368489	-0.0786723	-0.0486447	-0.0150668	-0.040752	-0.0481897	-0.0414117	-0.0273	-0.0216547	-0.0262617	0.0299859	-0.00717283	-0.0126026	-0.054997	-0.0473432	-0.0813194	-0.0840737	-0.0215867	-0.0297676	-0.0629364	-0.0125574	0.0101054	0.0634553	0.0222583	-0.0212264	-0.0764698	-0.0291955	-0.0297851	-0.0299487	-0.0188694	-0.0141345	0.0397709	-0.0284656	-0.110374	-0.0709975	-0.0207527	-0.0426817
24	-0.0435981	0.0209751	0.0154533	-0.00787852	-0.0268924	-0.0102473	-0.017258	0.000139182	0.00518041	0.0159037	-0.0470409	-0.0494279	-0.041864	-0.0731717	-0.0341915	-0.00813553	-0.0402789	-0.0410845	-0.0367703	-0.0260126	-0.029608	-0.0343884	0.0282132	-0.00937098	-0.019247	-0.0556371	-0.045482	-0.0687606	-0.0735374	-0.0179568	-0.0191207	-0.0605929	-0.0102091	-0.00491944	0.0482151	0.00609854	-0.0194048	-0.076384	-0.0271919	-0.0226266	-0.0266004	-0.0142544	-0.0160844	0.0243748	-0.0268722	-0.109038	-0.0571445	-0.0214183	-0.0341675
25	-0.0448936	0.0312917	0.0151672	-0.0207405	-0.0261256	0.00576282	-0.0143146	-0.0152621	0.00437469	0.0116053	-0.0625153	-0.0566107	-0.0492496	-0.0697695	-0.0218836	-0.00141989	-0.0353594	-0.0367927	-0.0405338	-0.0259367	-0.043781	-0.0385548	0.0262754	-0.0147314	-0.0204119	-0.0472598	-0.0432437	-0.0553008	-0.0621437	-0.0155693	-0.00420496	-0.0623928	-0.0127677	-0.0254981	0.0409493	0.00134711	-0.0116204	-0.0710439	-0.0240544	-0.0135971	-0.0219472	-0.00218041	-0.0150221	0.0162242	-0.0166803	-0.101449	-0.0445715	-0.0265532	-0.0274778
26	-0.0468998	0.0386766	0.00914528	-0.0317306	-0.0238112	0.0137558	-0.0122104	-0.0298946	0.0039418	0.00996045	-0.0682937	-0.0643716	-0.0591438	-0.0690167	-0.00950889	0.00565187	-0.0262223	-0.0337164	-0.0469168	-0.0216312	-0.0583008	-0.0389348	0.0241584	-0.0190229	-0.0179799	-0.0354696	-0.0408535	-0.0434645	-0.05273	-0.0134657	0.00735519	-0.0660079	-0.0168791	-0.0461326	0.0439159	0.00171121	-0.00139189	-0.0622821	-0.0193247	-0.00613147	-0.015695	0.0126104	-0.0132182	0.0137797	-0.00685216	-0.0898133	-0.0318102	-0.0350517	-0.0249047
27	-0.0462063	0.0364639	0.00736473	-0.0405508	-0.0194644	0.0119508	-0.00958985	-0.0417018	-0.00148657	0.00974782	-0.0636164	-0.0725818	-0.0667713	-0.0681437	-0.00288647	0.0173838	-0.0116963	-0.0289035	-0.0535138	-0.0154093	-0.0678103	-0.0392275	0.0168133	-0.0169545	-0.0133383	-0.0218929	-0.0380776	-0.0336192	-0.0417086	-0.0155294	0.0207973	-0.0726106	-0.0221404	-0.0620859	0.048124	0.0148184	0.00799014	-0.0455665	-0.0185127	-0.00170647	-0.0103299	0.0304749	-0.00886153	0.010963	0.00470383	-0.0721073	-0.0233121	-0.0417533	-0.026024
28	-0.0447228	0.0399183	-0.00615548	-0.0430802	-0.0121771	0.0040879	-0.0106006	-0.0485899	0.000913703	0.01148	-0.0550983	-0.075955	-0.0738389	-0.0703085	0.0144051	0.0250331	8.98212e-05	-0.0320331	-0.054699	-0.00410976	-0.0730866	-0.0303951	0.0126921	-0.0189084	-0.00854193	-0.00832792	-0.0366516	-0.0229436	-0.0381964	-0.00756401	0.017537	-0.0778458	-0.0279877	-0.0683943	0.066506	0.0164317	0.0164135	-0.0311572	-0.0117317	-0.00278307	0.00681819	0.0441722	-0.00937976	0.0176928	0.00670159	-0.0526324	-0.0130052	-0.052877	-0.0244728
29	-0.0430281	0.0408883	-0.0186905	-0.0422604	-0.00640606	-0.0063177	-0.0124954	-0.0485871	0.0010458	0.0152083	-0.0408925	-0.076596	-0.0750661	-0.0754006	0.0229952	0.0351264	0.0049634	-0.0340874	-0.0554344	0.0132262	-0.0763922	-0.0258351	0.013185	-0.0223939	-2.52977e-05	0.0059724	-0.0373278	-0.0197986	-0.0340843	-0.00749293	0.0180045	-0.0799033	-0.0303853	-0.0672578	0.0884239	0.0233943	0.0226658	-0.0187996	-0.00721757	-0.00709724	0.0169281	0.0538937	-0.00959608	0.0255664	0.0104221	-0.0367695	-0.00726452	-0.0601319	-0.0309843
30	-0.0380967	0.0315152	-0.0267665	-0.0379968	-0.0038765	-0.0191959	-0.0170802	-0.0453633	-0.00194282	0.0144397	-0.0203802	-0.0732552	-0.0726437	-0.0803378	0.0277381	0.0452349	0.0103608	-0.0341225	-0.0565838	0.0276775	-0.0704041	-0.0263952	0.0116343	-0.0230967	0.00428599	0.0240237	-0.0385325	-0.019971	-0.029547	-0.00858148	0.0186444	-0.0804178	-0.0305512	-0.0595008	0.101394	0.041279	0.0261812	-0.00736467	-0.00218183	-0.0173138	0.0241576	0.0611592	-0.0057454	0.0287568	0.0130262	-0.019227	-0.00727336	-0.062803	-0.0398244
contact 4
	time
frequency	-1.5	-1.45	-1.4	-1.35	-1.3	-1.25	-1.2	-1.15	-1.1	-1.05	-1	-0.95	-0.9	-0.85	-0.8	-0.75	-0.7	-0.65	-0.6	-0.55	-0.5	-0.45	-0.4	-0.35	-0.3	-0.25	-0.2	-0.15	-0.1	-0.05	0	0.05	0.1	0.15	0.2	0.25	0.3	0.35	0.4	0.45	0.5	0.55	0.6	0.65	0.7	0.75	0.8	0.85	0.9
1	-0.0135885	-0.0127601	-0.0121499	-0.0117727	-0.0116433	-0.0117869	-0.0122113	-0.0129166	-0.0138806	-0.0150741	-0.0164526	-0.0179601	-0.0195178	-0.021051	-0.0225045	-0.0238293	-0.0249881	-0.0259507	-0.0266974	-0.0272074	-0.0274538	-0.027425	-0.0271258	-0.0265724	-0.0257867	-0.0247969	-0.0236268	-0.022306	-0.0208628	-0.0193244	-0.0177024	-0.0160008	-0.0142229	-0.0123713	-0.0104394	-0.00842752	-0.00634314	-0.00418705	-0.00195898	0.000351189	0.00277782	0.00534585	0.00806937	0.0109563	0.014017	0.0172526	0.0206542	0.0242143	0.0279194
2	0.0712208	0.0710823	0.0706766	0.070228	0.0698821	0.0698474	0.070347	0.0714428	0.0729945	0.0747192	0.0765647	0.0785876	0.0807842	0.0831045	0.0853597	0.0875101	0.0894054	0.0906986	0.0911835	0.090926	0.0900666	0.0886789	0.086767	0.0843653	0.0814745	0.0780781	0.0741007	0.0694574	0.0641404	0.0581988	0.0517174	0.0449334	0.0382054	0.0318492	0.0260314	0.0206934	0.0156296	0.0106964	0.00587704	0.00121318	-0.003238	-0.00738008	-0.011134	-0.0143932	-0.0168234	-0.0180516	-0.0179235	-0.0165839	-0.0143565
3	-0.0532984	-0.0609354	-0.0651922	-0.0663258	-0.0644623	-0.0604187	-0.0556301	-0.051156	-0.0476367	-0.0450047	-0.04292	-0.0415787	-0.0409062	-0.0402649	-0.0391557	-0.0377039	-0.0362036	-0.0348324	-0.0328254	-0.0285417	-0.0211662	-0.0111427	0.000626826	0.0132859	0.0262564	0.0395062	0.0521484	0.0624939	0.0691195	0.0713848	0.0700824	0.0667076	0.0616493	0.054768	0.0468302	0.0399621	0.0367885	0.0390436	0.0469632	0.0587382	0.0708051	0.0802263	0.0863869	0.0899738	0.0907365	0.0869311	0.0771389	0.0622861	0.0452822
4	-0.0288071	-0.0209383	-0.00816419	0.00806422	0.0263619	0.044123	0.0603214	0.0749081	0.0869284	0.0941202	0.0949128	0.0884151	0.0748069	0.0563019	0.0354298	0.0136053	-0.00700469	-0.0231936	-0.0324823	-0.0334831	-0.025757	-0.0106202	0.00882774	0.0293763	0.0486249	0.0644517	0.0739415	0.0769466	0.0777615	0.0800238	0.0832184	0.0847229	0.0832669	0.0794799	0.0725692	0.0618451	0.0486723	0.0349664	0.0221624	0.0098307	-0.0040267	-0.0188153	-0.0330695	-0.0454862	-0.0529621	-0.0548355	-0.0547527	-0.0570735	-0.0596699
5	-0.0520472	-0.0512858	-0.0466767	-0.0325292	-0.0075798	0.0217779	0.0504668	0.0777587	0.098536	0.10771	0.10737	0.098309	0.0813177	0.0608425	0.0397923	0.0204934	0.00513627	-0.00286327	-0.00123393	0.0100268	0.025164	0.0407811	0.0561814	0.0656512	0.0642919	0.0477344	0.0166585	-0.0221021	-0.0562715	-0.0740473	-0.0697418	-0.0437729	-0.00223152	0.0431366	0.0778511	0.094303	0.0919063	0.0759966	0.0532526	0.0303414	0.0147886	0.0108228	0.0179036	0.031062	0.0476731	0.0645207	0.0716837	0.0644466	0.0482059
6	-0.0573783	-0.0768882	-0.0753128	-0.0487335	-0.00491279	0.0304022	0.042497	0.0381772	0.0259156	0.0118662	0.00561942	0.00983949	0.0192679	0.0272587	0.0264777	0.00665236	-0.0278583	-0.0623677	-0.0834758	-0.0831647	-0.060232	-0.0227073	0.016001	0.0473368	0.0713548	0.0794828	0.0664068	0.0417372	0.02557	0.03001	0.0527604	0.0844029	0.111145	0.123937	0.118384	0.0982854	0.0698789	0.0393634	0.0047649	-0.0326357	-0.0636036	-0.0774898	-0.0676291	-0.0432672	-0.00879661	0.0367901	0.0776752	0.0992587	0.106258
7	0.031773	0.0219362	0.000540674	-0.0189677	-0.0218499	-0.0155626	-0.0146147	-0.014586	-0.0188818	-0.0205519	0.00332603	0.0521886	0.110555	0.144749	0.138253	0.0930321	0.0302333	-0.0215707	-0.0563865	-0.0714747	-0.0632221	-0.0332816	0.00508048	0.0349067	0.0602415	0.0736322	0.0771369	0.0821102	0.0885165	0.100366	0.122699	0.145343	0.163889	0.158018	0.124677	0.0720262	0.00739573	-0.0474027	-0.080093	-0.0963881	-0.10684	-0.109045	-0.0994136	-0.0860172	-0.0644966	-0.0325709	-0.00253199	0.0166663	0.0379319
8	0.00852417	0.00155922	-0.00638947	-0.0169859	-0.0227158	-0.0192613	-0.0208956	-0.0204692	-0.0175398	-0.0110204	0.00677586	0.03771	0.0923579	0.134618	0.138619	0.110749	0.06486	0.0263076	0.0033394	-0.00338255	-0.000199071	0.00445918	0.00224917	0.000629463	0.0191632	0.0479141	0.0701375	0.0849934	0.0738104	0.0478547	0.0428821	0.0651811	0.103302	0.11383	0.0897496	0.0386065	-0.0175089	-0.0489048	-0.0567082	-0.0625744	-0.0772542	-0.0859561	-0.0736947	-0.0617576	-0.0523742	-0.0496165	-0.0307262	-0.00308799	0.0458975
9	0.0369727	0.0186552	0.0100845	0.00119387	-0.0130756	-0.0148301	-0.0113596	-0.00366723	-0.00836311	-0.0222297	-0.028273	-0.0210074	0.0084312	0.0374581	0.0522603	0.0493266	0.0261876	0.000772137	-0.0105815	-0.0101761	-0.0168555	-0.0349995	-0.0483526	-0.0429537	-0.0192556	0.0162746	0.0462517	0.0672784	0.0636706	0.0448561	0.0410802	0.0714361	0.113909	0.108576	0.0630801	0.00418581	-0.0375339	-0.0449784	-0.0351713	-0.0189745	-0.00383985	0.00212717	0.0121218	0.0109072	-0.00241124	-0.0382855	-0.0519244	-0.0425966	0.0183518
10	0.0594818	0.0400293	0.0105665	-0.0199384	-0.0412503	-0.0439926	-0.0405552	-0.0317144	-0.0261385	-0.0280973	-0.0341086	-0.0496663	-0.0568967	-0.0530893	-0.0355447	-0.0197934	-0.018845	-0.0238623	-0.026612	-0.0329595	-0.0499924	-0.0617428	-0.0545972	-0.0289601	-0.00278285	0.026901	0.0526442	0.0708959	0.0703692	0.0675976	0.0770952	0.100581	0.116995	0.0934127	0.0487181	-0.0101728	-0.050592	-0.0577793	-0.0423936	-0.00379595	0.0445924	0.082746	0.0949571	0.0623662	0.00368187	-0.06422	-0.0910583	-0.0655316	0.014502
11	0.0331146	0.0303389	0.0111714	-0.0202592	-0.0482135	-0.0559014	-0.0626178	-0.0618398	-0.0508919	-0.0385694	-0.033579	-0.0510608	-0.0721536	-0.0847345	-0.0840741	-0.0664879	-0.0491737	-0.0390103	-0.0385221	-0.0455164	-0.0485167	-0.0360777	-0.0100214	0.013971	0.0322153	0.0452768	0.0490551	0.0555654	0.0694096	0.0824733	0.0759797	0.0696261	0.0666729	0.0440213	0.019142	-0.0152511	-0.0428926	-0.0521335	-0.0458523	-0.0144995	0.043013	0.10207	0.13298	0.093348	0.0063803	-0.084667	-0.0989554	-0.0484113	0.0286085
12	-0.00273543	0.0191815	0.0213783	0.00868225	-0.0161196	-0.0408123	-0.0647218	-0.0772638	-0.0692726	-0.0535759	-0.0384883	-0.0353576	-0.0537979	-0.0785922	-0.0941062	-0.0922109	-0.0737355	-0.0495072	-0.0444073	-0.043917	-0.0294933	-0.00149773	0.0288291	0.050219	0.0491543	0.0359114	0.0180282	0.0292123	0.0711503	0.0800313	0.0350496	0.00458384	0.0110301	0.00124979	-0.00978867	-0.0227727	-0.0298485	-0.0397278	-0.0377389	-0.0132263	0.0329054	0.0776001	0.108095	0.0919636	0.0133979	-0.0838057	-0.088716	-0.0192156	0.0474025
13	-0.0181853	0.0210088	0.0339251	0.0389469	0.0235637	-0.0183373	-0.0679638	-0.0899255	-0.0856789	-0.0686891	-0.0394629	-0.0163648	-0.0329657	-0.06668	-0.0941081	-0.109655	-0.0958744	-0.0517307	-0.0342244	-0.0258812	-0.00311835	0.0245813	0.0534446	0.067941	0.0469131	0.00690842	-0.00359162	0.0162816	0.0530509	0.0485625	-0.0197163	-0.0523436	-0.0176641	-0.00755843	-0.0243466	-0.0358417	-0.0439466	-0.0531882	-0.0337105	0.00911527	0.0344274	0.0393914	0.0550468	0.0543144	0.00576916	-0.0718272	-0.0800273	-0.0125387	0.0540028
14	-0.0114844	0.0248764	0.0478254	0.0592429	0.0534783	0.00699377	-0.0717283	-0.108483	-0.106645	-0.0802332	-0.0317097	-0.00870494	-0.0234192	-0.0500645	-0.0917524	-0.122498	-0.108489	-0.0423073	-0.00628994	0.00751826	0.0246445	0.0500825	0.0830641	0.0831455	0.03547	-0.0176856	0.000765091	0.0238881	0.0166841	-6.46331e-05	-0.053523	-0.073892	-0.0182018	0.00472339	-0.0264875	-0.0587902	-0.0809204	-0.0836194	-0.0329418	0.0394023	0.0472328	0.0136358	0.0130457	0.00449751	-0.0212109	-0.0587903	-0.0671893	-0.0203457	0.0404031
15	0.0051313	0.0257652	0.0645289	0.0778032	0.0755291	0.0335963	-0.0607354	-0.122465	-0.128499	-0.0821945	-0.031006	-0.0231827	-0.0219036	-0.0223562	-0.0777309	-0.12208	-0.104074	-0.0304221	0.0199199	0.0396577	0.0434136	0.0724369	0.117718	0.102695	0.0203273	-0.0266722	0.0148972	0.0382068	-0.0179496	-0.053061	-0.0607526	-0.0595815	-0.0131632	0.0132234	-0.0199606	-0.0884478	-0.119787	-0.101939	-0.0228937	0.0612454	0.0572335	0.0120159	-0.0056102	-0.0404662	-0.0517331	-0.0377013	-0.0379314	-0.0234849	0.0103455
16	0.0126612	0.0235655	0.0806163	0.0964899	0.0834127	0.048456	-0.0345982	-0.118737	-0.141001	-0.0757687	-0.0481635	-0.0561574	-0.0231001	0.0108971	-0.0533078	-0.107383	-0.0839977	-0.0283435	0.0249983	0.0501161	0.036771	0.0782009	0.147094	0.123166	0.0112131	-0.0242222	0.0273015	0.0452644	-0.0406852	-0.0861842	-0.0531579	-0.0281728	-0.0136334	0.0172498	-0.0108024	-0.112098	-0.150789	-0.0975731	-0.00152212	0.0677055	0.0594623	0.0357258	0.0107223	-0.0644606	-0.0622026	-0.00817913	-0.00560821	-0.0168766	-0.011601
17	0.00356544	0.0147972	0.0851832	0.107268	0.0659552	0.0355861	-0.00452548	-0.097947	-0.137271	-0.0681926	-0.0771462	-0.0887848	-0.0265767	0.0339631	-0.0303497	-0.0872022	-0.0617497	-0.042978	0.010295	0.0387921	0.0008866	0.0672349	0.164251	0.134649	0.0129505	-0.0216978	0.0296915	0.0411589	-0.0501829	-0.089764	-0.0404774	-0.000878453	-0.0149513	0.0264038	-0.00258389	-0.121241	-0.168513	-0.0822875	0.0201101	0.0620547	0.0571382	0.0769016	0.0578377	-0.0612215	-0.0416641	0.0204373	0.0107769	-0.00670409	-0.00630278
18	-0.0139221	0.00400326	0.0738808	0.0971905	0.0256581	-0.00189966	0.0156714	-0.0784305	-0.115447	-0.0620812	-0.101671	-0.102176	-0.0304942	0.0338229	-0.0188079	-0.0653886	-0.0482934	-0.0627832	-0.00288015	0.0160693	-0.0437579	0.0589217	0.165832	0.122577	0.0155216	-0.0228514	0.0204124	0.0265319	-0.0508519	-0.0686444	-0.0217711	0.0160867	-0.00237514	0.0412842	-0.00451483	-0.120743	-0.164245	-0.0650085	0.0316214	0.0528626	0.0595547	0.131666	0.108482	-0.0343478	0.00208974	0.0343306	0.00432529	0.00476612	0.0194975
19	-0.0276511	-0.0147898	0.0423108	0.0688418	-0.0102147	-0.0486078	0.0247259	-0.0521651	-0.0919089	-0.0554308	-0.0980764	-0.0963824	-0.0437546	0.0082202	-0.00881808	-0.0453585	-0.044344	-0.0744633	-0.0184212	0.00655307	-0.0746263	0.0370327	0.14749	0.10142	0.0241637	-0.0276336	-0.00636628	0.0168002	-0.0380685	-0.0429301	-0.00806283	0.024049	0.0227771	0.0519115	-0.00286611	-0.0966968	-0.143146	-0.0689214	0.021993	0.0465503	0.0669624	0.172466	0.165934	0.0117226	0.0374891	0.0281593	-0.0177152	0.00564245	0.0552566
20	-0.0368056	-0.0262562	0.0142472	0.0276338	-0.0418636	-0.0840332	0.0230919	-0.046047	-0.0644069	-0.0426523	-0.0777134	-0.0701416	-0.0496364	-0.0278741	-0.00925854	-0.0300313	-0.0416885	-0.0730605	-0.0175776	-0.000974224	-0.0803868	0.0350337	0.124368	0.0641758	0.0188465	-0.0353853	-0.0287526	0.00437778	-0.030588	-0.0204039	0.00339029	0.0285633	0.0573057	0.054306	-0.0145586	-0.0744126	-0.104954	-0.0658353	0.00888962	0.0482275	0.0852123	0.204686	0.19296	0.0461882	0.0643502	0.000289225	-0.0475124	0.00611112	0.0849329
21	-0.0414529	-0.0354708	-0.0116518	-0.00800293	-0.0568266	-0.107435	0.0109666	-0.0373479	-0.0406159	-0.027593	-0.0444691	-0.0399276	-0.0539838	-0.0651011	-0.0104829	-0.0186528	-0.0358365	-0.063946	-0.0251764	-0.00268151	-0.0692455	0.0219529	0.0962577	0.0355083	0.0126441	-0.038263	-0.0482988	-0.00696189	-0.0186627	-0.00810027	0.00334411	0.0305916	0.0842517	0.0517986	-0.0226599	-0.0421462	-0.0638533	-0.0633013	-0.0119835	0.0517783	0.0968918	0.205447	0.208547	0.075259	0.0746787	-0.0300153	-0.0764478	-0.00192611	0.105857
22	-0.0451996	-0.0386647	-0.0283306	-0.0256117	-0.0582216	-0.120882	-0.00188148	-0.0320161	-0.0233315	-0.0145234	-0.0104168	-0.0146206	-0.0524934	-0.0883816	-0.0149832	-0.0124821	-0.0237759	-0.054575	-0.0419483	0.000564295	-0.057983	0.00443644	0.0738709	0.0188581	0.00729229	-0.0348539	-0.0580732	-0.0143255	-0.00478737	-0.00141034	-0.0054068	0.0293069	0.096604	0.0480539	-0.0239752	-0.0151991	-0.029993	-0.0569382	-0.0335556	0.0540384	0.0914397	0.172215	0.213691	0.0824955	0.0773344	-0.0485876	-0.102416	-0.0232251	0.113006
23	-0.0449991	-0.0407573	-0.0360644	-0.0320894	-0.0608325	-0.120296	-0.0146191	-0.0286434	-0.00510129	-0.0105198	0.0239732	0.0047521	-0.0550706	-0.0929882	-0.0188565	-0.0120388	-0.014021	-0.0506333	-0.0564738	-0.00479548	-0.051584	-0.00503961	0.0475359	0.00918514	0.000848119	-0.0340255	-0.0568109	-0.0192275	0.0130745	0.00745798	-0.0147557	0.0281317	0.103825	0.0377192	-0.0240566	0.00855968	-0.00470246	-0.0513797	-0.0478488	0.0607008	0.0790362	0.133548	0.196668	0.0833496	0.0718184	-0.062573	-0.11767	-0.033251	0.115051
24	-0.0394755	-0.0435436	-0.0360093	-0.0273346	-0.0644028	-0.107902	-0.024214	-0.0215419	0.0102417	-0.00780757	0.0585361	0.0167048	-0.0635565	-0.0795308	-0.0223995	-0.0121827	-0.0107153	-0.0506698	-0.0697273	-0.0108573	-0.0519434	-0.00645708	0.0174268	0.00764837	-0.00504539	-0.0351081	-0.0480936	-0.016822	0.0327952	0.0159817	-0.020489	0.0293534	0.104101	0.0258846	-0.0234828	0.0334923	0.00862144	-0.0510546	-0.0498565	0.0702654	0.0600653	0.0935212	0.17151	0.0763498	0.0603697	-0.0710323	-0.1206	-0.0285684	0.115264
25	-0.0395004	-0.0450672	-0.0311216	-0.0123032	-0.0613567	-0.0960109	-0.0225067	-0.0125009	0.0217485	-0.0128012	0.0901344	0.0202979	-0.0711573	-0.0593801	-0.0297737	-0.0113762	-0.0106675	-0.0567163	-0.0794733	-0.0151105	-0.0618825	-0.00688058	-0.00533784	0.00791015	-0.00640971	-0.0306909	-0.0368899	-0.0129839	0.0491785	0.0281429	-0.0153531	0.0173075	0.105317	0.0184484	-0.0221179	0.0450555	0.0123559	-0.0558128	-0.0417352	0.0748532	0.0387575	0.0488233	0.149694	0.0662136	0.052841	-0.056091	-0.116823	-0.0279444	0.10402
26	-0.0461309	-0.0445155	-0.0239864	0.00847912	-0.054872	-0.0816634	-0.00935036	-0.00144009	0.0313312	-0.0164804	0.120647	0.0224045	-0.0784121	-0.0412015	-0.0376437	-0.00863339	-0.0141282	-0.0656934	-0.081329	-0.0164021	-0.0708856	-0.00412371	-0.0216337	0.00758387	-0.0054099	-0.0223692	-0.0245636	-0.00770294	0.0590707	0.0423223	-0.000811993	0.000393251	0.112061	0.0151899	-0.0228018	0.0506775	0.0112538	-0.0626474	-0.0217201	0.0774687	0.0267081	0.0121219	0.133831	0.0586244	0.0498033	-0.0321488	-0.10842	-0.0193787	0.0928661
27	-0.0612984	-0.0440127	-0.0178882	0.0334569	-0.0418786	-0.0676357	0.00692227	0.00970957	0.0364494	-0.0174937	0.144547	0.0319795	-0.0820511	-0.0328814	-0.0462307	-0.00839035	-0.0220417	-0.0757007	-0.080788	-0.0222634	-0.0727208	-0.0120958	-0.0273093	-0.00117425	-0.0025192	-0.0111758	-0.0146324	-0.00487534	0.0580998	0.0544358	0.0182655	-0.0195256	0.113756	0.0155806	-0.0209169	0.0417037	0.0166929	-0.0728249	0.00137231	0.0702678	0.0312438	-0.0291657	0.116871	0.0576795	0.0445876	0.00130946	-0.099653	-0.0125953	0.0802559
28	-0.086167	-0.0378205	-0.0130211	0.0572178	-0.0366927	-0.0442584	0.03512	0.0185131	0.0344582	-0.00736435	0.164244	0.0216612	-0.0823007	-0.0305259	-0.0529007	-0.00982957	-0.0319874	-0.0886929	-0.0758414	-0.0219065	-0.0809129	-0.00706547	-0.0357396	-0.00438949	-0.000213842	0.000840379	-0.00296204	0.000825849	0.0533112	0.0657329	0.0318994	-0.0309436	0.117118	0.0185681	-0.0271804	0.0405343	0.00383712	-0.0768558	0.0305207	0.0740677	0.0273416	-0.0469313	0.111722	0.0473288	0.0523359	0.0185534	-0.0937733	0.0161576	0.0771106
29	-0.117679	-0.0290466	-0.0176447	0.0765072	-0.0274634	-0.0276896	0.0648235	0.0189538	0.0318097	-0.00544708	0.177638	0.0196511	-0.0764477	-0.0457757	-0.0576668	-0.0114029	-0.0328958	-0.0970189	-0.073176	-0.0193014	-0.0840039	-0.00973004	-0.0323176	-0.0088352	0.00136724	0.0146062	0.00364812	0.000693349	0.0421046	0.0754272	0.0416124	-0.0380688	0.125931	0.0195566	-0.0304484	0.0310883	-0.00221985	-0.0769095	0.0524451	0.0770448	0.0420086	-0.058609	0.109854	0.0455331	0.0634298	0.0323708	-0.0953861	0.0382534	0.0802219
30	-0.144049	-0.0256409	-0.0227335	0.0919568	-0.0131852	-0.0109697	0.0875991	0.0211036	0.0275299	-0.00348744	0.18127	0.0300479	-0.0699525	-0.0624199	-0.0648775	-0.0137308	-0.0350089	-0.0973526	-0.0779014	-0.0165581	-0.0836129	-0.0222485	-0.0165262	-0.0165372	0.0030647	0.0285808	0.00700765	0.00446687	0.0274672	0.0783015	0.0529617	-0.0427196	0.124279	0.0249548	-0.0270768	0.013928	0.000514569	-0.0775464	0.0690712	0.073397	0.0722573	-0.0710213	0.106732	0.0464093	0.0727881	0.0499396	-0.0933974	0.0497659	0.0871421
contact 5
	time
frequency	-1.5	-1.45	-1.4	-1.35	-1.3	-1.25	-1.2	-1.15	-1.1	-1.05	-1	-0.95	-0.9	-0.85	-0.8	-0.75	-0.7	-0.65	-0.6	-0.55	-0.5	-0.45	-0.4	-0.35	-0.3	-0.25	-0.2	-0.15	-0.1	-0.05	0	0.05	0.1	0.15	0.2	0.25	0.3	0.35	0.4	0.45	0.5	0.55	0.6	0.65	0.7	0.75	0.8	0.85	0.9
1	-0.196473	-0.19677	-0.195746	-0.193571	-0.190421	-0.186433	-0.181733	-0.176428	-0.170596	-0.164278	-0.15752	-0.150395	-0.142988	-0.135377	-0.127599	-0.119639	-0.111498	-0.103175	-0.0945722	-0.0855928	-0.0762101	-0.0664185	-0.0562622	-0.0458183	-0.0351666	-0.0244122	-0.0136511	-0.00299968	0.00742523	0.017567	0.027458	0.0371572	0.0466845	0.0560003	0.0650487	0.0737828	0.0821584	0.090146	0.0976906	0.104733	0.11124	0.117216	0.122649	0.127533	0.13186	0.135615	0.138741	0.141195	0.142968
2	0.07542	0.0733305	0.0725817	0.0732872	0.0758344	0.080239	0.0859487	0.0923803	0.0989275	0.104645	0.108427	0.10953	0.107797	0.103469	0.0970528	0.0890361	0.0802358	0.0715571	0.0638577	0.0575955	0.0529434	0.0499517	0.0479666	0.0461593	0.0441639	0.0418373	0.0396334	0.0378903	0.0366367	0.035597	0.0341704	0.0318926	0.0282229	0.0226175	0.0151029	0.00582136	-0.00500848	-0.0167229	-0.0286924	-0.0405261	-0.0519425	-0.0629893	-0.073914	-0.0848748	-0.0958345	-0.10645	-0.11638	-0.125405	-0.133458
3	-0.128476	-0.126517	-0.115744	-0.0974847	-0.0753173	-0.0533704	-0.0344657	-0.0204218	-0.0112107	-0.00628869	-0.00503076	-0.00602802	-0.0093372	-0.0171232	-0.0298469	-0.0464072	-0.0641927	-0.0808271	-0.0945427	-0.103101	-0.105617	-0.102536	-0.0956144	-0.0862553	-0.0747446	-0.060456	-0.0430068	-0.0244205	-0.00889652	0.000589074	0.00288827	-0.00272031	-0.0150708	-0.0325088	-0.0522549	-0.0728825	-0.0941032	-0.115145	-0.13434	-0.14957	-0.160354	-0.16821	-0.175559	-0.184268	-0.193699	-0.201544	-0.206677	-0.207981	-0.205359
4	-0.01848	-0.018357	-0.0134372	-0.00285453	0.00558744	0.00335497	-0.00883073	-0.0279681	-0.055058	-0.0892753	-0.123239	-0.152371	-0.173815	-0.186141	-0.18709	-0.172811	-0.145372	-0.110179	-0.0739742	-0.0417777	-0.0181039	-0.000675877	0.0164288	0.0348037	0.0528747	0.0696007	0.0846465	0.0950993	0.0989978	0.0973547	0.0927349	0.0840015	0.0699929	0.0556874	0.0472648	0.0481928	0.0523877	0.0498408	0.0377488	0.0187976	-0.00287846	-0.0229965	-0.0392908	-0.0508197	-0.0551404	-0.0496753	-0.0372321	-0.0268691	-0.0268273
5	0.107125	0.0395089	-0.0290731	-0.0985263	-0.167984	-0.230315	-0.272662	-0.290018	-0.282994	-0.25355	-0.206732	-0.147126	-0.0812392	-0.0154371	0.048689	0.1107	0.164192	0.204467	0.227497	0.231324	0.21649	0.187986	0.152577	0.115488	0.080467	0.0529859	0.0367398	0.0315863	0.0307611	0.030491	0.0257692	0.0123486	-0.00467733	-0.0216292	-0.0320618	-0.0322391	-0.0243611	-0.0175802	-0.0108464	0.000273643	0.0139792	0.0282629	0.0454411	0.0617736	0.0705847	0.0744837	0.0741128	0.059902	0.0343277
6	0.176471	0.0861156	0.00984327	-0.046549	-0.0910921	-0.132373	-0.171685	-0.204703	-0.226512	-0.226063	-0.199701	-0.151231	-0.0806299	0.0107828	0.114661	0.222384	0.324256	0.408888	0.465459	0.481882	0.452005	0.380122	0.290902	0.212485	0.156931	0.124775	0.108144	0.092356	0.0690885	0.0380177	0.00881761	-0.00407408	0.0121872	0.0536645	0.0970709	0.124725	0.127838	0.112257	0.0944366	0.0908672	0.104458	0.126357	0.142765	0.14497	0.123141	0.0922303	0.0650279	0.0377916	0.0055649
7	0.128233	0.013512	-0.0524089	-0.0700727	-0.0643913	-0.0636818	-0.0738629	-0.100878	-0.134656	-0.150552	-0.135535	-0.0903816	-0.0284605	0.0344331	0.0927817	0.147525	0.218036	0.311049	0.401218	0.460826	0.453207	0.384635	0.280082	0.182667	0.114936	0.0858752	0.0964273	0.110129	0.106358	0.0752013	0.0434468	0.0321572	0.0526022	0.0865419	0.113151	0.127522	0.127965	0.118999	0.111426	0.103629	0.093239	0.0824741	0.0871768	0.103167	0.100286	0.08157	0.0613894	0.0417741	0.00510422
8	-0.0393018	-0.126926	-0.160167	-0.150709	-0.119618	-0.0885141	-0.0810659	-0.096382	-0.128219	-0.160464	-0.170246	-0.137424	-0.0729845	-0.00492745	0.0604092	0.0968893	0.126964	0.171655	0.239144	0.333446	0.406845	0.408385	0.323105	0.197425	0.095764	0.0399337	0.0386347	0.0690682	0.103244	0.118509	0.112351	0.0826745	0.0450417	-0.00827945	-0.0534308	-0.0871671	-0.0984898	-0.0732567	-0.0339566	0.00291957	0.02228	-0.00482376	-0.0558168	-0.0929403	-0.0863549	-0.0422018	0.00972972	0.054469	0.0674836
9	-0.124381	-0.185472	-0.207349	-0.170884	-0.123882	-0.102445	-0.119825	-0.149307	-0.17752	-0.200218	-0.194501	-0.149314	-0.0952483	-0.0521685	0.0096317	0.0652054	0.110994	0.144726	0.191638	0.291853	0.406936	0.488241	0.473217	0.354946	0.190359	0.0398409	-0.0417169	-0.0274654	0.0264477	0.0611663	0.0441366	-0.00969532	-0.0621283	-0.131251	-0.193815	-0.227625	-0.243438	-0.235025	-0.157996	-0.0232342	0.0693683	0.0218866	-0.0980404	-0.185405	-0.17418	-0.109257	-0.0406888	-0.00402822	0.00786747
10	-0.150606	-0.181951	-0.188593	-0.121154	-0.0774801	-0.120362	-0.186174	-0.202318	-0.176038	-0.176415	-0.211321	-0.200181	-0.13826	-0.0688953	-0.00334801	0.0532115	0.105995	0.145067	0.165331	0.193258	0.277147	0.399443	0.476018	0.413544	0.204258	0.0011076	-0.0979018	-0.0976537	-0.081345	-0.0430278	-0.019057	-0.0821293	-0.185027	-0.241952	-0.24455	-0.232779	-0.220301	-0.180542	-0.106846	-0.00738916	0.0949914	0.0839034	-0.0291694	-0.115402	-0.0933069	-0.0510349	-0.0490541	-0.0930594	-0.119643
11	-0.212775	-0.192741	-0.166363	-0.091535	-0.0537619	-0.120303	-0.219372	-0.236271	-0.169053	-0.128298	-0.173474	-0.211823	-0.132433	-0.0138666	0.0401389	0.0492832	0.0755832	0.129734	0.148896	0.119595	0.130015	0.238112	0.336555	0.325488	0.160417	-0.00899216	-0.0910359	-0.102726	-0.109275	-0.0978634	-0.0770424	-0.134078	-0.255006	-0.282904	-0.200306	-0.117288	-0.0903789	-0.0737966	-0.0461982	-0.0215116	0.0394593	0.0967584	0.0822999	0.021553	0.00271856	-0.0181708	-0.0660369	-0.128416	-0.136672
12	-0.261096	-0.203776	-0.12041	-0.0779928	-0.10157	-0.168876	-0.227375	-0.213047	-0.131347	-0.0522782	-0.05557	-0.0775037	-0.0250678	0.0680713	0.0950582	0.062147	0.0584278	0.123789	0.16987	0.150168	0.115229	0.173023	0.2168	0.18824	0.0959823	0.021538	-0.0352568	-0.0492956	-0.0744791	-0.10034	-0.137229	-0.216082	-0.275701	-0.238933	-0.110231	-0.0110233	-0.0333254	-0.0693313	-0.0786044	-0.0666394	-0.0282184	0.0592913	0.127846	0.10716	0.0565097	-0.0210599	-0.0697597	-0.0901553	-0.0654218
13	-0.243617	-0.162918	-0.0503538	-0.0647188	-0.184564	-0.267169	-0.236007	-0.152622	-0.0642953	0.0166888	0.04789	0.0455765	0.0564485	0.0937427	0.11351	0.100475	0.0981097	0.15412	0.165134	0.180759	0.186933	0.19748	0.161349	0.098153	0.0602696	0.054184	0.0214533	0.00455324	-0.0290607	-0.100899	-0.186325	-0.286227	-0.280177	-0.177574	-0.0420151	0.00512298	-0.0838435	-0.141991	-0.153579	-0.153486	-0.0905644	0.0145	0.0985736	0.11099	0.0610322	-0.0366886	-0.0548689	-0.0109617	0.0215537
14	-0.181705	-0.0834458	0.000270416	-0.062941	-0.230402	-0.306932	-0.22619	-0.106001	-0.0300401	0.0308487	0.0625303	0.0331615	0.028271	0.0639323	0.102675	0.144893	0.172003	0.19527	0.122923	0.146963	0.244396	0.246133	0.14843	0.0725218	0.0592098	0.0620955	0.0479845	0.0469357	0.00419751	-0.0963686	-0.216296	-0.313088	-0.300573	-0.160159	-0.0184987	-0.0233566	-0.142977	-0.17243	-0.192777	-0.222849	-0.145328	-0.0239928	0.0578128	0.0696976	0.011526	-0.0601999	-0.0340557	0.0457518	0.079923
15	-0.108267	-0.0393344	-0.0166699	-0.0993891	-0.233735	-0.268533	-0.182134	-0.0946146	-0.0476138	-0.00900908	0.00938889	-0.0449043	-0.0310047	0.0442391	0.0970566	0.166031	0.241119	0.206899	0.0649565	0.0811195	0.212658	0.228696	0.124154	0.066028	0.0778365	0.063747	0.0741846	0.0725514	0.0194155	-0.0869006	-0.226226	-0.302698	-0.30071	-0.155755	-0.00103243	-0.0327571	-0.13632	-0.1221	-0.16741	-0.210791	-0.163341	-0.0410325	0.0355528	0.0133794	-0.0369675	-0.0432132	-0.00249149	0.0508882	0.0735174
16	-0.0596013	-0.0517963	-0.0907174	-0.163647	-0.234027	-0.214936	-0.125348	-0.108036	-0.0837899	-0.065735	-0.0594661	-0.0842239	-0.0467707	0.0589101	0.0921519	0.145975	0.257067	0.177047	0.00463247	0.0259091	0.107659	0.120185	0.0685519	0.0419024	0.0710675	0.0840912	0.126612	0.0817293	0.0125538	-0.0912154	-0.217896	-0.277485	-0.279653	-0.130866	0.0384945	-0.0147528	-0.0900122	-0.0426094	-0.0910322	-0.144987	-0.14035	-0.0457881	0.0169672	-0.029959	-0.030364	0.0265935	0.030832	0.0272353	0.0240777
17	-0.0420346	-0.0906382	-0.163545	-0.22533	-0.243193	-0.176624	-0.0837568	-0.120432	-0.0997603	-0.10813	-0.0913927	-0.0476574	-0.0225485	0.071293	0.0615622	0.0885573	0.200254	0.109744	-0.0369922	-0.00470454	-0.00747778	-0.0209337	0.00151204	-0.0132992	0.0317218	0.125833	0.19812	0.0842916	-0.0126839	-0.111987	-0.198189	-0.251391	-0.252114	-0.0946984	0.0789637	0.00294786	-0.0632877	0.0108481	-0.00929993	-0.0810989	-0.111823	-0.0608524	-0.0159994	-0.0430538	0.0224259	0.0995717	0.0405572	-0.00447082	-0.0284895
18	-0.0484916	-0.130126	-0.203365	-0.260452	-0.241732	-0.146177	-0.0744716	-0.117996	-0.0888237	-0.124492	-0.0687017	0.0137074	0.00448219	0.0569304	0.00986564	0.0204666	0.0983634	0.0208706	-0.0513883	-0.0177203	-0.0950538	-0.120971	-0.050659	-0.0690206	0.00538237	0.186828	0.243524	0.0679871	-0.055047	-0.137377	-0.182239	-0.227223	-0.218275	-0.058772	0.0899257	0.00427351	-0.0620784	0.0280387	0.0372049	-0.0471226	-0.0958289	-0.0821938	-0.054218	-0.0306857	0.0781521	0.127427	0.0140082	-0.0465787	-0.0751139
19	-0.0589299	-0.142602	-0.19628	-0.254572	-0.229773	-0.143519	-0.0910586	-0.095534	-0.0549897	-0.103525	-0.0275193	0.058689	0.0125899	0.0255702	-0.0340689	-0.0484606	-0.00874798	-0.0447667	-0.0537738	-0.0168002	-0.118272	-0.159805	-0.0779043	-0.0982819	-0.00108226	0.225629	0.266711	0.0499319	-0.0919422	-0.14749	-0.166943	-0.201467	-0.185391	-0.0554503	0.0717445	0.0172773	-0.0725523	0.0102641	0.0529906	-0.0302889	-0.077926	-0.0982301	-0.0821409	-0.0143417	0.0888195	0.117913	-0.0150185	-0.0911053	-0.110344
20	-0.0804131	-0.145976	-0.172409	-0.221479	-0.197584	-0.146546	-0.121517	-0.0575123	-0.00617299	-0.0604025	0.0374203	0.0703088	0.00669272	-0.00953134	-0.0697632	-0.093847	-0.0942358	-0.0991805	-0.0525601	-0.00608211	-0.11569	-0.135505	-0.0764174	-0.0934923	0.0326183	0.269897	0.24098	-0.00567295	-0.132582	-0.149693	-0.160959	-0.180842	-0.141476	-0.0317297	0.047342	0.018239	-0.0734064	0.00250893	0.0380965	-0.0299916	-0.052197	-0.0998697	-0.0871084	0.0017866	0.0769781	0.0749446	-0.0574917	-0.132173	-0.139623
21	-0.0986986	-0.138895	-0.136135	-0.167954	-0.161294	-0.160634	-0.151641	-0.0161528	0.0473359	0.00117934	0.0884404	0.0670744	-0.00346596	-0.042343	-0.0910268	-0.125659	-0.155065	-0.137398	-0.0556663	0.00395816	-0.0818111	-0.0909684	-0.0609597	-0.072617	0.0608224	0.282323	0.201439	-0.0559682	-0.161564	-0.144475	-0.155099	-0.165081	-0.100403	-0.00839572	0.0274667	0.0262157	-0.060219	-0.00416682	0.0201025	-0.0248156	-0.0160472	-0.0845705	-0.0846171	0.00463978	0.03978	0.024737	-0.0886495	-0.160882	-0.164688
22	-0.112961	-0.131861	-0.0966369	-0.102842	-0.115917	-0.171424	-0.175804	0.00744867	0.103697	0.0646592	0.129878	0.0609285	-0.0138905	-0.0692397	-0.103446	-0.141428	-0.183874	-0.163124	-0.0687088	0.0136091	-0.0383074	-0.0423055	-0.0327762	-0.0534854	0.0660455	0.267555	0.165541	-0.0975723	-0.180419	-0.138634	-0.148947	-0.159835	-0.0737171	0.0252435	0.027191	0.0406714	-0.0393271	-0.000937534	0.0132621	-0.0181212	0.0238251	-0.0530184	-0.0805946	-0.00611817	-0.00808704	-0.0237265	-0.110936	-0.17285	-0.187877
23	-0.128266	-0.121491	-0.0591463	-0.0369689	-0.0677416	-0.175823	-0.184818	0.0278567	0.148461	0.130932	0.166468	0.0524756	-0.0222283	-0.0972852	-0.115431	-0.15295	-0.196796	-0.173793	-0.0769279	0.0148802	-0.00412502	0.00161544	-0.00919101	-0.0371403	0.0697596	0.237899	0.106908	-0.141148	-0.188919	-0.133512	-0.144424	-0.156072	-0.0484407	0.0656425	0.0446457	0.0517538	-0.017891	0.0136862	0.0159363	-0.00777047	0.0568139	-0.0212714	-0.0714035	-0.02021	-0.0593034	-0.0722804	-0.135579	-0.176005	-0.204068
24	-0.13862	-0.102886	-0.0181507	0.0279094	-0.0271906	-0.176567	-0.176502	0.0490998	0.182369	0.202312	0.185437	0.0469702	-0.0342519	-0.123032	-0.126611	-0.161193	-0.194978	-0.169867	-0.0799411	0.0111527	0.0248193	0.0365516	0.00543312	-0.0240631	0.0684696	0.189259	0.0287286	-0.181477	-0.183737	-0.12989	-0.141248	-0.150471	-0.0171002	0.105646	0.0770901	0.0573628	0.00433549	0.0336186	0.0269566	0.00867223	0.0821169	0.00791255	-0.062017	-0.0404988	-0.115718	-0.116146	-0.158971	-0.169789	-0.216451
25	-0.139719	-0.085434	0.0118164	0.0705297	0.0113404	-0.163881	-0.169589	0.0394132	0.200944	0.2507	0.199608	0.0456781	-0.0361486	-0.141105	-0.131697	-0.161557	-0.177983	-0.158244	-0.0896657	-0.00282865	0.0334741	0.0499685	0.00860052	-0.0241997	0.0405841	0.135512	-0.0256498	-0.197963	-0.17365	-0.132488	-0.140992	-0.147928	-0.00280226	0.141266	0.117022	0.0610734	0.0200335	0.0477727	0.0467512	0.0164603	0.091679	0.0332731	-0.0610658	-0.0617212	-0.160304	-0.141779	-0.173496	-0.148921	-0.222171
26	-0.135103	-0.0649013	0.0319909	0.091164	0.040233	-0.146168	-0.164085	0.0196427	0.205994	0.285696	0.207461	0.0439757	-0.034295	-0.149293	-0.129841	-0.158042	-0.157348	-0.140786	-0.100845	-0.0229935	0.0283734	0.0509339	-0.000847507	-0.0267035	0.00526328	0.0876481	-0.0704904	-0.201283	-0.161355	-0.138577	-0.144211	-0.142502	0.00960803	0.169302	0.15597	0.0548352	0.0311716	0.0547587	0.0630281	0.0163821	0.0906968	0.0491634	-0.0645532	-0.0816302	-0.193106	-0.155891	-0.182013	-0.119072	-0.219089
27	-0.128369	-0.0424151	0.0409602	0.0958218	0.0704161	-0.117476	-0.157657	-0.0181559	0.194613	0.309952	0.222522	0.0450106	-0.0240651	-0.142764	-0.123781	-0.150795	-0.134514	-0.118363	-0.115566	-0.0518669	0.0159199	0.0432503	-0.014309	-0.0297892	-0.0370397	0.0404104	-0.108136	-0.18968	-0.151827	-0.145702	-0.149246	-0.133583	0.0101212	0.187087	0.195851	0.0474687	0.0369521	0.0569176	0.0749906	0.0114588	0.081381	0.0653821	-0.0657686	-0.101493	-0.214096	-0.169641	-0.185683	-0.0847138	-0.192634
28	-0.111332	-0.00943418	0.0445598	0.0843885	0.0718872	-0.0983445	-0.154925	-0.0316419	0.189422	0.33527	0.202727	0.0382449	-0.0206848	-0.126756	-0.110396	-0.140701	-0.112503	-0.0918095	-0.132839	-0.0724488	-0.00261821	0.0282607	-0.0465211	-0.0285122	-0.0733364	-0.00710045	-0.141417	-0.176237	-0.138569	-0.1587	-0.155024	-0.118749	0.0348178	0.197602	0.227216	0.0111479	0.0478631	0.054247	0.073825	0.000442532	0.0718164	0.0580109	-0.0758587	-0.127322	-0.227032	-0.17288	-0.178535	-0.0382781	-0.179603
29	-0.100411	0.0214945	0.0296828	0.0572422	0.0732049	-0.0843674	-0.165192	-0.0496131	0.179775	0.349673	0.18626	0.0312176	-0.0133678	-0.0957883	-0.0896911	-0.137361	-0.105108	-0.067007	-0.153148	-0.0893654	-0.0240567	0.0116442	-0.0760295	-0.0213766	-0.104783	-0.0193731	-0.156333	-0.158328	-0.134572	-0.17209	-0.164769	-0.106401	0.0451509	0.191957	0.247977	-0.0236132	0.0544746	0.0461406	0.0636901	-0.0189523	0.0652015	0.0492897	-0.0850298	-0.143293	-0.227448	-0.17209	-0.171269	0.00400086	-0.151483
30	-0.0948254	0.052223	0.0129745	0.0268514	0.0670395	-0.0572718	-0.169937	-0.0776944	0.155398	0.362228	0.164151	0.0356266	-0.00479394	-0.0476803	-0.070699	-0.131565	-0.0990588	-0.0378147	-0.173369	-0.104857	-0.0498997	-0.0118859	-0.103488	-0.0170224	-0.134113	-0.0323503	-0.171032	-0.130537	-0.133744	-0.188653	-0.177453	-0.0981767	0.0458199	0.168715	0.267461	-0.0438797	0.051819	0.0430969	0.0507572	-0.0379997	0.0590432	0.0412716	-0.0898095	-0.157978	-0.225713	-0.176428	-0.161166	0.046157	-0.0998585
contact 6
	time
frequency	-1.5	-1.45	-1.4	-1.35	-1.3	-1.25	-1.2	-1.15	-1.1	-1.05	-1	-0.95	-0.9	-0.85	-0.8	-0.75	-0.7	-0.65	-0.6	-0.55	-0.5	-0.45	-0.4	-0.35	-0.3	-0.25	-0.2	-0.15	-0.1	-0.05	0	0.05	0.1	0.15	0.2	0.25	0.3	0.35	0.4	0.45	0.5	0.55	0.6	0.65	0.7	0.75	0.8	0.85	0.9
1	-0.0802262	-0.0718055	-0.063166	-0.0544319	-0.0457919	-0.0374509	-0.02958	-0.0223183	-0.0157997	-0.0101333	-0.00535246	-0.00143949	0.0016664	0.00398873	0.00550061	0.00614342	0.00590812	0.00480598	0.00284384	8.78712e-05	-0.00334462	-0.00733779	-0.0117561	-0.0164682	-0.021344	-0.0262452	-0.0310181	-0.0355015	-0.0395765	-0.0431421	-0.046114	-0.0484334	-0.0500299	-0.0508532	-0.0508711	-0.0500071	-0.0481968	-0.0454527	-0.0417924	-0.0372289	-0.0317919	-0.0254924	-0.0183607	-0.0104769	-0.00192533	0.00726072	0.0170072	0.0272116	0.0377549
2	-0.248452	-0.245823	-0.240564	-0.233476	-0.22502	-0.215527	-0.20514	-0.193926	-0.181793	-0.168814	-0.155092	-0.140715	-0.126148	-0.11176	-0.0972429	-0.0826196	-0.0683451	-0.0547127	-0.0417855	-0.0292897	-0.017107	-0.00573101	0.00388019	0.0112093	0.0164035	0.0199723	0.0228293	0.0253449	0.0271959	0.0279638	0.027401	0.0256215	0.0231143	0.0209928	0.0197939	0.0195698	0.0204975	0.0227612	0.0272381	0.0350326	0.047017	0.0638524	0.0856784	0.112086	0.14201	0.173712	0.20555	0.236092	0.263946
3	-0.185877	-0.17906	-0.170473	-0.16101	-0.151601	-0.143595	-0.137715	-0.133994	-0.132426	-0.133413	-0.13639	-0.140733	-0.144159	-0.144645	-0.141617	-0.135111	-0.125514	-0.114724	-0.104468	-0.0953528	-0.0866672	-0.0781045	-0.0703899	-0.0641432	-0.058861	-0.0543256	-0.0513207	-0.0512142	-0.0555698	-0.066025	-0.082682	-0.102685	-0.121787	-0.13482	-0.138098	-0.12985	-0.108926	-0.0739842	-0.0254116	0.0336967	0.096774	0.156346	0.207495	0.248198	0.276555	0.292196	0.297371	0.294845	0.287172
4	-0.226038	-0.198843	-0.165178	-0.133824	-0.112251	-0.103449	-0.105508	-0.112417	-0.119627	-0.124147	-0.12468	-0.123014	-0.121303	-0.117833	-0.110773	-0.104289	-0.105841	-0.115632	-0.130257	-0.148192	-0.166446	-0.180822	-0.190364	-0.193973	-0.192283	-0.188235	-0.184244	-0.180755	-0.177624	-0.174568	-0.173054	-0.174202	-0.180883	-0.198035	-0.22374	-0.253979	-0.284886	-0.311329	-0.325821	-0.323793	-0.307076	-0.27791	-0.237877	-0.190062	-0.139975	-0.0898538	-0.0389716	0.0105019	0.0525466
5	0.10225	0.154717	0.188238	0.200199	0.19258	0.165567	0.122748	0.0709863	0.0220009	-0.0156239	-0.0326232	-0.0316673	-0.0274865	-0.0287444	-0.0371841	-0.0572569	-0.0856699	-0.111753	-0.132199	-0.143566	-0.1432	-0.143786	-0.15267	-0.174517	-0.207902	-0.243479	-0.273152	-0.289024	-0.289194	-0.280085	-0.269457	-0.258681	-0.249974	-0.244311	-0.235631	-0.207534	-0.161941	-0.118879	-0.0906741	-0.0786699	-0.0828103	-0.094139	-0.0999436	-0.0938875	-0.0808702	-0.0672278	-0.0541576	-0.0434609	-0.0406829
6	-0.0489235	0.0127473	0.0685209	0.114972	0.152189	0.185268	0.209794	0.222067	0.212679	0.175823	0.119372	0.0489451	-0.0257484	-0.0863779	-0.137872	-0.180221	-0.204429	-0.209051	-0.201076	-0.186566	-0.166966	-0.148156	-0.128645	-0.118263	-0.120963	-0.124791	-0.130108	-0.136637	-0.137893	-0.137085	-0.134818	-0.121887	-0.0959411	-0.0608194	-0.028068	0.00623919	0.0405796	0.0546813	0.0541718	0.0481463	0.0394942	0.0264931	0.0134691	0.00198352	-0.00919864	-0.0170058	-0.0246808	-0.0318035	-0.0481712
7	-0.195401	-0.174742	-0.148575	-0.0910713	-0.0278564	0.00877483	0.00942219	0.00162236	0.0111636	0.0373101	0.0624904	0.049453	-0.026767	-0.114873	-0.192615	-0.233057	-0.237732	-0.232762	-0.222917	-0.225075	-0.23577	-0.232715	-0.205379	-0.180272	-0.163744	-0.15087	-0.142827	-0.138283	-0.11126	-0.0664749	-0.0365029	-0.0403918	-0.0764329	-0.10617	-0.111823	-0.0953638	-0.0474051	0.00166789	0.0306123	0.0504552	0.0723545	0.109056	0.144727	0.181185	0.197757	0.199188	0.177837	0.137932	0.108041
8	-0.154422	-0.137778	-0.122069	-0.0707044	0.00250354	0.0489725	0.0224311	-0.0409211	-0.08193	-0.0686574	-0.0138182	0.05977	0.0770818	0.0426947	-0.0617628	-0.175845	-0.251018	-0.277391	-0.26722	-0.269233	-0.29683	-0.294903	-0.257081	-0.226544	-0.220113	-0.221025	-0.216682	-0.176441	-0.085239	0.0198033	0.0766598	0.0596533	-0.0343297	-0.146921	-0.221568	-0.238002	-0.162536	-0.0616215	0.0154734	0.100154	0.156445	0.213233	0.286596	0.385182	0.468886	0.515418	0.502371	0.411601	0.295033
9	-0.205357	-0.116989	-0.0230915	0.0563456	0.0864151	0.0964981	0.107688	0.100976	0.0680311	0.0166846	0.000462076	0.0345834	0.0474839	0.0322638	-0.0293872	-0.0856478	-0.135512	-0.199647	-0.260906	-0.299447	-0.313392	-0.291584	-0.217604	-0.111815	-0.0411751	-0.0191763	-0.0396358	-0.0259243	0.0305798	0.123457	0.187628	0.148967	0.022828	-0.102236	-0.145243	-0.14505	-0.124775	-0.0882564	0.00698664	0.14738	0.195533	0.143109	0.10312	0.23678	0.495454	0.697302	0.700007	0.512638	0.252176
10	-0.280974	-0.235697	-0.0870968	0.0962455	0.171035	0.129321	0.0879889	0.0939845	0.0826234	0.0495024	0.0251642	-0.0294435	-0.119838	-0.17635	-0.169336	-0.118107	-0.117719	-0.17792	-0.235091	-0.285192	-0.303252	-0.226512	-0.0500462	0.112652	0.159063	0.121981	0.0624477	0.050358	0.0715132	0.127819	0.18382	0.159477	0.0461182	-0.0668154	-0.0965722	-0.0909225	-0.100763	-0.097551	0.00671197	0.146969	0.111867	-0.0249682	-0.0628184	0.0988754	0.356612	0.530688	0.531159	0.340537	0.108886
11	-0.321609	-0.329756	-0.186114	0.0547189	0.178284	0.131485	0.03436	-0.00618761	0.0315342	0.0517134	0.010765	-0.0794731	-0.186752	-0.269781	-0.2536	-0.178848	-0.171018	-0.225253	-0.247972	-0.275036	-0.282479	-0.180252	0.0318834	0.228722	0.237897	0.0785791	-0.0554961	-0.0222175	0.0616331	0.0954406	0.0946293	0.061989	0.022089	-0.0310712	-0.0955705	-0.147866	-0.154199	-0.118096	-0.0390579	0.0485403	0.0601867	-0.0147681	0.000532063	0.114004	0.17239	0.167082	0.192075	0.174774	0.0822013
12	-0.306809	-0.320231	-0.175058	-0.000325025	0.0640587	0.043021	-0.00720821	-0.0450225	-0.0202869	0.0157691	-0.0304224	-0.137462	-0.168188	-0.161576	-0.142817	-0.142133	-0.173063	-0.210186	-0.226857	-0.247291	-0.242276	-0.147707	0.0229439	0.190168	0.200148	0.0403937	-0.148061	-0.129136	0.0317156	0.12455	0.0628368	-0.0544596	-0.04165	-0.0267733	-0.111471	-0.194182	-0.21511	-0.178842	-0.127962	-0.050726	0.0314482	0.0551176	0.0671355	0.105296	0.0402086	-0.108953	-0.0488152	0.113436	0.150189
13	-0.223913	-0.221148	-0.0971102	-0.023239	-0.0396782	-0.0629678	-0.048993	-0.0549759	-0.0651718	-0.0486154	-0.0791995	-0.169145	-0.122874	0.00756792	0.0443657	-0.0213791	-0.0614735	-0.0891507	-0.128761	-0.185146	-0.190124	-0.100448	-0.0102466	0.0569587	0.0971811	0.0204051	-0.130775	-0.163474	-0.0197247	0.122306	0.0606021	-0.100378	-0.111089	-0.0712931	-0.114914	-0.162053	-0.215539	-0.263102	-0.222641	-0.0713459	0.0463459	0.0500496	0.0279107	0.0586685	-0.0438237	-0.218066	-0.114432	0.133497	0.22572
14	-0.102261	-0.115994	-0.0431275	-0.000612922	-0.0465059	-0.102981	-0.0859398	-0.0790698	-0.0932043	-0.0926254	-0.107359	-0.151429	-0.059302	0.110193	0.152919	0.101312	0.119705	0.0836074	-0.0107031	-0.113123	-0.131904	-0.0501533	-0.0290261	-0.0713472	-0.0349365	-0.0111636	-0.0754247	-0.144165	-0.0773679	0.0630664	0.0526998	-0.100271	-0.185032	-0.165043	-0.126226	-0.0871151	-0.146403	-0.31045	-0.269753	-0.0178714	0.0898349	-0.00227154	-0.0671938	0.00742753	-0.0711127	-0.198416	-0.0581433	0.176633	0.219154
15	0.00931209	-0.0616637	-0.0447519	0.00964649	-0.00909501	-0.0759406	-0.0878524	-0.105175	-0.103373	-0.0956694	-0.114712	-0.110632	0.000478571	0.124645	0.16512	0.16343	0.231684	0.20971	0.0651979	-0.0600244	-0.0723338	-0.0160103	-0.0373415	-0.154173	-0.15963	-0.0449991	-0.0353477	-0.144424	-0.139541	-0.00673021	0.0138059	-0.113047	-0.265095	-0.272594	-0.15671	-0.0343826	-0.0773164	-0.285228	-0.224935	0.0648548	0.12985	-0.00692005	-0.0953501	-0.00490285	-0.0199381	-0.0772503	0.0431876	0.178911	0.126991
16	0.0724824	-0.0513033	-0.0685376	-0.0121039	0.010929	-0.0240855	-0.0477663	-0.126494	-0.113823	-0.0782167	-0.1272	-0.10582	0.0206624	0.101838	0.123978	0.135925	0.180522	0.209329	0.0848044	-0.0454069	-0.0491727	-0.0123855	-0.0413239	-0.194702	-0.228402	-0.0636364	-0.0247064	-0.185248	-0.189888	-0.0566543	-0.0386369	-0.165322	-0.330544	-0.338743	-0.174683	-0.0178933	-0.0601202	-0.207479	-0.112562	0.141943	0.18099	0.0509452	-0.0166834	0.0759	0.112231	0.0872973	0.114732	0.128456	0.0161622
17	0.0949114	-0.0443123	-0.0782732	-0.0434198	0.00774655	0.0234353	-0.00588767	-0.13666	-0.136343	-0.0734076	-0.159709	-0.15481	0.00884406	0.0878233	0.0763112	0.0597975	0.00824806	0.102874	0.078891	-0.055777	-0.0746321	-0.0402625	-0.0589391	-0.210945	-0.224127	-0.0650453	-0.0303646	-0.218767	-0.212378	-0.0822742	-0.0752501	-0.216559	-0.358005	-0.345795	-0.14277	-0.0193167	-0.0847791	-0.111775	0.00220021	0.204039	0.248127	0.116324	0.0936855	0.184458	0.24617	0.22188	0.131771	0.049678	-0.0519184
18	0.0875265	-0.0425611	-0.083531	-0.0676206	0.0141325	0.0643231	-0.00878754	-0.142152	-0.158118	-0.0921934	-0.200958	-0.217155	-0.00152964	0.0704615	0.0336167	-0.0263221	-0.17979	-0.0218998	0.0622593	-0.0734134	-0.124572	-0.0876066	-0.107406	-0.210033	-0.171455	-0.0569397	-0.0566123	-0.224187	-0.210136	-0.077755	-0.101464	-0.24254	-0.350037	-0.306958	-0.0662814	-0.0283436	-0.105147	-0.00386164	0.103383	0.266117	0.311555	0.139815	0.145252	0.236754	0.322508	0.28078	0.104663	-0.024525	-0.0819593
19	0.087376	-0.038842	-0.102225	-0.0816765	0.0310602	0.0930838	-0.0341199	-0.13497	-0.174391	-0.122487	-0.21116	-0.275935	-0.0268279	0.0477688	-0.00176341	-0.0764441	-0.314933	-0.13698	0.0533532	-0.0748734	-0.165908	-0.147434	-0.153978	-0.179948	-0.124848	-0.0680614	-0.0764543	-0.195012	-0.199451	-0.0474589	-0.10184	-0.213964	-0.299773	-0.260536	-0.00390364	-0.00630296	-0.0876152	0.0963163	0.171954	0.297963	0.37859	0.134628	0.0923567	0.205752	0.320508	0.270573	0.0723266	-0.0644567	-0.0764274
20	0.0698031	-0.0487814	-0.139046	-0.0778747	0.0725292	0.0978155	-0.0891953	-0.138697	-0.173581	-0.1432	-0.216235	-0.285634	-0.0159577	0.0194771	-0.0288799	-0.120643	-0.388615	-0.162419	0.0321229	-0.0922882	-0.183937	-0.188366	-0.189067	-0.137469	-0.0920391	-0.0835168	-0.100712	-0.159346	-0.158079	0.00599604	-0.109368	-0.172375	-0.232749	-0.180864	0.0696559	0.0161709	-0.0114893	0.209575	0.225422	0.329009	0.406064	0.0853654	-0.00678627	0.143915	0.259787	0.203956	0.0168316	-0.100491	-0.0562227
21	0.056909	-0.0489401	-0.17211	-0.0652809	0.105315	0.0828775	-0.12894	-0.143966	-0.163575	-0.152756	-0.196525	-0.255551	-0.0142791	0.00226307	-0.0506841	-0.14266	-0.39635	-0.170756	0.00188954	-0.112347	-0.169096	-0.210702	-0.194039	-0.100835	-0.0906154	-0.114982	-0.109052	-0.113192	-0.103061	0.0407421	-0.0994171	-0.126453	-0.145166	-0.0993713	0.112291	0.0528152	0.0841636	0.29843	0.249818	0.311961	0.401108	0.0434349	-0.106855	0.0693662	0.159326	0.127186	-0.0247984	-0.128455	-0.0321454
22	0.0420752	-0.0317824	-0.193444	-0.0563207	0.127394	0.05955	-0.144812	-0.153102	-0.149046	-0.146414	-0.15685	-0.203048	-0.00747106	0.0055745	-0.0691626	-0.132937	-0.366133	-0.169236	-0.0259191	-0.140491	-0.133795	-0.201905	-0.178066	-0.0850231	-0.113132	-0.154179	-0.0976123	-0.0671403	-0.055931	0.0523408	-0.0742785	-0.102671	-0.0541786	-0.0368408	0.132157	0.0789759	0.150598	0.359816	0.240196	0.237009	0.376485	0.0222683	-0.17585	0.011843	0.0652537	0.0572496	-0.0468346	-0.159031	-0.0157121
23	0.0250215	-0.0258264	-0.206652	-0.0307546	0.140182	0.0265545	-0.153551	-0.163163	-0.136252	-0.131421	-0.115274	-0.129805	0.0143093	0.0147311	-0.0878769	-0.137368	-0.322424	-0.149651	-0.0589826	-0.164575	-0.100937	-0.17531	-0.146548	-0.08157	-0.147989	-0.182585	-0.0736117	-0.0175573	-0.0110221	0.0352578	-0.0512354	-0.0882197	0.0239053	0.0331288	0.140016	0.0806443	0.203712	0.409539	0.199769	0.144966	0.328185	-0.00998922	-0.206999	-0.0139518	-0.0118319	-0.00310859	-0.0667622	-0.172238	0.0166112
24	0.0139235	-0.0465578	-0.210285	0.0105472	0.133635	-0.0140207	-0.153784	-0.174363	-0.123568	-0.110025	-0.06635	-0.0509696	0.0455441	0.019745	-0.107747	-0.152374	-0.26784	-0.12436	-0.0947004	-0.177207	-0.0673122	-0.135857	-0.106216	-0.0967773	-0.189357	-0.193033	-0.0331884	0.0284109	0.0224133	-0.00743524	-0.03234	-0.0775519	0.0936631	0.0961147	0.12763	0.0719568	0.241816	0.43517	0.120959	0.0423014	0.259447	-0.0529637	-0.209883	-0.0182376	-0.0783844	-0.050097	-0.082864	-0.163017	0.0647807
25	0.00757534	-0.070158	-0.215798	0.0397233	0.12661	-0.0330224	-0.143616	-0.185802	-0.113223	-0.0963237	-0.0107662	-0.00430718	0.0783586	0.0388678	-0.134611	-0.154881	-0.237563	-0.122721	-0.101874	-0.186752	-0.0427601	-0.08512	-0.0746867	-0.11625	-0.218984	-0.190294	0.00991494	0.0628616	0.0312437	-0.0620371	-0.00466439	-0.0788897	0.142847	0.133348	0.108854	0.0557161	0.233751	0.46644	0.0570624	-0.068694	0.224677	-0.0724609	-0.206174	-0.0115956	-0.0842911	-0.0873149	-0.0723227	-0.144119	0.0911937
26	0.00719669	-0.108944	-0.222951	0.067859	0.110844	-0.0413411	-0.132986	-0.191336	-0.10552	-0.090665	0.0475711	0.0154769	0.105725	0.0598119	-0.166961	-0.157036	-0.2198	-0.12325	-0.0910832	-0.196055	-0.0204083	-0.0314469	-0.0454763	-0.134145	-0.234395	-0.173502	0.0479524	0.0824446	0.0299037	-0.123644	0.0231654	-0.0710355	0.178749	0.158178	0.0833363	0.0459848	0.20954	0.492652	0.00490492	-0.162748	0.205121	-0.0897068	-0.198933	-0.00100841	-0.0591791	-0.118263	-0.0458391	-0.113181	0.106797
27	0.0078275	-0.144112	-0.240129	0.0858635	0.0837785	-0.03776	-0.124727	-0.183437	-0.0981997	-0.0988255	0.106183	0.0256624	0.113505	0.097642	-0.1954	-0.164153	-0.201404	-0.132531	-0.0650267	-0.208496	-0.0121444	0.0304066	-0.0140859	-0.148513	-0.239067	-0.15581	0.064936	0.102298	0.0265099	-0.184374	0.0479274	-0.0494702	0.19912	0.189944	0.0515276	0.0542777	0.154615	0.507432	-0.0167556	-0.245159	0.17059	-0.0875656	-0.181433	-0.00425762	-0.0103119	-0.149008	0.00514442	-0.0794098	0.103194
28	0.0170901	-0.211274	-0.235101	0.110063	0.042462	-0.0395076	-0.118848	-0.163953	-0.107734	-0.0876837	0.168267	-0.0024636	0.125842	0.110831	-0.229799	-0.165279	-0.203184	-0.109606	-0.0402946	-0.221282	0.020233	0.0803687	0.00620569	-0.165293	-0.233245	-0.117662	0.09162	0.087074	0.00336627	-0.224295	0.0616599	-0.00154294	0.230143	0.188107	0.0318173	0.0610163	0.154664	0.477004	-0.063682	-0.272099	0.155606	-0.108044	-0.162424	0.0194987	0.0181012	-0.146963	0.0493617	-0.0274512	0.0984207
29	0.0260522	-0.251101	-0.246806	0.126373	0.00235485	-0.0271709	-0.119756	-0.142003	-0.116769	-0.0942685	0.213944	-0.0430185	0.103946	0.143438	-0.243521	-0.163298	-0.206185	-0.082341	-0.0107487	-0.24192	0.0355036	0.099275	0.028438	-0.159869	-0.220619	-0.106662	0.0795359	0.0733383	-0.0144723	-0.242634	0.0775992	0.0546179	0.242548	0.177581	0.0221302	0.0934904	0.127507	0.449884	-0.0611296	-0.273915	0.165445	-0.129625	-0.147345	0.0376427	0.0391846	-0.139179	0.100969	0.000250934	0.0877056
30	0.04451	-0.27487	-0.275476	0.142294	-0.0468799	-0.00691641	-0.116715	-0.118426	-0.124131	-0.109052	0.264038	-0.0715018	0.0618834	0.186327	-0.225864	-0.16795	-0.206936	-0.071297	0.0328425	-0.254053	0.0222096	0.121213	0.0469891	-0.14617	-0.204542	-0.114364	0.0472852	0.0764566	-0.0419315	-0.238145	0.0794874	0.124538	0.250848	0.161829	0.021701	0.147656	0.0683371	0.407952	-0.0324865	-0.260607	0.146989	-0.136867	-0.126212	0.0369389	0.0553467	-0.112924	0.149744	0.0190934	0.0815054
contact 7
	time
frequency	-1.5	-1.45	-1.4	-1.35	-1.3	-1.25	-1.2	-1.15	-1.1	-1.05	-1	-0.95	-0.9	-0.85	-0.8	-0.75	-0.7	-0.65	-0.6	-0.55	-0.5	-0.45	-0.4	-0.35	-0.3	-0.25	-0.2	-0.15	-0.1	-0.05	0	0.05	0.1	0.15	0.2	0.25	0.3	0.35	0.4	0.45	0.5	0.55	0.6	0.65	0.7	0.75	0.8	0.85	0.9
1	-0.224561	-0.223139	-0.221025	-0.218315	-0.215079	-0.211378	-0.207313	-0.202985	-0.198474	-0.193856	-0.189167	-0.184407	-0.179591	-0.174688	-0.169635	-0.164403	-0.158985	-0.153381	-0.147592	-0.141577	-0.135262	-0.128518	-0.121223	-0.113308	-0.10476	-0.0955708	-0.0857183	-0.0751956	-0.0640223	-0.0522819	-0.0400291	-0.0272546	-0.0139174	-4.19241e-05	0.0143085	0.0290789	0.0442203	0.0596972	0.0754406	0.0913324	0.10723	0.122971	0.138446	0.153622	0.16845	0.182844	0.196706	0.209963	0.222538
2	-0.16835	-0.122305	-0.073561	-0.023804	0.0247464	0.069732	0.109109	0.141118	0.164599	0.178623	0.182177	0.174616	0.155919	0.127465	0.0917617	0.0514935	0.00903068	-0.03386	-0.0755862	-0.114553	-0.149777	-0.18064	-0.207	-0.229177	-0.247292	-0.261018	-0.269985	-0.27406	-0.273405	-0.268143	-0.258422	-0.24441	-0.226326	-0.204928	-0.181491	-0.156777	-0.130344	-0.100554	-0.065929	-0.0262231	0.0185436	0.0681565	0.122681	0.181449	0.242935	0.305613	0.367989	0.427593	0.481352
3	0.0629775	0.0757353	0.0784888	0.0717873	0.0574898	0.0374831	0.0147543	-0.00829241	-0.0299053	-0.0496357	-0.0690048	-0.0874803	-0.104468	-0.120648	-0.137847	-0.157567	-0.179614	-0.202851	-0.226646	-0.251279	-0.276266	-0.298897	-0.315775	-0.324425	-0.324243	-0.317237	-0.305528	-0.290319	-0.272234	-0.251843	-0.230405	-0.210187	-0.19151	-0.173677	-0.155394	-0.134629	-0.109107	-0.0770405	-0.0370934	0.0115275	0.0682427	0.131324	0.196373	0.253673	0.29289	0.309544	0.305179	0.284047	0.251403
4	-0.0972828	-0.0107036	0.0708159	0.132011	0.159627	0.152007	0.121546	0.0754623	0.0172797	-0.0497529	-0.117736	-0.179417	-0.231522	-0.273114	-0.300204	-0.310752	-0.308398	-0.297843	-0.28378	-0.267598	-0.251986	-0.238863	-0.230916	-0.230122	-0.235691	-0.244573	-0.254066	-0.261959	-0.262408	-0.249268	-0.219913	-0.174112	-0.116603	-0.0548639	0.00876266	0.0680022	0.11038	0.134104	0.141125	0.134955	0.12554	0.128013	0.155252	0.208108	0.27672	0.349237	0.414216	0.46143	0.477157
5	-0.377528	-0.337848	-0.272622	-0.206476	-0.16261	-0.147003	-0.159552	-0.186996	-0.21925	-0.249372	-0.267181	-0.266795	-0.255583	-0.241478	-0.226828	-0.203305	-0.164481	-0.115859	-0.0677921	-0.0258514	-0.00183235	-0.00365342	-0.0299946	-0.0857446	-0.152746	-0.203517	-0.232015	-0.236333	-0.206867	-0.138338	-0.0353948	0.0928512	0.238593	0.386774	0.51414	0.596377	0.601236	0.507192	0.344314	0.159227	-0.0119537	-0.135445	-0.20109	-0.205767	-0.157769	-0.0760399	0.0142839	0.0922271	0.136845
6	-0.391949	-0.346873	-0.313606	-0.301804	-0.312201	-0.323239	-0.329129	-0.331973	-0.320426	-0.307627	-0.305817	-0.307659	-0.309692	-0.315827	-0.313468	-0.302076	-0.287745	-0.272641	-0.26293	-0.261634	-0.257281	-0.231175	-0.17311	-0.111743	-0.0972622	-0.131122	-0.195843	-0.275767	-0.350588	-0.38778	-0.362372	-0.26865	-0.123243	0.0578327	0.243679	0.390767	0.475978	0.475347	0.380357	0.224893	0.0562619	-0.0736081	-0.126681	-0.098153	-0.0153393	0.0794856	0.164872	0.23816	0.300028
7	-0.351952	-0.250991	-0.169112	-0.136448	-0.15095	-0.173106	-0.19687	-0.225831	-0.21833	-0.188287	-0.169135	-0.158798	-0.133151	-0.113761	-0.0867909	-0.0693497	-0.0895334	-0.148576	-0.222169	-0.257436	-0.234682	-0.173848	-0.0916264	-0.00643269	0.01989	-0.0310476	-0.110895	-0.180555	-0.218873	-0.228521	-0.233829	-0.241447	-0.213251	-0.101453	0.0664736	0.223039	0.314199	0.299409	0.179206	0.0321968	-0.0434887	-0.00502758	0.102898	0.216672	0.316941	0.382053	0.395543	0.347955	0.271989
8	-0.277188	-0.150642	-0.0300503	0.0125728	-0.0132069	-0.0552546	-0.121648	-0.188771	-0.209688	-0.164135	-0.0912261	-0.0289548	0.0866985	0.206581	0.294278	0.253549	0.0857746	-0.132178	-0.312668	-0.374608	-0.315178	-0.173034	-0.0285222	0.0673029	0.0718683	-0.009877	-0.0909504	-0.120177	-0.0942312	-0.0253392	0.0109519	-0.026766	-0.0944237	-0.0915942	0.0134297	0.178357	0.273275	0.258642	0.141218	-0.0155172	-0.0861974	-0.0327955	0.0640221	0.158771	0.240017	0.277992	0.27209	0.202291	0.102623
9	-0.0814008	-0.0283213	-0.00250136	-0.0550121	-0.107799	-0.123799	-0.0959224	-0.0640675	-0.0869778	-0.129138	-0.124781	-0.0507168	0.188348	0.412456	0.539442	0.418412	0.114875	-0.213459	-0.460348	-0.540957	-0.44987	-0.24142	-0.0771723	0.0268319	0.0654243	0.0177038	-0.0540262	-0.0854302	-0.0513068	0.0827935	0.15487	0.0273646	-0.148033	-0.150504	-0.0145223	0.14301	0.168686	0.146727	0.0698287	-0.0393008	-0.0468913	-0.0366499	-0.0211133	-0.0282237	-0.0291862	0.00745615	0.105096	0.18058	0.143505
10	0.152997	0.158294	0.0675983	-0.133521	-0.245292	-0.181456	0.010399	0.142454	0.108902	-0.0526804	-0.181631	-0.161207	0.0942353	0.334669	0.440687	0.285329	0.0354954	-0.17904	-0.346469	-0.429824	-0.419733	-0.320773	-0.24047	-0.12737	0.0227251	0.0601415	-0.013582	-0.0664767	0.0264276	0.16909	0.104155	-0.130426	-0.24575	-0.162103	-0.00898965	0.0996479	0.0894052	0.10867	0.105347	-0.0101376	-0.109004	-0.136905	-0.137487	-0.141153	-0.125644	-0.0551784	0.119798	0.265364	0.215013
11	0.207095	0.282259	0.215756	-0.0400737	-0.204596	-0.126573	0.109322	0.283539	0.253933	0.00458347	-0.228678	-0.281038	-0.0287048	0.227162	0.260008	0.0665803	-0.0899882	-0.141003	-0.212213	-0.272745	-0.328724	-0.372063	-0.379433	-0.231197	-0.0205489	0.0899922	0.0964308	0.133795	0.26861	0.301017	0.0485175	-0.212184	-0.223703	-0.0702905	0.0635175	0.097838	0.12847	0.245953	0.237233	0.0257391	-0.189007	-0.32125	-0.287191	-0.201064	-0.102939	0.0455505	0.218731	0.317592	0.216655
12	0.117744	0.257386	0.252634	0.0561386	-0.102594	-0.05961	0.171513	0.304941	0.237173	-0.0268144	-0.264829	-0.285137	-0.00624768	0.24217	0.254529	0.0575474	-0.119408	-0.150403	-0.201965	-0.247662	-0.265385	-0.330456	-0.374706	-0.237492	-0.0388787	0.113263	0.297983	0.499782	0.583198	0.442465	0.175362	-0.0383785	-0.0523697	0.146152	0.244078	0.139685	0.224214	0.442872	0.375695	0.0651504	-0.225155	-0.398927	-0.365137	-0.210988	-0.0340132	0.119119	0.254557	0.345731	0.238945
13	0.122651	0.099714	0.108585	0.0692892	-0.0166615	0.0305115	0.168445	0.141217	0.0208545	-0.0989375	-0.193726	-0.164527	0.0697695	0.31262	0.419176	0.263781	0.0205024	-0.0892544	-0.186898	-0.265965	-0.280311	-0.259854	-0.230229	-0.147296	-0.0259908	0.139055	0.466794	0.768617	0.731811	0.509452	0.336918	0.262669	0.228074	0.369859	0.3531	0.192033	0.261926	0.458182	0.4152	0.12335	-0.202346	-0.344543	-0.274275	-0.0893237	0.13691	0.150447	0.161134	0.251217	0.24586
14	0.250571	0.00827447	0.0102521	0.115173	0.0961086	0.159364	0.194246	-0.0422829	-0.256455	-0.150604	-0.0664319	-0.0458853	0.134703	0.403855	0.549221	0.412257	0.187917	0.028003	-0.128524	-0.207996	-0.254935	-0.203971	-0.119746	-0.042822	0.0159657	0.146446	0.43862	0.767504	0.772291	0.53517	0.326212	0.408644	0.446547	0.438748	0.345943	0.248895	0.167815	0.244223	0.311102	0.126022	-0.162179	-0.218275	-0.0921604	0.128759	0.316611	0.167674	0.0375542	0.0963564	0.210531
15	0.336891	0.0618158	0.070093	0.247897	0.249746	0.289514	0.275716	-0.112185	-0.400257	-0.177568	0.0114532	0.0271711	0.176833	0.425232	0.505938	0.383722	0.263258	0.0784357	-0.0859258	-0.0944941	-0.162557	-0.178987	-0.113992	0.00673376	0.0883015	0.155523	0.276689	0.621907	0.835983	0.543931	0.20837	0.404968	0.521656	0.383373	0.314491	0.275469	0.0388092	0.00357388	0.127746	0.0583197	-0.138931	-0.115578	0.0188285	0.255481	0.373999	0.17913	-0.0158016	-0.0270459	0.137888
16	0.330896	0.146283	0.161262	0.34239	0.366086	0.386684	0.341048	-0.0752149	-0.358839	-0.167518	0.0233746	0.0553538	0.161371	0.337593	0.354231	0.235203	0.23677	0.0425896	-0.0871994	-0.00106006	-0.0611232	-0.179167	-0.175722	-0.00294992	0.168329	0.197848	0.0983818	0.458457	0.91542	0.528518	0.0765594	0.329663	0.460032	0.305732	0.336374	0.248205	-0.0639971	-0.118466	-0.0210088	-0.0509599	-0.120467	-0.0813667	0.0056348	0.205746	0.314867	0.179184	-0.0268992	-0.101571	0.0567049
17	0.264717	0.156549	0.129539	0.312953	0.399548	0.432518	0.307577	-0.0258836	-0.229109	-0.136475	0.0219551	0.0627625	0.0566516	0.173066	0.211728	0.0819337	0.174156	-0.00274083	-0.103295	0.0215297	0.000894038	-0.194129	-0.238783	-0.050468	0.19732	0.247714	0.0055943	0.347295	0.928115	0.505135	-0.0113476	0.244032	0.325228	0.2566	0.394136	0.201813	-0.130754	-0.113933	-0.083799	-0.126313	-0.0841886	-0.0810946	-0.0802154	0.0513168	0.216161	0.148816	-0.0638988	-0.140042	-0.018594
18	0.184934	0.0996898	0.0133636	0.218361	0.392444	0.436582	0.181796	-0.0238574	-0.0886395	-0.100109	0.049293	0.066766	-0.110961	0.0120387	0.109579	-0.0121949	0.119944	0.00959235	-0.0805919	0.00650868	0.0180072	-0.20235	-0.258044	-0.0868975	0.173159	0.255125	0.027781	0.340643	0.854691	0.44528	-0.0363064	0.176408	0.168205	0.248242	0.443384	0.143106	-0.158928	-0.0136845	-0.0789556	-0.133822	-0.0173304	-0.0696962	-0.160388	-0.0871788	0.123761	0.0764896	-0.149947	-0.126876	-0.0823214
19	0.0832935	0.0188121	-0.116002	0.063847	0.328044	0.407361	0.0570537	-0.0691658	0.0111236	-0.0946837	0.0527501	0.0773484	-0.280954	-0.147151	0.0622421	-0.0472103	0.0715905	0.126039	-0.00551374	-0.0420416	0.0153195	-0.164323	-0.25275	-0.123091	0.0550491	0.236143	0.138371	0.298895	0.731055	0.470894	0.00232928	0.095056	0.0425714	0.216222	0.455294	0.154592	-0.15298	0.119437	-0.0070327	-0.107636	0.0418281	-0.0360878	-0.207142	-0.203242	0.0152483	-0.00290236	-0.25291	-0.112786	-0.101858
20	0.0198875	-0.0968359	-0.174525	-0.0502314	0.265773	0.324718	-0.0597725	-0.141541	0.0573198	-0.120745	0.042394	0.0622355	-0.428727	-0.216025	0.0238963	-0.0445024	0.0533168	0.297236	0.0970059	-0.0715538	-0.00829733	-0.133071	-0.216452	-0.105591	-0.0598829	0.222408	0.26365	0.299279	0.640041	0.410036	0.0832482	0.0509921	-0.0331353	0.211848	0.422003	0.116645	-0.095452	0.275299	0.0387308	-0.0767972	0.08203	-0.024893	-0.228483	-0.235803	-0.0787332	-0.117315	-0.346403	-0.0728326	-0.0842208
21	-0.0373966	-0.184433	-0.16409	-0.151714	0.179993	0.222341	-0.0854706	-0.213779	0.064473	-0.164851	-0.0110467	0.042862	-0.483724	-0.264212	-0.0245823	-0.0338042	0.029655	0.45923	0.236801	-0.0891811	-0.0573043	-0.0870481	-0.177685	-0.0673935	-0.167511	0.209639	0.367395	0.259574	0.560061	0.359666	0.202435	0.028468	-0.0421551	0.196942	0.35899	0.112989	-0.00496651	0.38476	0.0653817	-0.0620215	0.0764475	-0.0121451	-0.222059	-0.233751	-0.176747	-0.211723	-0.397547	-0.0750289	-0.0341952
22	-0.0371152	-0.22944	-0.0926444	-0.227566	0.0911652	0.132457	-0.0094923	-0.261407	0.0513236	-0.205831	-0.0900118	0.0387639	-0.455505	-0.274036	-0.0764864	-0.0484533	0.00135744	0.525579	0.40221	-0.0787713	-0.142661	-0.05479	-0.153123	-0.0103889	-0.211822	0.162285	0.424565	0.175659	0.532549	0.290985	0.319372	0.0635211	0.00592527	0.181054	0.296701	0.143531	0.0685941	0.442245	0.04405	-0.0669816	0.0438931	0.0130418	-0.188783	-0.217221	-0.250706	-0.261738	-0.405282	-0.119422	0.017392
23	-0.00938562	-0.219082	-0.019783	-0.262457	0.0167329	0.0675283	0.0712558	-0.248722	0.0232641	-0.210125	-0.120628	0.0129618	-0.407546	-0.243565	-0.144174	-0.101628	0.0122071	0.525285	0.541713	-0.0607107	-0.234795	-0.0484409	-0.120036	0.0448888	-0.209642	0.112111	0.439262	0.117579	0.483817	0.187965	0.391469	0.112069	0.11398	0.16313	0.23391	0.150836	0.173258	0.445075	-0.0302292	-0.0614839	0.0240074	0.0437539	-0.139703	-0.202125	-0.301634	-0.305129	-0.352352	-0.150686	0.0318638
24	0.0400311	-0.131606	0.0231902	-0.269887	-0.0443751	0.0489088	0.140575	-0.202969	-0.0115545	-0.182002	-0.0880843	-0.0365761	-0.343386	-0.195015	-0.237433	-0.163188	0.0530068	0.493218	0.653163	-0.0569064	-0.3235	-0.0494665	-0.0770699	0.0986475	-0.191562	0.0728063	0.390857	0.115349	0.390786	0.108345	0.404918	0.185982	0.273662	0.115842	0.174443	0.154008	0.303573	0.367847	-0.129149	-0.0410281	0.0257212	0.081399	-0.077364	-0.202541	-0.349593	-0.317737	-0.243403	-0.170969	0.0304366
25	0.141095	-0.0030437	0.044541	-0.282665	-0.0990791	0.0914348	0.205	-0.138029	-0.0619071	-0.11021	-0.00629606	-0.0512587	-0.296057	-0.14201	-0.302818	-0.225217	0.0926996	0.381671	0.748017	-0.0331296	-0.392553	-0.0663799	-0.0487461	0.148285	-0.160638	-0.0157106	0.327511	0.138819	0.298028	0.0498217	0.371451	0.301954	0.429686	0.0548414	0.121824	0.190116	0.372165	0.281685	-0.216491	-0.00416169	0.0451138	0.126847	-0.00977959	-0.226588	-0.386267	-0.276569	-0.105543	-0.174909	-0.00470176
26	0.253841	0.135965	0.0369035	-0.293717	-0.137692	0.166723	0.237773	-0.0751512	-0.13426	-0.0223103	0.119637	-0.0608241	-0.261995	-0.0857444	-0.342031	-0.250001	0.146568	0.265942	0.810411	-0.00414521	-0.424011	-0.0936663	-0.0237824	0.195379	-0.152139	-0.0979874	0.24439	0.209357	0.205398	0.0203575	0.306377	0.432141	0.560396	-0.00885099	0.0758074	0.237728	0.419575	0.192423	-0.278213	0.0384413	0.0666637	0.149511	0.0418509	-0.259704	-0.416414	-0.205444	0.0503924	-0.15199	-0.0558408
27	0.350005	0.271741	0.0266937	-0.305043	-0.18123	0.254585	0.23719	0.00638417	-0.238882	0.0687809	0.245104	-0.0455913	-0.239097	-0.0239112	-0.331927	-0.290577	0.218949	0.120102	0.842221	0.0870767	-0.427328	-0.158247	0.000749632	0.234296	-0.125714	-0.206344	0.13934	0.294369	0.115742	0.0161981	0.204595	0.544102	0.656274	-0.0252398	-0.00755722	0.308453	0.441812	0.136551	-0.328295	0.059916	0.0733599	0.145574	0.0864638	-0.281594	-0.429923	-0.162918	0.21677	-0.0927421	-0.153988
28	0.42298	0.362724	-0.0608397	-0.306941	-0.137208	0.29769	0.229734	0.0113875	-0.311467	0.145999	0.387855	-0.0677578	-0.193111	0.019429	-0.364849	-0.189082	0.27134	0.0884264	0.829199	0.0713626	-0.381856	-0.202072	0.0298673	0.275552	-0.176033	-0.233028	0.0484476	0.411321	0.0554387	0.0295836	0.117648	0.687005	0.653054	-0.0872002	0.00237413	0.362604	0.450744	0.0133775	-0.313096	0.0826603	0.0830214	0.100681	0.0702365	-0.303291	-0.44783	-0.032041	0.356808	-0.0646329	-0.192262
29	0.458227	0.370252	-0.121286	-0.318392	-0.110933	0.304889	0.214551	0.0170031	-0.368396	0.167999	0.472249	-0.0641486	-0.16014	0.0516393	-0.335207	-0.0968464	0.319757	0.0477908	0.79847	0.0840544	-0.322809	-0.264971	0.0299012	0.319321	-0.206198	-0.253839	-0.00136259	0.509714	0.0617506	0.0336682	0.0679776	0.770722	0.591643	-0.087729	-0.00157006	0.407314	0.42763	-0.0343923	-0.292134	0.0927508	0.0639392	0.0230108	0.0363988	-0.296754	-0.431442	0.0391721	0.462918	-0.0107739	-0.242399
30	0.474699	0.353453	-0.166862	-0.331052	-0.0869862	0.291391	0.179154	0.063018	-0.405303	0.15974	0.504083	-0.00083322	-0.139091	0.0783302	-0.271489	-0.0450046	0.36772	-0.00840039	0.749024	0.110941	-0.265603	-0.308282	0.0140823	0.354248	-0.171807	-0.294199	-0.0522181	0.577033	0.0888307	0.0529982	-0.0055411	0.816485	0.542697	-0.0427226	-0.0333453	0.458878	0.406458	-0.0668929	-0.26972	0.0892365	0.05945	-0.0634078	0.0121086	-0.271126	-0.397698	0.0489587	0.571755	0.0673316	-0.304631
contact 8
	time
frequency	-1.5	-1.45	-1.4	-1.35	-1.3	-1.25	-1.2	-1.15	-1.1	-1.05	-1	-0.95	-0.9	-0.85	-0.8	-0.75	-0.7	-0.65	-0.6	-0.55	-0.5	-0.45	-0.4	-0.35	-0.3	-0.25	-0.2	-0.15	-0.1	-0.05	0	0.05	0.1	0.15	0.2	0.25	0.3	0.35	0.4	0.45	0.5	0.55	0.6	0.65	0.7	0.75	0.8	0.85	0.9
1	0.0601489	0.0594661	0.0587778	0.0580957	0.0574269	0.0567793	0.0561533	0.0555371	0.0549167	0.0542847	0.0536198	0.0528827	0.0520291	0.0510177	0.0498098	0.0483614	0.0466304	0.0445829	0.0421927	0.0394376	0.0362956	0.0327578	0.0288406	0.0245818	0.0200168	0.015182	0.0101217	0.00489354	-0.000433404	-0.00579287	-0.0111284	-0.0163781	-0.0214851	-0.0263971	-0.0310504	-0.0353756	-0.0393111	-0.042805	-0.045817	-0.0483139	-0.0502892	-0.0517723	-0.0528114	-0.0534564	-0.053753	-0.05374	-0.0534421	-0.0528709	-0.0520272
2	0.0611903	0.0503796	0.0400248	0.0303888	0.0218519	0.0147754	0.00935636	0.00550277	0.00303881	0.00178923	0.00147903	0.00175087	0.00215151	0.00221691	0.00157303	-0.000106193	-0.00313753	-0.0077956	-0.0142094	-0.0223387	-0.0319206	-0.0424037	-0.0530965	-0.0633987	-0.072742	-0.0806784	-0.0869223	-0.0913221	-0.0938899	-0.0946997	-0.0939198	-0.0917438	-0.0883736	-0.0841127	-0.0793679	-0.07451	-0.069844	-0.0655144	-0.061605	-0.0581418	-0.0550672	-0.0522204	-0.0494709	-0.0467537	-0.0440869	-0.0414198	-0.0385195	-0.0351519	-0.0311409
3	0.0441574	0.0139279	-0.0133047	-0.0355512	-0.0516055	-0.0612864	-0.0652542	-0.0642996	-0.0592315	-0.050876	-0.0401295	-0.0281721	-0.0161838	-0.00534395	0.0036245	0.0105114	0.0148732	0.0161854	0.0142839	0.00921953	0.00117291	-0.00961327	-0.0227128	-0.0366387	-0.0490198	-0.0578686	-0.062588	-0.0637443	-0.0623058	-0.0589287	-0.0534249	-0.0458352	-0.0367336	-0.0273026	-0.0191696	-0.0131162	-0.00888536	-0.00615554	-0.00445749	-0.00300133	-0.00183007	-0.0016475	-0.00284904	-0.00496113	-0.0068619	-0.00788681	-0.00783935	-0.00699896	-0.00604608
4	-0.0114612	-0.01997	-0.029064	-0.0381204	-0.0469838	-0.0539285	-0.0572565	-0.055325	-0.04627	-0.0292222	-0.00593085	0.0188113	0.0408014	0.0579981	0.0688215	0.0708326	0.0620681	0.043515	0.0197264	-0.00431792	-0.0263093	-0.0464481	-0.0646338	-0.0798459	-0.0911619	-0.0975439	-0.097525	-0.0912977	-0.0815442	-0.071513	-0.0634394	-0.0593533	-0.0603745	-0.0669195	-0.0783237	-0.0910951	-0.100443	-0.104794	-0.105997	-0.10433	-0.0977128	-0.0850094	-0.0677112	-0.0491849	-0.0306975	-0.0119228	0.00681678	0.0219683	0.030874
5	0.0303198	0.0107702	-0.00816168	-0.0242283	-0.036126	-0.0416919	-0.0420997	-0.0408964	-0.0364355	-0.0255173	-0.011129	0.000574506	0.00812305	0.01249	0.0144856	0.0122889	0.00291589	-0.0129001	-0.0296276	-0.044396	-0.0564615	-0.0636196	-0.0650767	-0.0607397	-0.0515026	-0.0417142	-0.0366812	-0.0377929	-0.0425722	-0.0504923	-0.0600497	-0.0657515	-0.0654293	-0.0608016	-0.057428	-0.0600603	-0.0672549	-0.0771318	-0.0912775	-0.108269	-0.121382	-0.125072	-0.119921	-0.106221	-0.0836911	-0.0556711	-0.0258718	0.000903513	0.0178017
6	0.0282666	-0.013501	-0.056625	-0.0833701	-0.0888962	-0.0739669	-0.0464165	-0.0214471	-0.00586073	0.00156043	0.0041866	0.002855	-0.00194708	-0.00702666	-0.00924622	-0.0107854	-0.0167654	-0.0253879	-0.0336245	-0.0422376	-0.0489867	-0.0503134	-0.0460798	-0.0400749	-0.0363724	-0.0375592	-0.0475142	-0.0621269	-0.0710004	-0.074113	-0.0741528	-0.0746661	-0.0774879	-0.0823653	-0.0903822	-0.0978807	-0.0990269	-0.0928555	-0.0882361	-0.0940008	-0.103358	-0.108725	-0.107656	-0.0967804	-0.0718909	-0.0414861	-0.0108355	0.0187595	0.0395296
7	0.0159275	-0.0183217	-0.0585165	-0.0800138	-0.0842246	-0.0704187	-0.042898	-0.0186943	-0.000553562	0.00728192	0.00917231	0.0107096	0.0096637	0.00278477	-0.0078627	-0.0196883	-0.0321226	-0.0356682	-0.037986	-0.0485388	-0.0557741	-0.0538872	-0.0436922	-0.0345206	-0.0343676	-0.0472306	-0.0719287	-0.0941425	-0.103964	-0.10658	-0.104955	-0.105021	-0.10728	-0.106072	-0.108469	-0.113804	-0.116325	-0.115687	-0.114281	-0.111768	-0.104936	-0.0942727	-0.0840721	-0.075395	-0.0600157	-0.0398471	-0.01626	0.0112802	0.0273631
8	0.00964529	-0.00620581	-0.0297921	-0.046989	-0.0656413	-0.0714358	-0.0537205	-0.040669	-0.0340338	-0.0342035	-0.0276491	-0.0163523	-0.0104999	-0.0142229	-0.0181031	-0.0174747	-0.027845	-0.0375076	-0.0463863	-0.0532016	-0.0484658	-0.0457544	-0.0511236	-0.0682964	-0.0871111	-0.0953309	-0.0964469	-0.0920076	-0.0909369	-0.0986207	-0.108925	-0.116712	-0.117026	-0.103184	-0.0984512	-0.111043	-0.130549	-0.142165	-0.138359	-0.117218	-0.0948134	-0.0827324	-0.0821408	-0.0870994	-0.0735236	-0.0413758	-0.0108491	0.0102858	0.011913
9	0.00233703	0.0186386	0.0188569	-0.000397342	-0.0440022	-0.0722638	-0.066047	-0.0582671	-0.0538857	-0.050625	-0.0407817	-0.029737	-0.0196557	-0.0202145	-0.0219359	-0.0155442	-0.0413625	-0.0756299	-0.108919	-0.120958	-0.0962497	-0.0734955	-0.076488	-0.100644	-0.121278	-0.110066	-0.0962725	-0.0853551	-0.0760971	-0.0745586	-0.0852581	-0.0995471	-0.106826	-0.0885887	-0.0747542	-0.0901664	-0.129471	-0.156842	-0.150152	-0.119104	-0.105911	-0.124411	-0.146466	-0.142015	-0.103748	-0.0540411	-0.0300125	-0.0281111	-0.0277168
10	0.0446157	0.0709816	0.0784607	0.0495195	-0.023019	-0.0739848	-0.0812593	-0.0673006	-0.0423572	-0.0217975	-0.0213658	-0.0449317	-0.0518323	-0.0538638	-0.0750275	-0.0945068	-0.130773	-0.155903	-0.193152	-0.216687	-0.205427	-0.174712	-0.151482	-0.122641	-0.103421	-0.0936957	-0.119936	-0.131859	-0.107127	-0.0670408	-0.047763	-0.0735624	-0.106401	-0.102245	-0.0813726	-0.0854164	-0.11576	-0.14171	-0.130211	-0.109677	-0.133039	-0.192105	-0.224616	-0.187396	-0.120732	-0.0814078	-0.0789799	-0.0794428	-0.0644963
11	0.0745151	0.0730538	0.0646505	0.035075	-0.0359512	-0.0917153	-0.101326	-0.0788841	-0.0533052	-0.0283913	-0.0236342	-0.0560564	-0.087396	-0.105711	-0.127448	-0.146274	-0.17865	-0.19353	-0.215225	-0.235562	-0.251087	-0.240576	-0.213124	-0.155168	-0.112461	-0.0974767	-0.117241	-0.133739	-0.120449	-0.0799578	-0.0474346	-0.0667291	-0.111319	-0.133059	-0.125987	-0.118621	-0.125194	-0.13645	-0.128984	-0.125779	-0.160174	-0.21562	-0.244013	-0.211019	-0.160217	-0.131196	-0.111553	-0.103103	-0.0886761
12	0.0655702	0.0492939	0.0286172	0.00461004	-0.053315	-0.100904	-0.105931	-0.0809824	-0.0606898	-0.0374772	-0.022622	-0.0441127	-0.083173	-0.113944	-0.129784	-0.146188	-0.180174	-0.193917	-0.205499	-0.217996	-0.243749	-0.251318	-0.231756	-0.175366	-0.136381	-0.111429	-0.101479	-0.108605	-0.106019	-0.0786571	-0.0517302	-0.0635505	-0.113161	-0.156246	-0.159804	-0.15119	-0.148785	-0.147336	-0.142261	-0.150725	-0.185809	-0.221519	-0.238481	-0.21626	-0.187383	-0.173455	-0.141258	-0.113403	-0.0938528
13	0.0429521	0.019546	-0.00792545	-0.022702	-0.0629291	-0.0960442	-0.0917956	-0.0705414	-0.0584112	-0.0359056	-0.0150145	-0.029034	-0.0612484	-0.0885315	-0.105756	-0.129032	-0.166369	-0.176241	-0.181182	-0.192771	-0.217632	-0.237223	-0.234929	-0.19194	-0.153829	-0.117707	-0.0839582	-0.0820148	-0.0811457	-0.0655387	-0.0484208	-0.0602539	-0.115754	-0.168959	-0.176421	-0.16563	-0.158908	-0.148764	-0.143229	-0.163154	-0.201857	-0.219499	-0.214616	-0.19936	-0.194088	-0.190267	-0.154098	-0.109753	-0.0779525
14	0.0235252	-0.00467049	-0.0370808	-0.0486993	-0.07185	-0.0857071	-0.0639996	-0.0486232	-0.0523451	-0.0302656	-0.010606	-0.0275331	-0.0392025	-0.050387	-0.0744591	-0.109496	-0.145735	-0.151067	-0.146758	-0.162254	-0.182582	-0.207713	-0.236748	-0.209414	-0.15867	-0.109943	-0.0610313	-0.0550592	-0.05465	-0.0458841	-0.0430114	-0.0641124	-0.120374	-0.169944	-0.173712	-0.156143	-0.147859	-0.129697	-0.1231	-0.153156	-0.203	-0.213818	-0.179099	-0.168388	-0.182614	-0.175711	-0.133768	-0.0858761	-0.0470756
15	0.0185667	-0.0156851	-0.050341	-0.0721357	-0.0841232	-0.0732769	-0.0302884	-0.0185584	-0.0412624	-0.0298237	-0.0205808	-0.0401854	-0.0257379	-0.0115466	-0.0463054	-0.0907776	-0.119208	-0.126859	-0.106539	-0.119001	-0.139768	-0.164738	-0.227575	-0.220537	-0.153142	-0.0873601	-0.0330902	-0.0240492	-0.0244944	-0.0245155	-0.0431485	-0.0750531	-0.119075	-0.153567	-0.148137	-0.126154	-0.118202	-0.088599	-0.0806486	-0.124232	-0.183774	-0.198908	-0.147269	-0.133138	-0.153601	-0.131365	-0.0841605	-0.0415049	-0.00825521
16	0.0248132	-0.00366104	-0.0442629	-0.0801986	-0.0989946	-0.0694273	-0.00204306	0.0159098	-0.0286243	-0.0453026	-0.0504417	-0.061291	-0.0279007	0.0135121	-0.0321765	-0.0745614	-0.0977841	-0.111781	-0.0730186	-0.0667742	-0.0998594	-0.124653	-0.199903	-0.207829	-0.141198	-0.0577549	-0.00849646	0.00198384	0.00745919	-0.00584026	-0.0466683	-0.0797956	-0.103662	-0.120664	-0.10193	-0.0850205	-0.0803925	-0.0393512	-0.0224528	-0.0880799	-0.146428	-0.175013	-0.13445	-0.104277	-0.107273	-0.0716315	-0.0299514	0.0105368	0.028703
17	0.0246524	0.0136177	-0.0347082	-0.0780037	-0.111453	-0.0753945	0.0210082	0.0470788	-0.0246646	-0.0753581	-0.0885526	-0.0800743	-0.0367373	0.0167074	-0.0359602	-0.066942	-0.0843685	-0.0975017	-0.0519013	-0.0275115	-0.0761474	-0.102347	-0.162872	-0.174879	-0.125476	-0.0382805	0.00465128	0.0200717	0.0299792	0.00340097	-0.0437628	-0.0675172	-0.0794776	-0.0837088	-0.0474886	-0.0471967	-0.0558344	-0.00601847	0.0262916	-0.0595875	-0.10757	-0.1504	-0.133712	-0.0882112	-0.056498	-0.0275442	0.00221682	0.0451258	0.0570938
18	0.0110607	0.0146222	-0.0353138	-0.0774267	-0.11882	-0.0746685	0.0501384	0.0702398	-0.0345909	-0.104436	-0.115736	-0.0789869	-0.0321411	-0.000367032	-0.0530231	-0.0674203	-0.0697865	-0.0684354	-0.0304325	-0.011564	-0.0685187	-0.091252	-0.127579	-0.135395	-0.0958857	-0.0307459	0.0191014	0.0403935	0.0332669	-0.00232402	-0.0275694	-0.0403049	-0.0522657	-0.045633	0.0124212	-0.0139523	-0.0441704	0.0143215	0.0570257	-0.0348266	-0.076465	-0.123949	-0.123075	-0.0772141	-0.00945909	-0.00534794	0.0175285	0.0569483	0.0821094
19	-0.021875	-0.00363342	-0.0374005	-0.0720043	-0.118662	-0.0771068	0.0586018	0.0757009	-0.0435573	-0.11496	-0.122975	-0.0660562	-0.0191521	-0.0237958	-0.0659464	-0.0724622	-0.0556679	-0.0345014	-0.0143236	-0.0147909	-0.0610164	-0.0797319	-0.0948248	-0.102137	-0.0766996	-0.033428	0.0347072	0.0586968	0.0195554	-0.014154	-0.00466655	0.000271491	-0.0282878	-0.014473	0.0662459	0.0228007	-0.0468964	0.00723936	0.0749819	-0.0019235	-0.0441098	-0.0857653	-0.103194	-0.0763458	0.00913653	0.00274884	0.0144077	0.0420915	0.0918456
20	-0.0523523	-0.0353443	-0.0481105	-0.0725475	-0.122227	-0.0706367	0.0635428	0.058173	-0.0600478	-0.107731	-0.108836	-0.0382642	0.000570643	-0.0489052	-0.0832631	-0.0709018	-0.0374472	-0.00128718	0.00637898	-0.0269716	-0.0629029	-0.070941	-0.0733604	-0.0768201	-0.0517241	-0.034423	0.0589517	0.0739803	-0.00619907	-0.028954	0.0148404	0.0353758	-0.00714531	0.0100785	0.111655	0.0467047	-0.0495051	0.00754367	0.0845993	0.0198261	-0.00932509	-0.0378746	-0.0691695	-0.0693435	0.0136208	0.00421758	0.0037687	0.0131322	0.0854563
21	-0.0719688	-0.0704041	-0.054636	-0.071351	-0.118039	-0.0674212	0.0432179	0.0302868	-0.0679635	-0.0836402	-0.0831932	-0.0226955	0.0115007	-0.0611249	-0.092658	-0.0640977	-0.0230652	0.021214	0.0219999	-0.0382525	-0.0611155	-0.0644363	-0.0518585	-0.057418	-0.0338961	-0.0301527	0.072464	0.0812077	-0.0313747	-0.0429447	0.0257494	0.0676623	0.00738036	0.0215752	0.1405	0.0782158	-0.0452232	0.000226875	0.083311	0.0414022	0.0302153	0.0196884	-0.0355798	-0.0599059	0.00578244	0.00506023	-0.0175007	-0.0255963	0.0602035
22	-0.0645311	-0.0921336	-0.0556404	-0.0690083	-0.108994	-0.0718067	0.0105563	0.00400341	-0.0764118	-0.0532878	-0.0542778	-0.0192191	0.0094489	-0.0569199	-0.0997662	-0.0526518	-0.0145926	0.0312477	0.0344589	-0.0444534	-0.0625586	-0.0663003	-0.0361135	-0.045543	-0.0172589	-0.0229291	0.0727111	0.0841319	-0.0452127	-0.055886	0.0296944	0.091707	0.0118805	0.0143166	0.148936	0.11194	-0.0349023	-0.0069494	0.0756028	0.0518034	0.0664827	0.0744968	-0.00719276	-0.0472046	-0.00141664	0.00726897	-0.0382539	-0.0590047	0.0225084
23	-0.0478866	-0.0982127	-0.0558045	-0.0720729	-0.0978701	-0.0662495	-0.0199457	-0.0152309	-0.0796772	-0.02625	-0.0238185	-0.0118661	0.00373765	-0.0527759	-0.101674	-0.041543	-0.00837504	0.0429169	0.0414967	-0.0478275	-0.0636278	-0.0695419	-0.0258733	-0.0345943	-0.00286765	-0.00829693	0.0755782	0.0761602	-0.0588626	-0.0661043	0.0411367	0.100362	0.00915422	0.00731584	0.148621	0.130208	-0.0158259	-0.00469886	0.0687317	0.0511337	0.0918757	0.115211	0.0101003	-0.0293546	-0.00674807	0.000389313	-0.0596399	-0.0848043	-0.0136119
24	-0.0278018	-0.0929321	-0.0521892	-0.0790105	-0.0833479	-0.0542033	-0.0463022	-0.0272149	-0.070299	-0.00213456	0.00593152	-0.000933937	-0.000772225	-0.0482927	-0.0974303	-0.030147	-0.00473532	0.056523	0.0418222	-0.0467522	-0.0648524	-0.0705615	-0.0193841	-0.0251518	0.00790648	0.0129604	0.0821031	0.0561945	-0.072459	-0.0697224	0.0613096	0.0939859	0.00151527	0.00399637	0.144945	0.132044	0.00724717	0.0055095	0.0621004	0.0446524	0.109316	0.138688	0.0186617	-0.0108528	-0.0136787	-0.0164694	-0.0791644	-0.105955	-0.0425765
25	-0.00011113	-0.0789893	-0.0449448	-0.0823643	-0.0701891	-0.0449202	-0.06235	-0.0288787	-0.0605039	0.0146978	0.0289261	0.0125825	0.00064252	-0.0381904	-0.0910845	-0.0240994	-0.00620792	0.0646466	0.0421276	-0.0421949	-0.0618614	-0.0785001	-0.0170574	-0.0207905	0.0156673	0.0316976	0.0846719	0.0387457	-0.0734934	-0.0686405	0.0766866	0.085865	-0.00647609	-0.00139742	0.130509	0.126344	0.0283962	0.0166272	0.0566223	0.0289706	0.109693	0.146018	0.0255318	0.000827901	-0.0206999	-0.030676	-0.0903887	-0.112225	-0.0673364
26	0.0229683	-0.0652477	-0.0370816	-0.0813956	-0.0578729	-0.0334182	-0.0683266	-0.0277386	-0.0468313	0.0276387	0.0468323	0.0264328	0.0104452	-0.0286725	-0.0818873	-0.0185754	-0.00804507	0.0685928	0.0414337	-0.0351602	-0.0537922	-0.0876004	-0.0163187	-0.0190118	0.0199465	0.0507541	0.0871317	0.0192413	-0.0677383	-0.0626024	0.0884794	0.0764824	-0.0112807	-0.00220296	0.113032	0.112108	0.0453531	0.0296197	0.0511017	0.010314	0.100074	0.14309	0.0357608	0.00430147	-0.0284763	-0.0424049	-0.0958663	-0.111046	-0.0840754
27	0.0378152	-0.0503525	-0.0347769	-0.0761465	-0.0465712	-0.0211622	-0.0662889	-0.0331132	-0.0281485	0.0355526	0.0581547	0.0402406	0.0299737	-0.0195272	-0.0694722	-0.0180798	-0.00872799	0.0593589	0.0429568	-0.0222236	-0.0420728	-0.0966759	-0.0192263	-0.0170129	0.0122785	0.0690512	0.0866321	0.000893121	-0.0569485	-0.0586054	0.0898152	0.0694315	-0.00794037	-0.0050939	0.0933152	0.0943758	0.0593009	0.0426643	0.0453732	-0.00437364	0.0734987	0.134989	0.0568347	0.00274615	-0.0314978	-0.0537163	-0.0975406	-0.106085	-0.103157
28	0.0393413	-0.0446313	-0.0303124	-0.06841	-0.028455	-0.0109412	-0.0592736	-0.0353286	-0.00578208	0.0406335	0.0642024	0.0453933	0.0419635	-0.0161392	-0.0568435	-0.00533794	-0.0120639	0.0579628	0.0374896	-0.0110634	-0.0344556	-0.100067	-0.0200823	-0.0183892	0.0121045	0.0879267	0.08331	-0.0238689	-0.0461391	-0.0451633	0.0885636	0.0558121	-0.00814133	0.00340206	0.0721627	0.0712291	0.0663168	0.0545571	0.0326915	-0.0241409	0.05552	0.124682	0.0673857	-0.00718823	-0.0400386	-0.0616248	-0.0937264	-0.107401	-0.102741
29	0.0353296	-0.0439962	-0.0285104	-0.05359	-0.0128472	-0.00394408	-0.05201	-0.0374804	0.00517969	0.0393472	0.0666386	0.034376	0.0557659	-0.0162186	-0.0472326	0.00594973	-0.0104201	0.0482486	0.0355248	-0.00393431	-0.0181723	-0.106538	-0.0197986	-0.0168853	0.00677894	0.0977078	0.0787183	-0.0404145	-0.0281781	-0.0379976	0.077339	0.0500302	-0.00569238	0.00923735	0.053416	0.053161	0.066376	0.0585053	0.0203506	-0.0369194	0.0315704	0.118394	0.0818847	-0.0242932	-0.0419911	-0.0555401	-0.0875732	-0.106573	-0.107
30	0.0275762	-0.0395759	-0.030173	-0.0364073	0.00565095	-0.00121693	-0.0423565	-0.0419294	0.0174119	0.0337961	0.0674776	0.0203992	0.0735589	-0.0161673	-0.0388818	0.0150808	-0.00509356	0.0288595	0.0353593	0.00608585	-0.00142825	-0.106103	-0.0243398	-0.012939	-0.00950199	0.0995034	0.0777822	-0.0495482	-0.0147017	-0.0355988	0.0606665	0.0439746	0.00298905	0.00812602	0.0418936	0.0325646	0.0654198	0.0628479	0.00680649	-0.0384693	-0.00505185	0.115306	0.0957948	-0.0378084	-0.04239	-0.0473344	-0.078644	-0.106737	-0.109721
contact 9
	time
frequency	-1.5	-1.45	-1.4	-1.35	-1.3	-1.25	-1.2	-1.15	-1.1	-1.05	-1	-0.95	-0.9	-0.85	-0.8	-0.75	-0.7	-0.65	-0.6	-0.55	-0.5	-0.45	-0.4	-0.35	-0.3	-0.25	-0.2	-0.15	-0.1	-0.05	0	0.05	0.1	0.15	0.2	0.25	0.3	0.35	0.4	0.45	0.5	0.55	0.6	0.65	0.7	0.75	0.8	0.85	0.9
1	-0.0513477	-0.0526774	-0.0544226	-0.0566151	-0.0592149	-0.0621435	-0.0653264	-0.0687085	-0.0722175	-0.0757498	-0.0792023	-0.0824494	-0.0853994	-0.087999	-0.0902346	-0.0920897	-0.0935549	-0.0946402	-0.0953643	-0.0957245	-0.0956871	-0.0951993	-0.0942413	-0.0928188	-0.0909149	-0.0884855	-0.08549	-0.0818914	-0.0776947	-0.0728961	-0.0674454	-0.0612653	-0.0543189	-0.0465969	-0.0381222	-0.0289321	-0.0190836	-0.00863607	0.00236472	0.0138607	0.0257698	0.0379874	0.0504315	0.0630393	0.0757347	0.0884442	0.101095	0.113634	0.126013
2	-0.0315753	-0.0184345	-0.00342844	0.0134256	0.0318316	0.0512552	0.0710165	0.0903634	0.108539	0.125007	0.139251	0.151091	0.160236	0.166067	0.168053	0.16561	0.158675	0.147581	0.132973	0.115661	0.0964475	0.0764709	0.0572387	0.0398668	0.0247793	0.0118648	0.000835641	-0.00873614	-0.0173952	-0.0253699	-0.0326581	-0.0390907	-0.044361	-0.0476813	-0.0484147	-0.0465441	-0.0425008	-0.0366068	-0.0289248	-0.0193818	-0.00750086	0.00704901	0.0238922	0.0418086	0.0594382	0.0758972	0.0906022	0.103306	0.114296
3	-0.00952154	-0.00702512	0.00433107	0.0220606	0.0441595	0.0694141	0.0957932	0.119207	0.13626	0.145553	0.148949	0.150161	0.151361	0.154712	0.16276	0.175401	0.189245	0.200425	0.205618	0.203082	0.191811	0.171455	0.142957	0.108425	0.0714901	0.0359369	0.00443207	-0.0220975	-0.0435003	-0.0586044	-0.0674217	-0.0717696	-0.073788	-0.073959	-0.0707432	-0.0623882	-0.0481202	-0.0291619	-0.00727109	0.0159486	0.0395619	0.0638304	0.0883408	0.110737	0.127941	0.137169	0.136419	0.126357	0.109516
4	-0.175638	-0.161869	-0.1393	-0.114577	-0.094176	-0.082297	-0.0795969	-0.0845123	-0.0938238	-0.103335	-0.109054	-0.108053	-0.0987695	-0.0814026	-0.0565438	-0.0250448	0.00726097	0.0295714	0.0364537	0.0327278	0.0208955	-0.00199582	-0.0387007	-0.0851517	-0.129966	-0.166975	-0.19685	-0.22035	-0.233959	-0.233916	-0.219116	-0.192845	-0.162364	-0.131727	-0.102526	-0.0782792	-0.0643528	-0.0636753	-0.0747003	-0.0950536	-0.121235	-0.147095	-0.166169	-0.173741	-0.166118	-0.143406	-0.109838	-0.0697605	-0.0265001
5	-0.00433182	-0.00109925	-0.00715503	-0.0220039	-0.0487048	-0.0880401	-0.133698	-0.177501	-0.211219	-0.224816	-0.215651	-0.183613	-0.127663	-0.0545243	0.0219752	0.0930967	0.159058	0.209029	0.225737	0.211145	0.183874	0.142255	0.0754484	-0.00617844	-0.0848774	-0.149477	-0.196901	-0.221673	-0.22413	-0.211975	-0.191118	-0.167889	-0.147601	-0.134829	-0.117055	-0.0875344	-0.0548693	-0.028173	-0.0106314	-0.00390997	-0.00922623	-0.0251481	-0.0537603	-0.085581	-0.10758	-0.115654	-0.105012	-0.0731247	-0.0301972
6	-0.0262578	-0.0313828	-0.0352743	-0.0184426	-0.0036958	-0.00933125	-0.0397617	-0.093449	-0.148812	-0.190618	-0.206277	-0.179541	-0.106375	-0.00998941	0.0756491	0.128506	0.156522	0.177326	0.1885	0.204523	0.230725	0.251025	0.233349	0.18575	0.130803	0.0702413	0.0205566	-0.0150713	-0.0367943	-0.0464452	-0.0368004	-0.0112629	0.013998	0.0259824	0.0250476	0.0130627	-0.00390406	-0.0112398	0.0060508	0.0285571	0.035477	0.00798295	-0.0626555	-0.134626	-0.177929	-0.193703	-0.179891	-0.144068	-0.114998
7	-0.14952	-0.0768785	-0.0274928	-0.00797946	-0.0277988	-0.0402089	-0.0115375	0.0329751	0.0701161	0.0724648	0.045174	-0.00399491	-0.0626066	-0.106495	-0.10001	-0.0598599	-0.00851509	0.046608	0.0779978	0.106028	0.126432	0.144337	0.127189	0.0919278	0.0537317	0.0212717	0.0151316	0.0182783	0.0442786	0.0736536	0.0765788	0.0567519	0.0142913	-0.0275975	-0.0527276	-0.0546983	-0.049271	-0.0505598	-0.0487901	-0.0561929	-0.0779612	-0.0980158	-0.119471	-0.117737	-0.109322	-0.107851	-0.0960602	-0.110077	-0.166001
8	-0.11763	-0.0261947	0.0313555	0.0435609	0.00324641	-0.052699	-0.0885326	-0.0856256	-0.0232062	0.0436004	0.06843	0.0196645	-0.0844201	-0.181663	-0.208471	-0.155508	-0.0208324	0.169106	0.273913	0.255968	0.127701	-0.0116412	-0.0922497	-0.0970956	-0.0972076	-0.111399	-0.100398	-0.0606603	0.00311838	0.0438642	0.0419614	0.0247397	-0.0141537	-0.0632863	-0.106425	-0.121925	-0.119512	-0.139694	-0.178646	-0.194806	-0.174172	-0.110672	-0.0516962	-0.00335839	0.00306388	-0.0239591	-0.0596224	-0.150289	-0.253773
9	-0.026831	0.0178176	0.0630159	0.0970726	0.0873086	0.0207799	-0.0641478	-0.130678	-0.124127	-0.0545679	0.029815	0.0380742	-0.0447065	-0.132623	-0.165778	-0.113135	0.0558531	0.321009	0.494094	0.482337	0.308426	0.0971236	-0.0606641	-0.124431	-0.139224	-0.137133	-0.108693	-0.0557621	0.0252165	0.0535903	0.00506208	-0.0426715	-0.0554401	-0.044075	-0.0430315	-0.0506747	-0.0866675	-0.158307	-0.234353	-0.242732	-0.213096	-0.167232	-0.149238	-0.12249	-0.119979	-0.130131	-0.157743	-0.231996	-0.293078
10	0.0499804	0.0690263	0.0848237	0.0985376	0.0922092	0.040528	-0.0345206	-0.0774356	-0.0726325	-0.0107012	0.0634429	0.0746254	0.019249	-0.0519333	-0.057325	0.0150494	0.17985	0.399733	0.514811	0.510229	0.421715	0.280001	0.103295	-0.0274457	-0.0808351	-0.0963006	-0.109018	-0.111759	-0.0674422	-0.0118254	0.0145181	-0.00680769	-0.0397133	-0.0171145	0.0533318	0.0957453	0.048074	-0.0588879	-0.162523	-0.209632	-0.238741	-0.264714	-0.314988	-0.282737	-0.228384	-0.179256	-0.175698	-0.18929	-0.176922
11	0.138827	0.150626	0.111692	0.0729809	0.0654133	0.0612117	0.0122753	-0.03969	-0.0353659	0.0504598	0.135322	0.129384	0.031434	-0.0629628	-0.0205466	0.117868	0.261903	0.358559	0.363192	0.345297	0.337382	0.287665	0.171561	0.0467468	-0.0527496	-0.109253	-0.13998	-0.181037	-0.198274	-0.130636	-0.0349198	-0.00775418	-0.0403252	-0.0376905	0.0429869	0.118566	0.097542	0.0123114	-0.0900789	-0.160565	-0.231661	-0.306624	-0.370276	-0.317123	-0.2294	-0.15409	-0.125299	-0.0810413	-0.0188022
12	0.216557	0.261087	0.207065	0.117324	0.0671343	0.0829315	0.0501762	-0.0195052	-0.0093032	0.0921072	0.169853	0.133501	-0.0288576	-0.144441	-0.0570615	0.129404	0.251515	0.257663	0.196358	0.165829	0.16367	0.177416	0.151554	0.0761121	-0.0577849	-0.149424	-0.181127	-0.200772	-0.234614	-0.196092	-0.0748689	-0.00746067	-0.030763	-0.037208	0.0384791	0.0971799	0.0597094	-0.00931214	-0.0598412	-0.102572	-0.185676	-0.262409	-0.310331	-0.246608	-0.161541	-0.0838436	-0.042012	0.0145702	0.0660343
13	0.252996	0.33214	0.323631	0.221518	0.103267	0.0645715	0.0338162	0.0232993	0.0563867	0.132283	0.155763	0.0563661	-0.0958803	-0.182703	-0.111272	0.060724	0.169438	0.138007	0.0789347	0.0797179	0.0575394	0.0761074	0.123561	0.0784593	-0.0782487	-0.205627	-0.23314	-0.204177	-0.224721	-0.201295	-0.0716125	0.0376864	0.0345812	0.023807	0.0891939	0.0963243	0.0281384	-0.0211456	-0.0333338	-0.0619935	-0.135911	-0.177126	-0.199564	-0.155143	-0.0905247	0.00663475	0.0646724	0.0871558	0.0851407
14	0.276648	0.358999	0.409976	0.342296	0.166321	0.0369591	0.00565133	0.0920687	0.164688	0.203428	0.142164	-0.0363753	-0.141582	-0.151289	-0.121177	-0.00584646	0.0869651	0.0476284	0.0309196	0.0878415	0.0755189	0.0415108	0.0959707	0.0844235	-0.0938006	-0.250142	-0.271045	-0.213967	-0.221093	-0.171812	-0.0301926	0.10585	0.114087	0.104285	0.16112	0.117819	0.0301723	0.0119947	-0.00735081	-0.0411189	-0.0974213	-0.0959945	-0.113645	-0.122464	-0.0645645	0.0911952	0.180187	0.159825	0.100825
15	0.267173	0.346901	0.430527	0.421119	0.241005	0.021186	-0.00573297	0.151687	0.26227	0.267232	0.130245	-0.107117	-0.171966	-0.0740076	-0.0532352	-0.0195652	0.0105702	-0.0169116	0.0225195	0.126319	0.130584	0.0412972	0.0485703	0.0760058	-0.0681818	-0.235919	-0.26352	-0.220375	-0.225403	-0.138232	0.0320382	0.127401	0.137525	0.166152	0.207764	0.13379	0.0298235	0.026234	0.00202138	-0.0320491	-0.0682059	-0.0412683	-0.0827271	-0.158206	-0.0981124	0.122261	0.258553	0.219343	0.120062
16	0.207392	0.306518	0.381899	0.422491	0.297701	0.0148675	-0.0131929	0.161362	0.287415	0.287032	0.119286	-0.141655	-0.183867	0.00455909	0.0722167	0.0379966	-0.0231231	-0.0473016	0.0337817	0.155573	0.137982	0.0263178	-0.00102602	0.0625367	0.0120956	-0.152943	-0.209497	-0.205777	-0.228945	-0.122869	0.093511	0.0890797	0.087708	0.194345	0.230718	0.144963	0.00576488	-0.0236621	-0.024201	-0.0306831	-0.0546795	-0.0337812	-0.101766	-0.226527	-0.177248	0.0820911	0.262122	0.232716	0.128463
17	0.113086	0.243526	0.289605	0.350311	0.311594	-0.00273072	-0.0469977	0.127138	0.224268	0.255161	0.0963847	-0.160848	-0.182076	0.0586912	0.194772	0.124612	0.00136175	-0.0568704	0.0503377	0.15028	0.0622851	-0.028909	-0.036864	0.0502329	0.117821	-0.0322265	-0.131912	-0.172905	-0.22527	-0.113979	0.144439	0.0194042	0.00646063	0.209472	0.247884	0.150963	-0.0331468	-0.116916	-0.0882904	-0.044849	-0.0670661	-0.0562069	-0.128444	-0.287941	-0.259914	0.00570405	0.204584	0.192286	0.122622
18	0.0300208	0.170495	0.182843	0.237257	0.26699	-0.0476982	-0.0873163	0.088185	0.117136	0.192377	0.0467968	-0.179014	-0.165823	0.101338	0.285163	0.188402	0.0632588	-0.0495109	0.0681581	0.114094	-0.0695678	-0.0977614	-0.0554255	0.0533009	0.209537	0.099057	-0.037489	-0.129401	-0.209481	-0.0733438	0.179571	-0.0532261	-0.051129	0.231085	0.255686	0.136885	-0.0821521	-0.205349	-0.15999	-0.0815197	-0.100424	-0.0759844	-0.150958	-0.34035	-0.307813	-0.055233	0.129912	0.120758	0.118951
19	-0.0344652	0.093538	0.0836872	0.0939025	0.193345	-0.0756875	-0.126488	0.039845	-0.00370834	0.12818	0.0205789	-0.182202	-0.163718	0.0730795	0.328815	0.228314	0.140872	-0.0255225	0.0652189	0.0778993	-0.17442	-0.158086	-0.0637643	0.0477705	0.262516	0.233882	0.0979097	-0.0694092	-0.171804	-0.0684162	0.202511	-0.0618268	-0.0942572	0.23081	0.241003	0.121561	-0.105152	-0.252298	-0.231525	-0.134981	-0.132398	-0.0790052	-0.137591	-0.364982	-0.330277	-0.119723	0.0693409	0.0433727	0.120836
20	-0.0524614	0.0399585	-0.00465644	-0.0183051	0.0959118	-0.137253	-0.115851	0.00886639	-0.0763756	0.087594	-0.0213965	-0.172586	-0.149228	0.0450577	0.350008	0.209555	0.170621	0.0055092	0.0734209	0.0370516	-0.248258	-0.1729	-0.04714	0.0693317	0.299318	0.339138	0.212184	-0.0162572	-0.134703	-0.0362498	0.218382	-0.0618702	-0.0772921	0.244532	0.179817	0.0719798	-0.139757	-0.260602	-0.25959	-0.179348	-0.154376	-0.0524819	-0.132885	-0.380828	-0.308943	-0.133069	0.0536004	-0.0173478	0.125994
21	-0.0536156	-0.00745637	-0.064044	-0.104118	-0.00516473	-0.174376	-0.0851012	-0.020908	-0.109357	0.0527312	-0.0400292	-0.137282	-0.131841	-0.014986	0.357034	0.185884	0.164473	0.0463571	0.0809552	0.0240483	-0.261202	-0.169542	-0.0147505	0.0796036	0.314008	0.416736	0.309473	0.0300957	-0.101764	-0.0276182	0.215916	-0.0202687	-0.0444252	0.240749	0.0978477	0.0245039	-0.143537	-0.2392	-0.27037	-0.213978	-0.160729	-0.0234725	-0.114591	-0.365861	-0.285391	-0.135053	0.0589316	-0.0551591	0.115592
22	-0.0394098	-0.0421602	-0.0778086	-0.132775	-0.0815749	-0.199973	-0.0543688	-0.0405641	-0.109484	0.0475932	-0.0322809	-0.0942228	-0.0996033	-0.091146	0.365829	0.17263	0.131621	0.0736083	0.0997435	0.0609335	-0.237688	-0.155256	0.0289703	0.0694657	0.301212	0.437697	0.349636	0.0606625	-0.0865997	-0.0396877	0.203479	0.0157492	-0.0106494	0.239896	0.0118278	-0.00899929	-0.118259	-0.195332	-0.266254	-0.220414	-0.159012	0.000508838	-0.0815839	-0.33482	-0.281204	-0.13148	0.0937556	-0.0765597	0.0902318
23	-0.0267179	-0.0684176	-0.0720498	-0.125791	-0.137251	-0.205704	-0.0195768	-0.0645312	-0.0760029	0.0499797	-0.0208734	-0.0425601	-0.0698491	-0.111841	0.368336	0.167709	0.0950238	0.0703752	0.12434	0.0882348	-0.205351	-0.129997	0.0689398	0.0574678	0.282099	0.411397	0.333589	0.0557663	-0.0718544	-0.0269071	0.170416	0.00991379	0.049192	0.220921	-0.0765434	-0.0331397	-0.0822138	-0.146529	-0.253317	-0.202048	-0.150523	0.0251017	-0.069498	-0.295233	-0.27834	-0.111284	0.112783	-0.0789097	0.0621013
24	-0.0245576	-0.0779278	-0.0411399	-0.112126	-0.157733	-0.17038	0.00663396	-0.0905748	-0.0106004	0.0662617	-0.00439377	0.0219646	-0.059316	-0.0676077	0.367831	0.16118	0.0619136	0.0494705	0.148449	0.108072	-0.166459	-0.0915182	0.0902707	0.0452339	0.252369	0.338172	0.27157	0.0254212	-0.0513515	0.00267137	0.119808	-0.0205719	0.13259	0.161822	-0.158814	-0.0318114	-0.0314196	-0.100871	-0.233074	-0.154892	-0.135872	0.0418304	-0.0763849	-0.254637	-0.271752	-0.0730817	0.102968	-0.0712652	0.0357844
25	-0.0230832	-0.075171	0.00841107	-0.071039	-0.141238	-0.120455	0.00421148	-0.101011	0.0342242	0.106539	0.0307264	0.0506221	-0.0471648	-0.0249529	0.354837	0.183598	0.0429681	0.0130998	0.16202	0.144123	-0.149477	-0.0718706	0.0875997	0.0203977	0.191142	0.226594	0.204198	-0.00801422	-0.0437209	0.0245011	0.0659004	-0.0698488	0.181977	0.119282	-0.202705	0.000554762	0.00314005	-0.0578687	-0.211185	-0.100875	-0.140158	0.0302383	-0.090992	-0.221504	-0.28184	-0.0695197	0.0865477	-0.0696859	0.0112202
26	-0.0232841	-0.0625038	0.0605042	-0.0286786	-0.108103	-0.0594431	-0.009456	-0.0975539	0.0696752	0.159443	0.0666946	0.0611558	-0.0444827	0.0289734	0.327021	0.215349	0.0343636	-0.0210994	0.16724	0.172924	-0.147607	-0.0556155	0.0687623	-0.000464103	0.125477	0.105133	0.152967	-0.0406852	-0.0479289	0.0494657	0.0168374	-0.114524	0.208406	0.0816604	-0.222607	0.0474271	0.0153059	-0.0215173	-0.184777	-0.0418711	-0.15808	-0.00235397	-0.118265	-0.195084	-0.284146	-0.0791702	0.0528666	-0.0702609	-0.00573814
27	-0.0358079	-0.0282233	0.103838	0.0281755	-0.0763407	0.0140365	-0.0267956	-0.0751335	0.0732765	0.228535	0.105576	0.0569175	-0.0405741	0.0719848	0.285156	0.259927	0.0350936	-0.0446417	0.155357	0.211924	-0.131174	-0.0526392	0.0406449	-0.0222691	0.0522592	-0.02165	0.114832	-0.0789713	-0.0677724	0.0679475	-0.0218163	-0.143214	0.195746	0.0666961	-0.231176	0.0726115	0.0270201	0.005256	-0.153734	0.0190834	-0.17709	-0.0544751	-0.151806	-0.170656	-0.281946	-0.10608	0.00769177	-0.0689739	-0.0331006
28	-0.0416139	-0.00503935	0.157279	0.0380422	-0.0503513	0.0930863	-0.040728	-0.0671851	0.1247	0.279893	0.113413	0.0509221	-0.0574359	0.153515	0.245799	0.279125	0.0251584	-0.0689712	0.165172	0.21176	-0.144488	-0.0318264	0.0084644	-0.0383247	0.00976029	-0.12372	0.0785918	-0.100722	-0.0840179	0.0889028	-0.073499	-0.149046	0.181747	0.00307522	-0.215407	0.113561	0.0112623	0.0159484	-0.118989	0.0695184	-0.190009	-0.124606	-0.184352	-0.161643	-0.264329	-0.101893	-0.0598489	-0.0891416	-0.024267
29	-0.0448132	-0.00868355	0.186308	0.0525198	-0.0447707	0.122763	-0.0359551	-0.0202425	0.138445	0.315279	0.102938	0.0247439	-0.0768457	0.175363	0.208328	0.303323	0.0313296	-0.0741765	0.163072	0.221927	-0.155783	-0.0283474	0.00348513	-0.0477341	-0.00590966	-0.179605	0.0845032	-0.105083	-0.110139	0.101882	-0.103413	-0.149368	0.12532	-0.0118921	-0.19908	0.12277	-0.0172689	0.0296387	-0.106929	0.109047	-0.213778	-0.180792	-0.215869	-0.144478	-0.241043	-0.11552	-0.112905	-0.0930702	-0.0127112
30	-0.0591794	0.010692	0.190881	0.0627151	-0.0455302	0.139058	-3.95528e-05	0.0230514	0.138521	0.353481	0.0856105	-0.00311882	-0.0953358	0.174215	0.184737	0.309216	0.0573441	-0.0617202	0.148646	0.237463	-0.136101	-0.0397113	0.00196337	-0.067894	-0.0113098	-0.211735	0.0710181	-0.108211	-0.130565	0.103756	-0.132182	-0.140222	0.0493376	-0.00330397	-0.186612	0.110778	-0.013599	0.0331123	-0.0867794	0.149087	-0.221935	-0.227246	-0.2475	-0.134145	-0.210594	-0.138318	-0.158367	-0.103941	-0.00603566
contact 10
	time
frequency	-1.5	-1.45	-1.4	-1.35	-1.3	-1.25	-1.2	-1.15	-1.1	-1.05	-1	-0.95	-0.9	-0.85	-0.8	-0.75	-0.7	-0.65	-0.6	-0.55	-0.5	-0.45	-0.4	-0.35	-0.3	-0.25	-0.2	-0.15	-0.1	-0.05	0	0.05	0.1	0.15	0.2	0.25	0.3	0.35	0.4	0.45	0.5	0.55	0.6	0.65	0.7	0.75	0.8	0.85	0.9
1	0.101734	0.109531	0.116728	0.123194	0.128852	0.13366	0.137619	0.140672	0.142753	0.14384	0.143925	0.143014	0.141085	0.13814	0.134248	0.129512	0.123984	0.117747	0.11094	0.103698	0.0961453	0.0883688	0.0804719	0.0725713	0.0647591	0.0571353	0.0497685	0.0426957	0.0358826	0.0292426	0.0226683	0.0160131	0.00919676	0.00220313	-0.00497658	-0.0123674	-0.0199681	-0.0277672	-0.0357904	-0.0440608	-0.0525825	-0.0613856	-0.070493	-0.0799593	-0.0898488	-0.100174	-0.110906	-0.121991	-0.133387
2	0.243215	0.223476	0.201984	0.179134	0.154995	0.130865	0.108553	0.0892587	0.073763	0.0623268	0.0547411	0.0506947	0.049272	0.0492133	0.0499967	0.0512999	0.0523677	0.0520492	0.0494207	0.0439544	0.0356183	0.0248534	0.0121613	-0.00165574	-0.015481	-0.0282818	-0.0397623	-0.0500515	-0.0592324	-0.067574	-0.0752969	-0.0818457	-0.0863803	-0.0884379	-0.087835	-0.0842863	-0.0773959	-0.066863	-0.0530471	-0.0370735	-0.0203701	-0.00412862	0.0103894	0.0223261	0.0313151	0.0368549	0.038695	0.0370999	0.0327352
3	0.00840141	-0.00378786	-0.0198642	-0.0402475	-0.0635379	-0.0859406	-0.104314	-0.117834	-0.126551	-0.130595	-0.130902	-0.129876	-0.129182	-0.129765	-0.130536	-0.129253	-0.124303	-0.114272	-0.0971036	-0.0707711	-0.0352376	0.0065779	0.0512837	0.0953518	0.135151	0.167902	0.193018	0.208988	0.213633	0.206365	0.190548	0.16958	0.144193	0.113742	0.0792721	0.0429801	0.00791271	-0.0239888	-0.0530604	-0.0790799	-0.100768	-0.117589	-0.129652	-0.138174	-0.145199	-0.151929	-0.158443	-0.164428	-0.168319
4	0.253299	0.281475	0.29224	0.283754	0.257693	0.21773	0.172257	0.128172	0.0895709	0.059557	0.0396815	0.0288254	0.025291	0.0271196	0.0306582	0.0347058	0.0376204	0.035781	0.0252373	0.00480778	-0.0216963	-0.049344	-0.0733276	-0.0898023	-0.0959977	-0.0933103	-0.0857579	-0.0809906	-0.0876853	-0.111698	-0.15096	-0.195067	-0.234901	-0.26409	-0.277652	-0.273463	-0.255709	-0.229762	-0.197711	-0.16013	-0.120235	-0.0805703	-0.0404645	0.00125217	0.0477347	0.101637	0.158889	0.214106	0.262337
5	0.0164977	0.0317697	0.0142259	-0.0264267	-0.0862786	-0.157298	-0.220976	-0.261347	-0.278847	-0.279624	-0.265145	-0.238632	-0.201088	-0.155782	-0.107564	-0.0653757	-0.0368098	-0.0221847	-0.0194014	-0.0203674	-0.0123953	0.0143747	0.0586604	0.114027	0.171147	0.219111	0.247122	0.258131	0.258046	0.240961	0.215648	0.194068	0.174554	0.153287	0.132618	0.113391	0.0904907	0.0578734	0.0145525	-0.0363416	-0.091261	-0.14394	-0.185734	-0.201911	-0.18185	-0.127659	-0.0440629	0.0542581	0.140215
6	-0.0791789	-0.0175278	0.0290942	0.0483484	0.0243314	-0.0451427	-0.128571	-0.19453	-0.220461	-0.20495	-0.166751	-0.123357	-0.0845011	-0.0601187	-0.0588283	-0.0746198	-0.094744	-0.109505	-0.111694	-0.0917849	-0.0498594	0.0144509	0.0932721	0.165819	0.224504	0.263528	0.265523	0.240693	0.200731	0.146861	0.0922315	0.0597248	0.0426444	0.0307419	0.0227603	0.0178414	0.0137182	0.0124777	0.00777659	-0.0144619	-0.0502587	-0.0938319	-0.136157	-0.154984	-0.14079	-0.0977307	-0.0336239	0.0497998	0.11713
7	-0.0283394	-0.00848291	0.0236674	0.0738692	0.121981	0.135159	0.107835	0.0509719	0.00728171	0.0230074	0.0596117	0.0909534	0.108615	0.107324	0.0923032	0.060825	0.016846	-0.0400659	-0.0769802	-0.0683528	-0.0284225	0.00729784	0.0208605	0.00230689	-0.0134057	-0.00297854	0.00930466	0.0177598	0.0101036	-0.0228511	-0.0698538	-0.114063	-0.161197	-0.201115	-0.200758	-0.140911	-0.0605321	0.00203837	0.0191402	-0.020634	-0.0789792	-0.120669	-0.131283	-0.119813	-0.0838801	-0.0343351	0.0260771	0.0912553	0.113241
8	0.127039	0.122353	0.103597	0.0712628	0.041997	0.0191138	0.0218543	0.0436087	0.0509031	0.0679152	0.0731663	0.0721691	0.0479854	0.0152604	0.00735247	-0.0151195	-0.0411621	-0.0681109	-0.0824124	-0.0545578	0.0154146	0.0403484	-0.025245	-0.117884	-0.142598	-0.0727297	0.00408572	0.0331075	0.0104372	-0.0404198	-0.107331	-0.183115	-0.265976	-0.302114	-0.265765	-0.166893	-0.0826147	-0.0203509	0.0175475	0.0106357	-0.0180966	-0.0368785	-0.0556649	-0.0905814	-0.0847275	-0.0296881	0.0548593	0.0816606	0.0138972
9	0.219218	0.281809	0.213167	0.048699	-0.106467	-0.176508	-0.124317	-0.0281929	0.00908959	0.0202267	-0.024226	-0.127133	-0.228689	-0.207291	-0.0528179	0.0818572	0.0909503	0.00340747	-0.0668708	-0.0520125	0.00805707	0.0266119	-0.0189479	-0.0755179	-0.113546	-0.077839	0.035079	0.165116	0.203393	0.112795	-0.0240735	-0.107826	-0.157791	-0.194695	-0.255033	-0.271704	-0.229535	-0.125036	-0.014065	0.00863887	-0.0320965	-0.0529313	-0.0467659	-0.0455169	-0.0562626	-0.0468182	0.0271559	0.0513154	-0.02135
10	0.234422	0.345109	0.271599	0.0693403	-0.0783413	-0.113838	-0.106443	-0.0775665	-0.0439797	-0.0888258	-0.195319	-0.287177	-0.353822	-0.263693	0.00981184	0.259391	0.317891	0.222601	0.13034	0.101797	0.0350099	-0.0690144	-0.0978127	-0.0364451	0.0175833	0.0489005	0.117298	0.208262	0.235272	0.151703	0.0183359	-0.0499301	-0.0667623	-0.116902	-0.230074	-0.270675	-0.22021	-0.0988448	0.0167236	0.0180398	-0.045684	-0.0849836	-0.0917013	-0.047807	0.00474733	0.0200368	0.0498132	0.058605	0.0616151
11	0.25291	0.375014	0.317548	0.172417	0.0425641	-0.039289	-0.0627224	-0.0540879	-0.0672304	-0.165402	-0.264747	-0.318375	-0.297996	-0.165133	0.0389041	0.247943	0.384763	0.3832	0.289943	0.195424	0.0358942	-0.109288	-0.131042	-0.0143584	0.131376	0.158971	0.141192	0.136396	0.0959368	0.011128	-0.0589815	-0.0751045	-0.0627485	-0.0786395	-0.143262	-0.176463	-0.13815	-0.0582065	0.0122686	0.0111774	-0.0363142	-0.0683771	-0.084253	-0.0588196	-0.0376836	-0.0155729	0.0340521	0.0549761	0.0934711
12	0.280787	0.404998	0.354782	0.202599	0.0526624	-0.0580834	-0.0269807	0.0509658	0.00685392	-0.158421	-0.260598	-0.288068	-0.239566	-0.121297	0.0286081	0.211503	0.403595	0.433993	0.315416	0.17481	0.0187245	-0.0639656	-0.0321514	0.0834298	0.203184	0.182266	0.099608	0.0328	-0.0423621	-0.117331	-0.136202	-0.103679	-0.0734399	-0.0433999	-0.0804772	-0.155972	-0.156893	-0.0755631	-0.00258468	-0.0103339	-0.0575942	-0.080985	-0.0819218	-0.0811523	-0.112482	-0.09351	-0.0289613	-0.0285525	0.0280692
13	0.288971	0.396173	0.374184	0.20386	-0.00423882	-0.084408	0.0224973	0.163706	0.137126	-0.0577933	-0.183963	-0.24364	-0.239257	-0.153871	0.0170779	0.212377	0.403597	0.417841	0.243967	0.139983	0.0797752	0.0579791	0.0717201	0.143243	0.194904	0.152206	0.0560938	-0.048645	-0.113721	-0.150917	-0.143112	-0.135688	-0.121252	-0.0436703	-0.0768319	-0.218602	-0.249439	-0.127451	-0.0177925	-0.0157017	-0.0962117	-0.144289	-0.0944569	-0.0779468	-0.114932	-0.103065	-0.0771672	-0.139849	-0.0610857
14	0.287117	0.331667	0.356632	0.22501	-0.0281662	-0.089428	0.0524421	0.201507	0.219499	0.0738336	-0.0690611	-0.208952	-0.274178	-0.195956	0.0190158	0.202701	0.385743	0.399938	0.15228	0.145854	0.236456	0.220129	0.0987384	0.0994496	0.141001	0.11511	0.0294979	-0.0593952	-0.0788334	-0.0993118	-0.123492	-0.193539	-0.196501	-0.0833543	-0.12007	-0.295555	-0.327497	-0.172917	-0.0328088	-0.00554653	-0.120844	-0.203157	-0.0885218	-0.0197429	-0.0262235	-0.0354311	-0.0714816	-0.182658	-0.0491238
15	0.260655	0.204182	0.289113	0.256287	0.0219864	-0.0760388	0.0310747	0.14965	0.187113	0.145002	-0.0122664	-0.178967	-0.276503	-0.18843	0.00393881	0.143928	0.3528	0.380424	0.12208	0.185659	0.378748	0.346126	0.085674	0.00116339	0.0806253	0.0726227	0.00694485	-0.027774	0.0174714	-0.010418	-0.135007	-0.250389	-0.240292	-0.144185	-0.182917	-0.322884	-0.329781	-0.184305	-0.0558842	0.00591467	-0.12827	-0.218373	-0.0851548	0.0277154	0.0693028	0.032247	-0.0304546	-0.122581	0.0811637
16	0.206602	0.0526828	0.183306	0.27457	0.0910767	-0.063213	-0.0319635	0.0437621	0.0790652	0.104876	-0.0551726	-0.15723	-0.214554	-0.132529	-0.0385357	0.0598169	0.322262	0.348261	0.136366	0.207542	0.409322	0.379794	0.079145	-0.0689946	0.0295846	0.0385308	-0.0188164	-0.00814837	0.0874978	0.0675008	-0.154494	-0.263728	-0.230349	-0.199734	-0.227601	-0.311516	-0.258022	-0.149011	-0.0694116	0.0215636	-0.122543	-0.22062	-0.110304	0.0230506	0.0822109	0.0512002	0.0217528	-0.00366763	0.245175
17	0.140159	-0.0778992	0.0746814	0.263886	0.105037	-0.0606826	-0.106262	-0.0716764	-0.0187657	0.0159563	-0.124431	-0.129345	-0.12974	-0.0942849	-0.0898338	0.0051394	0.299118	0.298249	0.121451	0.161982	0.33308	0.35024	0.103437	-0.0607315	-0.0141225	0.00545522	-0.0389392	-0.0244914	0.0757681	0.0990919	-0.14867	-0.229558	-0.191079	-0.237518	-0.249407	-0.290042	-0.156913	-0.0996718	-0.0620458	0.0466935	-0.108145	-0.23462	-0.155105	-0.0203171	0.0248915	0.0349517	0.0582829	0.115059	0.383363
18	0.0588829	-0.163625	0.0185059	0.226991	0.0545056	-0.0711192	-0.180198	-0.162866	-0.0622678	-0.0537789	-0.145379	-0.0808885	-0.0742901	-0.114231	-0.12965	0.0170392	0.287936	0.24226	0.0544698	0.0666599	0.224363	0.29691	0.143252	-0.00296754	-0.0467839	-0.0415446	-0.0416842	-0.046826	0.0183033	0.0732665	-0.126901	-0.177871	-0.15321	-0.249724	-0.254722	-0.241488	-0.0555995	-0.0609871	-0.0216344	0.0691545	-0.101414	-0.249185	-0.184936	-0.0651696	-0.0374018	0.0243126	0.0871482	0.238698	0.50942
19	0.0107324	-0.19859	-0.0266214	0.194439	-0.00417492	-0.0810227	-0.233019	-0.220049	-0.067866	-0.058377	-0.095628	-0.0247284	-0.0674357	-0.179893	-0.150316	0.0248671	0.271179	0.221871	-0.0396203	-0.0573588	0.0879062	0.252542	0.211073	0.0770392	-0.0758063	-0.103766	-0.0348419	-0.0803564	-0.0830071	0.0231932	-0.0789951	-0.144261	-0.112027	-0.225916	-0.245027	-0.177885	0.0179957	-0.0341331	0.0136205	0.0895131	-0.0852408	-0.248962	-0.209844	-0.104008	-0.0724517	0.0297771	0.0974954	0.308317	0.602493
20	-0.0281221	-0.205826	0.0116058	0.17934	-0.0745257	-0.0956353	-0.277374	-0.214196	-0.0240869	-0.016897	-0.034124	0.0260615	-0.113619	-0.251745	-0.160998	0.0546735	0.265682	0.197322	-0.141228	-0.152381	-0.00797349	0.209271	0.249764	0.114109	-0.106835	-0.153206	-0.0063697	-0.112805	-0.161339	-0.0300533	-0.0587298	-0.140758	-0.0848706	-0.192101	-0.223028	-0.0946104	0.0807643	-0.0252834	0.0749581	0.0813711	-0.109042	-0.246904	-0.197016	-0.119176	-0.0632084	0.0628182	0.11541	0.36478	0.678957
21	-0.0437428	-0.186684	0.0604729	0.190425	-0.111597	-0.112625	-0.283559	-0.177902	0.0459279	0.0526637	0.0178763	0.055054	-0.162999	-0.293749	-0.179425	0.0492171	0.242319	0.190327	-0.207907	-0.209012	-0.0906556	0.159225	0.27226	0.136657	-0.123397	-0.189324	0.0266696	-0.149685	-0.223253	-0.0684016	-0.0518596	-0.159922	-0.0694896	-0.155946	-0.209695	-0.0331945	0.125742	-0.00990271	0.131147	0.0689657	-0.13318	-0.231999	-0.173199	-0.117274	-0.0427701	0.115349	0.126397	0.35473	0.699878
22	-0.0378862	-0.162156	0.0958799	0.247954	-0.110285	-0.131812	-0.262241	-0.128471	0.139979	0.143304	0.0240869	0.063827	-0.181704	-0.298553	-0.20624	0.00585175	0.202151	0.212733	-0.218772	-0.204796	-0.139444	0.104798	0.280106	0.13903	-0.114922	-0.219906	0.0685535	-0.190803	-0.254893	-0.0661875	-0.0637498	-0.188285	-0.0701009	-0.123731	-0.216421	-0.0391495	0.164453	-0.00337541	0.171844	0.0670402	-0.15474	-0.213263	-0.135182	-0.0920146	-0.0286616	0.18523	0.129579	0.250467	0.664181
23	-0.0448235	-0.130946	0.161064	0.295227	-0.105805	-0.164944	-0.244226	-0.0570779	0.242592	0.230904	0.0132818	0.0356199	-0.196626	-0.276914	-0.210846	-0.0222061	0.153542	0.216824	-0.201961	-0.172195	-0.143429	0.0704611	0.281643	0.109659	-0.128269	-0.216088	0.0907534	-0.226262	-0.253126	-0.0311748	-0.0883993	-0.209655	-0.090067	-0.107586	-0.238684	-0.0524412	0.180697	0.0150045	0.20797	0.0564315	-0.178683	-0.197369	-0.090183	-0.0607215	0.00368858	0.255467	0.133596	0.145712	0.59261
24	-0.0630805	-0.0923386	0.249853	0.324222	-0.112164	-0.214496	-0.220224	0.0264066	0.342879	0.289006	-0.0102516	-0.0192518	-0.205599	-0.237164	-0.193626	-0.025604	0.103424	0.201713	-0.166007	-0.12003	-0.124376	0.072162	0.265604	0.0554291	-0.161139	-0.184305	0.0794799	-0.249261	-0.212989	0.023421	-0.119439	-0.225613	-0.116235	-0.111409	-0.27341	-0.0501541	0.172622	0.0520862	0.222162	0.0336866	-0.199628	-0.178732	-0.0457892	-0.0262315	0.0653561	0.310493	0.120453	0.0575557	0.492786
25	-0.0846628	-0.0798855	0.284306	0.352776	-0.107869	-0.267283	-0.212344	0.060373	0.403345	0.334472	-0.043671	-0.0652348	-0.189234	-0.198757	-0.157628	-0.0261227	0.0613185	0.19629	-0.113084	-0.0865784	-0.0806362	0.0702306	0.262669	0.00506219	-0.184138	-0.159984	0.0525907	-0.25981	-0.17189	0.0598164	-0.113678	-0.225269	-0.147102	-0.108605	-0.317749	-0.064594	0.160113	0.0761278	0.197056	0.0217698	-0.205327	-0.178448	-0.0240613	0.0195239	0.108361	0.348269	0.0912849	-0.0364126	0.387271
26	-0.107945	-0.0862151	0.292542	0.367052	-0.108341	-0.318126	-0.215209	0.0667265	0.421185	0.352267	-0.0668629	-0.0978172	-0.174016	-0.170247	-0.105476	-0.0143641	0.0413357	0.173259	-0.0721314	-0.0829926	-0.0356705	0.0758461	0.252783	-0.0368022	-0.208269	-0.118854	0.0125347	-0.257513	-0.13796	0.0684751	-0.084832	-0.220462	-0.170517	-0.103367	-0.353286	-0.0568678	0.142678	0.089625	0.147272	0.00829324	-0.202258	-0.193998	-0.0250822	0.0618689	0.147604	0.36153	0.0454499	-0.100325	0.288493
27	-0.12651	-0.105737	0.265443	0.384307	-0.0854102	-0.36057	-0.236933	0.0526887	0.388923	0.362536	-0.0471662	-0.127027	-0.144529	-0.148965	-0.0463345	-0.000984245	0.0418487	0.127568	-0.0148153	-0.113288	0.0159373	0.07692	0.234637	-0.0577914	-0.228368	-0.0681222	-0.0436671	-0.223528	-0.125129	0.0595901	-0.0249868	-0.221302	-0.188864	-0.100455	-0.369538	-0.0555141	0.124554	0.0962597	0.094342	0.0035573	-0.180758	-0.222591	-0.0507192	0.0926773	0.17278	0.358051	0.00692523	-0.140022	0.151849
28	-0.127864	-0.109011	0.249847	0.365542	-0.0988075	-0.391795	-0.230991	0.0441462	0.34269	0.313752	-0.053494	-0.123354	-0.127617	-0.135584	0.0279802	0.0193956	0.0801939	0.0724482	-0.0251615	-0.128379	0.0306044	0.112126	0.184419	-0.0781197	-0.231132	0.00203526	-0.0873186	-0.20761	-0.0970272	0.0516459	-0.000233317	-0.223726	-0.179152	-0.0935854	-0.368579	0.00734734	0.0978566	0.0882377	0.0316726	-0.0106799	-0.178892	-0.239595	-0.0872334	0.100354	0.205038	0.325016	-0.0587634	-0.15219	0.0761137
29	-0.104078	-0.130743	0.196994	0.371126	-0.079515	-0.380957	-0.239608	0.0212774	0.262825	0.269105	-0.0309101	-0.0991941	-0.124366	-0.139551	0.0858442	0.0226832	0.12241	0.0136327	-0.0499424	-0.145194	0.0246923	0.122719	0.134958	-0.0646447	-0.221593	0.0913033	-0.104835	-0.196847	-0.0993607	0.0301837	0.0248128	-0.232761	-0.152009	-0.0596461	-0.347335	0.0530267	0.062993	0.050754	-0.000609856	-0.0220503	-0.168852	-0.251914	-0.144524	0.0907847	0.185832	0.287081	-0.102886	-0.146766	0.0225911
30	-0.0544342	-0.143526	0.128643	0.377405	-0.0341828	-0.352277	-0.251443	-0.0166509	0.172675	0.211949	0.0186325	-0.0817656	-0.105063	-0.147768	0.123683	0.0311667	0.164185	-0.0438946	-0.0486114	-0.162927	0.0183276	0.130064	0.0769074	-0.0265235	-0.209802	0.164984	-0.108084	-0.177891	-0.112563	0.0150695	0.0471865	-0.245556	-0.115346	-0.0295889	-0.312621	0.0750955	0.0266621	-0.00587787	0.00745226	-0.0445934	-0.147791	-0.252155	-0.223064	0.0648992	0.164912	0.250663	-0.121869	-0.130367	-0.0546947
contact 11
	time
frequency	-1.5	-1.45	-1.4	-1.35	-1.3	-1.25	-1.2	-1.15	-1.1	-1.05	-1	-0.95	-0.9	-0.85	-0.8	-0.75	-0.7	-0.65	-0.6	-0.55	-0.5	-0.45	-0.4	-0.35	-0.3	-0.25	-0.2	-0.15	-0.1	-0.05	0	0.05	0.1	0.15	0.2	0.25	0.3	0.35	0.4	0.45	0.5	0.55	0.6	0.65	0.7	0.75	0.8	0.85	0.9
1	0.0778277	0.0836804	0.0892155	0.0943145	0.0988565	0.10274	0.105888	0.108231	0.109696	0.110206	0.109702	0.108145	0.105529	0.101886	0.0972616	0.0917109	0.0852866	0.0780489	0.0700752	0.0614556	0.0522861	0.0426519	0.0326264	0.0222791	0.0116774	0.000893463	-0.0099885	-0.0208772	-0.0316742	-0.0422717	-0.0525635	-0.0624448	-0.0718167	-0.0806046	-0.088754	-0.096223	-0.102976	-0.10895	-0.114058	-0.118208	-0.121309	-0.123279	-0.124047	-0.123561	-0.121773	-0.118623	-0.114012	-0.107817	-0.0999082
2	-0.0598818	-0.0652721	-0.0707714	-0.0759204	-0.0802734	-0.0835628	-0.0856623	-0.0863883	-0.085709	-0.0836979	-0.0802993	-0.0752219	-0.0679682	-0.0582458	-0.0462701	-0.0325425	-0.0176314	-0.00216995	0.0132463	0.0281357	0.0424029	0.0561869	0.0698609	0.0833598	0.0957674	0.105833	0.112566	0.115216	0.113667	0.10841	0.0998804	0.0882513	0.0737534	0.0569098	0.0382778	0.0183702	-0.00232324	-0.0231779	-0.0431572	-0.0609997	-0.0755007	-0.085722	-0.0909878	-0.0912268	-0.0867324	-0.0782642	-0.066832	-0.0533267	-0.0384164
3	0.012797	0.0101785	0.0113317	0.0162533	0.0227496	0.0294609	0.0376425	0.0486906	0.0616811	0.0735856	0.0804263	0.0791556	0.0686607	0.0504513	0.0273308	0.000404335	-0.0302151	-0.0647804	-0.102751	-0.141335	-0.176278	-0.20375	-0.220115	-0.223353	-0.212812	-0.189718	-0.158672	-0.125384	-0.0920013	-0.0556047	-0.0136895	0.0307341	0.0704149	0.0993599	0.114867	0.116974	0.106966	0.0898218	0.0737226	0.0652876	0.0672467	0.0780097	0.0928778	0.108388	0.123904	0.139867	0.156099	0.171956	0.184646
4	0.214888	0.220191	0.227763	0.235123	0.23241	0.210988	0.171634	0.117509	0.0552288	-0.00563392	-0.0590944	-0.105215	-0.145098	-0.175745	-0.19118	-0.189319	-0.178089	-0.168376	-0.167192	-0.174028	-0.185133	-0.197455	-0.206329	-0.202872	-0.18388	-0.157342	-0.132082	-0.112428	-0.101838	-0.098697	-0.0956497	-0.0936696	-0.0947106	-0.0925933	-0.079505	-0.0532895	-0.0184747	0.020213	0.0600759	0.102375	0.150093	0.202767	0.252382	0.28864	0.304685	0.300201	0.28499	0.267372	0.245909
5	-0.0837946	-0.0678426	-0.0281336	0.0222932	0.0664432	0.0943035	0.104889	0.100963	0.0786268	0.0420127	0.00127237	-0.0243548	-0.0318574	-0.0364202	-0.0424467	-0.0371068	-0.024659	-0.0258318	-0.0437349	-0.0645634	-0.0806336	-0.0933149	-0.0970317	-0.0923105	-0.0864306	-0.0772586	-0.0527337	-0.019505	0.00375273	0.0182633	0.0272396	0.0176316	-0.0205787	-0.0761411	-0.122819	-0.152753	-0.171051	-0.176816	-0.172737	-0.165109	-0.150479	-0.128102	-0.11199	-0.110163	-0.117061	-0.119947	-0.116835	-0.104752	-0.0776229
6	-0.0856411	-0.0489025	-0.0103494	0.00580099	-0.00896316	-0.0415007	-0.0667882	-0.0729503	-0.0609739	-0.0256904	0.0185244	0.0631375	0.100792	0.0950275	0.0483434	0.00695709	-0.0317154	-0.0789989	-0.1249	-0.162581	-0.184608	-0.190005	-0.177146	-0.150445	-0.125475	-0.109963	-0.0944253	-0.0856285	-0.0936719	-0.0884715	-0.0596466	-0.0401863	-0.0291248	-0.0178614	-0.00818177	-0.00899102	-0.0264273	-0.0419885	-0.0421074	-0.026198	0.00607222	0.0456084	0.0840277	0.0963866	0.0893496	0.0810083	0.0698581	0.0776329	0.114926
7	-0.0525971	-0.027985	-0.00439955	0.0068998	0.0288614	0.059785	0.0646324	0.0291138	-0.0384336	-0.0920858	-0.125925	-0.119026	-0.0450203	0.0391313	0.0836469	0.0985109	0.072289	0.01424	-0.0407561	-0.0960375	-0.148743	-0.189126	-0.209105	-0.198352	-0.16991	-0.147678	-0.122696	-0.0995925	-0.103372	-0.118946	-0.122918	-0.119551	-0.0780048	-0.00699501	0.0579556	0.0863821	0.0841527	0.0883049	0.125995	0.179154	0.228267	0.252545	0.255093	0.210088	0.134829	0.0806967	0.0694204	0.104129	0.155817
8	-0.101231	-0.0860399	-0.0315318	0.0387217	0.114415	0.193042	0.203573	0.128262	-0.0116748	-0.145429	-0.213503	-0.187266	-0.0638282	0.0481739	0.0851566	0.0936378	0.0687133	0.0141345	-0.05577	-0.120295	-0.161066	-0.181527	-0.197957	-0.193272	-0.174334	-0.118092	-0.0623111	-0.0185843	-0.0262963	-0.0615705	-0.085889	-0.0905995	-0.0656177	-0.0239061	0.0114154	0.00549254	-0.0162537	0.0119026	0.0905779	0.184497	0.256074	0.255435	0.178416	0.0390099	-0.0547797	-0.0625323	0.000892872	0.0455307	0.0336783
9	-0.0889038	-0.0525427	0.00297979	0.0414151	0.065874	0.140189	0.198067	0.170217	0.0672504	-0.0232683	-0.0324894	-0.0219343	0.00197902	-0.023617	-0.0502608	0.00944194	0.0496507	0.0296038	-0.0450622	-0.114347	-0.134675	-0.105354	-0.12399	-0.159708	-0.179127	-0.112828	-0.0481839	0.00791892	-0.00997355	-0.0400334	-0.0543865	-0.0570477	-0.0758906	-0.0794673	-0.0517727	-0.0349339	-0.0500858	-0.0522027	-0.00357897	0.111997	0.205253	0.18137	0.0545152	-0.0859032	-0.122067	-0.0882196	0.03784	0.137137	0.103339
10	0.00490505	0.0415538	0.0520589	0.0205425	-0.0182596	0.0369388	0.122034	0.179808	0.193587	0.187677	0.157257	0.0556043	-0.0244445	-0.0903516	-0.0981352	-0.0164082	0.0393694	0.0438953	0.00790104	0.000761461	-0.0155269	-0.0289524	-0.0974955	-0.148955	-0.166751	-0.117473	-0.0988729	-0.0521763	-0.0285715	-0.0172458	-0.0283622	-0.0648431	-0.10869	-0.107805	-0.058764	-0.0155186	-0.000475464	0.022201	0.0659645	0.0993355	0.0815227	0.0305925	-0.0160882	-0.0414215	-0.0282673	-0.0111908	0.0782485	0.162393	0.163325
11	0.0539844	0.0614524	0.0269104	-0.0418507	-0.087657	-0.0330249	0.0562445	0.156182	0.232375	0.239235	0.155068	0.00802845	-0.0774086	-0.0902247	-0.0753375	-0.0127167	0.0274323	0.0263697	0.0301657	0.0677385	0.0767229	0.0551777	-0.0623136	-0.121005	-0.115539	-0.0723275	-0.10004	-0.0679782	-0.0528046	-0.056164	-0.0735308	-0.0963549	-0.12005	-0.0883858	-0.0329525	-0.0192707	-0.00933934	0.0348528	0.116277	0.10637	-0.00843907	-0.102611	-0.0821471	5.87801e-05	0.0656838	0.0648386	0.0612452	0.0724687	0.0661982
12	0.0468778	0.0197939	-0.0330789	-0.0974325	-0.123098	-0.0499661	0.0426853	0.130281	0.163283	0.12816	0.0584882	-0.0364597	-0.0958285	-0.0883342	-0.0583174	-0.00362744	0.0101221	-0.00548256	0.00905369	0.0427745	0.0769282	0.089675	0.00164913	-0.0455102	-0.0409876	0.00514562	-0.0212802	-0.0324324	-0.0809422	-0.108057	-0.107322	-0.122174	-0.123158	-0.0810517	-0.0320129	-0.0236386	-0.0270896	-0.00528722	0.0911691	0.111489	0.0121403	-0.095619	-0.0800688	0.0248155	0.0979999	0.0846641	0.0269926	-0.0170324	-0.0574342
13	0.0124549	-0.0273854	-0.0689377	-0.107947	-0.119734	-0.031837	0.0635107	0.109107	0.0646091	-0.00161215	-0.0201987	-0.0323552	-0.0666527	-0.0627692	-0.0390843	-0.00790296	-0.0162886	-0.0345843	-0.0209007	-0.000407817	0.0189193	0.0444627	0.041873	0.0230605	0.0201251	0.0746979	0.0602436	-0.0100442	-0.103476	-0.12932	-0.111994	-0.114576	-0.125296	-0.0970174	-0.0540748	-0.0282513	-0.0192751	-0.0193301	0.0428149	0.113171	0.0885876	-0.0127541	-0.0526379	0.0281909	0.0979332	0.0823995	-1.36691e-05	-0.076722	-0.134889
14	-0.0291683	-0.0560089	-0.0758948	-0.103075	-0.103136	-0.0038425	0.0892399	0.090391	-0.0106381	-0.0921391	-0.0712424	-0.016669	-0.0297807	-0.0249813	-0.0201764	-0.0138949	-0.030718	-0.053473	-0.0307431	-0.0191366	-0.0462729	-0.0231836	0.0308607	0.0438846	0.0538332	0.120148	0.101584	-0.00507194	-0.104604	-0.128187	-0.113271	-0.092905	-0.116306	-0.112703	-0.0664576	-0.0292782	-0.00986858	-0.0328608	-0.00863775	0.112703	0.166761	0.0459768	-0.0619664	0.00123165	0.0981223	0.0911544	-0.0152264	-0.117734	-0.171475
15	-0.0688091	-0.0697251	-0.0716126	-0.101829	-0.088491	0.0181632	0.100201	0.0753747	-0.0447691	-0.127146	-0.0993973	-0.0159481	-0.0137031	-0.00818364	-0.00786442	-0.0159196	-0.0290694	-0.0562282	-0.0125718	-0.0180722	-0.0730839	-0.0650909	-0.00229522	0.0272203	0.0555427	0.122411	0.105258	-0.00266756	-0.0802006	-0.11214	-0.113179	-0.0725906	-0.0913994	-0.109143	-0.0585441	-0.0140314	-0.0114145	-0.0546842	-0.043443	0.105689	0.203524	0.0694687	-0.0789726	-0.0242131	0.089203	0.0960556	-0.0217583	-0.134452	-0.167721
16	-0.0873498	-0.073713	-0.0680673	-0.103756	-0.0798752	0.0296615	0.0999603	0.0669799	-0.038973	-0.117845	-0.0982081	-0.0250103	-0.0219005	-0.0201681	-0.000579227	-0.0065636	-0.0275343	-0.0416994	0.0145301	-0.00334977	-0.0602101	-0.0733777	-0.028587	-0.00193913	0.0253553	0.086213	0.0918142	0.00342272	-0.0533382	-0.0919209	-0.097774	-0.0578012	-0.0648361	-0.0963315	-0.0422246	0.0129468	-0.00957999	-0.0701656	-0.0438918	0.0928591	0.185423	0.0706895	-0.0733917	-0.030198	0.0654642	0.0810396	-0.0225359	-0.128827	-0.141438
17	-0.0887453	-0.068802	-0.0650974	-0.099901	-0.066531	0.0355639	0.0971009	0.0565	-0.021378	-0.0877396	-0.076337	-0.0292556	-0.0367621	-0.0322357	0.00851046	0.0130266	-0.0268932	-0.0180286	0.0345438	0.011725	-0.0373154	-0.0676911	-0.0394994	-0.0248367	-0.011316	0.0372956	0.0778404	0.0184506	-0.0372298	-0.0754078	-0.069008	-0.0414145	-0.0461775	-0.0843824	-0.0279472	0.0346024	0.00283516	-0.0608385	-0.0249463	0.0730682	0.133364	0.0596207	-0.0472265	-0.0239395	0.0283287	0.0530907	-0.0185456	-0.116964	-0.116875
18	-0.084101	-0.0582221	-0.0649315	-0.0888503	-0.0474918	0.0421314	0.0856045	0.0360485	-0.0134799	-0.0522816	-0.0485614	-0.0294566	-0.0460532	-0.0285708	0.02459	0.0319444	-0.0191229	0.00977168	0.0409413	0.0154542	-0.0306042	-0.0615612	-0.0421732	-0.040359	-0.0405098	-0.00286834	0.0674425	0.0404369	-0.035143	-0.0634573	-0.0402798	-0.0252142	-0.0403161	-0.0702243	-0.0110679	0.041906	0.0145161	-0.0369051	-0.00405812	0.0511833	0.0677665	0.0312488	-0.0204649	-0.0190663	-0.0108293	0.023225	-0.020773	-0.110357	-0.096596
19	-0.0840708	-0.0547201	-0.0592899	-0.0731047	-0.0404725	0.0417515	0.0645666	0.015145	-0.0171004	-0.0248524	-0.0275371	-0.0325747	-0.0435175	-0.0174421	0.0429382	0.0489125	0.00202722	0.0240803	0.0434279	0.0174235	-0.0328035	-0.0585249	-0.045137	-0.0489616	-0.0576208	-0.0344127	0.0639312	0.0773372	-0.0295245	-0.0571889	-0.0140967	-0.0126375	-0.0381403	-0.0575958	-0.00487021	0.0369225	0.0272777	-0.00705976	-0.000559475	0.0345324	0.0143977	0.00124442	-0.00265478	-0.0223144	-0.0437236	-0.000587211	-0.0171968	-0.103349	-0.083867
20	-0.0827864	-0.0494767	-0.0562884	-0.0629139	-0.034896	0.0497829	0.0318302	-0.0112955	-0.0313282	-0.0051205	-0.0187566	-0.033331	-0.0344319	0.00590894	0.077749	0.0600863	0.0258345	0.0368774	0.0388979	0.00925431	-0.0509561	-0.0555866	-0.0427797	-0.0531117	-0.0647257	-0.0387203	0.084746	0.103731	-0.0313064	-0.04441	0.00737674	-0.00979563	-0.045041	-0.0456379	0.0104609	0.031221	0.0323095	0.0142772	0.00264537	0.0269084	-0.0223035	-0.0230442	0.00640185	-0.0325421	-0.0628329	-0.0118414	-0.0251519	-0.0973925	-0.0587058
21	-0.0843135	-0.0467759	-0.051126	-0.0635423	-0.037289	0.0522609	-0.00421734	-0.0388478	-0.0504943	0.00257437	-0.0149223	-0.0375222	-0.025168	0.0281184	0.114572	0.0714374	0.0467145	0.0463923	0.0351654	0.00466248	-0.071154	-0.0542317	-0.0446183	-0.0544709	-0.0646585	-0.0275593	0.103445	0.126135	-0.0175077	-0.0288082	0.0297615	-0.0117449	-0.0501139	-0.0376105	0.0213448	0.0272034	0.0305238	0.0335074	0.00394483	0.0277778	-0.035846	-0.0391563	0.0165124	-0.0421719	-0.0701672	-0.0169388	-0.0305951	-0.0814385	-0.0336985
22	-0.0844586	-0.039586	-0.0428334	-0.079899	-0.0483307	0.053332	-0.0322389	-0.0675375	-0.0641036	-0.00239032	-0.0118556	-0.0445556	-0.027023	0.0368352	0.140719	0.0871913	0.0491122	0.0580045	0.0285641	0.0132269	-0.0853732	-0.054138	-0.0458681	-0.057743	-0.0574861	-0.00778958	0.107807	0.133524	0.0099742	-0.0122895	0.0558365	-0.00960153	-0.0502889	-0.0432729	0.0255416	0.0281503	0.0178787	0.0457924	0.00844074	0.0334444	-0.0226486	-0.0452558	0.0295614	-0.045096	-0.0674215	-0.0100377	-0.0226723	-0.0527325	-0.00985278
23	-0.078076	-0.0196284	-0.0367196	-0.101659	-0.053322	0.0470743	-0.0566197	-0.0935258	-0.059597	-0.00522087	-0.00735257	-0.049471	-0.0287391	0.0483866	0.158098	0.102002	0.0416496	0.0699811	0.0229908	0.0212202	-0.0949523	-0.0547541	-0.0468432	-0.0664102	-0.0447344	0.0223143	0.104837	0.121458	0.03875	0.0115406	0.0797159	-0.0097276	-0.0521391	-0.0524821	0.0267833	0.0325986	-0.00113168	0.0499661	0.0195603	0.0376822	-0.00776577	-0.0382704	0.0437136	-0.0473365	-0.0554011	0.00543113	-0.0136919	-0.0161551	0.012568
24	-0.0631018	0.0150563	-0.0335802	-0.121994	-0.0472757	0.0307739	-0.0785499	-0.104672	-0.0333889	-0.00609431	0.000853177	-0.0509748	-0.0251467	0.0631115	0.170056	0.111169	0.0291148	0.0756563	0.024254	0.0275077	-0.0970827	-0.0540143	-0.0482692	-0.0765088	-0.0239907	0.0586781	0.0925804	0.0962639	0.070799	0.040922	0.0965835	-0.0107889	-0.058198	-0.0632284	0.0258304	0.0401806	-0.0241294	0.0533263	0.0358469	0.041032	0.00691315	-0.0187656	0.0543706	-0.0478093	-0.0342887	0.0265059	-0.00155836	0.0277642	0.026839
25	-0.04443	0.0563152	-0.0301018	-0.129757	-0.0470105	0.0158758	-0.0785352	-0.100676	0.00921213	-0.00374466	0.0134271	-0.0515473	-0.0245643	0.0662407	0.158926	0.114604	0.0135431	0.0776234	0.0239402	0.0466654	-0.0855477	-0.0536861	-0.0416151	-0.0911787	-0.0016976	0.0686454	0.0690955	0.0616602	0.0956542	0.053067	0.108739	-0.000416804	-0.0654859	-0.0838353	0.0143893	0.0516909	-0.0466634	0.0606914	0.0509694	0.0383536	0.0170576	-0.00612284	0.0616875	-0.0478061	-0.0164066	0.0406498	0.0155795	0.0616485	0.0289339
26	-0.024114	0.0998624	-0.0241144	-0.120389	-0.0447542	0.00323911	-0.0698088	-0.0813442	0.0567701	0.00280866	0.0281669	-0.0514537	-0.018006	0.0725365	0.144357	0.110158	0.00678561	0.0724614	0.0303109	0.0715379	-0.0665723	-0.0508079	-0.0298398	-0.102965	0.0214189	0.0636067	0.0541906	0.0263165	0.11478	0.0567543	0.114756	0.0153784	-0.0740559	-0.101838	0.00251121	0.0692063	-0.0580611	0.0790932	0.0605393	0.0348061	0.0185958	0.00337477	0.0642881	-0.0521221	-0.000105492	0.046057	0.0294986	0.0829802	0.0222222
27	-0.0127792	0.137925	0.00130544	-0.103274	-0.0454307	-0.0124613	-0.058854	-0.0627917	0.0959902	0.010955	0.0380339	-0.0492449	-0.0128216	0.0708712	0.131061	0.106258	0.00541873	0.0556037	0.049367	0.0980029	-0.0401457	-0.0527716	-0.0205787	-0.115834	0.0398281	0.0517087	0.0454317	-0.0103058	0.12996	0.061728	0.109839	0.0421726	-0.0784022	-0.115367	-0.0213138	0.0919423	-0.0528822	0.0911977	0.0705212	0.0295633	0.0158263	0.00929959	0.0628349	-0.0589308	0.00831236	0.0414042	0.042251	0.0933548	0.0113808
28	0.00167416	0.17666	0.0116843	-0.0646313	-0.041716	-0.0287028	-0.0536717	-0.0156944	0.124838	0.0152832	0.0477338	-0.0549332	0.00253718	0.080417	0.117611	0.0909319	0.00671328	0.0371309	0.0722352	0.123711	-0.0192739	-0.0498994	-0.0188477	-0.113098	0.0589384	0.0269392	0.0471555	-0.0311188	0.14617	0.0549412	0.101606	0.0520811	-0.0884773	-0.121411	-0.0199298	0.110588	-0.0399049	0.128084	0.0618926	0.024723	-0.00275494	0.0225844	0.0492051	-0.072571	0.0211312	0.0334389	0.051073	0.0885017	-0.0216614
29	0.00259095	0.18847	0.0355819	-0.0253378	-0.044296	-0.0356893	-0.0445907	0.01351	0.129188	0.00993364	0.055435	-0.0657214	0.0135681	0.0848026	0.103459	0.0847224	0.0126067	0.0226818	0.0928292	0.152554	0.00535485	-0.0452082	-0.0173654	-0.110898	0.0617113	0.00917477	0.0603239	-0.0378801	0.157722	0.0435827	0.0915507	0.0627413	-0.0881566	-0.108801	-0.0185868	0.128186	-0.0232419	0.162761	0.0491123	0.0273136	-0.0201865	0.026874	0.035734	-0.0899122	0.0273883	0.0222628	0.05721	0.069367	-0.0519747
30	-0.00432445	0.185886	0.0846993	0.0123356	-0.0422766	-0.0442202	-0.0390458	0.0351759	0.12721	0.00107293	0.0600036	-0.0767191	0.0216103	0.073588	0.101024	0.0849474	0.0206237	0.00471173	0.123242	0.178895	0.0355398	-0.0395601	-0.022395	-0.106374	0.0570011	0.000247956	0.0668145	-0.0273607	0.16668	0.0384883	0.0724419	0.0792882	-0.0798561	-0.0844432	-0.0250105	0.144662	0.00360958	0.189057	0.0476384	0.0312471	-0.0371009	0.0312678	0.0236639	-0.10607	0.0266258	0.0108333	0.0660722	0.0523156	-0.0853533
contact 12
	time
frequency	-1.5	-1.45	-1.4	-1.35	-1.3	-1.25	-1.2	-1.15	-1.1	-1.05	-1	-0.95	-0.9	-0.85	-0.8	-0.75	-0.7	-0.65	-0.6	-0.55	-0.5	-0.45	-0.4	-0.35	-0.3	-0.25	-0.2	-0.15	-0.1	-0.05	0	0.05	0.1	0.15	0.2	0.25	0.3	0.35	0.4	0.45	0.5	0.55	0.6	0.65	0.7	0.75	0.8	0.85	0.9
1	0.265859	0.254556	0.242163	0.228764	0.214468	0.199374	0.183565	0.167113	0.150133	0.13277	0.115154	0.0974195	0.0797273	0.0622723	0.0452914	0.0290464	0.0137793	-0.000320611	-0.013117	-0.0245202	-0.0344855	-0.0429984	-0.0500938	-0.0558509	-0.0603527	-0.063685	-0.0659212	-0.0671226	-0.0673659	-0.0667767	-0.0655278	-0.0638068	-0.0618109	-0.0597579	-0.0578602	-0.05629	-0.0551981	-0.0546916	-0.0548145	-0.0555674	-0.0569218	-0.0588239	-0.0611776	-0.0638397	-0.0666664	-0.0695135	-0.0722283	-0.0746547	-0.0766213
2	0.174861	0.183281	0.191642	0.199437	0.206699	0.214103	0.222524	0.232321	0.243264	0.254481	0.26465	0.272398	0.276843	0.277801	0.275192	0.268655	0.257624	0.241875	0.222097	0.199565	0.175683	0.151675	0.128239	0.105836	0.0849532	0.0660885	0.0495448	0.0356693	0.0248873	0.0174786	0.0134936	0.0127709	0.0145798	0.0178826	0.021768	0.0254028	0.0279883	0.0289016	0.0279393	0.025314	0.0212402	0.0157672	0.00929658	0.00280292	-0.00266232	-0.00634369	-0.00791484	-0.00756119	-0.00596876
3	-0.00126789	-0.0233177	-0.0378822	-0.044961	-0.0453339	-0.0393111	-0.0283508	-0.0162098	-0.00691194	-0.00133877	0.00237077	0.0049288	0.00468833	0.00214342	0.000491194	0.00180832	0.00446649	0.00455927	-0.00147694	-0.0147326	-0.0318396	-0.0498546	-0.0686624	-0.087997	-0.105833	-0.119274	-0.124688	-0.118185	-0.0977332	-0.0646367	-0.0216063	0.030009	0.0906499	0.160452	0.235743	0.309535	0.374754	0.425453	0.459352	0.476263	0.474229	0.45241	0.415414	0.37057	0.322572	0.271735	0.214644	0.149482	0.0786567
4	-0.187998	-0.204168	-0.217313	-0.228284	-0.232202	-0.226677	-0.21013	-0.182604	-0.151206	-0.126022	-0.111964	-0.107766	-0.109378	-0.110754	-0.107468	-0.0949366	-0.0707667	-0.0374008	-0.00152327	0.0346348	0.0754163	0.118433	0.157893	0.191678	0.218902	0.238643	0.249457	0.250118	0.244799	0.235926	0.226857	0.225242	0.233307	0.247413	0.26699	0.289473	0.310818	0.328722	0.341345	0.346347	0.337563	0.311091	0.269277	0.215438	0.150349	0.0729799	-0.0124779	-0.095287	-0.169312
5	-0.176275	-0.195351	-0.220357	-0.251248	-0.286764	-0.311534	-0.306138	-0.266483	-0.202731	-0.126355	-0.0552825	0.000687194	0.0415744	0.0680127	0.0820919	0.0836463	0.0797082	0.0745518	0.0716355	0.076097	0.0874443	0.105903	0.126584	0.138915	0.159349	0.197667	0.231931	0.252695	0.279768	0.317499	0.331726	0.311187	0.275507	0.225452	0.148865	0.0597927	-0.0204969	-0.0785899	-0.101381	-0.0875745	-0.0485882	-0.00840925	0.00750049	-0.00658448	-0.0530168	-0.119255	-0.17996	-0.219382	-0.237128
6	-0.146134	-0.160058	-0.170488	-0.154878	-0.127859	-0.0898727	-0.0463471	-0.0096054	0.0102047	0.0260498	0.0535947	0.086411	0.1185	0.147085	0.172467	0.177987	0.171507	0.159076	0.135413	0.109345	0.08204	0.0730508	0.067353	0.0203089	-0.0455572	-0.0962175	-0.129577	-0.121866	-0.0535073	0.075498	0.199739	0.250677	0.268815	0.266548	0.221625	0.161285	0.119374	0.105577	0.120057	0.144431	0.187603	0.227288	0.237872	0.221893	0.177625	0.10946	0.0250137	-0.0430036	-0.0777884
7	-0.127488	-0.103342	-0.0912496	-0.0386361	0.0160328	0.0690965	0.131728	0.151825	0.108994	0.0410335	0.00729658	0.0227681	0.0584289	0.0835282	0.0924124	0.0963045	0.0863393	0.104568	0.1377	0.160352	0.169654	0.189377	0.207205	0.141014	0.0464113	-0.0204841	-0.0593845	-0.0458236	-0.0299149	-0.0117659	0.0361324	0.0733716	0.114951	0.140232	0.117112	0.0908122	0.114719	0.15358	0.204085	0.221783	0.226904	0.242609	0.238804	0.210017	0.166673	0.115631	0.0648273	0.0345338	0.0426053
8	-0.152741	-0.0723652	-0.0139145	0.0864737	0.131197	0.130327	0.129771	0.137598	0.151424	0.150616	0.0998816	0.0324556	0.0138952	0.0599211	0.111096	0.142966	0.094661	0.0424274	0.0309557	0.0693292	0.136637	0.206061	0.247451	0.161948	0.0780162	0.0177332	-0.026944	-0.0185528	-0.0283256	-0.0256758	-0.00769612	-0.0172003	-0.0471979	-0.0652176	-0.0809744	-0.0657095	-0.0306561	-0.0308542	-0.00747537	0.0252514	0.0519508	0.107837	0.156183	0.128138	0.0769624	0.0292788	-0.00151168	0.0329134	0.117498
9	-0.0484606	-0.0403676	-0.0477207	0.014787	0.0936222	0.111851	0.0845005	0.0856333	0.116446	0.188296	0.189802	0.111962	0.0430232	0.0359371	0.0558785	0.06493	0.0294163	-0.0246134	-0.0547371	-0.0807434	-0.0881463	-0.0505789	0.0710365	0.0912854	0.0804293	-0.0259006	-0.155904	-0.149148	-0.0809108	-0.0153427	0.0182691	0.0118135	-0.0400197	-0.07639	-0.0836073	-0.0432853	-0.0326197	-0.0871157	-0.122835	-0.121939	-0.0611393	0.0268282	0.125418	0.142498	0.141722	0.0940232	0.0807592	0.141562	0.190602
10	0.0840416	-0.0197214	-0.0655161	-0.0282051	0.0171051	0.0389646	0.0806548	0.0866972	0.0468576	0.0749117	0.138192	0.107591	0.00331832	-0.0541559	-0.0256033	-0.00259544	-0.0175963	-0.0508445	-0.034402	-0.0652781	-0.163872	-0.232637	-0.0962963	0.0350084	0.129044	0.0499896	-0.0545046	-0.0840193	-0.0539338	-0.0129846	0.0482077	0.0608546	0.0516401	0.0503252	0.0318835	0.0460974	0.0241745	-0.0478699	-0.118889	-0.165516	-0.0998014	-0.0255499	0.0637962	0.110119	0.216708	0.277647	0.301427	0.299649	0.30833
11	0.13098	-0.0248696	-0.0712638	-0.0615973	-0.0472661	-0.0573049	-0.0185951	0.0507199	0.0261214	0.00299611	0.0394271	0.047719	-0.00229924	-0.0525833	-0.0290957	0.0154664	0.0149546	0.0120617	0.0417903	-0.028437	-0.151651	-0.222049	-0.117896	-0.0141988	0.0968193	0.100413	0.103581	0.0942905	0.0674737	0.0109578	0.0119026	0.0385943	0.0626806	0.0602304	0.043829	0.0404549	0.00560687	-0.0861777	-0.159454	-0.234321	-0.175517	-0.102556	-0.0085635	0.0530384	0.153896	0.26021	0.344377	0.390798	0.435098
12	0.137105	-0.0145953	-0.0788095	-0.104344	-0.0793744	-0.100711	-0.0835736	0.0399769	0.0916177	0.0508162	0.0204741	0.0247252	0.022377	0.00506583	0.00568163	0.0471691	0.076422	0.0884754	0.0712629	-0.0575282	-0.139115	-0.135499	-0.079422	-0.0615722	0.000531116	0.0305383	0.122623	0.208953	0.177869	0.0543235	0.00990412	0.0113334	0.0161386	0.0334865	0.0400943	0.022697	-0.0327618	-0.0957739	-0.147046	-0.228065	-0.207555	-0.143714	-0.0536977	0.00587885	0.0443501	0.122615	0.236502	0.321477	0.377555
13	0.136534	0.0107795	-0.0643524	-0.103838	-0.0957831	-0.0933764	-0.0724437	0.0567168	0.159601	0.139804	0.0702399	0.0303622	0.0266768	0.0274251	0.0124385	0.0575682	0.11721	0.109662	0.0335656	-0.09061	-0.127256	-0.0887245	-0.0559628	-0.073923	-0.0628734	-0.0311839	0.116911	0.23888	0.215738	0.118337	0.0659481	0.0320638	0.000635295	0.0275263	0.0529063	0.0156517	-0.0463153	-0.0687857	-0.105899	-0.17585	-0.180348	-0.145377	-0.0756574	-0.0261277	-0.04918	-0.00746638	0.127087	0.208487	0.265642
14	0.138251	0.0279317	-0.0376167	-0.0754851	-0.100384	-0.0818382	-0.0449904	0.0688459	0.198954	0.227365	0.1297	0.0303562	0.00200562	0.00538633	-0.0221845	0.0505017	0.136854	0.0698529	-0.0231914	-0.1115	-0.137846	-0.0991039	-0.0343866	-0.0432398	-0.0698026	-0.0213773	0.145609	0.239751	0.220874	0.184516	0.14579	0.0898463	0.0235616	0.0212123	0.0398022	0.0110832	-0.035759	-0.0592169	-0.097738	-0.131402	-0.141397	-0.141122	-0.0920632	-0.049098	-0.109667	-0.0953355	0.0649948	0.138613	0.232191
15	0.126666	0.0532019	0.00620013	-0.0308662	-0.0767521	-0.0767646	-0.0299217	0.0781767	0.224286	0.29856	0.152119	0.0172079	-0.0350756	-0.0591258	-0.0757835	0.0354414	0.13434	0.00671732	-0.0809932	-0.134555	-0.16918	-0.138075	-0.00146328	0.0195842	-0.0263164	0.0480051	0.189741	0.239202	0.229774	0.245651	0.233676	0.163464	0.0734717	0.00146875	-0.013137	0.0143348	-0.00852256	-0.0884111	-0.11821	-0.106985	-0.12002	-0.142019	-0.117173	-0.0661243	-0.150996	-0.148877	0.0428931	0.144738	0.337342
16	0.0957721	0.0784188	0.0558384	0.0444123	-0.000609203	-0.0592597	-0.0436418	0.0938934	0.264307	0.327048	0.115253	-0.0210565	-0.0809937	-0.158515	-0.130577	0.0258065	0.0962764	-0.0477708	-0.130117	-0.167633	-0.20553	-0.175803	0.0455412	0.108334	0.0688943	0.141739	0.197242	0.227881	0.251163	0.281055	0.3063	0.227843	0.12205	-0.0172542	-0.0854011	0.0218312	0.0135055	-0.145683	-0.149927	-0.104457	-0.122507	-0.148658	-0.13926	-0.0771594	-0.183867	-0.186535	0.0656569	0.272897	0.586892
17	0.0623326	0.0700414	0.0663936	0.152837	0.131345	-0.0124196	-0.0813623	0.107046	0.319661	0.327678	0.0535851	-0.0699593	-0.125672	-0.240453	-0.14648	0.0309773	0.0218603	-0.075523	-0.155002	-0.189796	-0.207293	-0.181537	0.0967448	0.188698	0.171127	0.203515	0.124418	0.181094	0.264915	0.282023	0.334944	0.232037	0.117339	-0.0022233	-0.121717	0.0108765	0.00607926	-0.184601	-0.170478	-0.102014	-0.130505	-0.142568	-0.143393	-0.0884178	-0.194954	-0.197882	0.115572	0.505492	0.866488
18	0.0424598	0.0218989	0.0267225	0.251465	0.278758	0.0482054	-0.115051	0.12067	0.37423	0.32964	0.016859	-0.0989804	-0.165844	-0.256219	-0.0958153	0.0304949	-0.0683117	-0.0913249	-0.158029	-0.17652	-0.176501	-0.148556	0.148016	0.21927	0.217819	0.194416	0.0144245	0.135799	0.25579	0.252796	0.31804	0.164021	0.0562946	0.022721	-0.103657	-0.0211865	-0.035746	-0.182211	-0.166533	-0.0845039	-0.125688	-0.11994	-0.136846	-0.10299	-0.166549	-0.157703	0.186333	0.747419	0.996701
19	0.0146073	-0.0123645	-0.0376694	0.309055	0.431145	0.162589	-0.119226	0.109491	0.394221	0.377937	0.0466745	-0.101331	-0.179323	-0.210785	-0.0350159	0.02017	-0.125151	-0.102577	-0.140282	-0.14354	-0.134275	-0.126897	0.155828	0.200146	0.193189	0.168854	-0.0579102	0.0858969	0.228488	0.196731	0.28918	0.118354	-0.00630637	0.0427642	-0.0581693	-0.0678514	-0.0632887	-0.152898	-0.159938	-0.0682703	-0.103976	-0.100002	-0.136556	-0.109828	-0.0847624	-0.118326	0.212575	0.8531	1.00769
20	-0.0094292	-0.0253581	-0.0778878	0.36477	0.56389	0.266329	-0.085755	0.166101	0.423635	0.404341	0.0798706	-0.106175	-0.187709	-0.144968	0.0517692	6.46692e-06	-0.168662	-0.117804	-0.126857	-0.0990917	-0.108976	-0.104833	0.181785	0.161337	0.12778	0.127145	-0.0921762	0.0789787	0.199313	0.126233	0.274456	0.0871318	-0.0511564	0.0130577	-0.0299077	-0.0949579	-0.092643	-0.122033	-0.137722	-0.0460947	-0.0907495	-0.076082	-0.137562	-0.0880015	0.00158536	-0.0678918	0.287833	0.923587	0.909796
21	-0.0541606	5.66979e-06	-0.0942291	0.379313	0.686448	0.390889	-0.0195967	0.231752	0.440059	0.423173	0.137989	-0.102152	-0.185005	-0.0751945	0.115867	-0.00839676	-0.186218	-0.135762	-0.107819	-0.0596183	-0.085734	-0.0905265	0.176074	0.11924	0.0465912	0.0947904	-0.0904902	0.0492607	0.162866	0.0541742	0.262003	0.0891507	-0.0796093	-0.0414431	-0.00897714	-0.0936347	-0.105514	-0.0758916	-0.108372	-0.0339624	-0.0826723	-0.0457001	-0.109385	-0.0488815	0.0890645	-0.0240651	0.351182	0.901119	0.806051
22	-0.110331	0.0662806	-0.0791451	0.339364	0.771729	0.502807	0.0401933	0.307991	0.459838	0.437374	0.203387	-0.0897725	-0.189519	-0.0388167	0.157582	0.0199921	-0.178282	-0.15862	-0.0934122	-0.0386883	-0.0615308	-0.0953849	0.154776	0.0841774	-0.0368534	0.0882554	-0.0797897	-0.00701289	0.149464	-0.0202931	0.273658	0.110434	-0.0936545	-0.0993347	-0.0201086	-0.0529523	-0.105028	-0.0250509	-0.0807257	-0.0217502	-0.0895106	-0.000452174	-0.0561021	-0.0179367	0.146162	0.00389313	0.374589	0.822703	0.723521
23	-0.147932	0.11856	-0.0243275	0.29275	0.821521	0.542297	0.0895963	0.373616	0.492687	0.443854	0.269431	-0.08442	-0.192016	-0.0101664	0.192018	0.0483826	-0.159133	-0.178473	-0.073886	-0.0295565	-0.0417718	-0.0759067	0.139267	0.0358709	-0.0981409	0.0653418	-0.0741357	-0.0576236	0.13752	-0.0549064	0.294801	0.100441	-0.107295	-0.145958	-0.0508571	-0.00697919	-0.0705976	0.0334664	-0.0481088	-0.00608873	-0.0891486	0.0464086	0.0110095	0.026347	0.160578	0.0429331	0.415503	0.734479	0.622276
24	-0.144085	0.151407	0.0494924	0.253954	0.839298	0.49952	0.13833	0.413974	0.517318	0.456791	0.324658	-0.0879547	-0.188085	0.0189633	0.219127	0.0779889	-0.137717	-0.187815	-0.0499574	-0.0306229	-0.0260699	-0.0300778	0.128677	-0.0334178	-0.129883	0.0276413	-0.0827135	-0.0968444	0.116808	-0.0271008	0.318458	0.0655245	-0.12996	-0.173354	-0.0948998	0.0492445	2.67596e-05	0.0909169	-0.0118227	0.00905127	-0.0687139	0.085032	0.0885594	0.0757752	0.139679	0.0862038	0.465935	0.613354	0.535577
25	-0.132058	0.165048	0.116871	0.188694	0.804121	0.41462	0.144346	0.380438	0.54405	0.489811	0.356663	-0.0909754	-0.194503	0.0148749	0.244475	0.119889	-0.102364	-0.201208	-0.0430538	-0.0627358	-0.013457	0.00733494	0.127805	-0.0918025	-0.142179	-0.000175472	-0.0856591	-0.14372	0.12215	0.0438412	0.347648	0.0360444	-0.144042	-0.168717	-0.150215	0.0982459	0.0803265	0.113781	-0.00234964	0.0355429	-0.0370191	0.0857203	0.147383	0.0830815	0.0767298	0.113314	0.445647	0.537718	0.49801
26	-0.110294	0.155156	0.164549	0.14227	0.73782	0.301236	0.124813	0.300754	0.561755	0.526573	0.348929	-0.0983989	-0.190873	0.0104512	0.264101	0.142501	-0.0680891	-0.212712	-0.0493429	-0.103407	-0.013827	0.045399	0.133536	-0.14213	-0.141775	-0.0340463	-0.0750113	-0.173122	0.119709	0.155979	0.365403	0.013408	-0.146829	-0.154037	-0.193249	0.133087	0.166849	0.101108	-0.010837	0.0624354	0.00149238	0.0471235	0.180543	0.0711316	0.00588622	0.125258	0.400915	0.491168	0.476512
27	-0.0869115	0.10974	0.19894	0.115892	0.639712	0.202007	0.0807024	0.196429	0.55306	0.570693	0.333974	-0.0841581	-0.175764	-0.0086064	0.273196	0.147911	-0.0180481	-0.218487	-0.0704702	-0.133369	-0.0283493	0.0921014	0.133603	-0.165117	-0.129994	-0.0845837	-0.0474086	-0.190754	0.0898414	0.276894	0.369907	0.0328551	-0.12611	-0.141784	-0.212397	0.138016	0.260601	0.0727107	-0.0270519	0.0885375	0.0387573	-0.0202133	0.2005	0.0689676	-0.0650341	0.14471	0.313526	0.486213	0.444415
28	-0.0517626	0.0749658	0.198242	0.164041	0.532788	0.0690866	0.0413363	0.10631	0.567849	0.603336	0.241035	-0.0837916	-0.129052	0.0108716	0.267993	0.119775	-0.00748015	-0.221425	-0.0895518	-0.142727	-0.0267625	0.123552	0.125115	-0.180623	-0.117888	-0.122378	-0.0326197	-0.162697	0.0821711	0.437161	0.343671	0.0408489	-0.115611	-0.116527	-0.203663	0.18053	0.320602	0.00944244	-0.038411	0.103591	0.0554711	-0.0835056	0.194027	0.0319272	-0.0799406	0.129059	0.272582	0.46717	0.414339
29	-0.0611095	0.0515872	0.190546	0.210037	0.463159	0.00485291	-0.013462	0.0326854	0.570289	0.618388	0.170896	-0.0749622	-0.081217	0.024282	0.255981	0.0807205	-0.00296635	-0.227001	-0.100881	-0.131926	-0.0296171	0.13211	0.100227	-0.170522	-0.104223	-0.15857	0.00163229	-0.12402	0.0672328	0.531834	0.349572	0.0538109	-0.076915	-0.103235	-0.17586	0.177801	0.358022	-0.0595288	-0.0700612	0.105579	0.0601522	-0.152845	0.155826	-0.00272511	-0.0729946	0.100492	0.228576	0.46731	0.404169
30	-0.068096	0.00564751	0.174467	0.263577	0.403328	-0.0374804	-0.0760783	-0.026637	0.506708	0.663057	0.139812	-0.0675265	-0.0342103	0.0196711	0.22485	0.0463448	0.00787974	-0.225391	-0.116251	-0.101541	-0.0419076	0.151198	0.059992	-0.147129	-0.0849284	-0.19827	0.0233287	-0.0741171	0.0375893	0.574898	0.36385	0.0929739	-0.0357758	-0.0879492	-0.130362	0.15314	0.376914	-0.0991993	-0.113853	0.0987859	0.0548696	-0.216233	0.109798	-0.0268727	-0.0634998	0.0924172	0.168979	0.46384	0.394013
contact 13
	time
[truncated: 31 more rows]
[truncated: 12 more columns]
