# Supplementary material for: The human thalamus orchestrates neocortical oscillations during NREM sleep
Source: Nat Commun. 2022 Sep 5;13:5231. doi: 10.1038/s41467-022-32840-w (PMC9445182; doi:10.1038/s41467-022-32840-w)
Supplement: Supplementary file 4 — Source Data [file 41467_2022_32840_MOESM4_ESM.zip › source_data_suppl_fig4.xlsx]

## Sheet: Figure4_a
example event where SOs are present in scalp EEG recordings (average referenced including scalp EEG electrodes only, as in the main analyses) but not in the bipolar referenced ANT recordings
time	-4	-3.99609	-3.99219	-3.98828	-3.98438	-3.98047	-3.97656	-3.97266	-3.96875	-3.96484	-3.96094	-3.95703	-3.95312	-3.94922	-3.94531	-3.94141	-3.9375	-3.93359	-3.92969	-3.92578	-3.92188	-3.91797	-3.91406	-3.91016	-3.90625	-3.90234	-3.89844	-3.89453	-3.89062	-3.88672	-3.88281	-3.87891	-3.875	-3.87109	-3.86719	-3.86328	-3.85938	-3.85547	-3.85156	-3.84766	-3.84375	-3.83984	-3.83594	-3.83203	-3.82812	-3.82422	-3.82031	-3.81641	-3.8125
scalp	2.99966	-5.0249	-11.2419	-14.528	-14.8739	-13.2305	-10.9621	-9.22396	-8.56973	-8.9145	-9.77286	-10.584	-10.9639	-10.8163	-10.3089	-9.75598	-9.4649	-9.60862	-10.1747	-11.0002	-11.8564	-12.535	-12.9059	-12.9432	-12.7223	-12.3873	-12.0896	-11.925	-11.9046	-11.9766	-12.0829	-12.2066	-12.3809	-12.6585	-13.0656	-13.5698	-14.0802	-14.4839	-14.703	-14.742	-14.6953	-14.7032	-14.8781	-15.2423	-15.7123	-16.1385	-16.3758	-16.3479	-16.0738
ANT	-3.05661	-3.5749	-3.93111	-4.01036	-3.79217	-3.36132	-2.8704	-2.46944	-2.24547	-2.20493	-2.29464	-2.43171	-2.52453	-2.49212	-2.29354	-1.957	-1.58207	-1.30143	-1.2191	-1.36004	-1.65601	-1.97056	-2.15103	-2.08939	-1.76945	-1.27584	-0.752372	-0.325757	-0.0363539	0.182169	0.46167	0.920941	1.59318	2.39649	3.16101	3.69986	3.8915	3.73495	3.35091	2.9287	2.64639	2.6037	2.79674	3.13927	3.5134	3.82251	4.02346	4.12754	4.1752
[truncated: 2,000 more columns]

## Sheet: Figure4_b
same event as in (a) using a common average reference that includes both scalp EEG and ANT recordings
time	-4	-3.99609	-3.99219	-3.98828	-3.98438	-3.98047	-3.97656	-3.97266	-3.96875	-3.96484	-3.96094	-3.95703	-3.95312	-3.94922	-3.94531	-3.94141	-3.9375	-3.93359	-3.92969	-3.92578	-3.92188	-3.91797	-3.91406	-3.91016	-3.90625	-3.90234	-3.89844	-3.89453	-3.89062	-3.88672	-3.88281	-3.87891	-3.875	-3.87109	-3.86719	-3.86328	-3.85938	-3.85547	-3.85156	-3.84766	-3.84375	-3.83984	-3.83594	-3.83203	-3.82812	-3.82422	-3.82031	-3.81641	-3.8125
scalp	5.14215	-2.01567	-7.83134	-11.4953	-12.987	-12.9527	-12.3127	-11.8317	-11.8632	-12.339	-12.9389	-13.3141	-13.2577	-12.7717	-12.0359	-11.3136	-10.8458	-10.7741	-11.1163	-11.7854	-12.6329	-13.4995	-14.2617	-14.8668	-15.3407	-15.7638	-16.2217	-16.7601	-17.3694	-18.0068	-18.6374	-19.2647	-19.9302	-20.6819	-21.5303	-22.4216	-23.2451	-23.8797	-24.2565	-24.4056	-24.4564	-24.5852	-24.9328	-25.5336	-26.2934	-27.0286	-27.5464	-27.7238	-27.55
ANT	-1.45376	-4.16044	-5.26053	-3.79945	0.165639	5.64741	11.1985	15.5273	17.9551	18.5242	17.7814	16.4203	14.9829	13.7193	12.6029	11.4496	10.0852	8.49276	6.86888	5.55468	4.88118	5.02781	5.97508	7.55771	9.56106	11.798	14.1409	16.5163	18.8749	21.154	23.2511	25.0367	26.4107	27.3691	28.0318	28.5989	29.2565	30.0863	31.0368	31.9726	32.7745	33.4274	34.0403	34.7771	35.7365	36.8527	37.8849	38.5111	38.4777
[truncated: 2,000 more columns]

## Sheet: Figure_4c
ERP for events where SOs are present in scalp EEG recordings but not in the bipolar referenced ANT recordings
scalp
	time
	-4	-3.99609	-3.99219	-3.98828	-3.98438	-3.98047	-3.97656	-3.97266	-3.96875	-3.96484	-3.96094	-3.95703	-3.95312	-3.94922	-3.94531	-3.94141	-3.9375	-3.93359	-3.92969	-3.92578	-3.92188	-3.91797	-3.91406	-3.91016	-3.90625	-3.90234	-3.89844	-3.89453	-3.89062	-3.88672	-3.88281	-3.87891	-3.875	-3.87109	-3.86719	-3.86328	-3.85938	-3.85547	-3.85156	-3.84766	-3.84375	-3.83984	-3.83594	-3.83203	-3.82812	-3.82422	-3.82031	-3.81641	-3.8125
voltage	0.200986	-0.654736	-1.33239	-1.71998	-1.81146	-1.69213	-1.48723	-1.30388	-1.19491	-1.1564	-1.15087	-1.1382	-1.09799	-1.03659	-0.979958	-0.958433	-0.991019	-1.07635	-1.19405	-1.31474	-1.41254	-1.47339	-1.49652	-1.49057	-1.4679	-1.43956	-1.41182	-1.38481	-1.35362	-1.31156	-1.25387	-1.18001	-1.09357	-1.00062	-0.907903	-0.821533	-0.746434	-0.686287	-0.643841	-0.621205	-0.619522	-0.637764	-0.671254	-0.711141	-0.745726	-0.763501	-0.756699	-0.723833	-0.670127
intracranial
	time
	-4	-3.99609	-3.99219	-3.98828	-3.98438	-3.98047	-3.97656	-3.97266	-3.96875	-3.96484	-3.96094	-3.95703	-3.95312	-3.94922	-3.94531	-3.94141	-3.9375	-3.93359	-3.92969	-3.92578	-3.92188	-3.91797	-3.91406	-3.91016	-3.90625	-3.90234	-3.89844	-3.89453	-3.89062	-3.88672	-3.88281	-3.87891	-3.875	-3.87109	-3.86719	-3.86328	-3.85938	-3.85547	-3.85156	-3.84766	-3.84375	-3.83984	-3.83594	-3.83203	-3.82812	-3.82422	-3.82031	-3.81641	-3.8125
voltage	0.0934481	0.0648933	0.0422945	0.0282407	0.0208966	0.0165106	0.0129522	0.0115829	0.0165186	0.0321265	0.06014	0.0976007	0.136716	0.16734	0.181441	0.177203	0.160016	0.13949	0.124355	0.118422	0.119654	0.122195	0.119694	0.108242	0.0879197	0.0625524	0.0378403	0.0186698	0.00695335	0.00110864	-0.00269849	-0.00843634	-0.0183717	-0.0321979	-0.047204	-0.0592782	-0.0644766	-0.0607522	-0.0492182	-0.0343074	-0.0225404	-0.0202012	-0.0307528	-0.0531022	-0.0816752	-0.108586	-0.127115	-0.134839	-0.134726
[truncated: 2,000 more columns]

## Sheet: Figure_4d
ERP for events where SOs are present in scalp EEG recordings (average referenced including scalp EEG electrodes only, as in the main analyses) but not in the bipolar referenced ANT using a using a common average reference recordings
scalp
	time
	-4	-3.99609	-3.99219	-3.98828	-3.98438	-3.98047	-3.97656	-3.97266	-3.96875	-3.96484	-3.96094	-3.95703	-3.95312	-3.94922	-3.94531	-3.94141	-3.9375	-3.93359	-3.92969	-3.92578	-3.92188	-3.91797	-3.91406	-3.91016	-3.90625	-3.90234	-3.89844	-3.89453	-3.89062	-3.88672	-3.88281	-3.87891	-3.875	-3.87109	-3.86719	-3.86328	-3.85938	-3.85547	-3.85156	-3.84766	-3.84375	-3.83984	-3.83594	-3.83203	-3.82812	-3.82422	-3.82031	-3.81641	-3.8125
voltage	0.636093	0.177108	-0.187506	-0.400055	-0.462983	-0.429763	-0.374771	-0.35961	-0.411875	-0.523049	-0.661865	-0.793732	-0.8968	-0.969055	-1.0255	-1.08843	-1.17588	-1.2935	-1.43276	-1.57531	-1.70066	-1.79377	-1.84982	-1.87547	-1.88627	-1.90143	-1.93743	-2.00275	-2.09557	-2.20513	-2.31592	-2.41287	-2.48587	-2.53244	-2.5581	-2.57427	-2.59422	-2.62826	-2.67983	-2.74425	-2.81077	-2.86728	-2.90573	-2.92582	-2.93531	-2.9465	-2.97055	-3.01209	-3.06663
intracranial
	time
	-4	-3.99609	-3.99219	-3.98828	-3.98438	-3.98047	-3.97656	-3.97266	-3.96875	-3.96484	-3.96094	-3.95703	-3.95312	-3.94922	-3.94531	-3.94141	-3.9375	-3.93359	-3.92969	-3.92578	-3.92188	-3.91797	-3.91406	-3.91016	-3.90625	-3.90234	-3.89844	-3.89453	-3.89062	-3.88672	-3.88281	-3.87891	-3.875	-3.87109	-3.86719	-3.86328	-3.85938	-3.85547	-3.85156	-3.84766	-3.84375	-3.83984	-3.83594	-3.83203	-3.82812	-3.82422	-3.82031	-3.81641	-3.8125
voltage	0.302508	-0.246957	-0.673465	-0.899023	-0.918967	-0.792968	-0.610149	-0.448445	-0.348319	-0.309858	-0.308303	-0.315183	-0.31357	-0.302766	-0.293968	-0.301335	-0.333144	-0.386904	-0.450386	-0.507536	-0.545545	-0.559069	-0.550069	-0.524731	-0.490027	-0.451406	-0.411639	-0.370518	-0.325454	-0.273044	-0.210983	-0.139288	-0.0603762	0.0216085	0.101502	0.173691	0.232821	0.274749	0.297442	0.30141	0.289615	0.267033	0.239969	0.215085	0.198211	0.193289	0.201869	0.223243	0.254901
SO phase
scalp		SO-number
		1	2	3	4	5	6	7	8	9	10	11	12	13	14	15	16	17	18	19	20	21	22	23	24	25	26	27	28	29	30	31	32	33	34	35	36	37	38	39	40	41	42	43	44	45	46	47	48
	phase	-2.22323	2.71364	-3.05101	-3.06137	-2.88272	2.7886	-2.98079	3.05656	-2.81879	-3.09117	3.12799	3.10161	-2.19434	-2.91901	-3.02957	-2.21773	-3.03842	2.87761	3.03393	3.11414	3.04307	2.86016	-1.64812	2.74142	2.60226	2.93005	2.91575	2.8815	-3.13373	2.85352	2.98936	2.62146	-2.58242	3.06309	2.95226	-2.14947	-2.97219	3.06145	-3.0235	-2.95042	-2.82985	2.90205	2.82198	2.51402	2.87155	-3.13094	2.6077	2.35889
intracranial
		SO-number
		1	2	3	4	5	6	7	8	9	10	11	12	13	14	15	16	17	18	19	20	21	22	23	24	25	26	27	28	29	30	31	32	33	34	35	36	37	38	39	40	41	42	43	44	45	46	47	48
	phase	1.42781	-0.969735	0.406487	0.417761	0.181007	-1.67945	1.39528	-0.789628	0.232993	0.190695	0.121586	0.240812	1.47444	0.124257	1.06836	2.12608	-2.95344	-2.60992	-0.0999917	0.166717	0.0176667	-1.27244	2.2364	-0.853422	-1.27846	-0.173868	-0.222142	-0.791126	-0.23057	-0.475709	-1.75086	-2.05852	2.35227	-0.942117	0.278176	1.59276	-1.47157	0.140497	-2.92327	0.32546	1.17904	-0.225575	2.68016	-1.43745	-0.846571	2.34731	-2.43046	-1.77726
[truncated: 2,000 more columns]
