# Supplementary material for: The human thalamus orchestrates neocortical oscillations during NREM sleep
Source: Nat Commun. 2022 Sep 5;13:5231. doi: 10.1038/s41467-022-32840-w (PMC9445182; doi:10.1038/s41467-022-32840-w)
Supplement: Supplementary file 4 — Source Data [file 41467_2022_32840_MOESM4_ESM.zip › source_data_suppl_fig5.xlsx]

## Sheet: Figure_5a
Occurrence probabilities of full ANT spindle peaks relative to neocortical spindle peaks
	time
contact pair	-1.5	-1.45	-1.4	-1.35	-1.3	-1.25	-1.2	-1.15	-1.1	-1.05	-1	-0.95	-0.9	-0.85	-0.8	-0.75	-0.7	-0.65	-0.6	-0.55	-0.5	-0.45	-0.4	-0.35	-0.3	-0.25	-0.2	-0.15	-0.1	-0.05	0	0.05	0.1	0.15	0.2	0.25	0.3	0.35	0.4	0.45	0.5	0.55	0.6	0.65	0.7	0.75	0.8	0.85	0.9
1	1.21317	1.55979	2.16638	1.38648	1.12652	1.38648	0.779896	0.606586	1.03986	0.953206	0.866551	0.606586	0.866551	0.259965	0.0866551	0.17331	0.17331	0.259965	0.0866551	0.34662	0.34662	0.259965	0.693241	0.519931	0.779896	1.47314	1.12652	4.15945	8.92548	19.6707	15.338	5.45927	1.99307	1.12652	0.606586	0.259965	0.0866551	0	0.259965	0.17331	0.17331	0.0866551	0.17331	0.259965	0.259965	0.17331	0.519931	0.693241	0.779896
2	1.84758	0.692841	0	1.15473	2.07852	2.07852	1.15473	2.07852	1.38568	0.230947	1.38568	2.54042	2.07852	2.07852	1.15473	1.61663	1.15473	0.923788	1.15473	1.38568	1.38568	1.84758	1.15473	2.30947	1.38568	2.30947	3.69515	3.4642	3.69515	4.15704	2.54042	2.30947	2.07852	2.30947	2.30947	1.84758	2.07852	0.923788	0.692841	0.230947	0.461894	1.38568	1.61663	2.30947	0.692841	1.38568	1.15473	1.61663	1.15473
3	1.36816	2.23881	2.23881	1.61692	1.24378	2.61194	1.86567	0.621891	0.746269	1.49254	2.11443	2.73632	1.36816	1.86567	1.24378	1.36816	0.995025	1.24378	1.36816	1.49254	0.995025	0.497512	0.373134	0.870647	0.248756	0.373134	0.995025	1.1194	4.10448	3.9801	5.34826	4.60199	2.8607	3.10945	2.98507	1.86567	1.99005	2.36318	1.36816	1.1194	0.746269	0.995025	1.1194	1.24378	1.36816	1.24378	1.74129	0.870647	1.36816
4	0.671141	1.566	0.671141	1.566	1.78971	1.11857	2.01342	1.78971	2.01342	1.566	1.566	1.566	1.566	2.46085	0.894855	0.894855	0.671141	0.447427	0.447427	0.447427	0.223714	0	0.223714	0.223714	0.223714	0.671141	0.671141	0.671141	3.80313	4.47427	8.50112	13.1991	8.72483	7.38255	4.47427	0.894855	0.223714	0.223714	0.671141	0.447427	0.447427	0	0.223714	0.223714	0.894855	0.894855	1.11857	0.671141	1.11857
5	1.27551	1.65816	1.53061	1.53061	0.892857	2.42347	2.16837	2.16837	2.04082	2.29592	1.53061	2.04082	2.04082	0.637755	1.40306	0.892857	0.765306	0.510204	0.382653	0.765306	0.255102	0.892857	0.510204	0.382653	0.127551	0.765306	1.78571	3.69898	4.97449	9.43878	7.90816	5.9949	3.06122	2.29592	1.40306	0.637755	0.255102	0.127551	0.382653	0.510204	0.765306	0.382653	0.510204	0.892857	0.765306	1.53061	0.892857	0.765306	1.53061
6	1.52027	1.18243	1.09797	1.26689	1.26689	1.09797	1.77365	1.85811	2.02703	1.85811	1.52027	1.60473	1.94257	1.52027	1.60473	1.09797	1.26689	1.09797	1.52027	1.09797	1.09797	0.760135	0.675676	1.01351	1.09797	1.68919	2.44932	2.87162	5.06757	5.32095	5.74324	3.96959	1.85811	2.95608	1.35135	2.61824	0.760135	0.844595	1.09797	1.01351	1.01351	0.844595	0.760135	0.760135	1.77365	1.26689	1.35135	1.35135	1.77365
7	1.51976	2.12766	1.36778	1.06383	0.911854	2.27964	1.21581	1.06383	1.21581	0.759878	1.06383	0.607903	0.607903	0.759878	0.455927	0.607903	0.607903	0.303951	0.759878	0.607903	1.21581	1.82371	2.27964	3.34347	2.73556	4.25532	4.40729	7.44681	7.59878	6.83891	5.47112	2.43161	1.21581	1.21581	0.759878	0.303951	0.607903	0.151976	0.607903	0.455927	0	1.51976	0.455927	1.06383	1.82371	0.759878	1.06383	1.06383	1.67173
8	1.43149	0.817996	1.43149	1.56783	1.09066	1.63599	1.29516	1.29516	1.43149	2.04499	1.77232	1.63599	1.63599	1.02249	1.22699	1.56783	1.02249	0.74983	0.954329	0.613497	1.36333	0.886162	0.613497	1.63599	1.36333	1.84049	3.27198	5.45331	6.54397	7.43013	4.36264	2.79482	1.56783	1.49966	1.29516	1.09066	1.02249	0.954329	1.09066	1.02249	0.817996	0.954329	1.15883	1.29516	2.18132	1.15883	1.29516	1.63599	1.02249
control events
	time
contact pair	-1.5	-1.45	-1.4	-1.35	-1.3	-1.25	-1.2	-1.15	-1.1	-1.05	-1	-0.95	-0.9	-0.85	-0.8	-0.75	-0.7	-0.65	-0.6	-0.55	-0.5	-0.45	-0.4	-0.35	-0.3	-0.25	-0.2	-0.15	-0.1	-0.05	0	0.05	0.1	0.15	0.2	0.25	0.3	0.35	0.4	0.45	0.5	0.55	0.6	0.65	0.7	0.75	0.8	0.85	0.9
1	1.3468	1.17845	1.17845	1.0101	1.0101	1.3468	1.0101	1.6835	1.6835	2.3569	1.51515	2.18855	1.0101	1.6835	2.0202	0.841751	1.85185	1.85185	2.3569	1.17845	2.0202	2.52525	2.86195	1.6835	1.51515	1.85185	1.6835	1.3468	1.3468	2.18855	2.18855	2.6936	2.3569	1.6835	1.85185	1.3468	1.17845	1.0101	1.17845	0.673401	2.3569	1.85185	1.51515	2.18855	2.52525	1.17845	1.85185	1.51515	1.3468
2	1.55039	1.55039	2.58398	2.84238	1.55039	2.32558	1.80879	1.29199	1.03359	0.258398	0.775194	2.06718	1.03359	2.32558	2.84238	1.55039	0.775194	0.775194	1.55039	2.32558	1.55039	1.55039	2.58398	2.58398	2.06718	0.775194	2.06718	1.29199	1.03359	1.29199	1.80879	1.29199	1.80879	1.55039	2.32558	1.29199	0.775194	2.32558	1.80879	2.32558	2.06718	2.06718	1.03359	1.80879	1.80879	1.55039	1.29199	2.58398	3.35917
3	2.02492	1.09034	1.55763	1.24611	2.80374	1.09034	1.55763	1.24611	1.09034	1.24611	2.64798	1.24611	2.33645	1.7134	2.18069	1.7134	2.33645	1.40187	1.7134	2.02492	3.11526	1.86916	1.24611	1.55763	1.40187	0.934579	2.02492	1.09034	2.02492	2.18069	1.24611	2.49221	1.86916	1.86916	2.02492	1.40187	3.42679	1.7134	1.40187	0.934579	1.55763	0.623053	1.55763	1.55763	1.55763	1.86916	1.40187	1.24611	1.86916
4	1.99203	1.59363	0.398406	0.796813	1.59363	1.59363	2.39044	0.398406	1.59363	1.99203	2.39044	0.796813	2.39044	0.398406	1.59363	0.398406	0	1.99203	0.796813	0.796813	1.19522	2.39044	3.18725	2.39044	2.39044	3.18725	0.796813	2.39044	2.39044	1.19522	2.78884	1.99203	1.59363	1.19522	1.19522	3.58566	3.58566	1.99203	1.99203	1.19522	2.78884	3.18725	1.59363	1.99203	1.19522	1.59363	1.59363	2.39044	1.19522
5	1.48423	1.48423	1.48423	2.04082	1.66976	1.66976	0.742115	1.2987	1.66976	1.66976	1.66976	1.48423	1.2987	1.11317	1.48423	2.22635	1.66976	1.66976	1.66976	1.11317	0.927644	0.927644	1.85529	2.5974	2.5974	2.04082	2.96846	1.2987	1.66976	2.22635	1.48423	3.15399	1.2987	0.927644	2.04082	2.41187	1.66976	1.11317	2.96846	0.556586	2.5974	1.85529	2.04082	2.22635	0.927644	2.22635	2.22635	1.66976	2.04082
6	1.3285	2.05314	1.3285	1.20773	1.57005	1.3285	1.69082	2.29469	2.17391	1.81159	1.57005	1.20773	1.08696	1.3285	1.57005	1.93237	2.17391	0.845411	2.77778	1.44928	1.20773	2.29469	1.08696	2.17391	2.05314	1.44928	2.05314	1.44928	1.44928	2.29469	2.77778	1.69082	1.57005	1.81159	2.53623	1.44928	1.57005	1.93237	2.05314	2.05314	1.93237	1.3285	1.69082	2.05314	1.20773	1.81159	1.20773	1.93237	1.81159
7	1.44928	1.44928	2.31884	1.15942	1.73913	1.73913	1.15942	1.44928	1.73913	0.869565	1.44928	1.15942	1.44928	2.02899	2.31884	1.44928	2.31884	2.6087	0.869565	1.15942	1.73913	1.44928	2.89855	2.31884	2.02899	1.44928	3.18841	2.6087	1.73913	1.15942	1.15942	1.15942	3.18841	1.44928	2.89855	2.31884	1.73913	0.289855	0.57971	0.57971	1.44928	0.57971	1.73913	2.02899	1.73913	0.869565	2.6087	1.15942	1.15942
8	2.17628	2.06746	1.08814	1.52339	2.06746	0.979325	1.19695	1.19695	1.41458	1.95865	1.95865	1.30577	1.63221	1.41458	2.28509	1.19695	1.41458	0.435256	1.19695	2.28509	1.74102	0.761697	0.979325	1.63221	2.93798	1.63221	1.52339	1.63221	2.39391	2.17628	2.39391	3.1556	2.06746	1.08814	1.84984	1.74102	2.50272	1.74102	0.870511	1.84984	2.28509	2.50272	1.30577	1.74102	1.52339	1.30577	1.63221	1.41458	0.108814
[truncated: 11 more columns]

## Sheet: Figure_5b
Occurrence probabilities of single ANT spindle peaks relative to neocortical spindle peaks
	time
contact pair	-1.5	-1.45	-1.4	-1.35	-1.3	-1.25	-1.2	-1.15	-1.1	-1.05	-1	-0.95	-0.9	-0.85	-0.8	-0.75	-0.7	-0.65	-0.6	-0.55	-0.5	-0.45	-0.4	-0.35	-0.3	-0.25	-0.2	-0.15	-0.1	-0.05	0	0.05	0.1	0.15	0.2	0.25	0.3	0.35	0.4	0.45	0.5	0.55	0.6	0.65	0.7	0.75	0.8	0.85	0.9
1	2.14067	0.917431	1.52905	1.22324	2.44648	3.0581	2.75229	1.22324	1.22324	1.83486	3.36391	1.22324	1.83486	0.917431	2.44648	2.44648	1.22324	0.30581	1.22324	2.44648	1.83486	1.52905	1.83486	1.52905	1.52905	3.36391	1.83486	2.44648	1.83486	1.83486	1.22324	0.30581	1.22324	1.83486	2.75229	2.44648	2.75229	1.83486	1.52905	0.917431	2.14067	2.75229	0.611621	0.30581	0.917431	1.83486	1.22324	1.83486	1.52905
2	1.55709	2.50865	1.81661	1.55709	1.98962	1.55709	1.7301	1.7301	1.12457	1.03806	1.98962	1.21107	0.951557	0.951557	1.21107	1.47059	1.12457	0.605536	1.03806	0.692042	0.865052	0.692042	0.259516	0.259516	0.519031	1.47059	1.38408	3.2872	7.17993	10.0346	7.09343	5.19031	2.33564	2.42215	1.55709	0.519031	0.432526	0.519031	0.259516	0.778547	0.432526	0.432526	0.519031	0.519031	0.951557	0.778547	1.12457	1.47059	1.03806
3	1.89432	1.89432	1.39581	2.19342	1.89432	1.59521	1.89432	0.697906	0.997009	2.29312	1.09671	1.69492	1.19641	1.29611	1.89432	1.49551	0.697906	0.997009	0.797607	1.19641	1.09671	1.09671	0.498504	0.897308	1.39581	1.39581	3.68893	3.58923	5.38385	4.68594	6.28116	2.99103	2.59222	2.09372	0.598205	0.997009	1.09671	0.897308	0.897308	0.997009	0.697906	1.29611	0.697906	0.797607	0.897308	1.79462	1.39581	1.39581	1.29611
4	1.31579	1.21457	0.809717	1.82186	2.32794	1.82186	1.92308	1.31579	1.31579	2.42915	1.11336	1.72065	0.910931	1.61943	1.11336	1.11336	1.92308	1.82186	1.417	1.31579	1.417	1.72065	1.21457	0.809717	1.31579	1.51822	1.11336	1.61943	2.42915	3.64372	4.35223	4.25101	2.73279	3.94737	2.83401	2.22672	1.92308	1.417	1.21457	1.31579	1.82186	1.01215	1.51822	0.910931	1.01215	1.417	1.51822	1.31579	1.01215
control events
	time
contact pair	-1.5	-1.45	-1.4	-1.35	-1.3	-1.25	-1.2	-1.15	-1.1	-1.05	-1	-0.95	-0.9	-0.85	-0.8	-0.75	-0.7	-0.65	-0.6	-0.55	-0.5	-0.45	-0.4	-0.35	-0.3	-0.25	-0.2	-0.15	-0.1	-0.05	0	0.05	0.1	0.15	0.2	0.25	0.3	0.35	0.4	0.45	0.5	0.55	0.6	0.65	0.7	0.75	0.8	0.85	0.9
1	0.406504	2.03252	1.21951	0.813008	1.62602	1.62602	2.03252	1.21951	0.813008	2.03252	3.25203	2.03252	1.21951	2.03252	2.84553	2.03252	2.03252	1.21951	2.03252	3.25203	1.62602	0.813008	2.03252	1.21951	0.813008	2.03252	2.43902	1.21951	2.43902	1.62602	2.03252	1.21951	1.62602	2.03252	1.21951	1.21951	2.03252	0.406504	2.43902	1.21951	1.62602	1.62602	1.62602	1.21951	0.406504	1.21951	1.21951	0.813008	3.25203
2	1.77839	2.05198	1.23119	2.32558	2.18878	2.05198	1.36799	1.36799	1.77839	1.77839	1.64159	1.09439	1.36799	1.36799	1.36799	2.05198	2.05198	1.23119	1.64159	1.23119	1.64159	1.77839	1.23119	2.05198	1.77839	2.05198	0.820793	1.09439	1.36799	1.91518	2.73598	1.36799	1.09439	1.64159	1.64159	1.91518	2.46238	1.36799	1.91518	2.73598	1.64159	1.64159	0.957592	2.18878	1.50479	1.77839	2.05198	1.09439	1.77839
3	2.27618	1.36571	1.06222	2.42792	1.6692	1.97269	1.06222	2.42792	1.36571	1.51745	1.36571	1.06222	1.06222	1.97269	0.91047	1.82094	1.06222	1.97269	1.6692	2.12443	1.97269	1.06222	0.455235	2.57967	1.51745	1.6692	1.6692	2.27618	1.51745	1.97269	2.73141	1.21396	2.27618	1.51745	1.82094	2.57967	2.57967	1.51745	1.82094	1.82094	1.36571	0.91047	1.6692	1.36571	1.97269	1.6692	1.51745	1.21396	1.82094
4	1.94805	1.68831	1.03896	1.55844	1.94805	0.779221	1.81818	1.68831	1.55844	1.42857	1.68831	1.2987	2.46753	1.2987	1.42857	1.16883	1.42857	1.68831	1.55844	2.07792	2.33766	2.46753	1.68831	1.81818	1.81818	2.72727	2.20779	1.55844	2.07792	0.909091	0.909091	1.94805	2.07792	2.72727	2.20779	1.81818	1.2987	1.16883	2.07792	1.2987	0.779221	1.94805	1.2987	1.55844	1.16883	2.07792	0.909091	1.55844	1.81818
[truncated: 11 more columns]

## Sheet: Figure_5c
Occurrence probabilities of full ANT spindle peaks relative to neocortical spindle peaks
	time
contact pair	-1.5	-1.45	-1.4	-1.35	-1.3	-1.25	-1.2	-1.15	-1.1	-1.05	-1	-0.95	-0.9	-0.85	-0.8	-0.75	-0.7	-0.65	-0.6	-0.55	-0.5	-0.45	-0.4	-0.35	-0.3	-0.25	-0.2	-0.15	-0.1	-0.05	0	0.05	0.1	0.15	0.2	0.25	0.3	0.35	0.4	0.45	0.5	0.55	0.6	0.65	0.7	0.75	0.8	0.85	0.9
1	1.21317	1.55979	2.16638	1.38648	1.12652	1.38648	0.779896	0.606586	1.03986	0.953206	0.866551	0.606586	0.866551	0.259965	0.0866551	0.17331	0.17331	0.259965	0.0866551	0.34662	0.34662	0.259965	0.693241	0.519931	0.779896	1.47314	1.12652	4.15945	8.92548	19.6707	15.338	5.45927	1.99307	1.12652	0.606586	0.259965	0.0866551	0	0.259965	0.17331	0.17331	0.0866551	0.17331	0.259965	0.259965	0.17331	0.519931	0.693241	0.779896
2	1.84758	0.692841	0	1.15473	2.07852	2.07852	1.15473	2.07852	1.38568	0.230947	1.38568	2.54042	2.07852	2.07852	1.15473	1.61663	1.15473	0.923788	1.15473	1.38568	1.38568	1.84758	1.15473	2.30947	1.38568	2.30947	3.69515	3.4642	3.69515	4.15704	2.54042	2.30947	2.07852	2.30947	2.30947	1.84758	2.07852	0.923788	0.692841	0.230947	0.461894	1.38568	1.61663	2.30947	0.692841	1.38568	1.15473	1.61663	1.15473
3	1.36816	2.23881	2.23881	1.61692	1.24378	2.61194	1.86567	0.621891	0.746269	1.49254	2.11443	2.73632	1.36816	1.86567	1.24378	1.36816	0.995025	1.24378	1.36816	1.49254	0.995025	0.497512	0.373134	0.870647	0.248756	0.373134	0.995025	1.1194	4.10448	3.9801	5.34826	4.60199	2.8607	3.10945	2.98507	1.86567	1.99005	2.36318	1.36816	1.1194	0.746269	0.995025	1.1194	1.24378	1.36816	1.24378	1.74129	0.870647	1.36816
4	0.671141	1.566	0.671141	1.566	1.78971	1.11857	2.01342	1.78971	2.01342	1.566	1.566	1.566	1.566	2.46085	0.894855	0.894855	0.671141	0.447427	0.447427	0.447427	0.223714	0	0.223714	0.223714	0.223714	0.671141	0.671141	0.671141	3.80313	4.47427	8.50112	13.1991	8.72483	7.38255	4.47427	0.894855	0.223714	0.223714	0.671141	0.447427	0.447427	0	0.223714	0.223714	0.894855	0.894855	1.11857	0.671141	1.11857
5	1.27551	1.65816	1.53061	1.53061	0.892857	2.42347	2.16837	2.16837	2.04082	2.29592	1.53061	2.04082	2.04082	0.637755	1.40306	0.892857	0.765306	0.510204	0.382653	0.765306	0.255102	0.892857	0.510204	0.382653	0.127551	0.765306	1.78571	3.69898	4.97449	9.43878	7.90816	5.9949	3.06122	2.29592	1.40306	0.637755	0.255102	0.127551	0.382653	0.510204	0.765306	0.382653	0.510204	0.892857	0.765306	1.53061	0.892857	0.765306	1.53061
6	1.52027	1.18243	1.09797	1.26689	1.26689	1.09797	1.77365	1.85811	2.02703	1.85811	1.52027	1.60473	1.94257	1.52027	1.60473	1.09797	1.26689	1.09797	1.52027	1.09797	1.09797	0.760135	0.675676	1.01351	1.09797	1.68919	2.44932	2.87162	5.06757	5.32095	5.74324	3.96959	1.85811	2.95608	1.35135	2.61824	0.760135	0.844595	1.09797	1.01351	1.01351	0.844595	0.760135	0.760135	1.77365	1.26689	1.35135	1.35135	1.77365
7	1.51976	2.12766	1.36778	1.06383	0.911854	2.27964	1.21581	1.06383	1.21581	0.759878	1.06383	0.607903	0.607903	0.759878	0.455927	0.607903	0.607903	0.303951	0.759878	0.607903	1.21581	1.82371	2.27964	3.34347	2.73556	4.25532	4.40729	7.44681	7.59878	6.83891	5.47112	2.43161	1.21581	1.21581	0.759878	0.303951	0.607903	0.151976	0.607903	0.455927	0	1.51976	0.455927	1.06383	1.82371	0.759878	1.06383	1.06383	1.67173
8	1.43149	0.817996	1.43149	1.56783	1.09066	1.63599	1.29516	1.29516	1.43149	2.04499	1.77232	1.63599	1.63599	1.02249	1.22699	1.56783	1.02249	0.74983	0.954329	0.613497	1.36333	0.886162	0.613497	1.63599	1.36333	1.84049	3.27198	5.45331	6.54397	7.43013	4.36264	2.79482	1.56783	1.49966	1.29516	1.09066	1.02249	0.954329	1.09066	1.02249	0.817996	0.954329	1.15883	1.29516	2.18132	1.15883	1.29516	1.63599	1.02249
Occurrence probabilities of single ANT spindle peaks relative to neocortical spindle peaks
	time
contact pair	-1.5	-1.45	-1.4	-1.35	-1.3	-1.25	-1.2	-1.15	-1.1	-1.05	-1	-0.95	-0.9	-0.85	-0.8	-0.75	-0.7	-0.65	-0.6	-0.55	-0.5	-0.45	-0.4	-0.35	-0.3	-0.25	-0.2	-0.15	-0.1	-0.05	0	0.05	0.1	0.15	0.2	0.25	0.3	0.35	0.4	0.45	0.5	0.55	0.6	0.65	0.7	0.75	0.8	0.85	0.9
1	2.14067	0.917431	1.52905	1.22324	2.44648	3.0581	2.75229	1.22324	1.22324	1.83486	3.36391	1.22324	1.83486	0.917431	2.44648	2.44648	1.22324	0.30581	1.22324	2.44648	1.83486	1.52905	1.83486	1.52905	1.52905	3.36391	1.83486	2.44648	1.83486	1.83486	1.22324	0.30581	1.22324	1.83486	2.75229	2.44648	2.75229	1.83486	1.52905	0.917431	2.14067	2.75229	0.611621	0.30581	0.917431	1.83486	1.22324	1.83486	1.52905
2	1.55709	2.50865	1.81661	1.55709	1.98962	1.55709	1.7301	1.7301	1.12457	1.03806	1.98962	1.21107	0.951557	0.951557	1.21107	1.47059	1.12457	0.605536	1.03806	0.692042	0.865052	0.692042	0.259516	0.259516	0.519031	1.47059	1.38408	3.2872	7.17993	10.0346	7.09343	5.19031	2.33564	2.42215	1.55709	0.519031	0.432526	0.519031	0.259516	0.778547	0.432526	0.432526	0.519031	0.519031	0.951557	0.778547	1.12457	1.47059	1.03806
3	1.89432	1.89432	1.39581	2.19342	1.89432	1.59521	1.89432	0.697906	0.997009	2.29312	1.09671	1.69492	1.19641	1.29611	1.89432	1.49551	0.697906	0.997009	0.797607	1.19641	1.09671	1.09671	0.498504	0.897308	1.39581	1.39581	3.68893	3.58923	5.38385	4.68594	6.28116	2.99103	2.59222	2.09372	0.598205	0.997009	1.09671	0.897308	0.897308	0.997009	0.697906	1.29611	0.697906	0.797607	0.897308	1.79462	1.39581	1.39581	1.29611
4	1.31579	1.21457	0.809717	1.82186	2.32794	1.82186	1.92308	1.31579	1.31579	2.42915	1.11336	1.72065	0.910931	1.61943	1.11336	1.11336	1.92308	1.82186	1.417	1.31579	1.417	1.72065	1.21457	0.809717	1.31579	1.51822	1.11336	1.61943	2.42915	3.64372	4.35223	4.25101	2.73279	3.94737	2.83401	2.22672	1.92308	1.417	1.21457	1.31579	1.82186	1.01215	1.51822	0.910931	1.01215	1.417	1.51822	1.31579	1.01215
[truncated: 11 more columns]

## Sheet: Figure_5d
Occurrence probabilities of full ANT SO down state peaks relative to scalp derived SO down state peaks
	time
contact pair	-1.5	-1.45	-1.4	-1.35	-1.3	-1.25	-1.2	-1.15	-1.1	-1.05	-1	-0.95	-0.9	-0.85	-0.8	-0.75	-0.7	-0.65	-0.6	-0.55	-0.5	-0.45	-0.4	-0.35	-0.3	-0.25	-0.2	-0.15	-0.1	-0.05	0	0.05	0.1	0.15	0.2	0.25	0.3	0.35	0.4	0.45	0.5	0.55	0.6	0.65	0.7	0.75	0.8	0.85	0.9
1	1.09632	0.939702	1.56617	0.783085	0.939702	1.17463	0.861394	1.01801	1.25294	0.704777	1.17463	0.783085	0.861394	1.25294	1.01801	1.40955	0.861394	1.72279	1.09632	1.17463	1.56617	1.8011	2.42756	1.48786	2.89742	2.66249	5.09005	3.91543	3.13234	6.49961	2.19264	2.81911	3.60219	1.64448	2.11433	2.42756	2.03602	1.64448	2.19264	1.09632	0.939702	1.17463	0.704777	1.56617	1.40955	0.939702	1.48786	0.704777	1.56617
2	0.570613	0.64194	0.85592	0.356633	0.927247	1.0699	0.570613	0.64194	1.0699	0.64194	0.784593	0.998573	1.14123	0.85592	0.784593	1.49786	1.35521	1.0699	1.85449	1.78317	1.78317	2.28245	2.63909	2.63909	4.13695	2.49643	3.63766	7.4893	2.21113	8.13124	4.77889	1.85449	1.85449	1.99715	2.42511	1.42653	1.92582	2.71041	1.49786	1.92582	1.92582	1.0699	1.28388	0.713267	0.998573	0.784593	0.64194	0.85592	1.21255
3	0.873786	0.873786	0.776699	0.776699	0.485437	0.970874	0.970874	1.65049	1.06796	1.35922	0.776699	0.873786	1.06796	1.35922	1.35922	0.970874	0.970874	1.16505	1.74757	1.16505	1.16505	1.26214	1.5534	1.5534	2.3301	2.81553	2.71845	3.98058	6.50485	2.71845	4.66019	4.75728	1.74757	3.8835	2.81553	1.74757	1.5534	1.26214	2.03883	1.65049	1.65049	1.5534	0.970874	1.74757	1.16505	0.970874	1.65049	1.35922	1.5534
4	0.303951	0	0	0.607903	0.607903	0.303951	1.82371	0	1.51976	0.911854	0.303951	1.51976	1.21581	0.911854	2.43161	0.607903	1.21581	1.21581	1.82371	1.21581	0.911854	1.82371	1.82371	2.73556	2.73556	4.86322	3.95137	2.12766	7.59878	1.82371	4.55927	6.07903	0.303951	6.38298	2.12766	1.82371	3.95137	0.911854	3.03951	1.21581	0.607903	1.51976	2.12766	0.607903	2.43161	0.607903	1.21581	1.82371	0.607903
5	0.900901	0.643501	1.4157	0.643501	1.1583	0.3861	0.1287	1.1583	0.900901	1.4157	1.1583	0.643501	1.0296	0.772201	1.4157	0.643501	1.4157	1.4157	1.287	1.9305	2.0592	1.287	2.4453	2.4453	3.3462	2.9601	3.4749	4.1184	2.3166	5.79151	5.40541	1.1583	3.861	2.574	2.0592	2.8314	0.514801	1.9305	1.6731	1.6731	1.5444	1.6731	0.643501	1.0296	2.0592	1.0296	1.6731	1.8018	1.6731
6	1.24851	0.832342	0.891795	1.12961	0.713436	1.36742	1.42687	0.832342	1.0107	0.951249	1.18906	1.12961	1.36742	0.951249	1.12961	1.84304	1.72414	1.54578	1.66468	1.48633	1.72414	2.19976	1.60523	2.43757	2.55648	2.25922	2.43757	1.07015	4.22117	1.84304	3.62663	2.79429	2.19976	2.19976	3.15101	2.9132	2.08086	2.49703	1.42687	1.42687	2.0214	2.14031	1.24851	1.66468	1.60523	1.78359	1.36742	1.66468	1.07015
7	1.08765	1.08765	1.21561	0.959693	1.34357	1.08765	1.21561	0.959693	0.895713	1.15163	0.895713	1.15163	1.08765	1.34357	1.21561	0.767754	1.02367	1.40755	1.40755	1.02367	1.40755	1.47153	1.91939	1.72745	1.53551	2.43122	3.51887	2.23928	3.00704	4.67051	2.4952	1.91939	2.36724	2.30326	2.68714	3.07102	2.23928	2.4952	2.36724	2.55918	1.98337	1.98337	1.34357	1.53551	1.85541	1.98337	1.08765	1.59949	1.53551
8	0.928314	1.08303	1.23775	1.70191	1.3409	0.979887	1.18618	0.928314	1.13461	0.928314	1.13461	1.54719	1.23775	0.876741	1.28932	1.28932	1.39247	1.39247	1.23775	1.80505	1.70191	1.59876	1.59876	1.39247	2.42393	1.28932	3.40382	0.928314	3.55854	3.50696	2.37236	5.62145	1.39247	4.74471	1.95977	2.99123	2.37236	2.11449	1.9082	2.4755	1.54719	1.59876	1.70191	1.13461	1.13461	0.979887	1.39247	1.08303	1.44404
control events
	time
contact pair	-1.5	-1.45	-1.4	-1.35	-1.3	-1.25	-1.2	-1.15	-1.1	-1.05	-1	-0.95	-0.9	-0.85	-0.8	-0.75	-0.7	-0.65	-0.6	-0.55	-0.5	-0.45	-0.4	-0.35	-0.3	-0.25	-0.2	-0.15	-0.1	-0.05	0	0.05	0.1	0.15	0.2	0.25	0.3	0.35	0.4	0.45	0.5	0.55	0.6	0.65	0.7	0.75	0.8	0.85	0.9
1	1.77165	1.27953	0.787402	2.06693	1.77165	0.984252	2.16535	1.77165	1.47638	2.26378	0.885827	1.67323	0.885827	1.87008	2.46063	0.885827	1.5748	2.75591	1.9685	2.06693	1.47638	2.3622	1.77165	1.27953	0.787402	1.67323	1.77165	1.47638	1.67323	1.08268	2.26378	1.1811	1.37795	1.08268	1.5748	1.5748	2.06693	2.16535	1.67323	1.87008	1.47638	2.75591	2.26378	2.75591	1.1811	1.08268	1.5748	1.77165	1.1811
2	0.859845	1.28977	1.28977	1.28977	1.37575	1.03181	1.28977	1.97764	2.14961	1.28977	0.94583	1.97764	1.54772	1.89166	1.80567	1.28977	1.89166	1.97764	1.20378	1.28977	2.06363	2.06363	1.97764	2.32158	2.57954	1.03181	2.14961	2.32158	2.32158	2.14961	1.80567	0.94583	2.14961	1.28977	2.49355	2.14961	2.2356	2.2356	1.89166	1.97764	1.97764	1.89166	1.89166	0.94583	0.94583	1.28977	0.601892	0.859845	1.97764
3	1.50115	1.7321	1.03926	1.96305	1.61663	2.07852	1.27021	1.03926	2.07852	2.07852	1.61663	1.61663	1.15473	1.96305	1.84758	0.808314	1.27021	1.96305	1.15473	1.50115	2.30947	1.84758	1.7321	1.03926	1.96305	1.84758	2.07852	2.30947	1.84758	1.61663	1.61663	1.7321	1.50115	1.38568	1.61663	2.194	1.7321	2.54042	2.30947	2.194	1.84758	1.15473	1.38568	1.38568	1.96305	1.61663	1.7321	1.38568	1.15473
4	0.37594	1.8797	1.50376	0.75188	3.00752	0.37594	1.8797	1.50376	1.50376	1.12782	1.8797	0.75188	1.8797	2.63158	1.8797	2.25564	0.75188	1.50376	2.25564	4.51128	0.75188	0.75188	1.8797	1.8797	1.12782	2.63158	1.12782	1.50376	2.25564	3.00752	2.25564	2.63158	1.50376	1.50376	2.25564	1.8797	1.50376	2.25564	1.12782	1.50376	3.38346	1.8797	1.12782	1.50376	0.75188	2.63158	1.50376	1.50376	1.50376
5	1.84332	1.5361	1.68971	1.68971	1.22888	1.07527	1.38249	1.07527	1.84332	0.921659	1.22888	1.07527	2.15054	2.30415	1.68971	1.99693	0.768049	1.38249	2.15054	2.45776	1.99693	1.99693	2.30415	1.84332	2.45776	1.5361	2.15054	0.921659	2.45776	1.38249	3.53303	1.84332	1.99693	1.5361	2.45776	1.07527	1.68971	1.22888	1.68971	1.99693	0.614439	1.68971	0.614439	2.45776	1.38249	1.22888	1.07527	1.38249	2.45776
6	1.21083	1.7094	1.9943	1.28205	1.78063	1.78063	1.21083	1.1396	1.9943	1.7094	1.06838	1.9943	1.56695	1.35328	2.13675	1.35328	1.1396	1.49573	1.78063	1.78063	1.63818	1.9943	1.4245	1.7094	2.2792	1.63818	1.9943	1.9943	1.63818	2.2792	1.85185	1.35328	1.4245	1.78063	1.92308	2.2792	2.5641	1.21083	1.49573	1.56695	1.63818	1.35328	1.7094	1.7094	1.4245	1.56695	1.92308	1.35328	1.49573
7	1.69133	1.69133	1.33897	1.83228	0.98661	2.18464	1.33897	2.04369	1.33897	1.69133	1.83228	1.2685	1.2685	1.12755	1.69133	1.83228	1.2685	2.04369	1.40944	2.04369	1.83228	1.90275	1.69133	1.19803	1.7618	2.04369	1.83228	1.55039	1.55039	1.47992	1.55039	1.83228	1.7618	1.7618	1.69133	2.18464	0.98661	1.69133	1.33897	1.90275	2.32558	1.69133	2.25511	1.33897	1.47992	1.83228	1.2685	1.62086	1.55039
8	1.51803	2.21379	1.70778	1.07527	2.15054	1.26502	2.02404	1.32827	1.26502	1.64453	1.39152	1.39152	1.45478	1.51803	1.51803	2.02404	1.70778	1.32827	1.89753	1.64453	1.39152	1.20177	1.39152	2.02404	1.77103	1.70778	2.21379	1.51803	2.21379	1.89753	2.7198	2.27704	2.08729	1.89753	1.64453	1.20177	1.58128	1.58128	2.5933	1.58128	1.64453	1.77103	1.83428	1.45478	1.83428	1.20177	1.89753	1.70778	2.27704
[truncated: 11 more columns]

## Sheet: Figure_5e
Occurrence probabilities of single ANT SO down state peaks relative to scalp derived SO down state peaks
	time
contact pair	-1.5	-1.45	-1.4	-1.35	-1.3	-1.25	-1.2	-1.15	-1.1	-1.05	-1	-0.95	-0.9	-0.85	-0.8	-0.75	-0.7	-0.65	-0.6	-0.55	-0.5	-0.45	-0.4	-0.35	-0.3	-0.25	-0.2	-0.15	-0.1	-0.05	0	0.05	0.1	0.15	0.2	0.25	0.3	0.35	0.4	0.45	0.5	0.55	0.6	0.65	0.7	0.75	0.8	0.85	0.9
1	0.581395	1.16279	2.32558	1.16279	0.581395	0.581395	1.16279	1.16279	1.74419	1.16279	0.581395	1.16279	1.74419	0.581395	2.32558	0.581395	1.16279	1.74419	2.32558	2.90698	1.74419	0.581395	0.581395	1.16279	1.74419	3.48837	3.48837	4.06977	2.90698	8.13953	1.16279	4.06977	2.90698	1.74419	4.06977	2.90698	1.74419	3.48837	1.74419	2.32558	0.581395	1.16279	1.16279	0	1.16279	1.16279	0	0	0
2	0.865979	0.494845	0.701031	0.618557	0.57732	0.536082	0.989691	0.701031	0.57732	0.659794	1.15464	0.865979	1.07216	1.52577	1.48454	1.31959	1.36082	0.865979	1.31959	1.31959	1.7732	1.4433	1.93814	1.93814	2.06186	3.34021	2.02062	3.50515	7.75258	2.06186	7.34021	6.2268	1.23711	3.58763	3.09278	1.48454	2.63918	2.18557	1.7732	2.14433	2.18557	0.989691	1.56701	1.1134	0.948454	1.15464	1.27835	0.783505	1.27835
3	0.88141	0.560897	0.641026	0.68109	0.641026	0.520833	0.801282	0.721154	0.68109	0.560897	1.04167	0.961538	0.600962	1.24199	0.841346	1.40224	1.36218	1.20192	1.08173	1.60256	2.04327	0.88141	2.40385	2.92468	1.64263	4.76763	2.28365	3.60577	9.33494	1.88301	9.25481	6.29006	0.68109	4.44712	2.88462	1.32212	2.32372	1.28205	1.60256	1.36218	1.32212	1.52244	0.88141	0.88141	1.28205	1.0016	0.961538	0.801282	1.16186
4	1.47965	1.60296	1.23305	1.10974	1.97287	0.863132	1.60296	2.21948	1.60296	1.35635	1.35635	1.35635	1.60296	0.739827	1.35635	1.35635	1.10974	1.23305	1.23305	1.84957	1.60296	2.34279	1.23305	2.34279	2.09618	2.46609	1.72626	2.21948	3.82244	1.72626	3.94575	3.32922	1.35635	4.19236	1.10974	1.23305	2.21948	1.97287	1.23305	1.72626	1.10974	1.35635	1.60296	2.34279	1.72626	1.47965	0.863132	0.739827	1.23305
control events
	time
contact pair	-1.5	-1.45	-1.4	-1.35	-1.3	-1.25	-1.2	-1.15	-1.1	-1.05	-1	-0.95	-0.9	-0.85	-0.8	-0.75	-0.7	-0.65	-0.6	-0.55	-0.5	-0.45	-0.4	-0.35	-0.3	-0.25	-0.2	-0.15	-0.1	-0.05	0	0.05	0.1	0.15	0.2	0.25	0.3	0.35	0.4	0.45	0.5	0.55	0.6	0.65	0.7	0.75	0.8	0.85	0.9
1	1.29032	1.29032	2.58065	0.645161	2.58065	1.93548	1.93548	2.58065	0.645161	3.22581	0.645161	1.93548	0	2.58065	1.93548	1.29032	1.29032	1.29032	0	1.93548	1.29032	0.645161	1.93548	3.22581	3.22581	1.93548	2.58065	5.16129	3.22581	0.645161	0.645161	0.645161	0	1.29032	3.87097	0.645161	0.645161	0.645161	2.58065	0	1.29032	1.29032	1.93548	0.645161	1.29032	3.87097	2.58065	1.29032	1.93548
2	1.31648	1.47446	1.00053	1.73776	1.31648	1.94839	1.6851	1.47446	1.52712	1.63244	2.21169	1.36914	2.26435	1.52712	1.57978	1.4218	1.73776	1.52712	2.36967	1.10585	1.4218	1.79042	1.57978	1.79042	2.52765	1.73776	1.79042	1.89573	1.89573	2.79094	2.36967	2.15903	1.73776	1.79042	1.73776	1.89573	1.4218	1.4218	1.89573	1.84308	1.6851	1.26382	0.631912	1.36914	2.21169	1.94839	1.21116	1.31648	2.00105
3	1.69399	1.5847	1.25683	1.03825	1.96721	1.14754	1.63934	1.42077	1.80328	1.36612	1.5847	1.80328	1.36612	1.96721	1.53005	2.29508	2.02186	1.25683	1.91257	1.74863	1.36612	1.96721	1.25683	1.63934	1.5847	2.02186	2.18579	1.80328	2.13115	2.13115	1.5847	1.53005	1.91257	2.0765	2.29508	1.31148	1.74863	1.47541	2.02186	2.0765	2.02186	1.69399	1.0929	1.80328	1.74863	1.63934	1.53005	1.53005	1.69399
4	1.21029	1.66415	1.81543	1.51286	1.21029	1.66415	2.72315	1.059	1.21029	2.42057	0.907716	1.059	0.907716	1.51286	2.26929	1.66415	2.118	0.453858	1.21029	1.81543	1.96672	1.36157	1.51286	1.81543	2.72315	1.059	1.81543	2.118	1.51286	1.059	1.21029	1.51286	1.059	1.96672	2.118	1.81543	1.059	2.42057	1.51286	2.26929	1.21029	1.96672	2.118	2.26929	1.66415	1.66415	2.118	1.81543	1.81543
[truncated: 11 more columns]

## Sheet: Figure_1f
Occurrence probabilities of full ANT SO down state peaks relative to scalp derived SO down state peaks
	time
contact pair	-1.5	-1.45	-1.4	-1.35	-1.3	-1.25	-1.2	-1.15	-1.1	-1.05	-1	-0.95	-0.9	-0.85	-0.8	-0.75	-0.7	-0.65	-0.6	-0.55	-0.5	-0.45	-0.4	-0.35	-0.3	-0.25	-0.2	-0.15	-0.1	-0.05	0	0.05	0.1	0.15	0.2	0.25	0.3	0.35	0.4	0.45	0.5	0.55	0.6	0.65	0.7	0.75	0.8	0.85	0.9
1	1.09632	0.939702	1.56617	0.783085	0.939702	1.17463	0.861394	1.01801	1.25294	0.704777	1.17463	0.783085	0.861394	1.25294	1.01801	1.40955	0.861394	1.72279	1.09632	1.17463	1.56617	1.8011	2.42756	1.48786	2.89742	2.66249	5.09005	3.91543	3.13234	6.49961	2.19264	2.81911	3.60219	1.64448	2.11433	2.42756	2.03602	1.64448	2.19264	1.09632	0.939702	1.17463	0.704777	1.56617	1.40955	0.939702	1.48786	0.704777	1.56617
2	0.570613	0.64194	0.85592	0.356633	0.927247	1.0699	0.570613	0.64194	1.0699	0.64194	0.784593	0.998573	1.14123	0.85592	0.784593	1.49786	1.35521	1.0699	1.85449	1.78317	1.78317	2.28245	2.63909	2.63909	4.13695	2.49643	3.63766	7.4893	2.21113	8.13124	4.77889	1.85449	1.85449	1.99715	2.42511	1.42653	1.92582	2.71041	1.49786	1.92582	1.92582	1.0699	1.28388	0.713267	0.998573	0.784593	0.64194	0.85592	1.21255
3	0.873786	0.873786	0.776699	0.776699	0.485437	0.970874	0.970874	1.65049	1.06796	1.35922	0.776699	0.873786	1.06796	1.35922	1.35922	0.970874	0.970874	1.16505	1.74757	1.16505	1.16505	1.26214	1.5534	1.5534	2.3301	2.81553	2.71845	3.98058	6.50485	2.71845	4.66019	4.75728	1.74757	3.8835	2.81553	1.74757	1.5534	1.26214	2.03883	1.65049	1.65049	1.5534	0.970874	1.74757	1.16505	0.970874	1.65049	1.35922	1.5534
4	0.303951	0	0	0.607903	0.607903	0.303951	1.82371	0	1.51976	0.911854	0.303951	1.51976	1.21581	0.911854	2.43161	0.607903	1.21581	1.21581	1.82371	1.21581	0.911854	1.82371	1.82371	2.73556	2.73556	4.86322	3.95137	2.12766	7.59878	1.82371	4.55927	6.07903	0.303951	6.38298	2.12766	1.82371	3.95137	0.911854	3.03951	1.21581	0.607903	1.51976	2.12766	0.607903	2.43161	0.607903	1.21581	1.82371	0.607903
5	0.900901	0.643501	1.4157	0.643501	1.1583	0.3861	0.1287	1.1583	0.900901	1.4157	1.1583	0.643501	1.0296	0.772201	1.4157	0.643501	1.4157	1.4157	1.287	1.9305	2.0592	1.287	2.4453	2.4453	3.3462	2.9601	3.4749	4.1184	2.3166	5.79151	5.40541	1.1583	3.861	2.574	2.0592	2.8314	0.514801	1.9305	1.6731	1.6731	1.5444	1.6731	0.643501	1.0296	2.0592	1.0296	1.6731	1.8018	1.6731
6	1.24851	0.832342	0.891795	1.12961	0.713436	1.36742	1.42687	0.832342	1.0107	0.951249	1.18906	1.12961	1.36742	0.951249	1.12961	1.84304	1.72414	1.54578	1.66468	1.48633	1.72414	2.19976	1.60523	2.43757	2.55648	2.25922	2.43757	1.07015	4.22117	1.84304	3.62663	2.79429	2.19976	2.19976	3.15101	2.9132	2.08086	2.49703	1.42687	1.42687	2.0214	2.14031	1.24851	1.66468	1.60523	1.78359	1.36742	1.66468	1.07015
7	1.08765	1.08765	1.21561	0.959693	1.34357	1.08765	1.21561	0.959693	0.895713	1.15163	0.895713	1.15163	1.08765	1.34357	1.21561	0.767754	1.02367	1.40755	1.40755	1.02367	1.40755	1.47153	1.91939	1.72745	1.53551	2.43122	3.51887	2.23928	3.00704	4.67051	2.4952	1.91939	2.36724	2.30326	2.68714	3.07102	2.23928	2.4952	2.36724	2.55918	1.98337	1.98337	1.34357	1.53551	1.85541	1.98337	1.08765	1.59949	1.53551
8	0.928314	1.08303	1.23775	1.70191	1.3409	0.979887	1.18618	0.928314	1.13461	0.928314	1.13461	1.54719	1.23775	0.876741	1.28932	1.28932	1.39247	1.39247	1.23775	1.80505	1.70191	1.59876	1.59876	1.39247	2.42393	1.28932	3.40382	0.928314	3.55854	3.50696	2.37236	5.62145	1.39247	4.74471	1.95977	2.99123	2.37236	2.11449	1.9082	2.4755	1.54719	1.59876	1.70191	1.13461	1.13461	0.979887	1.39247	1.08303	1.44404
Occurrence probabilities of single ANT SO down state peaks relative to scalp derived SO down state peaks
	time
contact pair	-1.5	-1.45	-1.4	-1.35	-1.3	-1.25	-1.2	-1.15	-1.1	-1.05	-1	-0.95	-0.9	-0.85	-0.8	-0.75	-0.7	-0.65	-0.6	-0.55	-0.5	-0.45	-0.4	-0.35	-0.3	-0.25	-0.2	-0.15	-0.1	-0.05	0	0.05	0.1	0.15	0.2	0.25	0.3	0.35	0.4	0.45	0.5	0.55	0.6	0.65	0.7	0.75	0.8	0.85	0.9
1	0.581395	1.16279	2.32558	1.16279	0.581395	0.581395	1.16279	1.16279	1.74419	1.16279	0.581395	1.16279	1.74419	0.581395	2.32558	0.581395	1.16279	1.74419	2.32558	2.90698	1.74419	0.581395	0.581395	1.16279	1.74419	3.48837	3.48837	4.06977	2.90698	8.13953	1.16279	4.06977	2.90698	1.74419	4.06977	2.90698	1.74419	3.48837	1.74419	2.32558	0.581395	1.16279	1.16279	0	1.16279	1.16279	0	0	0
2	0.865979	0.494845	0.701031	0.618557	0.57732	0.536082	0.989691	0.701031	0.57732	0.659794	1.15464	0.865979	1.07216	1.52577	1.48454	1.31959	1.36082	0.865979	1.31959	1.31959	1.7732	1.4433	1.93814	1.93814	2.06186	3.34021	2.02062	3.50515	7.75258	2.06186	7.34021	6.2268	1.23711	3.58763	3.09278	1.48454	2.63918	2.18557	1.7732	2.14433	2.18557	0.989691	1.56701	1.1134	0.948454	1.15464	1.27835	0.783505	1.27835
3	0.88141	0.560897	0.641026	0.68109	0.641026	0.520833	0.801282	0.721154	0.68109	0.560897	1.04167	0.961538	0.600962	1.24199	0.841346	1.40224	1.36218	1.20192	1.08173	1.60256	2.04327	0.88141	2.40385	2.92468	1.64263	4.76763	2.28365	3.60577	9.33494	1.88301	9.25481	6.29006	0.68109	4.44712	2.88462	1.32212	2.32372	1.28205	1.60256	1.36218	1.32212	1.52244	0.88141	0.88141	1.28205	1.0016	0.961538	0.801282	1.16186
4	1.47965	1.60296	1.23305	1.10974	1.97287	0.863132	1.60296	2.21948	1.60296	1.35635	1.35635	1.35635	1.60296	0.739827	1.35635	1.35635	1.10974	1.23305	1.23305	1.84957	1.60296	2.34279	1.23305	2.34279	2.09618	2.46609	1.72626	2.21948	3.82244	1.72626	3.94575	3.32922	1.35635	4.19236	1.10974	1.23305	2.21948	1.97287	1.23305	1.72626	1.10974	1.35635	1.60296	2.34279	1.72626	1.47965	0.863132	0.739827	1.23305
[truncated: 11 more columns]

## Sheet: Figure_5g
Occurrence probabilities of full ANT spindle onsets with respect to full ANT SO down states
	time
contact pair	-1.5	-1.45	-1.4	-1.35	-1.3	-1.25	-1.2	-1.15	-1.1	-1.05	-1	-0.95	-0.9	-0.85	-0.8	-0.75	-0.7	-0.65	-0.6	-0.55	-0.5	-0.45	-0.4	-0.35	-0.3	-0.25	-0.2	-0.15	-0.1	-0.05	0	0.05	0.1	0.15	0.2	0.25	0.3	0.35	0.4	0.45	0.5	0.55	0.6	0.65	0.7	0.75	0.8	0.85	0.9
1	1.52964	1.72084	1.91205	2.77247	1.81644	1.33843	2.00765	1.72084	2.67686	1.91205	2.10325	2.00765	1.52964	1.62524	1.33843	1.33843	0.764818	0.764818	0.669216	0.956023	0.573614	0.0956023	0.860421	0.860421	0.669216	0.669216	1.62524	1.33843	1.72084	2.96367	4.39771	3.82409	3.34608	4.0153	3.91969	3.82409	2.19885	3.34608	2.48566	1.81644	2.00765	1.24283	1.05163	0.764818	0.860421	1.24283	1.24283	1.52964	1.24283
2	1.55039	1.66113	1.99336	0.996678	1.43965	1.66113	1.66113	0.55371	0.775194	1.3289	0.885936	0.664452	0.55371	0.775194	0.55371	1.66113	1.43965	0.664452	1.10742	0.996678	0.664452	0.885936	1.77187	1.88261	3.87597	3.54374	5.86932	5.5371	7.19823	4.31894	3.76523	4.42968	2.54707	2.65781	1.10742	1.10742	1.43965	1.10742	1.66113	0.885936	0.996678	0.55371	0.775194	0.885936	0.55371	1.3289	0.55371	0.442968	1.21816
3	1.55131	0.835322	2.38663	2.50597	1.31265	1.19332	0.835322	1.55131	2.14797	1.90931	1.31265	0.596659	1.07399	0.71599	1.31265	1.31265	1.43198	1.31265	1.31265	2.14797	1.55131	2.6253	0.835322	3.34129	2.02864	3.46062	2.38663	3.10263	2.74463	3.81862	1.43198	2.02864	1.67064	1.31265	2.2673	2.2673	2.50597	1.78998	1.19332	1.55131	1.55131	2.02864	1.19332	1.07399	2.2673	1.31265	1.43198	1.43198	1.31265
4	1.16279	1.74419	1.16279	2.90698	0.872093	2.03488	2.03488	2.32558	2.03488	1.45349	1.74419	0.290698	1.16279	1.45349	1.45349	0.581395	0.872093	1.74419	0.581395	1.16279	1.16279	1.16279	1.74419	2.03488	2.32558	2.61628	4.06977	4.36047	4.36047	2.32558	2.61628	1.74419	1.45349	2.61628	2.61628	2.61628	3.19767	1.45349	0.290698	2.61628	1.16279	2.03488	0.872093	0.872093	0.581395	0.872093	0.581395	1.16279	1.45349
5	1.99081	1.68453	1.53139	1.37825	1.68453	1.83767	1.37825	1.99081	1.22511	0.918836	0.612557	1.07198	0.918836	0.918836	1.53139	1.22511	0.918836	1.37825	0.612557	2.14395	1.99081	1.53139	2.14395	2.14395	2.60337	3.52221	3.36907	3.98162	3.82848	4.44104	2.90965	2.29709	1.99081	1.83767	1.83767	1.37825	3.21593	0.918836	1.37825	1.37825	1.22511	1.22511	0.306279	0.459418	1.68453	0.918836	1.22511	0.765697	0.918836
6	1.37091	1.82788	1.59939	0.913938	1.14242	1.75171	1.06626	0.761615	1.75171	0.990099	0.837776	1.59939	1.44707	1.37091	1.37091	1.52323	1.06626	1.37091	1.14242	1.44707	1.21858	0.913938	1.67555	1.67555	2.05636	1.9802	3.42727	2.89414	3.73191	5.17898	5.3313	4.41736	4.3412	3.42727	2.58949	3.12262	2.81797	1.59939	1.37091	1.21858	1.29474	0.913938	1.14242	0.761615	0.609292	0.685453	0.761615	0.913938	0.609292
7	1.71504	1.84697	1.84697	1.05541	1.97889	1.31926	1.71504	1.31926	1.97889	1.71504	1.31926	3.0343	1.97889	2.11082	1.84697	2.37467	1.58311	1.97889	1.31926	2.11082	1.45119	1.18734	2.11082	1.05541	1.31926	1.05541	0.395778	1.05541	1.31926	0.923483	1.71504	1.31926	1.97889	2.5066	2.5066	2.63852	2.90237	1.97889	2.5066	2.63852	1.58311	2.11082	1.45119	1.97889	1.45119	2.24274	1.58311	1.18734	1.31926
8	1.73536	2.02458	1.51844	1.73536	1.22921	1.51844	1.59074	1.15691	1.37383	1.95228	1.73536	2.74765	1.22921	1.0846	0.867679	1.01229	1.01229	0.723066	1.30152	1.37383	1.66305	0.795372	1.37383	2.2415	2.02458	2.1692	3.3261	3.68764	4.84454	4.48301	3.03688	2.1692	2.60304	3.3261	2.2415	2.60304	2.45842	1.59074	1.44613	0.795372	1.01229	1.01229	1.01229	1.22921	0.867679	1.22921	1.01229	0.867679	1.44613
control events
	time
contact pair	-1.5	-1.45	-1.4	-1.35	-1.3	-1.25	-1.2	-1.15	-1.1	-1.05	-1	-0.95	-0.9	-0.85	-0.8	-0.75	-0.7	-0.65	-0.6	-0.55	-0.5	-0.45	-0.4	-0.35	-0.3	-0.25	-0.2	-0.15	-0.1	-0.05	0	0.05	0.1	0.15	0.2	0.25	0.3	0.35	0.4	0.45	0.5	0.55	0.6	0.65	0.7	0.75	0.8	0.85	0.9
1	1.0989	1.7094	2.0757	1.5873	0.976801	0.732601	1.3431	0.732601	1.9536	1.8315	1.9536	1.3431	1.9536	1.5873	1.7094	1.4652	2.442	1.7094	1.4652	1.5873	2.1978	1.9536	2.3199	2.1978	1.8315	1.9536	1.9536	1.5873	1.9536	1.9536	1.7094	2.442	1.5873	2.0757	2.0757	0.976801	1.5873	1.8315	1.221	1.221	1.5873	0.976801	1.9536	1.5873	1.5873	2.1978	1.3431	1.4652	2.1978
2	1.69492	1.1734	1.30378	1.1734	1.1734	2.08605	1.43416	0.65189	1.43416	1.43416	2.21643	2.34681	1.82529	2.34681	1.30378	1.1734	1.69492	2.08605	1.56454	1.82529	1.1734	2.08605	1.56454	1.82529	2.47718	1.43416	2.08605	1.43416	2.21643	1.69492	1.43416	2.08605	0.782269	1.43416	2.73794	2.73794	1.95567	1.69492	1.69492	1.56454	2.47718	1.56454	1.30378	1.82529	1.43416	1.04302	1.82529	1.56454	1.69492
3	1.64835	1.37363	2.06044	0.686813	2.1978	1.92308	2.06044	0.686813	1.23626	2.06044	2.1978	1.51099	1.51099	2.33516	1.37363	2.06044	1.0989	1.78571	1.78571	1.51099	2.06044	1.78571	0.961538	0.824176	1.64835	1.37363	2.60989	0.824176	2.60989	2.1978	1.37363	2.1978	2.1978	2.1978	1.37363	2.1978	1.51099	2.47253	2.33516	1.92308	1.37363	1.37363	0.824176	1.64835	1.37363	2.06044	1.51099	1.0989	0.824176
4	1.39373	2.09059	2.09059	1.74216	1.0453	0.348432	1.74216	0.348432	0.696864	2.43902	1.74216	1.39373	0.696864	2.78746	2.09059	1.0453	1.0453	1.74216	1.39373	2.09059	1.0453	0	1.0453	2.09059	0.696864	1.39373	3.13589	2.43902	2.43902	3.13589	1.39373	1.39373	1.74216	2.78746	1.0453	1.74216	3.48432	2.09059	2.43902	1.74216	2.78746	2.09059	0.696864	2.09059	1.39373	1.74216	2.43902	1.74216	2.43902
5	1.89983	2.07254	2.07254	1.03627	1.89983	1.20898	1.03627	1.5544	1.38169	1.38169	1.5544	2.24525	2.07254	0.863558	1.38169	1.20898	1.20898	2.07254	1.89983	2.07254	1.03627	1.5544	1.38169	1.5544	1.72712	1.38169	2.07254	1.89983	1.72712	2.41796	2.41796	2.41796	1.5544	1.38169	1.89983	1.5544	1.38169	1.20898	1.5544	0.863558	2.24525	1.5544	2.07254	2.07254	1.72712	1.72712	2.76339	1.38169	1.5544
6	0.971817	1.55491	1.55491	1.55491	1.36054	1.74927	0.971817	1.16618	1.55491	1.65209	1.84645	2.33236	2.33236	1.55491	1.65209	1.84645	1.45773	1.84645	1.45773	2.138	1.45773	2.42954	2.138	2.42954	1.36054	1.74927	1.65209	1.45773	1.55491	2.138	1.36054	1.84645	0.971817	2.04082	1.45773	1.55491	1.45773	1.26336	1.94363	1.16618	1.84645	1.26336	1.36054	1.36054	2.62391	1.65209	1.55491	2.138	1.26336
7	1.47601	1.29151	2.58303	1.84502	1.66052	0.922509	2.02952	1.66052	1.84502	0.922509	2.02952	2.21402	1.84502	1.47601	2.21402	1.47601	2.02952	1.47601	1.66052	1.10701	1.47601	1.47601	2.95203	1.84502	2.58303	1.29151	1.84502	1.84502	2.58303	1.66052	2.02952	1.10701	1.29151	1.29151	1.29151	1.47601	0.922509	2.21402	1.66052	1.47601	1.84502	2.21402	2.02952	2.02952	2.02952	1.66052	1.47601	1.10701	1.84502
8	2.40137	1.54374	1.20069	1.71527	1.6295	1.37221	1.11492	1.45798	1.45798	2.22985	1.97256	1.54374	1.02916	1.6295	1.6295	2.31561	1.02916	1.11492	1.37221	1.88679	1.80103	1.6295	1.88679	1.80103	1.28645	1.80103	1.88679	1.6295	1.54374	1.97256	1.54374	1.80103	1.45798	3.00172	2.40137	2.05832	1.97256	2.22985	1.54374	2.74443	1.28645	1.45798	1.11492	2.05832	2.05832	1.37221	1.28645	1.20069	1.37221
[truncated: 11 more columns]

## Sheet: Figure_5h
Occurrence probabilities of single ANT spindle onsets with respect to full ANT SO down states
	time
contact pair	-1.5	-1.45	-1.4	-1.35	-1.3	-1.25	-1.2	-1.15	-1.1	-1.05	-1	-0.95	-0.9	-0.85	-0.8	-0.75	-0.7	-0.65	-0.6	-0.55	-0.5	-0.45	-0.4	-0.35	-0.3	-0.25	-0.2	-0.15	-0.1	-0.05	0	0.05	0.1	0.15	0.2	0.25	0.3	0.35	0.4	0.45	0.5	0.55	0.6	0.65	0.7	0.75	0.8	0.85	0.9
1	2.05656	2.05656	0.771208	2.31362	1.79949	1.54242	1.28535	1.79949	2.05656	1.79949	1.02828	1.54242	0.771208	0.514139	1.54242	0.771208	1.28535	0.771208	1.28535	0.771208	1.54242	1.79949	1.02828	2.31362	3.3419	2.31362	3.59897	3.3419	2.82776	2.57069	4.37018	2.31362	2.57069	2.05656	2.82776	2.57069	0.771208	1.02828	2.05656	0	1.54242	1.28535	0.257069	1.02828	0	1.28535	1.02828	0.771208	2.05656
2	1.41844	1.77305	1.24113	1.6844	1.50709	2.03901	2.48227	1.8617	1.24113	1.32979	1.59574	1.8617	1.6844	1.41844	1.77305	1.59574	0.443262	0.620567	0.797872	0.531915	0.797872	0.797872	0.531915	0.975177	1.1773	1.62057	2.24113	2.15248	2.65957	3.19149	4.05319	4.00355	5.93972	5.49645	5.49645	3.36879	1.95035	1.77305	0.70922	1.15248	1.15248	0.886525	0.531915	0.975177	0.70922	1.06383	0.886525	0.531915	0.531915
3	0.590551	2.16535	2.16535	2.06693	1.77165	0.984252	1.47638	1.77165	2.26378	1.5748	1.37795	1.08268	0.984252	1.08268	1.1811	0.984252	1.5748	0.885827	0.590551	0.787402	1.77165	1.1811	1.5748	0.885827	1.3937	0.885827	1.98425	1.68898	2.46063	2.95276	4.70866	4.69291	4.20079	4.51181	3.74016	2.85433	2.85433	1.68898	1.08268	1.7874	1.1811	1.49213	0.885827	1.1811	1.27953	1.08268	0.688976	0.787402	1.37795
4	1.73536	2.02458	1.51844	1.73536	1.22921	1.51844	1.59074	1.15691	1.37383	1.95228	1.73536	2.74765	1.22921	1.0846	0.867679	1.01229	1.01229	0.723066	1.30152	1.37383	1.66305	0.795372	1.37383	2.2415	2.02458	2.1692	3.3261	3.68764	4.84454	4.48301	3.03688	2.1692	2.60304	3.3261	2.2415	2.60304	2.45842	1.59074	1.44613	0.795372	1.01229	1.01229	1.01229	1.22921	0.867679	1.22921	1.01229	0.867679	1.44613
control events
	time
contact pair	-1.5	-1.45	-1.4	-1.35	-1.3	-1.25	-1.2	-1.15	-1.1	-1.05	-1	-0.95	-0.9	-0.85	-0.8	-0.75	-0.7	-0.65	-0.6	-0.55	-0.5	-0.45	-0.4	-0.35	-0.3	-0.25	-0.2	-0.15	-0.1	-0.05	0	0.05	0.1	0.15	0.2	0.25	0.3	0.35	0.4	0.45	0.5	0.55	0.6	0.65	0.7	0.75	0.8	0.85	0.9
1	1.66113	0.664452	0.996678	1.66113	2.32558	0.664452	1.3289	1.66113	0.664452	1.99336	2.65781	1.99336	2.65781	1.99336	0.996678	1.99336	0.996678	0.996678	1.66113	2.65781	0.996678	2.32558	1.66113	0.664452	2.65781	2.99003	1.3289	1.99336	2.65781	2.32558	2.65781	0.664452	1.66113	1.99336	1.66113	0.996678	1.66113	0.996678	2.32558	1.99336	2.65781	2.32558	1.99336	1.99336	0.996678	1.99336	1.99336	2.32558	1.3289
2	1.76298	1.86092	1.3712	2.35064	1.86092	2.25269	1.86092	1.07738	1.86092	1.07738	1.46915	1.3712	1.3712	2.15475	1.46915	2.15475	2.25269	1.66503	1.95886	0.685602	1.46915	1.56709	1.56709	1.3712	1.07738	1.3712	1.86092	1.66503	1.3712	1.95886	2.05681	2.15475	1.56709	1.66503	2.25269	1.56709	1.3712	1.66503	1.86092	1.3712	1.46915	1.46915	1.46915	1.27326	1.76298	1.76298	1.3712	2.05681	1.27326
3	1.0846	1.0846	0.650759	1.19306	1.30152	1.40998	1.95228	2.1692	1.51844	1.6269	1.6269	1.30152	1.84382	0.867679	1.51844	1.95228	1.30152	1.6269	2.38612	1.6269	1.6269	1.73536	1.6269	2.49458	2.06074	2.1692	2.1692	0.867679	1.73536	2.1692	1.19306	1.51844	2.60304	1.84382	1.6269	1.95228	1.19306	1.6269	1.0846	1.51844	1.51844	1.73536	2.38612	1.84382	1.30152	2.27766	1.6269	0.759219	2.38612
4	2.40137	1.54374	1.20069	1.71527	1.6295	1.37221	1.11492	1.45798	1.45798	2.22985	1.97256	1.54374	1.02916	1.6295	1.6295	2.31561	1.02916	1.11492	1.37221	1.88679	1.80103	1.6295	1.88679	1.80103	1.28645	1.80103	1.88679	1.6295	1.54374	1.97256	1.54374	1.80103	1.45798	3.00172	2.40137	2.05832	1.97256	2.22985	1.54374	2.74443	1.28645	1.45798	1.11492	2.05832	2.05832	1.37221	1.28645	1.20069	1.37221
[truncated: 11 more columns]

## Sheet: Figure_5i
Occurrence probabilities of full ANT spindle onsets with respect to full ANT SO down states
	time
contact pair	-1.5	-1.45	-1.4	-1.35	-1.3	-1.25	-1.2	-1.15	-1.1	-1.05	-1	-0.95	-0.9	-0.85	-0.8	-0.75	-0.7	-0.65	-0.6	-0.55	-0.5	-0.45	-0.4	-0.35	-0.3	-0.25	-0.2	-0.15	-0.1	-0.05	0	0.05	0.1	0.15	0.2	0.25	0.3	0.35	0.4	0.45	0.5	0.55	0.6	0.65	0.7	0.75	0.8	0.85	0.9
1	1.52964	1.72084	1.91205	2.77247	1.81644	1.33843	2.00765	1.72084	2.67686	1.91205	2.10325	2.00765	1.52964	1.62524	1.33843	1.33843	0.764818	0.764818	0.669216	0.956023	0.573614	0.0956023	0.860421	0.860421	0.669216	0.669216	1.62524	1.33843	1.72084	2.96367	4.39771	3.82409	3.34608	4.0153	3.91969	3.82409	2.19885	3.34608	2.48566	1.81644	2.00765	1.24283	1.05163	0.764818	0.860421	1.24283	1.24283	1.52964	1.24283
2	1.55039	1.66113	1.99336	0.996678	1.43965	1.66113	1.66113	0.55371	0.775194	1.3289	0.885936	0.664452	0.55371	0.775194	0.55371	1.66113	1.43965	0.664452	1.10742	0.996678	0.664452	0.885936	1.77187	1.88261	3.87597	3.54374	5.86932	5.5371	7.19823	4.31894	3.76523	4.42968	2.54707	2.65781	1.10742	1.10742	1.43965	1.10742	1.66113	0.885936	0.996678	0.55371	0.775194	0.885936	0.55371	1.3289	0.55371	0.442968	1.21816
3	1.55131	0.835322	2.38663	2.50597	1.31265	1.19332	0.835322	1.55131	2.14797	1.90931	1.31265	0.596659	1.07399	0.71599	1.31265	1.31265	1.43198	1.31265	1.31265	2.14797	1.55131	2.6253	0.835322	3.34129	2.02864	3.46062	2.38663	3.10263	2.74463	3.81862	1.43198	2.02864	1.67064	1.31265	2.2673	2.2673	2.50597	1.78998	1.19332	1.55131	1.55131	2.02864	1.19332	1.07399	2.2673	1.31265	1.43198	1.43198	1.31265
4	1.16279	1.74419	1.16279	2.90698	0.872093	2.03488	2.03488	2.32558	2.03488	1.45349	1.74419	0.290698	1.16279	1.45349	1.45349	0.581395	0.872093	1.74419	0.581395	1.16279	1.16279	1.16279	1.74419	2.03488	2.32558	2.61628	4.06977	4.36047	4.36047	2.32558	2.61628	1.74419	1.45349	2.61628	2.61628	2.61628	3.19767	1.45349	0.290698	2.61628	1.16279	2.03488	0.872093	0.872093	0.581395	0.872093	0.581395	1.16279	1.45349
5	1.99081	1.68453	1.53139	1.37825	1.68453	1.83767	1.37825	1.99081	1.22511	0.918836	0.612557	1.07198	0.918836	0.918836	1.53139	1.22511	0.918836	1.37825	0.612557	2.14395	1.99081	1.53139	2.14395	2.14395	2.60337	3.52221	3.36907	3.98162	3.82848	4.44104	2.90965	2.29709	1.99081	1.83767	1.83767	1.37825	3.21593	0.918836	1.37825	1.37825	1.22511	1.22511	0.306279	0.459418	1.68453	0.918836	1.22511	0.765697	0.918836
6	1.37091	1.82788	1.59939	0.913938	1.14242	1.75171	1.06626	0.761615	1.75171	0.990099	0.837776	1.59939	1.44707	1.37091	1.37091	1.52323	1.06626	1.37091	1.14242	1.44707	1.21858	0.913938	1.67555	1.67555	2.05636	1.9802	3.42727	2.89414	3.73191	5.17898	5.3313	4.41736	4.3412	3.42727	2.58949	3.12262	2.81797	1.59939	1.37091	1.21858	1.29474	0.913938	1.14242	0.761615	0.609292	0.685453	0.761615	0.913938	0.609292
7	1.71504	1.84697	1.84697	1.05541	1.97889	1.31926	1.71504	1.31926	1.97889	1.71504	1.31926	3.0343	1.97889	2.11082	1.84697	2.37467	1.58311	1.97889	1.31926	2.11082	1.45119	1.18734	2.11082	1.05541	1.31926	1.05541	0.395778	1.05541	1.31926	0.923483	1.71504	1.31926	1.97889	2.5066	2.5066	2.63852	2.90237	1.97889	2.5066	2.63852	1.58311	2.11082	1.45119	1.97889	1.45119	2.24274	1.58311	1.18734	1.31926
8	1.73536	2.02458	1.51844	1.73536	1.22921	1.51844	1.59074	1.15691	1.37383	1.95228	1.73536	2.74765	1.22921	1.0846	0.867679	1.01229	1.01229	0.723066	1.30152	1.37383	1.66305	0.795372	1.37383	2.2415	2.02458	2.1692	3.3261	3.68764	4.84454	4.48301	3.03688	2.1692	2.60304	3.3261	2.2415	2.60304	2.45842	1.59074	1.44613	0.795372	1.01229	1.01229	1.01229	1.22921	0.867679	1.22921	1.01229	0.867679	1.44613
Occurrence probabilities of single ANT spindle onsets with respect to full ANT SO down states
	time
contact pair	-1.5	-1.45	-1.4	-1.35	-1.3	-1.25	-1.2	-1.15	-1.1	-1.05	-1	-0.95	-0.9	-0.85	-0.8	-0.75	-0.7	-0.65	-0.6	-0.55	-0.5	-0.45	-0.4	-0.35	-0.3	-0.25	-0.2	-0.15	-0.1	-0.05	0	0.05	0.1	0.15	0.2	0.25	0.3	0.35	0.4	0.45	0.5	0.55	0.6	0.65	0.7	0.75	0.8	0.85	0.9
1	2.05656	2.05656	0.771208	2.31362	1.79949	1.54242	1.28535	1.79949	2.05656	1.79949	1.02828	1.54242	0.771208	0.514139	1.54242	0.771208	1.28535	0.771208	1.28535	0.771208	1.54242	1.79949	1.02828	2.31362	3.3419	2.31362	3.59897	3.3419	2.82776	2.57069	4.37018	2.31362	2.57069	2.05656	2.82776	2.57069	0.771208	1.02828	2.05656	0	1.54242	1.28535	0.257069	1.02828	0	1.28535	1.02828	0.771208	2.05656
2	1.41844	1.77305	1.24113	1.6844	1.50709	2.03901	2.48227	1.8617	1.24113	1.32979	1.59574	1.8617	1.6844	1.41844	1.77305	1.59574	0.443262	0.620567	0.797872	0.531915	0.797872	0.797872	0.531915	0.975177	1.1773	1.62057	2.24113	2.15248	2.65957	3.19149	4.05319	4.00355	5.93972	5.49645	5.49645	3.36879	1.95035	1.77305	0.70922	1.15248	1.15248	0.886525	0.531915	0.975177	0.70922	1.06383	0.886525	0.531915	0.531915
3	0.590551	2.16535	2.16535	2.06693	1.77165	0.984252	1.47638	1.77165	2.26378	1.5748	1.37795	1.08268	0.984252	1.08268	1.1811	0.984252	1.5748	0.885827	0.590551	0.787402	1.77165	1.1811	1.5748	0.885827	1.3937	0.885827	1.98425	1.68898	2.46063	2.95276	4.70866	4.69291	4.20079	4.51181	3.74016	2.85433	2.85433	1.68898	1.08268	1.7874	1.1811	1.49213	0.885827	1.1811	1.27953	1.08268	0.688976	0.787402	1.37795
4	1.73536	2.02458	1.51844	1.73536	1.22921	1.51844	1.59074	1.15691	1.37383	1.95228	1.73536	2.74765	1.22921	1.0846	0.867679	1.01229	1.01229	0.723066	1.30152	1.37383	1.66305	0.795372	1.37383	2.2415	2.02458	2.1692	3.3261	3.68764	4.84454	4.48301	3.03688	2.1692	2.60304	3.3261	2.2415	2.60304	2.45842	1.59074	1.44613	0.795372	1.01229	1.01229	1.01229	1.22921	0.867679	1.22921	1.01229	0.867679	1.44613
[truncated: 11 more columns]
