# Supplementary material for: The human thalamus orchestrates neocortical oscillations during NREM sleep
Source: Nat Commun. 2022 Sep 5;13:5231. doi: 10.1038/s41467-022-32840-w (PMC9445182; doi:10.1038/s41467-022-32840-w)
Supplement: Supplementary file 4 — Source Data [file 41467_2022_32840_MOESM4_ESM.zip › source_data_suppl_fig6.xlsx]

## Sheet: Figure_6a
Occurrence probabilities of left ANT SO down state peaks relative to right ANT SO down state peaks
	time
contact pair	-1.5	-1.45	-1.4	-1.35	-1.3	-1.25	-1.2	-1.15	-1.1	-1.05	-1	-0.95	-0.9	-0.85	-0.8	-0.75	-0.7	-0.65	-0.6	-0.55	-0.5	-0.45	-0.4	-0.35	-0.3	-0.25	-0.2	-0.15	-0.1	-0.05	0	0.05	0.1	0.15	0.2	0.25	0.3	0.35	0.4	0.45	0.5	0.55	0.6	0.65	0.7	0.75	0.8	0.85	0.9
1	1.90616	0.879765	1.6129	1.17302	1.6129	1.02639	1.02639	0.879765	1.31965	0.879765	0.58651	1.6129	1.02639	0.439883	1.17302	0.879765	1.02639	0.58651	0.733138	1.02639	0.58651	0.439883	0.146628	0.439883	0.879765	0.439883	0.58651	1.6129	3.22581	7.33138	7.18475	8.79765	8.06452	7.33138	4.83871	3.51906	1.90616	1.46628	0.879765	0.439883	0.439883	0.293255	0.439883	0.439883	0.733138	0.293255	0.58651	0.733138	0.733138
2	2.20022	1.54015	1.32013	1.10011	1.21012	1.10011	1.76018	0.880088	1.76018	0.880088	0.660066	1.10011	0.330033	0.880088	0.550055	0.440044	0.440044	0.110011	0.440044	0.660066	0.330033	0.330033	0.110011	0.220022	0.440044	1.10011	1.43014	2.75028	4.84048	14.7415	17.0517	7.15072	3.9604	1.54015	0.660066	0.550055	0.110011	0.220022	0.440044	0.440044	0.110011	0.660066	0.110011	0.110011	0.660066	0.550055	0.550055	0.770077	1.32013
3	1.0989	0.412088	1.0989	1.78571	1.23626	1.78571	1.23626	1.51099	1.0989	1.0989	0.824176	1.51099	1.23626	0.549451	0.824176	0.412088	0.412088	0.274725	0.412088	0.824176	0.961538	1.23626	1.0989	0.549451	1.64835	2.74725	2.88462	3.02198	7.14286	12.2253	8.79121	5.21978	1.64835	2.74725	1.23626	0.961538	0.549451	0.824176	0.412088	0.274725	0.549451	0.549451	1.0989	0.412088	0.686813	1.23626	1.64835	0.686813	0.686813
4	1.49912	1.14638	1.49912	1.32275	1.41093	1.67549	1.67549	0.970018	1.67549	1.23457	0.705467	0.881834	0.881834	0.705467	0.705467	1.0582	0.529101	0.705467	0.617284	0.617284	0.440917	0.352734	0.26455	0	0.176367	0.352734	0.705467	1.94004	6.52557	14.3739	17.9894	8.64198	2.55732	0.617284	0.793651	0.26455	0.0881834	0.352734	0.26455	0.176367	0.440917	0.352734	0.26455	0.529101	0.881834	0.881834	0.705467	1.76367	1.0582
control events
	time
contact pair	-1.5	-1.45	-1.4	-1.35	-1.3	-1.25	-1.2	-1.15	-1.1	-1.05	-1	-0.95	-0.9	-0.85	-0.8	-0.75	-0.7	-0.65	-0.6	-0.55	-0.5	-0.45	-0.4	-0.35	-0.3	-0.25	-0.2	-0.15	-0.1	-0.05	0	0.05	0.1	0.15	0.2	0.25	0.3	0.35	0.4	0.45	0.5	0.55	0.6	0.65	0.7	0.75	0.8	0.85	0.9
1	1.2012	0.900901	1.5015	3.003	1.5015	2.7027	0.600601	0.900901	1.8018	1.8018	1.2012	1.5015	1.5015	1.5015	1.5015	0.900901	1.2012	2.1021	1.2012	2.1021	2.1021	2.1021	2.1021	3.3033	1.2012	1.5015	1.5015	2.4024	1.5015	1.8018	2.4024	0.900901	0.600601	1.8018	0.900901	1.5015	2.4024	1.5015	2.4024	2.1021	1.5015	3.3033	1.8018	0.600601	1.2012	1.5015	1.5015	0.600601	1.2012
2	1.70807	0.931677	1.24224	1.70807	1.39752	1.08696	2.48447	0.621118	2.32919	2.17391	1.39752	1.24224	1.08696	1.86335	1.39752	2.63975	2.48447	2.17391	2.48447	1.08696	1.39752	1.5528	1.24224	2.17391	0.776398	1.24224	2.01863	1.5528	2.01863	2.79503	1.70807	1.70807	2.01863	0.931677	1.24224	2.01863	2.17391	1.39752	2.79503	1.08696	2.01863	2.17391	1.39752	1.86335	1.70807	1.39752	1.86335	1.70807	1.24224
3	0.823723	2.30643	0.823723	2.30643	1.31796	1.4827	1.64745	0.658979	2.47117	1.64745	1.31796	2.14168	1.64745	2.47117	1.31796	2.63591	1.4827	0.988468	0.988468	1.97694	0.988468	1.4827	1.81219	1.4827	0.988468	0.988468	2.14168	1.97694	1.81219	2.63591	2.30643	1.31796	1.4827	1.31796	0.988468	1.81219	1.81219	1.15321	2.14168	2.14168	1.31796	1.4827	1.81219	1.81219	1.4827	0.823723	1.31796	2.14168	1.81219
4	1.11663	1.6129	1.86104	0.992556	1.24069	1.48883	2.35732	1.98511	1.6129	1.11663	1.36476	1.98511	0.992556	2.23325	1.98511	1.36476	2.10918	1.73697	1.73697	2.23325	1.98511	2.10918	1.86104	0.992556	1.73697	2.72953	1.24069	1.48883	1.6129	1.48883	1.6129	1.6129	1.73697	1.98511	2.10918	2.23325	2.97767	1.24069	0.992556	2.35732	1.73697	1.73697	1.73697	1.86104	2.48139	1.24069	1.36476	1.48883	1.24069
[truncated: 11 more columns]

## Sheet: Figure_6b
Occurrence probabilities for sleep spindles derived from the left ANT, relative to right ANT detected spindles
	time
contact pair	-1.5	-1.45	-1.4	-1.35	-1.3	-1.25	-1.2	-1.15	-1.1	-1.05	-1	-0.95	-0.9	-0.85	-0.8	-0.75	-0.7	-0.65	-0.6	-0.55	-0.5	-0.45	-0.4	-0.35	-0.3	-0.25	-0.2	-0.15	-0.1	-0.05	0	0.05	0.1	0.15	0.2	0.25	0.3	0.35	0.4	0.45	0.5	0.55	0.6	0.65	0.7	0.75	0.8	0.85	0.9
1	1.34346	1.46028	0.992991	0.700935	1.10981	0.876168	1.16822	1.16822	1.46028	1.0514	1.0514	0.876168	1.34346	0.700935	1.5771	1.10981	1.46028	1.16822	0.817757	0.992991	1.34346	1.81075	1.69393	1.98598	2.39486	2.80374	3.56308	3.91355	3.38785	5.7243	4.78972	4.73131	3.73832	2.57009	2.33645	1.51869	2.39486	1.51869	1.46028	1.22664	1.16822	0.408879	1.10981	1.16822	0.992991	0.992991	1.16822	1.40187	0.642523
2	0.963763	1.19507	0.73246	1.15652	1.07941	1.07941	1.11796	0.886662	1.31072	1.00231	1.00231	1.04086	1.07941	1.15652	0.809561	1.15652	0.809561	1.31072	1.34927	1.23362	1.15652	1.38782	1.31072	1.38782	2.00463	2.31303	2.27448	3.39244	4.51041	6.82344	5.66692	4.58751	3.93215	2.85274	3.12259	1.77332	2.12028	1.65767	1.69622	1.34927	2.15883	1.58057	1.46492	1.34927	1.15652	1.07941	1.19507	1.23362	1.34927
3	1.81668	1.81668	0.825764	0.825764	1.89926	1.98183	1.65153	1.48637	1.23865	1.4038	0.660611	1.15607	0.825764	1.56895	0.990917	1.32122	1.65153	0.990917	1.48637	1.7341	1.48637	1.89926	1.4038	2.22956	1.23865	2.22956	1.89926	3.22048	3.22048	2.14699	2.89017	2.8076	2.14699	2.89017	2.39472	3.30306	1.48637	2.64244	2.22956	1.32122	1.48637	1.7341	1.32122	1.4038	1.32122	1.23865	1.48637	1.23865	1.4038
4	1.02459	0.717213	0.768443	1.28074	0.870902	1.17828	1.02459	0.922131	1.12705	1.12705	1.3832	1.17828	1.53689	1.53689	1.43443	1.17828	1.33197	1.28074	1.79303	1.43443	1.69057	2.04918	2.2541	2.76639	2.86885	3.68852	3.32992	2.2541	4.5082	2.76639	5.22541	2.40779	3.32992	2.76639	3.125	2.15164	1.94672	2.40779	1.99795	2.04918	0.922131	1.48566	1.58811	0.665984	1.22951	1.53689	1.12705	0.870902	1.07582
control events
	time
contact pair	-1.5	-1.45	-1.4	-1.35	-1.3	-1.25	-1.2	-1.15	-1.1	-1.05	-1	-0.95	-0.9	-0.85	-0.8	-0.75	-0.7	-0.65	-0.6	-0.55	-0.5	-0.45	-0.4	-0.35	-0.3	-0.25	-0.2	-0.15	-0.1	-0.05	0	0.05	0.1	0.15	0.2	0.25	0.3	0.35	0.4	0.45	0.5	0.55	0.6	0.65	0.7	0.75	0.8	0.85	0.9
1	1.0279	1.61527	1.90896	1.61527	2.27606	1.68869	1.46843	1.98238	1.68869	2.0558	1.46843	1.76211	2.79001	1.39501	1.83554	1.98238	1.54185	1.46843	1.76211	1.83554	1.39501	1.76211	1.46843	2.12922	1.39501	1.61527	1.76211	2.27606	1.68869	1.17474	1.68869	1.98238	1.39501	1.76211	1.90896	2.12922	1.68869	1.61527	1.46843	1.24816	1.76211	1.39501	1.24816	1.24816	1.68869	2.12922	1.46843	1.61527	1.68869
2	1.33333	0.873563	1.97701	1.14943	1.10345	1.70115	1.51724	1.83908	1.28736	1.47126	1.14943	1.93103	1.51724	1.7931	1.83908	1.74713	1.65517	2.06897	1.65517	1.56322	1.88506	2.2069	1.47126	1.28736	1.65517	2.02299	2.02299	1.33333	1.51724	1.88506	2.2069	2.43678	1.37931	1.70115	1.65517	2.02299	1.6092	1.65517	2.06897	2.2069	1.83908	2.2069	1.51724	1.88506	1.83908	1.6092	1.24138	1.6092	1.6092
3	2.43094	1.54696	1.76796	0.994475	1.43646	1.10497	1.21547	0.994475	2.20994	2.20994	1.87845	1.98895	1.65746	1.76796	1.21547	1.76796	1.65746	1.54696	1.65746	1.65746	1.43646	1.54696	2.32044	2.09945	2.32044	1.65746	1.76796	1.87845	1.76796	1.43646	1.76796	1.65746	1.54696	1.43646	1.98895	0.883978	1.87845	1.10497	1.21547	2.32044	0.994475	1.76796	1.32597	2.09945	0.994475	2.65193	2.20994	2.20994	1.87845
4	1.10175	1.36099	1.16656	1.42579	1.42579	1.36099	1.4906	2.07388	1.42579	1.36099	1.29618	1.4906	1.29618	2.00907	1.87946	1.23137	1.4906	2.39793	2.33312	2.07388	1.74984	1.68503	2.07388	1.16656	2.00907	1.68503	1.74984	2.13869	1.62022	2.46273	1.62022	1.55541	1.81465	1.16656	1.42579	1.81465	1.94426	2.33312	1.36099	1.36099	1.23137	2.26831	1.81465	1.4906	1.62022	1.81465	1.94426	1.23137	1.74984
[truncated: 11 more columns]

## Sheet: Figure_6c
Occurrence probabilities of left MD SO down state peaks relative to right MD SO down state peaks
	time
contact pair	-1.5	-1.45	-1.4	-1.35	-1.3	-1.25	-1.2	-1.15	-1.1	-1.05	-1	-0.95	-0.9	-0.85	-0.8	-0.75	-0.7	-0.65	-0.6	-0.55	-0.5	-0.45	-0.4	-0.35	-0.3	-0.25	-0.2	-0.15	-0.1	-0.05	0	0.05	0.1	0.15	0.2	0.25	0.3	0.35	0.4	0.45	0.5	0.55	0.6	0.65	0.7	0.75	0.8	0.85	0.9
1	0.720461	2.01729	0.720461	1.8732	0.864553	1.29683	1.00865	0.432277	0.864553	0.720461	0.144092	0.432277	0.576369	0.288184	0.144092	0	0	0.144092	0	0.144092	0	0	0	0	0.720461	0.432277	1.29683	3.17003	4.03458	14.5533	20.4611	15.4179	7.06052	4.61095	1.29683	0.720461	0.864553	0.576369	0.288184	0.576369	0.288184	0	0.288184	0	0.144092	0	0.288184	0	0.288184
2	0.560224	0.840336	1.12045	0.840336	0.840336	0.280112	0.840336	0	1.96078	0.840336	1.12045	1.12045	1.12045	2.52101	1.40056	1.40056	1.96078	1.40056	1.40056	1.40056	3.36134	4.48179	2.2409	3.92157	3.08123	3.08123	3.36134	3.08123	2.52101	1.68067	2.52101	1.40056	0.840336	1.12045	1.96078	0.280112	0.280112	0.560224	1.12045	0.840336	0.280112	0.840336	1.40056	2.2409	2.2409	2.2409	1.68067	2.80112	2.52101
3	0.560224	0.840336	1.12045	0.840336	0.840336	0.280112	0.840336	0	1.96078	0.840336	1.12045	1.12045	1.12045	2.52101	1.40056	1.40056	1.96078	1.40056	1.40056	1.40056	3.36134	4.48179	2.2409	3.92157	3.08123	3.08123	3.36134	3.08123	2.52101	1.68067	2.52101	1.40056	0.840336	1.12045	1.96078	0.280112	0.280112	0.560224	1.12045	0.840336	0.280112	0.840336	1.40056	2.2409	2.2409	2.2409	1.68067	2.80112	2.52101
4	1.75115	2.11982	1.65899	2.30415	1.10599	1.38249	0.921659	0.921659	0.645161	1.56682	1.19816	1.19816	1.29032	0.921659	0.921659	0.921659	0.921659	0.921659	0.552995	0.0921659	0.552995	0.829493	1.47465	1.84332	2.30415	4.60829	7.09677	6.54378	6.72811	4.14747	2.21198	0.829493	0.737327	0.276498	0.184332	0.0921659	0	0	0.184332	0.460829	1.01382	1.56682	1.29032	1.84332	2.39631	2.76498	3.04147	2.67281	2.11982
control events
	time
contact pair	-1.5	-1.45	-1.4	-1.35	-1.3	-1.25	-1.2	-1.15	-1.1	-1.05	-1	-0.95	-0.9	-0.85	-0.8	-0.75	-0.7	-0.65	-0.6	-0.55	-0.5	-0.45	-0.4	-0.35	-0.3	-0.25	-0.2	-0.15	-0.1	-0.05	0	0.05	0.1	0.15	0.2	0.25	0.3	0.35	0.4	0.45	0.5	0.55	0.6	0.65	0.7	0.75	0.8	0.85	0.9
1	1.25628	1.75879	1.50754	1.00503	1.75879	1.75879	0.753769	2.26131	1.50754	1.50754	2.51256	2.01005	1.50754	2.01005	1.50754	2.01005	2.51256	1.75879	2.26131	2.01005	2.01005	1.50754	1.00503	1.50754	1.75879	2.51256	2.26131	1.50754	1.00503	1.50754	1.50754	1.50754	1.75879	2.26131	1.00503	2.26131	2.26131	1.75879	1.00503	1.50754	1.50754	1.00503	1.75879	2.01005	2.01005	2.76382	1.75879	0.753769	1.75879
2	1.9084	1.14504	1.9084	2.29008	1.9084	0.763359	1.14504	2.29008	1.14504	1.9084	1.14504	0.763359	0.763359	1.52672	3.05344	2.67176	1.14504	3.43511	1.52672	1.52672	1.14504	3.81679	2.29008	1.52672	0	2.67176	0.763359	1.52672	1.9084	2.67176	1.9084	2.67176	1.14504	1.14504	2.29008	2.29008	0.763359	1.14504	2.67176	2.67176	1.9084	0.763359	2.29008	2.67176	0.381679	1.9084	2.67176	1.9084	0.763359
3	1.9084	1.14504	1.9084	2.29008	1.9084	0.763359	1.14504	2.29008	1.14504	1.9084	1.14504	0.763359	0.763359	1.52672	3.05344	2.67176	1.14504	3.43511	1.52672	1.52672	1.14504	3.81679	2.29008	1.52672	0	2.67176	0.763359	1.52672	1.9084	2.67176	1.9084	2.67176	1.14504	1.14504	2.29008	2.29008	0.763359	1.14504	2.67176	2.67176	1.9084	0.763359	2.29008	2.67176	0.381679	1.9084	2.67176	1.9084	0.763359
4	1.73797	1.73797	0.534759	1.06952	1.3369	1.73797	1.47059	1.60428	1.87166	1.73797	1.60428	1.60428	1.60428	1.47059	1.3369	1.20321	1.20321	2.40642	1.47059	1.60428	2.27273	1.73797	2.13904	1.60428	1.20321	2.00535	2.80749	2.27273	2.13904	1.06952	1.73797	2.27273	1.87166	1.60428	2.94118	3.07487	2.94118	0.935829	1.47059	2.54011	1.87166	1.73797	1.47059	1.20321	1.87166	1.87166	1.60428	1.06952	0.802139
[truncated: 11 more columns]

## Sheet: Figure_6d
Occurrence probabilities for sleep spindles derived from the left MD, relative to right MD detected spindles
	time
contact pair	-1.5	-1.45	-1.4	-1.35	-1.3	-1.25	-1.2	-1.15	-1.1	-1.05	-1	-0.95	-0.9	-0.85	-0.8	-0.75	-0.7	-0.65	-0.6	-0.55	-0.5	-0.45	-0.4	-0.35	-0.3	-0.25	-0.2	-0.15	-0.1	-0.05	0	0.05	0.1	0.15	0.2	0.25	0.3	0.35	0.4	0.45	0.5	0.55	0.6	0.65	0.7	0.75	0.8	0.85	0.9
1	0.915663	0.674699	0.481928	0.771084	0.963855	0.819277	1.10843	0.626506	0.53012	0.674699	0.771084	1.10843	1.39759	1.25301	1.06024	1.3012	1.06024	1.06024	1.44578	2.31325	1.44578	1.78313	1.54217	2.21687	1.9759	2.40964	3.51807	2.79518	5.10843	6.16867	5.3494	5.73494	2.45783	3.51807	2.6988	1.83133	2.12048	1.92771	1.78313	1.54217	1.15663	0.915663	1.39759	1.54217	1.01205	1.3012	1.3012	0.86747	1.15663
2	1.38889	1.73611	0.694444	0.347222	0.868056	0.520833	1.21528	0.868056	0.868056	1.21528	1.21528	0.347222	1.04167	1.21528	1.21528	1.5625	1.38889	0.868056	1.21528	0.868056	2.43056	1.5625	2.60417	1.73611	3.125	1.38889	4.6875	3.125	3.81944	4.86111	4.51389	4.6875	2.77778	3.81944	1.21528	2.60417	1.38889	2.08333	3.125	1.38889	1.5625	2.08333	2.08333	1.04167	1.38889	0.347222	1.21528	1.04167	0.868056
3	0.507246	0.797101	0.724638	0.724638	0.942029	1.23188	1.66667	0.434783	0.797101	0.362319	1.37681	0.724638	1.08696	0.942029	0.652174	0.362319	0.724638	0.724638	0.362319	0.57971	0.797101	0.942029	1.30435	1.52174	2.46377	2.75362	3.47826	3.26087	5.36232	8.04348	10.5797	5.43478	7.82609	3.18841	2.17391	2.68116	1.44928	1.44928	1.52174	0.652174	0.507246	0.652174	0.507246	0.652174	0.724638	1.30435	0.652174	0.942029	0.797101
4	0.949504	1.1653	0.992663	0.906344	1.29478	0.776867	0.733707	0.906344	0.992663	0.863185	1.72637	1.07898	0.776867	0.906344	1.07898	0.345274	0.474752	0.258956	1.3811	0.60423	0.517911	0.733707	1.33794	1.12214	1.89901	2.1148	2.76219	3.92749	5.13595	6.81916	8.76133	6.30125	6.12861	4.01381	3.2801	2.37376	1.98533	1.25162	1.03582	0.863185	0.647389	0.647389	0.733707	0.474752	0.863185	0.776867	1.1653	1.12214	0.949504
control events
	time
contact pair	-1.5	-1.45	-1.4	-1.35	-1.3	-1.25	-1.2	-1.15	-1.1	-1.05	-1	-0.95	-0.9	-0.85	-0.8	-0.75	-0.7	-0.65	-0.6	-0.55	-0.5	-0.45	-0.4	-0.35	-0.3	-0.25	-0.2	-0.15	-0.1	-0.05	0	0.05	0.1	0.15	0.2	0.25	0.3	0.35	0.4	0.45	0.5	0.55	0.6	0.65	0.7	0.75	0.8	0.85	0.9
1	1.20177	1.77103	1.39152	1.51803	0.948767	1.89753	0.948767	1.83428	1.89753	1.39152	1.70778	1.26502	1.39152	2.08729	1.51803	2.15054	1.51803	1.51803	1.77103	1.45478	1.89753	1.32827	2.02404	2.53004	1.77103	1.96078	2.08729	1.01202	2.65655	2.27704	1.45478	1.96078	1.45478	1.96078	1.58128	1.51803	1.58128	1.45478	1.58128	1.45478	1.58128	0.948767	1.77103	1.51803	2.21379	2.15054	1.89753	1.70778	1.32827
2	2.08333	1.85185	1.15741	0.925926	0.231481	1.62037	1.85185	0.925926	0.694444	1.38889	1.62037	1.62037	1.62037	0.925926	2.5463	1.15741	1.85185	2.5463	1.38889	2.5463	2.08333	2.08333	1.15741	0.925926	2.5463	3.00926	1.62037	1.85185	2.31481	1.62037	3.00926	2.31481	0.925926	0.694444	3.24074	1.85185	1.38889	1.38889	1.15741	2.08333	2.77778	2.5463	1.85185	2.31481	1.62037	1.15741	1.85185	1.85185	2.08333
3	1.44597	1.06545	1.14155	1.29376	1.29376	1.44597	1.29376	1.06545	1.82648	0.913242	1.75038	1.14155	1.52207	1.75038	1.59817	1.97869	1.67428	1.14155	1.75038	1.90259	1.75038	1.59817	1.21766	1.75038	2.1309	2.1309	1.44597	2.28311	2.66362	2.43531	2.05479	1.90259	2.35921	3.19635	1.75038	2.05479	2.05479	1.52207	1.52207	2.43531	2.1309	0.989346	1.29376	1.59817	1.36986	1.82648	3.12024	1.90259	1.90259
4	1.50305	1.36214	1.55002	1.2682	0.986379	1.36214	1.73791	1.59699	1.45608	1.31517	1.83185	1.69093	1.45608	1.17426	1.83185	1.83185	1.87882	1.17426	1.36214	1.59699	1.73791	1.69093	1.92579	2.01973	1.92579	2.25458	1.50305	1.97276	2.63034	2.01973	2.39549	2.11367	1.97276	2.16064	2.5364	2.30155	2.30155	1.73791	1.83185	1.45608	1.40911	1.69093	1.73791	1.59699	1.87882	1.55002	1.36214	1.45608	1.59699
[truncated: 11 more columns]
