# Supplementary material for: The human thalamus orchestrates neocortical oscillations during NREM sleep
Source: Nat Commun. 2022 Sep 5;13:5231. doi: 10.1038/s41467-022-32840-w (PMC9445182; doi:10.1038/s41467-022-32840-w)
Supplement: Supplementary file 4 — Source Data [file 41467_2022_32840_MOESM4_ESM.zip › source_data_suppl_fig7.xlsx]

## Sheet: Figure_7
Occurrence probabilities of ANT SO down state peaks relative to SO down state peaks derived from scalp electrode Fz
	time
contact pair	-1.5	-1.45	-1.4	-1.35	-1.3	-1.25	-1.2	-1.15	-1.1	-1.05	-1	-0.95	-0.9	-0.85	-0.8	-0.75	-0.7	-0.65	-0.6	-0.55	-0.5	-0.45	-0.4	-0.35	-0.3	-0.25	-0.2	-0.15	-0.1	-0.05	0	0.05	0.1	0.15	0.2	0.25	0.3	0.35	0.4	0.45	0.5	0.55	0.6	0.65	0.7	0.75	0.8	0.85	0.9
1	1.21317	1.55979	2.16638	1.38648	1.12652	1.38648	0.779896	0.606586	1.03986	0.953206	0.866551	0.606586	0.866551	0.259965	0.0866551	0.17331	0.17331	0.259965	0.0866551	0.34662	0.34662	0.259965	0.693241	0.519931	0.779896	1.47314	1.12652	4.15945	8.92548	19.6707	15.338	5.45927	1.99307	1.12652	0.606586	0.259965	0.0866551	0	0.259965	0.17331	0.17331	0.0866551	0.17331	0.259965	0.259965	0.17331	0.519931	0.693241	0.779896
2	0.963391	0.963391	0.578035	0.770713	1.15607	1.54143	1.15607	0.963391	0.770713	1.54143	2.50482	1.15607	2.6975	2.6975	2.89017	1.92678	2.31214	0.963391	1.15607	1.15607	1.54143	2.31214	2.31214	1.34875	0.963391	2.31214	2.31214	1.92678	1.15607	1.7341	1.15607	2.31214	1.54143	2.6975	2.11946	1.92678	2.31214	1.34875	1.54143	1.92678	2.11946	1.54143	2.31214	0.963391	0.770713	0.963391	1.15607	0.963391	2.11946
3	1.68539	1.40449	1.1236	1.68539	2.80899	1.40449	1.96629	1.96629	3.08989	2.24719	2.24719	3.65169	0.561798	2.52809	3.37079	2.80899	1.96629	1.40449	1.1236	0.842697	1.40449	0.280899	1.40449	1.68539	0.561798	0.842697	0.842697	1.1236	1.96629	2.80899	3.37079	2.80899	2.52809	2.52809	1.96629	2.80899	0.842697	2.24719	1.40449	2.52809	1.1236	1.96629	0.561798	0.842697	1.68539	1.1236	1.40449	1.40449	1.1236
4	1.23894	2.21239	1.85841	1.50442	2.12389	1.50442	1.9469	1.76991	0.884956	1.15044	1.9469	1.06195	1.15044	1.15044	0.973451	1.50442	1.23894	0.884956	0.619469	0.619469	1.06195	0.707965	0.442478	0.265487	0.176991	0.79646	1.50442	3.53982	5.57522	9.9115	8.84956	4.95575	2.92035	1.85841	2.38938	0.619469	0.353982	0.442478	0.353982	0.79646	0.353982	0.176991	0.79646	0.79646	0.707965	1.15044	1.06195	1.23894	1.50442
5	2.17984	1.3624	1.49864	1.3624	1.90736	1.22616	2.45232	1.08992	0.953678	1.63488	1.63488	1.3624	1.22616	1.90736	1.49864	2.31608	1.22616	1.22616	2.17984	0.817439	0.953678	1.08992	1.22616	0.817439	0.817439	0.953678	1.08992	1.22616	1.3624	2.58856	4.90463	4.90463	3.40599	2.86104	2.58856	2.17984	2.0436	2.7248	1.63488	1.22616	0.953678	0.681199	1.3624	1.22616	1.08992	0.953678	1.49864	1.63488	1.3624
6	0.671141	1.566	0.671141	1.566	1.78971	1.11857	2.01342	1.78971	2.01342	1.566	1.566	1.566	1.566	2.46085	0.894855	0.894855	0.671141	0.447427	0.447427	0.447427	0.223714	0	0.223714	0.223714	0.223714	0.671141	0.671141	0.671141	3.80313	4.47427	8.50112	13.1991	8.72483	7.38255	4.47427	0.894855	0.223714	0.223714	0.671141	0.447427	0.447427	0	0.223714	0.223714	0.894855	0.894855	1.11857	0.671141	1.11857
7	1.27551	1.65816	1.53061	1.53061	0.892857	2.42347	2.16837	2.16837	2.04082	2.29592	1.53061	2.04082	2.04082	0.637755	1.40306	0.892857	0.765306	0.510204	0.382653	0.765306	0.255102	0.892857	0.510204	0.382653	0.127551	0.765306	1.78571	3.69898	4.97449	9.43878	7.90816	5.9949	3.06122	2.29592	1.40306	0.637755	0.255102	0.127551	0.382653	0.510204	0.765306	0.382653	0.510204	0.892857	0.765306	1.53061	0.892857	0.765306	1.53061
8	1.71821	0.773196	1.54639	1.03093	1.71821	1.37457	1.54639	1.6323	1.89003	2.31959	1.37457	1.6323	2.06186	1.20275	1.80412	1.28866	1.37457	1.11684	1.37457	0.773196	1.03093	0.945017	0.515464	1.37457	0.945017	1.37457	2.31959	3.52234	4.98282	5.41237	5.6701	3.43643	2.49141	2.49141	1.6323	1.97595	0.515464	1.03093	0.945017	1.20275	1.03093	1.03093	0.773196	1.03093	1.71821	1.20275	1.54639	1.54639	1.71821
9	1.51976	2.12766	1.36778	1.06383	0.911854	2.27964	1.21581	1.06383	1.21581	0.759878	1.06383	0.607903	0.607903	0.759878	0.455927	0.607903	0.607903	0.303951	0.759878	0.607903	1.21581	1.82371	2.27964	3.34347	2.73556	4.25532	4.40729	7.44681	7.59878	6.83891	5.47112	2.43161	1.21581	1.21581	0.759878	0.303951	0.607903	0.151976	0.607903	0.455927	0	1.51976	0.455927	1.06383	1.82371	0.759878	1.06383	1.06383	1.67173
10	1.32114	1.82927	1.72764	2.64228	2.03252	2.13415	2.03252	0.711382	1.01626	2.03252	1.11789	1.21951	1.52439	1.32114	1.52439	1.62602	0.914634	1.42276	0.813008	1.11789	1.11789	0.914634	0.609756	0.813008	1.52439	1.32114	1.93089	4.36992	4.87805	4.97967	5.79268	3.04878	2.94715	2.13415	0.914634	0.813008	0.813008	0.914634	0.914634	1.11789	0.711382	1.42276	1.11789	0.813008	0.914634	1.93089	1.42276	1.32114	1.52439
11	2.07684	1.76532	1.55763	1.76532	1.45379	2.07684	1.86916	1.45379	1.86916	1.24611	1.24611	1.76532	0.830737	1.45379	1.66147	1.66147	1.55763	0.934579	1.14226	1.86916	0.830737	1.14226	1.34995	0.934579	0.726895	0.726895	0.415369	0.934579	1.76532	2.6999	6.12669	6.85358	5.19211	4.36137	3.01142	2.49221	1.34995	1.24611	1.55763	0.623053	1.03842	1.45379	1.03842	1.24611	0.311526	1.14226	1.34995	1.34995	1.45379
12	1.19466	0.983837	1.12439	1.12439	1.05411	1.47576	1.19466	1.26493	1.68658	2.24877	1.6163	1.68658	1.68658	1.26493	0.843289	1.40548	1.26493	0.913563	0.702741	0.421644	1.54603	0.983837	0.632467	1.96767	1.19466	1.68658	3.72453	5.05973	6.46521	7.5896	4.42727	2.60014	2.03795	1.33521	1.47576	0.562193	1.19466	0.562193	1.12439	0.773015	0.913563	1.12439	1.12439	1.12439	2.1785	1.19466	1.8974	1.33521	1.54603
control events
	time
contact pair	-1.5	-1.45	-1.4	-1.35	-1.3	-1.25	-1.2	-1.15	-1.1	-1.05	-1	-0.95	-0.9	-0.85	-0.8	-0.75	-0.7	-0.65	-0.6	-0.55	-0.5	-0.45	-0.4	-0.35	-0.3	-0.25	-0.2	-0.15	-0.1	-0.05	0	0.05	0.1	0.15	0.2	0.25	0.3	0.35	0.4	0.45	0.5	0.55	0.6	0.65	0.7	0.75	0.8	0.85	0.9
1	1.3468	1.17845	1.17845	1.0101	1.0101	1.3468	1.0101	1.6835	1.6835	2.3569	1.51515	2.18855	1.0101	1.6835	2.0202	0.841751	1.85185	1.85185	2.3569	1.17845	2.0202	2.52525	2.86195	1.6835	1.51515	1.85185	1.6835	1.3468	1.3468	2.18855	2.18855	2.6936	2.3569	1.6835	1.85185	1.3468	1.17845	1.0101	1.17845	0.673401	2.3569	1.85185	1.51515	2.18855	2.52525	1.17845	1.85185	1.51515	1.3468
2	0.950119	1.42518	1.42518	1.42518	0.950119	2.3753	1.90024	2.13777	1.66271	3.08789	1.90024	1.90024	0.950119	1.42518	1.18765	1.42518	1.90024	2.13777	2.13777	0.950119	1.42518	1.42518	1.18765	2.13777	1.90024	1.66271	1.90024	1.18765	1.90024	0.950119	1.42518	1.18765	1.18765	2.13777	1.90024	1.90024	2.85036	2.13777	2.3753	0.950119	2.13777	2.85036	1.18765	1.42518	2.3753	1.18765	1.42518	1.90024	1.90024
3	1.20482	1.60643	1.20482	1.60643	2.40964	0.803213	2.40964	2.00803	2.81124	2.00803	0.401606	2.00803	1.60643	3.21285	0.803213	2.00803	2.00803	2.00803	2.00803	1.60643	1.60643	1.20482	0.803213	1.20482	2.40964	0.803213	2.40964	1.60643	2.40964	1.60643	2.00803	1.60643	1.60643	0.401606	2.00803	2.00803	2.00803	2.81124	2.00803	1.20482	1.20482	2.00803	2.40964	1.20482	2.81124	2.40964	1.20482	2.40964	0.401606
4	1.54278	2.9453	0.841515	1.96353	1.26227	1.96353	2.38429	1.12202	0.841515	1.40252	0.841515	2.24404	0.56101	1.82328	1.54278	1.82328	2.52454	1.54278	2.24404	1.68303	1.96353	1.40252	1.54278	1.54278	1.54278	1.68303	1.54278	1.68303	1.82328	2.38429	2.6648	1.12202	2.10379	1.68303	2.6648	1.54278	0.981767	2.24404	1.40252	1.96353	2.38429	1.96353	1.40252	1.12202	1.68303	1.40252	1.12202	0.841515	1.40252
5	1.98198	1.62162	1.98198	1.98198	1.98198	2.16216	1.8018	1.62162	2.88288	0.540541	1.08108	1.98198	1.08108	1.98198	1.26126	1.26126	1.8018	1.08108	1.08108	2.34234	1.8018	1.44144	1.8018	1.08108	2.88288	1.62162	3.06306	1.62162	2.16216	0.540541	1.98198	2.34234	2.16216	1.26126	0.540541	1.44144	0.900901	1.62162	2.34234	1.62162	2.16216	1.8018	1.62162	1.08108	2.7027	1.26126	1.08108	1.62162	1.08108
6	1.99203	1.59363	0.398406	0.796813	1.59363	1.59363	2.39044	0.398406	1.59363	1.99203	2.39044	0.796813	2.39044	0.398406	1.59363	0.398406	0	1.99203	0.796813	0.796813	1.19522	2.39044	3.18725	2.39044	2.39044	3.18725	0.796813	2.39044	2.39044	1.19522	2.78884	1.99203	1.59363	1.19522	1.19522	3.58566	3.58566	1.99203	1.99203	1.19522	2.78884	3.18725	1.59363	1.99203	1.19522	1.59363	1.59363	2.39044	1.19522
7	1.48423	1.48423	1.48423	2.04082	1.66976	1.66976	0.742115	1.2987	1.66976	1.66976	1.66976	1.48423	1.2987	1.11317	1.48423	2.22635	1.66976	1.66976	1.66976	1.11317	0.927644	0.927644	1.85529	2.5974	2.5974	2.04082	2.96846	1.2987	1.66976	2.22635	1.48423	3.15399	1.2987	0.927644	2.04082	2.41187	1.66976	1.11317	2.96846	0.556586	2.5974	1.85529	2.04082	2.22635	0.927644	2.22635	2.22635	1.66976	2.04082
8	0.981595	1.84049	1.34969	1.47239	2.20859	1.96319	1.59509	0.613497	1.96319	1.71779	1.96319	1.10429	2.08589	2.20859	1.71779	2.08589	0.858896	1.22699	1.34969	1.71779	1.34969	2.08589	1.22699	2.20859	2.94479	1.59509	2.69939	1.22699	2.08589	1.84049	2.69939	3.43558	1.22699	1.34969	1.34969	3.06748	2.08589	2.20859	2.57669	1.47239	1.71779	1.22699	0.981595	1.34969	1.47239	0.858896	1.22699	1.34969	1.22699
9	1.44928	1.44928	2.31884	1.15942	1.73913	1.73913	1.15942	1.44928	1.73913	0.869565	1.44928	1.15942	1.44928	2.02899	2.31884	1.44928	2.31884	2.6087	0.869565	1.15942	1.73913	1.44928	2.89855	2.31884	2.02899	1.44928	3.18841	2.6087	1.73913	1.15942	1.15942	1.15942	3.18841	1.44928	2.89855	2.31884	1.73913	0.289855	0.57971	0.57971	1.44928	0.57971	1.73913	2.02899	1.73913	0.869565	2.6087	1.15942	1.15942
10	2.16383	1.23648	2.00927	1.70015	2.62751	1.5456	2.62751	0.618238	2.16383	2.31839	1.85471	1.08192	1.08192	1.23648	1.08192	1.23648	1.70015	1.23648	1.70015	1.39104	1.85471	1.70015	1.85471	1.39104	1.39104	1.85471	1.85471	1.5456	2.47295	1.85471	1.85471	1.39104	2.16383	2.31839	1.5456	2.16383	1.85471	2.31839	1.70015	1.23648	1.08192	1.39104	1.70015	1.39104	1.70015	1.70015	1.85471	1.23648	1.5456
11	1.983	1.69972	1.84136	1.983	1.41643	1.41643	0.708215	1.27479	1.13314	1.55807	1.55807	2.26629	1.55807	1.13314	1.55807	0.708215	1.27479	1.55807	2.12465	2.54958	1.983	1.55807	2.12465	1.84136	1.41643	1.84136	1.69972	1.27479	1.55807	1.41643	1.41643	1.69972	1.983	1.983	2.40793	1.983	1.55807	1.41643	1.55807	2.40793	2.40793	2.26629	1.13314	1.55807	2.26629	1.55807	1.55807	0.708215	2.40793
12	1.61987	2.4838	1.2959	1.61987	1.61987	1.83585	2.05184	1.07991	1.51188	1.07991	1.83585	1.72786	1.40389	1.94384	1.40389	1.40389	1.2959	1.2959	1.72786	2.26782	1.1879	1.72786	1.51188	1.72786	2.80778	1.51188	1.40389	1.83585	1.94384	1.40389	2.26782	1.72786	1.1879	1.94384	2.80778	2.05184	1.94384	1.2959	2.4838	1.1879	2.26782	1.94384	2.05184	1.72786	1.72786	1.51188	1.2959	1.40389	1.51188
[truncated: 11 more columns]
