# Supplementary material for: The human thalamus orchestrates neocortical oscillations during NREM sleep
Source: Nat Commun. 2022 Sep 5;13:5231. doi: 10.1038/s41467-022-32840-w (PMC9445182; doi:10.1038/s41467-022-32840-w)
Supplement: Supplementary file 4 — Source Data [file 41467_2022_32840_MOESM4_ESM.zip › source_data_suppl_fig8.xlsx]

## Sheet: Figure_8a
Occurrence probabilities of ANT SOs relative to occipital SOs
	time
contact pair	-1.5	-1.45	-1.4	-1.35	-1.3	-1.25	-1.2	-1.15	-1.1	-1.05	-1	-0.95	-0.9	-0.85	-0.8	-0.75	-0.7	-0.65	-0.6	-0.55	-0.5	-0.45	-0.4	-0.35	-0.3	-0.25	-0.2	-0.15	-0.1	-0.05	0	0.05	0.1	0.15	0.2	0.25	0.3	0.35	0.4	0.45	0.5	0.55	0.6	0.65	0.7	0.75	0.8	0.85	0.9
1	1.04895	1.04895	1.74825	1.3986	1.3986	0.699301	1.04895	3.14685	2.7972	1.04895	1.74825	2.44755	1.74825	1.74825	0.34965	1.3986	2.7972	0.34965	2.0979	2.0979	1.74825	1.3986	2.0979	0.34965	1.3986	0.34965	1.04895	1.04895	1.04895	1.74825	2.44755	2.44755	4.54545	2.7972	2.7972	2.7972	3.84615	1.3986	0.699301	1.3986	2.0979	0.699301	1.3986	1.04895	0.34965	1.3986	1.74825	1.3986	1.3986
2	1.23457	0.411523	2.05761	1.64609	2.88066	2.88066	2.88066	3.7037	0.823045	0.823045	2.88066	2.05761	1.64609	0.823045	2.46914	1.64609	1.64609	1.23457	1.64609	1.23457	0.823045	0.411523	0	0	1.64609	0.411523	0.411523	0.411523	0.411523	1.23457	3.7037	5.34979	5.76132	4.52675	3.7037	3.29218	1.64609	1.23457	2.46914	2.46914	1.64609	1.64609	0	2.05761	1.23457	0.823045	0.823045	1.23457	0.411523
3	1.1976	0.898204	1.1976	0.898204	1.49701	1.79641	0.898204	2.09581	2.09581	1.79641	1.79641	0.598802	2.39521	0.598802	2.69461	1.79641	0.898204	2.09581	0.898204	2.69461	2.99401	2.69461	0.598802	2.39521	0.299401	1.1976	1.1976	1.1976	2.09581	2.09581	1.1976	2.69461	0.898204	2.69461	2.69461	0.898204	3.59281	1.49701	2.99401	1.1976	3.59281	1.79641	2.09581	1.49701	2.09581	1.1976	0.898204	1.49701	1.79641
4	1.23457	2.46914	1.23457	2.46914	0	1.23457	0	2.46914	2.46914	2.46914	1.23457	2.46914	0	1.23457	1.23457	0	1.23457	1.23457	0	0	0	0	1.23457	1.23457	0	1.23457	0	2.46914	3.7037	7.40741	16.0494	6.17284	1.23457	4.93827	3.7037	2.46914	1.23457	0	0	0	0	0	1.23457	0	1.23457	0	2.46914	0	0
5	1.5873	1.0582	2.1164	0	2.6455	0.529101	1.0582	2.6455	2.6455	0.529101	1.0582	1.0582	0.529101	1.5873	0.529101	1.0582	0	0.529101	1.0582	0.529101	0.529101	1.5873	0	0	2.1164	0	2.1164	2.6455	3.7037	9.52381	10.0529	5.82011	3.1746	4.2328	0.529101	2.1164	1.5873	0.529101	0.529101	0.529101	0	0.529101	0.529101	2.1164	0	2.1164	2.1164	1.5873	2.1164
6	1.64609	1.02881	1.02881	2.05761	1.64609	1.02881	2.26337	1.64609	2.26337	1.64609	2.26337	2.26337	1.23457	1.64609	2.6749	2.26337	1.23457	1.02881	0.411523	1.44033	0.411523	2.05761	0.617284	0.823045	1.23457	1.44033	1.44033	1.64609	4.73251	3.90947	5.76132	2.6749	2.46914	1.85185	1.85185	1.64609	0.617284	0.411523	1.02881	1.44033	1.44033	2.05761	1.23457	1.02881	1.02881	1.23457	1.44033	1.64609	1.64609
7	2.77136	1.84758	0.692841	1.61663	3.00231	0.230947	1.15473	2.07852	1.61663	1.38568	1.84758	1.61663	1.15473	1.84758	0.923788	2.07852	2.30947	2.30947	2.30947	1.61663	1.61663	0.923788	1.84758	0.923788	0.923788	1.15473	1.61663	0.923788	2.07852	3.00231	2.54042	3.00231	4.38799	4.38799	1.84758	1.61663	1.84758	1.38568	1.61663	2.07852	0.923788	0.230947	1.84758	1.15473	2.54042	1.15473	1.15473	0	1.38568
8	0.826446	1.32231	1.32231	2.14876	1.98347	2.64463	1.81818	1.65289	2.97521	1.65289	2.14876	2.14876	1.32231	1.81818	1.81818	0.661157	0.826446	0.826446	0.495868	0.330579	0.661157	0.495868	1.15702	0.826446	1.15702	1.15702	1.32231	3.47107	4.95868	6.94215	5.95041	4.6281	2.47934	0.661157	1.15702	0.991736	0.495868	0.826446	0.661157	0.826446	0.661157	1.98347	0.991736	1.4876	1.81818	0.991736	1.65289	1.32231	0.991736
control events
	time
contact pair	-1.5	-1.45	-1.4	-1.35	-1.3	-1.25	-1.2	-1.15	-1.1	-1.05	-1	-0.95	-0.9	-0.85	-0.8	-0.75	-0.7	-0.65	-0.6	-0.55	-0.5	-0.45	-0.4	-0.35	-0.3	-0.25	-0.2	-0.15	-0.1	-0.05	0	0.05	0.1	0.15	0.2	0.25	0.3	0.35	0.4	0.45	0.5	0.55	0.6	0.65	0.7	0.75	0.8	0.85	0.9
1	1.55039	1.55039	2.58398	2.84238	1.55039	2.32558	1.80879	1.29199	1.03359	0.258398	0.775194	2.06718	1.03359	2.32558	2.84238	1.55039	0.775194	0.775194	1.55039	2.32558	1.55039	1.55039	2.58398	2.58398	2.06718	0.775194	2.06718	1.29199	1.03359	1.29199	1.80879	1.29199	1.80879	1.55039	2.32558	1.29199	0.775194	2.32558	1.80879	2.32558	2.06718	2.06718	1.03359	1.80879	1.80879	1.55039	1.29199	2.58398	3.35917
2	0.406504	2.03252	1.21951	0.813008	1.62602	1.62602	2.03252	1.21951	0.813008	2.03252	3.25203	2.03252	1.21951	2.03252	2.84553	2.03252	2.03252	1.21951	2.03252	3.25203	1.62602	0.813008	2.03252	1.21951	0.813008	2.03252	2.43902	1.21951	2.43902	1.62602	2.03252	1.21951	1.62602	2.03252	1.21951	1.21951	2.03252	0.406504	2.43902	1.21951	1.62602	1.62602	1.62602	1.21951	0.406504	1.21951	1.21951	0.813008	3.25203
3	2.02492	1.09034	1.55763	1.24611	2.80374	1.09034	1.55763	1.24611	1.09034	1.24611	2.64798	1.24611	2.33645	1.7134	2.18069	1.7134	2.33645	1.40187	1.7134	2.02492	3.11526	1.86916	1.24611	1.55763	1.40187	0.934579	2.02492	1.09034	2.02492	2.18069	1.24611	2.49221	1.86916	1.86916	2.02492	1.40187	3.42679	1.7134	1.40187	0.934579	1.55763	0.623053	1.55763	1.55763	1.55763	1.86916	1.40187	1.24611	1.86916
4	1.99203	1.59363	0.398406	0.796813	1.59363	1.59363	2.39044	0.398406	1.59363	1.99203	2.39044	0.796813	2.39044	0.398406	1.59363	0.398406	0	1.99203	0.796813	0.796813	1.19522	2.39044	3.18725	2.39044	2.39044	3.18725	0.796813	2.39044	2.39044	1.19522	2.78884	1.99203	1.59363	1.19522	1.19522	3.58566	3.58566	1.99203	1.99203	1.19522	2.78884	3.18725	1.59363	1.99203	1.19522	1.59363	1.59363	2.39044	1.19522
5	1.48423	1.48423	1.48423	2.04082	1.66976	1.66976	0.742115	1.2987	1.66976	1.66976	1.66976	1.48423	1.2987	1.11317	1.48423	2.22635	1.66976	1.66976	1.66976	1.11317	0.927644	0.927644	1.85529	2.5974	2.5974	2.04082	2.96846	1.2987	1.66976	2.22635	1.48423	3.15399	1.2987	0.927644	2.04082	2.41187	1.66976	1.11317	2.96846	0.556586	2.5974	1.85529	2.04082	2.22635	0.927644	2.22635	2.22635	1.66976	2.04082
6	1.3285	2.05314	1.3285	1.20773	1.57005	1.3285	1.69082	2.29469	2.17391	1.81159	1.57005	1.20773	1.08696	1.3285	1.57005	1.93237	2.17391	0.845411	2.77778	1.44928	1.20773	2.29469	1.08696	2.17391	2.05314	1.44928	2.05314	1.44928	1.44928	2.29469	2.77778	1.69082	1.57005	1.81159	2.53623	1.44928	1.57005	1.93237	2.05314	2.05314	1.93237	1.3285	1.69082	2.05314	1.20773	1.81159	1.20773	1.93237	1.81159
7	1.94805	1.68831	1.03896	1.55844	1.94805	0.779221	1.81818	1.68831	1.55844	1.42857	1.68831	1.2987	2.46753	1.2987	1.42857	1.16883	1.42857	1.68831	1.55844	2.07792	2.33766	2.46753	1.68831	1.81818	1.81818	2.72727	2.20779	1.55844	2.07792	0.909091	0.909091	1.94805	2.07792	2.72727	2.20779	1.81818	1.2987	1.16883	2.07792	1.2987	0.779221	1.94805	1.2987	1.55844	1.16883	2.07792	0.909091	1.55844	1.81818
8	2.17628	2.06746	1.08814	1.52339	2.06746	0.979325	1.19695	1.19695	1.41458	1.95865	1.95865	1.30577	1.63221	1.41458	2.28509	1.19695	1.41458	0.435256	1.19695	2.28509	1.74102	0.761697	0.979325	1.63221	2.93798	1.63221	1.52339	1.63221	2.39391	2.17628	2.39391	3.1556	2.06746	1.08814	1.84984	1.74102	2.50272	1.74102	0.870511	1.84984	2.28509	2.50272	1.30577	1.74102	1.52339	1.30577	1.63221	1.41458	0.108814
[truncated: 11 more columns]

## Sheet: Figure_8b
Phase of ANT SOs at the time of occipital SO down state
contact	phase
1	2.74658
2	2.42022
3	2.50885
4	2.86755
5	3.04008
6	-3.07525
7	3.11443
8	-2.94294

## Sheet: Figure_8c
Occurrence probabilities of ANT SO down state peaks relative to neocortical SO down state peak
	time
contact pair	-1.5	-1.45	-1.4	-1.35	-1.3	-1.25	-1.2	-1.15	-1.1	-1.05	-1	-0.95	-0.9	-0.85	-0.8	-0.75	-0.7	-0.65	-0.6	-0.55	-0.5	-0.45	-0.4	-0.35	-0.3	-0.25	-0.2	-0.15	-0.1	-0.05	0	0.05	0.1	0.15	0.2	0.25	0.3	0.35	0.4	0.45	0.5	0.55	0.6	0.65	0.7	0.75	0.8	0.85	0.9
1	1.21317	1.55979	2.16638	1.38648	1.12652	1.38648	0.779896	0.606586	1.03986	0.953206	0.866551	0.606586	0.866551	0.259965	0.0866551	0.17331	0.17331	0.259965	0.0866551	0.34662	0.34662	0.259965	0.693241	0.519931	0.779896	1.47314	1.12652	4.15945	8.92548	19.6707	15.338	5.45927	1.99307	1.12652	0.606586	0.259965	0.0866551	0	0.259965	0.17331	0.17331	0.0866551	0.17331	0.259965	0.259965	0.17331	0.519931	0.693241	0.779896
2	1.84758	0.692841	0	1.15473	2.07852	2.07852	1.15473	2.07852	1.38568	0.230947	1.38568	2.54042	2.07852	2.07852	1.15473	1.61663	1.15473	0.923788	1.15473	1.38568	1.38568	1.84758	1.15473	2.30947	1.38568	2.30947	3.69515	3.4642	3.69515	4.15704	2.54042	2.30947	2.07852	2.30947	2.30947	1.84758	2.07852	0.923788	0.692841	0.230947	0.461894	1.38568	1.61663	2.30947	0.692841	1.38568	1.15473	1.61663	1.15473
3	2.14067	0.917431	1.52905	1.22324	2.44648	3.0581	2.75229	1.22324	1.22324	1.83486	3.36391	1.22324	1.83486	0.917431	2.44648	2.44648	1.22324	0.30581	1.22324	2.44648	1.83486	1.52905	1.83486	1.52905	1.52905	3.36391	1.83486	2.44648	1.83486	1.83486	1.22324	0.30581	1.22324	1.83486	2.75229	2.44648	2.75229	1.83486	1.52905	0.917431	2.14067	2.75229	0.611621	0.30581	0.917431	1.83486	1.22324	1.83486	1.52905
4	1.55709	2.50865	1.81661	1.55709	1.98962	1.55709	1.7301	1.7301	1.12457	1.03806	1.98962	1.21107	0.951557	0.951557	1.21107	1.47059	1.12457	0.605536	1.03806	0.692042	0.865052	0.692042	0.259516	0.259516	0.519031	1.47059	1.38408	3.2872	7.17993	10.0346	7.09343	5.19031	2.33564	2.42215	1.55709	0.519031	0.432526	0.519031	0.259516	0.778547	0.432526	0.432526	0.519031	0.519031	0.951557	0.778547	1.12457	1.47059	1.03806
5	1.36816	2.23881	2.23881	1.61692	1.24378	2.61194	1.86567	0.621891	0.746269	1.49254	2.11443	2.73632	1.36816	1.86567	1.24378	1.36816	0.995025	1.24378	1.36816	1.49254	0.995025	0.497512	0.373134	0.870647	0.248756	0.373134	0.995025	1.1194	4.10448	3.9801	5.34826	4.60199	2.8607	3.10945	2.98507	1.86567	1.99005	2.36318	1.36816	1.1194	0.746269	0.995025	1.1194	1.24378	1.36816	1.24378	1.74129	0.870647	1.36816
6	0.671141	1.566	0.671141	1.566	1.78971	1.11857	2.01342	1.78971	2.01342	1.566	1.566	1.566	1.566	2.46085	0.894855	0.894855	0.671141	0.447427	0.447427	0.447427	0.223714	0	0.223714	0.223714	0.223714	0.671141	0.671141	0.671141	3.80313	4.47427	8.50112	13.1991	8.72483	7.38255	4.47427	0.894855	0.223714	0.223714	0.671141	0.447427	0.447427	0	0.223714	0.223714	0.894855	0.894855	1.11857	0.671141	1.11857
7	1.27551	1.65816	1.53061	1.53061	0.892857	2.42347	2.16837	2.16837	2.04082	2.29592	1.53061	2.04082	2.04082	0.637755	1.40306	0.892857	0.765306	0.510204	0.382653	0.765306	0.255102	0.892857	0.510204	0.382653	0.127551	0.765306	1.78571	3.69898	4.97449	9.43878	7.90816	5.9949	3.06122	2.29592	1.40306	0.637755	0.255102	0.127551	0.382653	0.510204	0.765306	0.382653	0.510204	0.892857	0.765306	1.53061	0.892857	0.765306	1.53061
8	1.52027	1.18243	1.09797	1.26689	1.26689	1.09797	1.77365	1.85811	2.02703	1.85811	1.52027	1.60473	1.94257	1.52027	1.60473	1.09797	1.26689	1.09797	1.52027	1.09797	1.09797	0.760135	0.675676	1.01351	1.09797	1.68919	2.44932	2.87162	5.06757	5.32095	5.74324	3.96959	1.85811	2.95608	1.35135	2.61824	0.760135	0.844595	1.09797	1.01351	1.01351	0.844595	0.760135	0.760135	1.77365	1.26689	1.35135	1.35135	1.77365
9	1.51976	2.12766	1.36778	1.06383	0.911854	2.27964	1.21581	1.06383	1.21581	0.759878	1.06383	0.607903	0.607903	0.759878	0.455927	0.607903	0.607903	0.303951	0.759878	0.607903	1.21581	1.82371	2.27964	3.34347	2.73556	4.25532	4.40729	7.44681	7.59878	6.83891	5.47112	2.43161	1.21581	1.21581	0.759878	0.303951	0.607903	0.151976	0.607903	0.455927	0	1.51976	0.455927	1.06383	1.82371	0.759878	1.06383	1.06383	1.67173
10	1.89432	1.89432	1.39581	2.19342	1.89432	1.59521	1.89432	0.697906	0.997009	2.29312	1.09671	1.69492	1.19641	1.29611	1.89432	1.49551	0.697906	0.997009	0.797607	1.19641	1.09671	1.09671	0.498504	0.897308	1.39581	1.39581	3.68893	3.58923	5.38385	4.68594	6.28116	2.99103	2.59222	2.09372	0.598205	0.997009	1.09671	0.897308	0.897308	0.997009	0.697906	1.29611	0.697906	0.797607	0.897308	1.79462	1.39581	1.39581	1.29611
11	1.31579	1.21457	0.809717	1.82186	2.32794	1.82186	1.92308	1.31579	1.31579	2.42915	1.11336	1.72065	0.910931	1.61943	1.11336	1.11336	1.92308	1.82186	1.417	1.31579	1.417	1.72065	1.21457	0.809717	1.31579	1.51822	1.11336	1.61943	2.42915	3.64372	4.35223	4.25101	2.73279	3.94737	2.83401	2.22672	1.92308	1.417	1.21457	1.31579	1.82186	1.01215	1.51822	0.910931	1.01215	1.417	1.51822	1.31579	1.01215
12	1.43149	0.817996	1.43149	1.56783	1.09066	1.63599	1.29516	1.29516	1.43149	2.04499	1.77232	1.63599	1.63599	1.02249	1.22699	1.56783	1.02249	0.74983	0.954329	0.613497	1.36333	0.886162	0.613497	1.63599	1.36333	1.84049	3.27198	5.45331	6.54397	7.43013	4.36264	2.79482	1.56783	1.49966	1.29516	1.09066	1.02249	0.954329	1.09066	1.02249	0.817996	0.954329	1.15883	1.29516	2.18132	1.15883	1.29516	1.63599	1.02249
Occurrence probabilities of ANT SOs relative to occipital SOs
	time
contact pair	-1.5	-1.45	-1.4	-1.35	-1.3	-1.25	-1.2	-1.15	-1.1	-1.05	-1	-0.95	-0.9	-0.85	-0.8	-0.75	-0.7	-0.65	-0.6	-0.55	-0.5	-0.45	-0.4	-0.35	-0.3	-0.25	-0.2	-0.15	-0.1	-0.05	0	0.05	0.1	0.15	0.2	0.25	0.3	0.35	0.4	0.45	0.5	0.55	0.6	0.65	0.7	0.75	0.8	0.85	0.9
1	1.04895	1.04895	1.74825	1.3986	1.3986	0.699301	1.04895	3.14685	2.7972	1.04895	1.74825	2.44755	1.74825	1.74825	0.34965	1.3986	2.7972	0.34965	2.0979	2.0979	1.74825	1.3986	2.0979	0.34965	1.3986	0.34965	1.04895	1.04895	1.04895	1.74825	2.44755	2.44755	4.54545	2.7972	2.7972	2.7972	3.84615	1.3986	0.699301	1.3986	2.0979	0.699301	1.3986	1.04895	0.34965	1.3986	1.74825	1.3986	1.3986
2	1.23457	0.411523	2.05761	1.64609	2.88066	2.88066	2.88066	3.7037	0.823045	0.823045	2.88066	2.05761	1.64609	0.823045	2.46914	1.64609	1.64609	1.23457	1.64609	1.23457	0.823045	0.411523	0	0	1.64609	0.411523	0.411523	0.411523	0.411523	1.23457	3.7037	5.34979	5.76132	4.52675	3.7037	3.29218	1.64609	1.23457	2.46914	2.46914	1.64609	1.64609	0	2.05761	1.23457	0.823045	0.823045	1.23457	0.411523
3	1.1976	0.898204	1.1976	0.898204	1.49701	1.79641	0.898204	2.09581	2.09581	1.79641	1.79641	0.598802	2.39521	0.598802	2.69461	1.79641	0.898204	2.09581	0.898204	2.69461	2.99401	2.69461	0.598802	2.39521	0.299401	1.1976	1.1976	1.1976	2.09581	2.09581	1.1976	2.69461	0.898204	2.69461	2.69461	0.898204	3.59281	1.49701	2.99401	1.1976	3.59281	1.79641	2.09581	1.49701	2.09581	1.1976	0.898204	1.49701	1.79641
4	1.23457	2.46914	1.23457	2.46914	0	1.23457	0	2.46914	2.46914	2.46914	1.23457	2.46914	0	1.23457	1.23457	0	1.23457	1.23457	0	0	0	0	1.23457	1.23457	0	1.23457	0	2.46914	3.7037	7.40741	16.0494	6.17284	1.23457	4.93827	3.7037	2.46914	1.23457	0	0	0	0	0	1.23457	0	1.23457	0	2.46914	0	0
5	1.5873	1.0582	2.1164	0	2.6455	0.529101	1.0582	2.6455	2.6455	0.529101	1.0582	1.0582	0.529101	1.5873	0.529101	1.0582	0	0.529101	1.0582	0.529101	0.529101	1.5873	0	0	2.1164	0	2.1164	2.6455	3.7037	9.52381	10.0529	5.82011	3.1746	4.2328	0.529101	2.1164	1.5873	0.529101	0.529101	0.529101	0	0.529101	0.529101	2.1164	0	2.1164	2.1164	1.5873	2.1164
6	1.64609	1.02881	1.02881	2.05761	1.64609	1.02881	2.26337	1.64609	2.26337	1.64609	2.26337	2.26337	1.23457	1.64609	2.6749	2.26337	1.23457	1.02881	0.411523	1.44033	0.411523	2.05761	0.617284	0.823045	1.23457	1.44033	1.44033	1.64609	4.73251	3.90947	5.76132	2.6749	2.46914	1.85185	1.85185	1.64609	0.617284	0.411523	1.02881	1.44033	1.44033	2.05761	1.23457	1.02881	1.02881	1.23457	1.44033	1.64609	1.64609
7	2.77136	1.84758	0.692841	1.61663	3.00231	0.230947	1.15473	2.07852	1.61663	1.38568	1.84758	1.61663	1.15473	1.84758	0.923788	2.07852	2.30947	2.30947	2.30947	1.61663	1.61663	0.923788	1.84758	0.923788	0.923788	1.15473	1.61663	0.923788	2.07852	3.00231	2.54042	3.00231	4.38799	4.38799	1.84758	1.61663	1.84758	1.38568	1.61663	2.07852	0.923788	0.230947	1.84758	1.15473	2.54042	1.15473	1.15473	0	1.38568
8	0.826446	1.32231	1.32231	2.14876	1.98347	2.64463	1.81818	1.65289	2.97521	1.65289	2.14876	2.14876	1.32231	1.81818	1.81818	0.661157	0.826446	0.826446	0.495868	0.330579	0.661157	0.495868	1.15702	0.826446	1.15702	1.15702	1.32231	3.47107	4.95868	6.94215	5.95041	4.6281	2.47934	0.661157	1.15702	0.991736	0.495868	0.826446	0.661157	0.826446	0.661157	1.98347	0.991736	1.4876	1.81818	0.991736	1.65289	1.32231	0.991736
[truncated: 11 more columns]

## Sheet: Figure_8d
Phase of ANT SOs at the time of neocortical SO downstate
contact pair	phase
1	-3.0535
2	-2.63042
3	-2.77455
4	-3.10581
5	-3.07712
6	-3.04355
7	2.64359
8	2.82521
9	2.81361
10	-3.06378
11	-2.98348
12	-2.65983
Phase of thalamic SOs at the time of occipital SO down state
contact	phase
1	2.74658
2	2.42022
3	2.50885
4	2.86755
5	3.04008
6	-3.07525
7	3.11443
8	-2.94294
