# Supplementary material for: The human thalamus orchestrates neocortical oscillations during NREM sleep
Source: Nat Commun. 2022 Sep 5;13:5231. doi: 10.1038/s41467-022-32840-w (PMC9445182; doi:10.1038/s41467-022-32840-w)
Supplement: Supplementary file 4 — Source Data [file 41467_2022_32840_MOESM4_ESM.zip › source_data_suppl_fig9.xlsx]

## Sheet: Figure_9a
Occurrence probabilities of ANT spindle peaks relative to frontal neocortical spindle
	time
contact pair	-1.5	-1.45	-1.4	-1.35	-1.3	-1.25	-1.2	-1.15	-1.1	-1.05	-1	-0.95	-0.9	-0.85	-0.8	-0.75	-0.7	-0.65	-0.6	-0.55	-0.5	-0.45	-0.4	-0.35	-0.3	-0.25	-0.2	-0.15	-0.1	-0.05	0	0.05	0.1	0.15	0.2	0.25	0.3	0.35	0.4	0.45	0.5	0.55	0.6	0.65	0.7	0.75	0.8	0.85	0.9
1	1.09632	0.939702	1.56617	0.783085	0.939702	1.17463	0.861394	1.01801	1.25294	0.704777	1.17463	0.783085	0.861394	1.25294	1.01801	1.40955	0.861394	1.72279	1.09632	1.17463	1.56617	1.8011	2.42756	1.48786	2.89742	2.66249	5.09005	3.91543	3.13234	6.49961	2.19264	2.81911	3.60219	1.64448	2.11433	2.42756	2.03602	1.64448	2.19264	1.09632	0.939702	1.17463	0.704777	1.56617	1.40955	0.939702	1.48786	0.704777	1.56617
2	0.304878	0.914634	0.838415	1.14329	1.37195	0.914634	0.838415	1.29573	1.21951	1.14329	0.685976	0.838415	0.533537	1.29573	0.914634	1.82927	1.75305	2.21037	1.67683	2.21037	2.3628	2.28659	2.51524	3.42988	2.7439	3.27744	3.96341	2.7439	4.57317	4.49695	2.7439	2.97256	2.05793	1.98171	1.75305	2.21037	1.29573	1.21951	1.90549	1.82927	1.67683	1.60061	1.67683	1.44817	0.914634	0.990854	0.685976	0.838415	0.838415
3	0.581395	1.16279	2.32558	1.16279	0.581395	0.581395	1.16279	1.16279	1.74419	1.16279	0.581395	1.16279	1.74419	0.581395	2.32558	0.581395	1.16279	1.74419	2.32558	2.90698	1.74419	0.581395	0.581395	1.16279	1.74419	3.48837	3.48837	4.06977	2.90698	8.13953	1.16279	4.06977	2.90698	1.74419	4.06977	2.90698	1.74419	3.48837	1.74419	2.32558	0.581395	1.16279	1.16279	0	1.16279	1.16279	0	0	0
4	1.00173	0.483592	0.518135	0.8981	0.759931	0.690846	0.725389	0.967185	1.00173	1.10535	0.8981	0.863558	1.24352	1.03627	1.00173	1.38169	1.31261	0.932642	1.76166	1.41623	1.38169	2.10708	2.65976	1.31261	4.04145	4.97409	2.00345	8.22107	5.3886	3.52332	6.11399	2.52159	1.1399	1.93437	2.31434	1.69257	1.65803	2.17617	1.20898	2.00345	1.48532	1.10535	1.24352	0.967185	1.24352	1.48532	1.24352	0.759931	0.794473
5	1.04265	0.758294	0.56872	1.13744	0.473934	1.13744	0.663507	1.04265	0.758294	0.947867	0.947867	1.04265	1.32701	1.23223	1.4218	1.04265	1.70616	1.61137	1.04265	1.13744	1.32701	1.80095	2.27488	2.74882	1.99052	3.12796	5.78199	0.947867	6.35071	5.21327	3.12796	2.08531	3.31754	3.31754	2.27488	1.99052	1.99052	1.51659	1.4218	1.61137	1.70616	1.70616	1.23223	1.04265	0.947867	0.947867	1.32701	1.51659	1.23223
6	0.754717	0.754717	0	1.88679	0.754717	1.88679	1.88679	1.13208	0.754717	1.50943	0.754717	2.26415	1.13208	1.13208	1.13208	0.754717	0.377358	1.88679	0	3.39623	1.50943	2.26415	2.26415	3.77358	3.39623	1.50943	1.88679	3.39623	3.77358	4.90566	1.13208	4.15094	2.64151	1.13208	4.15094	1.50943	3.39623	0.754717	0.377358	3.39623	1.88679	1.13208	1.13208	1.88679	0.754717	1.13208	0.377358	1.13208	2.26415
7	0.900901	0.643501	1.4157	0.643501	1.1583	0.3861	0.1287	1.1583	0.900901	1.4157	1.1583	0.643501	1.0296	0.772201	1.4157	0.643501	1.4157	1.4157	1.287	1.9305	2.0592	1.287	2.4453	2.4453	3.3462	2.9601	3.4749	4.1184	2.3166	5.79151	5.40541	1.1583	3.861	2.574	2.0592	2.8314	0.514801	1.9305	1.6731	1.6731	1.5444	1.6731	0.643501	1.0296	2.0592	1.0296	1.6731	1.8018	1.6731
8	0.773196	0.708763	0.708763	0.708763	1.09536	1.03093	1.09536	1.28866	1.09536	1.22423	1.09536	0.837629	0.966495	1.54639	1.09536	2.44845	1.03093	1.35309	1.48196	2.19072	1.73969	2.25515	1.99742	2.57732	2.44845	3.22165	2.70619	2.96392	3.47938	2.31959	3.67268	3.09278	2.25515	2.70619	2.31959	3.35052	1.86856	2.06186	1.41753	1.99742	1.86856	0.966495	1.28866	1.35309	1.61082	1.54639	1.28866	1.28866	1.35309
9	1.24481	1.3278	1.07884	0.995851	1.07884	0.580913	1.07884	0.580913	0.995851	0.580913	0.912863	0.912863	0.6639	0.829876	0.995851	0.912863	0.912863	1.16183	1.16183	1.16183	1.65975	1.9917	2.48963	2.07469	2.57261	3.56846	4.56432	2.48963	5.56017	7.3029	2.15768	3.48548	2.48963	1.57676	3.07054	1.9917	2.57261	1.3278	1.41079	2.07469	1.16183	1.74274	0.746888	1.3278	1.49378	1.49378	1.07884	1.74274	0.912863
10	0.553825	0.484597	0.553825	1.03842	0.830737	0.761509	0.865351	0.484597	0.969193	0.588439	0.899965	0.865351	0.726895	1.10765	0.830737	1.24611	1.55763	1.41918	1.10765	1.79993	2.04223	1.34995	3.28834	1.93839	3.53063	5.78055	1.31533	8.3766	9.38041	1.76532	7.61509	4.15369	1.00381	2.90758	1.52302	1.38456	1.93839	1.00381	1.07304	0.934579	1.21149	0.830737	1.07304	1.00381	0.969193	1.03842	1.10765	0.761509	1.03842
11	1.40998	1.51844	1.19306	0.976139	1.19306	0.976139	1.51844	1.40998	1.0846	1.6269	1.6269	1.6269	1.51844	1.6269	1.73536	1.73536	1.73536	0.976139	1.6269	1.19306	1.51844	2.06074	1.6269	2.60304	1.30152	3.2538	2.27766	1.73536	3.14534	2.92842	1.51844	2.06074	2.81996	2.7115	1.6269	2.27766	2.1692	1.30152	2.1692	2.06074	1.84382	1.51844	1.30152	1.30152	1.19306	1.51844	1.95228	1.0846	1.51844
12	0.628571	1.02857	0.628571	1.2	1.08571	0.914286	0.914286	0.914286	1.14286	0.971429	1.14286	1.08571	0.8	0.914286	1.54286	1.54286	1.2	1.31429	1.25714	1.82857	1.88571	1.94286	2	2.22857	3.25714	1.6	3.77143	1.82857	3.14286	4.45714	1.48571	5.14286	2.45714	2.62857	2.97143	3.2	2.51429	2.22857	1.6	2.91429	1.65714	1.94286	1.6	1.71429	1.2	1.2	1.65714	1.31429	1.42857
control events
	time
contact pair	-1.5	-1.45	-1.4	-1.35	-1.3	-1.25	-1.2	-1.15	-1.1	-1.05	-1	-0.95	-0.9	-0.85	-0.8	-0.75	-0.7	-0.65	-0.6	-0.55	-0.5	-0.45	-0.4	-0.35	-0.3	-0.25	-0.2	-0.15	-0.1	-0.05	0	0.05	0.1	0.15	0.2	0.25	0.3	0.35	0.4	0.45	0.5	0.55	0.6	0.65	0.7	0.75	0.8	0.85	0.9
1	1.77165	1.27953	0.787402	2.06693	1.77165	0.984252	2.16535	1.77165	1.47638	2.26378	0.885827	1.67323	0.885827	1.87008	2.46063	0.885827	1.5748	2.75591	1.9685	2.06693	1.47638	2.3622	1.77165	1.27953	0.787402	1.67323	1.77165	1.47638	1.67323	1.08268	2.26378	1.1811	1.37795	1.08268	1.5748	1.5748	2.06693	2.16535	1.67323	1.87008	1.47638	2.75591	2.26378	2.75591	1.1811	1.08268	1.5748	1.77165	1.1811
2	1.41593	1.68142	0.973451	1.15044	1.9469	1.32743	1.76991	1.76991	1.9469	2.0354	2.21239	2.47788	1.59292	1.85841	1.41593	1.68142	1.50442	1.50442	1.32743	1.41593	1.41593	2.30088	1.76991	2.21239	1.9469	1.76991	2.21239	1.85841	1.32743	1.32743	2.30088	1.50442	1.59292	1.23894	2.21239	1.68142	2.12389	2.12389	1.15044	1.59292	2.38938	1.76991	1.85841	2.0354	1.68142	1.59292	1.15044	1.68142	1.68142
3	1.29032	1.29032	2.58065	0.645161	2.58065	1.93548	1.93548	2.58065	0.645161	3.22581	0.645161	1.93548	0	2.58065	1.93548	1.29032	1.29032	1.29032	0	1.93548	1.29032	0.645161	1.93548	3.22581	3.22581	1.93548	2.58065	5.16129	3.22581	0.645161	0.645161	0.645161	0	1.29032	3.87097	0.645161	0.645161	0.645161	2.58065	0	1.29032	1.29032	1.93548	0.645161	1.29032	3.87097	2.58065	1.29032	1.93548
4	1.335	1.75219	1.25156	0.917814	1.79391	1.5436	1.37672	1.71047	2.12766	1.50188	1.71047	1.5436	2.08594	1.71047	1.79391	1.16813	1.50188	1.46016	1.75219	1.83563	1.96078	1.58531	1.46016	1.87735	1.75219	2.16938	1.71047	1.5436	1.87735	1.41844	1.91907	2.08594	1.79391	1.79391	2.16938	2.12766	1.50188	1.75219	1.58531	1.41844	1.87735	1.91907	2.2111	2.0025	2.16938	2.08594	1.62703	1.75219	1.12641
5	2.38908	1.47895	1.47895	1.36519	1.47895	0.910125	1.70648	1.47895	1.36519	1.59272	2.04778	1.59272	1.70648	1.02389	1.82025	1.59272	1.47895	1.13766	1.47895	1.36519	1.13766	1.93402	2.61661	0.568828	1.70648	2.27531	1.70648	1.59272	1.93402	1.36519	1.70648	2.95791	3.18544	1.82025	1.25142	1.70648	2.27531	2.04778	1.36519	1.93402	2.04778	1.13766	1.36519	2.16155	1.93402	1.70648	1.25142	2.27531	1.47895
6	1.5	0.5	1.5	0.5	1	2.5	0.5	1.5	1	1.5	2.5	1.5	2	4.5	3	3	2.5	1	1.5	1	1	1.5	2	1.5	1	1.5	2	1	1.5	2	4	1	2	1.5	3	2	2	0.5	2	0.5	2.5	1.5	2.5	1.5	2	3	1	1.5	2.5
7	1.84332	1.5361	1.68971	1.68971	1.22888	1.07527	1.38249	1.07527	1.84332	0.921659	1.22888	1.07527	2.15054	2.30415	1.68971	1.99693	0.768049	1.38249	2.15054	2.45776	1.99693	1.99693	2.30415	1.84332	2.45776	1.5361	2.15054	0.921659	2.45776	1.38249	3.53303	1.84332	1.99693	1.5361	2.45776	1.07527	1.68971	1.22888	1.68971	1.99693	0.614439	1.68971	0.614439	2.45776	1.38249	1.22888	1.07527	1.38249	2.45776
8	2.07075	1.3805	1.20794	1.29422	2.32959	1.12166	1.29422	1.20794	1.20794	1.20794	1.72563	1.72563	2.15703	1.72563	1.81191	2.07075	1.46678	1.29422	1.29422	2.15703	1.63934	2.41588	1.98447	2.24331	2.41588	2.32959	2.07075	1.20794	1.72563	1.89819	2.41588	1.63934	1.81191	1.55306	2.07075	1.89819	1.46678	1.3805	1.12166	2.58844	1.20794	1.29422	1.12166	1.89819	1.63934	1.20794	1.63934	1.81191	2.07075
9	1.19826	0.980392	1.30719	1.08932	1.85185	1.74292	1.96078	1.85185	1.08932	1.19826	1.08932	1.52505	1.41612	2.06972	1.96078	1.74292	1.74292	1.08932	2.06972	2.28758	1.74292	1.85185	1.85185	1.85185	1.74292	0.980392	1.63399	2.17865	2.83224	2.28758	1.41612	1.85185	2.06972	1.52505	1.41612	1.41612	2.39651	1.19826	1.85185	2.06972	1.52505	1.74292	2.17865	2.28758	1.19826	2.39651	1.19826	1.52505	1.52505
10	1.50667	1.33448	1.46362	1.20534	1.42058	1.59277	1.50667	1.37753	1.72191	1.29143	1.80801	1.37753	1.46362	1.80801	1.85105	1.24839	1.76496	1.85105	1.46362	1.8941	1.80801	1.72191	2.10934	2.06629	1.93715	2.45372	1.63582	1.50667	1.67886	1.59277	1.93715	1.59277	1.8941	1.8941	2.62591	1.67886	1.85105	1.63582	2.19544	1.50667	2.19544	1.93715	1.63582	1.72191	1.72191	1.76496	1.63582	1.46362	1.50667
11	1.375	1	0.875	1.75	2.125	2.5	1.125	2	1.875	1.125	1.5	1.125	1.25	2.25	1.75	2.25	1.5	2.125	1.875	1.625	2.5	1.375	1.75	2.875	1.125	1.75	2.75	1.5	2	2.125	1.375	1.75	1.25	2.625	1.25	1.625	1.5	1.25	1.375	1.125	1.875	1	1.375	1.625	2.625	2.375	1.625	0.875	1.25
12	1.78862	1.30081	1.30081	1.13821	1.86992	1.86992	1.62602	0.97561	1.46341	2.19512	1.54472	1.95122	1.21951	1.38211	1.05691	1.54472	1.95122	2.35772	1.70732	1.95122	1.62602	1.95122	2.03252	1.54472	1.86992	1.38211	1.54472	2.52033	1.54472	1.70732	1.38211	2.11382	1.54472	2.03252	2.27642	2.60163	1.05691	2.35772	1.95122	1.54472	1.78862	1.86992	1.30081	2.11382	1.86992	1.62602	1.30081	1.62602	1.86992
[truncated: 11 more columns]

## Sheet: Figure_9b
Occurrence probabilities of ANT spindle peaks relative to parietal neocortical spindle
	time
contact pair	-1.5	-1.45	-1.4	-1.35	-1.3	-1.25	-1.2	-1.15	-1.1	-1.05	-1	-0.95	-0.9	-0.85	-0.8	-0.75	-0.7	-0.65	-0.6	-0.55	-0.5	-0.45	-0.4	-0.35	-0.3	-0.25	-0.2	-0.15	-0.1	-0.05	0	0.05	0.1	0.15	0.2	0.25	0.3	0.35	0.4	0.45	0.5	0.55	0.6	0.65	0.7	0.75	0.8	0.85	0.9
1	0.835821	1.13433	1.31343	0.716418	1.01493	0.776119	0.835821	1.55224	1.25373	1.01493	1.31343	0.895522	1.49254	1.25373	1.67164	1.55224	1.13433	1.31343	1.31343	1.25373	1.61194	1.13433	1.07463	2.26866	1.85075	2.68657	3.34328	2.14925	2.92537	4.53731	2.08955	2.02985	3.16418	3.52239	2.14925	1.73134	2.32836	1.79104	1.73134	2.14925	1.97015	1.49254	1.25373	2.14925	1.01493	1.13433	1.49254	1.55224	1.55224
2	0.749625	0.824588	0.674663	1.12444	0.749625	0.524738	0.824588	0.749625	0.824588	1.1994	0.974513	0.89955	0.29985	1.42429	0.824588	1.49925	0.89955	1.49925	1.42429	1.27436	1.7991	1.12444	2.3988	2.02399	2.77361	3.5982	3.22339	3.29835	5.62219	4.12294	2.69865	3.82309	2.9985	1.64918	2.17391	4.1979	1.72414	2.02399	2.54873	1.42429	1.94903	1.64918	1.27436	1.12444	1.04948	0.89955	1.04948	1.42429	1.57421
3	0	0.662252	1.3245	1.98675	1.3245	3.31126	1.98675	1.3245	0	1.3245	0	1.98675	0.662252	0.662252	0.662252	0	1.3245	1.98675	1.98675	0.662252	0.662252	1.98675	1.3245	1.3245	0	3.31126	3.31126	4.63576	6.62252	1.3245	0.662252	3.97351	1.98675	5.29801	3.31126	4.63576	4.63576	1.98675	0.662252	1.3245	1.3245	2.64901	0.662252	0	1.3245	0.662252	0	1.3245	0.662252
4	0.737864	0.699029	0.737864	0.970874	0.854369	0.699029	1.08738	1.16505	0.854369	1.24272	1.47573	1.39806	0.776699	1.28155	1.20388	1.08738	1.5534	1.5534	1.39806	1.78641	2.01942	1.63107	2.09709	3.72816	1.70874	4.54369	4.8932	1.6699	5.35922	2.91262	2.95146	2.67961	2.09709	1.90291	1.6699	2.56311	2.17476	1.47573	2.40777	1.39806	1.63107	1.51456	1.04854	1.63107	1.51456	1.39806	1.28155	1.5534	1.35922
5	1.81347	2.07254	2.33161	0.518135	1.03627	1.29534	0.777202	0.777202	2.07254	0.518135	1.03627	1.03627	1.29534	1.5544	0.777202	1.29534	1.03627	0.777202	1.81347	1.03627	1.03627	2.07254	1.81347	2.33161	2.33161	2.84974	1.03627	2.59067	6.21762	3.88601	3.36788	3.10881	0.777202	2.84974	1.81347	1.5544	2.33161	1.29534	2.59067	1.5544	1.03627	1.5544	0.777202	0.518135	1.81347	2.07254	1.5544	1.03627	1.03627
6	0.769231	0	0.769231	0.769231	3.84615	0	0.769231	0	1.53846	0.769231	1.53846	0.769231	0.769231	0	1.53846	0.769231	1.53846	0	3.84615	0.769231	3.07692	0	3.84615	3.07692	1.53846	6.15385	2.30769	6.15385	4.61538	5.38462	5.38462	0.769231	1.53846	4.61538	0.769231	3.07692	1.53846	1.53846	3.84615	2.30769	0	3.07692	0.769231	1.53846	0	0.769231	0.769231	0	2.30769
7	1.93548	1.6129	0.322581	1.6129	0	1.6129	0.967742	0.645161	0.645161	1.93548	1.6129	0.645161	0.322581	0.967742	1.29032	1.93548	2.25806	1.29032	1.6129	1.93548	2.90323	3.54839	1.6129	2.58065	2.25806	6.12903	2.58065	2.90323	4.19355	3.22581	3.22581	3.54839	1.93548	1.29032	0.967742	2.58065	1.6129	0.645161	2.90323	1.6129	1.29032	1.93548	1.6129	1.6129	0.967742	1.29032	0.645161	2.25806	0.967742
8	0.880282	1.05634	1.46714	1.34977	0.469484	0.821596	1.40845	1.11502	1.46714	0.762911	0.997653	1.23239	0.997653	1.34977	1.11502	1.87793	1.93662	1.05634	1.40845	1.23239	1.40845	2.52347	1.52582	2.46479	2.28873	2.28873	2.46479	1.52582	4.22535	1.40845	3.87324	2.87559	2.17136	2.46479	2.8169	3.2277	2.46479	1.99531	1.23239	1.58451	1.76056	1.64319	1.81925	1.58451	1.58451	2.11268	1.46714	1.87793	1.05634
9	1.08765	1.08765	1.21561	0.959693	1.34357	1.08765	1.21561	0.959693	0.895713	1.15163	0.895713	1.15163	1.08765	1.34357	1.21561	0.767754	1.02367	1.40755	1.40755	1.02367	1.40755	1.47153	1.91939	1.72745	1.53551	2.43122	3.51887	2.23928	3.00704	4.67051	2.4952	1.91939	2.36724	2.30326	2.68714	3.07102	2.23928	2.4952	2.36724	2.55918	1.98337	1.98337	1.34357	1.53551	1.85541	1.98337	1.08765	1.59949	1.53551
10	0.733795	0.652263	0.489197	0.652263	0.57073	0.815328	0.733795	0.693029	0.856095	0.652263	1.30453	0.815328	0.57073	1.26376	1.05993	1.67142	0.856095	1.38606	1.34529	1.26376	1.63066	1.10069	2.44598	3.05748	1.63066	4.4843	2.32369	3.70974	9.8247	1.83449	8.56095	7.09336	0.44843	4.23971	2.60905	1.22299	2.52752	1.58989	1.46759	1.34529	1.50836	1.50836	1.10069	0.774562	1.14146	0.652263	0.896861	1.01916	0.815328
11	1.47783	2.0936	0.862069	1.35468	1.97044	1.47783	1.23153	1.10837	1.35468	0.985222	1.23153	1.10837	1.47783	0.615764	0.985222	2.70936	1.72414	1.23153	1.35468	1.35468	2.0936	1.97044	1.84729	2.0936	2.21675	2.0936	2.0936	2.46305	3.57143	2.3399	4.55665	3.20197	1.72414	2.46305	1.35468	2.3399	1.47783	1.60099	1.35468	1.84729	0.985222	1.60099	1.35468	2.21675	1.84729	0.862069	1.35468	0.862069	1.23153
12	0.763747	0.916497	0.610998	1.62933	0.967413	1.12016	1.222	1.32383	1.17108	1.01833	1.06925	1.57841	0.814664	0.86558	1.06925	1.17108	1.73116	0.86558	1.27291	1.62933	1.98574	1.37475	2.13849	1.32383	2.59674	1.52749	3.15682	0.967413	3.76782	3.41141	3.10591	5.8554	1.68024	4.48065	2.24033	2.80041	2.44399	1.78208	1.52749	2.29124	1.73116	1.78208	1.47658	1.93483	1.06925	1.06925	1.37475	1.17108	1.222
control events
	time
contact pair	-1.5	-1.45	-1.4	-1.35	-1.3	-1.25	-1.2	-1.15	-1.1	-1.05	-1	-0.95	-0.9	-0.85	-0.8	-0.75	-0.7	-0.65	-0.6	-0.55	-0.5	-0.45	-0.4	-0.35	-0.3	-0.25	-0.2	-0.15	-0.1	-0.05	0	0.05	0.1	0.15	0.2	0.25	0.3	0.35	0.4	0.45	0.5	0.55	0.6	0.65	0.7	0.75	0.8	0.85	0.9
1	0.995355	1.65893	2.12342	1.59257	2.05707	1.19443	1.65893	1.32714	1.65893	1.52621	1.65893	1.3935	1.3935	1.12807	1.52621	1.65893	1.45985	1.79164	1.59257	1.65893	2.72064	2.38885	1.79164	1.52621	1.79164	1.52621	1.65893	1.72528	1.79164	2.58792	1.52621	1.32714	1.92435	1.52621	1.99071	1.99071	1.99071	2.18978	1.45985	1.19443	1.59257	1.52621	1.59257	1.72528	1.26078	1.59257	2.38885	1.79164	1.12807
2	1.9879	1.72861	1.72861	1.90147	1.46932	1.1236	1.64218	1.46932	1.55575	1.64218	0.950735	1.64218	2.59291	1.55575	1.64218	1.55575	1.64218	1.46932	1.38289	1.38289	1.90147	1.9879	1.64218	1.38289	1.38289	1.38289	1.81504	1.81504	1.55575	2.33362	1.55575	1.9879	1.1236	2.24719	1.55575	1.81504	1.9879	1.81504	2.76577	2.59291	1.72861	2.33362	1.38289	2.16076	1.72861	1.46932	1.90147	1.55575	1.64218
3	2.01342	2.01342	0.671141	0.671141	1.34228	1.34228	0.671141	0.671141	1.34228	2.01342	5.36913	3.3557	0.671141	2.01342	0.671141	1.34228	2.68456	6.04027	2.01342	0.671141	1.34228	1.34228	0	2.01342	2.68456	2.68456	2.01342	1.34228	0.671141	2.01342	0.671141	2.01342	1.34228	0.671141	1.34228	3.3557	2.01342	0.671141	1.34228	3.3557	2.68456	1.34228	1.34228	0.671141	1.34228	1.34228	1.34228	1.34228	2.01342
4	1.67832	1.72494	1.49184	1.67832	1.67832	1.35198	1.3986	1.8648	1.25874	1.67832	1.81818	1.72494	1.53846	1.3986	1.44522	1.77156	1.72494	1.3986	1.81818	2.14452	1.35198	1.67832	1.8648	2.00466	1.6317	1.81818	1.67832	1.3986	1.72494	2.28438	1.8648	1.81818	2.14452	1.72494	1.67832	1.30536	1.44522	1.72494	1.8648	1.72494	1.91142	1.8648	1.53846	1.8648	2.0979	2.331	1.3986	1.53846	1.53846
5	0.985222	0.985222	0.492611	1.47783	0.985222	2.46305	1.47783	1.72414	1.97044	1.97044	1.97044	1.72414	0.738916	1.23153	1.97044	1.23153	3.20197	1.47783	0.985222	2.21675	0.738916	1.23153	2.21675	1.23153	1.23153	1.97044	1.47783	1.97044	1.72414	2.46305	0.985222	2.70936	1.97044	1.97044	2.70936	2.21675	2.21675	0.738916	1.23153	0.985222	1.23153	1.23153	2.21675	2.21675	1.72414	1.72414	1.23153	1.47783	1.23153
6	3.8835	0.970874	1.94175	1.94175	0.970874	1.94175	0.970874	0.970874	0.970874	0.970874	0.970874	0.970874	3.8835	0.970874	2.91262	0.970874	3.8835	0.970874	0.970874	1.94175	0.970874	2.91262	0.970874	0.970874	1.94175	0.970874	1.94175	0.970874	2.91262	0.970874	1.94175	0.970874	1.94175	0	4.85437	0.970874	1.94175	0.970874	0.970874	2.91262	0.970874	0.970874	1.94175	1.94175	0.970874	0.970874	3.8835	2.91262	0.970874
7	2.52101	1.68067	0.840336	1.68067	0.420168	2.94118	0.840336	0.420168	2.10084	1.2605	2.10084	0.840336	0.420168	1.68067	2.10084	0.840336	0.840336	2.10084	1.68067	2.52101	1.2605	1.2605	2.10084	1.2605	2.10084	1.68067	0.840336	2.10084	3.36134	2.10084	2.10084	1.2605	1.68067	1.2605	0.420168	2.94118	2.10084	3.78151	2.52101	3.78151	3.36134	0.840336	1.68067	2.10084	1.2605	1.68067	2.10084	1.2605	1.2605
8	1.23099	2.02752	1.3034	1.01376	1.44823	1.66546	1.44823	1.73787	1.44823	1.81028	1.15858	1.15858	1.9551	2.02752	2.24475	1.3034	1.23099	1.23099	1.66546	2.02752	1.9551	2.67922	1.08617	1.52064	2.24475	1.37581	2.09993	2.09993	2.60681	2.17234	2.09993	1.59305	1.37581	2.31716	1.37581	1.23099	1.15858	1.73787	1.9551	1.52064	2.17234	1.9551	1.23099	1.73787	1.08617	1.59305	1.37581	2.09993	1.9551
9	1.69133	1.69133	1.33897	1.83228	0.98661	2.18464	1.33897	2.04369	1.33897	1.69133	1.83228	1.2685	1.2685	1.12755	1.69133	1.83228	1.2685	2.04369	1.40944	2.04369	1.83228	1.90275	1.69133	1.19803	1.7618	2.04369	1.83228	1.55039	1.55039	1.47992	1.55039	1.83228	1.7618	1.7618	1.69133	2.18464	0.98661	1.69133	1.33897	1.90275	2.32558	1.69133	2.25511	1.33897	1.47992	1.83228	1.2685	1.62086	1.55039
10	1.08932	1.63399	1.36166	1.63399	1.74292	1.30719	1.68845	1.74292	1.68845	1.19826	1.74292	2.17865	1.19826	1.85185	1.25272	2.01525	1.47059	1.30719	1.79739	1.63399	2.28758	1.41612	1.85185	1.96078	2.01525	1.85185	2.12418	1.41612	1.57952	1.68845	1.36166	2.01525	1.25272	2.12418	1.96078	2.17865	2.66885	1.79739	1.90632	1.14379	1.79739	1.36166	2.01525	1.63399	1.85185	1.68845	1.63399	1.08932	1.68845
11	3.20122	1.67683	2.28659	1.67683	1.67683	1.98171	1.06707	1.37195	0.762195	0.762195	0.914634	1.67683	1.37195	2.7439	1.98171	0.914634	2.28659	1.06707	0.457317	1.37195	1.37195	0.762195	1.98171	1.67683	2.7439	2.13415	1.82927	2.28659	1.37195	1.98171	1.52439	2.13415	1.21951	1.67683	1.06707	2.7439	1.37195	1.52439	2.13415	1.67683	2.13415	1.98171	2.13415	1.52439	2.43902	1.67683	1.67683	1.67683	2.28659
12	1.46684	1.14796	1.65816	1.72194	1.21173	1.40306	1.72194	1.33929	2.35969	0.765306	1.53061	1.91327	2.10459	1.59439	1.33929	1.65816	2.35969	1.78571	1.46684	1.40306	1.40306	1.59439	2.10459	1.59439	1.40306	1.72194	1.59439	1.84949	2.42347	2.6148	1.84949	2.35969	1.72194	1.72194	2.10459	1.65816	1.46684	1.84949	1.91327	1.59439	1.59439	1.59439	1.97704	1.59439	1.59439	1.91327	1.65816	1.78571	1.40306
[truncated: 11 more columns]

## Sheet: Figure_9c
Occurrence probabilities of MD spindle peaks relative to frontal neocortical spindle
	time
contact pair	-1.5	-1.45	-1.4	-1.35	-1.3	-1.25	-1.2	-1.15	-1.1	-1.05	-1	-0.95	-0.9	-0.85	-0.8	-0.75	-0.7	-0.65	-0.6	-0.55	-0.5	-0.45	-0.4	-0.35	-0.3	-0.25	-0.2	-0.15	-0.1	-0.05	0	0.05	0.1	0.15	0.2	0.25	0.3	0.35	0.4	0.45	0.5	0.55	0.6	0.65	0.7	0.75	0.8	0.85	0.9
1	1.02623	0.798176	1.25428	1.3683	0.912201	0.912201	1.59635	0.22805	1.25428	0.798176	0.684151	0.684151	0.798176	1.48233	0.912201	1.59635	1.25428	1.14025	1.14025	1.59635	2.2805	1.25428	1.71038	1.3683	1.93843	2.50855	4.78905	2.85063	2.96465	7.52566	3.6488	3.07868	2.62258	3.87685	1.93843	1.48233	2.50855	1.48233	1.25428	0.912201	1.14025	0.798176	1.3683	1.93843	1.25428	1.14025	1.25428	1.14025	1.59635
2	0.862069	0.646552	1.00575	0.718391	0.718391	0.862069	0.574713	0.862069	0.646552	1.07759	1.07759	1.14943	0.79023	0.933908	0.574713	1.14943	0.79023	1.36494	1.07759	1.86782	3.08908	2.08333	1.72414	2.9454	3.59195	3.87931	4.52586	4.52586	6.32184	6.17816	3.37644	3.08908	2.9454	2.37069	2.22701	1.79598	1.6523	1.43678	1.50862	1.14943	1.22126	2.01149	0.502874	1.58046	1.22126	0.862069	0.574713	0.574713	0.79023
3	2.40964	0	0	1.20482	0	0	1.20482	1.20482	0	1.20482	1.20482	0	2.40964	1.20482	0	0	1.20482	1.20482	0	3.61446	2.40964	1.20482	3.61446	6.0241	7.22892	2.40964	2.40964	8.43373	3.61446	6.0241	4.81928	2.40964	3.61446	2.40964	1.20482	4.81928	2.40964	1.20482	1.20482	1.20482	2.40964	1.20482	0	0	2.40964	0	0	1.20482	0
4	0.826105	0.991326	0.702189	0.495663	0.660884	1.03263	0.702189	0.826105	0.991326	0.826105	0.7848	0.950021	1.15655	0.743494	1.03263	0.7848	1.40438	1.23916	2.27179	1.48699	1.19785	1.98265	2.14787	1.85874	3.924	2.3957	3.75878	3.924	3.22181	5.45229	3.01528	4.08922	3.1392	2.02396	3.71747	2.23048	2.3957	2.43701	1.23916	2.85006	2.02396	1.32177	2.3957	1.19785	1.44568	1.65221	1.28046	1.15655	1.19785
5	1.33869	1.60643	1.07095	0.937082	1.20482	1.07095	0.669344	0.669344	1.60643	1.07095	0.937082	1.74029	1.47256	0.803213	1.07095	1.07095	1.33869	0.401606	0.803213	0.267738	1.60643	1.47256	1.47256	2.27577	1.74029	2.54351	1.74029	3.61446	3.21285	4.81928	5.48862	2.27577	2.1419	3.34672	3.34672	1.74029	2.81124	1.47256	2.1419	2.27577	2.00803	1.87416	1.60643	1.60643	1.07095	1.07095	0.937082	1.07095	2.00803
6	0.653595	0.784314	0.522876	0.653595	0.784314	0.653595	0.653595	0.392157	0.915033	0.653595	0.915033	0.915033	1.04575	0.392157	0.653595	0.261438	0.392157	0.915033	1.43791	0.915033	1.43791	1.43791	2.61438	2.35294	3.79085	6.66667	2.48366	6.53595	7.45098	4.70588	9.15033	6.14379	1.69935	5.22876	2.0915	2.35294	1.83007	0.653595	1.69935	1.04575	0.392157	1.30719	0.915033	0.522876	0.784314	0.653595	1.04575	0.392157	0.915033
7	0.699301	0.854701	0.854701	1.2432	0.543901	1.3986	0.854701	1.0101	1.0878	1.0101	0.854701	0.854701	0.777001	0.621601	0.854701	0.699301	0.4662	0.777001	1.2432	0.699301	1.4763	1.7094	1.4763	1.8648	3.108	2.5641	4.5843	4.2735	4.9728	9.24631	4.9728	4.8951	4.8174	1.8648	3.4188	2.0202	1.7871	1.3986	0.777001	0.777001	1.2432	0.777001	1.0878	0.543901	0.854701	1.0878	1.3986	1.0878	0.932401
8	3.04569	2.03046	1.01523	1.26904	1.52284	1.77665	0.507614	1.26904	1.01523	0.507614	1.26904	1.52284	1.52284	1.77665	1.01523	1.52284	0.507614	0.761421	1.52284	1.77665	1.26904	1.26904	2.03046	1.01523	1.26904	1.01523	2.79188	1.52284	2.53807	2.79188	2.53807	3.5533	1.26904	1.52284	2.03046	2.53807	1.77665	1.77665	2.28426	1.26904	2.03046	2.28426	1.52284	1.26904	1.01523	1.26904	1.52284	1.52284	3.04569
9	1.67598	0.558659	0.558659	1.11732	2.23464	0.558659	1.11732	0	1.11732	2.23464	0.558659	1.11732	0	2.7933	1.11732	2.23464	1.11732	1.11732	1.67598	0.558659	2.7933	1.11732	2.23464	2.23464	2.7933	0.558659	1.67598	1.67598	2.7933	3.91061	3.35196	3.91061	0.558659	2.23464	1.67598	2.7933	2.23464	3.35196	1.11732	2.23464	2.23464	3.35196	0.558659	1.11732	1.67598	1.11732	1.11732	0.558659	1.11732
10	0.887574	2.36686	1.77515	2.07101	0.591716	0.591716	1.47929	1.47929	1.47929	1.18343	1.77515	1.18343	0.591716	0.887574	1.18343	1.18343	2.07101	1.77515	1.18343	1.47929	0.887574	3.25444	1.18343	1.47929	2.36686	1.77515	2.66272	0.887574	4.14201	3.25444	0.887574	3.5503	2.07101	2.07101	2.36686	2.66272	2.95858	1.47929	1.18343	1.47929	0.591716	0.887574	2.66272	0.591716	1.77515	1.77515	2.07101	2.07101	1.77515
11	0.739012	0.50564	0.622326	0.583431	0.583431	0.50564	0.583431	0.661221	0.972384	1.01128	0.816803	0.855698	1.08907	0.777907	1.28355	0.816803	0.777907	1.08907	0.972384	1.32244	1.55581	1.51692	2.25593	1.7114	2.91715	4.2007	1.28355	5.48425	5.98989	3.22832	7.07896	3.11163	2.72268	4.97861	1.24465	2.95605	2.45041	1.05018	3.18942	1.6725	1.40023	2.29483	1.63361	1.75029	1.40023	1.51692	1.43913	0.972384	1.05018
12	1.00671	1.00671	1.00671	0.671141	1.00671	1.1745	1.00671	0.671141	1.00671	1.34228	0.503356	0.838926	1.67785	0.671141	1.00671	1.34228	1.84564	0.671141	0.838926	1.34228	1.1745	1.84564	1.00671	2.51678	3.18792	1.67785	3.69128	4.02685	2.01342	3.69128	3.3557	2.68456	3.85906	2.18121	3.69128	1.34228	3.3557	1.84564	2.01342	2.01342	1.51007	1.34228	2.51678	1.51007	1.34228	1.00671	1.67785	1.34228	2.01342
13	0.114025	0.22805	0.4561	0.342075	0.22805	0.570125	0.570125	0.114025	0.570125	0.4561	0.684151	0.4561	0.114025	0.4561	0.22805	0.4561	0.684151	0.342075	0.570125	0.4561	1.48233	1.25428	1.93843	2.16648	3.07868	6.3854	2.05245	8.77993	7.29761	7.86773	14.4812	4.67503	6.27138	7.29761	0.798176	2.85063	2.05245	0.4561	0.798176	0.342075	0.570125	0.4561	0.798176	0.114025	0.114025	0.342075	0.114025	0.570125	0.570125
14	0.280505	0.490884	0.631136	0.420757	0.631136	0.350631	0.420757	0.701262	0.490884	0.631136	0.490884	0.56101	0.631136	0.420757	0.631136	0.350631	0.56101	0.350631	0.210379	0.911641	0.631136	0.631136	1.05189	1.6129	2.24404	2.24404	4.48808	0.911641	9.04628	13.1837	2.52454	14.1655	3.22581	6.24123	6.31136	1.89341	1.96353	1.19215	1.19215	1.75316	0.631136	0.841515	0.56101	0.841515	0.56101	0.56101	0.56101	0.350631	0.56101
15	1.05189	1.05189	1.6129	1.54278	0.981767	1.6129	1.05189	1.12202	1.68303	0.981767	0.701262	1.6129	1.54278	1.54278	1.26227	1.6129	1.40252	1.40252	1.26227	1.47265	2.6648	2.24404	2.03366	2.59467	1.82328	2.24404	2.03366	2.03366	3.08555	2.9453	3.01543	3.29593	1.75316	3.01543	2.17391	1.96353	3.01543	2.03366	2.17391	2.10379	2.03366	1.3324	1.82328	1.3324	1.47265	0.911641	0.981767	1.54278	1.19215
control events
	time
contact pair	-1.5	-1.45	-1.4	-1.35	-1.3	-1.25	-1.2	-1.15	-1.1	-1.05	-1	-0.95	-0.9	-0.85	-0.8	-0.75	-0.7	-0.65	-0.6	-0.55	-0.5	-0.45	-0.4	-0.35	-0.3	-0.25	-0.2	-0.15	-0.1	-0.05	0	0.05	0.1	0.15	0.2	0.25	0.3	0.35	0.4	0.45	0.5	0.55	0.6	0.65	0.7	0.75	0.8	0.85	0.9
1	1.77994	0.809061	1.45631	1.45631	1.77994	1.45631	0.647249	1.77994	1.94175	1.2945	2.42718	2.26537	1.45631	2.26537	2.42718	1.13269	1.13269	1.45631	0.809061	1.2945	1.77994	2.91262	1.94175	1.61812	2.42718	1.2945	1.61812	2.75081	2.10356	1.2945	1.77994	1.2945	1.61812	2.26537	2.10356	2.91262	1.61812	1.77994	1.77994	1.2945	1.77994	2.589	1.94175	2.26537	1.61812	2.26537	1.45631	1.45631	1.2945
2	1.36778	1.21581	1.06383	1.44377	1.44377	2.12766	1.44377	1.13982	1.59574	1.44377	1.51976	1.44377	1.36778	1.29179	1.59574	1.21581	1.82371	1.74772	2.43161	2.20365	1.8997	1.51976	1.13982	2.81155	1.67173	2.12766	2.43161	1.59574	2.12766	2.05167	1.8997	2.5076	1.82371	1.82371	2.35562	1.8997	1.59574	1.74772	1.06383	1.67173	1.36778	1.97568	1.13982	2.05167	2.05167	2.05167	1.44377	1.82371	1.82371
3	3.27869	1.63934	1.63934	0	0	0	0	1.63934	1.63934	4.91803	3.27869	1.63934	1.63934	1.63934	0	3.27869	3.27869	3.27869	1.63934	0	1.63934	4.91803	0	3.27869	1.63934	0	4.91803	0	4.91803	0	3.27869	3.27869	1.63934	0	4.91803	3.27869	1.63934	0	3.27869	0	0	1.63934	0	0	3.27869	1.63934	1.63934	0	0
4	1.94769	2.05899	1.44686	1.27991	1.66945	1.5025	1.16861	1.33556	1.33556	1.94769	1.5025	1.78075	1.83639	2.00334	1.44686	2.17028	1.44686	2.00334	1.78075	1.78075	1.22426	1.5025	1.22426	1.5025	1.16861	2.00334	1.55815	1.66945	1.55815	2.33723	2.44853	2.39288	1.66945	1.22426	1.6138	2.22593	1.83639	1.6138	2.11464	1.83639	1.83639	2.39288	1.7251	1.6138	1.11297	1.94769	1.6138	1.6138	1.7251
5	1.25786	1.10063	1.57233	1.88679	1.57233	1.25786	2.67296	1.72956	1.72956	0.786164	2.04403	1.41509	1.10063	1.57233	2.98742	1.72956	0.628931	1.41509	1.88679	1.41509	2.51572	1.41509	1.57233	1.25786	1.41509	1.41509	2.83019	1.72956	1.25786	0.786164	2.20126	2.04403	2.04403	1.72956	1.88679	1.72956	2.20126	1.88679	1.57233	2.83019	1.88679	1.41509	0.943396	1.72956	1.25786	2.20126	0.943396	0.786164	1.57233
6	1.32013	1.48515	0.990099	1.81518	1.9802	0.990099	1.32013	0.49505	2.31023	1.15512	0.990099	1.48515	1.15512	1.65017	1.15512	1.9802	0.825083	1.48515	2.14521	1.48515	3.46535	1.32013	1.32013	2.64026	2.14521	1.65017	1.65017	2.31023	1.48515	4.62046	1.65017	1.65017	1.9802	0.330033	2.64026	1.48515	1.81518	2.47525	1.48515	1.48515	2.9703	1.48515	1.81518	1.15512	1.65017	1.81518	1.48515	1.32013	1.9802
7	1.13314	1.60529	1.03872	1.69972	1.983	1.69972	1.51086	1.51086	1.41643	2.17186	1.88857	1.51086	0.849858	1.69972	2.54958	1.13314	1.322	1.22757	1.22757	1.79415	0.944287	1.41643	1.41643	1.79415	1.69972	1.60529	1.88857	2.07743	2.92729	1.41643	2.73843	1.983	1.79415	1.79415	1.79415	1.983	2.644	1.51086	2.73843	1.983	1.60529	1.79415	1.983	0.944287	1.41643	1.322	1.88857	1.51086	1.13314
8	1.41844	1.41844	1.77305	1.41844	0.70922	1.77305	1.77305	1.77305	1.41844	2.12766	1.06383	0.70922	0.70922	1.41844	0.70922	1.41844	1.41844	2.83688	2.12766	2.12766	0.70922	2.12766	2.48227	1.06383	2.83688	3.5461	1.77305	1.41844	1.77305	2.12766	1.41844	1.06383	0.35461	3.19149	1.06383	2.48227	2.12766	0.70922	2.12766	2.48227	2.12766	2.12766	2.48227	2.83688	2.12766	2.48227	1.06383	1.77305	2.48227
9	1.37931	0.689655	1.37931	0	3.44828	2.75862	0.689655	2.06897	2.75862	1.37931	1.37931	2.75862	2.75862	1.37931	0.689655	0.689655	1.37931	0.689655	2.06897	1.37931	0.689655	2.75862	2.75862	1.37931	2.06897	0.689655	3.44828	2.06897	3.44828	2.75862	3.44828	2.06897	3.44828	0	2.06897	2.06897	2.06897	0	1.37931	2.06897	1.37931	0.689655	2.75862	1.37931	0.689655	2.06897	0.689655	0	2.06897
10	0.803213	3.21285	4.01606	0.803213	0.401606	1.60643	2.00803	1.60643	1.60643	1.20482	2.00803	1.20482	1.20482	0.401606	4.01606	2.00803	1.20482	0.803213	1.60643	2.00803	2.81124	1.60643	0.803213	2.40964	2.81124	2.00803	1.20482	2.00803	1.20482	0.803213	1.20482	1.20482	1.20482	2.00803	2.40964	0.401606	0.401606	3.61446	0.803213	2.81124	2.00803	0.401606	2.81124	1.20482	1.20482	2.81124	2.81124	1.20482	0.803213
11	1.94473	1.38178	1.1259	1.38178	1.53531	1.43296	1.99591	1.22825	1.58649	1.68884	1.3306	1.68884	1.58649	1.48414	1.84237	1.84237	2.04708	1.48414	1.68884	1.89355	1.74002	1.53531	1.7912	1.68884	1.94473	1.63767	2.14944	2.14944	1.68884	1.7912	1.99591	1.63767	1.7912	1.89355	2.14944	1.94473	1.3306	1.68884	2.30297	1.43296	2.50768	2.04708	1.53531	1.89355	1.38178	2.04708	1.17707	1.3306	1.3306
12	1.91781	0.821918	1.36986	1.36986	0.821918	1.64384	1.09589	1.36986	2.19178	1.09589	1.36986	0.821918	2.19178	1.09589	2.46575	2.19178	2.19178	1.36986	1.09589	1.36986	1.91781	1.91781	1.09589	1.64384	1.91781	1.91781	2.46575	1.36986	1.64384	1.91781	1.36986	2.46575	1.64384	1.91781	2.19178	2.73973	3.0137	2.19178	1.91781	2.73973	1.91781	1.09589	0.547945	1.64384	1.36986	1.91781	0.547945	1.64384	1.91781
13	1.65517	0.827586	0.689655	1.65517	0.965517	1.37931	0.965517	0.827586	2.2069	2.89655	1.7931	1.37931	0.965517	0.965517	1.37931	1.37931	1.7931	1.51724	1.93103	1.51724	1.24138	1.51724	2.48276	1.65517	2.89655	2.48276	2.62069	1.65517	2.34483	2.34483	1.93103	1.7931	1.37931	1.7931	2.06897	3.03448	2.2069	1.51724	1.7931	2.62069	1.37931	1.37931	1.93103	1.51724	1.51724	1.51724	1.93103	0.965517	1.24138
14	1.6295	1.6295	1.20069	1.28645	1.11492	1.80103	1.28645	1.37221	1.11492	1.45798	0.857633	1.71527	1.20069	1.97256	1.88679	1.88679	1.45798	1.28645	1.45798	1.11492	2.05832	2.05832	1.54374	2.31561	2.22985	2.65866	1.97256	2.05832	1.6295	2.14408	2.40137	3.17324	1.80103	1.54374	1.88679	2.40137	1.37221	1.54374	1.54374	2.05832	1.97256	1.71527	1.28645	1.28645	1.97256	1.97256	1.45798	1.20069	1.54374
15	2.10728	1.341	1.72414	1.62835	2.58621	2.20307	1.62835	1.72414	1.53257	1.72414	1.43678	1.62835	1.43678	1.53257	1.72414	2.10728	1.43678	1.81992	1.43678	1.53257	2.01149	2.87356	1.24521	1.62835	1.53257	2.87356	1.43678	1.72414	1.53257	1.53257	1.91571	1.53257	1.341	1.62835	1.62835	1.53257	1.72414	1.43678	1.62835	1.14943	1.53257	1.81992	1.14943	1.62835	2.20307	1.62835	1.81992	1.341	2.20307
[truncated: 11 more columns]

## Sheet: Figure_9d
Occurrence probabilities of MD spindle peaks relative to parietal neocortical spindle
	time
contact pair	-1.5	-1.45	-1.4	-1.35	-1.3	-1.25	-1.2	-1.15	-1.1	-1.05	-1	-0.95	-0.9	-0.85	-0.8	-0.75	-0.7	-0.65	-0.6	-0.55	-0.5	-0.45	-0.4	-0.35	-0.3	-0.25	-0.2	-0.15	-0.1	-0.05	0	0.05	0.1	0.15	0.2	0.25	0.3	0.35	0.4	0.45	0.5	0.55	0.6	0.65	0.7	0.75	0.8	0.85	0.9
1	1.10999	1.00908	1.41271	0.908174	1.10999	1.10999	0.908174	0.706357	0.706357	1.31181	1.31181	1.00908	1.00908	1.00908	0.605449	1.51362	1.10999	1.2109	1.2109	1.71544	2.21998	1.81635	2.32089	2.21998	3.32997	2.32089	3.32997	4.33905	2.32089	2.01816	2.82543	3.02725	2.11907	2.4218	3.22906	3.02725	2.01816	2.21998	1.61453	2.5227	1.91726	2.21998	1.2109	1.71544	1.10999	1.31181	1.51362	1.00908	1.10999
2	0.685518	0.17138	0.428449	0.771208	0.685518	0.942588	0.599829	0.599829	0.428449	0.514139	0.514139	0.685518	0.771208	0.342759	1.02828	1.37104	0.599829	0.599829	0.685518	1.28535	2.05656	2.14225	2.65638	3.17052	2.31362	6.6838	4.71294	4.79863	9.94002	3.25621	6.85518	4.97001	1.02828	4.97001	2.31362	1.37104	2.05656	1.7138	1.97087	1.97087	0.856898	1.02828	1.02828	0.856898	0.856898	0.685518	0.342759	0.599829	0.856898
3	0.787402	0.787402	0.787402	0.787402	0	0	0.787402	0	0.787402	2.3622	3.14961	1.5748	1.5748	0	0.787402	1.5748	0	1.5748	0.787402	1.5748	3.14961	3.93701	2.3622	1.5748	6.29921	4.72441	0.787402	8.66142	3.14961	1.5748	7.87402	5.51181	2.3622	3.93701	3.14961	2.3622	0	0.787402	0	1.5748	2.3622	0.787402	0.787402	0	0.787402	0.787402	1.5748	0	0.787402
4	0.536433	0.849352	0.759946	0.894055	0.625838	0.98346	1.16227	1.02816	0.849352	1.02816	1.07287	1.43049	1.43049	0.98346	1.20697	1.16227	1.20697	1.20697	1.02816	1.654	1.96692	2.05633	1.11757	2.45865	1.47519	4.02325	3.2633	1.51989	5.18552	2.54806	4.64908	5.14081	1.51989	3.12919	2.32454	2.90568	2.32454	2.01162	2.50335	1.38578	1.78811	1.6987	1.29638	2.05633	1.20697	1.87751	1.43049	1.16227	1.47519
5	0.954861	1.21528	1.30208	1.30208	1.38889	1.21528	1.47569	1.04167	1.21528	0.954861	1.21528	1.38889	1.12847	1.21528	1.47569	1.73611	1.64931	1.5625	1.64931	1.5625	2.08333	1.38889	1.30208	0.954861	1.38889	2.60417	2.17014	1.90972	2.60417	2.43056	2.69097	3.03819	1.5625	2.95139	3.47222	2.43056	1.5625	2.51736	1.64931	2.69097	2.17014	1.30208	1.12847	1.90972	1.5625	1.82292	1.21528	1.90972	1.30208
6	0.33557	0.33557	0.671141	0.671141	0	0.671141	1.00671	0	0	0	0.671141	0	0.671141	0	1.00671	0.33557	1.00671	1.00671	2.68456	0.671141	1.67785	2.01342	3.02013	5.36913	1.67785	4.69799	6.71141	2.01342	10.4027	6.71141	5.7047	9.0604	0.671141	5.36913	4.02685	2.01342	2.01342	1.67785	0.33557	2.01342	1.00671	1.00671	1.00671	0.33557	0	0	0.33557	0.671141	1.00671
7	0.910125	0.682594	0.455063	0.568828	0.341297	0.227531	1.02389	0.568828	0.568828	0.682594	0.568828	0.568828	0.682594	0.796359	0.455063	1.13766	1.25142	0.341297	1.70648	1.02389	2.04778	2.27531	1.82025	2.84414	2.27531	5.23322	4.20933	6.25711	11.4903	3.86803	9.44255	7.50853	0.455063	5.46075	2.04778	1.25142	2.04778	0.796359	1.25142	0.568828	0.682594	0.568828	0.455063	0.568828	0.341297	0.341297	0.796359	0.455063	0.341297
8	1.69492	2.05811	2.05811	1.33172	1.33172	1.08959	1.45278	1.33172	1.33172	1.81598	1.93705	0.968523	1.21065	1.21065	1.57385	1.57385	1.21065	1.69492	1.21065	1.33172	0.847458	1.81598	1.69492	1.69492	2.42131	1.81598	1.93705	1.45278	1.93705	2.17918	1.69492	2.54237	1.81598	1.45278	2.30024	2.05811	2.90557	1.08959	2.54237	1.57385	1.81598	1.45278	1.57385	1.69492	2.17918	1.08959	1.93705	0.968523	2.17918
9	0.915332	0.915332	1.60183	2.28833	1.373	0.686499	1.60183	1.60183	2.0595	1.373	0.915332	0.686499	0.457666	0.915332	0.686499	1.83066	1.83066	0.686499	2.0595	1.373	1.60183	2.51716	1.83066	1.83066	1.60183	1.60183	2.0595	1.373	2.0595	2.0595	1.60183	2.28833	2.746	2.97483	2.28833	3.43249	2.51716	1.373	2.28833	2.0595	1.60183	2.51716	1.60183	1.83066	0.915332	1.373	2.97483	1.60183	1.373
10	1.32013	0.990099	1.48515	1.48515	1.15512	1.32013	1.81518	1.48515	1.15512	1.48515	2.31023	1.32013	0.990099	1.48515	1.65017	1.32013	2.9703	1.9802	0.990099	1.32013	1.15512	0.825083	2.64026	0.990099	1.9802	2.14521	2.14521	2.14521	1.32013	1.81518	3.9604	2.31023	2.64026	1.48515	1.9802	1.9802	1.9802	1.32013	1.48515	1.9802	1.32013	0.990099	1.81518	1.81518	2.80528	0.825083	0.825083	1.9802	2.47525
11	0.983326	0.812313	0.51304	0.76956	0.6413	0.940573	0.855066	0.983326	1.11159	0.855066	0.76956	1.23985	0.940573	0.598546	1.32535	0.812313	1.36811	1.06883	1.19709	1.19709	1.49637	1.58187	1.36811	2.94998	2.00941	2.22317	5.1304	0.812313	5.08764	5.60068	1.53912	5.04489	2.22317	3.12099	3.29201	1.41086	2.69346	2.22317	1.9239	1.96665	2.05216	1.23985	1.83839	1.71013	2.00941	1.62463	1.62463	1.23985	1.11159
12	0.59952	0.959233	1.31894	0.959233	1.55875	0.839329	0.719424	0.59952	1.19904	1.07914	1.55875	1.31894	0.959233	1.43885	1.31894	1.31894	1.91847	0.359712	1.43885	1.43885	1.91847	1.79856	1.43885	1.67866	3.35731	2.15827	2.39808	2.51799	2.39808	3.71703	3.11751	2.39808	2.03837	3.59712	2.8777	2.15827	2.9976	2.51799	2.03837	1.91847	2.75779	1.55875	2.39808	2.15827	1.67866	0.59952	1.19904	0.959233	1.55875
13	1.26582	0	0	0.316456	0.316456	0	1.26582	0.632911	0.949367	0.316456	0.632911	0	0.316456	0.949367	0.316456	1.26582	0.316456	0.632911	1.26582	0.949367	1.26582	0.316456	2.53165	1.58228	5.06329	3.79747	4.11392	12.0253	1.58228	14.8734	7.91139	1.26582	6.32911	2.8481	1.58228	2.53165	2.8481	1.26582	1.26582	0.316456	1.26582	0.316456	0	0.632911	0.632911	0.632911	0.632911	0.632911	0.316456
14	1.12867	0.902935	0.677201	0.677201	0.3386	0.3386	0.902935	0.790068	1.24153	1.0158	0.564334	0.790068	0.564334	1.46727	0.225734	0.564334	0.564334	0.790068	0.790068	1.3544	1.0158	0.790068	1.46727	0.902935	3.49887	2.3702	3.7246	6.32054	3.49887	12.4153	7.90068	6.32054	7.67494	2.0316	3.83747	1.46727	1.46727	1.91874	1.24153	0.677201	0.902935	0.3386	0.790068	0.677201	0.677201	0.451467	0.3386	0.3386	1.12867
15	1.48976	1.6139	0.806952	1.24146	1.05525	1.67598	1.80012	1.17939	0.869025	1.6139	0.869025	1.67598	1.24146	1.36561	1.24146	1.30354	1.55183	1.17939	1.42768	1.73805	2.17256	1.73805	1.80012	2.11049	2.04842	2.04842	1.92427	3.10366	2.35878	3.78647	2.35878	2.545	1.8622	2.545	2.35878	2.11049	2.7933	1.73805	1.80012	2.23464	2.11049	1.36561	1.36561	2.23464	1.73805	1.6139	0.744879	1.30354	1.55183
control events
	time
contact pair	-1.5	-1.45	-1.4	-1.35	-1.3	-1.25	-1.2	-1.15	-1.1	-1.05	-1	-0.95	-0.9	-0.85	-0.8	-0.75	-0.7	-0.65	-0.6	-0.55	-0.5	-0.45	-0.4	-0.35	-0.3	-0.25	-0.2	-0.15	-0.1	-0.05	0	0.05	0.1	0.15	0.2	0.25	0.3	0.35	0.4	0.45	0.5	0.55	0.6	0.65	0.7	0.75	0.8	0.85	0.9
1	1.83697	1.49254	1.0333	1.72216	1.37773	1.37773	2.29621	1.60735	1.60735	1.72216	1.95178	1.60735	1.0333	1.49254	1.60735	1.49254	1.60735	1.60735	2.06659	1.49254	1.60735	1.60735	1.60735	2.87026	2.06659	2.06659	1.83697	1.0333	0.918485	1.14811	2.29621	2.52583	2.06659	1.60735	0.918485	1.0333	2.06659	1.26292	1.95178	1.72216	1.72216	1.72216	1.83697	1.83697	2.1814	1.72216	1.49254	1.49254	1.60735
2	1.94274	1.94274	1.73824	1.84049	1.22699	1.43149	1.22699	1.84049	1.73824	1.32924	1.63599	1.12474	1.84049	2.14724	1.73824	1.53374	1.94274	2.45399	1.73824	1.94274	1.63599	1.94274	1.22699	1.53374	2.04499	1.63599	2.76074	2.04499	1.73824	2.04499	1.63599	1.32924	1.53374	2.14724	1.12474	1.84049	1.22699	1.94274	1.32924	1.43149	1.84049	2.14724	1.22699	1.43149	2.24949	1.32924	1.43149	1.43149	1.53374
3	0	0	1.78571	3.57143	1.78571	3.57143	1.78571	3.57143	3.57143	0	3.57143	3.57143	3.57143	0	0	1.78571	1.78571	1.78571	0	1.78571	1.78571	0	1.78571	1.78571	1.78571	7.14286	0	0	1.78571	5.35714	0	1.78571	5.35714	1.78571	0	1.78571	5.35714	1.78571	0	1.78571	0	1.78571	0	0	0	3.57143	1.78571	1.78571	3.57143
4	1.46479	1.6338	1.85915	1.46479	1.52113	1.40845	2.14085	1.29577	1.6338	1.35211	1.6338	1.52113	1.69014	1.07042	1.46479	1.6338	1.12676	1.69014	1.6338	1.91549	2.14085	1.91549	1.69014	1.35211	1.46479	1.69014	1.85915	1.69014	1.40845	1.6338	1.91549	2.14085	1.52113	1.6338	1.52113	1.57746	1.57746	1.85915	2.19718	1.40845	2.08451	1.85915	1.52113	1.6338	1.97183	1.52113	1.74648	1.23944	1.6338
5	1.78571	0.793651	1.68651	2.28175	1.4881	1.88492	1.68651	1.28968	1.78571	2.08333	1.5873	1.78571	1.28968	1.88492	1.4881	1.78571	1.4881	1.19048	1.88492	1.28968	1.28968	1.78571	1.88492	1.78571	1.28968	1.98413	1.68651	1.78571	2.48016	2.38095	2.48016	2.08333	0.992063	1.38889	1.19048	1.98413	1.78571	1.68651	1.98413	1.78571	1.28968	2.08333	1.68651	1.78571	1.98413	1.38889	1.19048	1.5873	1.88492
6	1.22449	1.22449	1.63265	0.816327	2.44898	0.408163	2.44898	1.63265	2.04082	1.63265	2.44898	2.44898	2.44898	0.816327	2.04082	2.04082	1.63265	1.63265	2.85714	0	2.04082	2.44898	1.63265	1.63265	2.04082	3.67347	0.408163	2.44898	1.63265	2.44898	1.22449	2.44898	2.44898	2.44898	1.63265	0.408163	0.816327	0.816327	2.04082	0.816327	1.63265	1.63265	2.85714	0.408163	2.44898	1.22449	0.816327	0.816327	1.63265
7	2.22552	1.03858	1.18694	1.18694	1.48368	1.33531	1.33531	1.33531	1.18694	1.03858	1.33531	1.48368	1.18694	0.74184	1.18694	2.37389	3.41246	0.890208	1.33531	1.92878	2.37389	2.52226	1.48368	2.52226	2.37389	2.67062	1.78042	1.33531	3.11573	1.92878	1.18694	2.52226	2.07715	1.92878	1.03858	2.07715	1.78042	1.48368	1.03858	2.07715	1.48368	2.22552	1.63205	1.48368	1.03858	1.63205	1.63205	1.78042	1.33531
8	1.17057	1.17057	2.17391	2.00669	1.33779	1.83946	1.17057	2.17391	2.17391	2.00669	1.67224	1.50502	1.00334	1.50502	2.00669	1.83946	2.17391	1.50502	0.83612	1.50502	1.83946	2.67559	1.17057	2.00669	1.00334	2.17391	1.33779	1.83946	1.83946	1.50502	2.34114	2.67559	0.668896	3.17726	0.83612	1.00334	2.00669	1.33779	1.67224	1.50502	2.17391	1.83946	1.50502	1.50502	1.83946	1.17057	2.17391	1.83946	1.17057
9	2.38727	2.38727	1.59151	1.06101	1.59151	2.65252	1.59151	1.06101	0.795756	1.85676	1.06101	1.59151	1.06101	1.85676	1.32626	2.38727	2.65252	3.44828	0.795756	1.32626	2.12202	0.795756	1.85676	1.32626	2.12202	1.59151	1.32626	1.06101	2.65252	1.85676	2.91777	0.795756	2.65252	2.65252	1.59151	1.06101	2.12202	1.06101	1.59151	1.85676	2.65252	1.32626	2.38727	1.32626	1.32626	2.12202	1.32626	1.32626	1.85676
10	1.39442	1.79283	1.99203	2.39044	0.59761	2.39044	0.996016	3.18725	1.99203	1.79283	2.19124	2.39044	1.99203	1.59363	0.996016	0.996016	1.39442	2.78884	1.19522	0.996016	2.39044	0.996016	1.99203	1.19522	1.39442	2.19124	2.78884	0.796813	2.78884	0.796813	0.796813	1.79283	1.99203	1.59363	1.39442	1.79283	1.39442	1.59363	0.996016	1.19522	1.79283	2.78884	2.19124	1.39442	1.59363	1.99203	2.19124	1.59363	1.39442
11	1.5778	1.5778	1.5778	1.74102	1.25136	1.14255	1.46899	1.52339	1.74102	1.74102	1.52339	1.5778	1.19695	1.68662	1.90424	1.63221	2.12187	1.19695	1.5778	2.44831	1.84984	1.79543	1.52339	1.84984	1.74102	1.68662	1.90424	1.19695	1.79543	1.68662	1.68662	1.68662	1.74102	2.44831	1.68662	1.68662	1.63221	1.63221	1.25136	1.41458	2.28509	2.01306	1.79543	1.52339	1.79543	1.74102	1.46899	1.14255	1.84984
12	0.930233	1.08527	1.70543	1.39535	3.41085	0.775194	0.620155	1.70543	1.39535	2.17054	1.70543	0.930233	1.08527	1.08527	2.17054	3.25581	2.0155	1.24031	2.0155	1.24031	2.63566	0.775194	2.32558	1.70543	1.24031	1.39535	2.7907	1.55039	1.55039	2.32558	1.86047	2.17054	1.86047	2.32558	1.55039	1.08527	1.39535	1.24031	1.86047	1.24031	1.39535	1.86047	1.86047	2.0155	0.620155	1.55039	1.70543	1.86047	2.7907
13	1.85874	0.371747	1.48699	0.743494	0.743494	0.743494	1.11524	1.48699	1.11524	2.23048	2.60223	3.34572	1.85874	1.85874	1.85874	1.85874	0.743494	2.23048	1.85874	1.85874	2.97398	1.48699	1.85874	1.85874	1.11524	2.60223	2.23048	2.23048	2.23048	0.743494	1.48699	2.97398	1.48699	2.23048	2.23048	1.48699	2.97398	1.48699	1.11524	1.85874	2.60223	0	1.48699	2.60223	2.60223	1.11524	1.48699	2.60223	2.60223
14	1.13314	0.849858	0.849858	1.13314	0.566572	1.13314	1.55807	1.55807	1.84136	1.27479	2.26629	2.40793	2.12465	2.12465	1.69972	2.26629	2.26629	1.69972	1.13314	2.83286	2.12465	1.55807	1.41643	1.983	1.27479	1.55807	1.13314	1.69972	1.41643	1.84136	2.54958	1.13314	2.12465	2.26629	1.69972	3.39943	2.12465	2.69122	2.69122	1.983	1.27479	2.26629	1.84136	0.991501	1.84136	1.55807	1.27479	0.708215	1.27479
15	1.98322	1.44928	1.75439	1.29672	2.28833	1.373	1.67811	1.75439	1.14416	1.52555	1.90694	1.14416	1.22044	1.29672	1.52555	1.44928	1.75439	1.44928	1.90694	1.67811	1.83066	1.83066	1.44928	2.13577	2.13577	2.13577	1.67811	1.75439	2.21205	2.13577	1.22044	2.13577	1.14416	1.44928	1.75439	2.13577	1.44928	1.373	1.52555	2.13577	1.44928	2.44088	1.75439	2.13577	2.21205	1.22044	1.06789	1.14416	2.21205
[truncated: 11 more columns]
