# Supplementary material for: The human thalamus orchestrates neocortical oscillations during NREM sleep
Source: Nat Commun. 2022 Sep 5;13:5231. doi: 10.1038/s41467-022-32840-w (PMC9445182; doi:10.1038/s41467-022-32840-w)
Supplement: Supplementary file 4 — Source Data [file 41467_2022_32840_MOESM4_ESM.zip › Suppl_table_1.xlsx]

## Sheet: Tabelle1
Sleep architecture
	WASO	N1	N2	N3	REM	TST [min]
P1	1.7	16.5	46.9	11.4	19.4	512.5
P2	9	8.4	48.9	11.1	20.6	582.5
P3	27.1	1.5	23.1	40.6	6.2	388
P4	16.9	3.9	41.8	14.7	20.8	509
P5	11.6	9	54.5	12.7	11.5	440.5
P6	33	2.8	44.3	10.5	7.9	569
P7	14.2	2.8	56.7	15.5	9	649.5
P8	13.9	3.3	63.5	11.9	6.7	584.5
