# Supplementary material for: The human thalamus orchestrates neocortical oscillations during NREM sleep
Source: Nat Commun. 2022 Sep 5;13:5231. doi: 10.1038/s41467-022-32840-w (PMC9445182; doi:10.1038/s41467-022-32840-w)
Supplement: Supplementary file 4 — Source Data [file 41467_2022_32840_MOESM4_ESM.zip › Suppl_table_3.xlsx]

## Sheet: Tabelle1
Sleep Oscillations ANT
contacts ANT	SO number	SO density	SO-coupling [%] ANT to neocortex	SO-coupling [%] neocortex to ANT	spindle number	spindle density	spindle-coupling [%] ANT to neocortex	spindle-coupling [%] neocortex to ANT	SO-spindle number			elctrodes surface	SO number	SO density	spindle number	spindle density	SO-spindle number
1	1408	5.58124	55.2508	52.0833	2452	5.58124	46.3076	34.0131	466			1	1408	6.3493	1801	6.3493	261
2	1107	4.29687	41.9067	28.3602	2278	4.29687	45.6413	36.0843	508			2	1107	5.7259	1791	5.7259	219
3	1256	6.34017	20.8478	23.0843	2200	6.34017	57.4539	46.7727	176			3	1256	6.5621	359	6.5621	57
4	797	4.86056	22.1033	17.8533	1195	4.86056	32.0334	9.62343	565			4	797	7.18544	2671	7.18544	442
5	1573	5.91624	40.6524	35.9419	3082	5.91624	65.8555	57.0733	368			5	1573	6.81974	1906	6.81974	330
6	1585	5.96444	35.8249	29.7373	2903	5.96444	69.5245	63.9683	163			6	1585	5.43248	804	5.43248	142
7	2057	7.3533	21.8702	23.5813	2140	7.3533	35.5719	31.6822	318			7	2057	6.08572	1842	6.08572	282
8	1936	5.61736	30.61	30.9642	1807	5.61736	26.0231	27.4488	722			8	1936	6.22919	2644	6.22919	700
9	790	6.89865	34.6835	35.8639	800	6.89865	30.3483	30.5	262
10	1682	6.185	24.4946	24.8943	1626	6.185	28.5016	32.2878	507
11	1984	5.75091	33.5181	30.9446	3003	5.75091	40.469	35.631	441
12	1987	5.75961	43.231	39.9721	2960	5.75961	48.3737	43.2095	676
