# Supplementary material for: The human thalamus orchestrates neocortical oscillations during NREM sleep
Source: Nat Commun. 2022 Sep 5;13:5231. doi: 10.1038/s41467-022-32840-w (PMC9445182; doi:10.1038/s41467-022-32840-w)
Supplement: Supplementary file 4 — Source Data [file 41467_2022_32840_MOESM4_ESM.zip › Suppl_table_4.xlsx]

## Sheet: Tabelle1
Sleep Oscillations MD
contacts MD	SO number	SO density	SO-coupling [%] ANT to neocortex	SO-coupling [%] neocortex to ANT	spindle number	spindle density	spindle-coupling [%] ANT to neocortex	spindle-coupling [%] neocortex to ANT	SO-spindle number			elctrodes surface	SO number	SO density	spindle number	spindle density	SO-spindle number
1	1375	5.86713	45.7455	42.2715	2083	8.88817	31.493	37.7011	576			1	1488	6.3493	1740	5.94394	332
2	1078	5.91237	25.0464	24.5009	2843	15.5926	32.8878	74.3835	538			2	1102	6.044	1257	9.21957	173
3	1019	7.10604	41.7076	40.5922	444	3.09625	15.0901	18.663	106			3	1047	7.3013	359	2.5035	65
4	1933	7.76381	23.9524	25.8804	2548	10.2339	59.5369	49.9835	675			4	1789	7.18544	3035	10.6637	608
5	1623	6.51871	28.0961	25.4891	2655	10.6637	50.0753	52.5535	284			5	1771	6.65441	1888	6.30497	664
6	1219	4.58031	21.2469	14.6245	1761	6.61684	39.0119	23.7881	339			6	764	5.43248	345	2.71624	63
7	1508	5.66621	20.8223	17.7301	1135	4.26469	48.5463	19.0789	622			7	1655	6.08572	1081	4.18095	220
8	765	5.43959	36.6013	36.6492	1644	11.6898	15.6326	74.4928	767			8	2128	6.16831	2604	7.64082	875
9	775	5.5107	25.5484	25.9162	1962	13.951	13.3028	75.6522	440			9	2376	8.03526	1574	2.11704	332
10	1759	6.46815	29.5623	31.4199	2932	10.7815	24.352	66.05	283			10	1252	7.25838	922	2.12766	176
11	1967	5.45235	31.6218	37.5831	3185	11.7118	21.6954	63.9223	469			11	1800	6.75211	1299	2.85839	216
12	1881	7.233	35.5662	31.438	2882	8.35389	34.3511	38.0184	556
13	2152	7.27773	49.6747	44.9916	1984	6.70958	22.2782	28.0813	259
14	1094	6.34238	44.5155	38.8978	1311	7.60042	19.4508	27.6573	533
15	1631	6.11816	32.4954	29.4444	2027	7.60363	16.6256	25.943	873
