# Supplementary material for: The human thalamus orchestrates neocortical oscillations during NREM sleep
Source: Nat Commun. 2022 Sep 5;13:5231. doi: 10.1038/s41467-022-32840-w (PMC9445182; doi:10.1038/s41467-022-32840-w)
Supplement: Supplementary file 4 — Source Data [file 41467_2022_32840_MOESM4_ESM.zip › Suppl_table_5.xlsx]

## Sheet: Tabelle1
SO features
contacts ANT	Duration [sec]	Slope [µV/sec]	Rel. N2 [%]	Rel. N3 [%]		elctrodes surface	Duration [sec]	Slope [µV/sec]	Rel. N2 [%]	Rel. N3 [%]
1	1.36592	27.5102	58.7694	41.2306		1	1.46015	63.2495	63.8441	36.1559
2	1.38805	27.9541	58.4734	41.5266		2	1.30728	59.6073	50.4789	49.5211
3	1.35696	108.327	53.1634	46.8366		3	1.33641	103.86	16.5781	83.4219
4	1.31661	132.928	15.2704	84.7296		4	1.34251	86.7624	41.6993	58.3007
5	1.33585	84.9622	29.611	70.389		5	1.25761	69.5687	54.6006	45.3994
6	1.3034	84.5984	34.4398	65.5602		6	1.26048	50.0148	50.3927	49.6073
7	1.26821	68.7651	51.3818	48.6182		7	1.2969	52.9084	46.1027	53.8973
8	1.25365	69.3046	49.5854	50.4146		8	1.26784	54.5002	53.7459	46.2541
9	1.29607	45.8365	52.8107	47.1893
10	1.30842	54.561	51.9058	48.0942
11	1.26634	96.4949	50.6804	49.3196
12	1.28344	110.748	52.7094	47.2906
contacts MD	Duration [sec]	Slope [µV/sec]	Rel. N2 [%]	Rel. N3 [%]		elctrodes surface	Duration [sec]	Slope [µV/sec]	Rel. N2 [%]	Rel. N3 [%]
1	1.36592	27.5102	58.7694	41.2306		1	1.46015	63.2495	63.8441	36.1559
2	1.35696	108.327	53.1634	46.8366		2	1.35802	102.288	51.6334	48.3666
3	1.31661	132.928	15.2704	84.7296		3	1.28901	159.014	21.1079	78.8921
4	1.33585	84.9622	29.611	70.389		4	1.34251	86.7624	41.6993	58.3007
5	1.3034	84.5984	34.4398	65.5602		5	1.25334	76.9711	50.4235	49.5765
6	1.26821	68.7651	51.3818	48.6182		6	1.26048	50.0148	50.3927	49.6073
7	1.25365	69.3046	49.5854	50.4146		7	1.2969	52.9084	46.1027	53.8973
8	1.29607	45.8365	52.8107	47.1893		8	1.2614	54.3125	54.1353	45.8647
9	1.26651	61.9327	51.6883	48.3117		9	1.40029	99.7148	59.7643	40.2357
10	1.30842	54.561	51.9058	48.0942		10	1.4877	88.4886	48.8019	51.1981
11	1.28851	68.7302	53.35	46.65		11	1.46604	114.451	70.7778	29.2222
12	1.26634	96.4949	50.6804	49.3196
13	1.31401	13.3448	82.4757	17.5243
14	1.25967	12.0165	53.7726	46.2274
15	1.40389	17.2863	95.4707	4.52931
