# Supplementary material for: The human thalamus orchestrates neocortical oscillations during NREM sleep
Source: Nat Commun. 2022 Sep 5;13:5231. doi: 10.1038/s41467-022-32840-w (PMC9445182; doi:10.1038/s41467-022-32840-w)
Supplement: Supplementary file 4 — Source Data [file 41467_2022_32840_MOESM4_ESM.zip › Suppl_table_6.xlsx]

## Sheet: Tabelle1
spindle features
contacts ANT	Peak-Freq [Hz]	Duration [ms]	Rel. N2 [%]	Rel. N3 [%]		elctrodes surface	Peak-Freq [Hz]	Duration [ms]	Rel. N2 [%]	Rel. N3 [%]
1	13.6904	0.814972	79.589	20.411		1	13.3855	0.776285	80.3443	19.6557
2	13.6178	0.805505	82.7719	17.2281		2	13.0357	0.770539	81.5745	18.4255
3	13.1598	0.778333	85.5352	14.4648		3	12.9165	0.648916	38.7187	61.2813
4	13.0959	0.658601	35.1852	64.8148		4	12.7688	0.955652	76.1138	23.8862
5	12.8914	1.10545	72.2614	27.7386		5	13.3598	0.765197	80.3253	19.6747
6	12.8687	1.02128	74.2501	25.7499		6	12.9513	0.686485	72.0149	27.9851
7	13.5945	0.806326	77.3185	22.6815		7	12.6418	0.732097	69.8697	30.1303
8	13.5681	0.77631	80.2415	19.7585		8	12.7406	0.765798	66.3767	33.6233
9	12.9386	0.662973	72.2846	27.7154
10	12.837	0.683896	82.4916	17.5084
11	12.8682	0.750769	68.2147	31.7853
12	13.0188	0.763109	74.4	25.6
contacts MD	Peak-Freq [Hz]	Duration [ms]	Rel. N2 [%]	Rel. N3 [%]		elctrodes surface	Peak-Freq [Hz]	Duration [ms]	Rel. N2 [%]	Rel. N3 [%]
1	13.6904	0.814972	79.589	20.411		1	13.6164	0.774141	81.2069	18.7931
2	13.1598	0.778333	85.5352	14.4648		2	12.9914	0.737741	87.5099	12.4901
3	13.0959	0.658601	35.1852	64.8148		3	12.9165	0.648916	38.7187	61.2813
4	12.8914	1.10545	72.2614	27.7386		4	13.1268	1.08005	74.5964	25.4036
5	12.8687	1.02128	74.2501	25.7499		5	13.8139	0.894476	75.4501	24.5499
6	13.5945	0.806326	77.3185	22.6815		6	12.8093	0.656601	67.8261	32.1739
7	13.5681	0.77631	80.2415	19.7585		7	12.6267	0.675189	73.4505	26.5495
8	12.9386	0.662973	72.2846	27.7154		8	12.7363	0.763229	66.7435	33.2565
9	12.7028	0.705607	74.5318	25.4682		9	13.5655	0.813011	71.0928	28.9072
10	12.837	0.683896	82.4916	17.5084		10	13.2893	0.772785	50.1085	49.8915
11	12.6398	0.704423	80.2098	19.7902		11	13.0745	0.761006	91.6089	8.39107
12	12.8682	0.750769	68.2147	31.7853
13	13.2343	0.582194	69.1667	30.8333
14	13.2629	0.562686	49.2063	50.7937
15	13.2556	0.608201	96.1749	3.82514
