# Supplementary material for: The human thalamus orchestrates neocortical oscillations during NREM sleep
Source: Nat Commun. 2022 Sep 5;13:5231. doi: 10.1038/s41467-022-32840-w (PMC9445182; doi:10.1038/s41467-022-32840-w)
Supplement: Supplementary file 4 — Source Data [file 41467_2022_32840_MOESM4_ESM.zip › Suppl_table_9.xlsx]

## Sheet: Tabelle1
spindle features
fast spindles							slow spindles
contacts ANT	spindle number	spindle density	spindle-coupling [%]	Peak Freq. Hz			contacts ANT	spindle number	spindle density	spindle-coupling [%]	Peak Freq. Hz
1	2001	8.53827	31.6842	14.3123			1	2175	9.28073	14.5747	10.4236
2	2093	8.93084	30.7215	14.2741			2	1566	6.68213	14.8148	10.4741
3	2093	11.4792	16.388	13.814			3	1508	8.27074	28.1167	9.83851
4	775	5.40449	9.16129	14.3011			4	1328	9.26086	8.96084	10.0242
5	2774	11.1417	54.2177	13.2404			5	2115	8.49481	36.1229	11.4229
6	2527	10.1496	60.7044	13.2967			6	2659	10.6798	36.6303	11.1908
7	2036	7.65013	42.6817	14.3122			7	1738	6.53042	14.6145	9.94733
8	1398	5.25289	41.774	14.3625			8	1742	6.54545	16.3605	9.99803
9	601	4.27346	4.99168	14.1804			9	868	6.17198	23.9631	9.65629
10	1279	4.7031	11.4152	13.9784			10	1796	6.6042	24.2762	9.83875
11	2458	7.12487	27.1766	14.1261			11	2480	7.18864	43.7903	10.2182
12	2247	6.51325	31.9537	14.1538			12	3017	8.74521	51.707	10.4515
contacts MD	spindle number	spindle density	spindle-coupling [%]	Peak Freq. Hz			contacts MD	spindle number	spindle density	spindle-coupling [%]	Peak Freq. Hz
1	13.6904	0.814972	79.589	14.3123			1	13.6904	0.814972	79.589	10.4236
2	13.1598	0.778333	85.5352	13.814			2	13.1598	0.778333	85.5352	9.83851
3	13.0959	0.658601	35.1852	14.3011			3	13.0959	0.658601	35.1852	10.0242
4	12.8914	1.10545	72.2614	13.2404			4	12.8914	1.10545	72.2614	11.4229
5	12.8687	1.02128	74.2501	13.2967			5	12.8687	1.02128	74.2501	11.1908
6	13.5945	0.806326	77.3185	14.3122			6	13.5945	0.806326	77.3185	9.94733
7	13.5681	0.77631	80.2415	14.3625			7	13.5681	0.77631	80.2415	9.99803
8	12.9386	0.662973	72.2846	14.1804			8	12.9386	0.662973	72.2846	9.65629
9	12.7028	0.705607	74.5318	13.637			9	12.7028	0.705607	74.5318	9.82442
10	12.837	0.683896	82.4916	13.9784			10	12.837	0.683896	82.4916	9.83875
11	12.6398	0.704423	80.2098	13.6299			11	12.6398	0.704423	80.2098	9.91521
12	12.8682	0.750769	68.2147	14.1261			12	12.8682	0.750769	68.2147	10.2182
13	13.2343	0.582194	69.1667	14.8114			13	13.2343	0.582194	69.1667	10.3153
14	13.2629	0.562686	49.2063	14.7164			14	13.2629	0.562686	49.2063	10.2502
15	13.2556	0.608201	96.1749	14.5821			15	13.2556	0.608201	96.1749	10.1966
